# Supplementary material for: Control over the fibrillization yield by varying the oligomeric nucleation propensities of self-assembling peptides
Source: Commun Chem. 2020 Nov 11;3:164. doi: 10.1038/s42004-020-00417-7 (PMC9814929; doi:10.1038/s42004-020-00417-7)
Supplement: Supplementary file 3 — Supplementary Data 1 [file 42004_2020_417_MOESM3_ESM.zip]

Archive with 32 entries (20 files):
- MD_trajectory/Fibril structure equilibriation/
- MD_trajectory/Fibril structure equilibriation/SLP1/
- MD_trajectory/Fibril structure equilibriation/SLP1/Final_trajectory.gro
- MD_trajectory/Fibril structure equilibriation/SLP1/Starting_trajectory.gro
- MD_trajectory/Fibril structure equilibriation/SLP2/
- MD_trajectory/Fibril structure equilibriation/SLP2/Final_trajectory.gro
- MD_trajectory/Fibril structure equilibriation/SLP2/Starting_trajectory.gro
- MD_trajectory/Fibril structure equilibriation/SLP3/
- MD_trajectory/Fibril structure equilibriation/SLP3/Final_trajectory.gro
- MD_trajectory/Fibril structure equilibriation/SLP3/Starting_trajectory.gro
- MD_trajectory/Oligomer structure equilibriation/
- MD_trajectory/Oligomer structure equilibriation/SLP1/
- MD_trajectory/Oligomer structure equilibriation/SLP1/Final_trajectory.gro
- MD_trajectory/Oligomer structure equilibriation/SLP1/Starting_trajectory.gro
- MD_trajectory/Oligomer structure equilibriation/SLP2/
- MD_trajectory/Oligomer structure equilibriation/SLP2/Final_trajectory.gro
- MD_trajectory/Oligomer structure equilibriation/SLP2/Starting_trajectory.gro
- MD_trajectory/Oligomer structure equilibriation/SLP3/
- MD_trajectory/Oligomer structure equilibriation/SLP3/Final_trajectory.gro
- MD_trajectory/Oligomer structure equilibriation/SLP3/Starting_trajectory.gro
- MD_trajectory/Oligomer structure equilibriation/SLP4/
- MD_trajectory/Oligomer structure equilibriation/SLP4/Final_trajectory.gro
- MD_trajectory/Oligomer structure equilibriation/SLP4/Starting_trajectory.gro
- MD_trajectory/Steered MD/
- MD_trajectory/Steered MD/Fibril pull out/
- MD_trajectory/Steered MD/Fibril pull out/SLP1.gro
- MD_trajectory/Steered MD/Fibril pull out/SLP2.gro
- MD_trajectory/Steered MD/Fibril pull out/SLP3.gro
- MD_trajectory/Steered MD/Oligomer pull out/
- MD_trajectory/Steered MD/Oligomer pull out/SLP1.gro
- MD_trajectory/Steered MD/Oligomer pull out/SLP2.gro
- MD_trajectory/Steered MD/Oligomer pull out/SLP3.gro
