# Supplementary material for: Control over the fibrillization yield by varying the oligomeric nucleation propensities of self-assembling peptides
Source: Commun Chem. 2020 Nov 11;3:164. doi: 10.1038/s42004-020-00417-7 (PMC9814929; doi:10.1038/s42004-020-00417-7)
Supplement: Supplementary file 3 — Supplementary Data 1 [file 42004_2020_417_MOESM3_ESM.zip › MD_trajectory/Fibril structure equilibriation/SLP1/Final_trajectory.gro]

Generated by trjconv : Protein in water t= 100000.00000
17737
    1ACE     CA    1   4.800   3.300   2.846
    1ACE      C    2   4.738   3.184   2.923
    1ACE      O    3   4.700   3.076   2.877
    2VAL      N    4   4.709   3.219   3.059
    2VAL      H    5   4.723   3.310   3.098
    2VAL     CA    6   4.671   3.118   3.158
    2VAL     CB    7   4.775   3.098   3.268
    2VAL    CG1    8   4.728   3.029   3.396
    2VAL    CG2    9   4.904   3.024   3.232
    2VAL      C   10   4.538   3.160   3.220
    2VAL      O   11   4.513   3.279   3.238
    3VAL      N   12   4.447   3.063   3.225
    3VAL      H   13   4.476   2.969   3.203
    3VAL     CA   14   4.312   3.079   3.280
    3VAL     CB   15   4.214   3.067   3.164
    3VAL    CG1   16   4.183   2.928   3.106
    3VAL    CG2   17   4.086   3.127   3.222
    3VAL      C   18   4.284   3.004   3.411
    3VAL      O   19   4.342   2.898   3.434
    4VAL      N   20   4.252   3.076   3.518
    4VAL      H   21   4.286   3.170   3.516
    4VAL     CA   22   4.192   3.028   3.643
    4VAL     CB   23   4.275   3.084   3.759
    4VAL    CG1   24   4.236   3.036   3.899
    4VAL    CG2   25   4.425   3.060   3.751
    4VAL      C   26   4.046   3.072   3.652
    4VAL      O   27   4.006   3.189   3.660
    5THR      N   28   3.957   2.974   3.649
    5THR      H   29   3.986   2.880   3.667
    5THR     CA   30   3.810   2.979   3.642
    5THR     CB   31   3.739   2.900   3.532
    5THR    OG1   32   3.795   2.772   3.505
    5THR    HG1   33   3.717   2.714   3.481
    5THR    CG2   34   3.732   2.987   3.406
    5THR      C   35   3.745   2.934   3.773
    5THR      O   36   3.784   2.832   3.830
    6ILE      N   37   3.694   3.026   3.855
    6ILE      H   38   3.682   3.120   3.825
    6ILE     CA   39   3.644   3.002   3.991
    6ILE     CB   40   3.732   3.058   4.103
    6ILE    CG1   41   3.658   3.042   4.237
    6ILE    CG2   42   3.763   3.205   4.073
    6ILE     CD   43   3.642   2.896   4.278
    6ILE      C   44   3.498   3.045   3.989
    6ILE      O   45   3.461   3.162   3.981
    7LEU      N   46   3.407   2.952   3.959
    7LEU      H   47   3.439   2.858   3.947
    7LEU     CA   48   3.263   2.977   3.964
    7LEU     CB   49   3.175   2.880   3.884
    7LEU     CG   50   3.172   2.909   3.734
    7LEU    CD1   51   3.296   2.855   3.662
    7LEU    CD2   52   3.036   2.857   3.685
    7LEU      C   53   3.225   2.961   4.111
    7LEU      O   54   3.268   2.863   4.171
    8LEU      N   55   3.132   3.036   4.169
    8LEU      H   56   3.075   3.094   4.110
    8LEU     CA   57   3.096   3.024   4.311
    8LEU     CB   58   3.093   3.158   4.386
    8LEU     CG   59   3.234   3.212   4.408
    8LEU    CD1   60   3.309   3.116   4.500
    8LEU    CD2   61   3.308   3.258   4.283
    8LEU      C   62   2.971   2.939   4.334
    8LEU      O   63   2.973   2.844   4.413
    9GLU      N   64   2.867   2.960   4.254
    9GLU      H   65   2.873   3.023   4.176
    9GLU     CA   66   2.740   2.891   4.281
    9GLU     CB   67   2.635   3.000   4.299
    9GLU     CG   68   2.644   3.088   4.424
    9GLU     CD   69   2.519   3.177   4.427
    9GLU    OE1   70   2.498   3.259   4.336
    9GLU    OE2   71   2.454   3.182   4.534
    9GLU      C   72   2.701   2.784   4.179
    9GLU      O   73   2.612   2.806   4.096
   10GLU      N   74   2.775   2.674   4.179
   10GLU      H   75   2.860   2.663   4.229
   10GLU     CA   76   2.734   2.547   4.116
   10GLU     CB   77   2.859   2.460   4.101
   10GLU     CG   78   2.953   2.507   3.989
   10GLU     CD   79   3.070   2.413   3.960
   10GLU    OE1   80   3.173   2.419   4.030
   10GLU    OE2   81   3.058   2.331   3.866
   10GLU      C   82   2.634   2.469   4.200
   10GLU     O1   83   2.529   2.427   4.145
   10GLU     O2   84   2.641   2.483   4.324
    1ACE     CA   85   2.576   3.460   3.990
    1ACE      C   86   2.716   3.521   3.988
    1ACE      O   87   2.774   3.572   3.892
    2VAL      N   88   2.787   3.500   4.110
    2VAL      H   89   2.731   3.495   4.193
    2VAL     CA   90   2.925   3.549   4.113
    2VAL     CB   91   2.957   3.582   4.259
    2VAL    CG1   92   3.100   3.634   4.270
    2VAL    CG2   93   2.855   3.674   4.327
    2VAL      C   94   3.020   3.455   4.038
    2VAL      O   95   3.028   3.336   4.069
    3VAL      N   96   3.065   3.504   3.923
    3VAL      H   97   3.022   3.579   3.873
    3VAL     CA   98   3.165   3.429   3.846
    3VAL     CB   99   3.111   3.378   3.712
    3VAL    CG1  100   3.211   3.303   3.624
    3VAL    CG2  101   2.972   3.314   3.723
    3VAL      C  102   3.293   3.512   3.831
    3VAL      O  103   3.299   3.621   3.774
    4VAL      N  104   3.400   3.448   3.878
    4VAL      H  105   3.397   3.349   3.880
    4VAL     CA  106   3.532   3.512   3.865
    4VAL     CB  107   3.593   3.543   4.001
    4VAL    CG1  108   3.741   3.582   4.011
    4VAL    CG2  109   3.515   3.664   4.053
    4VAL      C  110   3.620   3.435   3.765
    4VAL      O  111   3.647   3.317   3.785
    5THR      N  112   3.668   3.510   3.667
    5THR      H  113   3.611   3.583   3.628
    5THR     CA  114   3.778   3.471   3.578
    5THR     CB  115   3.732   3.443   3.435
    5THR    OG1  116   3.623   3.351   3.440
    5THR    HG1  117   3.590   3.359   3.346
    5THR    CG2  118   3.837   3.390   3.338
    5THR      C  119   3.899   3.565   3.588
    5THR      O  120   3.902   3.675   3.533
    6ILE      N  121   4.002   3.498   3.638
    6ILE      H  122   3.993   3.400   3.657
    6ILE     CA  123   4.138   3.552   3.651
    6ILE     CB  124   4.195   3.521   3.790
    6ILE    CG1  125   4.102   3.570   3.901
    6ILE    CG2  126   4.331   3.588   3.810
    6ILE     CD  127   4.118   3.473   4.018
    6ILE      C  128   4.232   3.502   3.541
    6ILE      O  129   4.236   3.384   3.508
    7LEU      N  130   4.279   3.596   3.459
    7LEU      H  131   4.266   3.695   3.467
    7LEU     CA  132   4.362   3.561   3.343
    7LEU     CB  133   4.300   3.608   3.211
    7LEU     CG  134   4.157   3.561   3.184
    7LEU    CD1  135   4.056   3.676   3.177
    7LEU    CD2  136   4.166   3.475   3.057
    7LEU      C  137   4.496   3.633   3.349
    7LEU      O  138   4.504   3.756   3.344
    8LEU      N  139   4.598   3.555   3.312
    8LEU      H  140   4.574   3.485   3.244
    8LEU     CA  141   4.739   3.580   3.344
    8LEU     CB  142   4.786   3.463   3.431
    8LEU     CG  143   4.725   3.462   3.571
    8LEU    CD1  144   4.755   3.327   3.637
    8LEU    CD2  145   4.763   3.581   3.659
    8LEU      C  146   4.823   3.577   3.216
    8LEU      O  147   4.791   3.492   3.133
    9GLU      N  148   4.915   3.668   3.187
    9GLU      H  149   4.917   3.754   3.239
    9GLU     CA  150   5.013   3.651   3.079
    9GLU     CB  151   5.073   3.784   3.034
    9GLU     CG  152   5.027   3.834   2.897
    9GLU     CD  153   5.103   3.957   2.846
    9GLU    OE1  154   5.203   3.928   2.777
    9GLU    OE2  155   5.077   4.070   2.892
    9GLU      C  156   5.132   3.566   3.125
    9GLU      O  157   5.173   3.482   3.045
   10GLU      N  158   5.195   3.607   3.234
   10GLU      H  159   5.161   3.687   3.284
   10GLU     CA  160   5.311   3.535   3.289
   10GLU     CB  161   5.439   3.617   3.274
   10GLU     CG  162   5.462   3.670   3.132
   10GLU     CD  163   5.605   3.714   3.098
   10GLU    OE1  164   5.633   3.836   3.108
   10GLU    OE2  165   5.694   3.633   3.064
   10GLU      C  166   5.292   3.501   3.437
   10GLU     O1  167   5.234   3.581   3.513
   10GLU     O2  168   5.336   3.389   3.469
    1ACE     CA  169   2.910   3.378   5.513
    1ACE      C  170   3.037   3.293   5.507
    1ACE      O  171   3.086   3.261   5.615
    2VAL      N  172   3.085   3.242   5.383
    2VAL      H  173   3.036   3.265   5.299
    2VAL     CA  174   3.211   3.167   5.368
    2VAL     CB  175   3.172   3.035   5.301
    2VAL    CG1  176   3.082   2.944   5.384
    2VAL    CG2  177   3.113   3.039   5.160
    2VAL      C  178   3.309   3.255   5.291
    2VAL      O  179   3.273   3.323   5.195
    3VAL      N  180   3.432   3.264   5.340
    3VAL      H  181   3.466   3.212   5.419
    3VAL     CA  182   3.538   3.345   5.277
    3VAL     CB  183   3.630   3.413   5.378
    3VAL    CG1  184   3.745   3.495   5.320
    3VAL    CG2  185   3.539   3.478   5.483
    3VAL      C  186   3.625   3.249   5.194
    3VAL      O  187   3.716   3.179   5.237
    4VAL      N  188   3.605   3.259   5.063
    4VAL      H  189   3.536   3.318   5.021
    4VAL     CA  190   3.670   3.176   4.961
    4VAL     CB  191   3.579   3.139   4.844
    4VAL    CG1  192   3.645   3.060   4.731
    4VAL    CG2  193   3.454   3.058   4.880
    4VAL      C  194   3.798   3.245   4.913
    4VAL      O  195   3.797   3.360   4.869
    5THR      N  196   3.911   3.178   4.933
    5THR      H  197   3.912   3.091   4.982
    5THR     CA  198   4.046   3.231   4.905
    5THR     CB  199   4.137   3.188   5.020
    5THR    OG1  200   4.137   3.048   5.049
    5THR    HG1  201   4.173   3.040   5.142
    5THR    CG2  202   4.101   3.260   5.150
    5THR      C  203   4.115   3.189   4.775
    5THR      O  204   4.141   3.071   4.749
    6ILE      N  205   4.116   3.281   4.680
    6ILE      H  206   4.073   3.371   4.692
    6ILE     CA  207   4.191   3.256   4.555
    6ILE     CB  208   4.117   3.276   4.423
    6ILE    CG1  209   4.000   3.179   4.408
    6ILE    CG2  210   4.196   3.263   4.292
    6ILE     CD  211   3.884   3.207   4.504
    6ILE      C  212   4.317   3.342   4.561
    6ILE      O  213   4.303   3.465   4.556
    7LEU      N  214   4.426   3.276   4.598
    7LEU      H  215   4.426   3.176   4.594
    7LEU     CA  216   4.555   3.341   4.628
    7LEU     CB  217   4.608   3.301   4.765
    7LEU     CG  218   4.505   3.339   4.872
    7LEU    CD1  219   4.543   3.289   5.012
    7LEU    CD2  220   4.490   3.491   4.882
    7LEU      C  221   4.665   3.313   4.526
    7LEU      O  222   4.718   3.202   4.526
    8LEU      N  223   4.687   3.395   4.423
    8LEU      H  224   4.626   3.468   4.393
    8LEU     CA  225   4.803   3.386   4.335
    8LEU     CB  226   4.762   3.427   4.193
    8LEU     CG  227   4.644   3.337   4.153
    8LEU    CD1  228   4.578   3.394   4.028
    8LEU    CD2  229   4.680   3.194   4.113
    8LEU      C  230   4.923   3.465   4.387
    8LEU      O  231   4.929   3.586   4.367
    9GLU      N  232   5.011   3.391   4.454
    9GLU      H  233   4.988   3.293   4.457
    9GLU     CA  234   5.127   3.440   4.529
    9GLU     CB  235   5.159   3.347   4.646
    9GLU     CG  236   5.067   3.392   4.760
    9GLU     CD  237   5.098   3.341   4.901
    9GLU    OE1  238   5.077   3.221   4.930
    9GLU    OE2  239   5.175   3.414   4.967
    9GLU      C  240   5.253   3.458   4.443
    9GLU      O  241   5.290   3.571   4.412
   10GLU      N  242   5.334   3.353   4.438
   10GLU      H  243   5.299   3.259   4.443
   10GLU     CA  244   5.475   3.362   4.399
   10GLU     CB  245   5.563   3.301   4.509
   10GLU     CG  246   5.541   3.360   4.648
   10GLU     CD  247   5.633   3.305   4.756
   10GLU    OE1  248   5.717   3.380   4.811
   10GLU    OE2  249   5.612   3.188   4.796
   10GLU      C  250   5.510   3.301   4.263
   10GLU     O1  251   5.591   3.365   4.194
   10GLU     O2  252   5.454   3.199   4.217
    1ACE     CA  253   5.008   3.903   4.488
    1ACE      C  254   4.860   3.937   4.475
    1ACE      O  255   4.798   4.017   4.545
    2VAL      N  256   4.793   3.841   4.393
    2VAL      H  257   4.843   3.764   4.353
    2VAL     CA  258   4.652   3.852   4.352
    2VAL     CB  259   4.634   3.804   4.208
    2VAL    CG1  260   4.485   3.806   4.174
    2VAL    CG2  261   4.718   3.890   4.113
    2VAL      C  262   4.570   3.783   4.461
    2VAL      O  263   4.586   3.664   4.486
    3VAL      N  264   4.499   3.867   4.536
    3VAL      H  265   4.511   3.966   4.530
    3VAL     CA  266   4.423   3.833   4.658
    3VAL     CB  267   4.456   3.930   4.772
    3VAL    CG1  268   4.422   3.858   4.902
    3VAL    CG2  269   4.589   4.004   4.779
    3VAL      C  270   4.274   3.842   4.625
    3VAL      O  271   4.214   3.950   4.623
    4VAL      N  272   4.219   3.727   4.591
    4VAL      H  273   4.256   3.637   4.613
    4VAL     CA  274   4.077   3.738   4.553
    4VAL     CB  275   4.048   3.674   4.417
    4VAL    CG1  276   3.906   3.680   4.361
    4VAL    CG2  277   4.152   3.716   4.313
    4VAL      C  278   3.995   3.671   4.664
    4VAL      O  279   4.001   3.549   4.679
    5THR      N  280   3.953   3.747   4.764
    5THR      H  281   3.959   3.847   4.760
    5THR     CA  282   3.892   3.690   4.885
    5THR     CB  283   3.966   3.720   5.016
    5THR    OG1  284   3.995   3.859   5.027
    5THR    HG1  285   3.924   3.919   4.988
    5THR    CG2  286   4.101   3.648   5.025
    5THR      C  287   3.741   3.712   4.891
    5THR      O  288   3.685   3.807   4.945
    6ILE      N  289   3.672   3.605   4.850
    6ILE      H  290   3.721   3.522   4.828
    6ILE     CA  291   3.527   3.606   4.821
    6ILE     CB  292   3.493   3.517   4.702
    6ILE    CG1  293   3.564   3.563   4.575
    6ILE    CG2  294   3.342   3.535   4.687
    6ILE     CD  295   3.587   3.452   4.472
    6ILE      C  296   3.448   3.572   4.948
    6ILE      O  297   3.421   3.454   4.972
    7LEU      N  298   3.387   3.675   5.005
    7LEU      H  299   3.392   3.768   4.969
    7LEU     CA  300   3.290   3.655   5.115
    7LEU     CB  301   3.285   3.762   5.224
    7LEU     CG  302   3.184   3.750   5.338
    7LEU    CD1  303   3.209   3.641   5.442
    7LEU    CD2  304   3.190   3.877   5.423
    7LEU      C  305   3.149   3.625   5.064
    7LEU      O  306   3.072   3.712   5.023
    8LEU      N  307   3.120   3.495   5.069
    8LEU      H  308   3.178   3.424   5.109
    8LEU     CA  309   3.005   3.443   4.994
    8LEU     CB  310   3.055   3.329   4.905
    8LEU     CG  311   2.957   3.261   4.810
    8LEU    CD1  312   2.929   3.337   4.680
    8LEU    CD2  313   3.029   3.132   4.770
    8LEU      C  314   2.894   3.397   5.089
    8LEU      O  315   2.925   3.314   5.175
    9GLU      N  316   2.797   3.487   5.100
    9GLU      H  317   2.804   3.573   5.050
    9GLU     CA  318   2.665   3.444   5.149
    9GLU     CB  319   2.593   3.577   5.165
    9GLU     CG  320   2.448   3.575   5.213
    9GLU     CD  321   2.386   3.714   5.195
    9GLU    OE1  322   2.332   3.747   5.087
    9GLU    OE2  323   2.385   3.787   5.296
    9GLU      C  324   2.603   3.344   5.051
    9GLU      O  325   2.570   3.376   4.937
   10GLU      N  326   2.599   3.220   5.097
   10GLU      H  327   2.643   3.191   5.182
   10GLU     CA  328   2.548   3.110   5.014
   10GLU     CB  329   2.640   2.987   5.012
   10GLU     CG  330   2.693   2.921   5.140
   10GLU     CD  331   2.753   2.789   5.093
   10GLU    OE1  332   2.691   2.688   5.132
   10GLU    OE2  333   2.866   2.786   5.039
   10GLU      C  334   2.406   3.067   5.053
   10GLU     O1  335   2.335   3.019   4.963
   10GLU     O2  336   2.361   3.082   5.168
    1ACE     CA  337   2.727   3.146   3.511
    1ACE      C  338   2.745   3.008   3.446
    1ACE      O  339   2.764   2.908   3.515
    2VAL      N  340   2.741   3.004   3.303
    2VAL      H  341   2.707   3.085   3.255
    2VAL     CA  342   2.769   2.886   3.220
    2VAL     CB  343   2.650   2.846   3.132
    2VAL    CG1  344   2.676   2.730   3.036
    2VAL    CG2  345   2.526   2.820   3.218
    2VAL      C  346   2.903   2.905   3.150
    2VAL      O  347   2.917   3.001   3.074
    3VAL      N  348   3.002   2.822   3.180
    3VAL      H  349   2.984   2.740   3.235
    3VAL     CA  350   3.144   2.829   3.141
    3VAL     CB  351   3.224   2.825   3.271
    3VAL    CG1  352   3.248   2.684   3.327
    3VAL    CG2  353   3.361   2.892   3.262
    3VAL      C  354   3.189   2.747   3.021
    3VAL      O  355   3.205   2.625   3.025
    4VAL      N  356   3.205   2.821   2.911
    4VAL      H  357   3.195   2.920   2.917
    4VAL     CA  358   3.268   2.755   2.795
    4VAL     CB  359   3.181   2.770   2.671
    4VAL    CG1  360   3.229   2.680   2.556
    4VAL    CG2  361   3.033   2.746   2.703
    4VAL      C  362   3.409   2.806   2.767
    4VAL      O  363   3.435   2.920   2.729
    5THR      N  364   3.511   2.725   2.798
    5THR      H  365   3.490   2.640   2.845
    5THR     CA  366   3.652   2.752   2.765
    5THR     CB  367   3.749   2.732   2.882
    5THR    OG1  368   3.740   2.597   2.929
    5THR    HG1  369   3.758   2.588   3.027
    5THR    CG2  370   3.733   2.837   2.992
    5THR      C  371   3.696   2.690   2.633
    5THR      O  372   3.665   2.573   2.611
    6ILE      N  373   3.771   2.765   2.553
    6ILE      H  374   3.802   2.856   2.580
    6ILE     CA  375   3.831   2.715   2.429
    6ILE     CB  376   3.755   2.757   2.303
    6ILE    CG1  377   3.607   2.723   2.285
    6ILE    CG2  378   3.832   2.728   2.175
    6ILE     CD  379   3.530   2.825   2.369
    6ILE      C  380   3.979   2.754   2.423
    6ILE      O  381   4.007   2.871   2.447
    7LEU      N  382   4.061   2.655   2.455
    7LEU      H  383   4.022   2.565   2.476
    7LEU     CA  384   4.204   2.676   2.481
    7LEU     CB  385   4.238   2.629   2.623
    7LEU     CG  386   4.181   2.718   2.734
    7LEU    CD1  387   4.145   2.634   2.856
    7LEU    CD2  388   4.286   2.827   2.761
    7LEU      C  389   4.312   2.629   2.384
    7LEU      O  390   4.357   2.515   2.401
    8LEU      N  391   4.325   2.701   2.273
    8LEU      H  392   4.290   2.794   2.265
    8LEU     CA  393   4.389   2.650   2.151
    8LEU     CB  394   4.326   2.696   2.019
    8LEU     CG  395   4.174   2.683   2.009
    8LEU    CD1  396   4.124   2.757   1.884
    8LEU    CD2  397   4.141   2.534   1.996
    8LEU      C  398   4.538   2.686   2.144
    8LEU      O  399   4.577   2.799   2.113
    9GLU      N  400   4.615   2.578   2.147
    9GLU      H  401   4.572   2.488   2.155
    9GLU     CA  402   4.761   2.589   2.154
    9GLU     CB  403   4.825   2.506   2.265
    9GLU     CG  404   4.802   2.570   2.402
    9GLU     CD  405   4.890   2.500   2.506
    9GLU    OE1  406   5.005   2.466   2.469
    9GLU    OE2  407   4.843   2.467   2.617
    9GLU      C  408   4.829   2.540   2.026
    9GLU      O  409   4.874   2.426   2.019
   10GLU      N  410   4.843   2.633   1.931
   10GLU      H  411   4.797   2.720   1.943
   10GLU     CA  412   4.936   2.624   1.817
   10GLU     CB  413   4.850   2.643   1.692
   10GLU     CG  414   4.744   2.533   1.686
   10GLU     CD  415   4.807   2.410   1.621
   10GLU    OE1  416   4.793   2.393   1.498
   10GLU    OE2  417   4.858   2.319   1.689
   10GLU      C  418   5.022   2.751   1.819
   10GLU     O1  419   4.967   2.858   1.853
   10GLU     O2  420   5.135   2.735   1.769
    1ACE     CA  421   4.786   3.029   2.174
    1ACE      C  422   4.675   3.133   2.162
    1ACE      O  423   4.700   3.253   2.155
    2VAL      N  424   4.546   3.081   2.129
    2VAL      H  425   4.538   2.985   2.103
    2VAL     CA  426   4.424   3.163   2.122
    2VAL     CB  427   4.350   3.138   1.991
    2VAL    CG1  428   4.243   3.247   1.980
    2VAL    CG2  429   4.443   3.159   1.872
    2VAL      C  430   4.337   3.117   2.239
    2VAL      O  431   4.288   3.005   2.247
    3VAL      N  432   4.326   3.207   2.336
    3VAL      H  433   4.360   3.299   2.318
    3VAL     CA  434   4.265   3.180   2.467
    3VAL     CB  435   4.354   3.234   2.579
    3VAL    CG1  436   4.306   3.214   2.723
    3VAL    CG2  437   4.498   3.184   2.568
    3VAL      C  438   4.123   3.236   2.484
    3VAL      O  439   4.106   3.357   2.494
    4VAL      N  440   4.026   3.147   2.464
    4VAL      H  441   4.041   3.048   2.459
    4VAL     CA  442   3.889   3.199   2.460
    4VAL     CB  443   3.825   3.157   2.327
    4VAL    CG1  444   3.683   3.212   2.323
    4VAL    CG2  445   3.899   3.203   2.201
    4VAL      C  446   3.812   3.148   2.582
    4VAL      O  447   3.788   3.030   2.604
    5THR      N  448   3.771   3.249   2.658
    5THR      H  449   3.798   3.342   2.632
    5THR     CA  450   3.668   3.226   2.761
    5THR     CB  451   3.717   3.274   2.897
    5THR    OG1  452   3.857   3.281   2.925
    5THR    HG1  453   3.907   3.200   2.896
    5THR    CG2  454   3.646   3.195   3.008
    5THR      C  455   3.534   3.289   2.725
    5THR      O  456   3.517   3.411   2.731
    6ILE      N  457   3.429   3.208   2.717
    6ILE      H  458   3.445   3.109   2.719
    6ILE     CA  459   3.291   3.245   2.681
    6ILE     CB  460   3.248   3.187   2.547
    6ILE    CG1  461   3.346   3.211   2.432
    6ILE    CG2  462   3.109   3.239   2.510
    6ILE     CD  463   3.305   3.177   2.289
    6ILE      C  464   3.201   3.221   2.802
    6ILE      O  465   3.181   3.106   2.839
    7LEU      N  466   3.155   3.332   2.861
    7LEU      H  467   3.140   3.414   2.805
    7LEU     CA  468   3.081   3.340   2.987
    7LEU     CB  469   3.156   3.439   3.076
    7LEU     CG  470   3.285   3.398   3.147
    7LEU    CD1  471   3.355   3.516   3.214
    7LEU    CD2  472   3.252   3.300   3.260
    7LEU      C  473   2.932   3.376   2.981
    7LEU      O  474   2.902   3.493   2.958
    8LEU      N  475   2.853   3.272   2.955
    8LEU      H  476   2.894   3.181   2.962
    8LEU     CA  477   2.714   3.271   2.908
    8LEU     CB  478   2.683   3.136   2.843
    8LEU     CG  479   2.741   3.115   2.704
    8LEU    CD1  480   2.726   2.970   2.659
    8LEU    CD2  481   2.657   3.194   2.603
    8LEU      C  482   2.625   3.294   3.030
    8LEU      O  483   2.644   3.241   3.140
    9GLU      N  484   2.529   3.383   3.008
    9GLU      H  485   2.518   3.440   2.927
    9GLU     CA  486   2.420   3.417   3.101
    9GLU     CB  487   2.383   3.565   3.108
    9GLU     CG  488   2.304   3.621   2.989
    9GLU     CD  489   2.368   3.637   2.851
    9GLU    OE1  490   2.366   3.538   2.775
    9GLU    OE2  491   2.376   3.755   2.811
    9GLU      C  492   2.295   3.329   3.090
    9GLU      O  493   2.263   3.262   2.992
   10GLU      N  494   2.230   3.333   3.206
   10GLU      H  495   2.274   3.379   3.283
   10GLU     CA  496   2.115   3.249   3.242
   10GLU     CB  497   2.158   3.144   3.343
   10GLU     CG  498   2.039   3.050   3.367
   10GLU     CD  499   2.080   2.932   3.455
   10GLU    OE1  500   2.052   2.961   3.573
   10GLU    OE2  501   2.111   2.818   3.414
   10GLU      C  502   2.005   3.344   3.291
   10GLU     O1  503   1.955   3.420   3.205
   10GLU     O2  504   1.985   3.356   3.414
    1ACE     CA  505   4.399   2.500   0.827
    1ACE      C  506   4.276   2.445   0.899
    1ACE      O  507   4.182   2.402   0.833
    2VAL      N  508   4.296   2.414   1.037
    2VAL      H  509   4.382   2.439   1.083
    2VAL     CA  510   4.196   2.349   1.123
    2VAL     CB  511   4.264   2.273   1.236
    2VAL    CG1  512   4.343   2.146   1.202
    2VAL    CG2  513   4.361   2.367   1.307
    2VAL      C  514   4.084   2.440   1.174
    2VAL      O  515   4.100   2.560   1.196
    3VAL      N  516   3.963   2.386   1.184
    3VAL      H  517   3.954   2.287   1.195
    3VAL     CA  518   3.836   2.458   1.201
    3VAL     CB  519   3.743   2.429   1.084
    3VAL    CG1  520   3.639   2.540   1.066
    3VAL    CG2  521   3.814   2.412   0.949
    3VAL      C  522   3.767   2.423   1.333
    3VAL      O  523   3.676   2.340   1.342
    4VAL      N  524   3.806   2.496   1.437
    4VAL      H  525   3.882   2.561   1.431
    4VAL     CA  526   3.741   2.476   1.568
    4VAL     CB  527   3.825   2.532   1.682
    4VAL    CG1  528   3.767   2.492   1.818
    4VAL    CG2  529   3.968   2.478   1.677
    4VAL      C  530   3.603   2.541   1.584
    4VAL      O  531   3.593   2.663   1.581
    5THR      N  532   3.501   2.458   1.561
    5THR      H  533   3.529   2.362   1.568
    5THR     CA  534   3.356   2.479   1.551
    5THR     CB  535   3.307   2.372   1.453
    5THR    OG1  536   3.345   2.239   1.491
    5THR    HG1  537   3.264   2.180   1.485
    5THR    CG2  538   3.340   2.407   1.308
    5THR      C  539   3.287   2.472   1.688
    5THR      O  540   3.280   2.363   1.744
    6ILE      N  541   3.269   2.588   1.750
    6ILE      H  542   3.318   2.672   1.725
    6ILE     CA  543   3.191   2.599   1.874
    6ILE     CB  544   3.268   2.657   1.992
    6ILE    CG1  545   3.396   2.573   2.003
    6ILE    CG2  546   3.201   2.656   2.129
    6ILE     CD  547   3.378   2.426   2.042
    6ILE      C  548   3.055   2.666   1.853
    6ILE      O  549   3.032   2.787   1.842
    7LEU      N  550   2.958   2.576   1.861
    7LEU      H  551   2.977   2.488   1.905
    7LEU     CA  552   2.818   2.614   1.840
    7LEU     CB  553   2.756   2.499   1.759
    7LEU     CG  554   2.753   2.532   1.610
    7LEU    CD1  555   2.731   2.397   1.541
    7LEU    CD2  556   2.641   2.627   1.567
    7LEU      C  557   2.739   2.631   1.970
    7LEU      O  558   2.701   2.535   2.037
    8LEU      N  559   2.732   2.758   2.007
    8LEU      H  560   2.766   2.841   1.963
    8LEU     CA  561   2.647   2.791   2.122
    8LEU     CB  562   2.696   2.917   2.195
    8LEU     CG  563   2.843   2.905   2.236
    8LEU    CD1  564   2.887   3.033   2.307
    8LEU    CD2  565   2.853   2.793   2.340
    8LEU      C  566   2.496   2.791   2.101
    8LEU      O  567   2.439   2.896   2.071
    9GLU      N  568   2.444   2.668   2.099
    9GLU      H  569   2.502   2.587   2.102
    9GLU     CA  570   2.301   2.644   2.078
    9GLU     CB  571   2.281   2.542   1.966
    9GLU     CG  572   2.331   2.597   1.832
    9GLU     CD  573   2.285   2.506   1.717
    9GLU    OE1  574   2.348   2.407   1.674
    9GLU    OE2  575   2.169   2.522   1.673
    9GLU      C  576   2.240   2.599   2.211
    9GLU      O  577   2.294   2.514   2.280
   10GLU      N  578   2.111   2.624   2.227
   10GLU      H  579   2.058   2.677   2.160
   10GLU     CA  580   2.041   2.609   2.356
   10GLU     CB  581   2.110   2.699   2.459
   10GLU     CG  582   2.040   2.671   2.592
   10GLU     CD  583   2.130   2.579   2.675
   10GLU    OE1  584   2.093   2.459   2.678
   10GLU    OE2  585   2.241   2.621   2.713
   10GLU      C  586   1.894   2.645   2.336
   10GLU     O1  587   1.863   2.763   2.308
   10GLU     O2  588   1.811   2.552   2.338
    1ACE     CA  589   2.284   3.138   1.896
    1ACE      C  590   2.420   3.196   1.855
    1ACE      O  591   2.410   3.300   1.790
    2VAL      N  592   2.535   3.140   1.918
    2VAL      H  593   2.516   3.084   1.999
    2VAL     CA  594   2.667   3.194   1.883
    2VAL     CB  595   2.739   3.252   2.005
    2VAL    CG1  596   2.866   3.320   1.953
    2VAL    CG2  597   2.652   3.364   2.062
    2VAL      C  598   2.758   3.085   1.826
    2VAL      O  599   2.795   2.991   1.896
    3VAL      N  600   2.767   3.085   1.693
    3VAL      H  601   2.729   3.162   1.642
    3VAL     CA  602   2.852   2.997   1.611
    3VAL     CB  603   2.802   2.981   1.468
    3VAL    CG1  604   2.875   2.857   1.415
    3VAL    CG2  605   2.651   2.977   1.444
    3VAL      C  606   2.988   3.067   1.601
    3VAL      O  607   3.003   3.171   1.538
    4VAL      N  608   3.085   3.019   1.678
    4VAL      H  609   3.074   2.951   1.751
    4VAL     CA  610   3.226   3.059   1.680
    4VAL     CB  611   3.286   3.112   1.811
    4VAL    CG1  612   3.431   3.158   1.801
    4VAL    CG2  613   3.205   3.220   1.884
    4VAL      C  614   3.309   2.952   1.608
    4VAL      O  615   3.356   2.856   1.668
    5THR      N  616   3.354   2.989   1.489
    5THR      H  617   3.315   3.070   1.444
    5THR     CA  618   3.456   2.913   1.417
    5THR     CB  619   3.420   2.864   1.276
    5THR    OG1  620   3.349   2.961   1.198
    5THR    HG1  621   3.399   2.975   1.113
    5THR    CG2  622   3.327   2.743   1.283
    5THR      C  623   3.601   2.965   1.415
    5THR      O  624   3.626   3.033   1.316
    6ILE      N  625   3.684   2.924   1.510
    6ILE      H  626   3.659   2.857   1.580
    6ILE     CA  627   3.824   2.968   1.519
    6ILE     CB  628   3.878   2.946   1.660
    6ILE    CG1  629   3.772   2.996   1.758
    6ILE    CG2  630   3.998   3.039   1.672
    6ILE     CD  631   3.815   2.981   1.904
    6ILE      C  632   3.908   2.898   1.412
    6ILE      O  633   3.953   2.788   1.444
    7LEU      N  634   3.911   2.963   1.296
    7LEU      H  635   3.868   3.053   1.285
    7LEU     CA  636   3.969   2.911   1.171
    7LEU     CB  637   3.922   2.993   1.050
    7LEU     CG  638   3.913   2.903   0.927
    7LEU    CD1  639   3.770   2.858   0.893
    7LEU    CD2  640   3.969   2.994   0.818
    7LEU      C  641   4.121   2.929   1.177
    7LEU      O  642   4.174   3.038   1.155
    8LEU      N  643   4.185   2.823   1.225
    8LEU      H  644   4.143   2.733   1.230
    8LEU     CA  645   4.332   2.826   1.240
    8LEU     CB  646   4.368   2.734   1.357
    8LEU     CG  647   4.289   2.748   1.488
    8LEU    CD1  648   4.279   2.613   1.558
    8LEU    CD2  649   4.357   2.849   1.581
    8LEU      C  650   4.403   2.776   1.114
    8LEU      O  651   4.452   2.665   1.095
    9GLU      N  652   4.419   2.877   1.029
    9GLU      H  653   4.385   2.967   1.058
    9GLU     CA  654   4.455   2.869   0.887
    9GLU     CB  655   4.383   2.976   0.805
    9GLU     CG  656   4.397   2.950   0.655
    9GLU     CD  657   4.320   3.054   0.574
    9GLU    OE1  658   4.378   3.161   0.546
    9GLU    OE2  659   4.207   3.022   0.531
    9GLU      C  660   4.607   2.880   0.873
    9GLU      O  661   4.665   2.989   0.877
   10GLU      N  662   4.669   2.763   0.889
   10GLU      H  663   4.620   2.681   0.916
   10GLU     CA  664   4.805   2.728   0.846
   10GLU     CB  665   4.891   2.762   0.967
   10GLU     CG  666   5.038   2.785   0.930
   10GLU     CD  667   5.130   2.800   1.051
   10GLU    OE1  668   5.187   2.909   1.073
   10GLU    OE2  669   5.153   2.694   1.113
   10GLU      C  670   4.813   2.581   0.802
   10GLU     O1  671   4.912   2.542   0.737
   10GLU     O2  672   4.728   2.501   0.847
    1ACE     CA  673   4.259   3.208   7.395
    1ACE      C  674   4.377   3.203   7.297
    1ACE      O  675   4.446   3.103   7.282
    2VAL      N  676   4.375   3.294   7.187
    2VAL      H  677   4.308   3.367   7.176
    2VAL     CA  678   4.463   3.284   7.070
    2VAL     CB  679   4.387   3.241   6.944
    2VAL    CG1  680   4.480   3.183   6.838
    2VAL    CG2  681   4.278   3.137   6.970
    2VAL      C  682   4.537   3.416   7.046
    2VAL      O  683   4.463   3.512   7.023
    3VAL      N  684   4.665   3.424   7.080
    3VAL      H  685   4.706   3.352   7.136
    3VAL     CA  686   4.744   3.541   7.040
    3VAL     CB  687   4.833   3.604   7.147
    3VAL    CG1  688   4.843   3.754   7.121
    3VAL    CG2  689   4.793   3.566   7.290
    3VAL      C  690   4.833   3.509   6.920
    3VAL      O  691   4.921   3.422   6.920
    4VAL      N  692   4.805   3.575   6.808
    4VAL      H  693   4.746   3.655   6.807
    4VAL     CA  694   4.871   3.554   6.678
    4VAL     CB  695   4.771   3.509   6.572
    4VAL    CG1  696   4.829   3.490   6.432
    4VAL    CG2  697   4.710   3.377   6.620
    4VAL      C  698   4.964   3.667   6.632
    4VAL      O  699   4.927   3.780   6.601
    5THR      N  700   5.086   3.655   6.684
    5THR      H  701   5.120   3.570   6.725
    5THR     CA  702   5.190   3.757   6.664
    5THR     CB  703   5.298   3.747   6.773
    5THR    OG1  704   5.341   3.611   6.775
    5THR    HG1  705   5.436   3.612   6.809
    5THR    CG2  706   5.245   3.793   6.909
    5THR      C  707   5.267   3.745   6.533
    5THR      O  708   5.321   3.641   6.496
    6ILE      N  709   5.236   3.837   6.441
    6ILE      H  710   5.157   3.895   6.459
    6ILE     CA  711   5.302   3.863   6.312
    6ILE     CB  712   5.203   3.884   6.197
    6ILE    CG1  713   5.111   3.762   6.183
    6ILE    CG2  714   5.269   3.909   6.062
    6ILE     CD  715   5.190   3.633   6.160
    6ILE      C  716   5.393   3.985   6.305
    6ILE      O  717   5.360   4.102   6.322
    7LEU      N  718   5.522   3.957   6.290
    7LEU      H  719   5.547   3.860   6.297
    7LEU     CA  720   5.624   4.062   6.300
    7LEU     CB  721   5.737   4.019   6.394
    7LEU     CG  722   5.832   4.132   6.432
    7LEU    CD1  723   5.759   4.246   6.502
    7LEU    CD2  724   5.937   4.074   6.527
    7LEU      C  725   5.687   4.104   6.167
    7LEU      O  726   5.764   4.032   6.103
    8LEU      N  727   5.631   4.213   6.115
    8LEU      H  728   5.552   4.256   6.157
    8LEU     CA  729   5.683   4.267   5.988
    8LEU     CB  730   5.573   4.282   5.883
    8LEU     CG  731   5.494   4.167   5.821
    8LEU    CD1  732   5.377   4.228   5.742
    8LEU    CD2  733   5.584   4.085   5.728
    8LEU      C  734   5.766   4.395   6.005
    8LEU      O  735   5.718   4.508   6.006
    9GLU      N  736   5.897   4.377   6.019
    9GLU      H  737   5.947   4.291   6.015
    9GLU     CA  738   5.982   4.496   6.031
    9GLU     CB  739   6.039   4.508   6.173
    9GLU     CG  740   5.945   4.510   6.294
    9GLU     CD  741   6.012   4.514   6.431
    9GLU    OE1  742   6.045   4.409   6.492
    9GLU    OE2  743   6.063   4.624   6.463
    9GLU      C  744   6.101   4.519   5.938
    9GLU      O  745   6.138   4.631   5.904
   10GLU      N  746   6.156   4.406   5.895
   10GLU      H  747   6.109   4.318   5.903
   10GLU     CA  748   6.279   4.394   5.816
   10GLU     CB  749   6.369   4.286   5.876
   10GLU     CG  750   6.505   4.275   5.806
   10GLU     CD  751   6.607   4.178   5.866
   10GLU    OE1  752   6.656   4.088   5.795
   10GLU    OE2  753   6.639   4.195   5.986
   10GLU      C  754   6.256   4.359   5.668
   10GLU     O1  755   6.288   4.455   5.595
   10GLU     O2  756   6.168   4.273   5.648
    1ACE     CA  757   5.718   4.847   6.155
    1ACE      C  758   5.569   4.809   6.161
    1ACE      O  759   5.514   4.834   6.268
    2VAL      N  760   5.528   4.705   6.071
    2VAL      H  761   5.605   4.647   6.045
    2VAL     CA  762   5.390   4.655   6.073
    2VAL     CB  763   5.354   4.625   5.927
    2VAL    CG1  764   5.209   4.577   5.915
    2VAL    CG2  765   5.363   4.746   5.834
    2VAL      C  766   5.392   4.529   6.159
    2VAL      O  767   5.402   4.415   6.113
    3VAL      N  768   5.368   4.569   6.284
    3VAL      H  769   5.378   4.664   6.312
    3VAL     CA  770   5.356   4.483   6.402
    3VAL     CB  771   5.441   4.535   6.518
    3VAL    CG1  772   5.454   4.423   6.621
    3VAL    CG2  773   5.574   4.595   6.473
    3VAL      C  774   5.210   4.447   6.431
    3VAL      O  775   5.131   4.528   6.477
    4VAL      N  776   5.175   4.324   6.391
    4VAL      H  777   5.244   4.252   6.383
    4VAL     CA  778   5.031   4.293   6.386
    4VAL     CB  779   4.981   4.251   6.248
    4VAL    CG1  780   4.829   4.264   6.244
    4VAL    CG2  781   5.039   4.331   6.131
    4VAL      C  782   5.005   4.182   6.487
    4VAL      O  783   5.067   4.075   6.483
    5THR      N  784   4.915   4.217   6.578
    5THR      H  785   4.884   4.312   6.579
    5THR     CA  786   4.878   4.134   6.694
    5THR     CB  787   4.928   4.193   6.826
    5THR    OG1  788   4.861   4.317   6.849
    5THR    HG1  789   4.775   4.315   6.797
    5THR    CG2  790   5.080   4.205   6.817
    5THR      C  791   4.727   4.114   6.688
    5THR      O  792   4.648   4.207   6.704
    6ILE      N  793   4.688   3.994   6.647
    6ILE      H  794   4.752   3.937   6.594
    6ILE     CA  795   4.548   3.952   6.647
    6ILE     CB  796   4.521   3.889   6.510
    6ILE    CG1  797   4.567   3.986   6.401
    6ILE    CG2  798   4.378   3.839   6.491
    6ILE     CD  799   4.707   3.958   6.345
    6ILE      C  800   4.513   3.870   6.772
    6ILE      O  801   4.577   3.770   6.804
    7LEU      N  802   4.443   3.939   6.862
    7LEU      H  803   4.389   4.020   6.839
    7LEU     CA  804   4.396   3.890   6.992
    7LEU     CB  805   4.404   4.006   7.092
    7LEU     CG  806   4.540   4.026   7.158
    7LEU    CD1  807   4.556   4.170   7.209
    7LEU    CD2  808   4.555   3.924   7.272
    7LEU      C  809   4.257   3.826   6.988
    7LEU      O  810   4.156   3.894   6.997
    8LEU      N  811   4.254   3.693   6.982
    8LEU      H  812   4.333   3.636   7.003
    8LEU     CA  813   4.121   3.629   6.983
    8LEU     CB  814   4.123   3.515   6.882
    8LEU     CG  815   3.981   3.482   6.835
    8LEU    CD1  816   3.980   3.356   6.749
    8LEU    CD2  817   3.887   3.436   6.946
    8LEU      C  818   4.089   3.575   7.123
    8LEU      O  819   4.161   3.492   7.178
    9GLU      N  820   3.987   3.632   7.186
    9GLU      H  821   3.939   3.700   7.131
    9GLU     CA  822   3.951   3.600   7.325
    9GLU     CB  823   3.925   3.730   7.401
    9GLU     CG  824   4.047   3.822   7.396
    9GLU     CD  825   4.025   3.947   7.482
    9GLU    OE1  826   4.036   3.926   7.604
    9GLU    OE2  827   3.977   4.045   7.419
    9GLU      C  828   3.844   3.493   7.348
    9GLU      O  829   3.768   3.452   7.261
   10GLU      N  830   3.853   3.446   7.472
   10GLU      H  831   3.941   3.445   7.520
   10GLU     CA  832   3.762   3.351   7.537
   10GLU     CB  833   3.768   3.216   7.465
   10GLU     CG  834   3.662   3.120   7.519
   10GLU     CD  835   3.636   3.008   7.418
   10GLU    OE1  836   3.516   2.973   7.414
   10GLU    OE2  837   3.722   2.953   7.346
   10GLU      C  838   3.798   3.340   7.686
   10GLU     O1  839   3.707   3.338   7.771
   10GLU     O2  840   3.919   3.330   7.716
    1ACE     CA  841   5.280   4.091   4.637
    1ACE      C  842   5.294   4.009   4.765
    1ACE      O  843   5.250   3.895   4.753
    2VAL      N  844   5.323   4.081   4.885
    2VAL      H  845   5.320   4.180   4.894
    2VAL     CA  846   5.337   4.004   5.010
    2VAL     CB  847   5.442   4.054   5.108
    2VAL    CG1  848   5.442   3.973   5.238
    2VAL    CG2  849   5.579   4.069   5.041
    2VAL      C  850   5.199   3.996   5.076
    2VAL      O  851   5.138   4.101   5.096
    3VAL      N  852   5.163   3.870   5.095
    3VAL      H  853   5.228   3.795   5.080
    3VAL     CA  854   5.029   3.831   5.142
    3VAL     CB  855   4.944   3.763   5.035
    3VAL    CG1  856   4.803   3.744   5.094
    3VAL    CG2  857   4.931   3.855   4.913
    3VAL      C  858   5.055   3.739   5.261
    3VAL      O  859   5.058   3.618   5.242
    4VAL      N  860   5.031   3.791   5.381
    4VAL      H  861   5.017   3.888   5.397
    4VAL     CA  862   5.040   3.702   5.498
    4VAL     CB  863   5.097   3.780   5.617
    4VAL    CG1  864   5.091   3.695   5.744
    4VAL    CG2  865   5.243   3.816   5.591
    4VAL      C  866   4.898   3.657   5.534
    4VAL      O  867   4.815   3.744   5.563
    5THR      N  868   4.878   3.526   5.543
    5THR      H  869   4.956   3.463   5.539
    5THR     CA  870   4.744   3.470   5.566
    5THR     CB  871   4.684   3.380   5.458
    5THR    OG1  872   4.784   3.290   5.408
    5THR    HG1  873   4.817   3.344   5.331
    5THR    CG2  874   4.630   3.468   5.345
    5THR      C  875   4.721   3.406   5.704
    5THR      O  876   4.754   3.291   5.730
    6ILE      N  877   4.641   3.477   5.783
    6ILE      H  878   4.592   3.554   5.744
    6ILE     CA  879   4.594   3.433   5.915
    6ILE     CB  880   4.604   3.557   6.003
    6ILE    CG1  881   4.747   3.613   6.004
    6ILE    CG2  882   4.578   3.532   6.152
    6ILE     CD  883   4.749   3.766   6.002
    6ILE      C  884   4.447   3.395   5.896
    6ILE      O  885   4.364   3.475   5.852
    7LEU      N  886   4.430   3.271   5.941
    7LEU      H  887   4.499   3.200   5.943
    7LEU     CA  888   4.302   3.199   5.943
    7LEU     CB  889   4.291   3.087   5.839
    7LEU     CG  890   4.270   3.121   5.691
    7LEU    CD1  891   4.402   3.154   5.620
    7LEU    CD2  892   4.211   3.001   5.617
    7LEU      C  893   4.274   3.150   6.085
    7LEU      O  894   4.336   3.052   6.127
    8LEU      N  895   4.209   3.224   6.175
    8LEU      H  896   4.178   3.318   6.162
    8LEU     CA  897   4.162   3.181   6.308
    8LEU     CB  898   4.193   3.298   6.402
    8LEU     CG  899   4.334   3.296   6.461
    8LEU    CD1  900   4.451   3.282   6.364
    8LEU    CD2  901   4.350   3.430   6.532
    8LEU      C  902   4.011   3.157   6.313
    8LEU      O  903   3.927   3.245   6.298
    9GLU      N  904   3.989   3.037   6.365
    9GLU      H  905   4.058   2.982   6.412
    9GLU     CA  906   3.860   2.967   6.355
    9GLU     CB  907   3.737   3.031   6.421
    9GLU     CG  908   3.770   3.038   6.571
    9GLU     CD  909   3.645   3.013   6.656
    9GLU    OE1  910   3.659   3.032   6.779
    9GLU    OE2  911   3.550   2.942   6.617
    9GLU      C  912   3.828   2.913   6.215
    9GLU      O  913   3.749   2.967   6.138
   10GLU      N  914   3.873   2.789   6.202
   10GLU      H  915   3.893   2.723   6.275
   10GLU     CA  916   3.876   2.727   6.069
   10GLU     CB  917   4.007   2.652   6.041
   10GLU     CG  918   4.017   2.594   5.900
   10GLU     CD  919   4.114   2.476   5.896
   10GLU    OE1  920   4.078   2.357   5.897
   10GLU    OE2  921   4.233   2.511   5.912
   10GLU      C  922   3.759   2.628   6.059
   10GLU     O1  923   3.767   2.525   6.129
   10GLU     O2  924   3.661   2.659   5.990
    1ACE     CA  925   3.619   3.337   6.280
    1ACE      C  926   3.681   3.445   6.190
    1ACE      O  927   3.628   3.489   6.088
    2VAL      N  928   3.815   3.480   6.228
    2VAL      H  929   3.858   3.403   6.275
    2VAL     CA  930   3.882   3.592   6.161
    2VAL     CB  931   3.948   3.690   6.259
    2VAL    CG1  932   4.044   3.623   6.358
    2VAL    CG2  933   3.985   3.829   6.208
    2VAL      C  934   3.982   3.546   6.055
    2VAL      O  935   4.078   3.472   6.075
    3VAL      N  936   3.967   3.595   5.933
    3VAL      H  937   3.899   3.668   5.922
    3VAL     CA  938   4.056   3.578   5.817
    3VAL     CB  939   3.977   3.527   5.697
    3VAL    CG1  940   4.072   3.476   5.589
    3VAL    CG2  941   3.873   3.417   5.723
    3VAL      C  942   4.109   3.718   5.785
    3VAL      O  943   4.038   3.815   5.761
    4VAL      N  944   4.238   3.728   5.813
    4VAL      H  945   4.288   3.650   5.852
    4VAL     CA  946   4.317   3.851   5.800
    4VAL     CB  947   4.382   3.894   5.931
    4VAL    CG1  948   4.404   4.045   5.940
    4VAL    CG2  949   4.302   3.857   6.056
    4VAL      C  950   4.429   3.837   5.697
    4VAL      O  951   4.518   3.751   5.706
    5THR      N  952   4.403   3.898   5.582
    5THR      H  953   4.320   3.954   5.580
    5THR     CA  954   4.483   3.897   5.459
    5THR     CB  955   4.399   3.861   5.336
    5THR    OG1  956   4.313   3.973   5.312
    5THR    HG1  957   4.369   4.050   5.284
    5THR    CG2  958   4.324   3.729   5.351
    5THR      C  959   4.568   4.022   5.435
    5THR      O  960   4.525   4.120   5.374
    6ILE      N  961   4.689   4.025   5.490
    6ILE      H  962   4.734   3.947   5.533
    6ILE     CA  963   4.765   4.151   5.500
    6ILE     CB  964   4.851   4.147   5.627
    6ILE    CG1  965   4.763   4.118   5.749
    6ILE    CG2  966   4.930   4.277   5.640
    6ILE     CD  967   4.848   4.092   5.874
    6ILE      C  968   4.854   4.155   5.376
    6ILE      O  969   4.947   4.075   5.366
    7LEU      N  970   4.810   4.251   5.295
    7LEU      H  971   4.737   4.314   5.325
    7LEU     CA  972   4.867   4.280   5.163
    7LEU     CB  973   4.762   4.317   5.058
    7LEU     CG  974   4.823   4.335   4.919
    7LEU    CD1  975   4.895   4.215   4.857
    7LEU    CD2  976   4.716   4.403   4.834
    7LEU      C  977   4.963   4.398   5.185
    7LEU      O  978   4.928   4.506   5.231
    8LEU      N  979   5.089   4.364   5.163
    8LEU      H  980   5.105   4.273   5.124
    8LEU     CA  981   5.210   4.447   5.175
    8LEU     CB  982   5.301   4.385   5.281
    8LEU     CG  983   5.364   4.480   5.382
    8LEU    CD1  984   5.259   4.527   5.483
    8LEU    CD2  985   5.495   4.437   5.449
    8LEU      C  986   5.289   4.468   5.045
    8LEU      O  987   5.336   4.366   4.995
    9GLU      N  988   5.311   4.592   5.004
    9GLU      H  989   5.290   4.673   5.058
    9GLU     CA  990   5.405   4.617   4.894
    9GLU     CB  991   5.349   4.735   4.813
    9GLU     CG  992   5.424   4.751   4.681
    9GLU     CD  993   5.413   4.884   4.608
    9GLU    OE1  994   5.307   4.922   4.554
    9GLU    OE2  995   5.509   4.963   4.622
    9GLU      C  996   5.555   4.628   4.923
    9GLU      O  997   5.612   4.732   4.956
   10GLU      N  998   5.617   4.511   4.912
   10GLU      H  999   5.572   4.422   4.906
   10GLU     CA 1000   5.763   4.504   4.905
   10GLU     CB 1001   5.823   4.387   4.984
   10GLU     CG 1002   5.797   4.405   5.133
   10GLU     CD 1003   5.905   4.490   5.199
   10GLU    OE1 1004   6.025   4.457   5.204
   10GLU    OE2 1005   5.873   4.597   5.256
   10GLU      C 1006   5.827   4.511   4.766
   10GLU     O1 1007   5.768   4.450   4.674
   10GLU     O2 1008   5.941   4.562   4.755
    1ACE     CA 1009   4.954   4.144   3.244
    1ACE      C 1010   4.853   4.051   3.311
    1ACE      O 1011   4.826   3.937   3.273
    2VAL      N 1012   4.769   4.119   3.405
    2VAL      H 1013   4.773   4.218   3.394
    2VAL     CA 1014   4.667   4.050   3.485
    2VAL     CB 1015   4.695   4.059   3.636
    2VAL    CG1 1016   4.571   4.008   3.709
    2VAL    CG2 1017   4.819   3.985   3.688
    2VAL      C 1018   4.529   4.104   3.448
    2VAL      O 1019   4.500   4.224   3.452
    3VAL      N 1020   4.454   4.023   3.375
    3VAL      H 1021   4.492   3.936   3.343
    3VAL     CA 1022   4.322   4.065   3.324
    3VAL     CB 1023   4.290   4.040   3.177
    3VAL    CG1 1024   4.177   4.130   3.126
    3VAL    CG2 1025   4.408   4.051   3.080
    3VAL      C 1026   4.212   3.992   3.402
    3VAL      O 1027   4.185   3.872   3.390
    4VAL      N 1028   4.135   4.065   3.481
    4VAL      H 1029   4.157   4.161   3.501
    4VAL     CA 1030   4.035   4.010   3.574
    4VAL     CB 1031   4.063   4.059   3.716
    4VAL    CG1 1032   3.994   3.968   3.818
    4VAL    CG2 1033   4.213   4.074   3.739
    4VAL      C 1034   3.895   4.052   3.528
    4VAL      O 1035   3.863   4.170   3.515
    5THR      N 1036   3.835   3.949   3.468
    5THR      H 1037   3.884   3.862   3.465
    5THR     CA 1038   3.701   3.957   3.409
    5THR     CB 1039   3.685   3.880   3.278
    5THR    OG1 1040   3.689   3.737   3.290
    5THR    HG1 1041   3.631   3.724   3.371
    5THR    CG2 1042   3.780   3.928   3.168
    5THR      C 1043   3.598   3.902   3.509
    5THR      O 1044   3.583   3.781   3.521
    6ILE      N 1045   3.537   3.993   3.584
    6ILE      H 1046   3.535   4.091   3.565
    6ILE     CA 1047   3.430   3.957   3.678
    6ILE     CB 1048   3.442   4.033   3.810
    6ILE    CG1 1049   3.585   4.063   3.853
    6ILE    CG2 1050   3.384   3.960   3.931
    6ILE     CD 1051   3.639   4.199   3.809
    6ILE      C 1052   3.289   3.976   3.620
    6ILE      O 1053   3.253   4.078   3.561
    7LEU      N 1054   3.230   3.859   3.599
    7LEU      H 1055   3.274   3.771   3.614
    7LEU     CA 1056   3.092   3.848   3.550
    7LEU     CB 1057   3.074   3.731   3.453
    7LEU     CG 1058   2.928   3.717   3.410
    7LEU    CD1 1059   2.895   3.808   3.291
    7LEU    CD2 1060   2.882   3.573   3.385
    7LEU      C 1061   3.000   3.836   3.672
    7LEU      O 1062   3.018   3.749   3.757
    8LEU      N 1063   2.903   3.926   3.684
    8LEU      H 1064   2.889   4.000   3.619
    8LEU     CA 1065   2.834   3.933   3.814
    8LEU     CB 1066   2.852   4.075   3.868
    8LEU     CG 1067   2.987   4.122   3.923
    8LEU    CD1 1068   2.977   4.275   3.935
    8LEU    CD2 1069   3.008   4.063   4.063
    8LEU      C 1070   2.686   3.905   3.788
    8LEU      O 1071   2.602   3.994   3.775
    9GLU      N 1072   2.663   3.782   3.745
    9GLU      H 1073   2.725   3.707   3.768
    9GLU     CA 1074   2.532   3.734   3.699
    9GLU     CB 1075   2.550   3.595   3.638
    9GLU     CG 1076   2.509   3.600   3.491
    9GLU     CD 1077   2.363   3.560   3.470
    9GLU    OE1 1078   2.280   3.653   3.481
    9GLU    OE2 1079   2.339   3.439   3.447
    9GLU      C 1080   2.428   3.725   3.811
    9GLU      O 1081   2.461   3.751   3.927
   10GLU      N 1082   2.303   3.709   3.768
   10GLU      H 1083   2.284   3.689   3.672
   10GLU     CA 1084   2.186   3.695   3.855
   10GLU     CB 1085   2.112   3.827   3.832
   10GLU     CG 1086   1.994   3.853   3.926
   10GLU     CD 1087   1.915   3.976   3.881
   10GLU    OE1 1088   1.790   3.975   3.884
   10GLU    OE2 1089   1.982   4.074   3.840
   10GLU      C 1090   2.113   3.568   3.811
   10GLU     O1 1091   2.028   3.581   3.720
   10GLU     O2 1092   2.133   3.454   3.857
    1ACE     CA 1093   2.441   4.204   3.242
    1ACE      C 1094   2.547   4.310   3.273
    1ACE      O 1095   2.532   4.421   3.224
    2VAL      N 1096   2.627   4.277   3.387
    2VAL      H 1097   2.600   4.205   3.451
    2VAL     CA 1098   2.746   4.351   3.432
    2VAL     CB 1099   2.734   4.421   3.568
    2VAL    CG1 1100   2.839   4.532   3.579
    2VAL    CG2 1101   2.593   4.481   3.576
    2VAL      C 1102   2.874   4.268   3.430
    2VAL      O 1103   2.885   4.158   3.484
    3VAL      N 1104   2.961   4.317   3.341
    3VAL      H 1105   2.939   4.390   3.278
    3VAL     CA 1106   3.094   4.261   3.314
    3VAL     CB 1107   3.105   4.221   3.167
    3VAL    CG1 1108   3.238   4.151   3.136
    3VAL    CG2 1109   2.989   4.129   3.128
    3VAL      C 1110   3.206   4.358   3.354
    3VAL      O 1111   3.223   4.452   3.277
    4VAL      N 1112   3.275   4.334   3.465
    4VAL      H 1113   3.265   4.243   3.504
    4VAL     CA 1114   3.381   4.430   3.502
    4VAL     CB 1115   3.381   4.452   3.653
    4VAL    CG1 1116   3.470   4.566   3.702
    4VAL    CG2 1117   3.241   4.472   3.712
    4VAL      C 1118   3.508   4.362   3.451
    4VAL      O 1119   3.554   4.257   3.495
    5THR      N 1120   3.566   4.427   3.350
    5THR      H 1121   3.523   4.502   3.301
    5THR     CA 1122   3.698   4.385   3.301
    5THR     CB 1123   3.701   4.369   3.149
    5THR    OG1 1124   3.684   4.490   3.076
    5THR    HG1 1125   3.745   4.563   3.106
    5THR    CG2 1126   3.590   4.270   3.113
    5THR      C 1127   3.805   4.488   3.342
    5THR      O 1128   3.819   4.602   3.299
    6ILE      N 1129   3.894   4.443   3.430
    6ILE      H 1130   3.907   4.347   3.454
    6ILE     CA 1131   4.001   4.525   3.489
    6ILE     CB 1132   4.004   4.514   3.642
    6ILE    CG1 1133   3.867   4.540   3.705
    6ILE    CG2 1134   4.111   4.595   3.716
    6ILE     CD 1135   3.845   4.476   3.842
    6ILE      C 1136   4.135   4.477   3.433
    6ILE      O 1137   4.153   4.356   3.421
    7LEU      N 1138   4.199   4.565   3.357
    7LEU      H 1139   4.161   4.657   3.347
    7LEU     CA 1140   4.334   4.550   3.302
    7LEU     CB 1141   4.334   4.599   3.157
    7LEU     CG 1142   4.462   4.560   3.082
    7LEU    CD1 1143   4.481   4.411   3.058
    7LEU    CD2 1144   4.492   4.653   2.964
    7LEU      C 1145   4.448   4.608   3.386
    7LEU      O 1146   4.453   4.728   3.415
    8LEU      N 1147   4.535   4.517   3.429
    8LEU      H 1148   4.518   4.421   3.406
    8LEU     CA 1149   4.654   4.545   3.510
    8LEU     CB 1150   4.636   4.471   3.643
    8LEU     CG 1151   4.740   4.515   3.746
    8LEU    CD1 1152   4.676   4.620   3.838
    8LEU    CD2 1153   4.793   4.392   3.819
    8LEU      C 1154   4.784   4.509   3.438
    8LEU      O 1155   4.822   4.392   3.441
    9GLU      N 1156   4.838   4.607   3.367
    9GLU      H 1157   4.816   4.705   3.366
    9GLU     CA 1158   4.957   4.600   3.280
    9GLU     CB 1159   4.932   4.584   3.129
    9GLU     CG 1160   4.864   4.459   3.074
    9GLU     CD 1161   4.868   4.480   2.923
    9GLU    OE1 1162   4.965   4.437   2.857
    9GLU    OE2 1163   4.784   4.556   2.870
    9GLU      C 1164   5.068   4.700   3.313
    9GLU      O 1165   5.044   4.815   3.350
   10GLU      N 1166   5.194   4.659   3.314
   10GLU      H 1167   5.202   4.560   3.303
   10GLU     CA 1168   5.317   4.732   3.346
   10GLU     CB 1169   5.328   4.742   3.498
   10GLU     CG 1170   5.412   4.862   3.543
   10GLU     CD 1171   5.403   4.884   3.694
   10GLU    OE1 1172   5.290   4.894   3.745
   10GLU    OE2 1173   5.513   4.890   3.754
   10GLU      C 1174   5.438   4.667   3.278
   10GLU     O1 1175   5.488   4.562   3.324
   10GLU     O2 1176   5.472   4.707   3.165
    1ACE     CA 1177   2.684   3.995   5.253
    1ACE      C 1178   2.774   3.925   5.150
    1ACE      O 1179   2.868   3.852   5.178
    2VAL      N 1180   2.736   3.948   5.014
    2VAL      H 1181   2.643   3.981   5.000
    2VAL     CA 1182   2.811   3.903   4.895
    2VAL     CB 1183   2.715   3.886   4.777
    2VAL    CG1 1184   2.791   3.805   4.671
    2VAL    CG2 1185   2.589   3.810   4.820
    2VAL      C 1186   2.924   4.003   4.868
    2VAL      O 1187   2.913   4.093   4.785
    3VAL      N 1188   3.038   3.975   4.930
    3VAL      H 1189   3.038   3.893   4.988
    3VAL     CA 1190   3.146   4.074   4.932
    3VAL     CB 1191   3.176   4.117   5.075
    3VAL    CG1 1192   3.281   4.227   5.084
    3VAL    CG2 1193   3.057   4.171   5.155
    3VAL      C 1194   3.271   4.022   4.860
    3VAL      O 1195   3.335   3.928   4.908
    4VAL      N 1196   3.292   4.066   4.737
    4VAL      H 1197   3.250   4.149   4.699
    4VAL     CA 1198   3.396   4.008   4.651
    4VAL     CB 1199   3.354   3.991   4.506
    4VAL    CG1 1200   3.469   3.927   4.428
    4VAL    CG2 1201   3.224   3.912   4.490
    4VAL      C 1202   3.518   4.102   4.656
    4VAL      O 1203   3.517   4.207   4.593
    5THR      N 1204   3.613   4.069   4.743
    5THR      H 1205   3.591   4.008   4.820
    5THR     CA 1206   3.736   4.148   4.762
    5THR     CB 1207   3.778   4.152   4.909
    5THR    OG1 1208   3.823   4.025   4.955
    5THR    HG1 1209   3.748   3.959   4.963
    5THR    CG2 1210   3.663   4.205   4.995
    5THR      C 1211   3.858   4.115   4.675
    5THR      O 1212   3.914   4.008   4.695
    6ILE      N 1213   3.871   4.169   4.555
    6ILE      H 1214   3.814   4.250   4.538
    6ILE     CA 1215   3.992   4.153   4.472
    6ILE     CB 1216   3.954   4.161   4.324
    6ILE    CG1 1217   3.837   4.065   4.302
    6ILE    CG2 1218   4.070   4.125   4.230
    6ILE     CD 1219   3.795   4.063   4.155
    6ILE      C 1220   4.096   4.261   4.503
    6ILE      O 1221   4.083   4.380   4.476
    7LEU      N 1222   4.203   4.223   4.572
    7LEU      H 1223   4.205   4.131   4.611
    7LEU     CA 1224   4.322   4.305   4.598
    7LEU     CB 1225   4.373   4.297   4.742
    7LEU     CG 1226   4.282   4.370   4.841
    7LEU    CD1 1227   4.182   4.268   4.895
    7LEU    CD2 1228   4.369   4.409   4.960
    7LEU      C 1229   4.446   4.283   4.512
    7LEU      O 1230   4.490   4.169   4.506
    8LEU      N 1231   4.459   4.378   4.419
    8LEU      H 1232   4.418   4.470   4.424
    8LEU     CA 1233   4.559   4.360   4.314
    8LEU     CB 1234   4.508   4.404   4.177
    8LEU     CG 1235   4.419   4.307   4.099
    8LEU    CD1 1236   4.366   4.395   3.985
    8LEU    CD2 1237   4.498   4.188   4.047
    8LEU      C 1238   4.696   4.424   4.336
    8LEU      O 1239   4.707   4.547   4.342
    9GLU      N 1240   4.792   4.342   4.377
    9GLU      H 1241   4.766   4.256   4.421
    9GLU     CA 1242   4.934   4.378   4.381
    9GLU     CB 1243   5.000   4.333   4.512
    9GLU     CG 1244   5.101   4.430   4.574
    9GLU     CD 1245   5.225   4.466   4.492
    9GLU    OE1 1246   5.215   4.565   4.416
    9GLU    OE2 1247   5.330   4.399   4.500
    9GLU      C 1248   5.015   4.310   4.270
    9GLU      O 1249   5.024   4.187   4.273
   10GLU      N 1250   5.088   4.396   4.199
   10GLU      H 1251   5.105   4.493   4.217
   10GLU     CA 1252   5.187   4.333   4.111
   10GLU     CB 1253   5.145   4.314   3.965
   10GLU     CG 1254   5.238   4.206   3.908
   10GLU     CD 1255   5.266   4.208   3.758
   10GLU    OE1 1256   5.376   4.258   3.723
   10GLU    OE2 1257   5.166   4.200   3.684
   10GLU      C 1258   5.297   4.438   4.093
   10GLU     O1 1259   5.408   4.401   4.137
   10GLU     O2 1260   5.268   4.549   4.043
    1ACE     CA 1261   4.730   4.668   4.620
    1ACE      C 1262   4.605   4.751   4.594
    1ACE      O 1263   4.554   4.825   4.678
    2VAL      N 1264   4.557   4.755   4.459
    2VAL      H 1265   4.614   4.723   4.383
    2VAL     CA 1266   4.435   4.821   4.412
    2VAL     CB 1267   4.428   4.846   4.261
    2VAL    CG1 1268   4.302   4.920   4.218
    2VAL    CG2 1269   4.548   4.934   4.224
    2VAL      C 1270   4.316   4.733   4.449
    2VAL      O 1271   4.299   4.615   4.419
    3VAL      N 1272   4.232   4.790   4.535
    3VAL      H 1273   4.256   4.879   4.575
    3VAL     CA 1274   4.138   4.725   4.627
    3VAL     CB 1275   4.141   4.788   4.766
    3VAL    CG1 1276   4.054   4.718   4.871
    3VAL    CG2 1277   4.280   4.789   4.830
    3VAL      C 1278   3.999   4.738   4.564
    3VAL      O 1279   3.925   4.833   4.587
    4VAL      N 1280   3.976   4.640   4.477
    4VAL      H 1281   4.044   4.574   4.445
    4VAL     CA 1282   3.847   4.624   4.408
    4VAL     CB 1283   3.863   4.570   4.266
    4VAL    CG1 1284   3.730   4.568   4.191
    4VAL    CG2 1285   3.968   4.646   4.183
    4VAL      C 1286   3.740   4.550   4.489
    4VAL      O 1287   3.763   4.437   4.531
    5THR      N 1288   3.652   4.634   4.542
    5THR      H 1289   3.658   4.732   4.523
    5THR     CA 1290   3.547   4.576   4.626
    5THR     CB 1291   3.560   4.626   4.770
    5THR    OG1 1292   3.573   4.769   4.780
    5THR    HG1 1293   3.498   4.810   4.729
    5THR    CG2 1294   3.671   4.552   4.844
    5THR      C 1295   3.402   4.566   4.579
    5THR      O 1296   3.336   4.670   4.585
    6ILE      N 1297   3.360   4.450   4.529
    6ILE      H 1298   3.426   4.381   4.498
    6ILE     CA 1299   3.229   4.433   4.464
    6ILE     CB 1300   3.239   4.344   4.340
    6ILE    CG1 1301   3.359   4.386   4.254
    6ILE    CG2 1302   3.116   4.362   4.251
    6ILE     CD 1303   3.397   4.285   4.146
    6ILE      C 1304   3.137   4.384   4.575
    6ILE      O 1305   3.158   4.280   4.638
    7LEU      N 1306   3.029   4.461   4.585
    7LEU      H 1307   3.032   4.555   4.552
    7LEU     CA 1308   2.919   4.427   4.677
    7LEU     CB 1309   2.919   4.537   4.784
    7LEU     CG 1310   2.919   4.473   4.923
    7LEU    CD1 1311   2.925   4.584   5.029
    7LEU    CD2 1312   2.798   4.382   4.944
    7LEU      C 1313   2.783   4.415   4.608
    7LEU      O 1314   2.732   4.517   4.564
    8LEU      N 1315   2.725   4.295   4.615
    8LEU      H 1316   2.765   4.225   4.674
    8LEU     CA 1317   2.595   4.267   4.554
    8LEU     CB 1318   2.595   4.129   4.487
    8LEU     CG 1319   2.685   4.110   4.365
    8LEU    CD1 1320   2.703   4.237   4.281
    8LEU    CD2 1321   2.831   4.069   4.386
    8LEU      C 1322   2.480   4.277   4.655
    8LEU      O 1323   2.387   4.196   4.651
    9GLU      N 1324   2.468   4.394   4.716
    9GLU      H 1325   2.496   4.477   4.667
    9GLU     CA 1326   2.368   4.407   4.823
    9GLU     CB 1327   2.427   4.394   4.963
    9GLU     CG 1328   2.487   4.258   5.002
    9GLU     CD 1329   2.395   4.136   4.997
    9GLU    OE1 1330   2.451   4.026   4.981
    9GLU    OE2 1331   2.270   4.145   4.994
    9GLU      C 1332   2.294   4.539   4.806
    9GLU      O 1333   2.344   4.632   4.742
   10GLU      N 1334   2.171   4.541   4.857
   10GLU      H 1335   2.142   4.500   4.944
   10GLU     CA 1336   2.067   4.632   4.808
   10GLU     CB 1337   1.973   4.538   4.733
   10GLU     CG 1338   1.888   4.604   4.625
   10GLU     CD 1339   1.779   4.507   4.577
   10GLU    OE1 1340   1.664   4.521   4.622
   10GLU    OE2 1341   1.804   4.413   4.498
   10GLU      C 1342   2.000   4.716   4.917
   10GLU     O1 1343   1.891   4.678   4.966
   10GLU     O2 1344   2.050   4.825   4.951
    1ACE     CA 1345   2.592   3.944   3.007
    1ACE      C 1346   2.714   3.885   2.936
    1ACE      O 1347   2.825   3.881   2.989
    2VAL      N 1348   2.678   3.793   2.833
    2VAL      H 1349   2.579   3.777   2.835
    2VAL     CA 1350   2.767   3.712   2.748
    2VAL     CB 1351   2.685   3.643   2.639
    2VAL    CG1 1352   2.583   3.733   2.569
    2VAL    CG2 1353   2.775   3.568   2.540
    2VAL      C 1354   2.884   3.797   2.699
    2VAL      O 1355   2.858   3.895   2.629
    3VAL      N 1356   2.993   3.769   2.770
    3VAL      H 1357   2.980   3.716   2.853
    3VAL     CA 1358   3.130   3.814   2.743
    3VAL     CB 1359   3.194   3.871   2.870
    3VAL    CG1 1360   3.251   3.767   2.967
    3VAL    CG2 1361   3.308   3.964   2.827
    3VAL      C 1362   3.211   3.700   2.681
    3VAL      O 1363   3.191   3.581   2.705
    4VAL      N 1364   3.267   3.738   2.566
    4VAL      H 1365   3.232   3.820   2.521
    4VAL     CA 1366   3.361   3.655   2.489
    4VAL     CB 1367   3.314   3.639   2.344
    4VAL    CG1 1368   3.412   3.552   2.266
    4VAL    CG2 1369   3.187   3.554   2.337
    4VAL      C 1370   3.492   3.733   2.496
    4VAL      O 1371   3.517   3.836   2.434
    5THR      N 1372   3.563   3.694   2.603
    5THR      H 1373   3.526   3.644   2.681
    5THR     CA 1374   3.704   3.728   2.626
    5THR     CB 1375   3.735   3.703   2.774
    5THR    OG1 1376   3.619   3.736   2.851
    5THR    HG1 1377   3.623   3.678   2.932
    5THR    CG2 1378   3.855   3.784   2.822
    5THR      C 1379   3.801   3.641   2.546
    5THR      O 1380   3.821   3.525   2.579
    6ILE      N 1381   3.855   3.699   2.439
    6ILE      H 1382   3.822   3.791   2.417
    6ILE     CA 1383   3.974   3.654   2.366
    6ILE     CB 1384   3.962   3.663   2.214
    6ILE    CG1 1385   3.841   3.581   2.167
    6ILE    CG2 1386   4.083   3.616   2.132
    6ILE     CD 1387   3.778   3.641   2.041
    6ILE      C 1388   4.102   3.718   2.422
    6ILE      O 1389   4.122   3.838   2.439
    7LEU      N 1390   4.194   3.628   2.457
    7LEU      H 1391   4.183   3.529   2.461
    7LEU     CA 1392   4.332   3.669   2.485
    7LEU     CB 1393   4.347   3.620   2.629
    7LEU     CG 1394   4.483   3.652   2.692
    7LEU    CD1 1395   4.518   3.797   2.660
    7LEU    CD2 1396   4.475   3.634   2.844
    7LEU      C 1397   4.418   3.590   2.386
    7LEU      O 1398   4.395   3.472   2.360
    8LEU      N 1399   4.501   3.670   2.320
    8LEU      H 1400   4.482   3.767   2.307
    8LEU     CA 1401   4.604   3.619   2.227
    8LEU     CB 1402   4.568   3.691   2.096
    8LEU     CG 1403   4.669   3.668   1.984
    8LEU    CD1 1404   4.625   3.556   1.889
    8LEU    CD2 1405   4.709   3.797   1.913
    8LEU      C 1406   4.750   3.622   2.272
    8LEU      O 1407   4.792   3.726   2.323
    9GLU      N 1408   4.813   3.505   2.271
    9GLU      H 1409   4.765   3.422   2.242
    9GLU     CA 1410   4.958   3.488   2.288
    9GLU     CB 1411   4.996   3.348   2.333
    9GLU     CG 1412   4.956   3.306   2.475
    9GLU     CD 1413   5.062   3.219   2.544
    9GLU    OE1 1414   5.058   3.101   2.503
    9GLU    OE2 1415   5.150   3.266   2.618
    9GLU      C 1416   5.047   3.532   2.171
    9GLU      O 1417   4.993   3.534   2.060
   10GLU      N 1418   5.169   3.579   2.194
   10GLU      H 1419   5.216   3.569   2.281
   10GLU     CA 1420   5.261   3.638   2.096
   10GLU     CB 1421   5.276   3.785   2.135
   10GLU     CG 1422   5.357   3.821   2.260
   10GLU     CD 1423   5.329   3.964   2.307
   10GLU    OE1 1424   5.415   4.033   2.366
   10GLU    OE2 1425   5.211   4.005   2.296
   10GLU      C 1426   5.392   3.560   2.080
   10GLU     O1 1427   5.414   3.450   2.135
   10GLU     O2 1428   5.479   3.614   2.009
    1ACE     CA 1429   4.860   4.001   2.558
    1ACE      C 1430   4.753   4.096   2.502
    1ACE      O 1431   4.712   4.184   2.578
    2VAL      N 1432   4.722   4.080   2.364
    2VAL      H 1433   4.793   4.037   2.307
    2VAL     CA 1434   4.604   4.141   2.301
    2VAL     CB 1435   4.617   4.141   2.149
    2VAL    CG1 1436   4.497   4.201   2.075
    2VAL    CG2 1437   4.737   4.227   2.108
    2VAL      C 1438   4.466   4.101   2.354
    2VAL      O 1439   4.412   4.002   2.306
    3VAL      N 1440   4.415   4.177   2.451
    3VAL      H 1441   4.461   4.264   2.467
    3VAL     CA 1442   4.280   4.169   2.509
    3VAL     CB 1443   4.281   4.262   2.630
    3VAL    CG1 1444   4.148   4.269   2.704
    3VAL    CG2 1445   4.384   4.217   2.734
    3VAL      C 1446   4.168   4.206   2.411
    3VAL      O 1447   4.163   4.323   2.375
    4VAL      N 1448   4.089   4.110   2.362
    4VAL      H 1449   4.103   4.014   2.383
    4VAL     CA 1450   3.963   4.142   2.293
    4VAL     CB 1451   3.938   4.083   2.155
    4VAL    CG1 1452   3.861   4.193   2.081
    4VAL    CG2 1453   4.061   4.048   2.071
    4VAL      C 1454   3.852   4.099   2.389
    4VAL      O 1455   3.820   3.980   2.394
    5THR      N 1456   3.771   4.198   2.425
    5THR      H 1457   3.772   4.293   2.395
    5THR     CA 1458   3.656   4.172   2.513
    5THR     CB 1459   3.666   4.242   2.649
    5THR    OG1 1460   3.728   4.370   2.632
    5THR    HG1 1461   3.670   4.420   2.568
    5THR    CG2 1462   3.731   4.153   2.755
    5THR      C 1463   3.523   4.209   2.447
    5THR      O 1464   3.489   4.327   2.435
    6ILE      N 1465   3.464   4.104   2.392
    6ILE      H 1466   3.475   4.006   2.412
    6ILE     CA 1467   3.349   4.127   2.304
    6ILE     CB 1468   3.353   4.029   2.186
    6ILE    CG1 1469   3.482   4.053   2.109
    6ILE    CG2 1470   3.242   4.057   2.085
    6ILE     CD 1471   3.517   3.924   2.034
    6ILE      C 1472   3.226   4.107   2.393
    6ILE      O 1473   3.207   3.996   2.442
    7LEU      N 1474   3.140   4.205   2.419
    7LEU      H 1475   3.148   4.293   2.372
    7LEU     CA 1476   3.007   4.205   2.480
    7LEU     CB 1477   2.981   4.326   2.570
    7LEU     CG 1478   2.855   4.322   2.658
    7LEU    CD1 1479   2.866   4.229   2.779
    7LEU    CD2 1480   2.812   4.462   2.702
    7LEU      C 1481   2.892   4.209   2.379
    7LEU      O 1482   2.903   4.273   2.275
    8LEU      N 1483   2.800   4.115   2.399
    8LEU      H 1484   2.804   4.045   2.471
    8LEU     CA 1485   2.688   4.110   2.304
    8LEU     CB 1486   2.661   3.962   2.273
    8LEU     CG 1487   2.768   3.889   2.191
    8LEU    CD1 1488   2.718   3.750   2.152
    8LEU    CD2 1489   2.813   3.960   2.064
    8LEU      C 1490   2.564   4.179   2.362
    8LEU      O 1491   2.538   4.178   2.482
    9GLU      N 1492   2.488   4.233   2.269
    9GLU      H 1493   2.519   4.228   2.174
    9GLU     CA 1494   2.357   4.298   2.288
    9GLU     CB 1495   2.341   4.426   2.206
    9GLU     CG 1496   2.466   4.506   2.169
    9GLU     CD 1497   2.420   4.628   2.088
    9GLU    OE1 1498   2.316   4.687   2.124
    9GLU    OE2 1499   2.487   4.660   1.988
    9GLU      C 1500   2.244   4.202   2.248
    9GLU      O 1501   2.262   4.097   2.186
   10GLU      N 1502   2.128   4.248   2.294
   10GLU      H 1503   2.125   4.303   2.378
   10GLU     CA 1504   1.994   4.193   2.271
   10GLU     CB 1505   1.920   4.154   2.399
   10GLU     CG 1506   1.775   4.109   2.381
   10GLU     CD 1507   1.687   4.051   2.492
   10GLU    OE1 1508   1.692   3.931   2.529
   10GLU    OE2 1509   1.614   4.128   2.558
   10GLU      C 1510   1.907   4.285   2.185
   10GLU     O1 1511   1.902   4.405   2.221
   10GLU     O2 1512   1.840   4.243   2.088
    1ACE     CA 1513   4.622   3.319   1.047
    1ACE      C 1514   4.506   3.263   1.130
    1ACE      O 1515   4.477   3.144   1.121
    2VAL      N 1516   4.453   3.349   1.230
    2VAL      H 1517   4.475   3.446   1.240
    2VAL     CA 1518   4.341   3.300   1.312
    2VAL     CB 1519   4.374   3.312   1.461
    2VAL    CG1 1520   4.262   3.258   1.550
    2VAL    CG2 1521   4.504   3.247   1.508
    2VAL      C 1522   4.222   3.391   1.283
    2VAL      O 1523   4.210   3.506   1.326
    3VAL      N 1524   4.131   3.337   1.202
    3VAL      H 1525   4.157   3.249   1.164
    3VAL     CA 1526   4.001   3.396   1.167
    3VAL     CB 1527   3.971   3.373   1.019
    3VAL    CG1 1528   3.848   3.457   0.987
    3VAL    CG2 1529   4.091   3.397   0.926
    3VAL      C 1530   3.886   3.361   1.263
    3VAL      O 1531   3.841   3.247   1.260
    4VAL      N 1532   3.845   3.454   1.349
    4VAL      H 1533   3.876   3.549   1.350
    4VAL     CA 1534   3.751   3.430   1.459
    4VAL     CB 1535   3.790   3.511   1.583
    4VAL    CG1 1536   3.701   3.488   1.706
    4VAL    CG2 1537   3.926   3.454   1.622
    4VAL      C 1538   3.616   3.475   1.402
    4VAL      O 1539   3.580   3.592   1.405
    5THR      N 1540   3.556   3.371   1.343
    5THR      H 1541   3.609   3.293   1.311
    5THR     CA 1542   3.430   3.377   1.268
    5THR     CB 1543   3.416   3.274   1.156
    5THR    OG1 1544   3.542   3.274   1.089
    5THR    HG1 1545   3.591   3.189   1.108
    5THR    CG2 1546   3.306   3.306   1.053
    5THR      C 1547   3.311   3.377   1.364
    5THR      O 1548   3.265   3.267   1.393
    6ILE      N 1549   3.268   3.496   1.405
    6ILE      H 1550   3.313   3.583   1.383
    6ILE     CA 1551   3.156   3.491   1.501
    6ILE     CB 1552   3.174   3.585   1.620
    6ILE    CG1 1553   3.309   3.567   1.689
    6ILE    CG2 1554   3.062   3.546   1.717
    6ILE     CD 1555   3.346   3.685   1.779
    6ILE      C 1556   3.019   3.524   1.442
    6ILE      O 1557   3.000   3.634   1.391
    7LEU      N 1558   2.945   3.416   1.418
    7LEU      H 1559   2.988   3.327   1.429
    7LEU     CA 1560   2.808   3.416   1.364
    7LEU     CB 1561   2.800   3.313   1.251
    7LEU     CG 1562   2.660   3.303   1.191
    7LEU    CD1 1563   2.618   3.435   1.125
    7LEU    CD2 1564   2.640   3.185   1.096
    7LEU      C 1565   2.696   3.416   1.469
    7LEU      O 1566   2.665   3.319   1.537
    8LEU      N 1567   2.628   3.530   1.466
    8LEU      H 1568   2.637   3.593   1.389
    8LEU     CA 1569   2.515   3.551   1.558
    8LEU     CB 1570   2.506   3.687   1.628
    8LEU     CG 1571   2.635   3.729   1.698
    8LEU    CD1 1572   2.614   3.866   1.763
    8LEU    CD2 1573   2.668   3.624   1.805
    8LEU      C 1574   2.384   3.529   1.481
    8LEU      O 1575   2.350   3.609   1.393
    9GLU      N 1576   2.312   3.425   1.521
    9GLU      H 1577   2.331   3.376   1.606
    9GLU     CA 1578   2.183   3.397   1.456
    9GLU     CB 1579   2.161   3.246   1.463
    9GLU     CG 1580   2.233   3.167   1.354
    9GLU     CD 1581   2.149   3.130   1.231
    9GLU    OE1 1582   2.075   3.213   1.174
    9GLU    OE2 1583   2.149   3.007   1.207
    9GLU      C 1584   2.058   3.471   1.502
    9GLU      O 1585   2.065   3.553   1.594
   10GLU      N 1586   1.957   3.464   1.416
   10GLU      H 1587   1.973   3.448   1.319
   10GLU     CA 1588   1.818   3.499   1.447
   10GLU     CB 1589   1.785   3.624   1.364
   10GLU     CG 1590   1.660   3.698   1.411
   10GLU     CD 1591   1.635   3.840   1.359
   10GLU    OE1 1592   1.518   3.873   1.328
   10GLU    OE2 1593   1.725   3.927   1.357
   10GLU      C 1594   1.712   3.396   1.407
   10GLU     O1 1595   1.658   3.324   1.494
   10GLU     O2 1596   1.691   3.376   1.286
    1ACE     CA 1597   2.283   3.846   0.832
    1ACE      C 1598   2.415   3.901   0.886
    1ACE      O 1599   2.509   3.924   0.810
    2VAL      N 1600   2.445   3.891   1.025
    2VAL      H 1601   2.387   3.829   1.078
    2VAL     CA 1602   2.559   3.954   1.093
    2VAL     CB 1603   2.513   4.035   1.215
    2VAL    CG1 1604   2.467   4.172   1.165
    2VAL    CG2 1605   2.400   3.971   1.295
    2VAL      C 1606   2.671   3.852   1.117
    2VAL      O 1607   2.662   3.771   1.208
    3VAL      N 1608   2.763   3.848   1.020
    3VAL      H 1609   2.750   3.903   0.938
    3VAL     CA 1610   2.887   3.772   1.040
    3VAL     CB 1611   2.915   3.690   0.913
    3VAL    CG1 1612   3.026   3.587   0.929
    3VAL    CG2 1613   2.794   3.604   0.874
    3VAL      C 1614   3.005   3.863   1.071
    3VAL      O 1615   3.049   3.952   0.999
    4VAL      N 1616   3.061   3.841   1.190
    4VAL      H 1617   3.030   3.765   1.247
    4VAL     CA 1618   3.173   3.917   1.248
    4VAL     CB 1619   3.144   3.963   1.391
    4VAL    CG1 1620   3.243   4.070   1.438
    4VAL    CG2 1621   3.000   4.002   1.423
    4VAL      C 1622   3.305   3.841   1.244
    4VAL      O 1623   3.335   3.759   1.331
    5THR      N 1624   3.371   3.858   1.130
    5THR      H 1625   3.337   3.923   1.062
    5THR     CA 1626   3.508   3.811   1.102
    5THR     CB 1627   3.529   3.760   0.960
    5THR    OG1 1628   3.496   3.859   0.862
    5THR    HG1 1629   3.544   3.945   0.878
    5THR    CG2 1630   3.470   3.619   0.957
    5THR      C 1631   3.622   3.900   1.152
    5THR      O 1632   3.664   4.003   1.101
    6ILE      N 1633   3.679   3.842   1.257
    6ILE      H 1634   3.637   3.762   1.300
    6ILE     CA 1635   3.786   3.907   1.335
    6ILE     CB 1636   3.747   3.920   1.482
    6ILE    CG1 1637   3.634   4.020   1.505
    6ILE    CG2 1638   3.873   3.940   1.567
    6ILE     CD 1639   3.584   4.013   1.649
    6ILE      C 1640   3.915   3.834   1.297
    6ILE      O 1641   3.926   3.715   1.326
    7LEU      N 1642   3.995   3.891   1.207
    7LEU      H 1643   3.982   3.986   1.178
    7LEU     CA 1644   4.125   3.838   1.161
    7LEU     CB 1645   4.164   3.883   1.020
    7LEU     CG 1646   4.070   3.835   0.909
    7LEU    CD1 1647   3.938   3.914   0.905
    7LEU    CD2 1648   4.144   3.876   0.782
    7LEU      C 1649   4.249   3.868   1.244
    7LEU      O 1650   4.290   3.983   1.264
    8LEU      N 1651   4.303   3.769   1.315
    8LEU      H 1652   4.269   3.675   1.313
    8LEU     CA 1653   4.429   3.793   1.386
    8LEU     CB 1654   4.429   3.740   1.530
    8LEU     CG 1655   4.301   3.771   1.608
    8LEU    CD1 1656   4.310   3.704   1.745
    8LEU    CD2 1657   4.269   3.918   1.638
    8LEU      C 1658   4.547   3.732   1.309
    8LEU      O 1659   4.571   3.612   1.305
    9GLU      N 1660   4.603   3.817   1.223
    9GLU      H 1661   4.561   3.908   1.218
    9GLU     CA 1662   4.719   3.778   1.143
    9GLU     CB 1663   4.705   3.831   1.000
    9GLU     CG 1664   4.602   3.750   0.921
    9GLU     CD 1665   4.585   3.798   0.777
    9GLU    OE1 1666   4.470   3.795   0.728
    9GLU    OE2 1667   4.689   3.824   0.712
    9GLU      C 1668   4.844   3.840   1.207
    9GLU      O 1669   4.833   3.892   1.318
   10GLU      N 1670   4.959   3.798   1.157
   10GLU      H 1671   4.973   3.715   1.101
   10GLU     CA 1672   5.082   3.850   1.218
   10GLU     CB 1673   5.149   3.740   1.302
   10GLU     CG 1674   5.285   3.776   1.362
   10GLU     CD 1675   5.336   3.679   1.469
   10GLU    OE1 1676   5.386   3.572   1.428
   10GLU    OE2 1677   5.305   3.695   1.589
   10GLU      C 1678   5.164   3.900   1.099
   10GLU     O1 1679   5.208   4.016   1.098
   10GLU     O2 1680   5.183   3.836   0.993
    1ACE     CA 1681   3.599   3.866   7.122
    1ACE      C 1682   3.715   3.858   7.023
    1ACE      O 1683   3.802   3.778   7.054
    2VAL      N 1684   3.699   3.920   6.895
    2VAL      H 1685   3.608   3.949   6.866
    2VAL     CA 1686   3.814   3.941   6.807
    2VAL     CB 1687   3.777   3.899   6.665
    2VAL    CG1 1688   3.885   3.923   6.560
    2VAL    CG2 1689   3.739   3.751   6.654
    2VAL      C 1690   3.868   4.085   6.809
    2VAL      O 1691   3.815   4.179   6.750
    3VAL      N 1692   3.974   4.104   6.887
    3VAL      H 1693   4.018   4.032   6.939
    3VAL     CA 1694   4.042   4.234   6.902
    3VAL     CB 1695   4.074   4.259   7.050
    3VAL    CG1 1696   4.130   4.401   7.062
    3VAL    CG2 1697   3.958   4.239   7.148
    3VAL      C 1698   4.166   4.235   6.812
    3VAL      O 1699   4.261   4.161   6.836
    4VAL      N 1700   4.152   4.305   6.700
    4VAL      H 1701   4.075   4.363   6.677
    4VAL     CA 1702   4.268   4.319   6.610
    4VAL     CB 1703   4.221   4.305   6.466
    4VAL    CG1 1704   4.348   4.311   6.381
    4VAL    CG2 1705   4.159   4.165   6.455
    4VAL      C 1706   4.348   4.447   6.639
    4VAL      O 1707   4.295   4.556   6.620
    5THR      N 1708   4.466   4.428   6.699
    5THR      H 1709   4.505   4.338   6.719
    5THR     CA 1710   4.548   4.547   6.727
    5THR     CB 1711   4.605   4.567   6.867
    5THR    OG1 1712   4.498   4.567   6.962
    5THR    HG1 1713   4.532   4.575   7.056
    5THR    CG2 1714   4.689   4.692   6.894
    5THR      C 1715   4.674   4.550   6.639
    5THR      O 1716   4.748   4.455   6.620
    6ILE      N 1717   4.673   4.653   6.555
    6ILE      H 1718   4.598   4.719   6.548
    6ILE     CA 1719   4.782   4.668   6.456
    6ILE     CB 1720   4.729   4.686   6.314
    6ILE    CG1 1721   4.628   4.583   6.262
    6ILE    CG2 1722   4.844   4.701   6.214
    6ILE     CD 1723   4.518   4.645   6.175
    6ILE      C 1724   4.864   4.789   6.501
    6ILE      O 1725   4.805   4.885   6.549
    7LEU      N 1726   4.995   4.771   6.522
    7LEU      H 1727   5.042   4.686   6.497
    7LEU     CA 1728   5.083   4.884   6.554
    7LEU     CB 1729   5.171   4.829   6.666
    7LEU     CG 1730   5.090   4.784   6.787
    7LEU    CD1 1731   5.161   4.666   6.853
    7LEU    CD2 1732   5.087   4.900   6.887
    7LEU      C 1733   5.173   4.918   6.435
    7LEU      O 1734   5.250   4.837   6.385
    8LEU      N 1735   5.143   5.030   6.370
    8LEU      H 1736   5.065   5.086   6.399
    8LEU     CA 1737   5.235   5.078   6.266
    8LEU     CB 1738   5.146   5.161   6.173
    8LEU     CG 1739   5.201   5.190   6.033
    8LEU    CD1 1740   5.223   5.070   5.940
    8LEU    CD2 1741   5.120   5.301   5.966
    8LEU      C 1742   5.348   5.161   6.329
    8LEU      O 1743   5.342   5.284   6.342
    9GLU      N 1744   5.453   5.093   6.373
    9GLU      H 1745   5.455   4.994   6.365
    9GLU     CA 1746   5.572   5.155   6.435
    9GLU     CB 1747   5.640   5.034   6.498
    9GLU     CG 1748   5.566   5.007   6.628
    9GLU     CD 1749   5.580   5.108   6.743
    9GLU    OE1 1750   5.489   5.193   6.759
    9GLU    OE2 1751   5.684   5.087   6.808
    9GLU      C 1752   5.665   5.245   6.353
    9GLU      O 1753   5.655   5.243   6.230
   10GLU      N 1754   5.734   5.341   6.413
   10GLU      H 1755   5.732   5.373   6.508
   10GLU     CA 1756   5.821   5.423   6.327
   10GLU     CB 1757   5.763   5.565   6.335
   10GLU     CG 1758   5.837   5.662   6.244
   10GLU     CD 1759   5.785   5.806   6.253
   10GLU    OE1 1760   5.689   5.846   6.184
   10GLU    OE2 1761   5.842   5.893   6.322
   10GLU      C 1762   5.971   5.418   6.356
   10GLU     O1 1763   6.025   5.500   6.432
   10GLU     O2 1764   6.035   5.326   6.300
    1ACE     CA 1765   5.226   5.701   6.629
    1ACE      C 1766   5.090   5.677   6.562
    1ACE      O 1767   5.016   5.772   6.538
    2VAL      N 1768   5.087   5.548   6.501
    2VAL      H 1769   5.146   5.475   6.535
    2VAL     CA 1770   4.967   5.501   6.429
    2VAL     CB 1771   4.988   5.480   6.279
    2VAL    CG1 1772   4.855   5.448   6.210
    2VAL    CG2 1773   5.060   5.601   6.218
    2VAL      C 1774   4.936   5.361   6.483
    2VAL      O 1775   5.002   5.260   6.462
    3VAL      N 1776   4.841   5.370   6.576
    3VAL      H 1777   4.813   5.457   6.617
    3VAL     CA 1778   4.787   5.244   6.631
    3VAL     CB 1779   4.783   5.238   6.784
    3VAL    CG1 1780   4.701   5.121   6.839
    3VAL    CG2 1781   4.924   5.240   6.843
    3VAL      C 1782   4.648   5.221   6.572
    3VAL      O 1783   4.561   5.305   6.592
    4VAL      N 1784   4.623   5.102   6.518
    4VAL      H 1785   4.680   5.020   6.530
    4VAL     CA 1786   4.494   5.074   6.455
    4VAL     CB 1787   4.491   5.060   6.302
    4VAL    CG1 1788   4.347   5.057   6.252
    4VAL    CG2 1789   4.564   5.180   6.240
    4VAL      C 1790   4.424   4.960   6.530
    4VAL      O 1791   4.454   4.845   6.500
    5THR      N 1792   4.346   4.998   6.630
    5THR      H 1793   4.318   5.093   6.646
    5THR     CA 1794   4.272   4.897   6.707
    5THR     CB 1795   4.285   4.929   6.855
    5THR    OG1 1796   4.253   5.066   6.882
    5THR    HG1 1797   4.274   5.098   6.974
    5THR    CG2 1798   4.424   4.896   6.910
    5THR      C 1799   4.125   4.880   6.667
    5THR      O 1800   4.053   4.975   6.638
    6ILE      N 1801   4.088   4.754   6.644
    6ILE      H 1802   4.161   4.686   6.646
    6ILE     CA 1803   3.961   4.709   6.585
    6ILE     CB 1804   3.982   4.648   6.447
    6ILE    CG1 1805   4.050   4.749   6.355
    6ILE    CG2 1806   3.858   4.592   6.377
    6ILE     CD 1807   4.201   4.727   6.352
    6ILE      C 1808   3.891   4.603   6.671
    6ILE      O 1809   3.932   4.488   6.683
    7LEU      N 1810   3.774   4.643   6.719
    7LEU      H 1811   3.764   4.742   6.722
    7LEU     CA 1812   3.692   4.566   6.814
    7LEU     CB 1813   3.670   4.652   6.939
    7LEU     CG 1814   3.779   4.642   7.045
    7LEU    CD1 1815   3.904   4.727   7.022
    7LEU    CD2 1816   3.716   4.664   7.182
    7LEU      C 1817   3.567   4.505   6.752
    7LEU      O 1818   3.467   4.577   6.743
    8LEU      N 1819   3.574   4.379   6.711
    8LEU      H 1820   3.658   4.324   6.717
    8LEU     CA 1821   3.468   4.299   6.648
    8LEU     CB 1822   3.537   4.210   6.544
    8LEU     CG 1823   3.583   4.280   6.416
    8LEU    CD1 1824   3.658   4.176   6.332
    8LEU    CD2 1825   3.458   4.326   6.339
    8LEU      C 1826   3.374   4.232   6.748
    8LEU      O 1827   3.417   4.218   6.862
    9GLU      N 1828   3.251   4.206   6.704
    9GLU      H 1829   3.222   4.268   6.631
    9GLU     CA 1830   3.152   4.123   6.774
    9GLU     CB 1831   3.062   4.067   6.663
    9GLU     CG 1832   2.960   4.163   6.603
    9GLU     CD 1833   2.839   4.089   6.545
    9GLU    OE1 1834   2.849   3.977   6.491
    9GLU    OE2 1835   2.737   4.158   6.525
    9GLU      C 1836   3.189   3.988   6.838
    9GLU      O 1837   3.277   3.915   6.793
   10GLU      N 1838   3.108   3.968   6.941
   10GLU      H 1839   3.033   4.033   6.955
   10GLU     CA 1840   3.109   3.861   7.042
   10GLU     CB 1841   3.221   3.890   7.141
   10GLU     CG 1842   3.216   4.018   7.226
   10GLU     CD 1843   3.318   4.015   7.340
   10GLU    OE1 1844   3.294   3.958   7.448
   10GLU    OE2 1845   3.436   4.044   7.312
   10GLU      C 1846   2.972   3.856   7.111
   10GLU     O1 1847   2.909   3.964   7.113
   10GLU     O2 1848   2.914   3.749   7.140
    1ACE     CA 1849   5.097   5.100   5.115
    1ACE      C 1850   5.092   4.968   5.193
    1ACE      O 1851   5.178   4.885   5.163
    2VAL      N 1852   5.022   4.964   5.317
    2VAL      H 1853   4.997   5.054   5.352
    2VAL     CA 1854   4.992   4.850   5.405
    2VAL     CB 1855   5.054   4.880   5.541
    2VAL    CG1 1856   4.999   4.788   5.650
    2VAL    CG2 1857   5.206   4.896   5.528
    2VAL      C 1858   4.841   4.830   5.417
    2VAL      O 1859   4.779   4.931   5.451
    3VAL      N 1860   4.791   4.731   5.343
    3VAL      H 1861   4.847   4.654   5.314
    3VAL     CA 1862   4.648   4.717   5.315
    3VAL     CB 1863   4.632   4.694   5.164
    3VAL    CG1 1864   4.483   4.691   5.132
    3VAL    CG2 1865   4.702   4.796   5.074
    3VAL      C 1866   4.604   4.593   5.393
    3VAL      O 1867   4.590   4.480   5.346
    4VAL      N 1868   4.572   4.613   5.521
    4VAL      H 1869   4.553   4.702   5.562
    4VAL     CA 1870   4.523   4.506   5.609
    4VAL     CB 1871   4.548   4.545   5.755
    4VAL    CG1 1872   4.507   4.430   5.848
    4VAL    CG2 1873   4.697   4.573   5.776
    4VAL      C 1874   4.373   4.484   5.586
    4VAL      O 1875   4.286   4.562   5.624
    5THR      N 1876   4.338   4.372   5.523
    5THR      H 1877   4.390   4.323   5.454
    5THR     CA 1878   4.197   4.331   5.531
    5THR     CB 1879   4.149   4.254   5.408
    5THR    OG1 1880   4.212   4.280   5.282
    5THR    HG1 1881   4.156   4.229   5.216
    5THR    CG2 1882   4.000   4.286   5.397
    5THR      C 1883   4.176   4.240   5.652
    5THR      O 1884   4.221   4.126   5.658
    6ILE      N 1885   4.072   4.275   5.727
    6ILE      H 1886   4.025   4.362   5.709
    6ILE     CA 1887   4.007   4.194   5.831
    6ILE     CB 1888   3.997   4.281   5.957
    6ILE    CG1 1889   4.135   4.334   5.999
    6ILE    CG2 1890   3.941   4.199   6.074
    6ILE     CD 1891   4.125   4.453   6.094
    6ILE      C 1892   3.868   4.152   5.785
    6ILE      O 1893   3.770   4.227   5.788
    7LEU      N 1894   3.861   4.029   5.736
    7LEU      H 1895   3.932   3.965   5.765
    7LEU     CA 1896   3.737   3.963   5.694
    7LEU     CB 1897   3.758   3.872   5.574
    7LEU     CG 1898   3.830   3.928   5.450
    7LEU    CD1 1899   3.981   3.910   5.440
    7LEU    CD2 1900   3.744   3.869   5.338
    7LEU      C 1901   3.679   3.884   5.812
    7LEU      O 1902   3.750   3.812   5.882
    8LEU      N 1903   3.549   3.899   5.834
    8LEU      H 1904   3.481   3.968   5.808
    8LEU     CA 1905   3.487   3.812   5.936
    8LEU     CB 1906   3.409   3.905   6.028
    8LEU     CG 1907   3.401   3.864   6.175
    8LEU    CD1 1908   3.529   3.795   6.223
    8LEU    CD2 1909   3.334   3.971   6.261
    8LEU      C 1910   3.400   3.698   5.883
    8LEU      O 1911   3.346   3.718   5.774
    9GLU      N 1912   3.430   3.576   5.927
    9GLU      H 1913   3.500   3.565   5.998
    9GLU     CA 1914   3.349   3.459   5.890
    9GLU     CB 1915   3.448   3.343   5.878
    9GLU     CG 1916   3.411   3.274   5.747
    9GLU     CD 1917   3.492   3.150   5.707
    9GLU    OE1 1918   3.512   3.061   5.793
    9GLU    OE2 1919   3.509   3.125   5.586
    9GLU      C 1920   3.236   3.425   5.988
    9GLU      O 1921   3.248   3.447   6.108
   10GLU      N 1922   3.134   3.365   5.927
   10GLU      H 1923   3.137   3.345   5.830
   10GLU     CA 1924   3.008   3.331   5.995
   10GLU     CB 1925   2.897   3.357   5.894
   10GLU     CG 1926   2.761   3.347   5.963
   10GLU     CD 1927   2.646   3.381   5.867
   10GLU    OE1 1928   2.560   3.294   5.842
   10GLU    OE2 1929   2.644   3.505   5.854
   10GLU      C 1930   3.010   3.188   6.050
   10GLU     O1 1931   2.972   3.176   6.169
   10GLU     O2 1932   2.993   3.096   5.967
    1ACE     CA 1933   2.892   4.053   5.525
    1ACE      C 1934   2.992   4.157   5.576
    1ACE      O 1935   2.974   4.277   5.555
    2VAL      N 1936   3.081   4.111   5.678
    2VAL      H 1937   3.091   4.012   5.690
    2VAL     CA 1938   3.157   4.203   5.764
    2VAL     CB 1939   3.119   4.182   5.911
    2VAL    CG1 1940   3.202   4.258   6.015
    2VAL    CG2 1941   2.971   4.216   5.928
    2VAL      C 1942   3.306   4.198   5.732
    2VAL      O 1943   3.367   4.092   5.745
    3VAL      N 1944   3.353   4.303   5.664
    3VAL      H 1945   3.284   4.374   5.652
    3VAL     CA 1946   3.483   4.328   5.600
    3VAL     CB 1947   3.473   4.308   5.448
    3VAL    CG1 1948   3.587   4.357   5.359
    3VAL    CG2 1949   3.448   4.162   5.411
    3VAL      C 1950   3.547   4.464   5.629
    3VAL      O 1951   3.486   4.565   5.593
    4VAL      N 1952   3.669   4.458   5.679
    4VAL      H 1953   3.706   4.377   5.724
    4VAL     CA 1954   3.747   4.582   5.701
    4VAL     CB 1955   3.756   4.615   5.850
    4VAL    CG1 1956   3.817   4.751   5.885
    4VAL    CG2 1957   3.621   4.627   5.920
    4VAL      C 1958   3.876   4.585   5.619
    4VAL      O 1959   3.972   4.531   5.674
    5THR      N 1960   3.867   4.678   5.525
    5THR      H 1961   3.778   4.721   5.511
    5THR     CA 1962   3.981   4.708   5.437
    5THR     CB 1963   3.948   4.722   5.289
    5THR    OG1 1964   3.815   4.769   5.263
    5THR    HG1 1965   3.812   4.865   5.290
    5THR    CG2 1966   3.978   4.588   5.221
    5THR      C 1967   4.064   4.831   5.476
    5THR      O 1968   4.027   4.946   5.454
    6ILE      N 1969   4.165   4.807   5.558
    6ILE      H 1970   4.179   4.718   5.603
    6ILE     CA 1971   4.240   4.922   5.611
    6ILE     CB 1972   4.286   4.888   5.753
    6ILE    CG1 1973   4.165   4.886   5.847
    6ILE    CG2 1974   4.384   4.978   5.828
    6ILE     CD 1975   4.177   4.789   5.964
    6ILE      C 1976   4.358   4.949   5.517
    6ILE      O 1977   4.460   4.880   5.515
    7LEU      N 1978   4.344   5.062   5.448
    7LEU      H 1979   4.273   5.131   5.467
    7LEU     CA 1980   4.447   5.105   5.353
    7LEU     CB 1981   4.394   5.165   5.223
    7LEU     CG 1982   4.330   5.076   5.116
    7LEU    CD1 1983   4.198   5.021   5.168
    7LEU    CD2 1984   4.319   5.158   4.987
    7LEU      C 1985   4.536   5.213   5.415
    7LEU      O 1986   4.503   5.331   5.416
    8LEU      N 1987   4.638   5.158   5.480
    8LEU      H 1988   4.656   5.059   5.480
    8LEU     CA 1989   4.754   5.240   5.517
    8LEU     CB 1990   4.826   5.176   5.636
    8LEU     CG 1991   4.740   5.202   5.761
    8LEU    CD1 1992   4.771   5.109   5.879
    8LEU    CD2 1993   4.755   5.349   5.798
    8LEU      C 1994   4.858   5.275   5.410
    8LEU      O 1995   4.965   5.216   5.396
    9GLU      N 1996   4.836   5.398   5.364
    9GLU      H 1997   4.752   5.441   5.396
    9GLU     CA 1998   4.927   5.458   5.266
    9GLU     CB 1999   4.847   5.481   5.137
    9GLU     CG 2000   4.930   5.528   5.018
    9GLU     CD 2001   5.033   5.425   4.970
    9GLU    OE1 2002   5.153   5.456   4.986
    9GLU    OE2 2003   4.999   5.350   4.876
    9GLU      C 2004   4.976   5.591   5.324
    9GLU      O 2005   4.913   5.684   5.373
   10GLU      N 2006   5.103   5.616   5.292
   10GLU      H 2007   5.147   5.557   5.224
   10GLU     CA 2008   5.193   5.726   5.331
   10GLU     CB 2009   5.326   5.658   5.364
   10GLU     CG 2010   5.438   5.749   5.415
   10GLU     CD 2011   5.554   5.667   5.471
   10GLU    OE1 2012   5.671   5.686   5.432
   10GLU    OE2 2013   5.532   5.597   5.573
   10GLU      C 2014   5.210   5.841   5.232
   10GLU     O1 2015   5.209   5.819   5.109
   10GLU     O2 2016   5.193   5.957   5.278
    1ACE     CA 2017   4.877   5.164   3.337
    1ACE      C 2018   4.750   5.083   3.367
    1ACE      O 2019   4.715   4.995   3.289
    2VAL      N 2020   4.694   5.096   3.498
    2VAL      H 2021   4.743   5.142   3.573
    2VAL     CA 2022   4.574   5.022   3.540
    2VAL     CB 2023   4.582   4.988   3.689
    2VAL    CG1 2024   4.596   5.117   3.770
    2VAL    CG2 2025   4.467   4.896   3.730
    2VAL      C 2026   4.442   5.080   3.490
    2VAL      O 2027   4.412   5.200   3.494
    3VAL      N 2028   4.373   4.998   3.412
    3VAL      H 2029   4.381   4.899   3.415
    3VAL     CA 2030   4.259   5.037   3.326
    3VAL     CB 2031   4.301   5.001   3.183
    3VAL    CG1 2032   4.203   5.043   3.074
    3VAL    CG2 2033   4.435   5.051   3.130
    3VAL      C 2034   4.131   4.963   3.364
    3VAL      O 2035   4.120   4.843   3.342
    4VAL      N 2036   4.030   5.039   3.407
    4VAL      H 2037   4.027   5.137   3.389
    4VAL     CA 2038   3.906   4.977   3.457
    4VAL     CB 2039   3.886   5.026   3.600
    4VAL    CG1 2040   3.752   4.976   3.656
    4VAL    CG2 2041   3.998   4.984   3.696
    4VAL      C 2042   3.788   4.995   3.361
    4VAL      O 2043   3.721   5.098   3.357
    5THR      N 2044   3.755   4.892   3.282
    5THR      H 2045   3.805   4.805   3.282
    5THR     CA 2046   3.650   4.892   3.179
    5THR     CB 2047   3.704   4.872   3.037
    5THR    OG1 2048   3.783   4.753   3.037
    5THR    HG1 2049   3.790   4.720   2.943
    5THR    CG2 2050   3.786   4.994   2.997
    5THR      C 2051   3.533   4.803   3.222
    5THR      O 2052   3.561   4.694   3.270
    6ILE      N 2053   3.419   4.870   3.237
    6ILE      H 2054   3.413   4.967   3.214
    6ILE     CA 2055   3.294   4.810   3.285
    6ILE     CB 2056   3.239   4.872   3.413
    6ILE    CG1 2057   3.358   4.896   3.507
    6ILE    CG2 2058   3.116   4.807   3.477
    6ILE     CD 2059   3.324   4.937   3.650
    6ILE      C 2060   3.183   4.803   3.180
    6ILE      O 2061   3.107   4.896   3.152
    7LEU      N 2062   3.168   4.681   3.128
    7LEU      H 2063   3.201   4.601   3.178
    7LEU     CA 2064   3.089   4.647   3.009
    7LEU     CB 2065   3.141   4.528   2.929
    7LEU     CG 2066   3.281   4.542   2.870
    7LEU    CD1 2067   3.339   4.403   2.838
    7LEU    CD2 2068   3.264   4.622   2.741
    7LEU      C 2069   2.950   4.620   3.068
    7LEU      O 2070   2.925   4.529   3.147
    8LEU      N 2071   2.864   4.717   3.040
    8LEU      H 2072   2.891   4.785   2.972
    8LEU     CA 2073   2.729   4.720   3.099
    8LEU     CB 2074   2.723   4.860   3.159
    8LEU     CG 2075   2.638   4.858   3.286
    8LEU    CD1 2076   2.508   4.777   3.285
    8LEU    CD2 2077   2.720   4.810   3.406
    8LEU      C 2078   2.628   4.717   2.984
    8LEU      O 2079   2.612   4.808   2.903
    9GLU      N 2080   2.542   4.615   2.982
    9GLU      H 2081   2.542   4.551   3.059
    9GLU     CA 2082   2.431   4.606   2.886
    9GLU     CB 2083   2.447   4.467   2.823
    9GLU     CG 2084   2.411   4.467   2.674
    9GLU     CD 2085   2.262   4.477   2.642
    9GLU    OE1 2086   2.212   4.587   2.611
    9GLU    OE2 2087   2.180   4.387   2.672
    9GLU      C 2088   2.296   4.647   2.945
    9GLU      O 2089   2.279   4.626   3.065
   10GLU      N 2090   2.209   4.704   2.863
   10GLU      H 2091   2.199   4.660   2.774
   10GLU     CA 2092   2.077   4.734   2.921
   10GLU     CB 2093   2.057   4.886   2.929
   10GLU     CG 2094   2.143   4.949   3.038
   10GLU     CD 2095   2.116   5.100   3.039
   10GLU    OE1 2096   2.162   5.164   2.942
   10GLU    OE2 2097   2.066   5.153   3.141
   10GLU      C 2098   1.957   4.669   2.853
   10GLU     O1 2099   1.914   4.710   2.743
   10GLU     O2 2100   1.920   4.557   2.893
    1ACE     CA 2101   2.597   4.791   2.532
    1ACE      C 2102   2.663   4.928   2.547
    1ACE      O 2103   2.695   4.999   2.452
    2VAL      N 2104   2.709   4.955   2.680
    2VAL      H 2105   2.675   4.899   2.755
    2VAL     CA 2106   2.781   5.073   2.730
    2VAL     CB 2107   2.691   5.161   2.818
    2VAL    CG1 2108   2.759   5.287   2.874
    2VAL    CG2 2109   2.562   5.205   2.749
    2VAL      C 2110   2.913   5.038   2.797
    2VAL      O 2111   2.920   4.938   2.868
    3VAL      N 2112   3.015   5.115   2.761
    3VAL      H 2113   3.018   5.175   2.681
    3VAL     CA 2114   3.146   5.097   2.826
    3VAL     CB 2115   3.262   5.098   2.726
    3VAL    CG1 2116   3.372   5.025   2.803
    3VAL    CG2 2117   3.230   5.031   2.593
    3VAL      C 2118   3.166   5.204   2.934
    3VAL      O 2119   3.176   5.320   2.895
    4VAL      N 2120   3.159   5.166   3.061
    4VAL      H 2121   3.136   5.077   3.100
    4VAL     CA 2122   3.185   5.258   3.172
    4VAL     CB 2123   3.123   5.215   3.305
    4VAL    CG1 2124   3.136   5.321   3.415
    4VAL    CG2 2125   2.979   5.168   3.283
    4VAL      C 2126   3.336   5.252   3.198
    4VAL      O 2127   3.396   5.145   3.208
    5THR      N 2128   3.398   5.359   3.150
    5THR      H 2129   3.346   5.432   3.106
    5THR     CA 2130   3.545   5.365   3.148
    5THR     CB 2131   3.602   5.421   3.018
    5THR    OG1 2132   3.517   5.516   2.954
    5THR    HG1 2133   3.571   5.562   2.883
    5THR    CG2 2134   3.613   5.292   2.935
    5THR      C 2135   3.611   5.453   3.254
    5THR      O 2136   3.551   5.553   3.293
    6ILE      N 2137   3.700   5.393   3.333
    6ILE      H 2138   3.708   5.293   3.339
    6ILE     CA 2139   3.782   5.459   3.435
    6ILE     CB 2140   3.770   5.423   3.583
    6ILE    CG1 2141   3.627   5.419   3.637
    6ILE    CG2 2142   3.840   5.523   3.675
    6ILE     CD 2143   3.549   5.289   3.615
    6ILE      C 2144   3.928   5.431   3.398
    6ILE      O 2145   3.983   5.322   3.417
    7LEU      N 2146   3.996   5.534   3.347
    7LEU      H 2147   3.947   5.618   3.325
    7LEU     CA 2148   4.139   5.533   3.316
    7LEU     CB 2149   4.167   5.572   3.170
    7LEU     CG 2150   4.121   5.465   3.072
    7LEU    CD1 2151   4.038   5.520   2.956
    7LEU    CD2 2152   4.248   5.397   3.021
    7LEU      C 2153   4.204   5.635   3.409
    7LEU      O 2154   4.141   5.722   3.469
    8LEU      N 2155   4.337   5.629   3.413
    8LEU      H 2156   4.393   5.558   3.371
    8LEU     CA 2157   4.425   5.730   3.474
    8LEU     CB 2158   4.525   5.669   3.573
    8LEU     CG 2159   4.446   5.597   3.682
    8LEU    CD1 2160   4.544   5.513   3.764
    8LEU    CD2 2161   4.363   5.690   3.771
    8LEU      C 2162   4.487   5.820   3.366
    8LEU      O 2163   4.606   5.811   3.335
    9GLU      N 2164   4.409   5.920   3.327
    9GLU      H 2165   4.337   5.950   3.389
    9GLU     CA 2166   4.446   6.018   3.223
    9GLU     CB 2167   4.315   6.067   3.163
    9GLU     CG 2168   4.224   5.959   3.103
    9GLU     CD 2169   4.077   5.999   3.084
    9GLU    OE1 2170   4.018   5.965   2.979
    9GLU    OE2 2171   4.028   6.077   3.168
    9GLU      C 2172   4.548   6.122   3.270
    9GLU      O 2173   4.559   6.146   3.390
   10GLU      N 2174   4.614   6.178   3.169
   10GLU      H 2175   4.585   6.188   3.073
   10GLU     CA 2176   4.696   6.293   3.209
   10GLU     CB 2177   4.828   6.283   3.133
   10GLU     CG 2178   4.908   6.169   3.197
   10GLU     CD 2179   5.047   6.167   3.132
   10GLU    OE1 2180   5.056   6.183   3.008
   10GLU    OE2 2181   5.150   6.166   3.202
   10GLU      C 2182   4.625   6.423   3.171
   10GLU     O1 2183   4.645   6.526   3.240
   10GLU     O2 2184   4.551   6.423   3.071
    1ACE     CA 2185   2.281   4.711   4.426
    1ACE      C 2186   2.429   4.676   4.403
    1ACE      O 2187   2.485   4.597   4.479
    2VAL      N 2188   2.467   4.686   4.266
    2VAL      H 2189   2.405   4.700   4.188
    2VAL     CA 2190   2.604   4.658   4.220
    2VAL     CB 2191   2.618   4.607   4.077
    2VAL    CG1 2192   2.764   4.576   4.041
    2VAL    CG2 2193   2.530   4.489   4.039
    2VAL      C 2194   2.701   4.770   4.257
    2VAL      O 2195   2.723   4.863   4.179
    3VAL      N 2196   2.735   4.771   4.386
    3VAL      H 2197   2.692   4.702   4.445
    3VAL     CA 2198   2.822   4.865   4.458
    3VAL     CB 2199   2.771   4.874   4.602
    3VAL    CG1 2200   2.860   4.965   4.686
    3VAL    CG2 2201   2.623   4.914   4.599
    3VAL      C 2202   2.968   4.823   4.446
    3VAL      O 2203   3.013   4.735   4.519
    4VAL      N 2204   3.030   4.870   4.337
    4VAL      H 2205   2.982   4.931   4.274
    4VAL     CA 2206   3.174   4.853   4.313
    4VAL     CB 2207   3.202   4.833   4.164
    4VAL    CG1 2208   3.348   4.792   4.146
    4VAL    CG2 2209   3.104   4.737   4.096
    4VAL      C 2210   3.247   4.979   4.359
    4VAL      O 2211   3.222   5.093   4.321
    5THR      N 2212   3.331   4.957   4.460
    5THR      H 2213   3.320   4.875   4.517
    5THR     CA 2214   3.421   5.060   4.516
    5THR     CB 2215   3.412   5.084   4.666
    5THR    OG1 2216   3.381   4.961   4.733
    5THR    HG1 2217   3.403   4.960   4.831
    5THR    CG2 2218   3.316   5.201   4.687
    5THR      C 2219   3.566   5.024   4.482
    5THR      O 2220   3.626   4.934   4.540
    6ILE      N 2221   3.608   5.089   4.374
    6ILE      H 2222   3.554   5.165   4.339
    6ILE     CA 2223   3.738   5.067   4.308
    6ILE     CB 2224   3.729   5.083   4.157
    6ILE    CG1 2225   3.614   5.000   4.100
    6ILE    CG2 2226   3.854   5.025   4.091
    6ILE     CD 2227   3.555   5.070   3.978
    6ILE      C 2228   3.840   5.163   4.370
    6ILE      O 2229   3.823   5.283   4.348
    7LEU      N 2230   3.902   5.121   4.480
    7LEU      H 2231   3.881   5.028   4.512
    7LEU     CA 2232   4.010   5.196   4.546
    7LEU     CB 2233   4.029   5.167   4.695
    7LEU     CG 2234   3.911   5.224   4.775
    7LEU    CD1 2235   3.823   5.109   4.824
    7LEU    CD2 2236   3.955   5.308   4.895
    7LEU      C 2237   4.146   5.186   4.477
    7LEU      O 2238   4.232   5.098   4.477
    8LEU      N 2239   4.155   5.290   4.395
    8LEU      H 2240   4.072   5.345   4.388
    8LEU     CA 2241   4.260   5.310   4.293
    8LEU     CB 2242   4.209   5.390   4.173
    8LEU     CG 2243   4.144   5.313   4.058
    8LEU    CD1 2244   4.088   5.414   3.958
    8LEU    CD2 2245   4.251   5.225   3.994
    8LEU      C 2246   4.380   5.381   4.355
    8LEU      O 2247   4.377   5.435   4.465
    9GLU      N 2248   4.487   5.367   4.277
    9GLU      H 2249   4.480   5.304   4.199
    9GLU     CA 2250   4.617   5.429   4.306
    9GLU     CB 2251   4.729   5.350   4.237
    9GLU     CG 2252   4.721   5.344   4.084
    9GLU     CD 2253   4.852   5.285   4.030
    9GLU    OE1 2254   4.846   5.223   3.921
    9GLU    OE2 2255   4.962   5.298   4.087
    9GLU      C 2256   4.630   5.580   4.284
    9GLU      O 2257   4.572   5.636   4.191
   10GLU      N 2258   4.711   5.646   4.365
   10GLU      H 2259   4.762   5.593   4.432
   10GLU     CA 2260   4.770   5.778   4.334
   10GLU     CB 2261   4.731   5.873   4.447
   10GLU     CG 2262   4.749   6.021   4.413
   10GLU     CD 2263   4.664   6.113   4.500
   10GLU    OE1 2264   4.545   6.082   4.520
   10GLU    OE2 2265   4.722   6.208   4.559
   10GLU      C 2266   4.923   5.772   4.326
   10GLU     O1 2267   4.979   5.845   4.242
   10GLU     O2 2268   4.981   5.712   4.419
    1ACE     CA 2269   4.350   5.561   4.786
    1ACE      C 2270   4.238   5.637   4.716
    1ACE      O 2271   4.155   5.701   4.779
    2VAL      N 2272   4.229   5.636   4.573
    2VAL      H 2273   4.293   5.584   4.516
    2VAL     CA 2274   4.128   5.708   4.494
    2VAL     CB 2275   4.178   5.742   4.354
    2VAL    CG1 2276   4.081   5.826   4.272
    2VAL    CG2 2277   4.310   5.820   4.368
    2VAL      C 2278   3.997   5.627   4.492
    2VAL      O 2279   4.000   5.516   4.440
    3VAL      N 2280   3.911   5.656   4.589
    3VAL      H 2281   3.933   5.711   4.669
    3VAL     CA 2282   3.771   5.611   4.590
    3VAL     CB 2283   3.703   5.663   4.717
    3VAL    CG1 2284   3.551   5.643   4.714
    3VAL    CG2 2285   3.748   5.583   4.839
    3VAL      C 2286   3.687   5.625   4.462
    3VAL      O 2287   3.672   5.742   4.429
    4VAL      N 2288   3.674   5.520   4.381
    4VAL      H 2289   3.741   5.447   4.377
    4VAL     CA 2290   3.591   5.535   4.260
    4VAL     CB 2291   3.677   5.499   4.139
    4VAL    CG1 2292   3.606   5.522   4.005
    4VAL    CG2 2293   3.815   5.566   4.128
    4VAL      C 2294   3.465   5.450   4.275
    4VAL      O 2295   3.462   5.333   4.314
    5THR      N 2296   3.355   5.522   4.265
    5THR      H 2297   3.356   5.622   4.262
    5THR     CA 2298   3.221   5.466   4.290
    5THR     CB 2299   3.147   5.543   4.399
    5THR    OG1 2300   3.162   5.682   4.369
    5THR    HG1 2301   3.080   5.718   4.326
    5THR    CG2 2302   3.205   5.507   4.536
    5THR      C 2303   3.143   5.443   4.160
    5THR      O 2304   3.099   5.534   4.090
    6ILE      N 2305   3.095   5.319   4.158
    6ILE      H 2306   3.116   5.257   4.234
    6ILE     CA 2307   3.001   5.279   4.053
    6ILE     CB 2308   3.075   5.181   3.962
    6ILE    CG1 2309   3.203   5.238   3.899
    6ILE    CG2 2310   2.975   5.122   3.863
    6ILE     CD 2311   3.156   5.346   3.801
    6ILE      C 2312   2.883   5.219   4.131
    6ILE      O 2313   2.876   5.104   4.174
    7LEU      N 2314   2.777   5.299   4.134
    7LEU      H 2315   2.791   5.396   4.115
    7LEU     CA 2316   2.661   5.269   4.220
    7LEU     CB 2317   2.643   5.379   4.325
    7LEU     CG 2318   2.766   5.420   4.406
    7LEU    CD1 2319   2.724   5.526   4.508
    7LEU    CD2 2320   2.821   5.292   4.469
    7LEU      C 2321   2.533   5.237   4.143
    7LEU      O 2322   2.455   5.324   4.105
    8LEU      N 2323   2.520   5.112   4.099
    8LEU      H 2324   2.595   5.047   4.111
    8LEU     CA 2325   2.416   5.059   4.010
    8LEU     CB 2326   2.479   4.977   3.897
    8LEU     CG 2327   2.589   5.043   3.814
    8LEU    CD1 2328   2.652   4.928   3.734
    8LEU    CD2 2329   2.542   5.156   3.723
    8LEU      C 2330   2.306   4.988   4.089
    8LEU      O 2331   2.301   4.868   4.114
    9GLU      N 2332   2.222   5.077   4.142
    9GLU      H 2333   2.239   5.173   4.122
    9GLU     CA 2334   2.105   5.030   4.218
    9GLU     CB 2335   2.114   5.118   4.342
    9GLU     CG 2336   1.996   5.107   4.440
    9GLU     CD 2337   2.010   5.205   4.557
    9GLU    OE1 2338   2.118   5.237   4.612
    9GLU    OE2 2339   1.906   5.252   4.606
    9GLU      C 2340   1.970   5.047   4.147
    9GLU      O 2341   1.874   4.988   4.198
   10GLU      N 2342   1.952   5.139   4.053
   10GLU      H 2343   2.024   5.208   4.044
   10GLU     CA 2344   1.826   5.168   3.984
   10GLU     CB 2345   1.777   5.309   4.019
   10GLU     CG 2346   1.732   5.338   4.162
   10GLU     CD 2347   1.719   5.486   4.197
   10GLU    OE1 2348   1.823   5.535   4.248
   10GLU    OE2 2349   1.616   5.546   4.158
   10GLU      C 2350   1.821   5.135   3.835
   10GLU     O1 2351   1.769   5.028   3.798
   10GLU     O2 2352   1.838   5.227   3.752
    1ACE     CA 2353   2.415   4.328   1.807
    1ACE      C 2354   2.547   4.310   1.882
    1ACE      O 2355   2.547   4.233   1.978
    2VAL      N 2356   2.659   4.395   1.857
    2VAL      H 2357   2.638   4.491   1.842
    2VAL     CA 2358   2.794   4.370   1.910
    2VAL     CB 2359   2.890   4.315   1.804
    2VAL    CG1 2360   2.879   4.163   1.788
    2VAL    CG2 2361   2.869   4.367   1.662
    2VAL      C 2362   2.857   4.502   1.955
    2VAL      O 2363   2.844   4.605   1.890
    3VAL      N 2364   2.906   4.493   2.078
    3VAL      H 2365   2.895   4.409   2.132
    3VAL     CA 2366   2.995   4.590   2.143
    3VAL     CB 2367   2.922   4.650   2.263
    3VAL    CG1 2368   3.016   4.730   2.354
    3VAL    CG2 2369   2.792   4.724   2.233
    3VAL      C 2370   3.130   4.522   2.169
    3VAL      O 2371   3.151   4.454   2.269
    4VAL      N 2372   3.222   4.566   2.083
    4VAL      H 2373   3.193   4.611   1.999
    4VAL     CA 2374   3.360   4.515   2.085
    4VAL     CB 2375   3.399   4.460   1.948
    4VAL    CG1 2376   3.540   4.402   1.965
    4VAL    CG2 2377   3.309   4.354   1.884
    4VAL      C 2378   3.458   4.619   2.140
    4VAL      O 2379   3.468   4.727   2.083
    5THR      N 2380   3.508   4.583   2.258
    5THR      H 2381   3.468   4.521   2.325
    5THR     CA 2382   3.625   4.651   2.315
    5THR     CB 2383   3.610   4.697   2.461
    5THR    OG1 2384   3.603   4.580   2.544
    5THR    HG1 2385   3.581   4.611   2.637
    5THR    CG2 2386   3.488   4.787   2.482
    5THR      C 2387   3.749   4.562   2.296
    5THR      O 2388   3.758   4.440   2.307
    6ILE      N 2389   3.844   4.640   2.246
    6ILE      H 2390   3.824   4.738   2.233
    6ILE     CA 2391   3.984   4.598   2.244
    6ILE     CB 2392   4.030   4.551   2.106
    6ILE    CG1 2393   4.172   4.494   2.112
    6ILE    CG2 2394   4.035   4.665   2.004
    6ILE     CD 2395   4.212   4.409   1.991
    6ILE      C 2396   4.080   4.690   2.320
    6ILE      O 2397   4.093   4.808   2.289
    7LEU      N 2398   4.155   4.622   2.406
    7LEU      H 2399   4.150   4.522   2.410
    7LEU     CA 2400   4.256   4.690   2.490
    7LEU     CB 2401   4.226   4.635   2.629
    7LEU     CG 2402   4.107   4.699   2.700
    7LEU    CD1 2403   3.989   4.607   2.665
    7LEU    CD2 2404   4.120   4.709   2.852
    7LEU      C 2405   4.399   4.671   2.437
    7LEU      O 2406   4.478   4.599   2.497
    8LEU      N 2407   4.423   4.754   2.336
    8LEU      H 2408   4.352   4.814   2.301
    8LEU     CA 2409   4.549   4.759   2.260
    8LEU     CB 2410   4.550   4.845   2.134
    8LEU     CG 2411   4.461   4.801   2.018
    8LEU    CD1 2412   4.450   4.907   1.908
    8LEU    CD2 2413   4.538   4.683   1.958
    8LEU      C 2414   4.668   4.798   2.348
    8LEU      O 2415   4.663   4.876   2.443
    9GLU      N 2416   4.783   4.753   2.299
    9GLU      H 2417   4.790   4.721   2.204
    9GLU     CA 2418   4.907   4.769   2.377
    9GLU     CB 2419   4.966   4.630   2.401
    9GLU     CG 2420   4.909   4.555   2.520
    9GLU     CD 2421   4.997   4.438   2.567
    9GLU    OE1 2422   4.954   4.322   2.552
    9GLU    OE2 2423   5.097   4.479   2.630
    9GLU      C 2424   4.996   4.850   2.282
    9GLU      O 2425   4.975   4.861   2.161
   10GLU      N 2426   5.104   4.899   2.340
   10GLU      H 2427   5.119   4.907   2.439
   10GLU     CA 2428   5.211   4.970   2.268
   10GLU     CB 2429   5.212   5.121   2.293
   10GLU     CG 2430   5.081   5.186   2.247
   10GLU     CD 2431   5.070   5.333   2.206
   10GLU    OE1 2432   4.991   5.403   2.273
   10GLU    OE2 2433   5.133   5.372   2.106
   10GLU      C 2434   5.342   4.896   2.297
   10GLU     O1 2435   5.391   4.843   2.195
   10GLU     O2 2436   5.407   4.891   2.404
    1ACE     CA 2437   4.544   4.932   2.765
    1ACE      C 2438   4.462   5.046   2.704
    1ACE      O 2439   4.396   5.121   2.775
    2VAL      N 2440   4.482   5.067   2.564
    2VAL      H 2441   4.546   5.011   2.512
    2VAL     CA 2442   4.406   5.168   2.488
    2VAL     CB 2443   4.499   5.223   2.379
    2VAL    CG1 2444   4.421   5.324   2.295
    2VAL    CG2 2445   4.645   5.253   2.414
    2VAL      C 2446   4.275   5.105   2.441
    2VAL      O 2447   4.270   5.019   2.353
    3VAL      N 2448   4.173   5.153   2.512
    3VAL      H 2449   4.193   5.226   2.577
    3VAL     CA 2450   4.035   5.105   2.498
    3VAL     CB 2451   3.929   5.142   2.602
    3VAL    CG1 2452   3.818   5.036   2.601
    3VAL    CG2 2453   3.982   5.163   2.744
    3VAL      C 2454   3.980   5.160   2.366
    3VAL      O 2455   3.982   5.283   2.355
    4VAL      N 2456   3.980   5.074   2.265
    4VAL      H 2457   4.046   4.998   2.262
    4VAL     CA 2458   3.938   5.109   2.129
    4VAL     CB 2459   4.040   5.077   2.019
    4VAL    CG1 2460   3.990   5.116   1.880
    4VAL    CG2 2461   4.173   5.151   2.034
    4VAL      C 2462   3.808   5.032   2.107
    4VAL      O 2463   3.788   4.921   2.157
    5THR      N 2464   3.700   5.102   2.071
    5THR      H 2465   3.703   5.201   2.069
    5THR     CA 2466   3.570   5.037   2.045
    5THR     CB 2467   3.459   5.109   2.122
    5THR    OG1 2468   3.447   5.249   2.092
    5THR    HG1 2469   3.533   5.301   2.096
    5THR    CG2 2470   3.463   5.074   2.270
    5THR      C 2471   3.522   5.017   1.901
    5THR      O 2472   3.517   5.113   1.825
    6ILE      N 2473   3.456   4.904   1.879
    6ILE      H 2474   3.447   4.841   1.956
    6ILE     CA 2475   3.389   4.878   1.750
    6ILE     CB 2476   3.443   4.752   1.682
    6ILE    CG1 2477   3.594   4.760   1.655
    6ILE    CG2 2478   3.381   4.728   1.544
    6ILE     CD 2479   3.682   4.686   1.756
    6ILE      C 2480   3.242   4.860   1.788
    6ILE      O 2481   3.205   4.786   1.879
    7LEU      N 2482   3.180   4.971   1.750
    7LEU      H 2483   3.228   5.054   1.721
    7LEU     CA 2484   3.034   4.983   1.755
    7LEU     CB 2485   2.992   5.119   1.811
    7LEU     CG 2486   3.044   5.144   1.953
    7LEU    CD1 2487   3.001   5.285   1.995
    7LEU    CD2 2488   2.985   5.047   2.055
    7LEU      C 2489   2.957   4.969   1.623
    7LEU      O 2490   3.008   5.009   1.519
    8LEU      N 2491   2.843   4.901   1.632
    8LEU      H 2492   2.795   4.894   1.720
    8LEU     CA 2493   2.769   4.850   1.516
    8LEU     CB 2494   2.730   4.704   1.544
    8LEU     CG 2495   2.658   4.644   1.423
    8LEU    CD1 2496   2.730   4.621   1.291
    8LEU    CD2 2497   2.592   4.510   1.459
    8LEU      C 2498   2.646   4.938   1.490
    8LEU      O 2499   2.537   4.915   1.542
    9GLU      N 2500   2.674   5.040   1.409
    9GLU      H 2501   2.771   5.051   1.388
    9GLU     CA 2502   2.576   5.135   1.354
    9GLU     CB 2503   2.645   5.244   1.272
    9GLU     CG 2504   2.712   5.341   1.370
    9GLU     CD 2505   2.779   5.461   1.303
    9GLU    OE1 2506   2.904   5.463   1.296
    9GLU    OE2 2507   2.701   5.546   1.255
    9GLU      C 2508   2.474   5.075   1.258
    9GLU      O 2509   2.520   5.010   1.164
   10GLU      N 2510   2.347   5.111   1.266
   10GLU      H 2511   2.319   5.198   1.308
   10GLU     CA 2512   2.242   5.037   1.195
   10GLU     CB 2513   2.148   4.955   1.283
   10GLU     CG 2514   2.220   4.844   1.359
   10GLU     CD 2515   2.124   4.757   1.440
   10GLU    OE1 2516   2.092   4.784   1.558
   10GLU    OE2 2517   2.063   4.667   1.378
   10GLU      C 2518   2.176   5.151   1.118
   10GLU     O1 2519   2.066   5.195   1.159
   10GLU     O2 2520   2.242   5.198   1.022
    1ACE     CA 2521   4.765   4.231   1.259
    1ACE      C 2522   4.615   4.202   1.262
    1ACE      O 2523   4.553   4.129   1.184
    2VAL      N 2524   4.557   4.270   1.373
    2VAL      H 2525   4.621   4.277   1.449
    2VAL     CA 2526   4.412   4.259   1.399
    2VAL     CB 2527   4.389   4.294   1.546
    2VAL    CG1 2528   4.241   4.279   1.582
    2VAL    CG2 2529   4.476   4.201   1.632
    2VAL      C 2530   4.332   4.342   1.298
    2VAL      O 2531   4.336   4.465   1.293
    3VAL      N 2532   4.261   4.270   1.212
    3VAL      H 2533   4.286   4.173   1.203
    3VAL     CA 2534   4.162   4.322   1.117
    3VAL     CB 2535   4.198   4.289   0.972
    3VAL    CG1 2536   4.110   4.343   0.859
    3VAL    CG2 2537   4.348   4.315   0.958
    3VAL      C 2538   4.020   4.273   1.149
    3VAL      O 2539   3.996   4.153   1.150
    4VAL      N 2540   3.930   4.367   1.175
    4VAL      H 2541   3.966   4.459   1.182
    4VAL     CA 2542   3.787   4.340   1.200
    4VAL     CB 2543   3.739   4.423   1.319
    4VAL    CG1 2544   3.594   4.379   1.342
    4VAL    CG2 2545   3.803   4.391   1.454
    4VAL      C 2546   3.704   4.377   1.076
    4VAL      O 2547   3.694   4.490   1.029
    5THR      N 2548   3.652   4.269   1.017
    5THR      H 2549   3.636   4.184   1.067
    5THR     CA 2550   3.567   4.281   0.898
    5THR     CB 2551   3.630   4.205   0.781
    5THR    OG1 2552   3.649   4.068   0.816
    5THR    HG1 2553   3.697   4.023   0.741
    5THR    CG2 2554   3.764   4.258   0.727
    5THR      C 2555   3.426   4.224   0.913
    5THR      O 2556   3.407   4.114   0.966
    6ILE      N 2557   3.331   4.316   0.924
    6ILE      H 2558   3.358   4.406   0.889
    6ILE     CA 2559   3.191   4.285   0.955
    6ILE     CB 2560   3.141   4.392   1.053
    6ILE    CG1 2561   3.211   4.370   1.188
    6ILE    CG2 2562   2.993   4.364   1.076
    6ILE     CD 2563   3.173   4.471   1.297
    6ILE      C 2564   3.112   4.275   0.825
    6ILE      O 2565   3.071   4.378   0.771
    7LEU      N 2566   3.076   4.151   0.791
    7LEU      H 2567   3.088   4.078   0.859
    7LEU     CA 2568   2.987   4.120   0.679
    7LEU     CB 2569   3.024   3.980   0.627
    7LEU     CG 2570   2.956   3.947   0.494
    7LEU    CD1 2571   2.989   4.055   0.391
    7LEU    CD2 2572   2.984   3.802   0.451
    7LEU      C 2573   2.837   4.135   0.708
    7LEU      O 2574   2.781   4.049   0.776
    8LEU      N 2575   2.780   4.249   0.670
    8LEU      H 2576   2.825   4.317   0.613
    8LEU     CA 2577   2.644   4.285   0.714
    8LEU     CB 2578   2.633   4.436   0.740
    8LEU     CG 2579   2.700   4.486   0.869
    8LEU    CD1 2580   2.694   4.639   0.869
    8LEU    CD2 2581   2.616   4.438   0.987
    8LEU      C 2582   2.557   4.252   0.592
    8LEU      O 2583   2.565   4.318   0.488
    9GLU      N 2584   2.514   4.127   0.604
    9GLU      H 2585   2.556   4.072   0.676
    9GLU     CA 2586   2.425   4.053   0.514
    9GLU     CB 2587   2.419   3.901   0.505
    9GLU     CG 2588   2.551   3.841   0.456
    9GLU     CD 2589   2.568   3.699   0.401
    9GLU    OE1 2590   2.482   3.616   0.438
    9GLU    OE2 2591   2.635   3.686   0.296
    9GLU      C 2592   2.286   4.116   0.526
    9GLU      O 2593   2.238   4.124   0.639
   10GLU      N 2594   2.243   4.191   0.426
   10GLU      H 2595   2.295   4.205   0.342
   10GLU     CA 2596   2.112   4.258   0.419
   10GLU     CB 2597   2.124   4.407   0.386
   10GLU     CG 2598   2.206   4.497   0.479
   10GLU     CD 2599   2.203   4.645   0.441
   10GLU    OE1 2600   2.126   4.715   0.509
   10GLU    OE2 2601   2.233   4.679   0.324
   10GLU      C 2602   2.032   4.196   0.305
   10GLU     O1 2603   2.091   4.146   0.206
   10GLU     O2 2604   1.908   4.210   0.308
    1ACE     CA 2605   2.619   4.276   0.190
    1ACE      C 2606   2.735   4.374   0.170
    1ACE      O 2607   2.830   4.353   0.094
    2VAL      N 2608   2.746   4.451   0.289
    2VAL      H 2609   2.684   4.444   0.367
    2VAL     CA 2610   2.859   4.545   0.304
    2VAL     CB 2611   2.815   4.670   0.380
    2VAL    CG1 2612   2.916   4.784   0.362
    2VAL    CG2 2613   2.681   4.732   0.338
    2VAL      C 2614   2.968   4.487   0.394
    2VAL      O 2615   2.948   4.442   0.507
    3VAL      N 2616   3.091   4.497   0.345
    3VAL      H 2617   3.102   4.516   0.247
    3VAL     CA 2618   3.206   4.452   0.424
    3VAL     CB 2619   3.314   4.379   0.344
    3VAL    CG1 2620   3.431   4.333   0.432
    3VAL    CG2 2621   3.266   4.258   0.264
    3VAL      C 2622   3.258   4.577   0.495
    3VAL      O 2623   3.312   4.668   0.431
    4VAL      N 2624   3.214   4.588   0.620
    4VAL      H 2625   3.168   4.505   0.652
    4VAL     CA 2626   3.268   4.689   0.711
    4VAL     CB 2627   3.174   4.717   0.829
    4VAL    CG1 2628   3.205   4.833   0.924
    4VAL    CG2 2629   3.031   4.731   0.776
    4VAL      C 2630   3.410   4.664   0.763
    4VAL      O 2631   3.428   4.568   0.837
    5THR      N 2632   3.510   4.742   0.720
    5THR      H 2633   3.488   4.812   0.652
    5THR     CA 2634   3.654   4.722   0.740
    5THR     CB 2635   3.722   4.745   0.604
    5THR    OG1 2636   3.663   4.855   0.535
    5THR    HG1 2637   3.713   4.872   0.450
    5THR    CG2 2638   3.719   4.621   0.515
    5THR      C 2639   3.716   4.822   0.838
    5THR      O 2640   3.745   4.936   0.804
    6ILE      N 2641   3.762   4.771   0.952
    6ILE      H 2642   3.749   4.674   0.972
    6ILE     CA 2643   3.818   4.847   1.065
    6ILE     CB 2644   3.724   4.825   1.184
    6ILE    CG1 2645   3.580   4.874   1.181
    6ILE    CG2 2646   3.789   4.898   1.302
    6ILE     CD 2647   3.504   4.751   1.129
    6ILE      C 2648   3.957   4.790   1.089
    6ILE      O 2649   3.976   4.670   1.112
    7LEU      N 2650   4.062   4.871   1.080
    7LEU      H 2651   4.059   4.966   1.050
    7LEU     CA 2652   4.202   4.825   1.092
    7LEU     CB 2653   4.299   4.856   0.978
    7LEU     CG 2654   4.262   4.827   0.833
    7LEU    CD1 2655   4.392   4.846   0.755
    7LEU    CD2 2656   4.208   4.684   0.818
    7LEU      C 2657   4.257   4.883   1.222
    7LEU      O 2658   4.285   5.002   1.238
    8LEU      N 2659   4.293   4.785   1.303
    8LEU      H 2660   4.248   4.695   1.300
    8LEU     CA 2661   4.360   4.806   1.433
    8LEU     CB 2662   4.329   4.705   1.544
    8LEU     CG 2663   4.184   4.692   1.591
    8LEU    CD1 2664   4.121   4.824   1.635
    8LEU    CD2 2665   4.093   4.615   1.496
    8LEU      C 2666   4.511   4.820   1.418
    8LEU      O 2667   4.580   4.907   1.471
    9GLU      N 2668   4.574   4.711   1.375
    9GLU      H 2669   4.530   4.621   1.379
    9GLU     CA 2670   4.717   4.714   1.339
    9GLU     CB 2671   4.785   4.584   1.379
    9GLU     CG 2672   4.791   4.560   1.531
    9GLU     CD 2673   4.896   4.460   1.580
    9GLU    OE1 2674   4.882   4.344   1.536
    9GLU    OE2 2675   4.986   4.504   1.654
    9GLU      C 2676   4.746   4.751   1.194
    9GLU      O 2677   4.673   4.712   1.103
   10GLU      N 2678   4.831   4.854   1.194
   10GLU      H 2679   4.890   4.872   1.273
   10GLU     CA 2680   4.871   4.931   1.075
   10GLU     CB 2681   4.845   5.079   1.105
   10GLU     CG 2682   4.696   5.111   1.115
   10GLU     CD 2683   4.670   5.262   1.120
   10GLU    OE1 2684   4.733   5.335   1.200
   10GLU    OE2 2685   4.586   5.298   1.035
   10GLU      C 2686   5.014   4.907   1.027
   10GLU     O1 2687   5.027   4.911   0.902
   10GLU     O2 2688   5.114   4.911   1.101
    1ACE     CA 2689   2.971   4.517   6.638
    1ACE      C 2690   3.118   4.552   6.612
    1ACE      O 2691   3.207   4.471   6.639
    2VAL      N 2692   3.148   4.667   6.534
    2VAL      H 2693   3.078   4.730   6.501
    2VAL     CA 2694   3.280   4.703   6.480
    2VAL     CB 2695   3.292   4.691   6.328
    2VAL    CG1 2696   3.441   4.688   6.297
    2VAL    CG2 2697   3.219   4.564   6.281
    2VAL      C 2698   3.300   4.845   6.534
    2VAL      O 2699   3.252   4.945   6.481
    3VAL      N 2700   3.388   4.850   6.633
    3VAL      H 2701   3.432   4.764   6.659
    3VAL     CA 2702   3.453   4.969   6.690
    3VAL     CB 2703   3.455   4.961   6.842
    3VAL    CG1 2704   3.505   5.086   6.915
    3VAL    CG2 2705   3.340   4.899   6.921
    3VAL      C 2706   3.594   4.966   6.630
    3VAL      O 2707   3.677   4.887   6.673
    4VAL      N 2708   3.619   5.064   6.544
    4VAL      H 2709   3.552   5.135   6.521
    4VAL     CA 2710   3.755   5.098   6.499
    4VAL     CB 2711   3.747   5.114   6.347
    4VAL    CG1 2712   3.886   5.117   6.283
    4VAL    CG2 2713   3.673   5.005   6.270
    4VAL      C 2714   3.803   5.228   6.565
    4VAL      O 2715   3.746   5.335   6.546
    5THR      N 2716   3.913   5.208   6.637
    5THR      H 2717   3.964   5.122   6.636
    5THR     CA 2718   3.974   5.318   6.714
    5THR     CB 2719   3.976   5.308   6.866
    5THR    OG1 2720   4.029   5.181   6.905
    5THR    HG1 2721   4.121   5.165   6.867
    5THR    CG2 2722   3.833   5.315   6.920
    5THR      C 2723   4.116   5.350   6.666
    5THR      O 2724   4.208   5.273   6.696
    6ILE      N 2725   4.120   5.437   6.566
    6ILE      H 2726   4.039   5.468   6.517
    6ILE     CA 2727   4.249   5.474   6.506
    6ILE     CB 2728   4.246   5.511   6.358
    6ILE    CG1 2729   4.183   5.387   6.294
    6ILE    CG2 2730   4.391   5.521   6.312
    6ILE     CD 2731   4.093   5.439   6.182
    6ILE      C 2732   4.313   5.583   6.593
    6ILE      O 2733   4.253   5.687   6.621
    7LEU      N 2734   4.424   5.551   6.660
    7LEU      H 2735   4.459   5.461   6.636
    7LEU     CA 2736   4.506   5.641   6.742
    7LEU     CB 2737   4.554   5.582   6.875
    7LEU     CG 2738   4.462   5.539   6.989
    7LEU    CD1 2739   4.423   5.393   6.962
    7LEU    CD2 2740   4.536   5.564   7.121
    7LEU      C 2741   4.624   5.708   6.670
    7LEU      O 2742   4.732   5.652   6.653
    8LEU      N 2743   4.593   5.821   6.607
    8LEU      H 2744   4.501   5.859   6.611
    8LEU     CA 2745   4.685   5.903   6.527
    8LEU     CB 2746   4.612   5.953   6.402
    8LEU     CG 2747   4.673   5.961   6.261
    8LEU    CD1 2748   4.703   5.817   6.219
    8LEU    CD2 2749   4.577   6.023   6.160
    8LEU      C 2750   4.746   6.009   6.618
    8LEU      O 2751   4.727   6.130   6.609
    9GLU      N 2752   4.853   5.966   6.685
    9GLU      H 2753   4.899   5.880   6.661
    9GLU     CA 2754   4.918   6.040   6.795
    9GLU     CB 2755   4.961   5.947   6.908
    9GLU     CG 2756   4.844   5.906   6.998
    9GLU     CD 2757   4.899   5.833   7.121
    9GLU    OE1 2758   5.005   5.870   7.175
    9GLU    OE2 2759   4.842   5.726   7.150
    9GLU      C 2760   5.040   6.115   6.741
    9GLU      O 2761   5.137   6.050   6.702
   10GLU      N 2762   5.046   6.239   6.790
   10GLU      H 2763   4.980   6.273   6.857
   10GLU     CA 2764   5.162   6.327   6.782
   10GLU     CB 2765   5.146   6.465   6.717
   10GLU     CG 2766   5.072   6.450   6.584
   10GLU     CD 2767   5.080   6.564   6.482
   10GLU    OE1 2768   5.087   6.684   6.519
   10GLU    OE2 2769   5.088   6.534   6.361
   10GLU      C 2770   5.201   6.367   6.925
   10GLU     O1 2771   5.321   6.395   6.946
   10GLU     O2 2772   5.115   6.370   7.016
    1ACE     CA 2773   4.692   6.332   6.886
    1ACE      C 2774   4.543   6.313   6.858
    1ACE      O 2775   4.454   6.291   6.940
    2VAL      N 2776   4.513   6.291   6.720
    2VAL      H 2777   4.583   6.265   6.654
    2VAL     CA 2778   4.373   6.280   6.677
    2VAL     CB 2779   4.354   6.319   6.530
    2VAL    CG1 2780   4.204   6.331   6.502
    2VAL    CG2 2781   4.418   6.453   6.493
    2VAL      C 2782   4.333   6.134   6.698
    2VAL      O 2783   4.411   6.039   6.688
    3VAL      N 2784   4.221   6.121   6.768
    3VAL      H 2785   4.182   6.205   6.807
    3VAL     CA 2786   4.163   5.989   6.795
    3VAL     CB 2787   4.153   5.947   6.942
    3VAL    CG1 2788   4.090   5.808   6.957
    3VAL    CG2 2789   4.284   5.959   7.020
    3VAL      C 2790   4.029   5.978   6.722
    3VAL      O 2791   3.921   6.026   6.755
    4VAL      N 2792   4.044   5.894   6.621
    4VAL      H 2793   4.123   5.832   6.611
    4VAL     CA 2794   3.934   5.869   6.527
    4VAL     CB 2795   3.994   5.863   6.387
    4VAL    CG1 2796   3.890   5.859   6.275
    4VAL    CG2 2797   4.085   5.985   6.364
    4VAL      C 2798   3.845   5.749   6.559
    4VAL      O 2799   3.905   5.642   6.568
    5THR      N 2800   3.728   5.775   6.615
    5THR      H 2801   3.689   5.866   6.608
    5THR     CA 2802   3.637   5.675   6.675
    5THR     CB 2803   3.574   5.709   6.810
    5THR    OG1 2804   3.517   5.838   6.830
    5THR    HG1 2805   3.569   5.908   6.781
    5THR    CG2 2806   3.690   5.695   6.908
    5THR      C 2807   3.524   5.651   6.575
    5THR      O 2808   3.457   5.744   6.529
    6ILE      N 2809   3.530   5.530   6.520
    6ILE      H 2810   3.598   5.462   6.546
    6ILE     CA 2811   3.418   5.485   6.436
    6ILE     CB 2812   3.456   5.459   6.290
    6ILE    CG1 2813   3.518   5.581   6.222
    6ILE    CG2 2814   3.346   5.396   6.205
    6ILE     CD 2815   3.669   5.570   6.244
    6ILE      C 2816   3.355   5.361   6.501
    6ILE      O 2817   3.420   5.261   6.527
    7LEU      N 2818   3.232   5.383   6.547
    7LEU      H 2819   3.204   5.479   6.555
    7LEU     CA 2820   3.149   5.283   6.615
    7LEU     CB 2821   3.093   5.330   6.750
    7LEU     CG 2822   3.178   5.338   6.877
    7LEU    CD1 2823   3.269   5.461   6.869
    7LEU    CD2 2824   3.091   5.359   7.001
    7LEU      C 2825   3.032   5.237   6.529
    7LEU      O 2826   2.954   5.324   6.490
    8LEU      N 2827   3.035   5.113   6.480
    8LEU      H 2828   3.104   5.051   6.514
    8LEU     CA 2829   2.924   5.062   6.398
    8LEU     CB 2830   2.968   5.014   6.260
    8LEU     CG 2831   2.995   5.127   6.161
    8LEU    CD1 2832   3.051   5.067   6.031
    8LEU    CD2 2833   2.869   5.209   6.131
    8LEU      C 2834   2.873   4.939   6.474
    8LEU      O 2835   2.937   4.834   6.471
    9GLU      N 2836   2.791   4.968   6.575
    9GLU      H 2837   2.762   5.063   6.593
    9GLU     CA 2838   2.751   4.867   6.673
    9GLU     CB 2839   2.712   4.941   6.801
    9GLU     CG 2840   2.820   5.032   6.860
    9GLU     CD 2841   2.777   5.125   6.974
    9GLU    OE1 2842   2.799   5.092   7.093
    9GLU    OE2 2843   2.740   5.236   6.930
    9GLU      C 2844   2.644   4.765   6.631
    9GLU      O 2845   2.670   4.646   6.642
   10GLU      N 2846   2.523   4.812   6.604
   10GLU      H 2847   2.503   4.909   6.614
   10GLU     CA 2848   2.401   4.734   6.578
   10GLU     CB 2849   2.304   4.757   6.694
   10GLU     CG 2850   2.337   4.686   6.826
   10GLU     CD 2851   2.219   4.698   6.922
   10GLU    OE1 2852   2.150   4.596   6.943
   10GLU    OE2 2853   2.228   4.795   7.001
   10GLU      C 2854   2.330   4.778   6.450
   10GLU     O1 2855   2.249   4.693   6.407
   10GLU     O2 2856   2.334   4.895   6.406
    1ACE     CA 2857   4.664   5.866   5.367
    1ACE      C 2858   4.593   5.743   5.425
    1ACE      O 2859   4.582   5.645   5.353
    2VAL      N 2860   4.516   5.756   5.545
    2VAL      H 2861   4.508   5.848   5.584
    2VAL     CA 2862   4.451   5.641   5.610
    2VAL     CB 2863   4.448   5.657   5.763
    2VAL    CG1 2864   4.379   5.529   5.813
    2VAL    CG2 2865   4.580   5.683   5.834
    2VAL      C 2866   4.311   5.621   5.553
    2VAL      O 2867   4.224   5.704   5.578
    3VAL      N 2868   4.292   5.523   5.465
    3VAL      H 2869   4.359   5.450   5.450
    3VAL     CA 2870   4.163   5.495   5.401
    3VAL     CB 2871   4.155   5.484   5.248
    3VAL    CG1 2872   4.010   5.477   5.199
    3VAL    CG2 2873   4.233   5.601   5.187
    3VAL      C 2874   4.109   5.363   5.454
    3VAL      O 2875   4.155   5.251   5.431
    4VAL      N 2876   4.020   5.382   5.551
    4VAL      H 2877   3.968   5.467   5.554
    4VAL     CA 2878   3.952   5.275   5.626
    4VAL     CB 2879   3.952   5.292   5.778
    4VAL    CG1 2880   3.862   5.184   5.839
    4VAL    CG2 2881   4.093   5.272   5.835
    4VAL      C 2882   3.814   5.269   5.561
    4VAL      O 2883   3.728   5.355   5.578
    5THR      N 2884   3.797   5.165   5.480
    5THR      H 2885   3.873   5.110   5.446
    5THR     CA 2886   3.666   5.127   5.425
    5THR     CB 2887   3.651   5.110   5.274
    5THR    OG1 2888   3.748   5.020   5.218
    5THR    HG1 2889   3.702   4.963   5.150
    5THR    CG2 2890   3.672   5.244   5.202
    5THR      C 2891   3.609   5.006   5.499
    5THR      O 2892   3.670   4.899   5.509
    6ILE      N 2893   3.503   5.038   5.573
    6ILE      H 2894   3.476   5.134   5.580
    6ILE     CA 2895   3.422   4.939   5.646
    6ILE     CB 2896   3.393   4.999   5.784
    6ILE    CG1 2897   3.513   5.065   5.852
    6ILE    CG2 2898   3.358   4.890   5.885
    6ILE     CD 2899   3.478   5.197   5.921
    6ILE      C 2900   3.293   4.892   5.578
    6ILE      O 2901   3.205   4.976   5.559
    7LEU      N 2902   3.299   4.766   5.536
    7LEU      H 2903   3.384   4.719   5.563
    7LEU     CA 2904   3.183   4.701   5.474
    7LEU     CB 2905   3.224   4.616   5.353
    7LEU     CG 2906   3.289   4.695   5.239
    7LEU    CD1 2907   3.430   4.749   5.264
    7LEU    CD2 2908   3.291   4.613   5.109
    7LEU      C 2909   3.100   4.617   5.571
    7LEU      O 2910   3.159   4.529   5.634
    8LEU      N 2911   2.979   4.665   5.597
    8LEU      H 2912   2.935   4.732   5.538
    8LEU     CA 2913   2.898   4.610   5.706
    8LEU     CB 2914   2.917   4.709   5.821
    8LEU     CG 2915   2.940   4.642   5.957
    8LEU    CD1 2916   3.092   4.647   5.968
    8LEU    CD2 2917   2.861   4.715   6.067
    8LEU      C 2918   2.755   4.581   5.660
    8LEU      O 2919   2.656   4.650   5.687
    9GLU      N 2920   2.748   4.457   5.613
    9GLU      H 2921   2.833   4.408   5.592
    9GLU     CA 2922   2.621   4.399   5.568
    9GLU     CB 2923   2.622   4.351   5.423
    9GLU     CG 2924   2.614   4.467   5.323
    9GLU     CD 2925   2.471   4.523   5.318
    9GLU    OE1 2926   2.459   4.641   5.279
    9GLU    OE2 2927   2.378   4.441   5.333
    9GLU      C 2928   2.576   4.282   5.655
    9GLU      O 2929   2.652   4.192   5.692
   10GLU      N 2930   2.444   4.265   5.659
   10GLU      H 2931   2.394   4.256   5.572
   10GLU     CA 2932   2.384   4.177   5.761
   10GLU     CB 2933   2.295   4.264   5.849
   10GLU     CG 2934   2.223   4.202   5.969
   10GLU     CD 2935   2.118   4.286   6.043
   10GLU    OE1 2936   2.014   4.305   5.977
   10GLU    OE2 2937   2.129   4.314   6.164
   10GLU      C 2938   2.300   4.074   5.686
   10GLU     O1 2939   2.281   4.087   5.564
   10GLU     O2 2940   2.282   3.964   5.745
    1ACE     CA 2941   2.600   4.749   4.995
    1ACE      C 2942   2.637   4.876   5.073
    1ACE      O 2943   2.602   4.986   5.030
    2VAL      N 2944   2.661   4.857   5.212
    2VAL      H 2945   2.618   4.787   5.269
    2VAL     CA 2946   2.690   4.977   5.291
    2VAL     CB 2947   2.605   4.985   5.418
    2VAL    CG1 2948   2.642   5.098   5.513
    2VAL    CG2 2949   2.458   5.002   5.379
    2VAL      C 2950   2.840   5.001   5.310
    2VAL      O 2951   2.897   4.919   5.383
    3VAL      N 2952   2.903   5.093   5.238
    3VAL      H 2953   2.854   5.148   5.170
    3VAL     CA 2954   3.049   5.107   5.248
    3VAL     CB 2955   3.104   5.109   5.105
    3VAL    CG1 2956   3.257   5.115   5.099
    3VAL    CG2 2957   3.054   4.986   5.029
    3VAL      C 2958   3.085   5.236   5.323
    3VAL      O 2959   3.045   5.343   5.276
    4VAL      N 2960   3.117   5.227   5.451
    4VAL      H 2961   3.109   5.141   5.502
    4VAL     CA 2962   3.163   5.347   5.523
    4VAL     CB 2963   3.163   5.323   5.674
    4VAL    CG1 2964   3.204   5.446   5.755
    4VAL    CG2 2965   3.027   5.274   5.723
    4VAL      C 2966   3.306   5.382   5.484
    4VAL      O 2967   3.402   5.307   5.504
    5THR      N 2968   3.319   5.488   5.405
    5THR      H 2969   3.234   5.530   5.373
    5THR     CA 2970   3.440   5.553   5.353
    5THR     CB 2971   3.422   5.593   5.206
    5THR    OG1 2972   3.311   5.683   5.206
    5THR    HG1 2973   3.295   5.725   5.116
    5THR    CG2 2974   3.399   5.473   5.114
    5THR      C 2975   3.510   5.667   5.428
    5THR      O 2976   3.490   5.788   5.420
    6ILE      N 2977   3.586   5.624   5.529
    6ILE      H 2978   3.593   5.525   5.540
    6ILE     CA 2979   3.665   5.705   5.623
    6ILE     CB 2980   3.672   5.639   5.760
    6ILE    CG1 2981   3.534   5.601   5.814
    6ILE    CG2 2982   3.757   5.713   5.864
    6ILE     CD 2983   3.459   5.726   5.858
    6ILE      C 2984   3.807   5.746   5.584
    6ILE      O 2985   3.894   5.658   5.584
    7LEU      N 2986   3.811   5.866   5.529
    7LEU      H 2987   3.747   5.940   5.553
    7LEU     CA 2988   3.933   5.911   5.460
    7LEU     CB 2989   3.909   5.977   5.325
    7LEU     CG 2990   3.882   5.873   5.215
    7LEU    CD1 2991   3.739   5.833   5.181
    7LEU    CD2 2992   3.950   5.929   5.090
    7LEU      C 2993   4.017   6.009   5.543
    7LEU      O 2994   3.976   6.124   5.549
    8LEU      N 2995   4.119   5.965   5.616
    8LEU      H 2996   4.139   5.867   5.622
    8LEU     CA 2997   4.214   6.042   5.697
    8LEU     CB 2998   4.246   5.957   5.820
    8LEU     CG 2999   4.124   5.902   5.895
    8LEU    CD1 3000   4.173   5.793   5.991
    8LEU    CD2 3001   4.041   6.021   5.941
    8LEU      C 3002   4.340   6.079   5.618
    8LEU      O 3003   4.444   6.013   5.617
    9GLU      N 3004   4.319   6.180   5.534
    9GLU      H 3005   4.226   6.201   5.504
    9GLU     CA 3006   4.418   6.240   5.444
    9GLU     CB 3007   4.383   6.232   5.295
    9GLU     CG 3008   4.369   6.088   5.245
    9GLU     CD 3009   4.376   6.087   5.092
    9GLU    OE1 3010   4.488   6.097   5.037
    9GLU    OE2 3011   4.265   6.086   5.035
    9GLU      C 3012   4.469   6.374   5.498
    9GLU      O 3013   4.578   6.392   5.552
   10GLU      N 3014   4.370   6.459   5.520
   10GLU      H 3015   4.274   6.437   5.503
   10GLU     CA 3016   4.391   6.597   5.568
   10GLU     CB 3017   4.334   6.698   5.468
   10GLU     CG 3018   4.413   6.712   5.338
   10GLU     CD 3019   4.354   6.822   5.250
   10GLU    OE1 3020   4.436   6.879   5.175
   10GLU    OE2 3021   4.236   6.857   5.266
   10GLU      C 3022   4.314   6.615   5.699
   10GLU     O1 3023   4.191   6.597   5.714
   10GLU     O2 3024   4.393   6.603   5.795
   11SOL     OW 3025  -0.027   7.050  -5.951
   11SOL    HW1 3026  -0.004   7.101  -6.033
   11SOL    HW2 3027   0.040   7.069  -5.880
   12SOL     OW 3028   2.281   5.104   0.573
   12SOL    HW1 3029   2.239  10.197   0.572
   12SOL    HW2 3030   2.257  10.058   0.489
   13SOL     OW 3031  -1.515   5.791   3.800
   13SOL    HW1 3032  -1.423   0.775   3.838
   13SOL    HW2 3033  -1.576   5.720   3.835
   14SOL     OW 3034   0.811   6.861   4.549
   14SOL    HW1 3035   0.760   6.789   4.502
   14SOL    HW2 3036  -4.094   1.854   4.524
   15SOL     OW 3037   3.418  -2.991   1.151
   15SOL    HW1 3038   3.322  -2.971   9.176
   15SOL    HW2 3039   3.477  -2.951   9.224
   16SOL     OW 3040  -0.504   1.704  -5.836
   16SOL    HW1 3041  -0.447   1.785  -5.823
   16SOL    HW2 3042  -0.508   1.652  -5.751
   17SOL     OW 3043  -0.748   6.524  15.108
   17SOL    HW1 3044  -0.712   6.548  15.018
   17SOL    HW2 3045  -0.678   6.477  15.161
   18SOL     OW 3046   5.622   3.163  11.578
   18SOL    HW1 3047  10.612   3.235  11.646
   18SOL    HW2 3048  10.545   3.101  11.582
   19SOL     OW 3049  11.979   8.986  -0.912
   19SOL    HW1 3050  11.898   8.972  -0.856
   19SOL    HW2 3051  12.061   8.971  -0.857
   20SOL     OW 3052   3.754   1.359   8.056
   20SOL    HW1 3053   3.773  -3.740   8.054
   20SOL    HW2 3054   3.697   1.384  15.981
   21SOL     OW 3055   5.107  -2.556   7.805
   21SOL    HW1 3056   5.184  -2.498   7.775
   21SOL    HW2 3057   5.120  -2.581   7.901
   22SOL     OW 3058   6.873  -3.150   8.687
   22SOL    HW1 3059   6.811  -3.198   8.748
   22SOL    HW2 3060   6.858  -3.051   8.695
   23SOL     OW 3061   2.665   1.968  -0.331
   23SOL    HW1 3062   2.627   1.996  -0.242
   23SOL    HW2 3063   2.607   2.003  -0.404
   24SOL     OW 3064   3.869   6.546   7.312
   24SOL    HW1 3065  -1.111   6.471   7.249
   24SOL    HW2 3066  -1.130   6.511   7.406
   25SOL     OW 3067   5.144  11.665  -0.893
   25SOL    HW1 3068   5.050  11.684  -0.864
   25SOL    HW2 3069   5.144  11.584  -0.952
   26SOL     OW 3070  15.324   7.138  -6.151
   26SOL    HW1 3071  15.224   7.140  -6.161
   26SOL    HW2 3072  15.354   7.043  -6.140
   27SOL     OW 3073  -7.018   6.130   0.080
   27SOL    HW1 3074  -6.926   1.112   0.116
   27SOL    HW2 3075  -7.045   6.052   0.024
   28SOL     OW 3076  10.648   2.285  -7.921
   28SOL    HW1 3077  10.636   2.241  -7.832
   28SOL    HW2 3078  10.561   2.286  -7.970
   29SOL     OW 3079   6.676   6.729  -3.289
   29SOL    HW1 3080   6.764   6.707  -3.329
   29SOL    HW2 3081   6.681   6.818  -3.244
   30SOL     OW 3082   3.374  -3.276  10.768
   30SOL    HW1 3083   3.287  -3.325  10.768
   30SOL    HW2 3084   3.449  -3.342  10.775
   31SOL     OW 3085   1.922   2.430   7.009
   31SOL    HW1 3086   1.849   2.487   6.972
   31SOL    HW2 3087   2.005   2.486  -0.985
   32SOL     OW 3088  -3.976  -1.643  -6.743
   32SOL    HW1 3089  -4.061  -1.651  -6.692
   32SOL    HW2 3090  -3.996  -1.605  -6.834
   33SOL     OW 3091   9.186   2.129   4.000
   33SOL    HW1 3092   4.198   2.173   3.911
   33SOL    HW2 3093   4.273   2.098   4.035
   34SOL     OW 3094   6.495   6.737  -3.769
   34SOL    HW1 3095   6.494   1.709  -3.672
   34SOL    HW2 3096   6.581   6.784  -3.790
   35SOL     OW 3097   1.912  -0.775  -2.998
   35SOL    HW1 3098   1.931  -0.871  -3.018
   35SOL    HW2 3099   1.972   4.257  -2.924
   36SOL     OW 3100   5.376   1.533  -1.650
   36SOL    HW1 3101   5.429   1.545  -1.566
   36SOL    HW2 3102   5.279   1.534  -1.628
   37SOL     OW 3103   6.758   2.793   2.754
   37SOL    HW1 3104   6.807   2.847   2.685
   37SOL    HW2 3105   6.820   2.770   2.829
   38SOL     OW 3106   2.706   0.885 -18.863
   38SOL    HW1 3107   2.763  -4.057 -18.807
   38SOL    HW2 3108   2.671  -4.065 -18.941
   39SOL     OW 3109   7.732  -4.759   6.626
   39SOL    HW1 3110   7.806  -4.717   6.574
   39SOL    HW2 3111   2.737  -4.732   6.722
   40SOL     OW 3112  -0.483  -2.369  -0.549
   40SOL    HW1 3113   4.533  -2.328  -0.639
   40SOL    HW2 3114  -0.497  -2.296  -0.481
   41SOL     OW 3115   9.797   5.549   8.877
   41SOL    HW1 3116   9.772   0.587   8.966
   41SOL    HW2 3117   9.847   0.614   8.823
   42SOL     OW 3118   8.487   5.431   2.540
   42SOL    HW1 3119   8.411   5.371   2.514
   42SOL    HW2 3120   8.554   5.434   2.465
   43SOL     OW 3121   0.579  -2.929  10.397
   43SOL    HW1 3122   0.652  -2.963  10.456
   43SOL    HW2 3123   0.536  -3.005   2.346
   44SOL     OW 3124   7.225   8.610   8.546
   44SOL    HW1 3125   7.226   8.573   8.638
   44SOL    HW2 3126   7.313   8.595   8.502
   45SOL     OW 3127   2.516   1.233  -8.973
   45SOL    HW1 3128   2.516   1.306  -8.906
   45SOL    HW2 3129   2.466   6.156  -8.937
   46SOL     OW 3130   2.531   5.991 -11.054
   46SOL    HW1 3131   2.500  10.927 -11.122
   46SOL    HW2 3132   2.505   5.960 -10.963
   47SOL     OW 3133   3.681   1.506   8.920
   47SOL    HW1 3134  -1.322   1.541   8.826
   47SOL    HW2 3135  -1.341   1.580   8.984
   48SOL     OW 3136   0.425  -1.565   9.732
   48SOL    HW1 3137   0.444  -1.536   1.822
   48SOL    HW2 3138   0.377  -1.493   9.683
   49SOL     OW 3139   3.785   7.783   6.831
   49SOL    HW1 3140   3.817   7.799   6.925
   49SOL    HW2 3141   3.740   2.863   6.797
   50SOL     OW 3142   4.062   6.188 -11.618
   50SOL    HW1 3143   4.099   6.130 -11.691
   50SOL    HW2 3144   3.966   6.166 -11.603
   51SOL     OW 3145  -3.362   6.833   0.860
   51SOL    HW1 3146  -3.458   6.844   0.834
   51SOL    HW2 3147  -3.346   6.881   0.946
   52SOL     OW 3148   2.404   6.394  -8.772
   52SOL    HW1 3149   2.475   6.430  -8.711
   52SOL    HW2 3150   2.350   6.326  -8.722
   53SOL     OW 3151   9.587   6.687  14.214
   53SOL    HW1 3152   9.521   6.632  14.163
   53SOL    HW2 3153   4.662   6.629  14.243
   54SOL     OW 3154  -1.386   7.296  -8.682
   54SOL    HW1 3155   3.621   2.199  -8.712
   54SOL    HW2 3156  -1.315   7.315  -0.611
   55SOL     OW 3157  -3.472   5.888  15.954
   55SOL    HW1 3158  -8.396   5.941  15.986
   55SOL    HW2 3159  -8.509   5.928  15.869
   56SOL     OW 3160   2.879  -4.195   8.321
   56SOL    HW1 3161   2.902  -4.116   8.377
   56SOL    HW2 3162   2.961  -4.229   8.274
   57SOL     OW 3163  -4.752  -2.003  -2.888
   57SOL    HW1 3164  -4.738  -1.964  -2.797
   57SOL    HW2 3165  -4.720  -1.938  -2.957
   58SOL     OW 3166   2.716   0.866  -0.817
   58SOL    HW1 3167   2.643   0.839  -8.884
   58SOL    HW2 3168   2.675   0.913  -0.739
   59SOL     OW 3169   7.556   2.145  -2.489
   59SOL    HW1 3170   7.570   2.066  -2.549
   59SOL    HW2 3171   7.632   2.151  -2.424
   60SOL     OW 3172   5.975  -1.599  12.640
   60SOL    HW1 3173   5.900  -1.606  12.705
   60SOL    HW2 3174   5.942   3.381  12.548
   61SOL     OW 3175  -0.149   7.745  -1.343
   61SOL    HW1 3176  -0.222   7.679  -1.357
   61SOL    HW2 3177  -0.186   7.828  -1.303
   62SOL     OW 3178   2.527   6.088   0.716
   62SOL    HW1 3179   2.558   1.137   0.796
   62SOL    HW2 3180   2.427   6.086   0.714
   63SOL     OW 3181   1.105   3.056   7.770
   63SOL    HW1 3182   1.014   3.031   7.805
   63SOL    HW2 3183  -3.886   3.022   7.677
   64SOL     OW 3184  -3.340   3.806 -14.981
   64SOL    HW1 3185  -3.339   3.791 -14.882
   64SOL    HW2 3186  -3.385   3.894 -15.001
   65SOL     OW 3187   2.472   8.660 -10.466
   65SOL    HW1 3188   2.498   8.744 -10.418
   65SOL    HW2 3189  -2.567   8.684  -2.553
   66SOL     OW 3190   8.230   6.673  -5.734
   66SOL    HW1 3191   8.323   6.646 -13.713
   66SOL    HW2 3192   3.232   1.746   2.202
   67SOL     OW 3193   0.210   2.714  -5.646
   67SOL    HW1 3194   0.300   2.745  -5.677
   67SOL    HW2 3195  -4.842   2.676  -5.723
   68SOL     OW 3196   6.015   1.698   3.832
   68SOL    HW1 3197   5.980   1.676  11.744
   68SOL    HW2 3198   5.942   1.685   3.900
   69SOL     OW 3199  -3.524  10.582   8.953
   69SOL    HW1 3200  -3.582  10.515   8.907
   69SOL    HW2 3201  -3.581  10.639   9.013
   70SOL     OW 3202   2.120   3.667  13.759
   70SOL    HW1 3203   2.136   3.727  13.680
   70SOL    HW2 3204   2.200  -6.394  13.773
   71SOL     OW 3205  -1.927  -3.464  -3.147
   71SOL    HW1 3206  -1.957  -3.369  -3.156
   71SOL    HW2 3207  -2.006  -3.525  -3.156
   72SOL     OW 3208  -4.366   1.023  -1.573
   72SOL    HW1 3209  -4.304   0.981  -1.638
   72SOL    HW2 3210   0.569   0.956  -1.542
   73SOL     OW 3211   2.620  12.437  -0.929
   73SOL    HW1 3212   2.570  12.434  -0.842
   73SOL    HW2 3213   2.685   7.511   7.077
   74SOL     OW 3214  -6.681   1.653   4.827
   74SOL    HW1 3215  -6.758   1.594   4.852
   74SOL    HW2 3216  -6.715   1.728   4.770
   75SOL     OW 3217   2.820  11.696   5.711
   75SOL    HW1 3218   2.827  11.605  -2.251
   75SOL    HW2 3219   2.724  11.718  -2.309
   76SOL     OW 3220   0.898   6.225  12.671
   76SOL    HW1 3221   0.956   6.179  12.604
   76SOL    HW2 3222   0.861   6.158  12.735
   77SOL     OW 3223  -1.167  10.841  -5.367
   77SOL    HW1 3224  -1.165  10.869  -5.271
   77SOL    HW2 3225  -1.101  10.896  -5.419
   78SOL     OW 3226   5.114   1.473   3.106
   78SOL    HW1 3227   5.042   1.530   3.144
   78SOL    HW2 3228   5.090   1.376   3.116
   79SOL     OW 3229   1.306   8.325   3.001
   79SOL    HW1 3230   1.358   8.291   3.080
   79SOL    HW2 3231   1.209   8.305   3.013
   80SOL     OW 3232  -3.343   5.640 -12.104
   80SOL    HW1 3233  -3.352   5.604 -12.011
   80SOL    HW2 3234  -3.364   5.738 -12.103
   81SOL     OW 3235   4.143   7.099  -6.075
   81SOL    HW1 3236   4.063   7.050  -6.039
   81SOL    HW2 3237   4.127   7.123  -6.170
   82SOL     OW 3238   4.081  -7.644 -12.879
   82SOL    HW1 3239   4.055  -7.552 -12.849
   82SOL    HW2 3240  -0.822  -7.657 -12.868
   83SOL     OW 3241   3.895   0.857   3.334
   83SOL    HW1 3242   3.801   0.889   3.321
   83SOL    HW2 3243   3.953   0.892   3.260
   84SOL     OW 3244   5.981   2.926  -1.243
   84SOL    HW1 3245   6.023   2.896  -1.329
   84SOL    HW2 3246   5.988   2.854  -1.175
   85SOL     OW 3247   8.090   6.499   4.148
   85SOL    HW1 3248   8.025   6.434   4.186
   85SOL    HW2 3249   8.175   6.497   4.201
   86SOL     OW 3250  -6.029   1.564   5.392
   86SOL    HW1 3251  -0.966   1.521   5.458
   86SOL    HW2 3252  -5.976   1.602   5.317
   87SOL     OW 3253   6.205  13.126   9.815
   87SOL    HW1 3254   6.292  13.173   1.799
   87SOL    HW2 3255   6.222  13.039   9.863
   88SOL     OW 3256  11.262  -2.431  -2.333
   88SOL    HW1 3257  11.313  -2.417  -2.418
   88SOL    HW2 3258  11.165  -2.410  -2.348
   89SOL     OW 3259  -0.899   9.592   0.377
   89SOL    HW1 3260  -0.831   9.565   0.445
   89SOL    HW2 3261  -0.937   4.508   0.333
   90SOL     OW 3262  -5.736  12.316  13.302
   90SOL    HW1 3263  -5.829  12.280   5.303
   90SOL    HW2 3264  -5.671  12.244  13.327
   91SOL     OW 3265   5.738  -6.233  -8.382
   91SOL    HW1 3266   5.727  -6.238  -8.283
   91SOL    HW2 3267   5.825  -6.189  -8.404
   92SOL     OW 3268   9.560  -3.967  -6.716
   92SOL    HW1 3269   9.561  -3.868   1.283
   92SOL    HW2 3270  14.618   1.003  -6.639
   93SOL     OW 3271   5.095  12.572   7.084
   93SOL    HW1 3272   5.131  12.619   7.003
   93SOL    HW2 3273   5.109  12.630   7.165
   94SOL     OW 3274   7.062   8.644   3.305
   94SOL    HW1 3275   7.151   8.625   3.347
   94SOL    HW2 3276   7.020   8.558   3.276
   95SOL     OW 3277  -3.075  13.140  10.145
   95SOL    HW1 3278  -3.007  13.072  10.114
   95SOL    HW2 3279   1.839  13.095  10.159
   96SOL     OW 3280   1.713  10.233   5.652
   96SOL    HW1 3281   1.626  10.205   5.693
   96SOL    HW2 3282   1.697  10.309   5.589
   97SOL     OW 3283   3.836  11.602   2.593
   97SOL    HW1 3284   3.879  16.514   2.587
   97SOL    HW2 3285   3.837  11.646   2.504
   98SOL     OW 3286   6.803  -3.767  -3.641
   98SOL    HW1 3287   6.758  -3.682  -3.616
   98SOL    HW2 3288   6.897  -3.767   4.397
   99SOL     OW 3289  -0.203   1.532   6.304
   99SOL    HW1 3290  -0.137   1.582   6.360
   99SOL    HW2 3291   4.787   1.440   6.340
  100SOL     OW 3292   5.263  -1.423   2.521
  100SOL    HW1 3293   5.202  -1.344   2.512
  100SOL    HW2 3294  10.215  -1.500   2.559
  101SOL     OW 3295   6.753  -1.166  -3.201
  101SOL    HW1 3296   1.736  -1.158  -3.299
  101SOL    HW2 3297   1.702  -1.246  -3.166
  102SOL     OW 3298   6.908   8.409   1.095
  102SOL    HW1 3299   1.975   8.338   9.111
  102SOL    HW2 3300   1.825   8.388   1.151
  103SOL     OW 3301   6.392   2.441   0.843
  103SOL    HW1 3302   6.315   2.485   0.799
  103SOL    HW2 3303   1.410   2.354   0.798
  104SOL     OW 3304   4.015   7.330  -1.762
  104SOL    HW1 3305  -0.943   7.396  -1.824
  104SOL    HW2 3306   3.917   7.327  -1.781
  105SOL     OW 3307   9.189   5.074   0.327
  105SOL    HW1 3308   9.224   5.102   0.417
  105SOL    HW2 3309   9.236   5.125   0.255
  106SOL     OW 3310   0.568   5.486  -1.363
  106SOL    HW1 3311   0.527   5.428  -1.293
  106SOL    HW2 3312   0.654   5.524  -1.327
  107SOL     OW 3313  -1.983   2.913   6.589
  107SOL    HW1 3314   3.044   2.817  -1.420
  107SOL    HW2 3315   2.991   2.934   6.683
  108SOL     OW 3316   8.894   2.471  12.077
  108SOL    HW1 3317   3.896   7.476  12.177
  108SOL    HW2 3318   8.945   2.391  12.044
  109SOL     OW 3319   0.746   3.060  -1.391
  109SOL    HW1 3320   0.677   3.103  -1.332
  109SOL    HW2 3321   0.819   3.022  -1.334
  110SOL     OW 3322  10.967   3.056   9.867
  110SOL    HW1 3323  10.953   3.105   9.953
  110SOL    HW2 3324  11.063   3.063   9.839
  111SOL     OW 3325   4.280  -7.107  -1.527
  111SOL    HW1 3326   4.257  -7.197  -1.564
  111SOL    HW2 3327   4.235  -7.094  -1.439
  112SOL     OW 3328  -3.749   8.715  -3.361
  112SOL    HW1 3329  -3.802   3.715  -3.446
  112SOL    HW2 3330  -3.748  13.624  -3.325
  113SOL     OW 3331  -5.367   2.368   4.114
  113SOL    HW1 3332  -5.458   2.326   4.115
  113SOL    HW2 3333  -5.364   2.441   4.046
  114SOL     OW 3334   5.832  -4.455   4.036
  114SOL    HW1 3335   5.893  -4.384   4.000
  114SOL    HW2 3336   0.831  -4.534   3.975
  115SOL     OW 3337  -1.645   1.361  -1.172
  115SOL    HW1 3338  -1.588   1.432  -1.214
  115SOL    HW2 3339  -6.743   1.389  -1.177
  116SOL     OW 3340   2.637   7.422  19.122
  116SOL    HW1 3341   2.706   7.431  19.050
  116SOL    HW2 3342   2.552   7.388  19.083
  117SOL     OW 3343   2.645   5.456  11.275
  117SOL    HW1 3344   2.659   5.468  11.374
  117SOL    HW2 3345   2.731   5.475  11.227
  118SOL     OW 3346   0.509  11.474  -3.319
  118SOL    HW1 3347   0.486  11.504  -3.412
  118SOL    HW2 3348   0.427  11.475  -3.262
  119SOL     OW 3349  11.728  -2.349  -3.702
  119SOL    HW1 3350   6.677  -2.402  -3.633
  119SOL    HW2 3351   6.801  -2.300  -3.659
  120SOL     OW 3352   4.531  -7.572  -1.467
  120SOL    HW1 3353   4.470  -7.642  -1.429
  120SOL    HW2 3354   4.626  -2.600  -1.457
  121SOL     OW 3355  -8.604   1.700   0.178
  121SOL    HW1 3356  -8.544   1.646  -7.766
  121SOL    HW2 3357  -8.555   1.728   8.098
  122SOL     OW 3358   6.831   0.722  -2.534
  122SOL    HW1 3359   1.741   0.725  -2.486
  122SOL    HW2 3360   1.868   0.814  -2.539
  123SOL     OW 3361   6.719   2.290  -2.404
  123SOL    HW1 3362   1.683   2.319  -2.493
  123SOL    HW2 3363   6.648   2.303  -2.335
  124SOL     OW 3364   6.815   6.898  -4.424
  124SOL    HW1 3365   6.761  11.853  -4.354
  124SOL    HW2 3366   6.755   6.949  -4.485
  125SOL     OW 3367  -3.228  -7.339   5.462
  125SOL    HW1 3368  -3.266  -7.249   5.439
  125SOL    HW2 3369   1.873  -2.331   5.461
  126SOL     OW 3370   5.344  -2.561  -7.087
  126SOL    HW1 3371   5.404  -2.517  -7.020
  126SOL    HW2 3372   5.250  -2.530  -7.074
  127SOL     OW 3373  -5.446   1.790  -0.469
  127SOL    HW1 3374  -5.454   1.878  -0.423
  127SOL    HW2 3375  -5.350   1.771  -0.487
  128SOL     OW 3376   8.574   1.593  11.712
  128SOL    HW1 3377   3.503   1.539  11.760
  128SOL    HW2 3378   3.567   1.574  11.614
  129SOL     OW 3379   9.237   6.184   7.746
  129SOL    HW1 3380   9.223   6.278   7.718
  129SOL    HW2 3381   9.156   6.151   7.794
  130SOL     OW 3382  -3.934  -5.229 -10.314
  130SOL    HW1 3383  -3.985  -5.286 -10.379
  130SOL    HW2 3384  -3.937  -5.271 -10.224
  131SOL     OW 3385   6.021   2.347  -4.632
  131SOL    HW1 3386   5.993   2.296  -4.551
  131SOL    HW2 3387   6.117   2.375  -4.622
  132SOL     OW 3388   2.806   2.923   5.865
  132SOL    HW1 3389   2.796   2.980   5.784
  132SOL    HW2 3390   2.857   2.973   5.935
  133SOL     OW 3391   5.578   3.599   2.610
  133SOL    HW1 3392   5.518   3.654   2.668
  133SOL    HW2 3393   5.530  -1.425   2.525
  134SOL     OW 3394  -9.245   0.826   1.951
  134SOL    HW1 3395  -9.298   0.752   1.910
  134SOL    HW2 3396  -4.172   0.787   2.009
  135SOL     OW 3397  -3.608   6.110   8.823
  135SOL    HW1 3398  -3.701   6.111   8.784
  135SOL    HW2 3399  -3.540   6.117   8.749
  136SOL     OW 3400   2.208   0.666   1.468
  136SOL    HW1 3401   2.172   0.747   9.425
  136SOL    HW2 3402   2.228   0.596   9.403
  137SOL     OW 3403   5.307  -0.531  10.401
  137SOL    HW1 3404   0.236  -0.596  10.371
  137SOL    HW2 3405   5.281  -0.493  10.490
  138SOL     OW 3406  -2.606   4.917   0.343
  138SOL    HW1 3407  -2.545   4.908   0.421
  138SOL    HW2 3408  -2.668  -0.162   0.338
  139SOL     OW 3409   2.149   3.488  -3.816
  139SOL    HW1 3410   2.133   3.466  -3.912
  139SOL    HW2 3411   2.237   3.536  -3.807
  140SOL     OW 3412  10.355   1.910  19.537
  140SOL    HW1 3413   5.370  -3.009  19.483
  140SOL    HW2 3414  10.257   1.902  19.555
  141SOL     OW 3415   7.098   8.811   9.571
  141SOL    HW1 3416   7.087   8.717   9.602
  141SOL    HW2 3417   7.107   8.813   9.471
  142SOL     OW 3418   7.606  -3.005   4.000
  142SOL    HW1 3419   7.704   1.988  12.022
  142SOL    HW2 3420   7.566  -3.096   3.993
  143SOL     OW 3421  12.374   1.262   1.982
  143SOL    HW1 3422  12.402   1.219   1.896
  143SOL    HW2 3423  12.282   1.300   1.972
  144SOL     OW 3424  -1.885  -5.231  -0.876
  144SOL    HW1 3425  -1.910  -5.280  -0.960
  144SOL    HW2 3426  -1.820  -5.286  -0.823
  145SOL     OW 3427   0.788   7.038 -11.727
  145SOL    HW1 3428   0.850   7.080 -11.661
  145SOL    HW2 3429   0.734   6.966 -11.682
  146SOL     OW 3430  -0.540   1.812  -7.913
  146SOL    HW1 3431  -0.544   1.731  -7.971
  146SOL    HW2 3432  -0.457   1.810  -7.858
  147SOL     OW 3433  -4.216  -0.097   5.673
  147SOL    HW1 3434  -4.118   4.921   5.681
  147SOL    HW2 3435  -4.233   4.839   5.598
  148SOL     OW 3436   6.791   3.311  11.626
  148SOL    HW1 3437   1.864   3.332  11.562
  148SOL    HW2 3438  -3.211   3.214  11.647
  149SOL     OW 3439   9.015   6.778  10.840
  149SOL    HW1 3440   9.050   6.691   2.801
  149SOL    HW2 3441   8.930   6.801  10.793
  150SOL     OW 3442   6.421   3.764   2.087
  150SOL    HW1 3443   6.481   3.751   2.166
  150SOL    HW2 3444   6.452   3.705  -5.991
  151SOL     OW 3445   9.618   1.292  -6.842
  151SOL    HW1 3446   9.519   1.290  -6.853
  151SOL    HW2 3447   9.659   1.218  -6.896
  152SOL     OW 3448   5.354  -2.099   8.691
  152SOL    HW1 3449   5.441   2.918   8.644
  152SOL    HW2 3450   5.284  -2.124   8.624
  153SOL     OW 3451   0.782  -0.139  11.266
  153SOL    HW1 3452   0.765  -0.109  19.363
  153SOL    HW2 3453   0.701  -0.185  11.230
  154SOL     OW 3454  -1.777   0.876  -7.121
  154SOL    HW1 3455  -1.857   0.849   0.935
  154SOL    HW2 3456  -1.804   0.894  -7.215
  155SOL     OW 3457   5.244   8.977  28.205
  155SOL    HW1 3458   5.308   9.031  28.259
  155SOL    HW2 3459   5.161   9.031  28.189
  156SOL     OW 3460   4.179  -3.966   9.085
  156SOL    HW1 3461   4.170   1.003   9.179
  156SOL    HW2 3462   4.147  -3.872   9.078
  157SOL     OW 3463   3.250   0.018   1.389
  157SOL    HW1 3464   3.174   0.008   1.454
  157SOL    HW2 3465   3.253  -0.060   1.328
  158SOL     OW 3466   1.483  10.310   8.422
  158SOL    HW1 3467   1.514  10.254   8.345
  158SOL    HW2 3468   1.419  10.380   8.389
  159SOL     OW 3469  10.727  -0.512  -0.785
  159SOL    HW1 3470  10.764  -0.447  -0.852
  159SOL    HW2 3471  10.627  -0.512  -0.790
  160SOL     OW 3472  10.049   1.872   9.782
  160SOL    HW1 3473  10.102   1.838   9.860
  160SOL    HW2 3474   9.963   1.821   9.775
  161SOL     OW 3475  -0.344  -3.743   7.878
  161SOL    HW1 3476  -0.407  -3.821   7.881
  161SOL    HW2 3477  -0.283  -3.753   7.799
  162SOL     OW 3478  -3.488   6.661   2.360
  162SOL    HW1 3479   1.463   6.738   2.400
  162SOL    HW2 3480  -3.535   6.629   2.278
  163SOL     OW 3481   4.121   5.515  18.335
  163SOL    HW1 3482   9.053   0.583  10.321
  163SOL    HW2 3483   4.077   0.427  10.358
  164SOL     OW 3484   0.922   2.698   0.202
  164SOL    HW1 3485   1.010   2.742   0.188
  164SOL    HW2 3486   0.906  -2.371   0.130
  165SOL     OW 3487   5.645  -5.491   4.408
  165SOL    HW1 3488   5.720  -5.484   4.343
  165SOL    HW2 3489   5.682  -5.504   4.500
  166SOL     OW 3490   5.235  -3.704  11.907
  166SOL    HW1 3491  10.212  -3.615  11.944
  166SOL    HW2 3492   0.151  -3.757  11.890
  167SOL     OW 3493  -3.610   9.792   6.880
  167SOL    HW1 3494  -3.701   9.771   6.919
  167SOL    HW2 3495  -3.617   9.796   6.781
  168SOL     OW 3496   2.516  -3.954  10.191
  168SOL    HW1 3497   2.567  -8.930  10.273
  168SOL    HW2 3498   2.579  -3.963  10.114
  169SOL     OW 3499   0.184   0.077  -3.258
  169SOL    HW1 3500   0.098   0.033  -3.233
  169SOL    HW2 3501   5.230   0.024  -3.330
  170SOL     OW 3502   6.419   3.498   0.244
  170SOL    HW1 3503   6.436   3.572   0.309
  170SOL    HW2 3504   1.491   3.431  -7.753
  171SOL     OW 3505   6.594   0.483   2.743
  171SOL    HW1 3506   6.657   0.478   2.820
  171SOL    HW2 3507   6.563   0.577   2.730
  172SOL     OW 3508   0.676   3.531  -7.165
  172SOL    HW1 3509   0.696   3.465  -7.093
  172SOL    HW2 3510   0.752   3.534  -7.230
  173SOL     OW 3511  12.629  -8.591  19.993
  173SOL    HW1 3512  12.669  -8.504  20.021
  173SOL    HW2 3513  12.656  -3.661  20.057
  174SOL     OW 3514   7.398   5.783   4.505
  174SOL    HW1 3515   7.314   5.837   4.497
  174SOL    HW2 3516   7.455   5.797   4.424
  175SOL     OW 3517  -1.209  -3.962   4.005
  175SOL    HW1 3518  -1.148   1.116   4.021
  175SOL    HW2 3519  -1.243  -3.996   4.093
  176SOL     OW 3520   2.452   6.843   2.394
  176SOL    HW1 3521   2.391   6.909   2.438
  176SOL    HW2 3522   2.473   1.767   2.458
  177SOL     OW 3523  -2.698  -3.945   3.477
  177SOL    HW1 3524  -2.655  -3.913  11.564
  177SOL    HW2 3525  -2.762  -3.876   3.444
  178SOL     OW 3526   6.359   8.617  -0.124
  178SOL    HW1 3527   6.381   8.645  -0.218
  178SOL    HW2 3528   6.361   8.697  -0.065
  179SOL     OW 3529   5.128  -9.249  -4.848
  179SOL    HW1 3530   5.166  -9.159   3.178
  179SOL    HW2 3531   5.037  -4.255  -4.809
  180SOL     OW 3532   6.384  11.545   1.383
  180SOL    HW1 3533   6.426  11.626   1.422
  180SOL    HW2 3534   6.309  11.572   1.322
  181SOL     OW 3535   2.779   2.969   0.845
  181SOL    HW1 3536   2.856   2.980   0.783
  181SOL    HW2 3537   2.810   2.924   0.929
  182SOL     OW 3538   7.875   0.567  -2.665
  182SOL    HW1 3539   7.897   0.505  -2.739
  182SOL    HW2 3540   2.946   0.634  -2.654
  183SOL     OW 3541  -7.981   5.222 -16.162
  183SOL    HW1 3542  -7.949   5.186 -16.074
  183SOL    HW2 3543  -8.028   5.309 -16.146
  184SOL     OW 3544   5.855   4.330  -7.172
  184SOL    HW1 3545   5.948   4.362  -7.154
  184SOL    HW2 3546   5.796  -0.646  -7.095
  185SOL     OW 3547   0.682   2.981   6.140
  185SOL    HW1 3548   0.714   2.901   6.091
  185SOL    HW2 3549   0.649   3.049   6.074
  186SOL     OW 3550  -0.378   7.389   0.611
  186SOL    HW1 3551  -0.329   7.424   0.691
  186SOL    HW2 3552  -0.433   7.463   0.571
  187SOL     OW 3553   8.025   0.522   2.247
  187SOL    HW1 3554   8.123   0.509   2.240
  187SOL    HW2 3555   7.981   0.434   2.264
  188SOL     OW 3556  10.990   6.260  30.401
  188SOL    HW1 3557  10.935   6.295  30.477
  188SOL    HW2 3558  11.015   1.332  30.339
  189SOL     OW 3559   6.386   0.149  14.915
  189SOL    HW1 3560   6.387   0.049  14.921
  189SOL    HW2 3561   6.387   0.177  14.819
  190SOL     OW 3562   6.018  -0.445  -5.416
  190SOL    HW1 3563   5.929  -0.469  -5.377
  190SOL    HW2 3564   6.081  -0.523  -5.406
  191SOL     OW 3565   1.819   2.779  -7.847
  191SOL    HW1 3566   1.870   2.732  -7.918
  191SOL    HW2 3567   1.878   2.844  -7.800
  192SOL     OW 3568   2.351   0.900  10.800
  192SOL    HW1 3569   2.383   0.915  10.707
  192SOL    HW2 3570   2.429   0.899  10.863
  193SOL     OW 3571   6.803   8.043   3.663
  193SOL    HW1 3572  11.739   7.975  11.635
  193SOL    HW2 3573   6.894   8.019   3.630
  194SOL     OW 3574   5.707   4.228   1.602
  194SOL    HW1 3575   5.736   4.291   1.529
  194SOL    HW2 3576   0.763   4.242   1.682
  195SOL     OW 3577   0.943  -1.495   8.284
  195SOL    HW1 3578   1.022  -6.514   8.225
  195SOL    HW2 3579   0.973  -1.475   8.377
  196SOL     OW 3580   7.939   5.846   2.738
  196SOL    HW1 3581   7.974   5.845   2.645
  196SOL    HW2 3582   7.928   0.750   2.771
  197SOL     OW 3583   6.503  -3.550  -1.019
  197SOL    HW1 3584   6.449  -3.630  -0.993
  197SOL    HW2 3585   6.600  -3.570  -1.006
  198SOL     OW 3586  -2.945   3.417  12.647
  198SOL    HW1 3587  -2.874  -1.572  12.578
  198SOL    HW2 3588  -3.021   3.480  12.628
  199SOL     OW 3589   3.482   7.450  -5.101
  199SOL    HW1 3590   3.576   7.471  -5.130
  199SOL    HW2 3591   3.485   7.390  -5.021
  200SOL     OW 3592   2.315  -0.698   4.350
  200SOL    HW1 3593   2.396  -0.670   4.401
  200SOL    HW2 3594   2.243  -0.727   4.414
  201SOL     OW 3595   2.301   5.571   3.292
  201SOL    HW1 3596   7.349   5.558   3.380
  201SOL    HW2 3597   2.320   5.492   3.233
  202SOL     OW 3598   7.248  -6.095  -1.376
  202SOL    HW1 3599   7.171  -6.097  -9.315
  202SOL    HW2 3600   7.234  -6.164  -1.447
  203SOL     OW 3601   4.837   4.477  -0.827
  203SOL    HW1 3602  -0.128   4.439  -0.912
  203SOL    HW2 3603  -0.105   4.553  -0.798
  204SOL     OW 3604   6.314  -2.742   2.856
  204SOL    HW1 3605   6.360  -2.720   2.770
  204SOL    HW2 3606   6.373  -2.802   2.911
  205SOL     OW 3607  12.031   3.652   1.106
  205SOL    HW1 3608  11.975   3.571   1.119
  205SOL    HW2 3609   7.002   3.699   1.021
  206SOL     OW 3610   7.067   4.062   1.010
  206SOL    HW1 3611   7.011   4.016   0.941
  206SOL    HW2 3612   7.050   4.020   1.100
  207SOL     OW 3613   1.100   9.128   2.913
  207SOL    HW1 3614   1.116   4.088  11.007
  207SOL    HW2 3615   1.005   9.115  10.891
  208SOL     OW 3616   6.233   1.255  25.916
  208SOL    HW1 3617   6.153   1.299  25.873
  208SOL    HW2 3618   1.303   1.322  17.926
  209SOL     OW 3619   6.469   1.808  -6.682
  209SOL    HW1 3620   6.490   6.771  -6.772
  209SOL    HW2 3621   1.543   6.867  -6.652
  210SOL     OW 3622   2.907  -1.810   6.693
  210SOL    HW1 3623   3.007  -1.810   6.701
  210SOL    HW2 3624  -2.121  -1.866  -1.388
  211SOL     OW 3625 -10.233   0.104  -0.593
  211SOL    HW1 3626 -10.330   0.106  -0.570
  211SOL    HW2 3627 -10.181   0.151  -0.522
  212SOL     OW 3628  -4.045   3.869  -7.278
  212SOL    HW1 3629  -4.021   3.866  -7.181
  212SOL    HW2 3630  -3.990   3.939  -7.324
  213SOL     OW 3631   6.489  -4.187  -4.283
  213SOL    HW1 3632   6.558  -4.115  -4.279
  213SOL    HW2 3633   6.518  -4.258  -4.347
  214SOL     OW 3634   4.907   9.243   9.805
  214SOL    HW1 3635   4.900   9.304   9.726
  214SOL    HW2 3636   4.815   9.216   9.833
  215SOL     OW 3637   7.233   5.693  -1.698
  215SOL    HW1 3638   7.158   5.634  -1.730
  215SOL    HW2 3639   7.226   5.782  -1.741
  216SOL     OW 3640   0.383   6.929   8.722
  216SOL    HW1 3641   0.479   1.945   8.745
  216SOL    HW2 3642   5.379   1.873   8.638
  217SOL     OW 3643   2.488  -1.710  -9.737
  217SOL    HW1 3644   2.475  -1.754  -9.825
  217SOL    HW2 3645   2.561  -1.642  -9.743
  218SOL     OW 3646  10.429   7.534  -4.248
  218SOL    HW1 3647  10.442   7.631  -4.224
  218SOL    HW2 3648   5.478   7.477  -4.184
  219SOL     OW 3649  -1.293  12.015   7.511
  219SOL    HW1 3650  -1.304   6.996   7.413
  219SOL    HW2 3651  -1.374   7.061   7.546
  220SOL     OW 3652   5.373   1.001   2.310
  220SOL    HW1 3653   0.420   1.068   2.253
  220SOL    HW2 3654   5.359   0.917   2.257
  221SOL     OW 3655   6.775   0.720   1.289
  221SOL    HW1 3656   6.788   0.650   1.360
  221SOL    HW2 3657   6.847   0.712   1.221
  222SOL     OW 3658   6.042   1.944   3.353
  222SOL    HW1 3659   6.055   1.985   3.444
  222SOL    HW2 3660   5.967   1.878   3.357
  223SOL     OW 3661   6.398   4.635  -3.159
  223SOL    HW1 3662   6.436   4.716  -3.204
  223SOL    HW2 3663   6.301   4.651  -3.139
  224SOL     OW 3664   5.945  -0.345   3.033
  224SOL    HW1 3665  10.981  -0.406   3.105
  224SOL    HW2 3666  11.001  -0.358   2.950
  225SOL     OW 3667   7.401   7.343 -10.361
  225SOL    HW1 3668   7.474   2.278 -10.387
  225SOL    HW2 3669   7.413   7.429 -10.410
  226SOL     OW 3670   2.158   5.699 -11.816
  226SOL    HW1 3671   2.121   5.772 -11.758
  226SOL    HW2 3672   2.152   5.612  -3.765
  227SOL     OW 3673   1.685   8.614  14.278
  227SOL    HW1 3674   1.776   8.651  14.293
  227SOL    HW2 3675   1.620   8.689  14.265
  228SOL     OW 3676   5.696  -3.015   9.219
  228SOL    HW1 3677   5.615  -2.975   9.175
  228SOL    HW2 3678   5.775  -3.002   9.160
  229SOL     OW 3679  -4.614   3.024  -9.862
  229SOL    HW1 3680  -4.589  -2.060  -9.913
  229SOL    HW2 3681  -4.658   2.999  -9.776
  230SOL     OW 3682   6.616   8.163  11.444
  230SOL    HW1 3683   6.668   8.215  11.511
  230SOL    HW2 3684   1.631   8.065  11.457
  231SOL     OW 3685   4.079   1.731   9.149
  231SOL    HW1 3686   4.091   1.774   9.059
  231SOL    HW2 3687   4.160   1.748   9.205
  232SOL     OW 3688  10.638   0.050   0.485
  232SOL    HW1 3689  10.663  -0.046   0.496
  232SOL    HW2 3690  10.610   0.087   0.573
  233SOL     OW 3691   4.496   1.145  -0.450
  233SOL    HW1 3692   4.482   1.140  -0.549
  233SOL    HW2 3693   4.466   1.235  -0.417
  234SOL     OW 3694   0.457  -0.392  -7.539
  234SOL    HW1 3695   0.449  -0.347  -7.450
  234SOL    HW2 3696   0.370  -0.435  -7.563
  235SOL     OW 3697  -4.414   2.844  22.368
  235SOL    HW1 3698  -4.407   7.921  22.302
  235SOL    HW2 3699  -4.323   2.812  22.392
  236SOL     OW 3700   6.540   6.344   6.189
  236SOL    HW1 3701   1.446   6.374   6.213
  236SOL    HW2 3702   6.539   6.307   6.096
  237SOL     OW 3703  11.049   0.497  16.828
  237SOL    HW1 3704  10.955   0.474  16.803
  237SOL    HW2 3705   6.069   0.588  16.793
  238SOL     OW 3706   4.539  -3.897  -0.713
  238SOL    HW1 3707   4.502  -3.990  -0.718
  238SOL    HW2 3708   4.629  -3.896  -0.757
  239SOL     OW 3709  -2.016   1.103  14.341
  239SOL    HW1 3710  -2.111  -3.872  14.321
  239SOL    HW2 3711  -1.985   6.151  14.424
  240SOL     OW 3712   3.023  -4.933   0.216
  240SOL    HW1 3713   3.114   0.028   0.207
  240SOL    HW2 3714   2.965  -4.991   0.272
  241SOL     OW 3715  -3.681   1.632  -3.170
  241SOL    HW1 3716  -3.604   1.601  -3.114
  241SOL    HW2 3717  -3.688   1.574  -3.252
  242SOL     OW 3718   4.099   1.760  -0.612
  242SOL    HW1 3719   4.090   6.862  -0.609
  242SOL    HW2 3720   4.040   1.724  -0.685
  243SOL     OW 3721  -1.230   6.702   6.225
  243SOL    HW1 3722  -1.209   6.765   6.150
  243SOL    HW2 3723  -1.303   6.742   6.281
  244SOL     OW 3724   7.511   2.439   0.489
  244SOL    HW1 3725  -2.435   2.512   0.452
  244SOL    HW2 3726   7.479   2.464   0.580
  245SOL     OW 3727   3.947  -4.206   1.026
  245SOL    HW1 3728   3.991   0.808   0.937
  245SOL    HW2 3729   3.955   0.878   1.080
  246SOL     OW 3730   1.065   4.379 -14.025
  246SOL    HW1 3731   1.100   4.365 -13.932
  246SOL    HW2 3732   1.141   4.402 -14.086
  247SOL     OW 3733   0.511   2.222   0.322
  247SOL    HW1 3734   0.454   2.278   0.381
  247SOL    HW2 3735   0.494   2.125   0.341
  248SOL     OW 3736   7.687  -4.232   3.209
  248SOL    HW1 3737   7.606   0.715   3.235
  248SOL    HW2 3738   7.769  -4.285   3.229
  249SOL     OW 3739   0.324   1.236   2.979
  249SOL    HW1 3740   0.237   1.207   3.017
  249SOL    HW2 3741   0.350   1.174   2.905
  250SOL     OW 3742   1.328  -1.997  17.541
  250SOL    HW1 3743   1.283  -2.076  17.501
  250SOL    HW2 3744   1.358   2.982  17.634
  251SOL     OW 3745   5.509   1.832  -0.424
  251SOL    HW1 3746   5.572   1.762  -0.389
  251SOL    HW2 3747   5.473   6.806  -0.512
  252SOL     OW 3748  -1.978   1.700  17.974
  252SOL    HW1 3749  -2.056   1.674  18.031
  252SOL    HW2 3750  -1.986   1.658  17.884
  253SOL     OW 3751   5.634   8.925  -5.508
  253SOL    HW1 3752   0.669   8.997  -5.449
  253SOL    HW2 3753   5.543   8.951  -5.539
  254SOL     OW 3754   6.179  -1.498  -1.109
  254SOL    HW1 3755   6.089  -1.520  -1.073
  254SOL    HW2 3756   6.231  -1.582  -1.122
  255SOL     OW 3757   0.827   3.669  -5.467
  255SOL    HW1 3758   0.880   3.715  -5.394
  255SOL    HW2 3759   0.737   3.644  -5.431
  256SOL     OW 3760   1.939   4.525  -5.542
  256SOL    HW1 3761   1.911   4.476  -5.624
  256SOL    HW2 3762   2.003   4.598  -5.566
  257SOL     OW 3763   1.156  -5.070  17.774
  257SOL    HW1 3764   1.140  -5.158  17.819
  257SOL    HW2 3765   1.076  -5.046  17.719
  258SOL     OW 3766  -2.917   5.423  10.854
  258SOL    HW1 3767   2.154   5.492  10.875
  258SOL    HW2 3768  -2.879   5.332  10.871
  259SOL     OW 3769   5.719  -5.795   0.075
  259SOL    HW1 3770   5.637  -5.811   0.130
  259SOL    HW2 3771   5.761  -0.706   0.102
  260SOL     OW 3772  -3.930   5.908   1.503
  260SOL    HW1 3773  -3.970   5.922   1.412
  260SOL    HW2 3774  -3.832   0.888   1.493
  261SOL     OW 3775   0.958   2.998   1.169
  261SOL    HW1 3776   0.866   3.022   1.199
  261SOL    HW2 3777   0.959   2.984   1.070
  262SOL     OW 3778   4.833  -7.058  -3.664
  262SOL    HW1 3779   4.845  -7.057  -3.565
  262SOL    HW2 3780   9.744  -7.026  -3.687
  263SOL     OW 3781   6.763  -2.530   3.309
  263SOL    HW1 3782   6.773  -2.507   3.405
  263SOL    HW2 3783   6.854  -2.538   3.268
  264SOL     OW 3784   3.185   7.217   0.915
  264SOL    HW1 3785   3.181   7.135   0.859
  264SOL    HW2 3786   3.172   7.192   1.011
  265SOL     OW 3787   6.102   3.233   2.629
  265SOL    HW1 3788   6.189   3.273  10.660
  265SOL    HW2 3789   6.050  -1.701   2.576
  266SOL     OW 3790   2.811   6.176   9.342
  266SOL    HW1 3791   2.785   6.202   9.435
  266SOL    HW2 3792   2.744   6.111   9.306
  267SOL     OW 3793   6.396   7.431   4.168
  267SOL    HW1 3794   6.327   7.410   4.099
  267SOL    HW2 3795   6.377   7.521  -3.795
  268SOL     OW 3796   3.814  -3.936 -13.196
  268SOL    HW1 3797   3.865  -3.981 -13.122
  268SOL    HW2 3798   3.719  -3.967 -13.193
  269SOL     OW 3799   1.350   1.239   9.462
  269SOL    HW1 3800   1.358   1.336   9.442
  269SOL    HW2 3801   1.272   6.203   9.413
  270SOL     OW 3802   7.838   4.567  -8.089
  270SOL    HW1 3803   7.861   4.490  -8.030
  270SOL    HW2 3804   7.919   4.593  -8.143
  271SOL     OW 3805  -2.393   1.082  -5.568
  271SOL    HW1 3806  -2.364   1.055   2.527
  271SOL    HW2 3807  -2.345   1.166  -5.594
  272SOL     OW 3808  10.237   0.391  12.654
  272SOL    HW1 3809  10.234   0.348  12.564
  272SOL    HW2 3810  10.222   0.489  12.645
  273SOL     OW 3811   7.174  -4.724 -10.793
  273SOL    HW1 3812   7.215  -4.708 -10.703
  273SOL    HW2 3813   7.233  -4.783 -10.847
  274SOL     OW 3814  -3.979   4.088   2.245
  274SOL    HW1 3815  -3.923   9.085   2.164
  274SOL    HW2 3816  -3.924   4.075   2.327
  275SOL     OW 3817   1.239   4.115  -4.391
  275SOL    HW1 3818   1.144   4.084  -4.403
  275SOL    HW2 3819   1.246  -0.832  -4.307
  276SOL     OW 3820  -2.188   2.856  14.813
  276SOL    HW1 3821  -2.258   2.853  -1.263
  276SOL    HW2 3822  -2.201   2.935   6.870
  277SOL     OW 3823  10.569   0.373   4.568
  277SOL    HW1 3824  10.571   0.420   4.656
  277SOL    HW2 3825  10.554   0.440   4.495
  278SOL     OW 3826   5.636   0.272   1.627
  278SOL    HW1 3827   5.566   0.315   1.685
  278SOL    HW2 3828  10.598   5.197   1.578
  279SOL     OW 3829   0.593   6.556   3.635
  279SOL    HW1 3830   0.525  11.509   3.688
  279SOL    HW2 3831   0.549   6.606   3.561
  280SOL     OW 3832   1.882   7.063  13.580
  280SOL    HW1 3833   1.814   7.136  13.575
  280SOL    HW2 3834   1.970   7.102  13.606
  281SOL     OW 3835   5.566   2.674   9.598
  281SOL    HW1 3836   5.540   2.612   9.524
  281SOL    HW2 3837   5.548   2.768   9.570
  282SOL     OW 3838   1.692  -0.114   1.721
  282SOL    HW1 3839   1.746  -0.078   1.797
  282SOL    HW2 3840   1.595  -0.095   1.738
  283SOL     OW 3841   0.350   7.304  -6.394
  283SOL    HW1 3842  -4.682   7.225   1.664
  283SOL    HW2 3843   0.346   7.387  -6.337
  284SOL     OW 3844   0.418   1.734   4.511
  284SOL    HW1 3845   0.370   1.820   4.500
  284SOL    HW2 3846   0.354   1.658   4.499
  285SOL     OW 3847   6.268   3.954 -15.077
  285SOL    HW1 3848   6.243   4.017 -15.151
  285SOL    HW2 3849   6.186   3.906 -15.046
  286SOL     OW 3850   6.841   9.478  -2.456
  286SOL    HW1 3851   6.741   9.473  -2.455
  286SOL    HW2 3852   6.879   9.417  -2.388
  287SOL     OW 3853  -1.794   1.328   3.800
  287SOL    HW1 3854  -1.722   1.322   3.731
  287SOL    HW2 3855  -1.847   1.412  -4.217
  288SOL     OW 3856   6.795   4.780   8.753
  288SOL    HW1 3857   6.894   4.780   8.740
  288SOL    HW2 3858   6.774   4.803   8.848
  289SOL     OW 3859   2.703  -0.451  -1.630
  289SOL    HW1 3860   2.654  -0.391  -1.693
  289SOL    HW2 3861   2.717  -0.403  -1.543
  290SOL     OW 3862  10.451   8.451   7.871
  290SOL    HW1 3863  10.443   8.351   7.868
  290SOL    HW2 3864  10.443  13.490   7.779
  291SOL     OW 3865   6.818   2.770  -8.188
  291SOL    HW1 3866   6.889   2.835  -8.214
  291SOL    HW2 3867  11.741   2.820  -8.151
  292SOL     OW 3868   9.152   6.715   0.336
  292SOL    HW1 3869   9.164   6.699   0.238
  292SOL    HW2 3870   4.197   6.799   0.362
  293SOL     OW 3871   6.568  -2.465   8.345
  293SOL    HW1 3872   6.663  -2.448   8.320
  293SOL    HW2 3873   6.545  -2.412   8.427
  294SOL     OW 3874   5.196   5.355   9.309
  294SOL    HW1 3875   5.212  10.259   9.299
  294SOL    HW2 3876   5.100   5.371   9.330
  295SOL     OW 3877   5.373  10.588   9.206
  295SOL    HW1 3878   5.456  10.532   9.198
  295SOL    HW2 3879   5.296  10.529   9.228
  296SOL     OW 3880  -5.024   0.609   0.651
  296SOL    HW1 3881  -5.002   0.569   0.562
  296SOL    HW2 3882  -5.098   0.676   0.640
  297SOL     OW 3883   3.823  -3.140  -2.984
  297SOL    HW1 3884   8.778   1.772  -2.987
  297SOL    HW2 3885   3.789  -3.088  -2.906
  298SOL     OW 3886  -4.453   0.307  13.539
  298SOL    HW1 3887  -4.545   0.283  13.506
  298SOL    HW2 3888  -4.444   0.407  13.539
  299SOL     OW 3889   3.496   2.763 -11.406
  299SOL    HW1 3890   3.424   2.775 -11.474
  299SOL    HW2 3891   8.457   2.761 -11.314
  300SOL     OW 3892   4.651   0.681 -13.952
  300SOL    HW1 3893   4.592   0.761 -13.944
  300SOL    HW2 3894   4.606   0.612 -14.009
  301SOL     OW 3895   6.149  11.267   3.484
  301SOL    HW1 3896   6.139  11.179   3.437
  301SOL    HW2 3897   6.164   6.248   3.582
  302SOL     OW 3898   2.378   7.768  -2.963
  302SOL    HW1 3899   2.471   7.769  -2.926
  302SOL    HW2 3900   2.348   7.863  -2.979
  303SOL     OW 3901   6.732  -7.040   8.458
  303SOL    HW1 3902   1.769  -7.121   8.413
  303SOL    HW2 3903   1.779  -6.959   8.426
  304SOL     OW 3904   7.785   7.768   7.986
  304SOL    HW1 3905   7.835   7.849   7.955
  304SOL    HW2 3906   7.849   2.691   7.998
  305SOL     OW 3907  -1.393   1.784   6.409
  305SOL    HW1 3908  -1.471   1.728   6.435
  305SOL    HW2 3909  -1.368   1.844   6.486
  306SOL     OW 3910   1.168   3.371 -10.545
  306SOL    HW1 3911   1.144  -1.590 -10.633
  306SOL    HW2 3912   1.173   3.272 -10.553
  307SOL     OW 3913   5.313   1.147  -2.059
  307SOL    HW1 3914   5.239   1.209  -2.036
  307SOL    HW2 3915   5.368   1.129   6.025
  308SOL     OW 3916  14.235   7.661  -0.162
  308SOL    HW1 3917   9.137   7.682  -0.181
  308SOL    HW2 3918  14.268   2.718  -0.089
  309SOL     OW 3919   2.837  -2.897   2.515
  309SOL    HW1 3920   2.884  -2.985   2.506
  309SOL    HW2 3921   7.903  -2.823   2.497
  310SOL     OW 3922  11.163   0.636   2.157
  310SOL    HW1 3923  11.181   0.699   2.233
  310SOL    HW2 3924   6.207   0.549   2.174
  311SOL     OW 3925  -2.712  -3.220   1.530
  311SOL    HW1 3926  -2.698  -3.244   1.434
  311SOL    HW2 3927  -2.711  -3.303   1.586
  312SOL     OW 3928   0.246  -6.380   7.667
  312SOL    HW1 3929   0.320  -6.316   7.686
  312SOL    HW2 3930   0.180  -6.379   7.742
  313SOL     OW 3931   4.595  -1.892   8.383
  313SOL    HW1 3932   4.572  -1.860   8.291
  313SOL    HW2 3933   4.515  -1.886   8.442
  314SOL     OW 3934   2.044   8.672  -0.513
  314SOL    HW1 3935   2.143   8.663   7.484
  314SOL    HW2 3936   2.020   8.765  -0.485
  315SOL     OW 3937  11.139   9.602  19.262
  315SOL    HW1 3938  11.158   4.546   3.338
  315SOL    HW2 3939  11.209   4.581  19.192
  316SOL     OW 3940  11.386   3.426  -6.461
  316SOL    HW1 3941  11.338  -1.537  -6.382
  316SOL    HW2 3942  11.477   3.396  -6.433
  317SOL     OW 3943  10.151   2.038   4.739
  317SOL    HW1 3944  10.203   2.078   4.663
  317SOL    HW2 3945  10.058   2.075   4.739
  318SOL     OW 3946  10.760  -1.668   7.519
  318SOL    HW1 3947   5.761   3.279   7.435
  318SOL    HW2 3948  10.702  -1.715   7.586
  319SOL     OW 3949  -2.463  11.749   0.674
  319SOL    HW1 3950  -2.500  11.696   0.598
  319SOL    HW2 3951  -2.469   6.845   0.653
  320SOL     OW 3952   2.281   4.893  -3.255
  320SOL    HW1 3953  -2.687   4.807  -3.295
  320SOL    HW2 3954   2.231   4.873  -3.172
  321SOL     OW 3955   2.466   5.591   4.924
  321SOL    HW1 3956   2.449   5.499  12.893
  321SOL    HW2 3957   2.558   5.595   4.965
  322SOL     OW 3958  -3.587  -2.809  -2.428
  322SOL    HW1 3959  -3.497  -2.828  -2.388
  322SOL    HW2 3960  -3.656  -2.856  -2.375
  323SOL     OW 3961  -6.848   1.370   6.418
  323SOL    HW1 3962  -6.833   1.324   6.330
  323SOL    HW2 3963  -6.891   1.307   6.482
  324SOL     OW 3964   1.606  -0.963  -2.459
  324SOL    HW1 3965   1.522  -0.913  -2.477
  324SOL    HW2 3966   1.626  -5.964  -2.361
  325SOL     OW 3967  -2.471   3.540  12.302
  325SOL    HW1 3968  -2.474   3.440  12.300
  325SOL    HW2 3969  -2.523   3.574  12.380
  326SOL     OW 3970  -1.273   2.828   7.107
  326SOL    HW1 3971  -1.286   2.905  -0.835
  326SOL    HW2 3972  -6.269   2.743   7.160
  327SOL     OW 3973   2.860   7.136  -6.682
  327SOL    HW1 3974   2.779   7.092  -6.643
  327SOL    HW2 3975   2.835   7.225  -6.720
  328SOL     OW 3976   4.369  -7.837   5.949
  328SOL    HW1 3977   4.279  -7.881   5.942
  328SOL    HW2 3978   4.406   2.152   6.041
  329SOL     OW 3979   1.981  -0.157  -8.353
  329SOL    HW1 3980   1.978  -0.105  -8.438
  329SOL    HW2 3981   1.955  -0.252  -8.370
  330SOL     OW 3982  12.514   3.235  -9.441
  330SOL    HW1 3983   7.591   3.181  -9.414
  330SOL    HW2 3984  12.461   3.184  -9.509
  331SOL     OW 3985   5.449  -9.080   4.250
  331SOL    HW1 3986   5.375  -9.144   4.228
  331SOL    HW2 3987   5.441  -8.999   4.191
  332SOL     OW 3988   7.099   8.840  -6.698
  332SOL    HW1 3989   7.061   8.932  -6.699
  332SOL    HW2 3990   7.069   8.791  -6.780
  333SOL     OW 3991  -0.542   5.995  16.932
  333SOL    HW1 3992  -0.469   0.951  16.986
  333SOL    HW2 3993  -0.624   6.004  16.989
  334SOL     OW 3994  -3.014   2.024  -5.916
  334SOL    HW1 3995  -2.919   1.995  -5.927
  334SOL    HW2 3996  -3.032   2.042  -5.819
  335SOL     OW 3997   5.847  -5.138   4.773
  335SOL    HW1 3998   5.890  -0.223   4.749
  335SOL    HW2 3999   5.768  -5.154   4.832
  336SOL     OW 4000  12.011   4.362   3.636
  336SOL    HW1 4001  11.927   4.408   3.607
  336SOL    HW2 4002  12.006   4.265   3.612
  337SOL     OW 4003  -3.841   3.718  -0.553
  337SOL    HW1 4004  -3.819   3.693  -0.647
  337SOL    HW2 4005   1.242   3.717  -0.497
  338SOL     OW 4006   4.477   0.837   2.838
  338SOL    HW1 4007   4.488   0.745   2.802
  338SOL    HW2 4008   4.381   0.864   2.832
  339SOL     OW 4009  -4.679   7.637  -0.223
  339SOL    HW1 4010   0.375   7.679  -0.150
  339SOL    HW2 4011  -4.617   7.604  -0.295
  340SOL     OW 4012   1.641  11.327 -10.317
  340SOL    HW1 4013   1.723  11.372 -10.279
  340SOL    HW2 4014   1.640  11.231 -10.290
  341SOL     OW 4015  -8.230   2.847  -0.731
  341SOL    HW1 4016 -13.238   2.862  -0.830
  341SOL    HW2 4017  -3.314   2.807  -0.698
  342SOL     OW 4018   2.408  -1.950  -1.251
  342SOL    HW1 4019   2.426  -1.859  -1.287
  342SOL    HW2 4020   2.397  -2.014  -1.326
  343SOL     OW 4021   3.168  -3.202  -2.933
  343SOL    HW1 4022   3.195  -8.299  -2.916
  343SOL    HW2 4023   3.210   1.859  -2.864
  344SOL     OW 4024   1.021  -1.979  12.258
  344SOL    HW1 4025  -3.951  -1.907  12.195
  344SOL    HW2 4026   0.931  -1.957  12.295
  345SOL     OW 4027   6.551  12.779   5.709
  345SOL    HW1 4028   6.487  12.712   5.746
  345SOL    HW2 4029   6.616  12.733   5.649
  346SOL     OW 4030   2.070   3.086  -5.289
  346SOL    HW1 4031   2.094   3.040  -5.204
  346SOL    HW2 4032   2.147   3.081  -5.353
  347SOL     OW 4033  11.700   5.498  -2.847
  347SOL    HW1 4034  11.779   5.439  -2.867
  347SOL    HW2 4035  11.616   5.450  -2.873
  348SOL     OW 4036   1.108  -6.330   7.768
  348SOL    HW1 4037   1.036  -6.375   7.716
  348SOL    HW2 4038   1.185  -1.390   7.781
  349SOL     OW 4039  -2.500   4.651  -2.067
  349SOL    HW1 4040  -2.595   9.683  -2.083
  349SOL    HW2 4041   2.551  -0.351  -2.154
  350SOL     OW 4042  -0.117  -7.929   9.589
  350SOL    HW1 4043  -0.129  -2.836   9.628
  350SOL    HW2 4044  -0.040  -7.976   9.633
  351SOL     OW 4045  -0.418  -9.378  -0.148
  351SOL    HW1 4046  -0.405  -9.288  -0.106
  351SOL    HW2 4047  -0.408  -4.369  -0.247
  352SOL     OW 4048   1.902   7.687  -1.231
  352SOL    HW1 4049  -3.181   7.635  -1.208
  352SOL    HW2 4050   6.891   7.734  -1.319
  353SOL     OW 4051   1.311   4.095  -1.388
  353SOL    HW1 4052   1.360   4.008  -1.388
  353SOL    HW2 4053   1.284   4.118  -1.482
  354SOL     OW 4054  -4.021  -7.420  15.418
  354SOL    HW1 4055  -4.043  -7.475  15.338
  354SOL    HW2 4056  -3.995  -7.480  15.494
  355SOL     OW 4057  -3.927   0.294  -5.804
  355SOL    HW1 4058  -3.900   0.311  -5.899
  355SOL    HW2 4059  -3.912   0.198  -5.781
  356SOL     OW 4060   3.296  -2.657   2.740
  356SOL    HW1 4061   3.372  -7.622   2.793
  356SOL    HW2 4062   3.220  -2.591   2.740
  357SOL     OW 4063   7.725  10.280 -11.188
  357SOL    HW1 4064   7.719  10.200 -11.249
  357SOL    HW2 4065   7.658  10.348 -11.216
  358SOL     OW 4066   5.824   7.463  19.664
  358SOL    HW1 4067   5.848   7.474  19.760
  358SOL    HW2 4068   5.829   7.367  19.639
  359SOL     OW 4069  -2.556   2.521   3.397
  359SOL    HW1 4070  -2.525   2.586   3.467
  359SOL    HW2 4071  -2.475   2.485   3.349
  360SOL     OW 4072   6.710   4.904   6.314
  360SOL    HW1 4073   6.752   4.994   6.316
  360SOL    HW2 4074   6.646  -0.107   6.390
  361SOL     OW 4075  -0.319  11.869  -5.498
  361SOL    HW1 4076  -0.280   6.926  -5.428
  361SOL    HW2 4077  -0.309  11.774  -5.471
  362SOL     OW 4078  12.532   6.467  10.156
  362SOL    HW1 4079   7.491   6.423  10.074
  362SOL    HW2 4080   7.609   1.413  10.187
  363SOL     OW 4081   1.583   4.978  12.155
  363SOL    HW1 4082  -3.483   5.045  12.116
  363SOL    HW2 4083   1.676   5.012  12.147
  364SOL     OW 4084  -1.607   4.634   8.108
  364SOL    HW1 4085  -1.644   4.690   8.182
  364SOL    HW2 4086  -1.524   4.588   8.139
  365SOL     OW 4087   0.727  -2.480   8.965
  365SOL    HW1 4088   0.681  -2.480   9.054
  365SOL    HW2 4089   5.805  -2.416   8.966
  366SOL     OW 4090   7.628  -2.919  -1.910
  366SOL    HW1 4091   7.641  -2.940  -1.813
  366SOL    HW2 4092   2.530  -2.934  -1.935
  367SOL     OW 4093  14.472  -7.491  12.411
  367SOL    HW1 4094  14.512  -7.461  12.325
  367SOL    HW2 4095   9.529  -2.558  12.453
  368SOL     OW 4096  -3.776  -6.862  22.127
  368SOL    HW1 4097  -3.806  -6.785  22.069
  368SOL    HW2 4098  -3.681  -6.850  22.150
  369SOL     OW 4099   5.576   9.058  -3.474
  369SOL    HW1 4100   0.569   9.133  -3.408
  369SOL    HW2 4101   5.514   9.077  -3.550
  370SOL     OW 4102  10.019   1.980   4.115
  370SOL    HW1 4103  10.099   1.955  -3.942
  370SOL    HW2 4104  10.038   2.062   4.169
  371SOL     OW 4105   6.765   1.542  -5.698
  371SOL    HW1 4106   6.681   1.596  -5.690
  371SOL    HW2 4107   6.744   1.453  -5.738
  372SOL     OW 4108   6.061  -4.101   4.073
  372SOL    HW1 4109   6.002  -4.163   4.123
  372SOL    HW2 4110   6.005   0.967   4.023
  373SOL     OW 4111  19.797  -1.611   8.735
  373SOL    HW1 4112  19.795  -1.696   8.788
  373SOL    HW2 4113  19.703  -1.586   8.709
  374SOL     OW 4114  -0.234   2.258   7.383
  374SOL    HW1 4115  -0.162   2.299   7.325
  374SOL    HW2 4116  -0.221   2.159   7.384
  375SOL     OW 4117  -0.681   1.607 -16.589
  375SOL    HW1 4118  -0.622   1.663 -16.531
  375SOL    HW2 4119  -0.762   6.661 -16.615
  376SOL     OW 4120   0.670   2.519   7.418
  376SOL    HW1 4121   5.747   2.456   7.436
  376SOL    HW2 4122   5.597   2.500   7.480
  377SOL     OW 4123   4.204  -6.975   8.234
  377SOL    HW1 4124   4.232  -1.950   8.327
  377SOL    HW2 4125   4.225  -6.898   8.173
  378SOL     OW 4126  -2.817   1.865   3.140
  378SOL    HW1 4127  -2.866   1.780   3.121
  378SOL    HW2 4128  -2.747   6.850   3.208
  379SOL     OW 4129   5.887   1.776  -3.190
  379SOL    HW1 4130   5.967   1.792  -3.132
  379SOL    HW2 4131   5.888   1.842  -3.266
  380SOL     OW 4132   6.276  -0.974  10.415
  380SOL    HW1 4133   6.325   4.071  18.343
  380SOL    HW2 4134   6.305  -1.069  10.422
  381SOL     OW 4135   3.004   6.828  -5.594
  381SOL    HW1 4136   2.965  11.861  -5.680
  381SOL    HW2 4137   3.101   1.806   2.396
  382SOL     OW 4138   9.124  -3.055  -0.926
  382SOL    HW1 4139   9.186  -3.034  -0.851
  382SOL    HW2 4140   9.089  -3.148  -0.916
  383SOL     OW 4141   1.960  -2.071   4.209
  383SOL    HW1 4142   2.021  -1.996   4.233
  383SOL    HW2 4143   1.996  -2.156   4.246
  384SOL     OW 4144   0.094  -6.981   1.658
  384SOL    HW1 4145   0.028  -7.013   1.589
  384SOL    HW2 4146   0.091  -7.041   1.738
  385SOL     OW 4147  12.706   1.002  10.003
  385SOL    HW1 4148  12.781   0.937  10.001
  385SOL    HW2 4149  12.657   0.999   9.915
  386SOL     OW 4150  13.627   2.503   3.974
  386SOL    HW1 4151  13.609   2.560   3.893
  386SOL    HW2 4152  13.719   2.520   4.007
  387SOL     OW 4153   5.024   3.102   0.598
  387SOL    HW1 4154   4.984   3.057   0.518
  387SOL    HW2 4155   5.123   3.108   0.586
  388SOL     OW 4156  -0.082   7.846   8.175
  388SOL    HW1 4157  -0.000   7.878   8.129
  388SOL    HW2 4158  -5.087   7.884   8.268
  389SOL     OW 4159   6.351   4.956  14.626
  389SOL    HW1 4160   6.320   5.051  22.631
  389SOL    HW2 4161   6.327   4.915  14.538
  390SOL     OW 4162   3.956  -2.008   6.930
  390SOL    HW1 4163   3.877  -1.994   6.870
  390SOL    HW2 4164   3.939  -1.964   7.018
  391SOL     OW 4165   1.967  -8.036  -3.941
  391SOL    HW1 4166   2.056  -8.069  -3.908
  391SOL    HW2 4167   1.976  -8.003  -4.034
  392SOL     OW 4168   6.668  -6.653   9.766
  392SOL    HW1 4169   6.763  -1.677   9.785
  392SOL    HW2 4170   6.650  -1.658   9.668
  393SOL     OW 4171   6.809   3.334 -10.546
  393SOL    HW1 4172   6.790   3.274 -10.468
  393SOL    HW2 4173   6.751   3.307 -10.623
  394SOL     OW 4174  13.091  -4.265  -2.640
  394SOL    HW1 4175  13.084  -4.167  -2.626
  394SOL    HW2 4176  13.159  -4.284  -2.711
  395SOL     OW 4177   4.885   7.321   5.616
  395SOL    HW1 4178  -0.157   7.408   5.589
  395SOL    HW2 4179   4.848   7.247   5.560
  396SOL     OW 4180   3.181   5.449   9.457
  396SOL    HW1 4181   8.097   5.463   9.408
  396SOL    HW2 4182   3.215   5.357   9.440
  397SOL     OW 4183  -2.764   0.108   7.663
  397SOL    HW1 4184  -2.813   0.181   7.710
  397SOL    HW2 4185  -2.788   0.020   7.704
  398SOL     OW 4186   5.272   5.434  -6.460
  398SOL    HW1 4187   5.247   5.368  -6.390
  398SOL    HW2 4188   5.257   5.393   1.452
  399SOL     OW 4189  -3.814   3.063   0.739
  399SOL    HW1 4190   1.194  -1.883   0.655
  399SOL    HW2 4191  -3.723  -1.961   0.771
  400SOL     OW 4192   4.292   2.124  -2.338
  400SOL    HW1 4193   4.326   2.115  -2.432
  400SOL    HW2 4194   9.257  -2.964  -2.308
  401SOL     OW 4195   7.774   1.335  -1.985
  401SOL    HW1 4196   7.750  -3.577  -2.026
  401SOL    HW2 4197   7.867   1.310  -2.011
  402SOL     OW 4198   6.315  10.412   6.367
  402SOL    HW1 4199   6.344  10.507   6.374
  402SOL    HW2 4200   6.215  10.408   6.366
  403SOL     OW 4201  -1.915   1.566  -7.312
  403SOL    HW1 4202  -6.844   1.520  -7.362
  403SOL    HW2 4203  -1.931   1.656  -7.353
  404SOL     OW 4204   5.364   5.504  11.996
  404SOL    HW1 4205   5.309   5.495  11.913
  404SOL    HW2 4206   5.313   5.469  12.074
  405SOL     OW 4207   5.139  -1.790  -2.325
  405SOL    HW1 4208   5.174  -1.709  -2.280
  405SOL    HW2 4209   5.045   3.193  -2.295
  406SOL     OW 4210  -3.007  -1.446  -1.283
  406SOL    HW1 4211  -2.919  -1.401  -1.301
  406SOL    HW2 4212  -2.993  -1.545  -1.277
  407SOL     OW 4213   8.779   8.049   5.821
  407SOL    HW1 4214   8.679   8.055   5.817
  407SOL    HW2 4215   8.813   8.106   5.896
  408SOL     OW 4216   1.525  -3.041   2.657
  408SOL    HW1 4217   1.441  -3.060  10.609
  408SOL    HW2 4218   1.539  -3.112  10.729
  409SOL     OW 4219   2.493   4.113  -4.451
  409SOL    HW1 4220   2.547   4.074  -4.376
  409SOL    HW2 4221   2.430  -0.957  -4.485
  410SOL     OW 4222   5.470  -2.247   9.963
  410SOL    HW1 4223   5.433  -2.302   9.889
  410SOL    HW2 4224   5.396  -2.196  10.007
  411SOL     OW 4225  -3.516   6.699  -1.153
  411SOL    HW1 4226  -3.570   6.754  -1.089
  411SOL    HW2 4227  -3.503   6.608  -1.115
  412SOL     OW 4228   0.524   2.200  -4.333
  412SOL    HW1 4229   0.545   2.234  -4.425
  412SOL    HW2 4230   0.548   2.269  -4.266
  413SOL     OW 4231  -2.695   4.696   3.635
  413SOL    HW1 4232  -2.616   4.681   3.693
  413SOL    HW2 4233  -2.704   4.621   3.570
  414SOL     OW 4234  -3.143   3.143   5.186
  414SOL    HW1 4235  -3.230   3.189   5.204
  414SOL    HW2 4236  -3.103   3.113   5.273
  415SOL     OW 4237   2.454   1.049  15.642
  415SOL    HW1 4238   2.544  -3.912   7.623
  415SOL    HW2 4239   2.393  -3.884  15.683
  416SOL     OW 4240  -1.830  -2.192  15.329
  416SOL    HW1 4241   3.120  -2.136  15.394
  416SOL    HW2 4242  -1.794  -2.134  15.256
  417SOL     OW 4243  -2.215   6.630   0.680
  417SOL    HW1 4244  -2.175   6.655   0.591
  417SOL    HW2 4245  -2.305   6.674   0.688
  418SOL     OW 4246   1.458  10.740  -3.047
  418SOL    HW1 4247   1.406  10.819  -3.015
  418SOL    HW2 4248   1.467  10.674  -2.973
  419SOL     OW 4249  10.389   6.068  23.047
  419SOL    HW1 4250  10.354   0.979  23.010
  419SOL    HW2 4251  10.487   6.073  23.031
  420SOL     OW 4252  16.682  -4.979  10.395
  420SOL    HW1 4253  16.643  -4.914  10.329
  420SOL    HW2 4254  16.713  -4.929  10.476
  421SOL     OW 4255  -0.948   1.731   3.129
  421SOL    HW1 4256  -1.024   1.795   3.144
  421SOL    HW2 4257  -0.921   1.733   3.033
  422SOL     OW 4258   1.536   0.085  16.995
  422SOL    HW1 4259   1.529   0.152   9.066
  422SOL    HW2 4260   1.452   0.087  24.944
  423SOL     OW 4261   5.192   2.100   1.378
  423SOL    HW1 4262   5.211   2.069   1.471
  423SOL    HW2 4263   5.093   2.111   1.366
  424SOL     OW 4264   5.486  -1.150   7.164
  424SOL    HW1 4265   5.564  -1.199   7.124
  424SOL    HW2 4266   5.492  -1.053   7.141
  425SOL     OW 4267   0.979  -1.179  -1.899
  425SOL    HW1 4268   1.001  -1.227  -1.984
  425SOL    HW2 4269   0.933  -1.093  -1.920
  426SOL     OW 4270   2.110   5.315  -7.404
  426SOL    HW1 4271   2.172   5.378  -7.356
  426SOL    HW2 4272   2.035   5.290   0.660
  427SOL     OW 4273   6.391   7.190   3.591
  427SOL    HW1 4274   6.480   7.215   3.552
  427SOL    HW2 4275   6.361   7.103   3.551
  428SOL     OW 4276  11.356  -0.383  19.900
  428SOL    HW1 4277  11.364  -0.361  19.803
  428SOL    HW2 4278  11.417  -0.458  19.923
  429SOL     OW 4279   3.882   1.773   5.554
  429SOL    HW1 4280   3.905   1.693   5.499
  429SOL    HW2 4281   3.940   1.850   5.529
  430SOL     OW 4282  10.747   9.444  11.772
  430SOL    HW1 4283   5.840  14.441  11.803
  430SOL    HW2 4284  15.688  14.412  11.843
  431SOL     OW 4285   4.796  -3.835   1.826
  431SOL    HW1 4286   4.697  -3.827   1.818
  431SOL    HW2 4287   4.824  -3.929   1.804
  432SOL     OW 4288  -5.297   1.739   0.446
  432SOL    HW1 4289  -5.364   1.667   0.429
  432SOL    HW2 4290  -5.283  -3.252   0.544
  433SOL     OW 4291   4.058   1.318   8.643
  433SOL    HW1 4292   4.058   1.385   8.717
  433SOL    HW2 4293   4.017   1.233  16.679
  434SOL     OW 4294   2.101   0.216   1.580
  434SOL    HW1 4295   7.012   0.223   1.540
  434SOL    HW2 4296   2.167   0.261   1.520
  435SOL     OW 4297   5.855   2.597   6.789
  435SOL    HW1 4298   5.778   2.651  -1.246
  435SOL    HW2 4299   5.876   2.622   6.884
  436SOL     OW 4300  -2.744   1.817  -9.477
  436SOL    HW1 4301  -2.718   1.775  -9.564
  436SOL    HW2 4302  -2.661   1.841  -9.426
  437SOL     OW 4303  -3.247   5.462  11.418
  437SOL    HW1 4304  -3.163   5.482  11.470
  437SOL    HW2 4305  -3.240   5.372  11.376
  438SOL     OW 4306   5.853   2.597   8.472
  438SOL    HW1 4307   5.757   2.573   8.461
  438SOL    HW2 4308   5.897   2.601   8.382
  439SOL     OW 4309   6.498   3.950   7.796
  439SOL    HW1 4310   6.511   3.875   7.731
  439SOL    HW2 4311   6.403   3.980   7.794
  440SOL     OW 4312   9.638   0.475   0.293
  440SOL    HW1 4313   9.644   0.575   0.299
  440SOL    HW2 4314   9.731   0.437   0.293
  441SOL     OW 4315   2.260   5.031  -8.688
  441SOL    HW1 4316   2.302   5.038  -0.775
  441SOL    HW2 4317   2.255   4.935  -8.661
  442SOL     OW 4318   6.838   7.826 -17.474
  442SOL    HW1 4319   6.803   7.857 -17.562
  442SOL    HW2 4320   6.836   7.902 -17.409
  443SOL     OW 4321  -1.179   6.808   3.594
  443SOL    HW1 4322  -1.220   6.755   3.520
  443SOL    HW2 4323  -1.131   6.887   3.556
  444SOL     OW 4324   3.748   7.027   9.748
  444SOL    HW1 4325   3.672   7.092   9.748
  444SOL    HW2 4326   3.735   6.959   9.676
  445SOL     OW 4327   0.459  -2.025   4.353
  445SOL    HW1 4328   0.449  -1.937   4.305
  445SOL    HW2 4329   0.429  -2.014   4.448
  446SOL     OW 4330   1.717  12.741  17.092
  446SOL    HW1 4331   1.807  12.718  17.129
  446SOL    HW2 4332   1.675  12.813  17.148
  447SOL     OW 4333  -4.537   4.123  31.069
  447SOL    HW1 4334   0.404   4.194  31.105
  447SOL    HW2 4335  -4.444   4.159  31.067
  448SOL     OW 4336   7.071   3.169  -1.522
  448SOL    HW1 4337   7.105  13.079  -1.512
  448SOL    HW2 4338   6.971   8.170  -1.523
  449SOL     OW 4339  -2.854   1.821   5.243
  449SOL    HW1 4340  -2.828   1.815   5.339
  449SOL    HW2 4341  -2.791   1.767  -2.816
  450SOL     OW 4342   7.092   0.618   0.464
  450SOL    HW1 4343   7.045   0.643   0.549
  450SOL    HW2 4344   7.082   0.692   0.397
  451SOL     OW 4345   0.820   7.321  -2.892
  451SOL    HW1 4346   0.765   7.388  -2.941
  451SOL    HW2 4347   5.853   7.360  -2.805
  452SOL     OW 4348   1.790   1.589   3.647
  452SOL    HW1 4349   6.842   1.585   3.560
  452SOL    HW2 4350   1.856   1.594  11.726
  453SOL     OW 4351   1.727   0.136  -4.658
  453SOL    HW1 4352   1.786   0.057  -4.640
  453SOL    HW2 4353   1.638   0.121  -4.616
  454SOL     OW 4354  10.467   2.327  10.138
  454SOL    HW1 4355   5.393   2.323  10.208
  454SOL    HW2 4356  10.544   2.269  10.166
  455SOL     OW 4357   3.359   1.748   4.328
  455SOL    HW1 4358   3.382   1.805   4.249
  455SOL    HW2 4359   8.304   1.801   4.391
  456SOL     OW 4360  10.089   8.672  -0.087
  456SOL    HW1 4361   9.992   8.649  -0.079
  456SOL    HW2 4362  10.098   8.769  -0.110
  457SOL     OW 4363   6.258   9.067  11.999
  457SOL    HW1 4364   6.179   9.006  12.006
  457SOL    HW2 4365   6.341   9.016  12.022
  458SOL     OW 4366   6.854   2.428 -10.149
  458SOL    HW1 4367   6.759   2.407 -10.174
  458SOL    HW2 4368   6.877   2.520 -10.182
  459SOL     OW 4369   2.984  -1.348   0.101
  459SOL    HW1 4370   3.071  -1.355   0.150
  459SOL    HW2 4371   2.951  -1.254   0.104
  460SOL     OW 4372   0.560   3.167  -9.226
  460SOL    HW1 4373   0.470   3.126  -9.218
  460SOL    HW2 4374   0.607   3.160  -9.138
  461SOL     OW 4375   2.255   6.228  10.296
  461SOL    HW1 4376   2.189  -3.703  10.276
  461SOL    HW2 4377   2.321   1.259  10.364
  462SOL     OW 4378   9.293   7.822  -7.960
  462SOL    HW1 4379   9.261   7.861  -7.874
  462SOL    HW2 4380   9.392   7.814  -7.959
  463SOL     OW 4381  -4.558   4.545  11.776
  463SOL    HW1 4382  -4.565   4.449  11.747
  463SOL    HW2 4383  -4.644   4.573  11.818
  464SOL     OW 4384   9.445   1.159  -7.514
  464SOL    HW1 4385   9.491   1.220  -7.579
  464SOL    HW2 4386   9.436   1.068  -7.554
  465SOL     OW 4387   4.950   2.779   2.893
  465SOL    HW1 4388  -0.015   2.868   2.865
  465SOL    HW2 4389   4.850   2.782   2.896
  466SOL     OW 4390   2.164  -0.787  15.696
  466SOL    HW1 4391   2.135  -0.772  15.602
  466SOL    HW2 4392   2.115   4.136  15.735
  467SOL     OW 4393  10.460   1.401   4.197
  467SOL    HW1 4394  10.360   1.405   4.197
  467SOL    HW2 4395  10.496   1.490   4.168
  468SOL     OW 4396   9.625  10.626   1.699
  468SOL    HW1 4397   9.624  10.543   1.755
  468SOL    HW2 4398   9.564  10.614   1.620
  469SOL     OW 4399   7.290  -3.454   9.677
  469SOL    HW1 4400   7.252  -3.511   9.750
  469SOL    HW2 4401   7.379  -3.490   9.648
  470SOL     OW 4402  -0.299  10.891  -6.527
  470SOL    HW1 4403  -0.256  10.825  -6.589
  470SOL    HW2 4404  -0.381  10.851  -6.486
  471SOL     OW 4405   1.843   0.874   4.692
  471SOL    HW1 4406   1.774   0.883   4.763
  471SOL    HW2 4407   1.888   0.962   4.678
  472SOL     OW 4408  -2.163   3.668   5.705
  472SOL    HW1 4409  -2.227   3.620   5.766
  472SOL    HW2 4410  -2.190   3.653   5.610
  473SOL     OW 4411   3.765  -5.735  -7.823
  473SOL    HW1 4412   3.781  -0.795  -7.746
  473SOL    HW2 4413   3.755  -5.788  -7.907
  474SOL     OW 4414   5.486   7.606  11.476
  474SOL    HW1 4415   5.433   7.554  11.409
  474SOL    HW2 4416   5.478   7.562  11.566
  475SOL     OW 4417  -2.275   8.529   7.468
  475SOL    HW1 4418  -2.286   8.431  15.460
  475SOL    HW2 4419  -2.179   8.554   7.452
  476SOL     OW 4420   4.555   6.027  18.221
  476SOL    HW1 4421   4.568   5.960  18.294
  476SOL    HW2 4422   4.525   5.981  18.138
  477SOL     OW 4423   7.449  -3.872  11.718
  477SOL    HW1 4424   7.537  -3.896  11.758
  477SOL    HW2 4425   7.442   1.229  11.710
  478SOL     OW 4426   1.185   7.083   5.043
  478SOL    HW1 4427   1.104   7.138   5.026
  478SOL    HW2 4428   6.190   7.057   5.140
  479SOL     OW 4429   7.550   3.250  -7.547
  479SOL    HW1 4430   7.570   3.189  -7.471
  479SOL    HW2 4431   7.451   3.254  -7.562
  480SOL     OW 4432   1.976   8.865  -3.459
  480SOL    HW1 4433   6.942   3.868  -3.552
  480SOL    HW2 4434   2.054  13.929  -3.450
  481SOL     OW 4435  -1.781   2.708  -8.243
  481SOL    HW1 4436  -1.683   2.689  -8.246
  481SOL    HW2 4437  -1.817   2.684  -8.153
  482SOL     OW 4438   4.897  16.111  16.440
  482SOL    HW1 4439   4.987  11.065  16.436
  482SOL    HW2 4440   4.906   6.202  16.412
  483SOL     OW 4441  -3.524  -1.150   7.077
  483SOL    HW1 4442  -3.597  -1.144   7.009
  483SOL    HW2 4443  -3.453  -1.083  -0.947
  484SOL     OW 4444   6.231  -2.538   9.698
  484SOL    HW1 4445   6.269  -2.546   9.790
  484SOL    HW2 4446   6.292  -2.581   9.632
  485SOL     OW 4447   1.202   0.172  15.484
  485SOL    HW1 4448   1.258   0.093  15.460
  485SOL    HW2 4449   1.261   0.250  15.504
  486SOL     OW 4450  10.265   4.004   1.696
  486SOL    HW1 4451  10.185   3.976   1.750
  486SOL    HW2 4452   5.281   3.937   1.625
  487SOL     OW 4453  11.936  -3.543   0.283
  487SOL    HW1 4454  11.880  -3.521   0.363
  487SOL    HW2 4455  16.891  -3.512   0.200
  488SOL     OW 4456   6.298  -3.491  11.778
  488SOL    HW1 4457   1.390  -3.521  11.795
  488SOL    HW2 4458   6.284  -3.481  11.680
  489SOL     OW 4459   3.835   1.080   3.724
  489SOL    HW1 4460   3.805   1.078   3.819
  489SOL    HW2 4461   3.871   5.992   3.699
  490SOL     OW 4462   1.028   0.904   7.336
  490SOL    HW1 4463   1.059   0.989   7.292
  490SOL    HW2 4464   0.961   0.926   7.407
  491SOL     OW 4465   0.695   4.338  10.154
  491SOL    HW1 4466   0.748   4.346  10.239
  491SOL    HW2 4467   0.599   4.323  10.176
  492SOL     OW 4468   4.848   2.578   8.258
  492SOL    HW1 4469   4.896   2.663   8.237
  492SOL    HW2 4470   9.770   2.569   8.198
  493SOL     OW 4471   4.692  -3.610   0.663
  493SOL    HW1 4472   4.625  -3.671   0.705
  493SOL    HW2 4473   4.644  -3.543   0.606
  494SOL     OW 4474   4.341   5.703   0.023
  494SOL    HW1 4475   4.324   5.755   0.107
  494SOL    HW2 4476   4.388   5.761  -0.043
  495SOL     OW 4477   2.966   6.042   8.493
  495SOL    HW1 4478   3.004   6.122   8.446
  495SOL    HW2 4479   3.020   6.022   8.574
  496SOL     OW 4480   7.323  -5.139   1.708
  496SOL    HW1 4481   7.399  -5.122   1.646
  496SOL    HW2 4482   7.239  -5.151   1.656
  497SOL     OW 4483   4.973  -0.952   1.511
  497SOL    HW1 4484   4.928  -0.997   1.434
  497SOL    HW2 4485   4.932  -0.862   1.527
  498SOL     OW 4486   2.480   6.328  -1.274
  498SOL    HW1 4487   7.508   6.235  -1.247
  498SOL    HW2 4488   2.461   6.382  -1.192
  499SOL     OW 4489   5.858  -3.145  -1.567
  499SOL    HW1 4490   5.814  -3.234  -1.559
  499SOL    HW2 4491   5.794  -3.078  -1.605
  500SOL     OW 4492   1.743   1.572   0.786
  500SOL    HW1 4493   1.659  -3.456   0.739
  500SOL    HW2 4494   6.728   1.654   8.843
  501SOL     OW 4495  -0.005   1.796   6.242
  501SOL    HW1 4496   0.055   1.835   6.172
  501SOL    HW2 4497   0.042   1.721   6.288
  502SOL     OW 4498   0.253   1.195 -15.990
  502SOL    HW1 4499   0.243   1.219 -15.893
  502SOL    HW2 4500   0.237   1.097 -16.001
  503SOL     OW 4501   2.249  -2.539   6.181
  503SOL    HW1 4502   2.262  -7.511   6.086
  503SOL    HW2 4503   2.332  -2.584   6.213
  504SOL     OW 4504  11.366   4.126   5.177
  504SOL    HW1 4505  11.390  -0.846   5.269
  504SOL    HW2 4506   6.284   4.065   5.182
  505SOL     OW 4507  -1.191   2.473   4.345
  505SOL    HW1 4508  -1.279   2.493   4.387
  505SOL    HW2 4509  -1.118   2.507   4.404
  506SOL     OW 4510   6.477   8.158   1.371
  506SOL    HW1 4511  -3.448   8.212   1.404
  506SOL    HW2 4512   6.454   3.087   1.440
  507SOL     OW 4513   1.587   6.908  -8.429
  507SOL    HW1 4514   1.595   7.003  -8.457
  507SOL    HW2 4515   1.497   6.894  -8.387
  508SOL     OW 4516  -4.893   7.618   0.537
  508SOL    HW1 4517   0.055   2.635   0.619
  508SOL    HW2 4518  -4.938   2.544   0.484
  509SOL     OW 4519  -1.307  10.346   1.705
  509SOL    HW1 4520  -1.379  10.398   1.658
  509SOL    HW2 4521  -1.348  10.289   1.776
  510SOL     OW 4522   5.986   5.764   6.529
  510SOL    HW1 4523   5.921   5.804   6.464
  510SOL    HW2 4524   6.013   5.673   6.499
  511SOL     OW 4525   3.298   1.884   2.545
  511SOL    HW1 4526   3.225   1.937  10.592
  511SOL    HW2 4527   3.343   1.826   2.612
  512SOL     OW 4528   5.005   5.047  10.627
  512SOL    HW1 4529   4.971   5.140  10.614
  512SOL    HW2 4530   5.104   5.049  10.641
  513SOL     OW 4531   1.252   1.135   5.790
  513SOL    HW1 4532   1.296   1.141   5.700
  513SOL    HW2 4533  -3.848   1.141   5.779
  514SOL     OW 4534   5.359  -3.929   2.688
  514SOL    HW1 4535   5.311  -3.979   2.761
  514SOL    HW2 4536   5.411   1.007   2.632
  515SOL     OW 4537   5.292  -0.898   3.064
  515SOL    HW1 4538   5.204  -0.915   3.020
  515SOL    HW2 4539   5.366  -0.922   3.001
  516SOL     OW 4540  -2.578  -5.306  -0.243
  516SOL    HW1 4541  -2.499  -5.266  -0.197
  516SOL    HW2 4542  -2.661  -5.255  -0.217
  517SOL     OW 4543   7.605  -2.956   4.987
  517SOL    HW1 4544   2.532  -2.981   5.053
  517SOL    HW2 4545   7.661  -3.036   4.967
  518SOL     OW 4546   9.862  -3.421   6.028
  518SOL    HW1 4547   9.847  -3.428   6.127
  518SOL    HW2 4548   9.816  -3.339  -2.009
  519SOL     OW 4549   7.869   2.543   3.305
  519SOL    HW1 4550   7.839   2.564   3.398
  519SOL    HW2 4551   7.820   7.464   3.272
  520SOL     OW 4552   5.379   7.594  16.638
  520SOL    HW1 4553   5.286   7.622  16.612
  520SOL    HW2 4554   5.379   7.562  16.733
  521SOL     OW 4555   4.147   7.766  -3.631
  521SOL    HW1 4556   4.127   2.666  -3.639
  521SOL    HW2 4557   4.067   7.813  -3.593
  522SOL     OW 4558   1.908   1.413  -3.045
  522SOL    HW1 4559   1.892   6.323  -3.079
  522SOL    HW2 4560   2.003   1.422  -3.015
  523SOL     OW 4561   7.262   0.814  14.979
  523SOL    HW1 4562   7.204   0.858  14.911
  523SOL    HW2 4563   7.221   0.727  15.006
  524SOL     OW 4564   6.686   9.493   4.905
  524SOL    HW1 4565   6.753   4.556   4.939
  524SOL    HW2 4566   6.683   4.494   4.805
  525SOL     OW 4567   6.668   4.491   2.863
  525SOL    HW1 4568   6.643   4.437   2.943
  525SOL    HW2 4569   6.760   4.529   2.876
  526SOL     OW 4570   4.947   0.332  17.399
  526SOL    HW1 4571   4.886   0.342   9.475
  526SOL    HW2 4572   4.892   0.318  17.317
  527SOL     OW 4573   5.901   1.060  -5.531
  527SOL    HW1 4574   5.868   1.115  -5.453
  527SOL    HW2 4575   0.820   1.020  -5.578
  528SOL     OW 4576   3.229   2.304   5.809
  528SOL    HW1 4577   3.200   2.231   5.747
  528SOL    HW2 4578   3.148  -2.648   5.843
  529SOL     OW 4579   1.204   2.805  15.125
  529SOL    HW1 4580   1.210   2.905  15.115
  529SOL    HW2 4581   1.250   2.761  15.048
  530SOL     OW 4582   0.712  12.589  11.247
  530SOL    HW1 4583   0.701  12.500  11.202
  530SOL    HW2 4584   0.809  12.607  11.260
  531SOL     OW 4585   1.286   7.913   9.955
  531SOL    HW1 4586   1.208   7.851   9.947
  531SOL    HW2 4587  -3.630   7.861   9.949
  532SOL     OW 4588   3.459   6.104   1.185
  532SOL    HW1 4589   3.462   1.013  -6.863
  532SOL    HW2 4590   3.551   6.132  -6.791
  533SOL     OW 4591   0.384   1.862 -11.220
  533SOL    HW1 4592   0.398   1.959 -11.241
  533SOL    HW2 4593   0.431   1.806 -11.287
  534SOL     OW 4594   2.051   4.006  -0.649
  534SOL    HW1 4595   2.006   3.981  -0.564
  534SOL    HW2 4596   2.064   4.105  -0.652
  535SOL     OW 4597  -2.175   6.880   8.799
  535SOL    HW1 4598  -2.195   6.786   8.773
  535SOL    HW2 4599  -2.079  11.890   8.824
  536SOL     OW 4600  15.582   3.484  14.858
  536SOL    HW1 4601  15.591  -1.532  14.956
  536SOL    HW2 4602  15.659   3.441   6.807
  537SOL     OW 4603  10.129  -2.383   2.097
  537SOL    HW1 4604  10.094  -2.368   2.005
  537SOL    HW2 4605  10.180  -2.469   2.101
  538SOL     OW 4606   5.473   0.524   6.939
  538SOL    HW1 4607   5.375   0.515   6.923
  538SOL    HW2 4608   5.490   0.533   7.037
  539SOL     OW 4609   1.278  -1.949  10.873
  539SOL    HW1 4610   1.211  -1.955  18.803
  539SOL    HW2 4611   1.312  -6.857  18.883
  540SOL     OW 4612   5.822  -0.524  -2.327
  540SOL    HW1 4613   5.782  -0.435  -2.308
  540SOL    HW2 4614  10.899   4.487  -2.392
  541SOL     OW 4615   6.337   1.476  12.585
  541SOL    HW1 4616   6.321   1.381  12.613
  541SOL    HW2 4617   6.269   1.503  12.516
  542SOL     OW 4618   4.814  -0.165  15.481
  542SOL    HW1 4619   4.774  -0.082  15.442
  542SOL    HW2 4620   4.749  -0.240  15.474
  543SOL     OW 4621   9.991   1.904   5.946
  543SOL    HW1 4622   4.909   1.891   6.005
  543SOL    HW2 4623   4.958   1.927  13.857
  544SOL     OW 4624  -0.116   2.270   8.596
  544SOL    HW1 4625   4.919   2.336   8.663
  544SOL    HW2 4626  -0.214   2.286   8.579
  545SOL     OW 4627   2.538   1.754   6.955
  545SOL    HW1 4628  -2.554   1.738   6.917
  545SOL    HW2 4629   2.531   1.814   7.035
  546SOL     OW 4630   1.606  -0.946  -8.000
  546SOL    HW1 4631   1.556  -0.978  -8.080
  546SOL    HW2 4632   6.705  -0.966  -8.010
  547SOL     OW 4633   5.961   7.382   8.606
  547SOL    HW1 4634   5.934   7.473   8.576
  547SOL    HW2 4635   6.040   7.351   8.552
  548SOL     OW 4636   0.188  10.073   9.309
  548SOL    HW1 4637   0.154   5.022   9.228
  548SOL    HW2 4638   0.122   5.062   9.383
  549SOL     OW 4639   4.121  -0.922   5.139
  549SOL    HW1 4640   4.045  -0.982   5.113
  549SOL    HW2 4641   4.187  -0.974   5.194
  550SOL     OW 4642  11.178   0.609  11.102
  550SOL    HW1 4643  11.090   0.656   3.107
  550SOL    HW2 4644  11.194   0.554  11.184
  551SOL     OW 4645  -3.151   0.370  -7.197
  551SOL    HW1 4646  -3.058   0.388  -7.163
  551SOL    HW2 4647  -3.201   0.457  -7.202
  552SOL     OW 4648   4.903   5.875   5.168
  552SOL    HW1 4649   5.002   5.886   5.173
  552SOL    HW2 4650   4.876   5.796   5.223
  553SOL     OW 4651   6.057   5.152   2.473
  553SOL    HW1 4652   5.965   5.188   2.462
  553SOL    HW2 4653   6.079   5.145   2.571
  554SOL     OW 4654   2.596   2.576  13.722
  554SOL    HW1 4655   2.640  -2.358  13.782
  554SOL    HW2 4656   2.632   2.485  13.742
  555SOL     OW 4657  -4.642  -1.649  -9.323
  555SOL    HW1 4658  -4.556  -1.697  -9.306
  555SOL    HW2 4659  -4.647  -1.569  -9.263
  556SOL     OW 4660   2.489   2.893  -0.647
  556SOL    HW1 4661   2.404   2.863  -0.603
  556SOL    HW2 4662  -2.481   2.822  -0.711
  557SOL     OW 4663   4.971   4.807  10.789
  557SOL    HW1 4664   4.959   4.880  10.721
  557SOL    HW2 4665  -0.119   4.768  10.813
  558SOL     OW 4666   7.369   2.074   5.959
  558SOL    HW1 4667   7.366   2.049  -2.141
  558SOL    HW2 4668   7.279   2.102   5.989
  559SOL     OW 4669  -2.596  -1.681   8.821
  559SOL    HW1 4670  -2.652  -1.662   8.901
  559SOL    HW2 4671  -2.559  -1.596   8.784
  560SOL     OW 4672   5.558  -3.475  -0.114
  560SOL    HW1 4673   5.514  -3.457  -0.027
  560SOL    HW2 4674   0.499   1.465  -0.169
  561SOL     OW 4675   4.347   1.998   7.931
  561SOL    HW1 4676   4.375   1.924   7.992
  561SOL    HW2 4677   4.393   1.988   7.843
  562SOL     OW 4678 -10.771  -0.978 -15.777
  562SOL    HW1 4679 -10.787  -0.887 -15.813
  562SOL    HW2 4680  -0.744  -1.040 -15.852
  563SOL     OW 4681  -1.011   0.539   1.703
  563SOL    HW1 4682  -0.922   0.582   1.692
  563SOL    HW2 4683  -1.023   0.467   1.635
  564SOL     OW 4684   2.298   3.252  13.448
  564SOL    HW1 4685   2.368   3.321  13.465
  564SOL    HW2 4686   2.308   3.216  13.355
  565SOL     OW 4687   6.594   6.748   0.528
  565SOL    HW1 4688   6.535   6.798   0.591
  565SOL    HW2 4689   1.670   6.806   0.504
  566SOL     OW 4690   6.612  -3.583  11.348
  566SOL    HW1 4691   6.524  -3.561   3.387
  566SOL    HW2 4692   6.651  -3.664   3.390
  567SOL     OW 4693   2.301   1.711  -1.169
  567SOL    HW1 4694   2.220   1.769  -1.159
  567SOL    HW2 4695   2.335   1.717  -1.263
  568SOL     OW 4696   7.229   2.330  -0.185
  568SOL    HW1 4697   7.286   2.411  -0.197
  568SOL    HW2 4698   7.151   2.353  -0.127
  569SOL     OW 4699   4.403  12.241  -3.822
  569SOL    HW1 4700   4.351  12.212  -3.742
  569SOL    HW2 4701   4.359  12.322  -3.862
  570SOL     OW 4702   6.373  -3.490 -16.786
  570SOL    HW1 4703   6.454  -3.466 -16.733
  570SOL    HW2 4704   6.396   1.507 -16.884
  571SOL     OW 4705  -0.909   7.701  -2.440
  571SOL    HW1 4706  -0.956   7.784  -2.469
  571SOL    HW2 4707  -0.833   7.724  -2.380
  572SOL     OW 4708  -2.569   5.021   8.876
  572SOL    HW1 4709  -2.512   4.957   8.927
  572SOL    HW2 4710  -2.609   5.088   8.939
  573SOL     OW 4711   1.357   4.787   9.396
  573SOL    HW1 4712   1.358   4.741  17.311
  573SOL    HW2 4713   6.444   4.766   9.445
  574SOL     OW 4714   5.040  10.235  17.885
  574SOL    HW1 4715   4.978  10.164  17.918
  574SOL    HW2 4716   5.082  10.282  17.962
  575SOL     OW 4717   6.994  -3.960  -2.220
  575SOL    HW1 4718   6.946  -4.011  -2.149
  575SOL    HW2 4719   7.044  -4.024  -2.279
  576SOL     OW 4720   4.693   2.692  -3.628
  576SOL    HW1 4721   4.660   2.784  -3.646
  576SOL    HW2 4722   4.778   2.677   4.323
  577SOL     OW 4723   0.482  -7.079  -6.468
  577SOL    HW1 4724   0.468  -6.992  -6.421
  577SOL    HW2 4725   0.425  -7.082  -6.551
  578SOL     OW 4726  -3.660   7.725   3.201
  578SOL    HW1 4727   1.399   7.642   3.196
  578SOL    HW2 4728  -3.661   7.758   3.295
  579SOL     OW 4729   8.125   5.417  -6.288
  579SOL    HW1 4730   8.189   5.343  -6.269
  579SOL    HW2 4731   8.142   5.454  -6.379
  580SOL     OW 4732   7.374   2.584  12.844
  580SOL    HW1 4733   7.369   2.625  12.753
  580SOL    HW2 4734   7.379   2.657  12.913
  581SOL     OW 4735   6.944  -0.915   1.244
  581SOL    HW1 4736   6.971  -0.879   1.333
  581SOL    HW2 4737   6.869  -0.980   1.256
  582SOL     OW 4738   3.613   1.073  -1.320
  582SOL    HW1 4739   3.646   1.097  -1.412
  582SOL    HW2 4740   3.651   1.136  -1.253
  583SOL     OW 4741  -6.814  -2.924   1.719
  583SOL    HW1 4742  -6.867  -2.958   1.797
  583SOL    HW2 4743  -6.810   2.177   1.723
  584SOL     OW 4744   1.680   1.028  -7.664
  584SOL    HW1 4745   1.703  -3.883  -7.629
  584SOL    HW2 4746   1.628   0.977  -7.596
  585SOL     OW 4747   6.974   2.019   3.797
  585SOL    HW1 4748   7.040   2.076   3.750
  585SOL    HW2 4749   6.929   1.958  -4.271
  586SOL     OW 4750   4.545   0.448   0.766
  586SOL    HW1 4751   4.455   0.405  -7.228
  586SOL    HW2 4752   4.606   5.417   0.838
  587SOL     OW 4753   1.346   6.614   3.215
  587SOL    HW1 4754   1.315   1.517   3.211
  587SOL    HW2 4755   6.412   6.632   3.140
  588SOL     OW 4756  -0.364   6.075   3.619
  588SOL    HW1 4757  -0.405   6.067   3.528
  588SOL    HW2 4758  -0.267   6.050   3.615
  589SOL     OW 4759   6.398   0.964  -1.801
  589SOL    HW1 4760   6.469   1.022  -1.763
  589SOL    HW2 4761   6.426   0.868  -9.799
  590SOL     OW 4762  11.245   7.483   5.222
  590SOL    HW1 4763  11.201   7.488   5.132
  590SOL    HW2 4764  11.250   2.572   5.262
  591SOL     OW 4765   0.437  -1.604   0.689
  591SOL    HW1 4766   0.411  -1.699   0.699
  591SOL    HW2 4767   0.470  -1.588   0.596
  592SOL     OW 4768   5.282  11.866  -1.583
  592SOL    HW1 4769   5.218  11.789  -1.577
  592SOL    HW2 4770   0.255  11.936  -1.517
  593SOL     OW 4771   8.284  -4.857   7.280
  593SOL    HW1 4772   8.207  -4.893   7.226
  593SOL    HW2 4773  13.331  -4.933   7.328
  594SOL     OW 4774   1.017  18.969   8.353
  594SOL    HW1 4775   1.103  19.014   8.375
  594SOL    HW2 4776   5.943  19.020   8.394
  595SOL     OW 4777  10.642   1.019  -8.472
  595SOL    HW1 4778  10.737   1.050  -8.467
  595SOL    HW2 4779  10.629   0.942  -8.410
  596SOL     OW 4780  -3.461   8.404   0.955
  596SOL    HW1 4781  -3.484   8.368   0.864
  596SOL    HW2 4782  -3.465   8.504   0.954
  597SOL     OW 4783   0.559  -7.466   2.406
  597SOL    HW1 4784   0.620 -12.459  -5.518
  597SOL    HW2 4785   0.465  -7.464  -5.566
  598SOL     OW 4786  -3.259   3.834  -2.806
  598SOL    HW1 4787   1.738   3.887  -2.890
  598SOL    HW2 4788  -3.349   3.825  -2.766
  599SOL     OW 4789   0.393   0.388   8.147
  599SOL    HW1 4790   0.492   5.388   8.163
  599SOL    HW2 4791   0.349   0.316   8.200
  600SOL     OW 4792  -1.590   5.800   1.690
  600SOL    HW1 4793  -1.680   5.786  -6.272
  600SOL    HW2 4794  -1.595   5.875  -6.379
  601SOL     OW 4795  12.007  -4.760  -0.749
  601SOL    HW1 4796  11.913   0.208  -0.750
  601SOL    HW2 4797  12.045  -4.767  -0.841
  602SOL     OW 4798   1.724  -2.654  -6.495
  602SOL    HW1 4799  -3.367  -2.696  -6.485
  602SOL    HW2 4800   1.716  -2.571  -6.550
  603SOL     OW 4801   4.381   1.829   1.042
  603SOL    HW1 4802  -0.623   1.762   0.969
  603SOL    HW2 4803   4.302   1.890   1.034
  604SOL     OW 4804  13.993   0.992   2.495
  604SOL    HW1 4805  13.962   1.037   2.411
  604SOL    HW2 4806  14.092   0.987   2.495
  605SOL     OW 4807  10.829  -7.517  -4.063
  605SOL    HW1 4808   5.800  -7.425  -4.034
  605SOL    HW2 4809  10.752  -7.579  -4.050
  606SOL     OW 4810   0.111  -3.572   2.810
  606SOL    HW1 4811   5.151  -3.617   2.890
  606SOL    HW2 4812   0.133   1.376   2.728
  607SOL     OW 4813   1.633   7.792 -12.265
  607SOL    HW1 4814   1.730   7.778 -12.282
  607SOL    HW2 4815   6.600   7.718 -12.207
  608SOL     OW 4816  -3.142   5.323  -1.499
  608SOL    HW1 4817  -3.058   5.350  -1.452
  608SOL    HW2 4818  -3.178   5.239  -1.458
  609SOL     OW 4819   6.741   0.773  -5.528
  609SOL    HW1 4820   6.747   0.873  -5.536
  609SOL    HW2 4821   6.648   0.743  -5.549
  610SOL     OW 4822  -4.170   0.117 -10.011
  610SOL    HW1 4823   0.764   0.151 -10.077
  610SOL    HW2 4824  -4.212   0.115  -9.920
  611SOL     OW 4825   3.629   6.653   1.575
  611SOL    HW1 4826  -1.305   6.603   1.630
  611SOL    HW2 4827   3.676   6.724   1.522
  612SOL     OW 4828  -1.951   7.202   0.030
  612SOL    HW1 4829  -1.893   7.123   0.008
  612SOL    HW2 4830  -1.905   7.257   0.100
  613SOL     OW 4831   6.215   1.513  -0.570
  613SOL    HW1 4832   6.290   6.567  -0.529
  613SOL    HW2 4833   6.238   6.495  -0.666
  614SOL     OW 4834   5.427   5.862   8.352
  614SOL    HW1 4835   5.458   5.948   8.312
  614SOL    HW2 4836   5.492   5.789   8.329
  615SOL     OW 4837   1.811  -1.132  -3.688
  615SOL    HW1 4838   1.812  -1.213  -3.747
  615SOL    HW2 4839   1.725  -1.082  -3.701
  616SOL     OW 4840   5.696   5.536   4.304
  616SOL    HW1 4841   5.735   5.445   4.317
  616SOL    HW2 4842   5.723   5.571   4.214
  617SOL     OW 4843   7.613   2.800   8.178
  617SOL    HW1 4844   7.554   2.725   8.147
  617SOL    HW2 4845   7.692   2.809   8.118
  618SOL     OW 4846   9.584   6.025   0.193
  618SOL    HW1 4847   9.649   6.101   0.200
  618SOL    HW2 4848   9.576   5.996   0.098
  619SOL     OW 4849  -0.926  -4.757   8.659
  619SOL    HW1 4850  -0.959  -4.665   8.639
  619SOL    HW2 4851  -0.856  -4.783   0.589
  620SOL     OW 4852  10.348   2.174  -0.264
  620SOL    HW1 4853  10.261  -2.854  -0.305
  620SOL    HW2 4854  10.401   2.226  -0.331
  621SOL     OW 4855  11.675  -0.227  -2.332
  621SOL    HW1 4856  11.773  -0.214  -2.317
  621SOL    HW2 4857  11.661  -0.295  -2.403
  622SOL     OW 4858   3.125   1.352  -8.244
  622SOL    HW1 4859   3.065   1.274  -8.259
  622SOL    HW2 4860   3.081   1.435  -8.281
  623SOL     OW 4861   2.876  -3.040   7.923
  623SOL    HW1 4862   2.951  -3.055   7.859
  623SOL    HW2 4863   2.892  -2.956   7.974
  624SOL     OW 4864   3.317   1.772   5.480
  624SOL    HW1 4865   3.343   1.842  -2.457
  624SOL    HW2 4866   3.366   1.688   5.499
  625SOL     OW 4867   6.190  -3.464   0.379
  625SOL    HW1 4868   6.223  -3.555   0.405
  625SOL    HW2 4869   6.256  -3.419   0.319
  626SOL     OW 4870   4.177  -0.709  -8.540
  626SOL    HW1 4871   4.229  -0.765  -8.476
  626SOL    HW2 4872   4.113  -0.766  -8.590
  627SOL     OW 4873   8.042   7.583  -7.068
  627SOL    HW1 4874   3.041   7.660   0.871
  627SOL    HW2 4875  -1.992   7.614   1.024
  628SOL     OW 4876   8.404   6.075  15.974
  628SOL    HW1 4877   8.464   6.102  15.898
  628SOL    HW2 4878   8.393  10.977  15.973
  629SOL     OW 4879   2.010  -0.243   7.186
  629SOL    HW1 4880   2.071  -0.257   7.108
  629SOL    HW2 4881   2.064  -0.213   7.265
  630SOL     OW 4882   1.503   0.743   2.720
  630SOL    HW1 4883   1.475   0.771  10.631
  630SOL    HW2 4884  -3.568   0.773   2.786
  631SOL     OW 4885  -4.385   1.087   1.892
  631SOL    HW1 4886  -4.465   1.091   1.951
  631SOL    HW2 4887  -4.340   0.998   9.906
  632SOL     OW 4888  -2.606   7.656   3.962
  632SOL    HW1 4889  -2.665   7.735   3.945
  632SOL    HW2 4890  -2.516   7.687   3.988
  633SOL     OW 4891   9.996  -3.575   5.736
  633SOL    HW1 4892  10.027  -3.660   5.694
  633SOL    HW2 4893  10.040  -3.497   5.691
  634SOL     OW 4894  -2.622  -3.001   5.675
  634SOL    HW1 4895  -2.587  -3.093   5.659
  634SOL    HW2 4896  -2.562   2.066   5.629
  635SOL     OW 4897   5.823   6.491  16.066
  635SOL    HW1 4898   5.763   1.467  16.143
  635SOL    HW2 4899   5.775   6.552  16.003
  636SOL     OW 4900  -3.539   0.418   4.691
  636SOL    HW1 4901  -3.479   0.439   4.768
  636SOL    HW2 4902  -3.582   0.329   4.705
  637SOL     OW 4903   2.020  -0.521   7.973
  637SOL    HW1 4904   1.971  -0.441   8.005
  637SOL    HW2 4905   7.113  -0.495  -0.061
  638SOL     OW 4906   8.867   1.243  -5.402
  638SOL    HW1 4907   8.856   1.172  -5.333
  638SOL    HW2 4908   8.837   1.208  -5.491
  639SOL     OW 4909   6.282  10.610  16.547
  639SOL    HW1 4910   6.187  10.633  16.566
  639SOL    HW2 4911   6.295  10.597  16.449
  640SOL     OW 4912   1.556  -1.763  -8.565
  640SOL    HW1 4913   1.550  -1.862  -8.554
  640SOL    HW2 4914   1.650  -1.733  -8.545
  641SOL     OW 4915   2.517   7.406  -0.368
  641SOL    HW1 4916   2.484   7.318  -0.334
  641SOL    HW2 4917   2.617   7.408  -0.363
  642SOL     OW 4918   7.955   0.972  -0.916
  642SOL    HW1 4919   8.038   0.932  -0.877
  642SOL    HW2 4920   7.874   0.933  -0.871
  643SOL     OW 4921   5.916  -2.948   8.286
  643SOL    HW1 4922   5.842  -3.009   8.255
  643SOL    HW2 4923   5.975   2.004   8.350
  644SOL     OW 4924   3.452   6.429   4.044
  644SOL    HW1 4925   3.520   6.386   3.984
  644SOL    HW2 4926   3.396   6.493   3.991
  645SOL     OW 4927  -1.526   8.858  16.200
  645SOL    HW1 4928  -1.513   8.935  16.137
  645SOL    HW2 4929   3.482   8.772  16.148
  646SOL     OW 4930  -6.122   1.861  -8.357
  646SOL    HW1 4931  -6.144   1.765  -8.343
  646SOL    HW2 4932  -6.195   1.905  -8.409
  647SOL     OW 4933   1.946  11.289  -5.015
  647SOL    HW1 4934   1.868  11.255  -5.067
  647SOL    HW2 4935   2.030  11.266  -5.062
  648SOL     OW 4936  -1.141   4.659  -7.775
  648SOL    HW1 4937  -1.207   4.730  -7.751
  648SOL    HW2 4938  -1.068   4.656  -7.707
  649SOL     OW 4939   5.788   6.695   0.302
  649SOL    HW1 4940   5.710   6.648   0.262
  649SOL    HW2 4941   5.854   6.717   0.230
  650SOL     OW 4942   2.557   2.567 -10.559
  650SOL    HW1 4943   2.651   2.573 -10.591
  650SOL    HW2 4944   2.553   2.593 -10.463
  651SOL     OW 4945   3.872   7.535  -9.609
  651SOL    HW1 4946   3.971   7.542  -9.599
  651SOL    HW2 4947   3.849   2.505 -17.705
  652SOL     OW 4948  -2.854   5.804  15.810
  652SOL    HW1 4949  -2.770   5.799  15.756
  652SOL    HW2 4950  -2.832   5.815  15.906
  653SOL     OW 4951   5.148   0.879  -6.421
  653SOL    HW1 4952   5.166   0.868  -6.324
  653SOL    HW2 4953   5.122   0.791  -6.461
  654SOL     OW 4954  -3.977   2.087  -2.010
  654SOL    HW1 4955  -4.030   2.091  -2.094
  654SOL    HW2 4956  -3.998   2.166  -1.953
  655SOL     OW 4957  11.670   1.319  -0.522
  655SOL    HW1 4958  11.747   1.279 -16.576
  655SOL    HW2 4959  11.702   1.363  -0.438
  656SOL     OW 4960  -2.367   9.932  13.786
  656SOL    HW1 4961  -2.329   9.860  13.728
  656SOL    HW2 4962  -2.393   4.892  13.875
  657SOL     OW 4963   3.887   1.106   9.834
  657SOL    HW1 4964   3.796   1.096   9.792
  657SOL    HW2 4965   3.894   1.195   9.879
  658SOL     OW 4966  -0.195  -2.997   2.711
  658SOL    HW1 4967  -0.217  -2.909   2.753
  658SOL    HW2 4968   4.897  -3.026   2.739
  659SOL     OW 4969   1.721   5.457  -5.863
  659SOL    HW1 4970   1.713   5.475  -5.961
  659SOL    HW2 4971   1.808   5.492  -5.830
  660SOL     OW 4972   1.252  -6.093  -1.111
  660SOL    HW1 4973   1.269  -6.007  -1.159
  660SOL    HW2 4974   1.155  -6.099  -1.087
  661SOL     OW 4975   7.152   6.243   3.908
  661SOL    HW1 4976   7.202   6.326   3.886
  661SOL    HW2 4977   7.206   6.163  11.885
  662SOL     OW 4978   6.125   6.347  -6.928
  662SOL    HW1 4979   6.108   6.382  -7.020
  662SOL    HW2 4980  11.044   6.304  -6.892
  663SOL     OW 4981   2.134   9.377   5.451
  663SOL    HW1 4982   2.135   9.348  13.550
  663SOL    HW2 4983   2.226   9.406   5.424
  664SOL     OW 4984  15.214   0.606   0.136
  664SOL    HW1 4985  15.257   0.515   0.141
  664SOL    HW2 4986  10.134   0.602   0.075
  665SOL     OW 4987   7.202  -5.948 -14.372
  665SOL    HW1 4988   7.169  -6.037 -14.404
  665SOL    HW2 4989   7.198  -5.945 -14.272
  666SOL     OW 4990   4.903   1.931   5.697
  666SOL    HW1 4991   4.807   1.909   5.679
  666SOL    HW2 4992   4.961   1.876   5.637
  667SOL     OW 4993   8.085   2.321  14.517
  667SOL    HW1 4994   8.080   2.311   6.415
  667SOL    HW2 4995   2.991   2.314  14.556
  668SOL     OW 4996   7.618   5.680  -6.037
  668SOL    HW1 4997   7.713   0.707  -6.024
  668SOL    HW2 4998   7.572   0.677  -5.948
  669SOL     OW 4999  -5.480   5.305  -6.594
  669SOL    HW1 5000  -5.431   5.239  -6.538
  669SOL    HW2 5001  -5.426   5.327  -6.675
  670SOL     OW 5002   2.218  -1.267  -8.085
  670SOL    HW1 5003   2.300  -1.275  -0.026
  670SOL    HW2 5004   2.212  -1.346  -8.146
  671SOL     OW 5005  -2.578   0.348  11.181
  671SOL    HW1 5006  -2.487   0.384  11.199
  671SOL    HW2 5007  -2.591   0.263  11.233
  672SOL     OW 5008  10.815  -2.890   5.721
  672SOL    HW1 5009   5.891  -2.934   5.676
  672SOL    HW2 5010   5.759  -2.960   5.768
  673SOL     OW 5011   2.827   5.988  11.308
  673SOL    HW1 5012   2.758   5.927  11.269
  673SOL    HW2 5013   2.918   5.955  11.284
  674SOL     OW 5014   3.071  13.320  -0.206
  674SOL    HW1 5015   3.094   8.413  -0.227
  674SOL    HW2 5016   3.151  13.275  -0.167
  675SOL     OW 5017  -8.465   4.378   4.356
  675SOL    HW1 5018  -8.377   4.381   4.403
  675SOL    HW2 5019  -8.526   4.447   4.395
  676SOL     OW 5020  -0.243   7.662  11.396
  676SOL    HW1 5021  -0.234   7.571  11.356
  676SOL    HW2 5022  -0.163   7.681  11.454
  677SOL     OW 5023  -1.794  -1.657   8.331
  677SOL    HW1 5024  -1.821  -1.684   8.423
  677SOL    HW2 5025  -1.704  -1.694   8.310
  678SOL     OW 5026   2.921  -3.196  -8.746
  678SOL    HW1 5027  -1.995   1.790  -8.696
  678SOL    HW2 5028   2.921   1.751  -8.830
  679SOL     OW 5029   6.341   2.145  -3.207
  679SOL    HW1 5030   6.286   2.123  -3.126
  679SOL    HW2 5031   6.348   2.064  -3.265
  680SOL     OW 5032  -0.301   0.591  -5.019
  680SOL    HW1 5033  -0.267   0.683  -5.037
  680SOL    HW2 5034   4.638   0.592  -4.941
  681SOL     OW 5035  -3.079  11.280  -5.823
  681SOL    HW1 5036  -3.024  11.344  -5.769
  681SOL    HW2 5037  -3.020   6.207  -5.861
  682SOL     OW 5038   7.394   4.958 -13.163
  682SOL    HW1 5039   7.450   9.908  -5.096
  682SOL    HW2 5040   7.309   4.985 -13.119
  683SOL     OW 5041  12.890   1.516  -4.457
  683SOL    HW1 5042  12.885   1.433  -4.400
  683SOL    HW2 5043  12.938   1.588  -4.407
  684SOL     OW 5044   3.116  -2.486  -1.060
  684SOL    HW1 5045   3.113   2.415  -1.061
  684SOL    HW2 5046   3.023  -2.450  -1.054
  685SOL     OW 5047   3.705   6.984   7.891
  685SOL    HW1 5048   3.680   7.080   7.880
  685SOL    HW2 5049   3.775   6.960   7.824
  686SOL     OW 5050  -4.002   5.489  -3.169
  686SOL    HW1 5051  -4.041   5.509  -3.259
  686SOL    HW2 5052  -4.052   5.538  -3.099
  687SOL     OW 5053   3.967  -2.102  15.474
  687SOL    HW1 5054   3.890  -2.077   7.412
  687SOL    HW2 5055   3.951  -2.069  15.567
  688SOL     OW 5056   6.969   0.018  10.135
  688SOL    HW1 5057   6.923  -0.068  10.154
  688SOL    HW2 5058   1.989   0.064  10.221
  689SOL     OW 5059   6.247   9.529   6.893
  689SOL    HW1 5060   6.181   4.601   6.880
  689SOL    HW2 5061   6.240   4.461   6.818
  690SOL     OW 5062  -1.820   1.030   6.174
  690SOL    HW1 5063  -1.895   1.044   6.238
  690SOL    HW2 5064  -1.741   0.992   6.224
  691SOL     OW 5065   1.733   2.173  -4.931
  691SOL    HW1 5066   6.818   2.141  -4.886
  691SOL    HW2 5067   1.743   2.165  -5.030
  692SOL     OW 5068   2.123   7.790   1.601
  692SOL    HW1 5069   2.156   2.701   1.638
  692SOL    HW2 5070   2.065   7.835   1.669
  693SOL     OW 5071   2.584   8.142  -7.288
  693SOL    HW1 5072   2.637   8.083  -7.227
  693SOL    HW2 5073  -2.486   8.192  -7.235
  694SOL     OW 5074   0.942   5.616   1.719
  694SOL    HW1 5075   1.023   5.557   1.726
  694SOL    HW2 5076   0.865   5.573   1.767
  695SOL     OW 5077   2.195  -3.207 -10.508
  695SOL    HW1 5078   2.102  -3.202 -10.473
  695SOL    HW2 5079   2.260  -3.200 -10.432
  696SOL     OW 5080   9.259  -0.095   7.512
  696SOL    HW1 5081   9.318  -0.016   7.495
  696SOL    HW2 5082   9.190  -0.101   7.440
  697SOL     OW 5083   5.776   2.044  -8.453
  697SOL    HW1 5084   5.705   6.994  -8.407
  697SOL    HW2 5085   5.841   2.079  -8.385
  698SOL     OW 5086   1.334   2.745  -1.103
  698SOL    HW1 5087   1.261   2.733  -1.170
  698SOL    HW2 5088   1.421   2.715   6.859
  699SOL     OW 5089  -1.944  -2.011  13.720
  699SOL    HW1 5090   3.037  -1.941  13.652
  699SOL    HW2 5091  -1.941  -1.968  13.811
  700SOL     OW 5092  -2.283  -7.759  -2.871
  700SOL    HW1 5093  -2.282  -7.855   5.101
  700SOL    HW2 5094  -2.373  -7.736  -2.836
  701SOL     OW 5095  10.852   1.650  -4.371
  701SOL    HW1 5096  10.910  -3.420  -4.415
  701SOL    HW2 5097  10.767   1.607  -4.340
  702SOL     OW 5098   4.592   0.192   0.589
  702SOL    HW1 5099   4.601   0.282   0.631
  702SOL    HW2 5100   4.673   0.137   0.609
  703SOL     OW 5101  12.459   0.495  -0.900
  703SOL    HW1 5102   7.504   0.467  -0.984
  703SOL    HW2 5103  12.363   0.511  -0.919
  704SOL     OW 5104  -5.687  -0.537   0.617
  704SOL    HW1 5105  -5.728  -0.593   0.689
  704SOL    HW2 5106  -5.595  -0.572   8.600
  705SOL     OW 5107   1.818  -1.237  -2.247
  705SOL    HW1 5108   1.726  -1.202  -2.229
  705SOL    HW2 5109   1.878  -1.161  -2.272
  706SOL     OW 5110  -8.640  -3.779   7.078
  706SOL    HW1 5111  -8.608  -3.873   7.092
  706SOL    HW2 5112  -8.719  -3.762   7.137
  707SOL     OW 5113  -0.596   2.190  -4.299
  707SOL    HW1 5114  -5.554   2.220  -4.383
  707SOL    HW2 5115  -5.529   2.149  -4.239
  708SOL     OW 5116   1.044   2.977   3.378
  708SOL    HW1 5117   1.083   2.959   3.287
  708SOL    HW2 5118   1.103   2.935   3.448
  709SOL     OW 5119   0.268   1.132   6.396
  709SOL    HW1 5120   0.326   1.101   6.471
  709SOL    HW2 5121   0.208   1.057   6.368
  710SOL     OW 5122   1.515   8.744  -3.368
  710SOL    HW1 5123   1.416   3.740  -3.374
  710SOL    HW2 5124   1.554   8.698  -3.448
  711SOL     OW 5125   4.212   6.466  -3.618
  711SOL    HW1 5126   4.146   6.395  -3.644
  711SOL    HW2 5127   4.287   6.423  -3.566
  712SOL     OW 5128  -0.281   5.616  17.125
  712SOL    HW1 5129  -0.227   5.655  17.199
  712SOL    HW2 5130  -0.293   5.518  17.139
  713SOL     OW 5131   6.531   0.618   1.589
  713SOL    HW1 5132   6.511  -4.286   1.573
  713SOL    HW2 5133   6.625   0.608   1.620
  714SOL     OW 5134  -0.147  -2.800   3.047
  714SOL    HW1 5135  -0.053  -2.815   3.077
  714SOL    HW2 5136  -0.148  -2.761   2.955
  715SOL     OW 5137  -2.708   6.869  -7.217
  715SOL    HW1 5138  -2.626   6.828  -7.256
  715SOL    HW2 5139  -2.787   6.845  -7.273
  716SOL     OW 5140   3.599  -4.399  -5.281
  716SOL    HW1 5141   3.539  -4.457  -5.336
  716SOL    HW2 5142   3.693  -4.409  -5.312
  717SOL     OW 5143   2.685  -3.891  10.973
  717SOL    HW1 5144   2.770  -3.859  11.015
  717SOL    HW2 5145   2.691  -3.990  10.957
  718SOL     OW 5146   6.171   4.268   7.526
  718SOL    HW1 5147  11.114   4.209   7.472
  718SOL    HW2 5148   6.251   4.296   7.471
  719SOL     OW 5149   5.466   2.477  -5.142
  719SOL    HW1 5150   5.404   2.511  -5.071
  719SOL    HW2 5151   5.521   2.552  -5.178
  720SOL     OW 5152   7.724   7.227   3.257
  720SOL    HW1 5153   7.681   7.299   3.203
  720SOL    HW2 5154   7.753   7.153   3.197
  721SOL     OW 5155  -2.007   6.779   4.486
  721SOL    HW1 5156  -1.954   1.711   4.539
  721SOL    HW2 5157  -1.946   6.849   4.450
  722SOL     OW 5158  10.176  -1.749   4.124
  722SOL    HW1 5159  10.121  -1.832   4.125
  722SOL    HW2 5160  10.259  -1.762  -3.825
  723SOL     OW 5161  -4.420   3.637  -1.756
  723SOL    HW1 5162  -4.416   3.553  -1.702
  723SOL    HW2 5163  -4.370   3.624  -1.841
  724SOL     OW 5164   3.725  10.549  -6.863
  724SOL    HW1 5165   3.779  10.521  -6.784
  724SOL    HW2 5166   3.717  10.649  -6.865
  725SOL     OW 5167   1.006   3.360   3.636
  725SOL    HW1 5168   0.961   3.271   3.625
  725SOL    HW2 5169   1.102   8.348   3.661
  726SOL     OW 5170   6.955   3.922   7.606
  726SOL    HW1 5171   6.860   3.954   7.607
  726SOL    HW2 5172  11.990   3.911   7.700
  727SOL     OW 5173  -3.398  -3.150  10.885
  727SOL    HW1 5174  -3.404  -3.249  10.893
  727SOL    HW2 5175  -3.300  -3.122  10.885
  728SOL     OW 5176  -0.434   6.326   2.825
  728SOL    HW1 5177  -0.455   6.358  10.920
  728SOL    HW2 5178  -0.335   6.326   2.810
  729SOL     OW 5179   4.044  11.851  -4.255
  729SOL    HW1 5180   4.139  11.836  -4.281
  729SOL    HW2 5181   3.985  11.792  -4.309
  730SOL     OW 5182   7.679   5.487  -7.057
  730SOL    HW1 5183   7.695   5.567  -7.115
  730SOL    HW2 5184   7.719   5.503  -6.967
  731SOL     OW 5185   0.303   5.714  -5.759
  731SOL    HW1 5186   0.353   5.628  -5.746
  731SOL    HW2 5187  -4.784   5.696  -5.809
  732SOL     OW 5188  -3.007   4.629  -3.983
  732SOL    HW1 5189  -3.083   4.664  -3.929
  732SOL    HW2 5190  -2.970   4.702  -4.041
  733SOL     OW 5191   6.747   9.462   6.635
  733SOL    HW1 5192   6.681   9.528   6.671
  733SOL    HW2 5193   1.831   9.470   6.685
  734SOL     OW 5194   0.681   1.797   2.772
  734SOL    HW1 5195   0.656   1.706   2.805
  734SOL    HW2 5196   0.758   1.832   2.826
  735SOL     OW 5197  10.984  -5.810   0.576
  735SOL    HW1 5198  10.898  -5.761   0.560
  735SOL    HW2 5199  11.017  -0.786   0.668
  736SOL     OW 5200   3.379  -1.915  -8.359
  736SOL    HW1 5201   3.405  -1.978  -8.432
  736SOL    HW2 5202   3.285  -1.934  -8.330
  737SOL     OW 5203   0.520  -2.726   9.313
  737SOL    HW1 5204   0.583  -2.649   9.310
  737SOL    HW2 5205   5.516  -2.769   9.223
  738SOL     OW 5206  -3.399   5.648  -0.432
  738SOL    HW1 5207   1.650   5.611  -0.511
  738SOL    HW2 5208  -3.480   5.698  -0.462
  739SOL     OW 5209  -4.572   0.004   1.956
  739SOL    HW1 5210  -4.472  -0.002   1.947
  739SOL    HW2 5211  -4.603  -0.055   2.029
  740SOL     OW 5212  -2.622  -7.108  -3.306
  740SOL    HW1 5213   2.410  -2.026  -3.357
  740SOL    HW2 5214  -2.631  -7.083  -3.209
  741SOL     OW 5215   9.490   6.397  12.124
  741SOL    HW1 5216   9.440   6.483  12.137
  741SOL    HW2 5217   9.465   6.356  12.037
  742SOL     OW 5218   0.237   4.770   7.693
  742SOL    HW1 5219   0.170   9.821  -0.366
  742SOL    HW2 5220   0.304   4.835   7.730
  743SOL     OW 5221  -2.145   7.789   6.207
  743SOL    HW1 5222  -2.167   7.885   6.226
  743SOL    HW2 5223  -7.080   7.785   6.132
  744SOL     OW 5224   0.345   6.081   9.226
  744SOL    HW1 5225   0.370  11.172   9.266
  744SOL    HW2 5226   0.379   6.008   9.285
  745SOL     OW 5227  11.012   7.976   6.038
  745SOL    HW1 5228  11.006   7.904   6.107
  745SOL    HW2 5229   6.093   8.029   6.052
  746SOL     OW 5230   2.233   3.421   6.880
  746SOL    HW1 5231   2.321   3.386   6.913
  746SOL    HW2 5232   2.187   3.471   6.954
  747SOL     OW 5233   6.531   4.095  -5.187
  747SOL    HW1 5234   6.507   4.170  -5.124
  747SOL    HW2 5235   6.573   4.133  -5.269
  748SOL     OW 5236  10.876   1.215   9.217
  748SOL    HW1 5237  10.941   1.233   9.290
  748SOL    HW2 5238   5.782   1.201   9.255
  749SOL     OW 5239   5.925   2.713   9.021
  749SOL    HW1 5240   5.947   2.696   9.117
  749SOL    HW2 5241   5.968   2.798  16.994
  750SOL     OW 5242  -0.071   5.820   8.320
  750SOL    HW1 5243  -0.070   5.897   8.257
  750SOL    HW2 5244   0.005   5.758   8.297
  751SOL     OW 5245  -1.263  -4.468  -0.422
  751SOL    HW1 5246  -1.231  -4.503  -0.334
  751SOL    HW2 5247  -1.199  -4.399  -0.456
  752SOL     OW 5248   0.708   1.633   6.447
  752SOL    HW1 5249   0.680  -3.375   6.351
  752SOL    HW2 5250   0.650   1.573   6.502
  753SOL     OW 5251  -2.931   5.418  -9.317
  753SOL    HW1 5252  -2.898   5.493  -9.374
  753SOL    HW2 5253  -2.858   5.385  -9.258
  754SOL     OW 5254  -5.326   7.547  11.918
  754SOL    HW1 5255  -5.307   7.633  11.966
  754SOL    HW2 5256  -0.267   2.539  11.836
  755SOL     OW 5257  -0.030  -1.433   0.503
  755SOL    HW1 5258  -0.125  -1.407   0.522
  755SOL    HW2 5259   5.032  -1.360   0.533
  756SOL     OW 5260  -1.621   5.874  -1.702
  756SOL    HW1 5261  -1.536   5.919  -1.729
  756SOL    HW2 5262  -1.603   5.809  -1.628
  757SOL     OW 5263  -1.515   2.480   6.112
  757SOL    HW1 5264  -1.425   7.526   6.114
  757SOL    HW2 5265  -1.575   7.531   6.048
  758SOL     OW 5266   1.412  -5.207  -7.990
  758SOL    HW1 5267   1.325  -5.240   0.051
  758SOL    HW2 5268   6.461  -5.151  -7.921
  759SOL     OW 5269   2.256  -1.023   2.932
  759SOL    HW1 5270   2.321  -1.099   2.929
  759SOL    HW2 5271   2.287  -0.950   2.871
  760SOL     OW 5272   7.714   2.537   2.622
  760SOL    HW1 5273   7.756   2.626   2.605
  760SOL    HW2 5274   7.615   2.543   2.605
  761SOL     OW 5275   6.639   0.009   6.030
  761SOL    HW1 5276   6.676  -0.056   6.095
  761SOL    HW2 5277   6.547  -0.017  14.006
  762SOL     OW 5278   4.438   1.883  -2.109
  762SOL    HW1 5279   4.415   1.976  -2.138
  762SOL    HW2 5280   4.405   1.818  -2.177
  763SOL     OW 5281   0.220   7.500   2.997
  763SOL    HW1 5282   0.192   7.405   2.981
  763SOL    HW2 5283   0.217   7.551   2.911
  764SOL     OW 5284  -2.513   5.964   6.113
  764SOL    HW1 5285  -2.580   5.974   6.187
  764SOL    HW2 5286  -2.516   6.046   6.055
  765SOL     OW 5287  -0.215   2.607  20.682
  765SOL    HW1 5288  -0.250   7.517  20.662
  765SOL    HW2 5289  -0.230   2.666  20.603
  766SOL     OW 5290   6.393   0.057  -2.413
  766SOL    HW1 5291   6.382   0.135  -2.351
  766SOL    HW2 5292   6.480   0.066  -2.463
  767SOL     OW 5293   5.736  -8.022   8.579
  767SOL    HW1 5294   5.752   2.080   8.578
  767SOL    HW2 5295   5.823  -8.070   8.567
  768SOL     OW 5296  -3.504   5.818  24.646
  768SOL    HW1 5297  -3.521   5.808  24.547
  768SOL    HW2 5298  -3.545   5.740  16.690
  769SOL     OW 5299   6.448  -1.994   8.888
  769SOL    HW1 5300   1.498  -2.060   8.834
  769SOL    HW2 5301   1.510  -1.937   8.940
  770SOL     OW 5302   5.995  -1.669   7.044
  770SOL    HW1 5303   5.981  -1.732   6.968
  770SOL    HW2 5304   5.907  -1.642   7.082
  771SOL     OW 5305  11.697  -1.815   3.925
  771SOL    HW1 5306  11.651  -1.769   4.000
  771SOL    HW2 5307  11.788  -1.777  11.915
  772SOL     OW 5308   9.801  -5.683  -7.349
  772SOL    HW1 5309   9.809  -5.769   0.604
  772SOL    HW2 5310   9.827  -5.698   0.750
  773SOL     OW 5311   1.432   4.986   9.717
  773SOL    HW1 5312   1.333   4.999   9.715
  773SOL    HW2 5313   1.478   5.073   9.699
  774SOL     OW 5314  -3.636  -5.065  10.041
  774SOL    HW1 5315   1.314  -5.009  10.105
  774SOL    HW2 5316  -3.690  -5.145  10.014
  775SOL     OW 5317   2.302  -2.413   5.958
  775SOL    HW1 5318   2.268  -2.379   5.870
  775SOL    HW2 5319   2.400  -2.392   5.966
  776SOL     OW 5320   2.942   6.269  -3.778
  776SOL    HW1 5321   2.998   6.237 -11.857
  776SOL    HW2 5322   2.848   6.283  -3.810
  777SOL     OW 5323   2.334  12.535   3.715
  777SOL    HW1 5324   2.301  12.440   3.718
  777SOL    HW2 5325   2.375  12.558   3.804
  778SOL     OW 5326  -0.372   3.046  -1.760
  778SOL    HW1 5327  -0.451   3.071  -1.816
  778SOL    HW2 5328  -0.300   3.008  -1.818
  779SOL     OW 5329   4.930  -6.459   8.938
  779SOL    HW1 5330   4.865  -6.509   8.881
  779SOL    HW2 5331   5.000  -6.418   8.879
  780SOL     OW 5332  -2.116  -3.437   6.594
  780SOL    HW1 5333  -2.152  -3.529   6.610
  780SOL    HW2 5334  -2.024  -3.445   6.556
  781SOL     OW 5335  11.600  -2.963   4.567
  781SOL    HW1 5336  11.539  -2.972   4.489
  781SOL    HW2 5337  11.636  -2.869   4.570
  782SOL     OW 5338  10.172   6.729  13.834
  782SOL    HW1 5339  10.144   6.722   5.736
  782SOL    HW2 5340  10.107   6.787  13.884
  783SOL     OW 5341   6.372   3.831   4.110
  783SOL    HW1 5342   6.278   3.815  12.081
  783SOL    HW2 5343   6.373   3.828   4.210
  784SOL     OW 5344   7.972   5.720  -4.162
  784SOL    HW1 5345  13.012   5.788  -4.101
  784SOL    HW2 5346  12.901   5.761  -4.218
  785SOL     OW 5347  10.133   7.562  -3.969
  785SOL    HW1 5348  10.108   7.502  -4.045
  785SOL    HW2 5349  10.103   7.655  -3.989
  786SOL     OW 5350  -3.419  -1.642   6.323
  786SOL    HW1 5351  -3.459   3.364   6.415
  786SOL    HW2 5352  -3.391  -1.551   6.294
  787SOL     OW 5353   5.706   1.969  -8.037
  787SOL    HW1 5354   5.624   1.934  -8.082
  787SOL    HW2 5355   5.682   2.050  -7.983
  788SOL     OW 5356  -5.113   8.524  -6.552
  788SOL    HW1 5357  -5.187   8.585  -6.582
  788SOL    HW2 5358  -5.061   8.568  -6.479
  789SOL     OW 5359   2.925   6.744  -3.920
  789SOL    HW1 5360   2.973   6.789  -3.995
  789SOL    HW2 5361   2.976   6.663  -3.891
  790SOL     OW 5362   4.903   0.455   7.564
  790SOL    HW1 5363   4.821   0.426   7.514
  790SOL    HW2 5364  -0.076   0.549   7.539
  791SOL     OW 5365  -1.560   6.678  14.140
  791SOL    HW1 5366  -1.496   6.606  14.168
  791SOL    HW2 5367  -1.653   6.650   6.161
  792SOL     OW 5368   4.181   7.336  11.800
  792SOL    HW1 5369   4.132   7.384  11.728
  792SOL    HW2 5370   4.264   7.295  11.762
  793SOL     OW 5371   5.901  11.098  23.525
  793SOL    HW1 5372   5.965   6.142  23.586
  793SOL    HW2 5373   0.866   6.161  15.453
  794SOL     OW 5374   2.251   3.342   2.597
  794SOL    HW1 5375   2.305   3.259   2.590
  794SOL    HW2 5376  -2.705   3.407   2.658
  795SOL     OW 5377   1.890   5.599   4.895
  795SOL    HW1 5378   1.967   5.612   4.833
  795SOL    HW2 5379   6.926   5.570   4.985
  796SOL     OW 5380   0.170   8.711  12.198
  796SOL    HW1 5381   0.203   8.805  12.205
  796SOL    HW2 5382   0.183   8.665  12.286
  797SOL     OW 5383   1.936   0.600   4.626
  797SOL    HW1 5384   1.856   0.553   4.589
  797SOL    HW2 5385   1.916   0.698   4.635
  798SOL     OW 5386   3.216  -4.443  -0.766
  798SOL    HW1 5387   8.126  -4.443  -0.804
  798SOL    HW2 5388   3.254  -4.535  -0.770
  799SOL     OW 5389   5.759   7.242  -1.684
  799SOL    HW1 5390   5.751   7.194  -1.596
  799SOL    HW2 5391  10.732   2.179  -1.757
  800SOL     OW 5392  -4.599   2.638  -9.646
  800SOL    HW1 5393  -9.528   2.693  -1.684
  800SOL    HW2 5394  -4.587   2.542  -9.674
  801SOL     OW 5395  -1.522   2.073   3.689
  801SOL    HW1 5396  -1.472   2.159   3.691
  801SOL    HW2 5397  -1.514   2.032   3.598
  802SOL     OW 5398   1.165  -3.012   0.473
  802SOL    HW1 5399   6.240   1.962   0.536
  802SOL    HW2 5400   1.168  -3.070   0.391
  803SOL     OW 5401   6.522   5.207   9.440
  803SOL    HW1 5402  11.590   5.148   1.391
  803SOL    HW2 5403   6.532   5.198   9.539
  804SOL     OW 5404   7.830   1.596  -5.883
  804SOL    HW1 5405   7.912   1.551  -5.847
  804SOL    HW2 5406   7.787  -3.463  -5.952
  805SOL     OW 5407   8.974  12.241   4.366
  805SOL    HW1 5408   8.946  12.160   4.418
  805SOL    HW2 5409   8.893  12.295  -3.660
  806SOL     OW 5410  -2.998   6.117  -6.641
  806SOL    HW1 5411  -3.010   6.179  -6.719
  806SOL    HW2 5412  -3.085   6.073   1.383
  807SOL     OW 5413   2.438   5.277   9.976
  807SOL    HW1 5414   2.351   5.251   1.932
  807SOL    HW2 5415   2.499   5.198   9.978
  808SOL     OW 5416   5.712   2.923   9.898
  808SOL    HW1 5417   5.638   2.908   9.833
  808SOL    HW2 5418   5.789   2.967   9.852
  809SOL     OW 5419  12.866  -3.900  -3.127
  809SOL    HW1 5420  12.827  -3.990   4.857
  809SOL    HW2 5421  12.964  -3.909   4.894
  810SOL     OW 5422  -2.912   5.035  11.697
  810SOL    HW1 5423  -2.902   4.965  11.768
  810SOL    HW2 5424  -3.009   0.060  11.689
  811SOL     OW 5425   3.566   3.412   8.052
  811SOL    HW1 5426   3.518   3.359   8.123
  811SOL    HW2 5427   3.638   3.355   8.012
  812SOL     OW 5428   1.129  -4.360 -11.808
  812SOL    HW1 5429   1.097  -4.422 -11.736
  812SOL    HW2 5430   1.197   0.594 -11.865
  813SOL     OW 5431   4.568  -0.303  -7.588
  813SOL    HW1 5432   4.573  -0.378  -7.522
  813SOL    HW2 5433   4.497  -0.238  -7.560
  814SOL     OW 5434  -3.325   8.400 -11.041
  814SOL    HW1 5435  -3.376   8.390 -10.956
  814SOL    HW2 5436  -3.347   8.486 -11.085
  815SOL     OW 5437   6.015  -0.452   5.499
  815SOL    HW1 5438   5.983  -0.472   5.406
  815SOL    HW2 5439   6.106  -0.490   5.511
  816SOL     OW 5440   2.264  -3.796  -3.172
  816SOL    HW1 5441   2.363  -3.811  -3.173
  816SOL    HW2 5442   2.237  -3.744  -3.253
  817SOL     OW 5443  -2.899  -0.097   1.914
  817SOL    HW1 5444  -2.924  -0.053   2.000
  817SOL    HW2 5445   2.021  -0.105   1.855
  818SOL     OW 5446   3.519   4.748  -8.131
  818SOL    HW1 5447   3.476   4.714  -8.047
  818SOL    HW2 5448   3.619   4.742  -8.121
  819SOL     OW 5449   6.016   5.207  12.797
  819SOL    HW1 5450   6.020   5.307  12.790
  819SOL    HW2 5451   6.056   5.178  12.883
  820SOL     OW 5452   5.432   2.617   4.502
  820SOL    HW1 5453   5.507   2.615   4.436
  820SOL    HW2 5454   5.348   2.648   4.457
  821SOL     OW 5455  12.155  -2.724   9.191
  821SOL    HW1 5456  12.119  -2.746   9.101
  821SOL    HW2 5457  12.153  -2.624   9.204
  822SOL     OW 5458  -1.088   7.408  -5.177
  822SOL    HW1 5459  -1.010   7.393  -5.115
  822SOL    HW2 5460  -1.152   7.473  -5.134
  823SOL     OW 5461  -4.198   6.211   8.955
  823SOL    HW1 5462  -4.216   6.308   8.940
  823SOL    HW2 5463  -4.177   6.195   9.052
  824SOL     OW 5464  15.034  10.956  -9.683
  824SOL    HW1 5465  10.011  10.882  -9.619
  824SOL    HW2 5466  15.067  10.917  -9.769
  825SOL     OW 5467  -2.538   2.791  -7.502
  825SOL    HW1 5468   2.546   2.840   0.473
  825SOL    HW2 5469  -2.518   2.736   0.582
  826SOL     OW 5470  -3.461   0.174  11.685
  826SOL    HW1 5471  -8.441   0.267  11.713
  826SOL    HW2 5472  -3.386   0.113  11.710
  827SOL     OW 5473   9.620   5.431  -6.096
  827SOL    HW1 5474   9.522   5.422  -6.080
  827SOL    HW2 5475   9.671   5.376  -6.029
  828SOL     OW 5476   2.033   6.782   6.690
  828SOL    HW1 5477   7.034   6.689   6.727
  828SOL    HW2 5478   2.104   6.789   6.620
  829SOL     OW 5479   4.686   7.884  -3.181
  829SOL    HW1 5480   4.708   7.804  -3.126
  829SOL    HW2 5481   4.749   7.959  -3.158
  830SOL     OW 5482   7.828   8.618   6.679
  830SOL    HW1 5483   7.881   8.674   6.615
  830SOL    HW2 5484   7.742   8.591   6.636
  831SOL     OW 5485   0.596   5.491  -2.815
  831SOL    HW1 5486   0.624   5.518  -2.722
  831SOL    HW2 5487   0.668   5.435  -2.856
  832SOL     OW 5488   7.240  -0.242  -2.070
  832SOL    HW1 5489   7.179  -0.315  13.969
  832SOL    HW2 5490   7.253  -0.174  -1.998
  833SOL     OW 5491   2.507   6.856   4.719
  833SOL    HW1 5492   2.605   6.842   4.724
  833SOL    HW2 5493   2.486   6.953   4.727
  834SOL     OW 5494   7.031   1.819  10.534
  834SOL    HW1 5495   7.106   1.790  10.475
  834SOL    HW2 5496   6.986   1.899  10.494
  835SOL     OW 5497   8.366   5.503  -7.997
  835SOL    HW1 5498   8.426   5.520  -7.918
  835SOL    HW2 5499   8.271   5.495  -7.965
  836SOL     OW 5500  -4.288  -8.482 -11.110
  836SOL    HW1 5501  -4.229 -13.422 -11.161
  836SOL    HW2 5502   0.636  -8.511 -19.170
  837SOL     OW 5503  10.753   7.000   2.582
  837SOL    HW1 5504  10.720   6.923   2.636
  837SOL    HW2 5505   5.850   7.010   2.597
  838SOL     OW 5506   5.933  13.225  -4.099
  838SOL    HW1 5507   5.843  13.184  -4.115
  838SOL    HW2 5508   5.938  13.313  -4.146
  839SOL     OW 5509   8.292   1.963 -13.149
  839SOL    HW1 5510   8.338   1.888 -13.196
  839SOL    HW2 5511   3.250   2.025 -13.216
  840SOL     OW 5512   2.053   0.506  -1.811
  840SOL    HW1 5513   2.059   0.408  -1.796
  840SOL    HW2 5514   6.966   0.540  -1.780
  841SOL     OW 5515   9.187   7.691  -4.282
  841SOL    HW1 5516   9.134   7.708  -4.199
  841SOL    HW2 5517   9.279   7.661  -4.258
  842SOL     OW 5518  -0.625   1.998  -5.650
  842SOL    HW1 5519  -0.702   1.934  -5.654
  842SOL    HW2 5520  -0.586   1.997  -5.558
  843SOL     OW 5521   8.927   0.838   3.622
  843SOL    HW1 5522   3.998   0.790   3.573
  843SOL    HW2 5523   8.841   0.830   3.572
  844SOL     OW 5524   1.442   3.403   5.177
  844SOL    HW1 5525   1.418  -1.506   5.147
  844SOL    HW2 5526   1.360   3.346   5.179
  845SOL     OW 5527   3.462   5.019  -0.218
  845SOL    HW1 5528   3.379   5.021   7.730
  845SOL    HW2 5529   3.483   4.924  -0.192
  846SOL     OW 5530   6.170   2.892   3.603
  846SOL    HW1 5531   6.141   2.797   3.611
  846SOL    HW2 5532   6.165   2.936   3.693
  847SOL     OW 5533   5.131   0.635   2.031
  847SOL    HW1 5534   5.217   0.636   1.979
  847SOL    HW2 5535   5.111   0.541   2.059
  848SOL     OW 5536   5.579   6.857   6.659
  848SOL    HW1 5537   5.569  -3.200   6.575
  848SOL    HW2 5538   5.523   6.817   6.731
  849SOL     OW 5539   2.898   3.089 -12.004
  849SOL    HW1 5540  -2.082   3.182 -12.037
  849SOL    HW2 5541   2.848   3.040 -12.075
  850SOL     OW 5542  -9.523   5.183  -4.723
  850SOL    HW1 5543  -9.602   5.201  -4.664
  850SOL    HW2 5544  -9.549   5.118  -4.794
  851SOL     OW 5545   0.582  -1.415   1.118
  851SOL    HW1 5546   0.498  -1.395   9.170
  851SOL    HW2 5547   0.657  -1.365   1.160
  852SOL     OW 5548   1.264   1.570  -7.366
  852SOL    HW1 5549   1.239   1.542  -7.459
  852SOL    HW2 5550   1.290   1.667  -7.367
  853SOL     OW 5551  -1.386   1.904  -4.174
  853SOL    HW1 5552  -1.349   1.972  -4.112
  853SOL    HW2 5553  -1.434   1.949  -4.250
  854SOL     OW 5554   2.252  -2.700   7.502
  854SOL    HW1 5555   2.262   2.381   7.442
  854SOL    HW2 5556   2.225  -2.669   7.593
  855SOL     OW 5557  -2.809  -2.257   0.444
  855SOL    HW1 5558  -2.711  -2.273   0.451
  855SOL    HW2 5559  -2.827  -2.182   0.380
  856SOL     OW 5560  -3.568   6.207   3.633
  856SOL    HW1 5561  -3.643   6.216   3.698
  856SOL    HW2 5562   1.501   6.143  -4.334
  857SOL     OW 5563   0.771   1.960  10.027
  857SOL    HW1 5564   0.674   1.965  10.002
  857SOL    HW2 5565   0.789   1.874  10.075
  858SOL     OW 5566   6.471   9.682 -11.831
  858SOL    HW1 5567   6.416   9.604 -11.863
  858SOL    HW2 5568   6.415   9.765 -11.835
  859SOL     OW 5569   1.921  -3.994  -3.987
  859SOL    HW1 5570   2.001  -3.937  -4.002
  859SOL    HW2 5571   1.941  -4.088  -4.016
  860SOL     OW 5572   5.854   8.597  -4.445
  860SOL    HW1 5573   5.911   8.676  -4.468
  860SOL    HW2 5574   5.910   8.515  -4.438
  861SOL     OW 5575   1.253   1.033 -13.424
  861SOL    HW1 5576   1.228   0.937 -13.409
  861SOL    HW2 5577   1.226  -3.941 -13.517
  862SOL     OW 5578   4.058   1.402  -1.112
  862SOL    HW1 5579   3.975   1.441  -1.150
  862SOL    HW2 5580   4.137   1.453  -1.145
  863SOL     OW 5581   5.434   5.936  -3.490
  863SOL    HW1 5582   5.522   5.959  -3.446
  863SOL    HW2 5583   5.449   5.921  -3.587
  864SOL     OW 5584   0.693   2.077   7.219
  864SOL    HW1 5585   0.735   2.121   7.140
  864SOL    HW2 5586   0.617   2.133   7.252
  865SOL     OW 5587  -2.520   6.972  -0.637
  865SOL    HW1 5588  -2.492  -2.939  -0.611
  865SOL    HW2 5589  -2.442   1.922  -0.677
  866SOL     OW 5590  -3.789  -4.135  -6.821
  866SOL    HW1 5591  -3.885  -4.143  -6.795
  866SOL    HW2 5592  -3.740  -4.216  -6.790
  867SOL     OW 5593   0.415   2.183   4.300
  867SOL    HW1 5594   0.398   2.160   4.396
  867SOL    HW2 5595   0.350   2.253   4.271
  868SOL     OW 5596  12.378   1.181   5.627
  868SOL    HW1 5597  12.302   1.138   5.677
  868SOL    HW2 5598  12.380   6.281   5.648
  869SOL     OW 5599  -3.695   6.260  -0.205
  869SOL    HW1 5600   1.276   6.254  -0.109
  869SOL    HW2 5601  -3.643   6.344  -0.218
  870SOL     OW 5602   2.239   9.946  -9.852
  870SOL    HW1 5603   2.283   9.949  -9.762
  870SOL    HW2 5604   2.270  10.023  -9.907
  871SOL     OW 5605   3.328  -5.392  -0.799
  871SOL    HW1 5606   3.384  -5.448  -0.737
  871SOL    HW2 5607   3.331  -5.431  -0.891
  872SOL     OW 5608  12.789   0.557 -11.991
  872SOL    HW1 5609   7.878   0.600 -11.988
  872SOL    HW2 5610  12.720   0.628 -12.001
  873SOL     OW 5611   4.053   0.822   7.989
  873SOL    HW1 5612   3.980   0.763   8.024
  873SOL    HW2 5613   4.114   0.847   8.064
  874SOL     OW 5614  10.609   4.087   6.774
  874SOL    HW1 5615  10.517   4.057  -1.203
  874SOL    HW2 5616  10.650   4.019   6.713
  875SOL     OW 5617   1.535   1.810 -10.382
  875SOL    HW1 5618   1.543   1.837 -10.286
  875SOL    HW2 5619   1.613   1.752 -10.406
  876SOL     OW 5620  -1.701  -0.527   6.967
  876SOL    HW1 5621  -1.674  -0.489   6.879
  876SOL    HW2 5622  -1.678  -0.624   6.970
  877SOL     OW 5623   7.424   7.179   4.067
  877SOL    HW1 5624   7.477   7.263   4.079
  877SOL    HW2 5625   7.412   7.134   4.156
  878SOL     OW 5626  -3.253   4.048  -9.276
  878SOL    HW1 5627  -3.306   4.129  -9.249
  878SOL    HW2 5628  -3.306   3.996  -9.343
  879SOL     OW 5629   5.883   9.033   4.157
  879SOL    HW1 5630   5.796   8.986   4.173
  879SOL    HW2 5631  10.867   4.119  12.115
  880SOL     OW 5632   4.768   2.124  -2.987
  880SOL    HW1 5633   4.714   2.140  -2.905
  880SOL    HW2 5634   4.720   2.058  -3.045
  881SOL     OW 5635  -3.867  -2.998   7.616
  881SOL    HW1 5636   1.057  -2.989   7.679
  881SOL    HW2 5637  -3.884  -7.943  15.539
  882SOL     OW 5638   8.791  -0.869  -0.106
  882SOL    HW1 5639   8.886   4.145  -0.077
  882SOL    HW2 5640   8.772   4.035  -0.117
  883SOL     OW 5641   9.293   0.664  -7.525
  883SOL    HW1 5642   9.239   0.624 -15.454
  883SOL    HW2 5643   9.360   0.728  -7.486
  884SOL     OW 5644  -6.000   2.123   0.783
  884SOL    HW1 5645  -5.970   2.213   0.750
  884SOL    HW2 5646  -5.996  -2.943   0.707
  885SOL     OW 5647   2.046  15.088  10.396
  885SOL    HW1 5648   2.019  15.160  10.459
  885SOL    HW2 5649   2.051  15.001  10.445
  886SOL     OW 5650   5.657   0.716 -10.078
  886SOL    HW1 5651   5.728   5.647  -2.077
  886SOL    HW2 5652  10.670  -4.229  -9.996
  887SOL     OW 5653   6.306   0.862  10.892
  887SOL    HW1 5654   6.328   0.959  10.902
  887SOL    HW2 5655   6.323   0.815  10.978
  888SOL     OW 5656   0.268   6.795   5.453
  888SOL    HW1 5657   0.299   6.856   5.380
  888SOL    HW2 5658   0.341   1.784   5.521
  889SOL     OW 5659  16.208   0.430  -2.642
  889SOL    HW1 5660  16.264   0.512  -2.651
  889SOL    HW2 5661  16.148   0.421  -2.722
  890SOL     OW 5662   3.730  -3.600  -8.474
  890SOL    HW1 5663   8.731  -3.512  -8.427
  890SOL    HW2 5664   3.663  -3.599  -0.545
  891SOL     OW 5665  -0.241   8.005  -1.316
  891SOL    HW1 5666  -0.330   8.002  -1.363
  891SOL    HW2 5667  -0.183  13.076  -1.360
  892SOL     OW 5668   8.095   3.054  -7.197
  892SOL    HW1 5669   8.185   3.073  -7.235
  892SOL    HW2 5670   8.104   3.034  -7.099
  893SOL     OW 5671   5.654   5.333   2.846
  893SOL    HW1 5672   5.559   5.360   2.864
  893SOL    HW2 5673   5.714  10.379   2.913
  894SOL     OW 5674  11.483   9.058   3.238
  894SOL    HW1 5675  11.433   8.972   3.242
  894SOL    HW2 5676  11.555   9.052   3.169
  895SOL     OW 5677   1.047   5.164  -6.435
  895SOL    HW1 5678   1.122   5.164  -6.502
  895SOL    HW2 5679   1.000   5.076  -6.438
  896SOL     OW 5680   8.825   6.544  -1.137
  896SOL    HW1 5681   8.842   1.593  -1.221
  896SOL    HW2 5682   8.746   1.581  -1.090
  897SOL     OW 5683   7.106  -0.735  -0.618
  897SOL    HW1 5684   7.063  -0.650  -0.648
  897SOL    HW2 5685   7.203  -0.735  -0.644
  898SOL     OW 5686  -2.714   7.675  -3.419
  898SOL    HW1 5687  -2.675   7.760  -3.384
  898SOL    HW2 5688   2.305   7.669  -3.517
  899SOL     OW 5689  -3.727  13.583   9.730
  899SOL    HW1 5690  -3.811  13.552   9.774
  899SOL    HW2 5691  -3.701  13.673   9.767
  900SOL     OW 5692  -3.043   3.162   4.624
  900SOL    HW1 5693  -2.993   3.247   4.637
  900SOL    HW2 5694  -3.057   3.117   4.712
  901SOL     OW 5695  -0.418   7.791  19.170
  901SOL    HW1 5696  -0.340   2.765  19.229
  901SOL    HW2 5697  -0.385   7.803  19.076
  902SOL     OW 5698   6.715   1.886   4.198
  902SOL    HW1 5699   6.791   1.912  -3.744
  902SOL    HW2 5700   6.748   1.882   4.104
  903SOL     OW 5701   4.749   2.028  14.471
  903SOL    HW1 5702  -5.209   2.051  14.384
  903SOL    HW2 5703  -0.208   1.948  14.512
  904SOL     OW 5704  -4.065   4.695   3.511
  904SOL    HW1 5705  -4.049   4.711   3.608
  904SOL    HW2 5706  -4.161   4.667   3.498
  905SOL     OW 5707  10.261   1.962   0.011
  905SOL    HW1 5708  10.353   1.931  -0.012
  905SOL    HW2 5709  10.267   2.035   0.079
  906SOL     OW 5710  -3.024  -5.003  15.441
  906SOL    HW1 5711  -3.100  -5.008  15.376
  906SOL    HW2 5712  -2.951  -4.947  15.402
  907SOL     OW 5713   2.145  -7.084   6.511
  907SOL    HW1 5714   2.134  -2.114   6.605
  907SOL    HW2 5715   2.080   2.871   6.452
  908SOL     OW 5716  13.276   6.110   2.252
  908SOL    HW1 5717  13.267   6.091  -5.653
  908SOL    HW2 5718  13.308   6.204  -5.764
  909SOL     OW 5719   1.433  -2.243   8.228
  909SOL    HW1 5720   1.492  -2.319   8.255
  909SOL    HW2 5721   1.355  -2.237   8.290
  910SOL     OW 5722   3.918   4.778  -0.460
  910SOL    HW1 5723   3.822   4.753  -0.457
  910SOL    HW2 5724   3.932   4.864   7.592
  911SOL     OW 5725   8.396   1.336  -5.854
  911SOL    HW1 5726   8.479   1.334   2.094
  911SOL    HW2 5727   8.408   6.403  -5.778
  912SOL     OW 5728   1.938  -0.488  -0.681
  912SOL    HW1 5729   1.907  -0.490  -0.586
  912SOL    HW2 5730   1.927  -0.396  -0.718
  913SOL     OW 5731  -5.045  -3.703  -1.990
  913SOL    HW1 5732  -4.996  -3.617  -2.004
  913SOL    HW2 5733  -5.029  -3.736  -1.897
  914SOL     OW 5734   6.553   0.174  -3.021
  914SOL    HW1 5735   6.643  -4.807  -3.060
  914SOL    HW2 5736   6.561   5.098  -2.959
  915SOL     OW 5737  -0.999   6.277  11.784
  915SOL    HW1 5738   3.944   6.205  11.747
  915SOL    HW2 5739  -0.923   6.294  11.720
  916SOL     OW 5740  -3.951 -10.184  -7.230
  916SOL    HW1 5741  -3.937 -10.124  -7.151
  916SOL    HW2 5742  -4.049  -5.189  -7.248
  917SOL     OW 5743   8.005  12.608  -7.987
  917SOL    HW1 5744   3.033  12.567  -7.900
  917SOL    HW2 5745   2.960  12.538  -8.044
  918SOL     OW 5746  -9.097  -2.305  10.080
  918SOL    HW1 5747  -9.025  -2.286  10.014
  918SOL    HW2 5748  -9.107  -2.227  10.142
  919SOL     OW 5749   1.935   6.845  -7.017
  919SOL    HW1 5750   1.854  11.794   1.012
  919SOL    HW2 5751   2.005   6.784   0.950
  920SOL     OW 5752  -2.793  -0.673   6.881
  920SOL    HW1 5753  -7.788  -0.576   6.907
  920SOL    HW2 5754  -2.886   4.307   6.855
  921SOL     OW 5755  -0.175   6.936   7.201
  921SOL    HW1 5756  -0.270   6.904   7.197
  921SOL    HW2 5757  -5.153   6.956   7.297
  922SOL     OW 5758   5.433  -7.706  -0.053
  922SOL    HW1 5759   5.341  -2.670  -0.034
  922SOL    HW2 5760   5.436  -7.745  -0.145
  923SOL     OW 5761  11.670   9.480  -1.067
  923SOL    HW1 5762  11.731   9.404  -1.088
  923SOL    HW2 5763  11.715   9.567  -1.091
  924SOL     OW 5764  -4.841  -6.551  -0.944
  924SOL    HW1 5765  -4.831  -6.458  -0.909
  924SOL    HW2 5766   0.114  -6.549  -1.033
  925SOL     OW 5767   5.332   4.817  -4.005
  925SOL    HW1 5768   5.295   4.730  -3.971
  925SOL    HW2 5769   5.308   4.828  -4.101
  926SOL     OW 5770   2.627   1.955   1.392
  926SOL    HW1 5771   2.574   2.036   1.417
  926SOL    HW2 5772   2.674   1.920   1.473
  927SOL     OW 5773   5.303   1.829   2.522
  927SOL    HW1 5774   5.345   1.842   2.432
  927SOL    HW2 5775   5.235   1.902   2.537
  928SOL     OW 5776   4.243  -1.740   0.109
  928SOL    HW1 5777   4.210  -1.668   0.049
  928SOL    HW2 5778   4.254  -1.705   0.201
  929SOL     OW 5779  -3.984   2.136   3.161
  929SOL    HW1 5780  -3.981   2.217   3.219
  929SOL    HW2 5781  -3.966   2.055   3.216
  930SOL     OW 5782   7.146   7.230  -2.305
  930SOL    HW1 5783   2.116   7.226  -2.209
  930SOL    HW2 5784   7.242   7.256  -2.312
  931SOL     OW 5785   0.881  -2.194  -3.065
  931SOL    HW1 5786   0.872   2.759  -2.977
  931SOL    HW2 5787   0.978  -2.174  -3.081
  932SOL     OW 5788   8.727  -2.962 -10.786
  932SOL    HW1 5789   8.670   2.090 -10.850
  932SOL    HW2 5790   8.682  -2.967 -10.697
  933SOL     OW 5791  10.843   3.716  13.573
  933SOL    HW1 5792  10.820   3.798  13.520
  933SOL    HW2 5793  10.827   3.734  13.670
  934SOL     OW 5794   4.219  -3.420   2.293
  934SOL    HW1 5795   4.264  -3.378   2.215
  934SOL    HW2 5796  -0.816  -3.510   2.268
  935SOL     OW 5797   4.740   9.401   0.332
  935SOL    HW1 5798   4.691   9.370   0.251
  935SOL    HW2 5799   4.839   9.396   0.316
  936SOL     OW 5800  -3.188   2.229   1.189
  936SOL    HW1 5801  -3.272   2.214   1.240
  936SOL    HW2 5802  -3.117   2.265   1.251
  937SOL     OW 5803   3.776  -3.825   2.343
  937SOL    HW1 5804   3.736  -3.734   2.328
  937SOL    HW2 5805   3.799  -3.866   2.254
  938SOL     OW 5806   2.320  -0.043  10.576
  938SOL    HW1 5807   2.342  -0.062  10.672
  938SOL    HW2 5808   2.332  -0.126  10.521
  939SOL     OW 5809   7.642  -2.931  -4.291
  939SOL    HW1 5810   7.672  -3.014  -4.338
  939SOL    HW2 5811   7.671  -2.851  -4.343
  940SOL     OW 5812   0.646   2.755  -1.322
  940SOL    HW1 5813   0.661   2.829  -1.388
  940SOL    HW2 5814   0.576   2.784  -1.256
  941SOL     OW 5815   1.417   1.061  19.410
  941SOL    HW1 5816   1.398   1.120  19.331
  941SOL    HW2 5817   1.424   1.117  19.492
  942SOL     OW 5818  -3.353  -4.438   8.271
  942SOL    HW1 5819  -3.316  -4.445   8.364
  942SOL    HW2 5820  -3.400  -4.524   8.248
  943SOL     OW 5821   7.618   3.152   5.424
  943SOL    HW1 5822   7.592   3.242  -2.543
  943SOL    HW2 5823   2.537   3.111   5.378
  944SOL     OW 5824   6.295   2.262  -2.087
  944SOL    HW1 5825   6.220   2.310  -2.133
  944SOL    HW2 5826   6.277   2.260  -1.988
  945SOL     OW 5827   3.540  -0.077   4.993
  945SOL    HW1 5828   3.547  -0.151   5.060
  945SOL    HW2 5829   3.569  -0.111   4.903
  946SOL     OW 5830   5.792   9.830  -6.819
  946SOL    HW1 5831   5.882   9.800  -6.787
  946SOL    HW2 5832   0.776   4.925  -6.795
  947SOL     OW 5833   3.224   5.768   4.964
  947SOL    HW1 5834   3.275  10.847   4.927
  947SOL    HW2 5835   3.130  10.771   4.928
  948SOL     OW 5836   4.566  12.839   2.503
  948SOL    HW1 5837   9.603  12.918   2.551
  948SOL    HW2 5838   4.617  12.825   2.418
  949SOL     OW 5839   7.434   1.832  -4.737
  949SOL    HW1 5840   7.527   1.797  -4.724
  949SOL    HW2 5841   7.394   1.853  -4.648
  950SOL     OW 5842  -0.142   6.716   5.309
  950SOL    HW1 5843  -0.061   6.774   5.306
  950SOL    HW2 5844  -0.158   1.673   5.219
  951SOL     OW 5845   1.777   0.242  -2.033
  951SOL    HW1 5846   1.729   0.299  -1.967
  951SOL    HW2 5847   1.748   0.146  -2.022
  952SOL     OW 5848  -1.565   5.707   7.211
  952SOL    HW1 5849  -1.573   5.797   7.168
  952SOL    HW2 5850  -6.653   5.657   7.201
  953SOL     OW 5851   5.265   4.164  10.066
  953SOL    HW1 5852   5.242   4.073  10.101
  953SOL    HW2 5853   5.328   4.209  10.130
  954SOL     OW 5854  10.810  -0.516   0.219
  954SOL    HW1 5855  10.844  -0.425   0.246
  954SOL    HW2 5856  10.739   4.456   0.283
  955SOL     OW 5857   5.591  -1.793  -2.707
  955SOL    HW1 5858  10.545  -1.794  -2.619
  955SOL    HW2 5859   5.577  -1.880  -2.754
  956SOL     OW 5860   0.423   0.001   5.220
  956SOL    HW1 5861   0.330  -0.026   5.195
  956SOL    HW2 5862   0.475  -0.078   5.251
  957SOL     OW 5863   9.902   0.344 -15.448
  957SOL    HW1 5864   9.848   5.418 -15.404
  957SOL    HW2 5865   9.903   0.263 -15.389
  958SOL     OW 5866   5.960  -0.150  14.558
  958SOL    HW1 5867   5.973   4.919  14.486
  958SOL    HW2 5868   5.974   4.760  14.521
  959SOL     OW 5869   6.528   6.648  -3.510
  959SOL    HW1 5870   1.565   6.680  -3.423
  959SOL    HW2 5871   6.456   6.582  -3.492
  960SOL     OW 5872   2.686   1.153 -16.386
  960SOL    HW1 5873   2.718  -3.848 -16.480
  960SOL    HW2 5874   2.725   1.075 -16.337
  961SOL     OW 5875  11.758   4.228   5.400
  961SOL    HW1 5876  11.718   4.145   5.439
  961SOL    HW2 5877  11.809   4.277   5.471
  962SOL     OW 5878   6.372   9.374  17.250
  962SOL    HW1 5879   6.431   9.297  17.226
  962SOL    HW2 5880   6.333   9.360   9.338
  963SOL     OW 5881  13.125   7.131   5.637
  963SOL    HW1 5882   8.032   7.098   5.614
  963SOL    HW2 5883  13.170   7.167   5.555
  964SOL     OW 5884   1.304   4.526  13.124
  964SOL    HW1 5885   1.238   4.561  13.058
  964SOL    HW2 5886   1.259   4.463  13.187
  965SOL     OW 5887   5.707   3.047  -5.533
  965SOL    HW1 5888   5.645   3.124   2.485
  965SOL    HW2 5889   0.758   3.063  -5.616
  966SOL     OW 5890   5.787   8.077  10.104
  966SOL    HW1 5891   5.752   8.013  10.035
  966SOL    HW2 5892   0.724   8.156  10.110
  967SOL     OW 5893   0.205   5.867  -6.160
  967SOL    HW1 5894   0.174   5.820  -6.077
  967SOL    HW2 5895   0.216   5.964  -6.141
  968SOL     OW 5896   0.978   2.676  -1.861
  968SOL    HW1 5897  -4.069   2.620  -1.792
  968SOL    HW2 5898   0.961   2.638  -1.952
  969SOL     OW 5899   1.482  -3.851   7.377
  969SOL    HW1 5900   1.550  -3.781   7.397
  969SOL    HW2 5901   1.491  -3.880   7.281
  970SOL     OW 5902  11.023   2.362  13.712
  970SOL    HW1 5903  11.097   2.366  13.644
  970SOL    HW2 5904  10.935   2.355  21.667
  971SOL     OW 5905  15.736  -4.151   4.226
  971SOL    HW1 5906  15.748  -4.123   4.130
  971SOL    HW2 5907  15.639  -4.150   4.249
  972SOL     OW 5908   6.897   9.078   9.889
  972SOL    HW1 5909  11.996   9.056   9.891
  972SOL    HW2 5910   1.878   9.157   9.947
  973SOL     OW 5911   2.033  -8.699  -0.511
  973SOL    HW1 5912   2.027  -8.604  -0.540
  973SOL    HW2 5913   2.119  -8.714  -0.463
  974SOL     OW 5914  11.346   0.435  -8.392
  974SOL    HW1 5915  11.327   5.475  -8.302
  974SOL    HW2 5916  11.432   5.386  -8.389
  975SOL     OW 5917   8.458   5.617   7.502
  975SOL    HW1 5918   8.558   5.606   7.508
  975SOL    HW2 5919   8.434   5.657   7.414
  976SOL     OW 5920   7.500  -3.481  -0.222
  976SOL    HW1 5921   2.559   1.597  -0.205
  976SOL    HW2 5922  12.422   1.552  -0.273
  977SOL     OW 5923  -2.138   5.040   0.716
  977SOL    HW1 5924   2.848   5.062   0.619
  977SOL    HW2 5925  -2.048   5.072   0.744
  978SOL     OW 5926  13.382   5.984   5.591
  978SOL    HW1 5927  13.413   5.930   5.513
  978SOL    HW2 5928  13.288   5.957   5.615
  979SOL     OW 5929   8.513   2.721   7.762
  979SOL    HW1 5930   3.521   2.789   7.690
  979SOL    HW2 5931   8.585   2.652   7.755
  980SOL     OW 5932   0.532   4.828   7.685
  980SOL    HW1 5933   0.515   4.730   7.678
  980SOL    HW2 5934   0.507   4.860   7.776
  981SOL     OW 5935   6.448   4.280 -11.031
  981SOL    HW1 5936   6.384   4.252 -11.103
  981SOL    HW2 5937   6.422  -0.766 -10.945
  982SOL     OW 5938  -2.869   8.075   3.970
  982SOL    HW1 5939  -2.794   8.126  -3.992
  982SOL    HW2 5940  -2.957   8.121   3.989
  983SOL     OW 5941   0.187  -2.077   8.096
  983SOL    HW1 5942   5.283  -2.082   8.127
  983SOL    HW2 5943   5.178  -2.128   8.010
  984SOL     OW 5944   0.907   8.657  -0.715
  984SOL    HW1 5945  -3.995   8.654  -0.708
  984SOL    HW2 5946  -4.134   8.589  -0.653
  985SOL     OW 5947  -4.451  -8.578  -7.506
  985SOL    HW1 5948  -9.534  -8.520  -7.515
  985SOL    HW2 5949  -4.480  -8.674  -7.499
  986SOL     OW 5950   3.119   7.781 -11.069
  986SOL    HW1 5951   3.099   7.738 -11.157
  986SOL    HW2 5952   8.041   7.831  -3.034
  987SOL     OW 5953  -1.528   0.507   9.356
  987SOL    HW1 5954  -1.607   0.448   9.343
  987SOL    HW2 5955  -1.469   0.501   9.275
  988SOL     OW 5956   3.968  -2.867   5.118
  988SOL    HW1 5957   3.940  -2.817  13.038
  988SOL    HW2 5958   3.887  -2.908   5.160
  989SOL     OW 5959   2.483  -0.651  -0.356
  989SOL    HW1 5960   2.503  -0.680  -8.453
  989SOL    HW2 5961   2.545  -0.577  -0.330
  990SOL     OW 5962   3.238   2.202  -2.606
  990SOL    HW1 5963   3.330   2.202  -2.645
  990SOL    HW2 5964   3.177   2.253  -2.667
  991SOL     OW 5965   2.219   0.532  -2.604
  991SOL    HW1 5966   2.269   0.544  -2.518
  991SOL    HW2 5967   2.248   0.602  -2.669
  992SOL     OW 5968   9.389   0.869  -8.498
  992SOL    HW1 5969   9.431   0.865  -8.588
  992SOL    HW2 5970   9.316   0.801  -8.493
  993SOL     OW 5971   0.186   2.136 -10.033
  993SOL    HW1 5972   0.224  -2.773 -10.020
  993SOL    HW2 5973   0.117   7.140 -10.106
  994SOL     OW 5974  11.180   2.970  -8.494
  994SOL    HW1 5975  11.136  -1.963  -8.553
  994SOL    HW2 5976   6.211   2.894  -0.547
  995SOL     OW 5977   7.167   7.229   8.367
  995SOL    HW1 5978   7.205   2.315   8.337
  995SOL    HW2 5979   7.099   7.245   8.439
  996SOL     OW 5980   0.937  -0.752   4.563
  996SOL    HW1 5981   0.967  -0.725   4.472
  996SOL    HW2 5982   0.867  -0.687   4.595
  997SOL     OW 5983  -0.967   6.876 -15.384
  997SOL    HW1 5984  -0.878   6.893 -15.426
  997SOL    HW2 5985  -1.017   6.809 -15.438
  998SOL     OW 5986   7.377   4.123  -0.982
  998SOL    HW1 5987   7.313   4.168  -1.044
  998SOL    HW2 5988   7.398   4.031  -1.016
  999SOL     OW 5989   4.426   2.195  -6.363
  999SOL    HW1 5990   4.485   2.231   1.712
  999SOL    HW2 5991   4.457   2.228  -6.452
 1000SOL     OW 5992   0.218  10.899 -15.881
 1000SOL    HW1 5993   0.302  10.940 -15.917
 1000SOL    HW2 5994   0.229  10.800 -15.875
 1001SOL     OW 5995   2.551   8.904   5.657
 1001SOL    HW1 5996   2.462   8.948   5.669
 1001SOL    HW2 5997   2.618   8.973   5.630
 1002SOL     OW 5998   5.392   1.330  -0.184
 1002SOL    HW1 5999   5.452   1.256   7.786
 1002SOL    HW2 6000   5.327   1.293  -0.118
 1003SOL     OW 6001  -1.406   6.050   6.172
 1003SOL    HW1 6002  -1.315   6.050   6.131
 1003SOL    HW2 6003  -1.476   6.049   6.100
 1004SOL     OW 6004   3.342   2.463   6.448
 1004SOL    HW1 6005   8.431   2.430   6.411
 1004SOL    HW2 6006   3.281   2.385   6.462
 1005SOL     OW 6007  -0.069   1.028   5.903
 1005SOL    HW1 6008  -0.161   1.000   5.876
 1005SOL    HW2 6009  -0.076   1.111   5.959
 1006SOL     OW 6010   6.184  -2.932  10.371
 1006SOL    HW1 6011   1.122   2.002  10.326
 1006SOL    HW2 6012   6.157   2.162  10.343
 1007SOL     OW 6013   6.193  -1.264  16.534
 1007SOL    HW1 6014   6.109  -1.317  16.542
 1007SOL    HW2 6015   6.271  -1.322  16.556
 1008SOL     OW 6016   2.269   6.529  13.352
 1008SOL    HW1 6017   2.228   6.619  13.370
 1008SOL    HW2 6018   2.368   6.539  13.339
 1009SOL     OW 6019   7.363  10.312   0.783
 1009SOL    HW1 6020   7.321  10.398   0.754
 1009SOL    HW2 6021   7.317  10.278   0.864
 1010SOL     OW 6022  -2.464  -2.785   0.718
 1010SOL    HW1 6023  -2.418  -7.716   0.665
 1010SOL    HW2 6024  -7.477  -2.867   0.663
 1011SOL     OW 6025   4.614   2.113 -12.925
 1011SOL    HW1 6026   4.698  -2.834 -12.917
 1011SOL    HW2 6027   4.628   2.039 -12.991
 1012SOL     OW 6028  11.278  -1.322   6.719
 1012SOL    HW1 6029  11.283  -1.225   6.744
 1012SOL    HW2 6030  11.255  -1.376   6.799
 1013SOL     OW 6031  -7.191  -9.483  -5.503
 1013SOL    HW1 6032  -7.218  -9.534  -5.585
 1013SOL    HW2 6033  -7.219  -9.388  -5.513
 1014SOL     OW 6034   7.287   4.749  10.400
 1014SOL    HW1 6035   7.291   4.714  10.306
 1014SOL    HW2 6036   7.285   4.672  10.464
 1015SOL     OW 6037  17.670  -1.012  -0.989
 1015SOL    HW1 6038  17.666  -0.955  -1.072
 1015SOL    HW2 6039  17.764  -1.017  -0.956
 1016SOL     OW 6040   8.314  -4.937   7.554
 1016SOL    HW1 6041   8.362  -4.854   7.582
 1016SOL    HW2 6042   8.216  -9.919   7.546
 1017SOL     OW 6043   2.060   5.485 -15.838
 1017SOL    HW1 6044   1.978   5.537  -7.860
 1017SOL    HW2 6045   2.138   5.521 -15.889
 1018SOL     OW 6046   1.286   0.438  -5.093
 1018SOL    HW1 6047   6.235   0.497  -5.032
 1018SOL    HW2 6048   1.356   0.492  -5.140
 1019SOL     OW 6049   1.890   6.885  -5.105
 1019SOL    HW1 6050   1.888   6.896   2.998
 1019SOL    HW2 6051   1.972  11.931   2.862
 1020SOL     OW 6052   2.869  -3.609   4.740
 1020SOL    HW1 6053   2.827  -3.697   4.761
 1020SOL    HW2 6054   2.913  -3.614   4.650
 1021SOL     OW 6055  -3.135   0.209   0.160
 1021SOL    HW1 6056  -3.157   0.270   0.085
 1021SOL    HW2 6057  -3.039   0.225   0.188
 1022SOL     OW 6058   0.671   7.102   6.539
 1022SOL    HW1 6059   0.654   7.015   6.586
 1022SOL    HW2 6060   0.654   7.177   6.602
 1023SOL     OW 6061   5.564   6.759  -4.812
 1023SOL    HW1 6062   5.659   6.773   3.164
 1023SOL    HW2 6063   5.507   6.829  -4.854
 1024SOL     OW 6064   4.725   6.814  15.873
 1024SOL    HW1 6065   4.697   6.748  15.803
 1024SOL    HW2 6066   4.650   1.824  15.939
 1025SOL     OW 6067  -1.493  -3.841   3.059
 1025SOL    HW1 6068   3.458  -3.927   3.065
 1025SOL    HW2 6069   3.600  -3.854   3.096
 1026SOL     OW 6070   6.010  -0.624   1.297
 1026SOL    HW1 6071   6.059  -0.596   1.379
 1026SOL    HW2 6072   6.076  -0.641   1.223
 1027SOL     OW 6073   6.603   2.257  14.937
 1027SOL    HW1 6074   6.586   2.223  14.845
 1027SOL    HW2 6075   6.624   2.355   6.930
 1028SOL     OW 6076   6.211   6.470   2.328
 1028SOL    HW1 6077   6.264  11.528   2.264
 1028SOL    HW2 6078   6.163   6.399   2.278
 1029SOL     OW 6079   4.788   7.999   2.591
 1029SOL    HW1 6080   4.783   8.009   2.690
 1029SOL    HW2 6081   4.868   8.048   2.556
 1030SOL     OW 6082   9.250  -2.816  22.966
 1030SOL    HW1 6083   9.244  -2.755  22.888
 1030SOL    HW2 6084   9.158  -2.842  22.996
 1031SOL     OW 6085   4.871   6.408  -0.812
 1031SOL    HW1 6086   4.856   6.317  -0.775
 1031SOL    HW2 6087   4.966   6.417  -0.843
 1032SOL     OW 6088   3.804  -6.717   0.383
 1032SOL    HW1 6089   3.800  -6.671   0.472
 1032SOL    HW2 6090   3.818  -6.650   0.311
 1033SOL     OW 6091   4.242  -3.254   4.789
 1033SOL    HW1 6092   4.322  -3.281   4.843
 1033SOL    HW2 6093   4.179  -3.202   4.848
 1034SOL     OW 6094  -4.592  -8.313  -1.191
 1034SOL    HW1 6095  -4.607  -8.387  -1.126
 1034SOL    HW2 6096  -4.680  -8.277  -1.221
 1035SOL     OW 6097   9.031   1.585   3.386
 1035SOL    HW1 6098   9.114   1.586   3.441
 1035SOL    HW2 6099   9.052  -3.386   3.293
 1036SOL     OW 6100   6.628   3.659  11.048
 1036SOL    HW1 6101   6.599   3.624  11.137
 1036SOL    HW2 6102   6.665  -1.417  10.993
 1037SOL     OW 6103   2.612  -7.356  -1.734
 1037SOL    HW1 6104   2.702  -7.318  -1.715
 1037SOL    HW2 6105   2.545  -7.281  -1.738
 1038SOL     OW 6106   6.900   2.639  18.024
 1038SOL    HW1 6107   6.872   2.638  18.120
 1038SOL    HW2 6108   6.917   2.545  17.994
 1039SOL     OW 6109 -10.062   1.452  16.723
 1039SOL    HW1 6110 -10.158   1.422  16.722
 1039SOL    HW2 6111 -10.049   1.525   8.654
 1040SOL     OW 6112  -1.356   7.575  -4.609
 1040SOL    HW1 6113  -1.298   7.541  -4.535
 1040SOL    HW2 6114  -1.428   7.508  -4.628
 1041SOL     OW 6115   7.512  -5.814  -0.562
 1041SOL    HW1 6116   7.598  -5.827  -0.611
 1041SOL    HW2 6117   7.438  -5.799  -0.629
 1042SOL     OW 6118  -5.727   6.777   9.326
 1042SOL    HW1 6119  -5.700   6.685   9.354
 1042SOL    HW2 6120  -5.725   1.836   9.405
 1043SOL     OW 6121  -7.994   1.174  19.696
 1043SOL    HW1 6122  -7.920   1.162  19.762
 1043SOL    HW2 6123  -8.077   1.203  19.743
 1044SOL     OW 6124  10.759   7.837  13.933
 1044SOL    HW1 6125  10.854   7.819  13.905
 1044SOL    HW2 6126  10.701   7.840  13.852
 1045SOL     OW 6127  11.580   7.568   7.148
 1045SOL    HW1 6128  11.590   7.471  -0.831
 1045SOL    HW2 6129  11.574   2.576   7.049
 1046SOL     OW 6130   3.208   3.372   6.754
 1046SOL    HW1 6131   3.129   3.366   6.693
 1046SOL    HW2 6132   3.264   8.454   6.729
 1047SOL     OW 6133   6.048   4.088   7.343
 1047SOL    HW1 6134   6.015   4.115   7.253
 1047SOL    HW2 6135   6.135   9.041   7.334
 1048SOL     OW 6136   6.844   5.910  -2.020
 1048SOL    HW1 6137   6.849   5.931  -1.923
 1048SOL    HW2 6138   6.748   5.895  -2.046
 1049SOL     OW 6139   9.458   2.832  -4.008
 1049SOL    HW1 6140   9.360   7.824  -3.989
 1049SOL    HW2 6141   9.477   2.804  -4.102
 1050SOL     OW 6142  -1.520  -0.634  -0.655
 1050SOL    HW1 6143  -1.463  -0.670  -0.581
 1050SOL    HW2 6144  -1.502  -0.686  -0.739
 1051SOL     OW 6145   1.000   5.056   2.959
 1051SOL    HW1 6146   1.033   5.065  10.868
 1051SOL    HW2 6147   1.027   5.136   3.012
 1052SOL     OW 6148  10.263   1.020   3.678
 1052SOL    HW1 6149  10.245   5.927   3.653
 1052SOL    HW2 6150  10.182   1.060   3.721
 1053SOL     OW 6151   0.750   5.266 -12.124
 1053SOL    HW1 6152   5.739   5.193 -12.191
 1053SOL    HW2 6153   0.847   5.286 -12.113
 1054SOL     OW 6154   1.899   2.537  14.126
 1054SOL    HW1 6155   6.807   2.571  22.136
 1054SOL    HW2 6156   1.903   2.461  14.061
 1055SOL     OW 6157   3.307   1.449  -3.710
 1055SOL    HW1 6158   3.388   1.499  -3.676
 1055SOL    HW2 6159   8.339   1.368  -3.760
 1056SOL     OW 6160   1.366   3.258  -4.544
 1056SOL    HW1 6161   1.455   3.213  -4.545
 1056SOL    HW2 6162   1.374   3.349  -4.586
 1057SOL     OW 6163   6.277   5.400  -1.035
 1057SOL    HW1 6164   6.300   5.307  -1.064
 1057SOL    HW2 6165   6.356   5.459  -1.049
 1058SOL     OW 6166   4.263   4.089  -8.385
 1058SOL    HW1 6167   4.178   9.040  -8.394
 1058SOL    HW2 6168   4.334   4.029  -8.349
 1059SOL     OW 6169   2.522   0.068  -0.471
 1059SOL    HW1 6170   2.563   0.080  -0.380
 1059SOL    HW2 6171   2.524  -0.028  -0.495
 1060SOL     OW 6172  -0.613  17.964   4.954
 1060SOL    HW1 6173  -0.539  13.001   4.898
 1060SOL    HW2 6174  -0.583  17.877   4.993
 1061SOL     OW 6175   1.040   5.007  16.983
 1061SOL    HW1 6176   0.950   5.039  16.954
 1061SOL    HW2 6177   1.044   5.001  17.083
 1062SOL     OW 6178  -0.690  -4.879   7.161
 1062SOL    HW1 6179   4.213  -4.863   7.162
 1062SOL    HW2 6180  -0.671   0.026   7.181
 1063SOL     OW 6181   7.387   1.398   4.114
 1063SOL    HW1 6182   7.452   1.390  -3.964
 1063SOL    HW2 6183   7.414   1.473   4.174
 1064SOL     OW 6184  -5.219   7.953  -0.855
 1064SOL    HW1 6185  -5.234   7.914  -0.946
 1064SOL    HW2 6186  -5.144   7.904  -0.810
 1065SOL     OW 6187  -9.053   5.260 -10.286
 1065SOL    HW1 6188  -9.032  10.322 -10.209
 1065SOL    HW2 6189  -4.149   5.238 -10.284
 1066SOL     OW 6190   0.873   0.432   2.329
 1066SOL    HW1 6191   0.938   0.373   2.281
 1066SOL    HW2 6192   5.853   0.391   2.418
 1067SOL     OW 6193  -4.835   2.748   1.486
 1067SOL    HW1 6194  -4.884   2.674   1.439
 1067SOL    HW2 6195  -4.864   2.750   1.582
 1068SOL     OW 6196  -3.263   2.584  -0.626
 1068SOL    HW1 6197  -3.310   2.599  -0.713
 1068SOL    HW2 6198  -3.260   2.670  -0.575
 1069SOL     OW 6199  11.169  -1.516 -15.910
 1069SOL    HW1 6200   6.257  -1.498 -15.869
 1069SOL    HW2 6201   6.175   3.412 -15.977
 1070SOL     OW 6202   1.949   9.999   1.673
 1070SOL    HW1 6203  -3.007   4.915   1.638
 1070SOL    HW2 6204   2.014   5.073   1.674
 1071SOL     OW 6205  -6.255   5.952   4.282
 1071SOL    HW1 6206  -6.215   5.989   4.366
 1071SOL    HW2 6207  -6.312   5.873   4.304
 1072SOL     OW 6208   2.243   1.805   1.058
 1072SOL    HW1 6209   2.313   1.774   1.123
 1072SOL    HW2 6210   2.253   1.753   0.973
 1073SOL     OW 6211   4.872   5.724   3.237
 1073SOL    HW1 6212   4.857   5.770   3.150
 1073SOL    HW2 6213   4.801   5.752   3.302
 1074SOL     OW 6214   6.617   4.953  14.581
 1074SOL    HW1 6215   6.523   4.970  14.608
 1074SOL    HW2 6216   1.673   5.028  14.612
 1075SOL     OW 6217   4.340  -3.489   0.864
 1075SOL    HW1 6218   4.240  -3.488   0.857
 1075SOL    HW2 6219   4.376  -3.562   0.806
 1076SOL     OW 6220  -3.236   4.460 -12.444
 1076SOL    HW1 6221  -3.332   4.487 -12.458
 1076SOL    HW2 6222  -3.204   4.408 -12.523
 1077SOL     OW 6223   6.389   1.486  -3.851
 1077SOL    HW1 6224   6.447   1.566  -3.839
 1077SOL    HW2 6225   6.413   1.417  -3.783
 1078SOL     OW 6226   4.168   6.556   2.794
 1078SOL    HW1 6227   4.201   1.460   2.808
 1078SOL    HW2 6228   4.206   1.590   2.709
 1079SOL     OW 6229   9.911  -1.913   1.252
 1079SOL    HW1 6230   9.965  -1.945   1.173
 1079SOL    HW2 6231   9.830  -1.865   1.219
 1080SOL     OW 6232   6.106   4.734  -1.183
 1080SOL    HW1 6233   6.053  -0.261  -1.267
 1080SOL    HW2 6234   6.068   4.797  -1.115
 1081SOL     OW 6235   1.390   4.229 -10.574
 1081SOL    HW1 6236   6.324   4.295 -10.542
 1081SOL    HW2 6237   1.482   4.261 -10.549
 1082SOL     OW 6238   6.834  -0.674  11.323
 1082SOL    HW1 6239   6.890   4.372  11.253
 1082SOL    HW2 6240   6.882   4.246  11.356
 1083SOL     OW 6241  -0.619  -1.396  -8.613
 1083SOL    HW1 6242   4.330  -1.394  -8.699
 1083SOL    HW2 6243  -0.593  -1.303  -8.588
 1084SOL     OW 6244  -9.046   2.996   8.898
 1084SOL    HW1 6245  -9.105  12.978   8.821
 1084SOL    HW2 6246  -3.956   3.028   0.862
 1085SOL     OW 6247   1.071   0.418   7.859
 1085SOL    HW1 6248   5.995   0.421   7.797
 1085SOL    HW2 6249   1.041   0.439   7.952
 1086SOL     OW 6250   0.947   2.987  18.314
 1086SOL    HW1 6251   0.896   3.020  18.234
 1086SOL    HW2 6252   1.041   3.022  18.310
 1087SOL     OW 6253   1.571  -6.233   0.572
 1087SOL    HW1 6254   1.637 -11.291   0.623
 1087SOL    HW2 6255   1.484  -6.283   0.565
 1088SOL     OW 6256   9.422  -2.556  14.076
 1088SOL    HW1 6257   9.494  -2.490  14.061
 1088SOL    HW2 6258   9.341  -2.531  14.024
 1089SOL     OW 6259  -1.766   7.453   0.728
 1089SOL    HW1 6260   3.242   7.375   0.664
 1089SOL    HW2 6261  -1.765   7.419   0.822
 1090SOL     OW 6262   3.692   0.877   8.110
 1090SOL    HW1 6263   3.609  -9.169   8.145
 1090SOL    HW2 6264  -1.240   0.807   8.091
 1091SOL     OW 6265   0.388  12.585   7.431
 1091SOL    HW1 6266   0.293  12.582  15.403
 1091SOL    HW2 6267   0.430  12.671   7.402
 1092SOL     OW 6268  -1.235   8.409  16.680
 1092SOL    HW1 6269  -1.311   8.398  16.743
 1092SOL    HW2 6270  -1.149   8.390  16.728
 1093SOL     OW 6271  12.219   7.837  11.873
 1093SOL    HW1 6272  12.192   7.918  11.924
 1093SOL    HW2 6273  12.227   7.859  11.776
 1094SOL     OW 6274  14.834  -0.940   0.667
 1094SOL    HW1 6275  14.919  -5.942   0.720
 1094SOL    HW2 6276  14.781  -1.021   0.691
 1095SOL     OW 6277   0.609   8.278   2.080
 1095SOL    HW1 6278   0.692   8.326   2.052
 1095SOL    HW2 6279   0.539   8.344   2.104
 1096SOL     OW 6280   3.151   1.297  -5.246
 1096SOL    HW1 6281   3.134   1.393  -5.224
 1096SOL    HW2 6282   3.234   1.267  -5.199
 1097SOL     OW 6283   0.804   9.926   7.488
 1097SOL    HW1 6284   0.715   9.954  15.456
 1097SOL    HW2 6285  -4.135  10.004   7.487
 1098SOL     OW 6286  -2.376   8.782  -2.098
 1098SOL    HW1 6287  -2.352   8.686  -2.112
 1098SOL    HW2 6288  -2.409   8.821  -2.185
 1099SOL     OW 6289   8.364   3.148  -1.408
 1099SOL    HW1 6290   8.341   3.199  -1.326
 1099SOL    HW2 6291   8.427   3.074  -1.384
 1100SOL     OW 6292   1.639   6.032 -10.367
 1100SOL    HW1 6293   1.575   6.072 -10.433
 1100SOL    HW2 6294   1.724   6.008 -10.415
 1101SOL     OW 6295  -3.391   0.652 -10.010
 1101SOL    HW1 6296  -3.427   0.738 -10.044
 1101SOL    HW2 6297  -3.461   0.607  -9.953
 1102SOL     OW 6298   4.081   2.404   3.556
 1102SOL    HW1 6299   4.091   2.503   3.569
 1102SOL    HW2 6300   4.152   2.372   3.493
 1103SOL     OW 6301  -3.562   4.622  -8.521
 1103SOL    HW1 6302  -3.656   4.597 -16.503
 1103SOL    HW2 6303  -3.502   4.545  -8.499
 1104SOL     OW 6304  -2.937   9.215   9.459
 1104SOL    HW1 6305  -2.885   9.299   9.444
 1104SOL    HW2 6306  -2.887   9.156   9.523
 1105SOL     OW 6307   8.261   3.454  -8.747
 1105SOL    HW1 6308   8.208   3.417  -8.824
 1105SOL    HW2 6309   8.305   3.379  -8.698
 1106SOL     OW 6310   7.562   3.385  14.918
 1106SOL    HW1 6311   7.517   3.373  15.006
 1106SOL    HW2 6312   7.661   3.387  14.931
 1107SOL     OW 6313   7.353   5.872  11.210
 1107SOL    HW1 6314   7.340   5.774  11.227
 1107SOL    HW2 6315   7.277   5.907  11.156
 1108SOL     OW 6316   2.381   4.323   6.281
 1108SOL    HW1 6317   2.293   4.339   6.235
 1108SOL    HW2 6318   2.455   4.323   6.214
 1109SOL     OW 6319   3.689  -0.597  -0.396
 1109SOL    HW1 6320   3.719  -0.559  -0.308
 1109SOL    HW2 6321   3.762  -0.584  -0.464
 1110SOL     OW 6322   0.264  -2.312  -1.422
 1110SOL    HW1 6323   0.320   2.666  -1.502
 1110SOL    HW2 6324   0.167  -2.314  -1.448
 1111SOL     OW 6325   6.817   2.306   0.912
 1111SOL    HW1 6326   6.793   2.276   1.004
 1111SOL    HW2 6327   6.769   2.391   0.891
 1112SOL     OW 6328   5.989  -0.596  -4.099
 1112SOL    HW1 6329   6.055  -0.648  -4.154
 1112SOL    HW2 6330   6.019  -0.501  -4.094
 1113SOL     OW 6331   9.193   2.789  -2.874
 1113SOL    HW1 6332   9.251   2.795  -2.793
 1113SOL    HW2 6333   9.097   2.780  -2.847
 1114SOL     OW 6334  10.548  11.674   0.757
 1114SOL    HW1 6335  10.602  11.750   0.791
 1114SOL    HW2 6336  10.544  11.602   0.828
 1115SOL     OW 6337   8.110  -2.086   9.075
 1115SOL    HW1 6338   8.174  -2.056   9.146
 1115SOL    HW2 6339   8.160  -2.131   0.998
 1116SOL     OW 6340   2.643   1.020  -6.801
 1116SOL    HW1 6341  -2.416   0.953 -14.759
 1116SOL    HW2 6342   2.639   1.006  -6.900
 1117SOL     OW 6343   6.939  12.057  18.426
 1117SOL    HW1 6344   6.926   2.144  18.466
 1117SOL    HW2 6345   6.851  12.011  18.419
 1118SOL     OW 6346  -0.133   8.306  15.933
 1118SOL    HW1 6347  -0.130   8.405  15.927
 1118SOL    HW2 6348  -0.182   8.279  16.016
 1119SOL     OW 6349   1.952   6.717   1.974
 1119SOL    HW1 6350   1.932   6.637   1.916
 1119SOL    HW2 6351   2.051   6.723   1.989
 1120SOL     OW 6352   5.027   2.103 -11.555
 1120SOL    HW1 6353   4.941   2.069 -11.517
 1120SOL    HW2 6354   5.016   2.199 -11.581
 1121SOL     OW 6355   3.271   0.575  -5.007
 1121SOL    HW1 6356   3.369   5.568  -5.025
 1121SOL    HW2 6357   3.237   0.660  -5.047
 1122SOL     OW 6358   0.548   8.342   6.237
 1122SOL    HW1 6359   0.580   8.294   6.155
 1122SOL    HW2 6360   0.463   8.301   6.268
 1123SOL     OW 6361  -2.675  -2.109  -2.389
 1123SOL    HW1 6362  -2.577  -2.123  -2.408
 1123SOL    HW2 6363  -2.724  -2.099   5.527
 1124SOL     OW 6364   7.217  -1.546  -8.293
 1124SOL    HW1 6365   7.303  -1.588  -8.264
 1124SOL    HW2 6366   7.227  -1.510  -8.386
 1125SOL     OW 6367   2.182   4.693   5.339
 1125SOL    HW1 6368   2.157   4.762   5.271
 1125SOL    HW2 6369   2.278   4.668   5.328
 1126SOL     OW 6370   2.485  -1.985   0.217
 1126SOL    HW1 6371   2.554  -1.932   0.265
 1126SOL    HW2 6372   2.521  -2.076   0.196
 1127SOL     OW 6373   7.832   5.889  -3.549
 1127SOL    HW1 6374   7.923   5.924  -3.530
 1127SOL    HW2 6375   7.836  10.824  -3.623
 1128SOL     OW 6376  11.330  -0.484  14.428
 1128SOL    HW1 6377  11.356  -0.397  14.385
 1128SOL    HW2 6378  11.237  -0.477  14.464
 1129SOL     OW 6379  -0.950   7.082   7.671
 1129SOL    HW1 6380  -0.987   6.990  -0.338
 1129SOL    HW2 6381  -0.960   7.116   7.765
 1130SOL     OW 6382  -1.300   1.207   0.464
 1130SOL    HW1 6383  -1.306   1.239   0.559
 1130SOL    HW2 6384  -1.242   1.269   0.412
 1131SOL     OW 6385   5.296  -2.334  21.088
 1131SOL    HW1 6386   5.347  -2.365  29.171
 1131SOL    HW2 6387   5.203   2.631  21.093
 1132SOL     OW 6388  11.653   2.168  14.651
 1132SOL    HW1 6389   1.621   2.098  22.589
 1132SOL    HW2 6390  11.751   2.163  14.665
 1133SOL     OW 6391   1.312   3.811   9.491
 1133SOL    HW1 6392   1.335  -1.229   9.580
 1133SOL    HW2 6393   1.395   3.829   9.439
 1134SOL     OW 6394  11.627   1.705   6.381
 1134SOL    HW1 6395  11.574   1.660   6.453
 1134SOL    HW2 6396  11.680   1.637   6.330
 1135SOL     OW 6397  -4.227  -7.570  -2.394
 1135SOL    HW1 6398  -4.288  -7.641  -2.360
 1135SOL    HW2 6399  -4.271  -7.480 -10.387
 1136SOL     OW 6400  -4.503   2.272  -2.944
 1136SOL    HW1 6401   0.505   2.228  -3.033
 1136SOL    HW2 6402   0.564   2.347  -2.938
 1137SOL     OW 6403   5.373   3.049   4.677
 1137SOL    HW1 6404   5.315   3.035   4.758
 1137SOL    HW2 6405   5.453   3.103   4.703
 1138SOL     OW 6406   7.522  -3.412  13.321
 1138SOL    HW1 6407   7.547  -3.363   5.402
 1138SOL    HW2 6408   7.508  -3.346  13.247
 1139SOL     OW 6409   1.717   5.554  16.530
 1139SOL    HW1 6410   1.757   5.642  16.555
 1139SOL    HW2 6411   1.787  10.497  16.490
 1140SOL     OW 6412   6.071   8.828  -5.326
 1140SOL    HW1 6413   6.125   8.746  -5.342
 1140SOL    HW2 6414   6.123   8.891  -5.268
 1141SOL     OW 6415   4.542  -5.377   0.061
 1141SOL    HW1 6416   4.548  -5.477   0.056
 1141SOL    HW2 6417   4.533  -0.338  -0.031
 1142SOL     OW 6418  -2.793   0.674  10.853
 1142SOL    HW1 6419  -2.804   0.649  10.757
 1142SOL    HW2 6420   2.273   0.750  10.860
 1143SOL     OW 6421   2.043   4.696   8.768
 1143SOL    HW1 6422   2.104   4.624   0.799
 1143SOL    HW2 6423   2.071   4.723   8.676
 1144SOL     OW 6424   8.932   6.108  -7.240
 1144SOL    HW1 6425   8.975   6.018  -7.241
 1144SOL    HW2 6426   8.901   6.130  -7.147
 1145SOL     OW 6427   4.100   1.381   5.578
 1145SOL    HW1 6428   4.138   1.423   5.660
 1145SOL    HW2 6429   4.003   1.359   5.593
 1146SOL     OW 6430   0.959  -0.647  15.676
 1146SOL    HW1 6431   0.877  -0.610  15.631
 1146SOL    HW2 6432   1.033   4.348  15.610
 1147SOL     OW 6433  -4.367  -8.492 -13.162
 1147SOL    HW1 6434  -4.281  -8.511 -13.116
 1147SOL    HW2 6435  -4.387  -8.566 -13.227
 1148SOL     OW 6436   1.745  -0.326  -6.771
 1148SOL    HW1 6437   1.778   4.747  -6.709
 1148SOL    HW2 6438   1.697   4.717  -6.848
 1149SOL     OW 6439   4.090   2.499   7.479
 1149SOL    HW1 6440   4.079  -2.416   7.429
 1149SOL    HW2 6441   4.184   2.490   7.512
 1150SOL     OW 6442  -0.897  -3.364  13.168
 1150SOL    HW1 6443  -0.856  -3.276  13.194
 1150SOL    HW2 6444  -0.930  -3.359  13.074
 1151SOL     OW 6445   4.631   2.646  18.711
 1151SOL    HW1 6446   4.603   2.700  18.631
 1151SOL    HW2 6447   4.701   2.580  10.680
 1152SOL     OW 6448  -4.873   5.858   9.211
 1152SOL    HW1 6449   0.201   5.927   9.204
 1152SOL    HW2 6450  -4.846   5.776   9.161
 1153SOL     OW 6451  -0.411   6.566  20.503
 1153SOL    HW1 6452  -0.474   1.491  20.478
 1153SOL    HW2 6453  -0.388   6.620  20.423
 1154SOL     OW 6454  10.664   5.093   0.192
 1154SOL    HW1 6455  10.706   5.006   0.167
 1154SOL    HW2 6456  10.643   5.093   0.290
 1155SOL     OW 6457   8.434   1.144  12.084
 1155SOL    HW1 6458   8.451   1.241  12.102
 1155SOL    HW2 6459   8.462   1.122   3.988
 1156SOL     OW 6460   3.350   6.164   8.448
 1156SOL    HW1 6461  -1.659   6.160   8.548
 1156SOL    HW2 6462   3.437   6.124   8.420
 1157SOL     OW 6463   1.802   3.739  -6.216
 1157SOL    HW1 6464  -3.175   3.816  -6.275
 1157SOL    HW2 6465   1.885   3.694  -6.184
 1158SOL     OW 6466  -4.650   2.549   9.418
 1158SOL    HW1 6467  -4.623   2.587   9.329
 1158SOL    HW2 6468  -4.703   2.617   9.468
 1159SOL     OW 6469  -5.288  -4.013  13.758
 1159SOL    HW1 6470  -5.377  -4.054  13.782
 1159SOL    HW2 6471  -0.238  -4.074  13.695
 1160SOL     OW 6472  -1.744   2.425  23.918
 1160SOL    HW1 6473   3.160   2.446  23.930
 1160SOL    HW2 6474  -1.722   2.340  23.965
 1161SOL     OW 6475  10.203  -2.021   4.852
 1161SOL    HW1 6476  10.143  -1.941   4.853
 1161SOL    HW2 6477  10.222  -2.050   4.946
 1162SOL     OW 6478  -2.947  -1.024  15.866
 1162SOL    HW1 6479  -2.931  -1.122  15.876
 1162SOL    HW2 6480   2.001  -0.991  15.944
 1163SOL     OW 6481   6.552  -2.802  -0.440
 1163SOL    HW1 6482   6.521  -2.777  -8.352
 1163SOL    HW2 6483   6.637  -2.753  -0.460
 1164SOL     OW 6484   6.136  -2.188   6.534
 1164SOL    HW1 6485   6.090  -2.267   6.492
 1164SOL    HW2 6486   6.117  -2.106   6.481
 1165SOL     OW 6487   7.159   1.890  -5.241
 1165SOL    HW1 6488   7.238   1.935  -5.284
 1165SOL    HW2 6489   7.094   1.864  -5.312
 1166SOL     OW 6490  -5.186  -6.325  -0.321
 1166SOL    HW1 6491  -5.158  -6.245  -0.373
 1166SOL    HW2 6492  -5.124  -6.401  -0.339
 1167SOL     OW 6493  -1.284  -3.080   6.034
 1167SOL    HW1 6494  -1.206  -3.017  -1.961
 1167SOL    HW2 6495  -1.263  -3.151   5.967
 1168SOL     OW 6496   0.644  -4.236   7.388
 1168SOL    HW1 6497   0.640   0.758   7.488
 1168SOL    HW2 6498   0.663  -4.141   7.362
 1169SOL     OW 6499   7.387   2.479   6.886
 1169SOL    HW1 6500  12.457   2.439   6.947
 1169SOL    HW2 6501   7.389   2.430   6.798
 1170SOL     OW 6502   5.039  -3.882   7.575
 1170SOL    HW1 6503   5.116   1.181   7.589
 1170SOL    HW2 6504   5.073  -3.972   7.549
 1171SOL     OW 6505  11.898   1.971  -8.003
 1171SOL    HW1 6506  11.836   2.019  -7.941
 1171SOL    HW2 6507  11.914   1.878  -7.969
 1172SOL     OW 6508   5.300   5.217  -9.042
 1172SOL    HW1 6509   5.240   5.291  -9.071
 1172SOL    HW2 6510   5.368   5.199  -9.113
 1173SOL     OW 6511   2.443   5.630  -4.463
 1173SOL    HW1 6512   2.535  10.593  -4.459
 1173SOL    HW2 6513   7.451   5.728  -4.479
 1174SOL     OW 6514   1.174  -0.320   0.082
 1174SOL    HW1 6515   1.210  -0.412   0.098
 1174SOL    HW2 6516   1.131  -0.316  -0.008
 1175SOL     OW 6517   0.419  10.840  -1.909
 1175SOL    HW1 6518   0.357  10.862   6.170
 1175SOL    HW2 6519   0.511  10.871  -1.887
 1176SOL     OW 6520   3.877  11.134  -7.903
 1176SOL    HW1 6521   3.853  11.038  -7.911
 1176SOL    HW2 6522   3.912  11.153  -7.812
 1177SOL     OW 6523   7.415   1.986   7.112
 1177SOL    HW1 6524   7.427   2.000   7.211
 1177SOL    HW2 6525   7.347   1.915   7.096
 1178SOL     OW 6526   7.214   8.002  -5.068
 1178SOL    HW1 6527   7.242   8.097  -5.055
 1178SOL    HW2 6528   7.193   7.962  -4.979
 1179SOL     OW 6529   0.121  10.017   8.180
 1179SOL    HW1 6530   0.052  10.025   8.252
 1179SOL    HW2 6531   0.117   9.925   0.137
 1180SOL     OW 6532   4.913   1.325  17.104
 1180SOL    HW1 6533   4.842   1.345  17.171
 1180SOL    HW2 6534   4.879   1.260   9.033
 1181SOL     OW 6535  -2.859   7.507   0.321
 1181SOL    HW1 6536  -2.854   2.571   0.396
 1181SOL    HW2 6537  -2.813   7.545   0.240
 1182SOL     OW 6538  10.208   3.164   3.330
 1182SOL    HW1 6539  10.235   3.260   3.337
 1182SOL    HW2 6540  10.150   3.139   3.408
 1183SOL     OW 6541   7.316  10.510   4.586
 1183SOL    HW1 6542   7.310  10.447   4.508
 1183SOL    HW2 6543   7.360  10.595   4.557
 1184SOL     OW 6544   1.592   4.762  -3.289
 1184SOL    HW1 6545   1.650  -0.195  -3.220
 1184SOL    HW2 6546   6.645   4.689  -3.334
 1185SOL     OW 6547   2.736   0.901   7.708
 1185SOL    HW1 6548   2.755   0.841   7.630
 1185SOL    HW2 6549   7.690   0.849   7.779
 1186SOL     OW 6550  -2.707  -3.462 -10.125
 1186SOL    HW1 6551  -2.612  -3.437 -10.100
 1186SOL    HW2 6552  -2.707  -3.501  -2.214
 1187SOL     OW 6553   8.113   7.067   2.641
 1187SOL    HW1 6554   8.125   7.164   2.618
 1187SOL    HW2 6555   8.039   7.058   2.707
 1188SOL     OW 6556   0.938   7.295  -1.867
 1188SOL    HW1 6557   0.879   7.274  -1.789
 1188SOL    HW2 6558   0.900   7.371  -1.919
 1189SOL     OW 6559   1.990   5.608   5.254
 1189SOL    HW1 6560   2.058   5.550   5.299
 1189SOL    HW2 6561   1.917   5.630   5.319
 1190SOL     OW 6562   6.882  13.485   0.820
 1190SOL    HW1 6563   6.833  13.434   0.750
 1190SOL    HW2 6564   6.881  13.435   0.907
 1191SOL     OW 6565  -7.207  11.290  -4.686
 1191SOL    HW1 6566  -2.246  11.200  -4.668
 1191SOL    HW2 6567  -7.131  11.305  -4.622
 1192SOL     OW 6568  -2.255   7.659  13.964
 1192SOL    HW1 6569  -2.205   2.743  13.955
 1192SOL    HW2 6570  -2.296   7.654  14.056
 1193SOL     OW 6571  -9.578  -0.621  -7.282
 1193SOL    HW1 6572  -9.611  -0.544  -7.228
 1193SOL    HW2 6573  -9.621  -0.705  -7.250
 1194SOL     OW 6574   5.949   1.321  -2.336
 1194SOL    HW1 6575   5.922   1.225  -2.340
 1194SOL    HW2 6576   6.036  -3.668  -2.383
 1195SOL     OW 6577   6.187   6.871   0.221
 1195SOL    HW1 6578   6.101   6.830   8.192
 1195SOL    HW2 6579   6.263   1.807   0.202
 1196SOL     OW 6580   5.849   3.503   6.697
 1196SOL    HW1 6581   5.782   3.527   6.627
 1196SOL    HW2 6582   5.917   3.440   6.657
 1197SOL     OW 6583   0.853   4.713  12.184
 1197SOL    HW1 6584   0.926   4.656  12.146
 1197SOL    HW2 6585   0.850   4.702  12.283
 1198SOL     OW 6586   8.785  11.986   8.952
 1198SOL    HW1 6587   8.693  12.023   8.946
 1198SOL    HW2 6588   3.845  12.040   0.892
 1199SOL     OW 6589  -0.878   6.205  12.647
 1199SOL    HW1 6590  -0.902   6.205  12.550
 1199SOL    HW2 6591  -0.863   6.110  12.677
 1200SOL     OW 6592   4.959   1.822   8.075
 1200SOL    HW1 6593   5.017   1.750   8.113
 1200SOL    HW2 6594   4.932   1.797   7.982
 1201SOL     OW 6595  -1.319   5.051  -0.348
 1201SOL    HW1 6596  -1.333   4.993  -0.428
 1201SOL    HW2 6597  -1.395   5.038  -0.284
 1202SOL     OW 6598  -1.893   7.130  -3.306
 1202SOL    HW1 6599  -1.804   7.098  -3.274
 1202SOL    HW2 6600  -1.907   7.224  -3.276
 1203SOL     OW 6601   1.859   5.764  -4.699
 1203SOL    HW1 6602   1.807   5.715  -4.629
 1203SOL    HW2 6603   1.813   5.754  -4.788
 1204SOL     OW 6604  12.506   6.122  -4.816
 1204SOL    HW1 6605  12.473   6.030  -4.795
 1204SOL    HW2 6606  12.566   6.119  -4.896
 1205SOL     OW 6607  -4.247   5.647  -1.263
 1205SOL    HW1 6608  -4.183   5.700  -1.319
 1205SOL    HW2 6609  -4.327   5.703  -1.242
 1206SOL     OW 6610   5.363   3.183   7.888
 1206SOL    HW1 6611   5.286   3.175   7.952
 1206SOL    HW2 6612   5.338  -1.863   7.802
 1207SOL     OW 6613   2.379  -2.137   2.762
 1207SOL    HW1 6614   2.359   2.889   2.857
 1207SOL    HW2 6615   2.345  -2.230   2.745
 1208SOL     OW 6616  -0.488   2.019 -11.127
 1208SOL    HW1 6617  -0.533   2.048 -11.043
 1208SOL    HW2 6618  -0.490   1.920 -11.133
 1209SOL     OW 6619  10.356  -1.931  -5.428
 1209SOL    HW1 6620  10.425  -1.877  -5.477
 1209SOL    HW2 6621  10.271  -1.879  -5.423
 1210SOL     OW 6622  -5.851   1.756   0.061
 1210SOL    HW1 6623  -0.904   1.839   0.064
 1210SOL    HW2 6624  -5.754   1.780   0.051
 1211SOL     OW 6625  -3.118   3.939   5.471
 1211SOL    HW1 6626   1.792   3.954   5.510
 1211SOL    HW2 6627  -3.049  -1.045   5.541
 1212SOL     OW 6628  -2.695   4.488  -0.123
 1212SOL    HW1 6629  -2.668   4.492  -0.026
 1212SOL    HW2 6630  -2.639  -0.450  -0.176
 1213SOL     OW 6631  -0.721   4.886   7.792
 1213SOL    HW1 6632  -0.738   4.858   7.698
 1213SOL    HW2 6633  -0.623  -0.117   7.811
 1214SOL     OW 6634  -3.589   1.799 -12.197
 1214SOL    HW1 6635  -3.493   1.797 -12.166
 1214SOL    HW2 6636  -3.595   1.757 -12.287
 1215SOL     OW 6637  -3.345  -1.084 -12.949
 1215SOL    HW1 6638  -3.402  -1.059 -13.027
 1215SOL    HW2 6639  -3.330  -1.183 -12.948
 1216SOL     OW 6640   1.733   2.377  -3.067
 1216SOL    HW1 6641   1.688   2.365  -3.156
 1216SOL    HW2 6642   1.780   2.465  -3.065
 1217SOL     OW 6643   0.435   4.275  18.231
 1217SOL    HW1 6644   0.444   4.195  18.291
 1217SOL    HW2 6645   0.401   4.352  18.284
 1218SOL     OW 6646   5.196   0.896   0.639
 1218SOL    HW1 6647   5.116   0.950   0.666
 1218SOL    HW2 6648   5.193   0.807   0.686
 1219SOL     OW 6649   3.964   6.412   1.529
 1219SOL    HW1 6650   3.903   6.332  -6.468
 1219SOL    HW2 6651   3.968   6.443   1.434
 1220SOL     OW 6652  -4.247  -3.832   2.722
 1220SOL    HW1 6653  -9.264  -3.879   2.809
 1220SOL    HW2 6654  -4.332  -3.784   2.695
 1221SOL     OW 6655  -1.576   1.652   3.186
 1221SOL    HW1 6656  -1.637   6.634   3.263
 1221SOL    HW2 6657  -1.522  -3.267   3.207
 1222SOL     OW 6658  -4.301  -4.112 -10.898
 1222SOL    HW1 6659  -4.377  -4.177  -2.911
 1222SOL    HW2 6660  -4.338  -4.028 -10.859
 1223SOL     OW 6661  -3.841  -5.854  -0.983
 1223SOL    HW1 6662  -3.898  -5.935  -0.996
 1223SOL    HW2 6663   1.119  -5.777  -1.032
 1224SOL     OW 6664   2.332   3.014   0.545
 1224SOL    HW1 6665  -2.727   2.968   0.613
 1224SOL    HW2 6666  -2.602   2.950   0.510
 1225SOL     OW 6667   0.697  -0.035  -6.108
 1225SOL    HW1 6668   0.746  -0.101  -6.052
 1225SOL    HW2 6669   0.727   0.057  -6.085
 1226SOL     OW 6670  10.681  -2.475  20.999
 1226SOL    HW1 6671  10.721  -2.466  20.908
 1226SOL    HW2 6672  10.631  -2.392  13.020
 1227SOL     OW 6673   7.083  -0.023   0.004
 1227SOL    HW1 6674   7.163   0.011   0.053
 1227SOL    HW2 6675   7.059  -0.113   0.041
 1228SOL     OW 6676   1.917   6.661  -3.551
 1228SOL    HW1 6677   1.971   6.657  -3.635
 1228SOL    HW2 6678   1.850   6.736  -3.558
 1229SOL     OW 6679   5.506   7.098  -3.948
 1229SOL    HW1 6680   5.516   7.137  -3.857
 1229SOL    HW2 6681   0.433   7.146  -3.998
 1230SOL     OW 6682  13.045   1.555   3.824
 1230SOL    HW1 6683  12.947   1.574   3.820
 1230SOL    HW2 6684  13.066  -3.498   3.906
 1231SOL     OW 6685   1.346   7.123  11.259
 1231SOL    HW1 6686   1.274   7.083  11.201
 1231SOL    HW2 6687   1.370   7.058  11.331
 1232SOL     OW 6688   4.836  11.718  -6.315
 1232SOL    HW1 6689   4.892  11.645  -6.356
 1232SOL    HW2 6690  -0.243  11.678  -6.268
 1233SOL     OW 6691   4.519  -1.626   0.670
 1233SOL    HW1 6692   4.464  -1.577   0.738
 1233SOL    HW2 6693   4.465  -1.702   0.633
 1234SOL     OW 6694  12.215   9.172 -11.881
 1234SOL    HW1 6695  12.286   9.208 -11.820
 1234SOL    HW2 6696  12.130   9.160 -11.830
 1235SOL     OW 6697   9.963   5.508   7.986
 1235SOL    HW1 6698   9.968   5.606   7.967
 1235SOL    HW2 6699   9.901   5.464   7.921
 1236SOL     OW 6700   9.646   0.870   1.084
 1236SOL    HW1 6701   4.614   0.777   1.108
 1236SOL    HW2 6702   9.634   5.932   1.162
 1237SOL     OW 6703   6.597  17.097  -2.217
 1237SOL    HW1 6704   6.636  17.139  -2.135
 1237SOL    HW2 6705   6.628  17.002  -2.223
 1238SOL     OW 6706  -5.641  -5.487   7.639
 1238SOL    HW1 6707  -5.643  -5.522   7.545
 1238SOL    HW2 6708  -5.734 -10.472   7.670
 1239SOL     OW 6709   1.794   5.475  10.942
 1239SOL    HW1 6710   6.886   5.448  10.910
 1239SOL    HW2 6711   1.756   5.403  11.000
 1240SOL     OW 6712   5.189  -2.538   5.466
 1240SOL    HW1 6713   5.093  -2.536   5.439
 1240SOL    HW2 6714   5.224  -2.445  13.477
 1241SOL     OW 6715   1.400  -0.311  19.652
 1241SOL    HW1 6716   6.331  -0.259  19.606
 1241SOL    HW2 6717   1.432  -0.385  19.593
 1242SOL     OW 6718   6.760  10.988   9.288
 1242SOL    HW1 6719   6.664  11.015   9.300
 1242SOL    HW2 6720   6.767   5.886   9.291
 1243SOL     OW 6721   4.258  -9.076   2.361
 1243SOL    HW1 6722  -0.662  -9.039   2.407
 1243SOL    HW2 6723   4.284  -4.153   2.306
 1244SOL     OW 6724   2.265   3.100  -0.989
 1244SOL    HW1 6725   2.312   3.099  -1.077
 1244SOL    HW2 6726  -2.688  -6.844   7.078
 1245SOL     OW 6727  -0.059  -2.894 -12.135
 1245SOL    HW1 6728  -0.031  -2.928 -12.225
 1245SOL    HW2 6729  -0.059  -2.969 -12.069
 1246SOL     OW 6730   1.406   9.561  -5.975
 1246SOL    HW1 6731   1.353   9.527  -5.897
 1246SOL    HW2 6732   1.501   9.533  -5.966
 1247SOL     OW 6733  -4.193   6.333  -0.623
 1247SOL    HW1 6734  -4.268   6.323  -0.688
 1247SOL    HW2 6735  -4.151   6.423  -0.633
 1248SOL     OW 6736   7.317   0.527  11.772
 1248SOL    HW1 6737   7.222   0.497  11.767
 1248SOL    HW2 6738   7.353   0.540  11.680
 1249SOL     OW 6739   0.903   3.045   7.167
 1249SOL    HW1 6740   0.928   2.966   7.223
 1249SOL    HW2 6741   0.931   3.129   7.213
 1250SOL     OW 6742   4.191  -3.992  11.520
 1250SOL    HW1 6743   4.148  -4.079  11.543
 1250SOL    HW2 6744   4.121  -3.926  11.494
 1251SOL     OW 6745   5.680   3.620  10.213
 1251SOL    HW1 6746   5.606  -1.394  10.146
 1251SOL    HW2 6747   5.762  -1.430  10.181
 1252SOL     OW 6748   5.713   5.380   6.896
 1252SOL    HW1 6749   5.624   5.422   6.910
 1252SOL    HW2 6750   5.702   5.283   6.877
 1253SOL     OW 6751  -3.229   6.817  10.198
 1253SOL    HW1 6752  -3.272   6.861  10.278
 1253SOL    HW2 6753  -3.189   6.729  10.225
 1254SOL     OW 6754   1.903   3.288  -6.114
 1254SOL    HW1 6755   1.930   3.262  -6.021
 1254SOL    HW2 6756   1.973   3.346  -6.154
 1255SOL     OW 6757   3.694  -3.863  -0.450
 1255SOL    HW1 6758   3.738  -3.904  -0.530
 1255SOL    HW2 6759   3.706  -3.763  -0.453
 1256SOL     OW 6760  -0.163   5.984  -3.990
 1256SOL    HW1 6761  -0.257   5.956  -4.006
 1256SOL    HW2 6762  -0.132   5.947  -3.902
 1257SOL     OW 6763  -3.620   2.021   3.955
 1257SOL    HW1 6764  -3.602   1.990   4.049
 1257SOL    HW2 6765  -3.604   1.945   3.892
 1258SOL     OW 6766  -1.685   7.080  -1.554
 1258SOL    HW1 6767  -1.756   7.079  -1.623
 1258SOL    HW2 6768  -1.727  12.075  -1.463
 1259SOL     OW 6769  11.876   7.377  -7.696
 1259SOL    HW1 6770  16.870   7.346  -7.601
 1259SOL    HW2 6771  11.956   7.437  -7.704
 1260SOL     OW 6772   0.944   6.448   3.445
 1260SOL    HW1 6773   1.037   6.413   3.433
 1260SOL    HW2 6774   0.878   1.378   3.413
 1261SOL     OW 6775   1.167   3.446  10.283
 1261SOL    HW1 6776   1.133   3.517  10.222
 1261SOL    HW2 6777   1.265   3.461  10.300
 1262SOL     OW 6778   2.868  -3.443   3.267
 1262SOL    HW1 6779   2.913   1.560   3.356
 1262SOL    HW2 6780   2.838  -3.536   3.246
 1263SOL     OW 6781  -0.204   0.270   2.788
 1263SOL    HW1 6782  -0.120   0.287   2.735
 1263SOL    HW2 6783  -0.188   0.198   2.855
 1264SOL     OW 6784   8.914  14.220   7.636
 1264SOL    HW1 6785   8.987  14.237   7.702
 1264SOL    HW2 6786   8.950  14.165   7.560
 1265SOL     OW 6787   6.659  -3.521   9.760
 1265SOL    HW1 6788   1.665  -3.443   9.697
 1265SOL    HW2 6789   1.603  -3.593   9.717
 1266SOL     OW 6790  -2.802  -0.085  -4.557
 1266SOL    HW1 6791  -2.748  -0.162  -4.523
 1266SOL    HW2 6792   2.171  -0.027  -4.480
 1267SOL     OW 6793   3.679   1.142  13.928
 1267SOL    HW1 6794   3.719   1.234  13.928
 1267SOL    HW2 6795   3.579   1.149  13.927
 1268SOL     OW 6796   6.083   4.610  -0.156
 1268SOL    HW1 6797   6.099   4.600  -0.254
 1268SOL    HW2 6798   6.036   4.528  -0.122
 1269SOL     OW 6799  13.055   6.864  -4.131
 1269SOL    HW1 6800  13.054   6.864  -4.231
 1269SOL    HW2 6801  13.013   6.949  -4.098
 1270SOL     OW 6802   0.511   5.470   5.812
 1270SOL    HW1 6803   0.505   5.518   5.725
 1270SOL    HW2 6804   0.556   5.383   5.799
 1271SOL     OW 6805   5.103   1.239   4.532
 1271SOL    HW1 6806   5.064   1.195   4.613
 1271SOL    HW2 6807   5.046   1.318   4.506
 1272SOL     OW 6808  11.874  -1.987  14.748
 1272SOL    HW1 6809  11.802  -1.918  14.758
 1272SOL    HW2 6810  11.937  -1.981  14.825
 1273SOL     OW 6811  11.958  -2.803  20.677
 1273SOL    HW1 6812  11.887  -2.771  20.614
 1273SOL    HW2 6813  12.009  -2.724  20.713
 1274SOL     OW 6814  -2.008   3.626   7.408
 1274SOL    HW1 6815  -2.042   3.661   7.321
 1274SOL    HW2 6816  -1.925   3.675   7.434
 1275SOL     OW 6817  -2.327   6.051   9.691
 1275SOL    HW1 6818  -2.388   0.970   9.681
 1275SOL    HW2 6819  -2.246   6.024   9.741
 1276SOL     OW 6820   6.097  -5.319 -21.197
 1276SOL    HW1 6821   6.071  -5.370 -13.276
 1276SOL    HW2 6822   6.169  -5.253 -21.220
 1277SOL     OW 6823  -0.103   6.810   0.968
 1277SOL    HW1 6824  -0.143   6.889   1.014
 1277SOL    HW2 6825  -0.063   6.749   1.036
 1278SOL     OW 6826  -3.447   6.375  -7.902
 1278SOL    HW1 6827  -3.537   6.348  -7.937
 1278SOL    HW2 6828  -3.458   6.440 -15.831
 1279SOL     OW 6829   0.079   4.664  -4.251
 1279SOL    HW1 6830   0.089   4.587  -4.314
 1279SOL    HW2 6831   0.162   4.720  -4.253
 1280SOL     OW 6832   6.518   5.379  11.116
 1280SOL    HW1 6833   6.493   5.292  11.073
 1280SOL    HW2 6834   6.497   5.376  11.214
 1281SOL     OW 6835   4.860   1.210  10.799
 1281SOL    HW1 6836   4.935  -3.803  10.865
 1281SOL    HW2 6837   4.896   1.252  10.716
 1282SOL     OW 6838  -2.715   1.431   1.114
 1282SOL    HW1 6839  -2.712   1.431   1.014
 1282SOL    HW2 6840  -2.806   6.462   1.145
 1283SOL     OW 6841   5.737   3.825  -2.138
 1283SOL    HW1 6842   0.679   3.887  -2.083
 1283SOL    HW2 6843   5.826   3.869  -2.157
 1284SOL     OW 6844   2.657   0.091   1.922
 1284SOL    HW1 6845   2.677   5.013   1.865
 1284SOL    HW2 6846   2.662   0.066   2.018
 1285SOL     OW 6847   2.462   0.572  -1.598
 1285SOL    HW1 6848   2.536   0.636  -1.580
 1285SOL    HW2 6849   2.384   0.620  -1.636
 1286SOL     OW 6850  -5.762   6.586   3.586
 1286SOL    HW1 6851  -0.772   1.485   3.580
 1286SOL    HW2 6852  -5.777   1.614   3.680
 1287SOL     OW 6853   2.313  -0.779  16.006
 1287SOL    HW1 6854   2.366   4.138  16.022
 1287SOL    HW2 6855   2.219  -0.792  16.037
 1288SOL     OW 6856   3.587   7.270  10.557
 1288SOL    HW1 6857   3.502   7.288  10.508
 1288SOL    HW2 6858   3.630   7.356  10.582
 1289SOL     OW 6859   7.417   1.694   2.953
 1289SOL    HW1 6860   7.508   1.706   2.913
 1289SOL    HW2 6861   7.409   1.602   2.991
 1290SOL     OW 6862  -2.298  -4.487  -2.457
 1290SOL    HW1 6863  -2.266  -4.519  -2.546
 1290SOL    HW2 6864  -2.248  -4.404  -2.432
 1291SOL     OW 6865   2.914   0.706   5.616
 1291SOL    HW1 6866   2.974   0.686   5.539
 1291SOL    HW2 6867   2.924   0.802   5.642
 1292SOL     OW 6868   4.367   1.099  -4.295
 1292SOL    HW1 6869   4.299   1.084  -4.367
 1292SOL    HW2 6870   4.454   1.059  -4.324
 1293SOL     OW 6871  11.947   8.098   0.932
 1293SOL    HW1 6872  11.984   3.149   0.856
 1293SOL    HW2 6873  12.016   3.089   1.005
 1294SOL     OW 6874   2.981   5.724   4.853
 1294SOL    HW1 6875   2.894   5.763   4.823
 1294SOL    HW2 6876   2.990   5.631   4.818
 1295SOL     OW 6877   3.393  -3.706  -2.225
 1295SOL    HW1 6878   3.336  -3.713  -2.306
 1295SOL    HW2 6879   3.378  -3.617  -2.181
 1296SOL     OW 6880   0.046  -5.295  12.056
 1296SOL    HW1 6881   0.011  -5.285  11.963
 1296SOL    HW2 6882   0.124  -5.357  12.056
 1297SOL     OW 6883   2.313  -1.636   6.005
 1297SOL    HW1 6884   2.247  -1.696   6.050
 1297SOL    HW2 6885   2.384  -1.692   5.962
 1298SOL     OW 6886  13.899   2.097  -6.775
 1298SOL    HW1 6887  13.898  -2.980   1.294
 1298SOL    HW2 6888  13.865   2.066  -6.863
 1299SOL     OW 6889   1.642  10.069  18.896
 1299SOL    HW1 6890   1.646   9.975  18.931
 1299SOL    HW2 6891   1.700  10.128  18.953
 1300SOL     OW 6892   0.630  10.820   7.692
 1300SOL    HW1 6893   0.728  10.804   7.708
 1300SOL    HW2 6894   0.577  10.777   7.765
 1301SOL     OW 6895  10.431  15.539 -17.603
 1301SOL    HW1 6896  15.400  15.449 -17.630
 1301SOL    HW2 6897   5.483  15.532 -17.520
 1302SOL     OW 6898  -3.709  -1.793  16.252
 1302SOL    HW1 6899  -3.800  -1.772  16.216
 1302SOL    HW2 6900  -3.664  -1.708  16.280
 1303SOL     OW 6901   2.141  11.389   1.920
 1303SOL    HW1 6902   7.151  11.477   1.967
 1303SOL    HW2 6903   7.065  11.391   1.858
 1304SOL     OW 6904  -0.454   1.569   2.622
 1304SOL    HW1 6905  -0.482   1.510  10.700
 1304SOL    HW2 6906   4.642   6.598   2.635
 1305SOL     OW 6907   8.337   6.563  -6.826
 1305SOL    HW1 6908   8.381   6.557  -6.737
 1305SOL    HW2 6909   3.347   1.474  -6.875
 1306SOL     OW 6910   3.633   1.573  -5.237
 1306SOL    HW1 6911   3.663   1.508  -5.168
 1306SOL    HW2 6912   3.687   1.561  -5.321
 1307SOL     OW 6913   4.517  -2.651  -8.701
 1307SOL    HW1 6914   4.515  -2.554  -8.678
 1307SOL    HW2 6915   9.614  -2.684  -8.699
 1308SOL     OW 6916  -7.040   2.681  13.734
 1308SOL    HW1 6917  -7.111   2.707  13.668
 1308SOL    HW2 6918  -7.014   2.760  13.789
 1309SOL     OW 6919   7.055   1.923  14.217
 1309SOL    HW1 6920   7.091   1.838  14.178
 1309SOL    HW2 6921   7.125   1.965  14.274
 1310SOL     OW 6922  -8.223  -2.745  10.804
 1310SOL    HW1 6923  -8.150  -2.782  10.747
 1310SOL    HW2 6924  -3.200  -2.651  10.831
 1311SOL     OW 6925   6.615  -7.094   0.685
 1311SOL    HW1 6926   6.668  -7.061   0.607
 1311SOL    HW2 6927   6.673  -2.149   0.744
 1312SOL     OW 6928   6.692   1.658  -6.874
 1312SOL    HW1 6929   6.723   1.641  -6.780
 1312SOL    HW2 6930   6.671   1.571  -6.918
 1313SOL     OW 6931   7.897   0.592   3.251
 1313SOL    HW1 6932   7.955   0.595   3.170
 1313SOL    HW2 6933   7.953   0.567   3.330
 1314SOL     OW 6934   4.190   6.502   7.815
 1314SOL    HW1 6935   4.133   1.458   7.885
 1314SOL    HW2 6936   4.132   1.552   7.752
 1315SOL     OW 6937   9.005   7.407  -8.287
 1315SOL    HW1 6938   4.052   7.461  -8.220
 1315SOL    HW2 6939   4.050   7.411 -16.378
 1316SOL     OW 6940  10.687   1.659   6.180
 1316SOL    HW1 6941  10.743   1.734   6.147
 1316SOL    HW2 6942  10.597   1.662   6.135
 1317SOL     OW 6943  -2.228   4.310   6.286
 1317SOL    HW1 6944  -2.229   4.404   6.320
 1317SOL    HW2 6945  -2.229   4.246   6.363
 1318SOL     OW 6946   5.688   5.837   5.680
 1318SOL    HW1 6947   5.691   5.789   5.768
 1318SOL    HW2 6948   5.677   5.771  13.609
 1319SOL     OW 6949   1.102   1.675   6.092
 1319SOL    HW1 6950   1.016  -3.281   6.068
 1319SOL    HW2 6951   1.176   1.742   6.091
 1320SOL     OW 6952   5.347  -3.379   0.042
 1320SOL    HW1 6953   5.407  -3.300   0.051
 1320SOL    HW2 6954   5.265  -3.365  -7.907
 1321SOL     OW 6955   7.054  10.862  -3.634
 1321SOL    HW1 6956   7.082  10.957  -3.644
 1321SOL    HW2 6957   6.956  10.856  -3.620
 1322SOL     OW 6958  -1.762   6.354  11.357
 1322SOL    HW1 6959  -1.757   6.336  11.259
 1322SOL    HW2 6960  -1.827   6.291  11.399
 1323SOL     OW 6961   9.502   2.048   8.304
 1323SOL    HW1 6962  14.512   2.086   8.396
 1323SOL    HW2 6963   9.581   6.991   8.285
 1324SOL     OW 6964   1.176  10.419  -2.353
 1324SOL    HW1 6965   1.198  10.392  -2.447
 1324SOL    HW2 6966   1.077  10.412  -2.340
 1325SOL     OW 6967   5.252   3.477   1.008
 1325SOL    HW1 6968   5.193   3.555   0.992
 1325SOL    HW2 6969   5.209   3.415  -6.929
 1326SOL     OW 6970  -0.842   8.458  -0.355
 1326SOL    HW1 6971  -0.920   3.404  -0.321
 1326SOL    HW2 6972  -0.855   8.555  -0.335
 1327SOL     OW 6973  -1.624   1.449  -5.497
 1327SOL    HW1 6974  -1.561   1.389  -5.448
 1327SOL    HW2 6975  -1.573   1.524  10.467
 1328SOL     OW 6976   8.824   1.281   1.018
 1328SOL    HW1 6977   8.759   1.238   1.081
 1328SOL    HW2 6978   8.780   1.359   0.973
 1329SOL     OW 6979   3.666  -3.868   4.809
 1329SOL    HW1 6980   3.622  -3.922   4.737
 1329SOL    HW2 6981   3.752  -3.830   4.774
 1330SOL     OW 6982  16.941   6.488   9.781
 1330SOL    HW1 6983  16.842   6.484   9.769
 1330SOL    HW2 6984  16.978   6.563   9.726
 1331SOL     OW 6985   0.157   1.418   9.095
 1331SOL    HW1 6986   0.066   1.377   9.104
 1331SOL    HW2 6987   0.156   1.510   9.133
 1332SOL     OW 6988  -0.268   9.951  16.124
 1332SOL    HW1 6989  -0.256  10.030  16.184
 1332SOL    HW2 6990  -0.248   9.977  16.030
 1333SOL     OW 6991   0.153   0.079  -3.945
 1333SOL    HW1 6992   0.103   5.164  -3.923
 1333SOL    HW2 6993   0.103   5.029  -4.014
 1334SOL     OW 6994   0.660   1.916   5.853
 1334SOL    HW1 6995   0.657   1.816   5.848
 1334SOL    HW2 6996   0.570   1.951   5.877
 1335SOL     OW 6997   8.510   1.617  -5.655
 1335SOL    HW1 6998   8.565   1.699   2.334
 1335SOL    HW2 6999   8.565   1.536  -5.676
 1336SOL     OW 7000   2.248   3.270   0.557
 1336SOL    HW1 7001   2.278   3.175   0.547
 1336SOL    HW2 7002   2.315   3.320   0.612
 1337SOL     OW 7003   5.499   2.775   4.695
 1337SOL    HW1 7004   5.475   2.695   4.641
 1337SOL    HW2 7005   5.432   2.848   4.679
 1338SOL     OW 7006   2.072   9.222  10.975
 1338SOL    HW1 7007   2.049   9.303  11.030
 1338SOL    HW2 7008   2.152   9.242  10.919
 1339SOL     OW 7009   5.887   0.572   4.597
 1339SOL    HW1 7010   5.928   0.511   4.530
 1339SOL    HW2 7011   5.884   0.665   4.561
 1340SOL     OW 7012   5.965  10.145   6.732
 1340SOL    HW1 7013  10.882  10.196   6.716
 1340SOL    HW2 7014   5.960   5.054   6.686
 1341SOL     OW 7015   7.114   2.550  -6.845
 1341SOL    HW1 7016   7.085   2.607  -6.922
 1341SOL    HW2 7017   7.130   2.608  -6.765
 1342SOL     OW 7018   6.581   2.321  -3.267
 1342SOL    HW1 7019   6.524   2.239  -3.256
 1342SOL    HW2 7020   6.526   2.394  -3.309
 1343SOL     OW 7021  -3.168   3.305   7.458
 1343SOL    HW1 7022  -3.110   3.355   7.392
 1343SOL    HW2 7023  -3.155   3.346   7.549
 1344SOL     OW 7024  -4.176  -2.602  -0.226
 1344SOL    HW1 7025  -4.198  -2.687  -0.178
 1344SOL    HW2 7026  -4.100   2.384  -0.289
 1345SOL     OW 7027  -0.061  -4.419   6.875
 1345SOL    HW1 7028  -0.089  -4.391   6.966
 1345SOL    HW2 7029  -5.107  -4.361   6.807
 1346SOL     OW 7030   6.209  -2.171   0.427
 1346SOL    HW1 7031   6.294  -7.124   0.444
 1346SOL    HW2 7032   6.173  -2.146   0.336
 1347SOL     OW 7033  10.431  11.343  11.714
 1347SOL    HW1 7034  10.369  11.346  11.793
 1347SOL    HW2 7035  10.385  11.298  11.637
 1348SOL     OW 7036   1.336  -2.860  -0.850
 1348SOL    HW1 7037   1.405  -2.790  -0.836
 1348SOL    HW2 7038   1.291  -2.846  -0.938
 1349SOL     OW 7039   8.126   5.920   5.682
 1349SOL    HW1 7040   8.043   5.959   5.720
 1349SOL    HW2 7041   8.180   5.878   5.756
 1350SOL     OW 7042   4.354   0.442   1.935
 1350SOL    HW1 7043   4.257   0.451   1.958
 1350SOL    HW2 7044   4.362   5.414   1.840
 1351SOL     OW 7045   6.664   5.789  12.513
 1351SOL    HW1 7046   6.740   5.829  12.565
 1351SOL    HW2 7047   6.684   5.797  12.415
 1352SOL     OW 7048  10.016  -3.868  11.805
 1352SOL    HW1 7049   9.982  -3.877  11.712
 1352SOL    HW2 7050   9.966  -8.932  11.866
 1353SOL     OW 7051  10.778  -3.607   9.772
 1353SOL    HW1 7052   5.716  -3.673   9.728
 1353SOL    HW2 7053  15.733   1.436   9.850
 1354SOL     OW 7054  12.606  -3.669  -2.708
 1354SOL    HW1 7055  12.559  -3.585  -2.681
 1354SOL    HW2 7056  12.607  -3.676  -2.808
 1355SOL     OW 7057   9.866  -6.864  -1.597
 1355SOL    HW1 7058   9.788  -1.873  -1.658
 1355SOL    HW2 7059   9.937  -6.810  -1.643
 1356SOL     OW 7060   6.887   2.698  -2.238
 1356SOL    HW1 7061   6.986   2.694  -2.252
 1356SOL    HW2 7062   6.841   2.694  -2.327
 1357SOL     OW 7063   6.588   3.642  -3.118
 1357SOL    HW1 7064   6.544   3.647  -3.028
 1357SOL    HW2 7065   6.529   3.686  -3.185
 1358SOL     OW 7066   5.139  -1.818   8.070
 1358SOL    HW1 7067   5.053  -1.777   8.101
 1358SOL    HW2 7068   0.148  -1.909   8.111
 1359SOL     OW 7069  -3.665   6.848  -9.354
 1359SOL    HW1 7070   1.236   6.846  -9.361
 1359SOL    HW2 7071  -8.640   6.823  -9.261
 1360SOL     OW 7072   3.668  -0.861   7.430
 1360SOL    HW1 7073   3.761  -0.863  15.396
 1360SOL    HW2 7074   3.610  -0.925  15.383
 1361SOL     OW 7075   2.269  -1.597  -1.578
 1361SOL    HW1 7076   2.354  -1.641  -1.608
 1361SOL    HW2 7077   2.196  -1.665  -1.576
 1362SOL     OW 7078   0.563   6.645   4.143
 1362SOL    HW1 7079  -4.347   6.654   4.102
 1362SOL    HW2 7080   0.502   6.709  12.102
 1363SOL     OW 7081  -1.219  -4.008   7.302
 1363SOL    HW1 7082  -1.251  -3.947  -0.774
 1363SOL    HW2 7083  -1.260   0.903  -0.713
 1364SOL     OW 7084   7.919   5.453 -11.180
 1364SOL    HW1 7085   7.992   5.415 -11.123
 1364SOL    HW2 7086   7.847   5.385 -11.193
 1365SOL     OW 7087   3.681   2.189  -3.324
 1365SOL    HW1 7088  -1.386   2.209  -3.396
 1365SOL    HW2 7089   3.668   2.095  -3.293
 1366SOL     OW 7090  -3.533   5.249   4.416
 1366SOL    HW1 7091  -3.492   5.172   4.466
 1366SOL    HW2 7092  -3.482   0.330   4.435
 1367SOL     OW 7093  -2.122   7.179   5.387
 1367SOL    HW1 7094  -2.130   7.208   5.292
 1367SOL    HW2 7095  -2.129   7.259   5.447
 1368SOL     OW 7096   1.447   0.706   3.104
 1368SOL    HW1 7097   1.425   0.609   3.109
 1368SOL    HW2 7098   1.422  -4.251   3.191
 1369SOL     OW 7099   0.522   5.359   0.469
 1369SOL    HW1 7100   0.445   5.323   0.416
 1369SOL    HW2 7101   0.521  10.323   0.561
 1370SOL     OW 7102   0.079   3.156  -1.081
 1370SOL    HW1 7103   5.010   3.214  -1.039
 1370SOL    HW2 7104   0.045   3.120  -1.168
 1371SOL     OW 7105   7.323  12.919  12.273
 1371SOL    HW1 7106   7.333  12.965  12.362
 1371SOL    HW2 7107   7.341  12.985  12.200
 1372SOL     OW 7108  -6.949  -9.393  17.893
 1372SOL    HW1 7109  -1.912  -9.477  17.851
 1372SOL    HW2 7110  -6.965  -9.324   9.819
 1373SOL     OW 7111   5.896  -0.537  -9.274
 1373SOL    HW1 7112   5.948  -0.570  -9.353
 1373SOL    HW2 7113   5.813  -0.491  -9.305
 1374SOL     OW 7114   5.532   3.823   7.468
 1374SOL    HW1 7115   5.612   3.808   7.525
 1374SOL    HW2 7116   0.557   3.824   7.372
 1375SOL     OW 7117   0.808  -1.055   0.079
 1375SOL    HW1 7118   0.759  -1.073   0.164
 1375SOL    HW2 7119   0.755  -0.992   0.023
 1376SOL     OW 7120   8.716   5.741  -8.702
 1376SOL    HW1 7121   8.773   5.686  -8.763
 1376SOL    HW2 7122   3.619   5.735  -8.732
 1377SOL     OW 7123   3.850   5.411   8.601
 1377SOL    HW1 7124   3.816   5.428   8.693
 1377SOL    HW2 7125   3.774   5.385   8.541
 1378SOL     OW 7126   1.190   8.972  -1.639
 1378SOL    HW1 7127   1.120   8.900  -1.637
 1378SOL    HW2 7128  -3.742   8.949  -1.708
 1379SOL     OW 7129   8.853  -3.609  19.323
 1379SOL    HW1 7130   3.760  -3.595  19.284
 1379SOL    HW2 7131   3.905  -3.526  19.312
 1380SOL     OW 7132   6.892   3.099  -0.750
 1380SOL    HW1 7133   6.886   8.161  -0.670
 1380SOL    HW2 7134   6.858   3.008  -0.727
 1381SOL     OW 7135  -4.771  -0.420   2.986
 1381SOL    HW1 7136  -4.723  -0.400   3.072
 1381SOL    HW2 7137  -4.748  -0.513  -5.047
 1382SOL     OW 7138   1.552   7.886   2.977
 1382SOL    HW1 7139   1.604   7.816   2.927
 1382SOL    HW2 7140   1.614   7.943  11.032
 1383SOL     OW 7141   6.254   2.801   8.021
 1383SOL    HW1 7142   6.349   7.783   8.047
 1383SOL    HW2 7143   1.249   7.825   7.923
 1384SOL     OW 7144   9.044   6.046  -8.556
 1384SOL    HW1 7145   8.955   6.042  -8.602
 1384SOL    HW2 7146   4.098   6.117  -8.599
 1385SOL     OW 7147   9.367  -2.154  -0.799
 1385SOL    HW1 7148   9.291  -2.183  -0.741
 1385SOL    HW2 7149   9.394  -2.061  -0.774
 1386SOL     OW 7150   4.505  -5.900   0.715
 1386SOL    HW1 7151   4.586  -5.843   0.701
 1386SOL    HW2 7152   4.528  -5.996   0.697
 1387SOL     OW 7153  -1.831  -1.672   0.591
 1387SOL    HW1 7154  -1.920  -1.695   0.632
 1387SOL    HW2 7155  -1.789  -1.598   0.643
 1388SOL     OW 7156  -4.769  -3.216   1.945
 1388SOL    HW1 7157  -4.715   1.818   2.023
 1388SOL    HW2 7158  -4.734  -3.305   1.916
 1389SOL     OW 7159   3.104   5.637  -1.425
 1389SOL    HW1 7160   3.076   5.681  -1.510
 1389SOL    HW2 7161   3.154   5.704  -1.369
 1390SOL     OW 7162  11.657   5.894   4.015
 1390SOL    HW1 7163  11.562   5.924   4.015
 1390SOL    HW2 7164   6.714   5.969   4.046
 1391SOL     OW 7165   1.276  15.612   1.220
 1391SOL    HW1 7166   1.212  15.551   9.177
 1391SOL    HW2 7167   1.353  15.559   9.257
 1392SOL     OW 7168  14.519   1.526   0.483
 1392SOL    HW1 7169  14.547   1.466   0.408
 1392SOL    HW2 7170  14.422   1.511   0.504
 1393SOL     OW 7171   3.474   7.742   0.707
 1393SOL    HW1 7172   3.509   7.815   0.649
 1393SOL    HW2 7173   3.516   7.655   0.680
 1394SOL     OW 7174  -2.329   1.690  -5.168
 1394SOL    HW1 7175  -2.270   1.678  -5.088
 1394SOL    HW2 7176  -2.274   1.716  -5.247
 1395SOL     OW 7177   7.007  -8.093   4.691
 1395SOL    HW1 7178   7.035  -2.996   4.676
 1395SOL    HW2 7179   7.025  -8.119   4.785
 1396SOL     OW 7180  -1.985   0.225   1.147
 1396SOL    HW1 7181  -2.056   0.170   1.103
 1396SOL    HW2 7182  -2.028   0.301   1.196
 1397SOL     OW 7183   1.734   1.491   6.260
 1397SOL    HW1 7184   1.653   1.435   6.242
 1397SOL    HW2 7185   6.818   1.435   6.255
 1398SOL     OW 7186   6.358   0.928  12.029
 1398SOL    HW1 7187   1.269   0.977  12.037
 1398SOL    HW2 7188   1.346   0.851  11.966
 1399SOL     OW 7189   0.557  13.255  10.521
 1399SOL    HW1 7190   5.536  13.320  10.448
 1399SOL    HW2 7191   0.590  13.305  10.601
 1400SOL     OW 7192   5.080   4.906  -8.511
 1400SOL    HW1 7193   4.982   4.883  -8.504
 1400SOL    HW2 7194   5.126   4.838  -8.568
 1401SOL     OW 7195   2.034   3.529   2.524
 1401SOL    HW1 7196   2.129   3.560   2.524
 1401SOL    HW2 7197   2.001   3.521   2.430
 1402SOL     OW 7198  12.700  -0.174   9.872
 1402SOL    HW1 7199  12.619  -0.217   9.911
 1402SOL    HW2 7200  12.775  -0.241   9.867
 1403SOL     OW 7201   1.758   5.509  -2.199
 1403SOL    HW1 7202   1.702   5.534   5.725
 1403SOL    HW2 7203   1.710   5.534  -2.114
 1404SOL     OW 7204   1.895   7.530  12.603
 1404SOL    HW1 7205   1.987   7.508  12.635
 1404SOL    HW2 7206   1.862   7.458  12.542
 1405SOL     OW 7207   4.985   2.729   3.598
 1405SOL    HW1 7208   5.009   2.710   3.503
 1405SOL    HW2 7209   5.061   2.778   3.642
 1406SOL     OW 7210  -2.881  13.627   6.328
 1406SOL    HW1 7211  -2.816  13.703   6.329
 1406SOL    HW2 7212  -2.832  13.540   6.337
 1407SOL     OW 7213  -2.436  -3.579   8.105
 1407SOL    HW1 7214  -2.366  -3.619  -7.842
 1407SOL    HW2 7215  -2.412  -3.595   0.006
 1408SOL     OW 7216   0.808  -0.219   7.792
 1408SOL    HW1 7217   0.722  -0.223   7.741
 1408SOL    HW2 7218   0.836  -0.312   7.816
 1409SOL     OW 7219   1.478  11.201  11.143
 1409SOL    HW1 7220   1.527  11.124  11.103
 1409SOL    HW2 7221   1.540  11.252  11.203
 1410SOL     OW 7222   7.293   3.602  -8.543
 1410SOL    HW1 7223   7.318   3.583  -8.638
 1410SOL    HW2 7224   2.366   8.653  -8.498
 1411SOL     OW 7225   5.750   3.569 -10.011
 1411SOL    HW1 7226   0.703   3.519 -10.085
 1411SOL    HW2 7227   5.762   3.664 -10.037
 1412SOL     OW 7228   4.182   2.058  11.594
 1412SOL    HW1 7229   4.118   2.003   3.646
 1412SOL    HW2 7230   4.273   2.055  11.635
 1413SOL     OW 7231  -1.138  -9.575   9.945
 1413SOL    HW1 7232  -1.069  -9.504   9.964
 1413SOL    HW2 7233  -1.160  -9.574   9.848
 1414SOL     OW 7234   2.003   0.574   2.183
 1414SOL    HW1 7235   2.001   0.671   2.160
 1414SOL    HW2 7236   1.984   0.519   2.102
 1415SOL     OW 7237   3.859   0.537   7.206
 1415SOL    HW1 7238   3.790   0.471   7.235
 1415SOL    HW2 7239   3.950   0.504   7.230
 1416SOL     OW 7240  -2.212  -3.211  -9.295
 1416SOL    HW1 7241  -2.189   1.702  -9.336
 1416SOL    HW2 7242  -2.240  -3.224  -9.200
 1417SOL     OW 7243   4.872   2.993  -0.491
 1417SOL    HW1 7244   4.910   7.925  -0.431
 1417SOL    HW2 7245   4.772   2.989  -0.489
 1418SOL     OW 7246  10.158   1.237 -13.375
 1418SOL    HW1 7247  10.204   1.159  -5.329
 1418SOL    HW2 7248  10.149   1.221  -5.470
 1419SOL     OW 7249   2.883   1.234   7.131
 1419SOL    HW1 7250   2.925   1.143   7.124
 1419SOL    HW2 7251   2.871   1.272   7.040
 1420SOL     OW 7252   1.785   3.141  -1.566
 1420SOL    HW1 7253   6.745   3.213  -1.621
 1420SOL    HW2 7254   1.735   3.131  -1.480
 1421SOL     OW 7255   1.028   8.983  -3.618
 1421SOL    HW1 7256   0.973   8.994  -3.700
 1421SOL    HW2 7257   1.058   8.888  -3.610
 1422SOL     OW 7258   5.249   4.376  -4.703
 1422SOL    HW1 7259   5.329   4.430   3.326
 1422SOL    HW2 7260   5.185   4.373  -4.626
 1423SOL     OW 7261   1.296  -0.093  11.832
 1423SOL    HW1 7262   1.334  -0.180  11.864
 1423SOL    HW2 7263   1.259  -0.106  11.740
 1424SOL     OW 7264   2.382  -0.543   8.154
 1424SOL    HW1 7265   2.380  -0.642   8.146
 1424SOL    HW2 7266   2.304  -0.513   0.206
 1425SOL     OW 7267   0.261   8.474  -0.585
 1425SOL    HW1 7268   0.259   8.525  -0.498
 1425SOL    HW2 7269   0.238   8.379  -0.568
 1426SOL     OW 7270   1.992   1.287  14.112
 1426SOL    HW1 7271   2.090   1.304  14.103
 1426SOL    HW2 7272   1.955   1.253  14.026
 1427SOL     OW 7273   5.804   7.741   4.010
 1427SOL    HW1 7274   5.753   7.764   4.093
 1427SOL    HW2 7275   5.772   7.797  -4.069
 1428SOL     OW 7276   7.931   3.046  -0.009
 1428SOL    HW1 7277   8.018   3.049  -0.057
 1428SOL    HW2 7278   7.866   3.107  -0.054
 1429SOL     OW 7279  -1.345   6.928  13.495
 1429SOL    HW1 7280  -1.405   6.956  13.570
 1429SOL    HW2 7281  -1.301   1.840  13.518
 1430SOL     OW 7282  12.878   9.321   6.918
 1430SOL    HW1 7283   2.809   9.321   6.842
 1430SOL    HW2 7284   7.827   9.316   7.004
 1431SOL     OW 7285  -2.199   4.433  -8.699
 1431SOL    HW1 7286  -2.266   4.479  -8.640
 1431SOL    HW2 7287   2.757   4.405  -8.784
 1432SOL     OW 7288   6.897   4.265 -10.298
 1432SOL    HW1 7289   6.976   4.299 -10.247
 1432SOL    HW2 7290   6.832   4.224 -10.234
 1433SOL     OW 7291  -6.682   0.411  -7.169
 1433SOL    HW1 7292  -1.650   0.454  -7.084
 1433SOL    HW2 7293  -1.603   0.364  -7.212
 1434SOL     OW 7294   1.721   0.403   5.457
 1434SOL    HW1 7295   1.724   0.393   5.357
 1434SOL    HW2 7296  -3.188   0.398   5.494
 1435SOL     OW 7297   1.324  13.590  20.260
 1435SOL    HW1 7298   1.368  13.585  20.170
 1435SOL    HW2 7299   6.369  13.524  20.321
 1436SOL     OW 7300  10.107   3.183 -14.994
 1436SOL    HW1 7301  10.036   3.157 -15.059
 1436SOL    HW2 7302  10.144   8.103  -6.948
 1437SOL     OW 7303   9.813   6.224  -8.332
 1437SOL    HW1 7304   4.768   6.289  -8.395
 1437SOL    HW2 7305   4.894   1.184  -8.373
 1438SOL     OW 7306   0.579   3.441   5.771
 1438SOL    HW1 7307   0.638   3.390   5.708
 1438SOL    HW2 7308   0.559   3.531   5.733
 1439SOL     OW 7309  -1.266   6.281   3.558
 1439SOL    HW1 7310  -1.217   1.208   3.609
 1439SOL    HW2 7311  -1.225   6.291   3.467
 1440SOL     OW 7312   5.947  -1.927  -2.898
 1440SOL    HW1 7313   5.872  -1.861  -2.901
 1440SOL    HW2 7314   5.938  -1.992  -2.973
 1441SOL     OW 7315   4.626   7.238   1.829
 1441SOL    HW1 7316   4.697   7.266   1.764
 1441SOL    HW2 7317   4.666   7.176   1.897
 1442SOL     OW 7318  -2.163   0.383  -0.802
 1442SOL    HW1 7319  -2.153   0.339  -0.891
 1442SOL    HW2 7320  -2.222   0.329  -0.743
 1443SOL     OW 7321  -3.492  11.459   8.711
 1443SOL    HW1 7322  -3.468  16.399   8.635
 1443SOL    HW2 7323  -3.582  11.498   8.695
 1444SOL     OW 7324   0.476  -4.465  11.566
 1444SOL    HW1 7325   0.562  -4.417   3.559
 1444SOL    HW2 7326   0.489  -4.555   3.604
 1445SOL     OW 7327   0.666   2.358   6.663
 1445SOL    HW1 7328   0.693   2.409   6.582
 1445SOL    HW2 7329   0.701   2.404   6.745
 1446SOL     OW 7330   0.018  -5.494   0.632
 1446SOL    HW1 7331  -0.062  -5.554   0.631
 1446SOL    HW2 7332   0.030  -5.456   0.724
 1447SOL     OW 7333   7.621  -4.413  -7.954
 1447SOL    HW1 7334   7.558  -4.418  -8.032
 1447SOL    HW2 7335   7.712  -4.385  -7.987
 1448SOL     OW 7336   6.802   8.838   7.275
 1448SOL    HW1 7337   6.834   8.776   7.203
 1448SOL    HW2 7338   6.789   8.786   7.360
 1449SOL     OW 7339   0.466  10.269  11.614
 1449SOL    HW1 7340   0.407   0.231  11.541
 1449SOL    HW2 7341   0.468   5.201  11.689
 1450SOL     OW 7342   5.731   1.400  11.893
 1450SOL    HW1 7343   5.714   1.353  11.980
 1450SOL    HW2 7344   5.658   1.378  11.829
 1451SOL     OW 7345   3.253   6.305  -4.913
 1451SOL    HW1 7346  -1.755   6.391  -4.963
 1451SOL    HW2 7347   3.341   6.262   3.072
 1452SOL     OW 7348   1.877   4.065  14.076
 1452SOL    HW1 7349   1.920   4.155  14.076
 1452SOL    HW2 7350   1.795   4.067  14.019
 1453SOL     OW 7351   0.887   8.180  -2.114
 1453SOL    HW1 7352   0.920   8.216  -2.201
 1453SOL    HW2 7353   0.952   8.113  -2.079
 1454SOL     OW 7354   6.698   1.941 -14.899
 1454SOL    HW1 7355   6.778   2.000  -6.911
 1454SOL    HW2 7356   6.729   1.847 -14.880
 1455SOL     OW 7357   3.335  -1.621  -0.108
 1455SOL    HW1 7358   3.403  -1.597  -0.039
 1455SOL    HW2 7359   3.295  -1.537  -0.147
 1456SOL     OW 7360  -4.416  -1.315  -2.622
 1456SOL    HW1 7361  -4.487  -1.341  -2.687
 1456SOL    HW2 7362  -4.328  -6.359  -2.651
 1457SOL     OW 7363  -3.853   8.690   2.059
 1457SOL    HW1 7364  -3.767   8.729   2.090
 1457SOL    HW2 7365  -3.885   8.739   1.979
 1458SOL     OW 7366   1.636   2.459  13.362
 1458SOL    HW1 7367   1.544   2.490  13.386
 1458SOL    HW2 7368   1.703   2.524  13.396
 1459SOL     OW 7369  -0.468  10.346   2.886
 1459SOL    HW1 7370  -0.521  10.270  10.851
 1459SOL    HW2 7371  -0.438  10.323   2.978
 1460SOL     OW 7372  -3.275  -2.712  11.702
 1460SOL    HW1 7373  -3.290  -7.776   3.777
 1460SOL    HW2 7374  -3.177  -2.696  11.690
 1461SOL     OW 7375   2.989   6.489   1.455
 1461SOL    HW1 7376   3.030   6.546   1.526
 1461SOL    HW2 7377   2.936   6.416   1.497
 1462SOL     OW 7378   0.003   1.833   9.388
 1462SOL    HW1 7379   0.102   1.829   1.373
 1462SOL    HW2 7380  -0.030   1.748   9.430
 1463SOL     OW 7381   6.454   0.700  -9.763
 1463SOL    HW1 7382   6.356   0.684  -9.779
 1463SOL    HW2 7383   6.473   0.693  -9.665
 1464SOL     OW 7384   5.141   1.959   3.085
 1464SOL    HW1 7385   5.135   1.960   3.185
 1464SOL    HW2 7386   5.150   1.864   3.053
 1465SOL     OW 7387   2.284   3.870   6.007
 1465SOL    HW1 7388   7.299   3.770   6.009
 1465SOL    HW2 7389   2.288   3.902   5.913
 1466SOL     OW 7390   7.837  -7.399   6.522
 1466SOL    HW1 7391   7.927  -7.392   6.566
 1466SOL    HW2 7392   7.849  -7.429   6.427
 1467SOL     OW 7393   0.762  -0.467  -8.039
 1467SOL    HW1 7394   0.788  -0.464  -7.942
 1467SOL    HW2 7395   0.663  -0.478  -8.047
 1468SOL     OW 7396   0.785   3.701  -0.094
 1468SOL    HW1 7397   0.698   3.696  -0.044
 1468SOL    HW2 7398   0.854   3.743  -0.036
 1469SOL     OW 7399   3.109   5.115   8.781
 1469SOL    HW1 7400   3.203   5.107   8.748
 1469SOL    HW2 7401   3.108   5.103   0.878
 1470SOL     OW 7402   5.230   1.514  12.528
 1470SOL    HW1 7403   5.201   1.521  12.433
 1470SOL    HW2 7404  10.238   1.418  12.554
 1471SOL     OW 7405   9.098   7.878   6.705
 1471SOL    HW1 7406   9.072   7.933   6.784
 1471SOL    HW2 7407   9.067   2.782   6.717
 1472SOL     OW 7408   1.072   4.987  14.034
 1472SOL    HW1 7409   1.044   4.894   6.056
 1472SOL    HW2 7410   0.992   5.046  14.029
 1473SOL     OW 7411   6.641   4.384   5.169
 1473SOL    HW1 7412   6.669   4.311   5.231
 1473SOL    HW2 7413   6.710   4.457   5.170
 1474SOL     OW 7414   3.500   8.677   0.008
 1474SOL    HW1 7415   3.523   8.695  -0.087
 1474SOL    HW2 7416   3.538   8.589   0.036
 1475SOL     OW 7417  -4.383   5.391   2.022
 1475SOL    HW1 7418  -4.466   5.347   1.993
 1475SOL    HW2 7419  -4.381   5.399   2.122
 1476SOL     OW 7420   3.181   7.341   5.159
 1476SOL    HW1 7421   3.107   7.403   5.132
 1476SOL    HW2 7422   8.271   7.378   5.128
 1477SOL     OW 7423  10.640   1.260  -9.450
 1477SOL    HW1 7424  10.731   1.286  -9.418
 1477SOL    HW2 7425   5.644   1.177  -9.505
 1478SOL     OW 7426   7.129  -2.546  12.684
 1478SOL    HW1 7427   7.205  -2.490  12.650
 1478SOL    HW2 7428   2.123  -2.541  12.784
 1479SOL     OW 7429   3.997   2.520 -11.443
 1479SOL    HW1 7430   4.066   2.481  -3.501
 1479SOL    HW2 7431   4.027   2.509 -11.348
 1480SOL     OW 7432   7.304   2.245   3.382
 1480SOL    HW1 7433   7.277   2.181   3.454
 1480SOL    HW2 7434   7.310   2.337   3.420
 1481SOL     OW 7435   5.688   1.500  -1.138
 1481SOL    HW1 7436   5.700   1.572  -1.206
 1481SOL    HW2 7437   5.708   1.537  -1.047
 1482SOL     OW 7438  -1.355   1.043 -10.332
 1482SOL    HW1 7439  -1.320   1.069 -10.243
 1482SOL    HW2 7440  -1.454   1.025  -2.322
 1483SOL     OW 7441   7.575  -1.973   5.987
 1483SOL    HW1 7442   7.652  -2.020  13.948
 1483SOL    HW2 7443   7.574  -1.877   5.959
 1484SOL     OW 7444   5.162  10.325   0.491
 1484SOL    HW1 7445   5.220  10.318   0.573
 1484SOL    HW2 7446   5.066  10.334   0.519
 1485SOL     OW 7447  10.397   1.473   5.664
 1485SOL    HW1 7448  10.335   1.400   5.636
 1485SOL    HW2 7449  10.470   1.482   5.596
 1486SOL     OW 7450  -0.891  -2.817 -15.648
 1486SOL    HW1 7451  -0.959  -2.744 -15.659
 1486SOL    HW2 7452  -0.844  -2.805  -7.557
 1487SOL     OW 7453   5.047   5.579   5.749
 1487SOL    HW1 7454   5.109   5.590   5.827
 1487SOL    HW2 7455   5.082   5.508   5.688
 1488SOL     OW 7456   1.107   8.302   7.883
 1488SOL    HW1 7457   1.093   8.227   7.819
 1488SOL    HW2 7458   1.035   8.371   7.870
 1489SOL     OW 7459  11.023  -1.288   1.470
 1489SOL    HW1 7460  11.055  -1.258   9.383
 1489SOL    HW2 7461  11.070  -1.236   9.545
 1490SOL     OW 7462 -12.002  13.721  -1.529
 1490SOL    HW1 7463 -11.917   8.734  -1.480
 1490SOL    HW2 7464 -12.045  13.810  -1.549
 1491SOL     OW 7465  -3.371   1.257   5.257
 1491SOL    HW1 7466  -3.368   1.333   5.323
 1491SOL    HW2 7467  -3.277   1.230   5.235
 1492SOL     OW 7468   6.647   0.619  -3.199
 1492SOL    HW1 7469   6.593   0.673   4.869
 1492SOL    HW2 7470   6.735   0.595  -3.157
 1493SOL     OW 7471   3.262   6.605   8.015
 1493SOL    HW1 7472   3.351   1.632   8.051
 1493SOL    HW2 7473   3.249   6.507   8.032
 1494SOL     OW 7474   2.176   0.383   4.889
 1494SOL    HW1 7475   2.229   0.392   4.973
 1494SOL    HW2 7476   2.149   0.287   4.877
 1495SOL     OW 7477   5.878   1.553  -6.669
 1495SOL    HW1 7478   5.853   1.582  -6.577
 1495SOL    HW2 7479  10.962   1.496  -6.666
 1496SOL     OW 7480   2.124   4.608   1.793
 1496SOL    HW1 7481   2.096   4.518   1.825
 1496SOL    HW2 7482   2.086   4.625   1.702
 1497SOL     OW 7483   1.847   4.826  -2.564
 1497SOL    HW1 7484   1.885   4.908  -2.608
 1497SOL    HW2 7485   1.799   4.771  -2.632
 1498SOL     OW 7486   9.455   5.592   1.455
 1498SOL    HW1 7487   9.461   5.497   1.425
 1498SOL    HW2 7488   9.428   5.650   1.377
 1499SOL     OW 7489   7.873  -9.311  -0.075
 1499SOL    HW1 7490   7.894  -4.216  -8.107
 1499SOL    HW2 7491   7.951  -4.368  -0.093
 1500SOL     OW 7492   1.488   4.618  11.222
 1500SOL    HW1 7493   1.420   9.659  11.161
 1500SOL    HW2 7494   1.518   4.687  11.288
 1501SOL     OW 7495  13.816  -5.954   0.390
 1501SOL    HW1 7496  13.744  -5.986   0.451
 1501SOL    HW2 7497  13.904  -5.957   0.437
 1502SOL     OW 7498  -2.345   5.834  -5.069
 1502SOL    HW1 7499  -2.340   0.791  -4.978
 1502SOL    HW2 7500  -2.354   5.761  -5.137
 1503SOL     OW 7501  -1.026   7.712   4.922
 1503SOL    HW1 7502   3.887   7.715   4.875
 1503SOL    HW2 7503   3.960   7.707   5.021
 1504SOL     OW 7504  -9.620   1.119  -2.668
 1504SOL    HW1 7505  -9.560   1.090   5.409
 1504SOL    HW2 7506  -9.678   6.044  -2.696
 1505SOL     OW 7507   0.541  -4.036   3.371
 1505SOL    HW1 7508   0.506  -3.995   3.455
 1505SOL    HW2 7509   0.593  -4.119   3.393
 1506SOL     OW 7510  12.136  -2.031  -3.416
 1506SOL    HW1 7511  12.080  -6.958  -3.450
 1506SOL    HW2 7512  12.212  -1.994  -3.363
 1507SOL     OW 7513   6.762  -0.758   1.098
 1507SOL    HW1 7514   6.838  -0.808   1.139
 1507SOL    HW2 7515   6.787  -0.661   1.091
 1508SOL     OW 7516  -3.542  -4.107   6.635
 1508SOL    HW1 7517  -3.620  -4.169   6.633
 1508SOL    HW2 7518  -3.461  -4.152   6.595
 1509SOL     OW 7519   2.843   0.294   7.621
 1509SOL    HW1 7520   2.805   0.262  -0.468
 1509SOL    HW2 7521   2.930   0.341   7.604
 1510SOL     OW 7522  -7.632   8.271  -0.807
 1510SOL    HW1 7523  -7.689   8.224  -0.739
 1510SOL    HW2 7524  -2.646   8.370  -0.801
 1511SOL     OW 7525  15.594   6.479   9.331
 1511SOL    HW1 7526  15.568   6.572   9.358
 1511SOL    HW2 7527  15.693   6.471   9.329
 1512SOL     OW 7528   0.498  -1.563   0.417
 1512SOL    HW1 7529   0.557   3.518   0.421
 1512SOL    HW2 7530   0.460  -1.571   0.325
 1513SOL     OW 7531   2.167   2.703 -10.285
 1513SOL    HW1 7532   7.225   2.785 -10.301
 1513SOL    HW2 7533   2.144  -2.339 -10.373
 1514SOL     OW 7534   0.804   3.717   9.256
 1514SOL    HW1 7535   0.742   3.791   9.281
 1514SOL    HW2 7536   0.860   3.745   9.178
 1515SOL     OW 7537  16.466  -6.018 -11.244
 1515SOL    HW1 7538  16.494  -5.948 -11.309
 1515SOL    HW2 7539  16.493  -6.108 -11.279
 1516SOL     OW 7540   4.540  -4.308  -7.373
 1516SOL    HW1 7541   4.526  -4.393  -7.322
 1516SOL    HW2 7542   4.637  -4.298  -7.395
 1517SOL     OW 7543   8.243   1.251   5.500
 1517SOL    HW1 7544   8.250   1.267  13.405
 1517SOL    HW2 7545   8.306   1.178  13.529
 1518SOL     OW 7546   7.059  -6.389   5.240
 1518SOL    HW1 7547   7.049  -6.477   5.287
 1518SOL    HW2 7548   7.151  -6.382   5.202
 1519SOL     OW 7549  -5.445   1.794   1.237
 1519SOL    HW1 7550  -5.532   1.818   1.192
 1519SOL    HW2 7551  -5.441   1.840   1.326
 1520SOL     OW 7552   5.277   5.369  14.677
 1520SOL    HW1 7553   5.364   5.324  14.697
 1520SOL    HW2 7554   5.218   5.306  14.627
 1521SOL     OW 7555   6.151  -3.370   3.420
 1521SOL    HW1 7556   6.208  -3.369   3.338
 1521SOL    HW2 7557   6.064  -3.415   3.399
 1522SOL     OW 7558   3.394   7.730   4.852
 1522SOL    HW1 7559   3.313   7.788   4.864
 1522SOL    HW2 7560   3.396   7.661   4.924
 1523SOL     OW 7561   1.399  10.477   2.245
 1523SOL    HW1 7562   1.436  10.386  10.227
 1523SOL    HW2 7563   1.434   5.542  10.183
 1524SOL     OW 7564   1.666   6.620   7.664
 1524SOL    HW1 7565   6.664   6.710   7.707
 1524SOL    HW2 7566   1.745   6.569   7.700
 1525SOL     OW 7567   8.156  -3.782  -2.765
 1525SOL    HW1 7568   8.179  -3.734  -2.849
 1525SOL    HW2 7569   8.066  -3.825  -2.775
 1526SOL     OW 7570   5.286   0.274   2.668
 1526SOL    HW1 7571   5.248   0.281   2.760
 1526SOL    HW2 7572   5.313   0.179   2.649
 1527SOL     OW 7573  -5.447   5.918  -3.914
 1527SOL    HW1 7574  -0.483   5.997  -3.866
 1527SOL    HW2 7575  -0.461   5.835  -3.860
 1528SOL     OW 7576   0.613   3.600  -1.435
 1528SOL    HW1 7577   0.621  -1.380  -1.532
 1528SOL    HW2 7578   0.527   3.554  -1.417
 1529SOL     OW 7579  -0.467   7.839 -10.167
 1529SOL    HW1 7580   4.584   7.922 -10.143
 1529SOL    HW2 7581  -0.405  12.776 -10.211
 1530SOL     OW 7582   5.939  -1.592  -5.520
 1530SOL    HW1 7583   5.884  -1.524  -5.472
 1530SOL    HW2 7584   5.967  -1.556  -5.609
 1531SOL     OW 7585   6.163  12.660  -5.721
 1531SOL    HW1 7586   6.082  12.601  -5.725
 1531SOL    HW2 7587   6.148  12.734  -5.656
 1532SOL     OW 7588   5.834   6.624  -3.992
 1532SOL    HW1 7589   5.867   6.579  -3.908
 1532SOL    HW2 7590   5.786   6.557  -4.049
 1533SOL     OW 7591   1.645   3.123   1.059
 1533SOL    HW1 7592   1.618   3.052   1.124
 1533SOL    HW2 7593   1.740   3.110   1.033
 1534SOL     OW 7594   0.071  -3.111  -4.324
 1534SOL    HW1 7595   0.036  -3.079  -4.413
 1534SOL    HW2 7596  -0.000  -3.164  -4.278
 1535SOL     OW 7597   6.087   0.993 -12.421
 1535SOL    HW1 7598   6.099   0.993 -12.521
 1535SOL    HW2 7599   6.176   0.984 -12.377
 1536SOL     OW 7600   5.628   8.678   1.520
 1536SOL    HW1 7601   5.539   8.641   1.492
 1536SOL    HW2 7602   5.614   8.761   1.573
 1537SOL     OW 7603   0.707   7.334  10.291
 1537SOL    HW1 7604   0.623   7.385  10.311
 1537SOL    HW2 7605   0.707   7.248  10.342
 1538SOL     OW 7606   1.445   5.767  -3.325
 1538SOL    HW1 7607   1.466   5.800  -3.233
 1538SOL    HW2 7608   1.484   5.829  -3.393
 1539SOL     OW 7609  -0.326   1.547  -0.217
 1539SOL    HW1 7610  -0.307   1.507  -0.307
 1539SOL    HW2 7611  -0.241   1.546  -0.162
 1540SOL     OW 7612   3.678   6.841   2.080
 1540SOL    HW1 7613   3.659   6.856  -5.826
 1540SOL    HW2 7614   3.670   6.743   2.060
 1541SOL     OW 7615   2.565   1.687   8.114
 1541SOL    HW1 7616   2.645   6.686   8.053
 1541SOL    HW2 7617   2.534   1.593   8.133
 1542SOL     OW 7618   1.582   6.534 -12.204
 1542SOL    HW1 7619   1.639   6.545 -12.122
 1542SOL    HW2 7620   1.639   6.540 -12.285
 1543SOL     OW 7621  -2.447   2.777   8.911
 1543SOL    HW1 7622  -2.497   2.801   8.994
 1543SOL    HW2 7623  -2.371   2.841   8.897
 1544SOL     OW 7624  -4.492   6.037   3.829
 1544SOL    HW1 7625   0.503  11.097   3.910
 1544SOL    HW2 7626   0.423   6.038   3.780
 1545SOL     OW 7627  14.540  -3.255  17.760
 1545SOL    HW1 7628  14.538  -3.310  17.843
 1545SOL    HW2 7629  14.464  -3.190  17.761
 1546SOL     OW 7630   6.645   2.975   7.979
 1546SOL    HW1 7631   6.678   2.931   8.063
 1546SOL    HW2 7632   6.558   3.020   7.997
 1547SOL     OW 7633   2.681   7.480  -3.069
 1547SOL    HW1 7634   2.672   7.542  -2.991
 1547SOL    HW2 7635   2.690   7.533  -3.153
 1548SOL     OW 7636  -0.023  -4.546   3.593
 1548SOL    HW1 7637   0.034  -4.499   3.660
 1548SOL    HW2 7638  -0.043   0.362   3.626
 1549SOL     OW 7639  -1.659   2.289  10.427
 1549SOL    HW1 7640  -1.730  -2.719  10.357
 1549SOL    HW2 7641  -1.699   2.328  10.510
 1550SOL     OW 7642   0.062  -5.555  -0.088
 1550SOL    HW1 7643   0.161  -5.557  -8.089
 1550SOL    HW2 7644   0.030  -5.510  -8.175
 1551SOL     OW 7645  11.504   9.996  -7.366
 1551SOL    HW1 7646  11.507  10.083  -7.415
 1551SOL    HW2 7647  11.462  14.928   0.578
 1552SOL     OW 7648   0.928  11.612   7.022
 1552SOL    HW1 7649   0.841   6.656  -0.997
 1552SOL    HW2 7650   0.992  11.635   6.948
 1553SOL     OW 7651  -6.868  -3.394 -13.288
 1553SOL    HW1 7652  -6.841  -3.424 -13.379
 1553SOL    HW2 7653  -6.949  -3.335  -5.291
 1554SOL     OW 7654   6.992   0.799  10.039
 1554SOL    HW1 7655   6.899   0.797  10.075
 1554SOL    HW2 7656   6.990   0.814   9.941
 1555SOL     OW 7657   6.436   0.639  -9.061
 1555SOL    HW1 7658   6.519   0.689  -9.085
 1555SOL    HW2 7659   6.430  -4.371  -8.962
 1556SOL     OW 7660  -6.453   6.036  -5.928
 1556SOL    HW1 7661  -6.535   6.038  -5.870
 1556SOL    HW2 7662  -1.452   5.953   2.020
 1557SOL     OW 7663   4.041   1.695  -8.892
 1557SOL    HW1 7664   3.957   1.645  -8.870
 1557SOL    HW2 7665   4.118   1.632  -8.897
 1558SOL     OW 7666   3.399   7.689  -2.054
 1558SOL    HW1 7667   3.499   7.686  -2.048
 1558SOL    HW2 7668   3.367   7.779  -2.022
 1559SOL     OW 7669  10.576   0.286  -3.898
 1559SOL    HW1 7670  10.494   0.344  -3.897
 1559SOL    HW2 7671  10.625   0.298  -3.985
 1560SOL     OW 7672   2.025   4.799   2.479
 1560SOL    HW1 7673   2.013   4.780   2.576
 1560SOL    HW2 7674   2.122   4.794   2.455
 1561SOL     OW 7675   1.218  -0.991  13.588
 1561SOL    HW1 7676   1.225  -0.896  13.618
 1561SOL    HW2 7677   1.182  -0.994  13.495
 1562SOL     OW 7678   5.164   7.683  -9.843
 1562SOL    HW1 7679   5.101   7.621  -9.796
 1562SOL    HW2 7680   0.202   7.747  -9.777
 1563SOL     OW 7681   0.695   9.923   2.998
 1563SOL    HW1 7682   0.605   9.962   3.015
 1563SOL    HW2 7683   0.704   9.900   2.901
 1564SOL     OW 7684   5.868   0.835  -2.694
 1564SOL    HW1 7685   5.804   0.789  -2.632
 1564SOL    HW2 7686   5.820   0.861  -2.777
 1565SOL     OW 7687   7.034  -1.657 -13.151
 1565SOL    HW1 7688   6.989  -1.571 -13.128
 1565SOL    HW2 7689   7.115  -1.669 -13.094
 1566SOL     OW 7690  12.263   3.920  -5.529
 1566SOL    HW1 7691  12.180   3.877  -5.566
 1566SOL    HW2 7692  12.237   3.982  -5.455
 1567SOL     OW 7693   5.416  -0.784  -6.396
 1567SOL    HW1 7694   5.386  -0.867  -6.349
 1567SOL    HW2 7695   5.515  -0.774  -6.386
 1568SOL     OW 7696   3.261   4.201   7.853
 1568SOL    HW1 7697   8.184   4.201   7.915
 1568SOL    HW2 7698   3.315  -0.717   7.867
 1569SOL     OW 7699  -0.103   1.411  -3.576
 1569SOL    HW1 7700  -0.160   1.343   4.475
 1569SOL    HW2 7701  -0.157   1.458  -3.645
 1570SOL     OW 7702   5.930   3.835  -3.070
 1570SOL    HW1 7703   5.971   3.847   4.843
 1570SOL    HW2 7704   5.890   3.743   4.940
 1571SOL     OW 7705  -3.955   7.246   0.826
 1571SOL    HW1 7706  -3.973   7.313   0.897
 1571SOL    HW2 7707  -3.971   7.287   0.736
 1572SOL     OW 7708   3.483   0.774   8.231
 1572SOL    HW1 7709   3.496   0.675   8.227
 1572SOL    HW2 7710   8.398   0.794   8.277
 1573SOL     OW 7711   5.759  -8.237   2.269
 1573SOL    HW1 7712   5.666  -8.206   2.250
 1573SOL    HW2 7713   5.762  -8.282   2.358
 1574SOL     OW 7714  -0.878   6.989  17.028
 1574SOL    HW1 7715  -0.915   7.041  16.951
 1574SOL    HW2 7716  -0.932   7.009  17.110
 1575SOL     OW 7717   6.484   0.040  -4.569
 1575SOL    HW1 7718   6.425   0.108  -4.613
 1575SOL    HW2 7719   6.504   0.069  -4.475
 1576SOL     OW 7720   4.724   6.495  11.521
 1576SOL    HW1 7721   4.702   6.565  11.589
 1576SOL    HW2 7722   4.718   6.534  11.430
 1577SOL     OW 7723   6.198  -0.126  -8.258
 1577SOL    HW1 7724   6.183  -0.036  -8.219
 1577SOL    HW2 7725   6.116  -0.182  -8.243
 1578SOL     OW 7726  13.234   6.397   1.806
 1578SOL    HW1 7727  13.224   6.335   1.885
 1578SOL    HW2 7728  13.309   6.461   1.822
 1579SOL     OW 7729   7.022   4.067   3.485
 1579SOL    HW1 7730   7.111   4.037   3.518
 1579SOL    HW2 7731   7.023  -0.932   3.385
 1580SOL     OW 7732   9.772   1.905  12.043
 1580SOL    HW1 7733   9.860   1.921  12.087
 1580SOL    HW2 7734   9.710   1.980  12.066
 1581SOL     OW 7735   4.230   1.895 -11.781
 1581SOL    HW1 7736   4.244   1.980 -11.729
 1581SOL    HW2 7737   4.166   1.913  -3.854
 1582SOL     OW 7738   3.211   7.134  20.165
 1582SOL    HW1 7739   3.116   7.104  12.163
 1582SOL    HW2 7740   3.217   7.226  20.126
 1583SOL     OW 7741   1.247   5.186   8.937
 1583SOL    HW1 7742   1.175   5.122   8.965
 1583SOL    HW2 7743   1.242   5.201   8.838
 1584SOL     OW 7744   2.969   5.034   7.514
 1584SOL    HW1 7745   2.947   5.103   7.583
 1584SOL    HW2 7746   3.000   5.078  15.433
 1585SOL     OW 7747   0.718   8.336   6.467
 1585SOL    HW1 7748   0.639  13.353   6.407
 1585SOL    HW2 7749   0.712   8.245   6.508
 1586SOL     OW 7750  -0.635  -1.246  16.217
 1586SOL    HW1 7751  -0.629  -1.204  16.308
 1586SOL    HW2 7752  -0.633 -11.179  16.147
 1587SOL     OW 7753   5.758   3.083  12.130
 1587SOL    HW1 7754   0.829   3.097   4.060
 1587SOL    HW2 7755   0.705  -1.833  12.142
 1588SOL     OW 7756   4.265   7.602  -1.178
 1588SOL    HW1 7757   9.313   7.685  -9.149
 1588SOL    HW2 7758   4.204   7.568  -1.107
 1589SOL     OW 7759   1.005   1.907   2.260
 1589SOL    HW1 7760   1.045   1.896   2.169
 1589SOL    HW2 7761   0.916   1.863   2.263
 1590SOL     OW 7762   1.587   4.552  10.332
 1590SOL    HW1 7763   1.569   4.468  10.383
 1590SOL    HW2 7764   1.611   4.530   2.235
 1591SOL     OW 7765  -2.199  -8.763  -2.521
 1591SOL    HW1 7766  -2.245  -3.837 -10.478
 1591SOL    HW2 7767  -2.263  -8.718  -2.584
 1592SOL     OW 7768   4.514  -5.001  -0.506
 1592SOL    HW1 7769   4.533  -0.063  -0.432
 1592SOL    HW2 7770   4.493  -5.051  -8.593
 1593SOL     OW 7771   6.594  -0.903   1.548
 1593SOL    HW1 7772   6.636   4.031   1.487
 1593SOL    HW2 7773   6.546   4.167   1.493
 1594SOL     OW 7774   7.543   1.761   3.729
 1594SOL    HW1 7775   7.483   1.754   3.809
 1594SOL    HW2 7776   7.488   1.781   3.648
 1595SOL     OW 7777   1.427   8.705  16.921
 1595SOL    HW1 7778   1.359   8.777  16.935
 1595SOL    HW2 7779   1.514   8.732  16.961
 1596SOL     OW 7780   7.010  -1.436   4.942
 1596SOL    HW1 7781   6.979  -1.412   5.033
 1596SOL    HW2 7782   6.945  -1.402   4.874
 1597SOL     OW 7783   7.667   5.062   2.204
 1597SOL    HW1 7784   7.690   5.069   2.302
 1597SOL    HW2 7785   7.577   0.019   2.194
 1598SOL     OW 7786   5.697  -4.428   9.797
 1598SOL    HW1 7787   5.628   0.595  17.731
 1598SOL    HW2 7788   5.654  -4.480   9.871
 1599SOL     OW 7789   1.175   0.064   4.249
 1599SOL    HW1 7790   1.206   0.101   4.336
 1599SOL    HW2 7791   1.202  -0.031   4.242
 1600SOL     OW 7792  -2.990 -11.178   6.043
 1600SOL    HW1 7793  -3.062 -11.109   6.053
 1600SOL    HW2 7794  -2.904 -11.134   6.019
 1601SOL     OW 7795   2.547   1.327  -5.120
 1601SOL    HW1 7796   2.626   6.386  -5.145
 1601SOL    HW2 7797   2.574   1.231  -5.116
 1602SOL     OW 7798  -2.564  -1.498   2.318
 1602SOL    HW1 7799  -2.469  -1.486   2.345
 1602SOL    HW2 7800  -2.622  -1.436   2.373
 1603SOL     OW 7801   5.971   6.094   3.894
 1603SOL    HW1 7802   5.919   6.050   3.820
 1603SOL    HW2 7803   5.909   6.151   3.948
 1604SOL     OW 7804  -4.762   3.001   3.107
 1604SOL    HW1 7805  -4.824   3.021   3.031
 1604SOL    HW2 7806  -4.771   3.073   3.176
 1605SOL     OW 7807   5.547  -1.498   5.028
 1605SOL    HW1 7808   5.609  -1.558   4.978
 1605SOL    HW2 7809   5.471  -1.472   4.968
 1606SOL     OW 7810   2.552  -3.372  -7.054
 1606SOL    HW1 7811  -2.459  -3.326  -7.142
 1606SOL    HW2 7812   2.557  -3.303  -6.981
 1607SOL     OW 7813   0.282  -3.528  11.362
 1607SOL    HW1 7814   0.207  -3.530  11.428
 1607SOL    HW2 7815   0.349  -3.459  11.391
 1608SOL     OW 7816  -1.879  -3.172   3.023
 1608SOL    HW1 7817  -1.866  -3.145   3.119
 1608SOL    HW2 7818  -1.815  -3.122   2.965
 1609SOL     OW 7819  -0.519   7.668  11.525
 1609SOL    HW1 7820  -5.443   7.646  11.467
 1609SOL    HW2 7821   4.423   7.733  11.478
 1610SOL     OW 7822  -3.641  -5.704   9.892
 1610SOL    HW1 7823  -3.629  -5.703   9.792
 1610SOL    HW2 7824  -3.622  -5.612   9.928
 1611SOL     OW 7825   1.132   1.669   2.777
 1611SOL    HW1 7826   1.126   1.670   2.678
 1611SOL    HW2 7827   6.133   1.763   2.812
 1612SOL     OW 7828   6.082   1.863  -3.498
 1612SOL    HW1 7829   6.113   1.902  -3.411
 1612SOL    HW2 7830   6.146   1.890  -3.571
 1613SOL     OW 7831  -4.235  -1.129   4.562
 1613SOL    HW1 7832  -4.315  -1.068   4.568
 1613SOL    HW2 7833  -4.266  -1.224   4.569
 1614SOL     OW 7834   1.166   5.420  -6.932
 1614SOL    HW1 7835   1.092   5.442  -6.995
 1614SOL    HW2 7836  -3.779   0.346  -6.972
 1615SOL     OW 7837   0.996   3.764   6.732
 1615SOL    HW1 7838   1.066   3.757   6.660
 1615SOL    HW2 7839   0.954   3.674   6.745
 1616SOL     OW 7840   2.274   3.598  14.642
 1616SOL    HW1 7841  -2.741   3.528  -1.434
 1616SOL    HW2 7842   2.289   3.555  14.731
 1617SOL     OW 7843  11.655  -3.736 -13.895
 1617SOL    HW1 7844  11.744  -3.727 -13.850
 1617SOL    HW2 7845  11.627   1.169 -13.895
 1618SOL     OW 7846   3.046   0.428   8.927
 1618SOL    HW1 7847   3.026   0.356   8.993
 1618SOL    HW2 7848   3.144   0.428   8.907
 1619SOL     OW 7849   7.264   4.743  15.344
 1619SOL    HW1 7850   7.358  -0.257  15.378
 1619SOL    HW2 7851   7.250   4.663  15.286
 1620SOL     OW 7852   0.515 -12.625   6.309
 1620SOL    HW1 7853   0.487 -12.604   6.215
 1620SOL    HW2 7854   0.593  -2.683   6.307
 1621SOL     OW 7855   1.738   2.118   1.955
 1621SOL    HW1 7856   1.749   2.204   2.006
 1621SOL    HW2 7857   1.664   2.129   1.888
 1622SOL     OW 7858   2.575  -0.556  -1.174
 1622SOL    HW1 7859   2.528  -0.644  -9.188
 1622SOL    HW2 7860   2.591  -0.516  -1.265
 1623SOL     OW 7861   7.142  -0.564  -2.856
 1623SOL    HW1 7862   7.176  -0.655   5.123
 1623SOL    HW2 7863   7.202   4.478  -2.787
 1624SOL     OW 7864   5.704   5.092 -12.307
 1624SOL    HW1 7865  10.629   5.035 -12.280
 1624SOL    HW2 7866   5.743   5.058 -12.393
 1625SOL     OW 7867   6.436  -2.515   3.329
 1625SOL    HW1 7868   6.435  -2.571   3.246
 1625SOL    HW2 7869   6.506   2.452   3.392
 1626SOL     OW 7870   2.239   1.707 -15.718
 1626SOL    HW1 7871   2.195   6.737 -15.803
 1626SOL    HW2 7872   2.268   6.613 -15.725
 1627SOL     OW 7873   5.436   3.218   7.371
 1627SOL    HW1 7874   5.430   3.244   7.467
 1627SOL    HW2 7875   5.418   3.298   7.314
 1628SOL     OW 7876  11.686   2.405   6.555
 1628SOL    HW1 7877  11.673   7.479   6.623
 1628SOL    HW2 7878  11.652   2.318   6.591
 1629SOL     OW 7879   5.101   7.190 -23.038
 1629SOL    HW1 7880   5.072   7.286 -23.036
 1629SOL    HW2 7881   5.178   2.178 -23.102
 1630SOL     OW 7882  -4.630   0.639  -5.176
 1630SOL    HW1 7883   0.349   0.593   2.741
 1630SOL    HW2 7884  -4.549   0.696  -5.189
 1631SOL     OW 7885  -3.131  -1.573  -3.807
 1631SOL    HW1 7886   1.962  -1.548  -3.777
 1631SOL    HW2 7887  -3.185  -1.602  -3.728
 1632SOL     OW 7888   0.756   2.557  10.607
 1632SOL    HW1 7889   0.748   2.481  10.672
 1632SOL    HW2 7890   0.832   2.539  10.544
 1633SOL     OW 7891   7.824   8.208  -0.202
 1633SOL    HW1 7892   7.917   8.236  -0.227
 1633SOL    HW2 7893   7.768   8.289  -0.184
 1634SOL     OW 7894   6.174   0.982  -1.593
 1634SOL    HW1 7895   6.271   1.000  -1.614
 1634SOL    HW2 7896   6.160   0.989  -1.494
 1635SOL     OW 7897   2.514   7.327   8.991
 1635SOL    HW1 7898   2.545   2.312   8.897
 1635SOL    HW2 7899   2.462   7.246   9.020
 1636SOL     OW 7900   1.520   2.060  12.278
 1636SOL    HW1 7901   1.538   2.153   4.244
 1636SOL    HW2 7902   1.599   2.002  12.257
 1637SOL     OW 7903   0.825   0.845   9.625
 1637SOL    HW1 7904  -4.096   0.881   9.578
 1637SOL    HW2 7905  -4.157   0.751   9.655
 1638SOL     OW 7906   3.022   1.035  -0.592
 1638SOL    HW1 7907  -2.072   1.066  -0.613
 1638SOL    HW2 7908  -1.935   1.002  -0.675
 1639SOL     OW 7909  -2.009  -4.341  -0.570
 1639SOL    HW1 7910  -1.927  -4.379  -0.528
 1639SOL    HW2 7911  -1.989  -4.312  -0.664
 1640SOL     OW 7912   3.989   7.909   5.400
 1640SOL    HW1 7913   3.901   7.946   5.430
 1640SOL    HW2 7914   4.062   7.973   5.426
 1641SOL     OW 7915   7.289  -4.293  -5.984
 1641SOL    HW1 7916   7.190  -4.279  -5.983
 1641SOL    HW2 7917   7.311  -4.374  -6.038
 1642SOL     OW 7918   8.444  -0.607  -0.109
 1642SOL    HW1 7919  13.536  -0.568 -16.097
 1642SOL    HW2 7920  13.398  -0.551  -0.177
 1643SOL     OW 7921  -2.914  -3.389   4.724
 1643SOL    HW1 7922  -2.909  -3.341   4.811
 1643SOL    HW2 7923  -2.947  -3.327   4.653
 1644SOL     OW 7924   0.868  -0.754  -0.838
 1644SOL    HW1 7925   0.836  -0.682  -0.777
 1644SOL    HW2 7926   0.914  -0.714  -0.916
 1645SOL     OW 7927  -0.128   1.662  -4.861
 1645SOL    HW1 7928  -0.164   1.755  -4.857
 1645SOL    HW2 7929  -0.194   1.598  -4.822
 1646SOL     OW 7930   6.902   2.046  20.959
 1646SOL    HW1 7931   6.967   2.105  20.911
 1646SOL    HW2 7932   6.883   2.083  21.049
 1647SOL     OW 7933  -2.839  -3.155  -8.800
 1647SOL    HW1 7934  -2.836  -3.244  -8.756
 1647SOL    HW2 7935  -2.814  -3.084  -8.734
 1648SOL     OW 7936   1.211   8.069  17.252
 1648SOL    HW1 7937   1.255   7.981  17.269
 1648SOL    HW2 7938   1.114   8.054  17.230
 1649SOL     OW 7939   5.667  -1.140  -7.182
 1649SOL    HW1 7940   5.647  -6.141  -7.084
 1649SOL    HW2 7941   5.757  -1.183  -7.197
 1650SOL     OW 7942  -3.845   9.621   1.463
 1650SOL    HW1 7943   1.139   4.628   1.561
 1650SOL    HW2 7944  -3.767   9.679   1.438
 1651SOL     OW 7945   7.666  10.240   0.808
 1651SOL    HW1 7946   7.762  10.211   0.802
 1651SOL    HW2 7947   7.659  10.316   0.874
 1652SOL     OW 7948  11.797   1.773  -0.603
 1652SOL    HW1 7949   6.762   1.767  -0.509
 1652SOL    HW2 7950  11.888   1.731  -0.609
 1653SOL     OW 7951  -8.496   3.603 -18.155
 1653SOL    HW1 7952  -8.514   3.701 -18.166
 1653SOL    HW2 7953  -8.583   3.554 -18.145
 1654SOL     OW 7954   3.109   7.381  -3.183
 1654SOL    HW1 7955   3.116   7.465  -3.237
 1654SOL    HW2 7956   3.051   7.398  -3.103
 1655SOL     OW 7957  -0.018   6.622  -7.512
 1655SOL    HW1 7958   0.009   6.688  -7.441
 1655SOL    HW2 7959  -0.080   6.666  -7.576
 1656SOL     OW 7960  -9.110  11.071   5.514
 1656SOL    HW1 7961  -4.201   6.077   5.478
 1656SOL    HW2 7962  -9.045  11.069   5.437
 1657SOL     OW 7963  -2.435  -1.914  -0.841
 1657SOL    HW1 7964  -2.506  -1.848  -8.823
 1657SOL    HW2 7965  -2.436  -1.988   7.230
 1658SOL     OW 7966   5.650   9.950   4.365
 1658SOL    HW1 7967   5.585   9.905   4.427
 1658SOL    HW2 7968   5.600  10.008   4.301
 1659SOL     OW 7969   7.444  10.329   0.129
 1659SOL    HW1 7970   7.531  10.283   0.110
 1659SOL    HW2 7971   7.428  10.399   0.060
 1660SOL     OW 7972   8.749   1.745  13.824
 1660SOL    HW1 7973   8.682   1.680  21.793
 1660SOL    HW2 7974  13.824   1.757  21.760
 1661SOL     OW 7975   2.095   7.360   8.903
 1661SOL    HW1 7976   1.995   7.371   8.906
 1661SOL    HW2 7977   2.139   7.443   8.935
 1662SOL     OW 7978  -0.396  -5.557  15.759
 1662SOL    HW1 7979  -0.409  -5.599  15.849
 1662SOL    HW2 7980  -0.485  -5.527  15.723
 1663SOL     OW 7981  -3.309   3.360  16.249
 1663SOL    HW1 7982   1.744  -1.724  16.228
 1663SOL    HW2 7983  -3.247   3.434  16.273
 1664SOL     OW 7984   7.899   7.282   0.423
 1664SOL    HW1 7985   7.923   7.364   0.475
 1664SOL    HW2 7986  12.860   7.308   0.336
 1665SOL     OW 7987   2.973   6.019  -5.047
 1665SOL    HW1 7988   2.968   6.117  -5.068
 1665SOL    HW2 7989   2.952   5.966  -5.130
 1666SOL     OW 7990  -3.069  -1.744   4.915
 1666SOL    HW1 7991  -3.154  -1.690   4.911
 1666SOL    HW2 7992  -3.049  -1.767   5.010
 1667SOL     OW 7993   0.511  -1.247   9.783
 1667SOL    HW1 7994   0.497  -1.298   9.868
 1667SOL    HW2 7995   0.441  -1.271   9.717
 1668SOL     OW 7996   4.780   2.873   3.761
 1668SOL    HW1 7997   4.734   2.807  11.705
 1668SOL    HW2 7998   4.820   2.946  -4.298
 1669SOL     OW 7999   2.697  -2.230  -0.269
 1669SOL    HW1 8000   2.611  -2.186  -0.296
 1669SOL    HW2 8001   2.701  -2.234   7.834
 1670SOL     OW 8002  10.648  12.389   6.947
 1670SOL    HW1 8003   5.672  12.476  14.991
 1670SOL    HW2 8004   5.550  12.371  14.970
 1671SOL     OW 8005   3.534   7.068   8.902
 1671SOL    HW1 8006   3.490   7.048   8.990
 1671SOL    HW2 8007   3.487   7.144   8.857
 1672SOL     OW 8008  -1.702  10.411  16.523
 1672SOL    HW1 8009  -1.772  10.391  16.455
 1672SOL    HW2 8010  -1.727   5.365  16.610
 1673SOL     OW 8011   2.218   7.920  -2.640
 1673SOL    HW1 8012   7.276   7.941  -2.720
 1673SOL    HW2 8013   2.127   7.960  -2.653
 1674SOL     OW 8014   6.584   2.636  -5.844
 1674SOL    HW1 8015   6.673   2.625   2.203
 1674SOL    HW2 8016   6.512   2.600  -5.784
 1675SOL     OW 8017   6.036   3.555 -11.826
 1675SOL    HW1 8018   6.012   3.550 -11.923
 1675SOL    HW2 8019   6.135   3.560 -11.817
 1676SOL     OW 8020  -4.115   0.304  -6.289
 1676SOL    HW1 8021  -4.208   5.311  -6.322
 1676SOL    HW2 8022  -4.061   0.249  -6.351
 1677SOL     OW 8023  -0.201   5.102   7.863
 1677SOL    HW1 8024  -5.105   5.081   7.849
 1677SOL    HW2 8025  -0.217  10.200   7.841
 1678SOL     OW 8026   6.671   6.168   0.914
 1678SOL    HW1 8027   6.656   6.250   0.971
 1678SOL    HW2 8028   6.582   6.130   0.888
 1679SOL     OW 8029  -1.268   6.925 -11.765
 1679SOL    HW1 8030  -1.275   6.835 -11.808
 1679SOL    HW2 8031  -1.286   6.996 -11.833
 1680SOL     OW 8032   5.035   9.751  -3.371
 1680SOL    HW1 8033   5.086   9.667  -3.386
 1680SOL    HW2 8034   5.072   9.823 -11.433
 1681SOL     OW 8035  -7.971  -0.051  -7.603
 1681SOL    HW1 8036  -3.050  -0.076  -7.654
 1681SOL    HW2 8037  -7.921  -0.133  -7.577
 1682SOL     OW 8038   0.214   0.031   7.186
 1682SOL    HW1 8039   0.129   0.068   7.223
 1682SOL    HW2 8040   0.224   0.058   7.090
 1683SOL     OW 8041   2.509   7.405   6.622
 1683SOL    HW1 8042   2.498   7.365   6.531
 1683SOL    HW2 8043   2.577   7.479   6.617
 1684SOL     OW 8044   6.045   1.319   1.419
 1684SOL    HW1 8045   6.004   1.270   1.496
 1684SOL    HW2 8046   6.104   1.392   1.454
 1685SOL     OW 8047   5.606   1.470   0.224
 1685SOL    HW1 8048   5.520   1.483   0.174
 1685SOL    HW2 8049   5.585   1.450   0.320
 1686SOL     OW 8050   1.542  11.446   8.989
 1686SOL    HW1 8051   1.507  11.458   8.896
 1686SOL    HW2 8052   1.472   6.401   9.046
 1687SOL     OW 8053  11.718   9.040  -1.694
 1687SOL    HW1 8054  11.653   8.964  -1.684
 1687SOL    HW2 8055  11.769   9.028  -1.779
 1688SOL     OW 8056  -2.239   6.325  10.394
 1688SOL    HW1 8057  -2.241   6.409  10.449
 1688SOL    HW2 8058  -2.169   6.333  10.323
 1689SOL     OW 8059  -1.501   0.806   2.310
 1689SOL    HW1 8060  -1.513   0.754   2.225
 1689SOL    HW2 8061  -1.578   0.789   2.371
 1690SOL     OW 8062   1.134  -0.361  -7.442
 1690SOL    HW1 8063   1.204  -0.426  -7.412
 1690SOL    HW2 8064   1.099  -0.309  -7.364
 1691SOL     OW 8065   5.466  15.159   8.011
 1691SOL    HW1 8066   5.551  15.156   8.064
 1691SOL    HW2 8067  10.425  10.247   8.024
 1692SOL     OW 8068  10.414   6.039   5.024
 1692SOL    HW1 8069  10.460   6.088   5.098
 1692SOL    HW2 8070  10.336   5.989   5.060
 1693SOL     OW 8071   8.142  -2.876   9.169
 1693SOL    HW1 8072   8.124   2.137   9.267
 1693SOL    HW2 8073   8.103  -2.963   9.139
 1694SOL     OW 8074   4.045   0.798  -7.233
 1694SOL    HW1 8075   4.004   5.813   0.680
 1694SOL    HW2 8076   4.145   0.801  -7.242
 1695SOL     OW 8077  -2.057   8.214   0.370
 1695SOL    HW1 8078   2.938   8.300   0.318
 1695SOL    HW2 8079   7.895   8.224   0.455
 1696SOL     OW 8080   7.825   1.323   6.879
 1696SOL    HW1 8081   7.799   1.276   6.794
 1696SOL    HW2 8082   7.778   1.411   6.884
 1697SOL     OW 8083  -0.475  -3.825   9.779
 1697SOL    HW1 8084  -0.512  -3.794   9.691
 1697SOL    HW2 8085  -0.515  -3.771   9.852
 1698SOL     OW 8086   1.337   2.659   4.288
 1698SOL    HW1 8087   1.251   2.690   4.247
 1698SOL    HW2 8088   1.325   2.654   4.388
 1699SOL     OW 8089   3.493   1.622  -2.774
 1699SOL    HW1 8090   3.473   1.718  -2.752
 1699SOL    HW2 8091   3.575   1.618  -2.831
 1700SOL     OW 8092   3.626   1.307  10.026
 1700SOL    HW1 8093   3.718   1.314   9.987
 1700SOL    HW2 8094   3.597  -3.790  10.025
 1701SOL     OW 8095   8.201   7.719  -1.709
 1701SOL    HW1 8096   8.298   7.697  -1.701
 1701SOL    HW2 8097   8.174   7.779  -1.633
 1702SOL     OW 8098   6.160  11.157  -4.875
 1702SOL    HW1 8099   6.243  11.136  -4.927
 1702SOL    HW2 8100   6.081   6.149  -4.935
 1703SOL     OW 8101   4.248   7.229   2.169
 1703SOL    HW1 8102   4.248   7.196   2.075
 1703SOL    HW2 8103   4.170   7.191   2.218
 1704SOL     OW 8104   6.386   7.510  10.319
 1704SOL    HW1 8105   6.315   7.576  10.339
 1704SOL    HW2 8106   6.346   7.432  10.270
 1705SOL     OW 8107   9.222   0.306  17.380
 1705SOL    HW1 8108   9.154   0.266  17.318
 1705SOL    HW2 8109   9.314   0.284  17.347
 1706SOL     OW 8110  10.677  -1.052  -5.799
 1706SOL    HW1 8111  10.713  -0.982  -5.861
 1706SOL    HW2 8112   5.575  -1.048   2.202
 1707SOL     OW 8113   2.916   1.993  14.574
 1707SOL    HW1 8114   2.874   1.933   6.639
 1707SOL    HW2 8115   2.986   2.049  14.618
 1708SOL     OW 8116  11.389  -8.151  -8.949
 1708SOL    HW1 8117  11.299  -8.181  -8.917
 1708SOL    HW2 8118  11.416  -3.066  -8.900
 1709SOL     OW 8119   1.441  -3.622  10.472
 1709SOL    HW1 8120   1.374  -3.559   2.430
 1709SOL    HW2 8121   1.512  -3.571  10.519
 1710SOL     OW 8122   1.545   0.706  -2.753
 1710SOL    HW1 8123   1.602   0.628  -2.778
 1710SOL    HW2 8124   1.585   0.790  -2.790
 1711SOL     OW 8125   2.898   6.220   2.709
 1711SOL    HW1 8126   2.847   6.293   2.664
 1711SOL    HW2 8127   2.993   6.248  -5.282
 1712SOL     OW 8128  -5.081  -5.921   0.068
 1712SOL    HW1 8129  -5.062  -5.973   0.152
 1712SOL    HW2 8130  -0.037  -0.965  -0.010
 1713SOL     OW 8131   5.574   5.908 -14.344
 1713SOL    HW1 8132   5.577   5.970 -14.266
 1713SOL    HW2 8133   5.666   5.874 -14.363
 1714SOL     OW 8134   6.585   8.300  12.137
 1714SOL    HW1 8135   6.553   8.385  12.095
 1714SOL    HW2 8136   6.648   8.322  12.212
 1715SOL     OW 8137   1.519   2.603   2.880
 1715SOL    HW1 8138   1.559   2.544   2.950
 1715SOL    HW2 8139   1.425   2.626  10.908
 1716SOL     OW 8140   2.243  -3.734  -0.334
 1716SOL    HW1 8141   2.197  -3.788  -0.264
 1716SOL    HW2 8142   2.258  -3.641  -0.300
 1717SOL     OW 8143   3.337   6.020  -3.039
 1717SOL    HW1 8144   8.316   6.022  -2.942
 1717SOL    HW2 8145   3.396   6.098  -3.061
 1718SOL     OW 8146   1.471   3.015   6.926
 1718SOL    HW1 8147   1.434   3.059   7.007
 1718SOL    HW2 8148   1.450   2.917   6.928
 1719SOL     OW 8149   5.546   4.561   7.636
 1719SOL    HW1 8150   5.624   4.506   7.608
 1719SOL    HW2 8151   5.467   4.540   7.578
 1720SOL     OW 8152  -0.342   4.183   0.150
 1720SOL    HW1 8153  -0.257   4.173   0.098
 1720SOL    HW2 8154  -0.356   4.101   0.206
 1721SOL     OW 8155   3.758   0.143  15.299
 1721SOL    HW1 8156   8.707   0.225  15.321
 1721SOL    HW2 8157   3.715   0.063  15.340
 1722SOL     OW 8158   6.954   3.604  10.249
 1722SOL    HW1 8159   6.869   3.634  10.205
 1722SOL    HW2 8160   7.030   3.661  10.218
 1723SOL     OW 8161  -3.857   5.527   2.694
 1723SOL    HW1 8162  -3.815   5.478   2.617
 1723SOL    HW2 8163  -3.827   5.485   2.780
 1724SOL     OW 8164   6.359   8.217   4.785
 1724SOL    HW1 8165   6.286   8.160   4.747
 1724SOL    HW2 8166   6.424   8.159   4.835
 1725SOL     OW 8167   1.504   4.977   5.215
 1725SOL    HW1 8168   1.579   4.996   5.279
 1725SOL    HW2 8169   1.424   5.032   5.241
 1726SOL     OW 8170  12.244  -7.504   7.310
 1726SOL    HW1 8171  12.197  -7.473   7.227
 1726SOL    HW2 8172  12.343  -7.500   7.295
 1727SOL     OW 8173   1.911   2.078  -1.353
 1727SOL    HW1 8174   6.965  -2.838  -1.350
 1727SOL    HW2 8175   6.917   2.040  -1.446
 1728SOL     OW 8176  -4.281  -4.844   4.570
 1728SOL    HW1 8177  -4.359  -4.906   4.561
 1728SOL    HW2 8178  -4.315  -4.750   4.579
 1729SOL     OW 8179  -9.789   2.119   7.372
 1729SOL    HW1 8180  -9.779   2.056   7.294
 1729SOL    HW2 8181 -14.795   2.067   7.457
 1730SOL     OW 8182  12.087  -5.392   6.185
 1730SOL    HW1 8183  12.077  -5.491   6.195
 1730SOL    HW2 8184  12.155  -5.359   6.250
 1731SOL     OW 8185  -6.664   6.204  -0.522
 1731SOL    HW1 8186   3.351   6.111   7.518
 1731SOL    HW2 8187  -6.615   6.269   7.538
 1732SOL     OW 8188   6.641  -4.583   3.729
 1732SOL    HW1 8189   6.638  -4.510   3.798
 1732SOL    HW2 8190   6.730   0.374   3.731
 1733SOL     OW 8191   6.593   2.910  12.107
 1733SOL    HW1 8192   6.592   2.820  12.149
 1733SOL    HW2 8193   6.646   2.973  12.164
 1734SOL     OW 8194  -2.589   7.107   9.451
 1734SOL    HW1 8195  -2.602   7.206   9.456
 1734SOL    HW2 8196  -2.678   7.062   9.445
 1735SOL     OW 8197  15.479   7.208   7.328
 1735SOL    HW1 8198  15.500  12.227   7.424
 1735SOL    HW2 8199  15.383   7.181   7.319
 1736SOL     OW 8200   8.873   1.473 -11.845
 1736SOL    HW1 8201   8.902   1.390  -3.888
 1736SOL    HW2 8202   8.798   1.452  -3.779
 1737SOL     OW 8203   1.611   2.554  -4.154
 1737SOL    HW1 8204   1.557   2.473  -4.175
 1737SOL    HW2 8205   1.657   2.542  -4.066
 1738SOL     OW 8206  10.862   9.277 -14.191
 1738SOL    HW1 8207  10.949   9.297 -14.146
 1738SOL    HW2 8208   5.810   4.207 -14.137
 1739SOL     OW 8209  -1.482   1.531  -8.926
 1739SOL    HW1 8210  -1.478   1.623  -8.966
 1739SOL    HW2 8211  -6.478   1.463  -9.000
 1740SOL     OW 8212   0.308  -5.439   0.904
 1740SOL    HW1 8213   0.292  -5.524   0.954
 1740SOL    HW2 8214   0.220  -5.399   0.876
 1741SOL     OW 8215  -3.185   5.240  14.993
 1741SOL    HW1 8216  -3.244   5.226  15.073
 1741SOL    HW2 8217  -3.155   5.151  14.958
 1742SOL     OW 8218   2.929   2.324  -7.089
 1742SOL    HW1 8219   3.015   2.278  -7.066
 1742SOL    HW2 8220   2.948  -2.580  -7.106
 1743SOL     OW 8221  10.433   4.957  -1.063
 1743SOL    HW1 8222  10.479   5.001  -1.140
 1743SOL    HW2 8223  10.366   5.020  -1.024
 1744SOL     OW 8224   7.077   3.541  -9.964
 1744SOL    HW1 8225   7.088   3.580  -9.872
 1744SOL    HW2 8226   7.159   3.489  -9.988
 1745SOL     OW 8227   6.100   5.258  -4.891
 1745SOL    HW1 8228   6.174   0.319  -4.913
 1745SOL    HW2 8229   6.037   5.301  -4.827
 1746SOL     OW 8230   1.688   7.542   3.566
 1746SOL    HW1 8231   1.713   7.451   3.600
 1746SOL    HW2 8232   1.655   7.598  -4.361
 1747SOL     OW 8233   3.933  -4.022  -6.450
 1747SOL    HW1 8234   3.878  -4.073  -6.517
 1747SOL    HW2 8235   3.916  -9.062  -6.359
 1748SOL     OW 8236   9.410   5.625  17.012
 1748SOL    HW1 8237   9.415   5.634  16.912
 1748SOL    HW2 8238   9.409   0.526  17.036
 1749SOL     OW 8239   1.654   6.981 -11.165
 1749SOL    HW1 8240   1.745   7.019 -11.148
 1749SOL    HW2 8241  -3.369   6.991 -11.262
 1750SOL     OW 8242   4.879   5.828  10.990
 1750SOL    HW1 8243   4.955   5.778  10.949
 1750SOL    HW2 8244   4.835   5.884  10.920
 1751SOL     OW 8245   7.303  -3.396   4.322
 1751SOL    HW1 8246   7.369  -3.334   4.365
 1751SOL    HW2 8247   7.314  -3.488   4.359
 1752SOL     OW 8248  -4.567   6.730  10.736
 1752SOL    HW1 8249  -4.618   6.783  10.668
 1752SOL    HW2 8250  -4.478   6.773  10.751
 1753SOL     OW 8251   6.502  14.184  14.210
 1753SOL    HW1 8252   6.559  14.179  14.128
 1753SOL    HW2 8253  11.552  14.143  14.287
 1754SOL     OW 8254   7.458   6.825  -3.567
 1754SOL    HW1 8255   7.417   6.900  -3.620
 1754SOL    HW2 8256   7.475   6.856  -3.474
 1755SOL     OW 8257  13.948  -3.244   8.863
 1755SOL    HW1 8258   8.880  -3.184   8.908
 1755SOL    HW2 8259   8.987  -3.195   8.785
 1756SOL     OW 8260   6.370  -1.742  -1.150
 1756SOL    HW1 8261   6.397  -1.836  -1.130
 1756SOL    HW2 8262   1.334  -1.737  -1.243
 1757SOL     OW 8263   9.619   1.219   2.520
 1757SOL    HW1 8264   9.548   1.235   2.452
 1757SOL    HW2 8265   9.581   1.229   2.612
 1758SOL     OW 8266   4.592  -0.051  -0.199
 1758SOL    HW1 8267  -0.343   0.019  -0.174
 1758SOL    HW2 8268   9.633  -0.141  -0.181
 1759SOL     OW 8269   0.688   0.028  -5.509
 1759SOL    HW1 8270   0.747  -0.052  -5.511
 1759SOL    HW2 8271   0.615   0.017  -5.577
 1760SOL     OW 8272   4.693   1.287   5.757
 1760SOL    HW1 8273   4.664   1.310   5.664
 1760SOL    HW2 8274   4.693   1.187   5.768
 1761SOL     OW 8275  11.408   0.826  -0.546
 1761SOL    HW1 8276  11.402   0.824  -0.646
 1761SOL    HW2 8277  11.454   0.910  -0.517
 1762SOL     OW 8278  -3.864  -1.398   5.582
 1762SOL    HW1 8279   1.054  -1.345   5.577
 1762SOL    HW2 8280  -3.871  -1.478   5.523
 1763SOL     OW 8281   4.038   2.323  -0.756
 1763SOL    HW1 8282   4.029  -2.599  -0.695
 1763SOL    HW2 8283   4.124   2.277  -0.739
 1764SOL     OW 8284   3.665  -2.917   4.031
 1764SOL    HW1 8285   3.604  -2.852   4.076
 1764SOL    HW2 8286   3.747  -2.870   4.001
 1765SOL     OW 8287   3.087  11.584   1.683
 1765SOL    HW1 8288   3.154   6.522   1.726
 1765SOL    HW2 8289   3.133   6.657   1.637
 1766SOL     OW 8290   0.903   6.928  -8.718
 1766SOL    HW1 8291   0.826   6.988  -8.742
 1766SOL    HW2 8292   0.905   6.916  -8.619
 1767SOL     OW 8293  -3.669   4.347  -8.680
 1767SOL    HW1 8294  -3.630  -0.609  -8.760
 1767SOL    HW2 8295  -3.625   4.258  -8.667
 1768SOL     OW 8296   6.598   4.770   1.004
 1768SOL    HW1 8297   1.542   4.705   0.950
 1768SOL    HW2 8298   6.586   4.862  -7.035
 1769SOL     OW 8299  12.663  -5.908   5.963
 1769SOL    HW1 8300  12.621  -0.827   6.008
 1769SOL    HW2 8301  12.656  -5.898   5.864
 1770SOL     OW 8302   6.768   0.766  14.546
 1770SOL    HW1 8303   6.745   0.673  14.574
 1770SOL    HW2 8304   6.843   0.764  14.480
 1771SOL     OW 8305  10.860   0.423  11.615
 1771SOL    HW1 8306  10.810   0.340  11.641
 1771SOL    HW2 8307   5.816   5.504  11.659
 1772SOL     OW 8308   1.211  -3.576  10.870
 1772SOL    HW1 8309   1.186   1.363  10.796
 1772SOL    HW2 8310  -3.816  -3.483  10.846
 1773SOL     OW 8311  -3.786  -0.820   8.415
 1773SOL    HW1 8312  -8.832  -0.751   8.358
 1773SOL    HW2 8313  -3.838  -0.833   8.499
 1774SOL     OW 8314  -3.872  -1.283   4.395
 1774SOL    HW1 8315  -3.948  -1.323   4.343
 1774SOL    HW2 8316  -3.786  -1.307   4.351
 1775SOL     OW 8317  -3.295   1.999   5.325
 1775SOL    HW1 8318  -3.338   1.909   5.337
 1775SOL    HW2 8319  -3.230   2.016   5.399
 1776SOL     OW 8320  10.087   2.324  -3.075
 1776SOL    HW1 8321  10.054   2.342  -3.168
 1776SOL    HW2 8322  10.167   2.266  -3.079
 1777SOL     OW 8323  -0.951  -4.800   9.161
 1777SOL    HW1 8324  -0.855  -4.783   9.138
 1777SOL    HW2 8325  -1.009   0.219   9.082
 1778SOL     OW 8326   6.419   2.840   3.571
 1778SOL    HW1 8327   6.323   2.869   3.570
 1778SOL    HW2 8328   6.462   2.871   3.656
 1779SOL     OW 8329   3.066  -4.668  -0.604
 1779SOL    HW1 8330   3.126  -4.735  -0.648
 1779SOL    HW2 8331   2.996  -4.638  -0.668
 1780SOL     OW 8332  -4.200   0.097  -0.938
 1780SOL    HW1 8333  -4.154   0.023  -0.889
 1780SOL    HW2 8334  -4.253   5.061  -1.012
 1781SOL     OW 8335   4.855   8.071  -2.733
 1781SOL    HW1 8336   4.827   8.163  -2.708
 1781SOL    HW2 8337   4.845   8.059  -2.832
 1782SOL     OW 8338  10.706   2.815   7.517
 1782SOL    HW1 8339  10.731   2.818   7.613
 1782SOL    HW2 8340  10.734   7.729   7.477
 1783SOL     OW 8341  -2.396  10.535  -5.689
 1783SOL    HW1 8342   2.538  10.464  -5.712
 1783SOL    HW2 8343  -2.438  10.625  -5.697
 1784SOL     OW 8344   1.748   6.065   7.673
 1784SOL    HW1 8345   1.784   5.978   7.705
 1784SOL    HW2 8346   1.804   6.099   7.598
 1785SOL     OW 8347   0.706   6.094   4.858
 1785SOL    HW1 8348   0.611   6.076   4.882
 1785SOL    HW2 8349   0.761   6.099   4.941
 1786SOL     OW 8350  -1.987   1.194  -4.533
 1786SOL    HW1 8351  -1.955   6.182  -4.439
 1786SOL    HW2 8352  -2.023   6.110  -4.568
 1787SOL     OW 8353   0.485   5.587   1.619
 1787SOL    HW1 8354   0.483   5.670   9.566
 1787SOL    HW2 8355   0.408   0.527   9.599
 1788SOL     OW 8356   4.836   3.197   0.185
 1788SOL    HW1 8357   9.817   3.239   0.274
 1788SOL    HW2 8358   4.765   3.131   8.165
 1789SOL     OW 8359   7.212  -3.862   2.858
 1789SOL    HW1 8360   7.229  -3.844   2.954
 1789SOL    HW2 8361   7.263  -3.943   2.829
 1790SOL     OW 8362   3.372   5.534  17.080
 1790SOL    HW1 8363   3.426   5.618  17.069
 1790SOL    HW2 8364  -1.707   5.552  17.140
 1791SOL     OW 8365   4.125  -3.670   2.258
 1791SOL    HW1 8366   4.069  -3.652   2.339
 1791SOL    HW2 8367   4.097  -3.758   2.218
 1792SOL     OW 8368  -2.503  -3.242   5.107
 1792SOL    HW1 8369  -2.544  -3.167   5.055
 1792SOL    HW2 8370  -2.416  -3.267   5.065
 1793SOL     OW 8371   3.013  -3.014   1.956
 1793SOL    HW1 8372   3.014  -3.113   1.969
 1793SOL    HW2 8373   2.920  -7.985   1.935
 1794SOL     OW 8374  -3.167   3.635  -2.531
 1794SOL    HW1 8375  -3.164   3.535 -10.531
 1794SOL    HW2 8376  -3.159   8.673  -2.437
 1795SOL     OW 8377  -1.789   5.647  15.609
 1795SOL    HW1 8378  -1.695  10.629  15.582
 1795SOL    HW2 8379  -1.808   5.744  15.594
 1796SOL     OW 8380   7.412   7.733   6.614
 1796SOL    HW1 8381  12.404   7.645   6.568
 1796SOL    HW2 8382   2.344   7.738  -1.314
 1797SOL     OW 8383  -0.731   4.123   0.568
 1797SOL    HW1 8384  -0.717   4.200   0.506
 1797SOL    HW2 8385   4.347   4.117  -7.372
 1798SOL     OW 8386   2.535   9.837   7.424
 1798SOL    HW1 8387   2.545  14.872   7.331
 1798SOL    HW2 8388   2.555   9.739   7.427
 1799SOL     OW 8389  -3.040   7.033   8.316
 1799SOL    HW1 8390  -3.123   7.088   8.320
 1799SOL    HW2 8391   2.038   7.091   8.287
 1800SOL     OW 8392  -1.858   7.037  -0.195
 1800SOL    HW1 8393  -1.822   6.947  -0.222
 1800SOL    HW2 8394  -1.840   7.103  -0.268
 1801SOL     OW 8395   3.554   2.101  17.366
 1801SOL    HW1 8396   3.471  -2.876  17.418
 1801SOL    HW2 8397   3.608  -2.817  17.352
 1802SOL     OW 8398  -4.313  -1.833 -12.165
 1802SOL    HW1 8399  -4.353   3.077 -12.170
 1802SOL    HW2 8400  -4.381  -1.768 -12.130
 1803SOL     OW 8401   7.205   9.862  -8.211
 1803SOL    HW1 8402   7.139   4.822  -8.276
 1803SOL    HW2 8403   7.156   4.904  -8.136
 1804SOL     OW 8404   7.736  -2.928   8.992
 1804SOL    HW1 8405   7.746  -2.835   9.027
 1804SOL    HW2 8406   7.771  -7.935   8.898
 1805SOL     OW 8407   3.708  10.704  18.439
 1805SOL    HW1 8408  -1.264   5.768  18.509
 1805SOL    HW2 8409  -1.371  10.741  18.390
 1806SOL     OW 8410   0.502   1.383  13.127
 1806SOL    HW1 8411   0.550   1.471  13.127
 1806SOL    HW2 8412   0.475   1.360  13.034
 1807SOL     OW 8413   4.524  -4.757 -11.360
 1807SOL    HW1 8414   4.459  -4.718 -11.425
 1807SOL    HW2 8415   4.578  -4.685  -3.315
 1808SOL     OW 8416   7.240   6.645 -10.931
 1808SOL    HW1 8417   2.234   1.544 -10.923
 1808SOL    HW2 8418   7.327   6.672 -10.973
 1809SOL     OW 8419   6.633   8.948  -0.539
 1809SOL    HW1 8420   6.578   8.867  -0.518
 1809SOL    HW2 8421   6.693  13.930  -0.617
 1810SOL     OW 8422   6.186  -0.245   4.199
 1810SOL    HW1 8423   6.206  -0.337   4.164
 1810SOL    HW2 8424   6.197  -0.244   4.298
 1811SOL     OW 8425  -2.622  -9.097   1.566
 1811SOL    HW1 8426  -2.536  -4.146  -6.421
 1811SOL    HW2 8427  -2.674  -9.142   1.493
 1812SOL     OW 8428   1.341  -1.497   3.357
 1812SOL    HW1 8429   1.260  -1.440   3.351
 1812SOL    HW2 8430   1.422  -1.442   3.336
 1813SOL     OW 8431  -0.076   3.906  -8.457
 1813SOL    HW1 8432  -0.098   3.996  -8.495
 1813SOL    HW2 8433  -0.010   3.860  -8.516
 1814SOL     OW 8434   1.051   4.753 -14.763
 1814SOL    HW1 8435   1.079   4.849 -14.767
 1814SOL    HW2 8436   1.120   4.700 -14.714
 1815SOL     OW 8437   1.049   0.402   0.297
 1815SOL    HW1 8438   1.099   0.330   0.248
 1815SOL    HW2 8439   0.991   0.360   0.367
 1816SOL     OW 8440   3.567  -2.100  16.251
 1816SOL    HW1 8441   3.526  -2.134  16.166
 1816SOL    HW2 8442   3.627  -2.023  16.230
 1817SOL     OW 8443   2.843   5.828  -4.387
 1817SOL    HW1 8444   2.798   0.852 -12.476
 1817SOL    HW2 8445   2.813   5.888  -4.314
 1818SOL     OW 8446  -4.174  -3.530  18.297
 1818SOL    HW1 8447  -4.141   1.515  18.214
 1818SOL    HW2 8448  -4.135   1.517  18.377
 1819SOL     OW 8449   2.209  -8.491   3.309
 1819SOL    HW1 8450   2.301  -8.529   3.317
 1819SOL    HW2 8451   2.199  -8.445   3.221
 1820SOL     OW 8452   3.118   5.114  15.773
 1820SOL    HW1 8453   3.068   5.127   7.856
 1820SOL    HW2 8454  -1.816   5.188  15.761
 1821SOL     OW 8455   5.045  -3.450  -0.504
 1821SOL    HW1 8456   5.106   1.573  -0.429
 1821SOL    HW2 8457   5.004  -3.540  -0.489
 1822SOL     OW 8458   5.533  10.828  14.715
 1822SOL    HW1 8459   5.484  10.864  14.635
 1822SOL    HW2 8460   5.472  10.833  14.795
 1823SOL     OW 8461   9.951  11.567  -0.076
 1823SOL    HW1 8462   9.956  11.467  -0.069
 1823SOL    HW2 8463  10.024  11.600  -0.134
 1824SOL     OW 8464   1.428   7.118  -7.883
 1824SOL    HW1 8465   1.389   7.027 -15.875
 1824SOL    HW2 8466   1.369   7.172  -7.943
 1825SOL     OW 8467  -3.463   8.811  -2.639
 1825SOL    HW1 8468  -3.510   8.738  -2.590
 1825SOL    HW2 8469  -3.443   8.887  -2.577
 1826SOL     OW 8470   3.652   6.167   7.820
 1826SOL    HW1 8471   3.661   6.170   7.721
 1826SOL    HW2 8472   3.703   6.089   7.856
 1827SOL     OW 8473   3.765   4.455  -0.114
 1827SOL    HW1 8474   3.858   4.419  -0.106
 1827SOL    HW2 8475   3.762   4.548  -0.077
 1828SOL     OW 8476   1.452   4.477  -0.906
 1828SOL    HW1 8477   1.371   4.507  -0.958
 1828SOL    HW2 8478   1.533   4.485  -0.964
 1829SOL     OW 8479   0.035   8.410   1.822
 1829SOL    HW1 8480  -0.055   8.370   1.807
 1829SOL    HW2 8481   0.031   8.475   1.899
 1830SOL     OW 8482   3.527   7.964  -7.464
 1830SOL    HW1 8483   3.542   7.945  -7.561
 1830SOL    HW2 8484   3.613   7.988  -7.421
 1831SOL     OW 8485  14.231   7.429  -0.039
 1831SOL    HW1 8486  14.142   7.419   0.006
 1831SOL    HW2 8487  14.243   7.523  -0.069
 1832SOL     OW 8488  -3.366   4.411  11.131
 1832SOL    HW1 8489  -3.405   4.500  11.154
 1832SOL    HW2 8490  -3.332   4.368  11.214
 1833SOL     OW 8491   7.803   3.317  -1.654
 1833SOL    HW1 8492   7.871   3.278   6.288
 1833SOL    HW2 8493   2.749   3.243  -1.610
 1834SOL     OW 8494  -2.842  -1.158  -2.532
 1834SOL    HW1 8495  -2.815  -1.086  -2.467
 1834SOL    HW2 8496  -2.760  -1.197  -2.574
 1835SOL     OW 8497   9.370  -0.537  -0.642
 1835SOL    HW1 8498   9.284  -0.581  -0.615
 1835SOL    HW2 8499   9.351  -5.448  -8.683
 1836SOL     OW 8500   0.664  -2.190   9.070
 1836SOL    HW1 8501   0.753  -2.216   9.031
 1836SOL    HW2 8502   0.601  -2.170   8.995
 1837SOL     OW 8503   3.039   6.493  -5.760
 1837SOL    HW1 8504   3.045   6.431 -13.685
 1837SOL    HW2 8505   3.105   6.567  -5.749
 1838SOL     OW 8506   7.933   6.831   0.155
 1838SOL    HW1 8507  13.035   6.829   0.157
 1838SOL    HW2 8508   7.902   6.819   0.061
 1839SOL     OW 8509   5.640  -4.831 -10.710
 1839SOL    HW1 8510   5.562  -4.888 -10.735
 1839SOL    HW2 8511   5.629  -4.798 -10.616
 1840SOL     OW 8512  10.902   3.363   4.360
 1840SOL    HW1 8513  10.969   3.435   4.340
 1840SOL    HW2 8514  10.814   3.386   4.319
 1841SOL     OW 8515   1.716   6.819  -1.264
 1841SOL    HW1 8516  -3.352   6.778  -1.202
 1841SOL    HW2 8517   1.670   6.848  -1.348
 1842SOL     OW 8518   7.493   2.338  12.706
 1842SOL    HW1 8519   7.516   2.334  12.609
 1842SOL    HW2 8520   7.454   2.428  12.728
 1843SOL     OW 8521  -1.730  -2.956 -12.646
 1843SOL    HW1 8522  -1.786  -3.034  -4.669
 1843SOL    HW2 8523  -1.710  -2.901 -12.728
 1844SOL     OW 8524   3.592  -4.802  -6.924
 1844SOL    HW1 8525   3.499  -4.769  -6.906
 1844SOL    HW2 8526   3.657  -4.753   1.138
 1845SOL     OW 8527   1.997   8.977  -2.264
 1845SOL    HW1 8528   2.082   8.936  -2.232
 1845SOL    HW2 8529   1.998   4.073  -2.246
 1846SOL     OW 8530   5.065   3.788   3.411
 1846SOL    HW1 8531   5.068   3.875   3.460
 1846SOL    HW2 8532   5.111   3.717   3.464
 1847SOL     OW 8533   1.034   5.310  -4.098
 1847SOL    HW1 8534   1.077   5.348  -4.179
 1847SOL    HW2 8535   1.100   5.253  -4.049
 1848SOL     OW 8536   0.553   1.260   1.685
 1848SOL    HW1 8537   0.459   1.238   1.662
 1848SOL    HW2 8538   0.582   1.204   1.762
 1849SOL     OW 8539   8.295  -0.045  16.479
 1849SOL    HW1 8540   8.283   4.989  24.388
 1849SOL    HW2 8541   8.311   4.857  16.478
 1850SOL     OW 8542  -4.425   3.142  16.062
 1850SOL    HW1 8543  -4.391   3.224   8.106
 1850SOL    HW2 8544  -4.512   3.164  16.020
 1851SOL     OW 8545   5.651  -2.350 -11.658
 1851SOL    HW1 8546   5.690  -2.258 -11.650
 1851SOL    HW2 8547   5.703  -2.413 -11.601
 1852SOL     OW 8548   5.721   3.652   8.438
 1852SOL    HW1 8549  10.713   3.748   8.414
 1852SOL    HW2 8550   5.750   8.602   8.357
 1853SOL     OW 8551   1.834   1.631  21.165
 1853SOL    HW1 8552   1.852   1.570  21.088
 1853SOL    HW2 8553   1.920   1.655  21.210
 1854SOL     OW 8554  10.051   1.056  12.990
 1854SOL    HW1 8555   9.991   1.099  13.057
 1854SOL    HW2 8556  10.123   1.006  13.036
 1855SOL     OW 8557   2.668   0.927  -7.062
 1855SOL    HW1 8558   2.708   0.836  -7.074
 1855SOL    HW2 8559   2.600   0.944  -7.134
 1856SOL     OW 8560  -3.280  -7.427   0.629
 1856SOL    HW1 8561  -3.319  -2.464   0.713
 1856SOL    HW2 8562  -3.351  -2.372   0.581
 1857SOL     OW 8563   1.740  -6.942   4.294
 1857SOL    HW1 8564   1.833  -6.974   4.278
 1857SOL    HW2 8565   1.741  -1.866   4.362
 1858SOL     OW 8566   1.235  13.466  16.904
 1858SOL    HW1 8567   1.264   8.373  16.931
 1858SOL    HW2 8568  -3.720  13.534   8.957
 1859SOL     OW 8569   4.845   1.117  -0.740
 1859SOL    HW1 8570   4.862   1.133  -0.643
 1859SOL    HW2 8571   4.890   1.033  -0.769
 1860SOL     OW 8572  -3.108   1.143  -3.313
 1860SOL    HW1 8573  -3.191   1.193  -3.331
 1860SOL    HW2 8574  -3.043   1.159  -3.387
 1861SOL     OW 8575  -0.189  -3.819  -6.467
 1861SOL    HW1 8576  -0.177  -3.910  -6.505
 1861SOL    HW2 8577   4.892  -3.795  -6.412
 1862SOL     OW 8578   2.603   4.933   0.632
 1862SOL    HW1 8579   2.693   4.899   0.661
 1862SOL    HW2 8580   2.533   4.865   8.657
 1863SOL     OW 8581   9.074   4.431  -8.106
 1863SOL    HW1 8582   9.075  -0.547  -8.203
 1863SOL    HW2 8583   9.129   4.497  -8.055
 1864SOL     OW 8584  13.402  -7.934   0.599
 1864SOL    HW1 8585  13.462  -7.866   0.641
 1864SOL    HW2 8586  13.454  -7.986   0.531
 1865SOL     OW 8587   2.699   1.716   7.828
 1865SOL    HW1 8588   2.790   1.679   7.846
 1865SOL    HW2 8589   2.707   1.804   7.781
 1866SOL     OW 8590  -8.528  -0.307  13.380
 1866SOL    HW1 8591  -8.625  -0.331  13.387
 1866SOL    HW2 8592  -3.516   4.784  13.338
 1867SOL     OW 8593   6.639  -2.481  24.886
 1867SOL    HW1 8594   6.683  -2.418  24.951
 1867SOL    HW2 8595   6.549  -2.507  24.921
 1868SOL     OW 8596   1.324  -1.728   3.928
 1868SOL    HW1 8597   1.301  -1.676   3.846
 1868SOL    HW2 8598   1.414  -1.700   3.961
 1869SOL     OW 8599  10.162   0.946  -5.152
 1869SOL    HW1 8600  10.109   1.006  -5.092
 1869SOL    HW2 8601  10.221   0.887  -5.096
 1870SOL     OW 8602  -2.642   0.943   9.941
 1870SOL    HW1 8603   2.378   0.928   9.844
 1870SOL    HW2 8604  -2.670   0.856  17.986
 1871SOL     OW 8605   5.887  -0.051   9.630
 1871SOL    HW1 8606   5.871  -0.125   9.564
 1871SOL    HW2 8607   5.803   4.967   9.682
 1872SOL     OW 8608   0.612   1.333   2.374
 1872SOL    HW1 8609   0.690   1.394   2.391
 1872SOL    HW2 8610   0.639  -3.740   2.309
 1873SOL     OW 8611   0.800   4.798  22.764
 1873SOL    HW1 8612   0.869   4.811  22.693
 1873SOL    HW2 8613   0.753   4.885  22.782
 1874SOL     OW 8614   0.739  -0.486  11.212
 1874SOL    HW1 8615   0.641  -0.467  11.224
 1874SOL    HW2 8616   0.789  -0.456  11.294
 1875SOL     OW 8617   5.413   1.758  -0.680
 1875SOL    HW1 8618   5.392   1.669  -0.721
 1875SOL    HW2 8619   0.372   1.830  -0.736
 1876SOL     OW 8620  -3.959   4.138   5.983
 1876SOL    HW1 8621  -3.891   4.098   6.044
 1876SOL    HW2 8622  -4.000   4.067  13.929
 1877SOL     OW 8623  -2.579   0.329   9.666
 1877SOL    HW1 8624  -2.486   0.293   1.665
 1877SOL    HW2 8625  -2.641   0.262   9.709
 1878SOL     OW 8626   7.709  -3.188  17.623
 1878SOL    HW1 8627   7.759  -3.272  17.643
 1878SOL    HW2 8628   7.645  -3.169  17.698
 1879SOL     OW 8629  11.564   5.283   8.745
 1879SOL    HW1 8630   6.560   5.292   8.646
 1879SOL    HW2 8631  11.476   0.311   8.783
 1880SOL     OW 8632   1.384   1.048  -3.578
 1880SOL    HW1 8633   1.447   1.095   4.363
 1880SOL    HW2 8634   1.381   0.951  -3.600
 1881SOL     OW 8635   2.187   0.704 -10.366
 1881SOL    HW1 8636   2.264   0.705 -10.301
 1881SOL    HW2 8637   2.101   0.709 -10.316
 1882SOL     OW 8638   1.977  -2.644   9.988
 1882SOL    HW1 8639   2.006  -2.736  10.012
 1882SOL    HW2 8640   1.950  -2.642   9.891
 1883SOL     OW 8641   3.107   6.517   7.325
 1883SOL    HW1 8642   3.070   6.441   7.379
 1883SOL    HW2 8643  -1.838   6.575   7.384
 1884SOL     OW 8644  -1.608   2.907  -1.610
 1884SOL    HW1 8645  -1.540   2.906  -1.536
 1884SOL    HW2 8646  -1.566   2.873  -1.694
 1885SOL     OW 8647   4.688  -1.060   8.280
 1885SOL    HW1 8648   4.724  -1.149   8.254
 1885SOL    HW2 8649   4.616  -1.071   8.348
 1886SOL     OW 8650  -2.992  -2.060   0.668
 1886SOL    HW1 8651  -2.987  -2.126   0.593
 1886SOL    HW2 8652  -2.938   2.907   0.745
 1887SOL     OW 8653   0.187   0.487   6.949
 1887SOL    HW1 8654   0.104   0.509   6.898
 1887SOL    HW2 8655   0.203   0.557   7.019
 1888SOL     OW 8656  -2.221   2.217  -3.243
 1888SOL    HW1 8657  -2.192   7.298 -11.299
 1888SOL    HW2 8658  -2.141   7.161  -3.223
 1889SOL     OW 8659   6.129   1.052  10.332
 1889SOL    HW1 8660   6.043   1.046  10.383
 1889SOL    HW2 8661   6.115   1.108  10.250
 1890SOL     OW 8662  -6.123   1.340   9.971
 1890SOL    HW1 8663  -6.028   1.338  10.002
 1890SOL    HW2 8664  -6.138   1.420   9.912
 1891SOL     OW 8665   9.814  -4.173   0.593
 1891SOL    HW1 8666   9.861  -4.166   0.505
 1891SOL    HW2 8667   9.790  -4.081   0.625
 1892SOL     OW 8668   3.319  -4.786  -6.335
 1892SOL    HW1 8669   3.401  -4.812  -6.282
 1892SOL    HW2 8670   3.345  -4.772  -6.431
 1893SOL     OW 8671  -3.556  -5.912   2.173
 1893SOL    HW1 8672  -3.489  -5.983   2.152
 1893SOL    HW2 8673  -3.510  -5.823   2.175
 1894SOL     OW 8674  -0.792  -2.700   2.486
 1894SOL    HW1 8675  -0.735  -2.647   2.423
 1894SOL    HW2 8676  -0.885  -2.664   2.486
 1895SOL     OW 8677   1.910   0.520  -1.133
 1895SOL    HW1 8678   1.945   0.506  -1.041
 1895SOL    HW2 8679   1.982   0.502  -1.200
 1896SOL     OW 8680  -8.020   4.565  -2.080
 1896SOL    HW1 8681  -8.046   4.616  -1.997
 1896SOL    HW2 8682  -7.993   4.472  -2.054
 1897SOL     OW 8683 -10.311   3.003  24.069
 1897SOL    HW1 8684 -10.232   2.946  24.087
 1897SOL    HW2 8685 -10.392   2.946  24.058
 1898SOL     OW 8686   2.403  -4.550   9.058
 1898SOL    HW1 8687   2.492  -4.543   9.012
 1898SOL    HW2 8688   2.367  -4.643   9.048
 1899SOL     OW 8689   1.125   8.218  12.107
 1899SOL    HW1 8690   1.050   8.222  12.041
 1899SOL    HW2 8691   1.205   8.263   4.066
 1900SOL     OW 8692  -2.216   2.674  -3.257
 1900SOL    HW1 8693  -7.193   2.699  -3.163
 1900SOL    HW2 8694  -2.269   2.749   4.705
 1901SOL     OW 8695   5.333   7.832  -4.715
 1901SOL    HW1 8696   5.351   7.897  -4.640
 1901SOL    HW2 8697   5.281   7.878  -4.787
 1902SOL     OW 8698  -1.175   1.511   1.743
 1902SOL    HW1 8699  -1.116   6.467  -6.326
 1902SOL    HW2 8700  -1.137   1.601   1.764
 1903SOL     OW 8701   0.617   2.296   0.816
 1903SOL    HW1 8702   0.657   2.271   0.727
 1903SOL    HW2 8703   0.646   2.388   0.840
 1904SOL     OW 8704   7.709   0.694   0.768
 1904SOL    HW1 8705   7.643   0.702   0.693
 1904SOL    HW2 8706   7.798   0.726   0.737
 1905SOL     OW 8707   0.924   0.021   5.059
 1905SOL    HW1 8708   1.012   0.064  13.080
 1905SOL    HW2 8709   0.888   0.054   4.972
 1906SOL     OW 8710   2.147   4.955   5.166
 1906SOL    HW1 8711   2.124   4.900   5.086
 1906SOL    HW2 8712   2.229   5.008   5.148
 1907SOL     OW 8713  -0.542   5.907  -5.996
 1907SOL    HW1 8714  -0.501   5.966  -6.065
 1907SOL    HW2 8715  -0.631   5.874  -6.029
 1908SOL     OW 8716   5.873  -0.597   3.486
 1908SOL    HW1 8717   0.968  -0.587   3.465
 1908SOL    HW2 8718   5.839  -0.683   3.447
 1909SOL     OW 8719   6.580  -1.656  12.650
 1909SOL    HW1 8720   6.522  -1.715   4.703
 1909SOL    HW2 8721   1.618  -1.584  12.707
 1910SOL     OW 8722  -2.541   1.317   1.321
 1910SOL    HW1 8723  -2.589   1.388  -6.734
 1910SOL    HW2 8724  -2.605   1.246   1.349
 1911SOL     OW 8725  -0.010  -3.357   1.140
 1911SOL    HW1 8726  -0.063  -3.415   1.077
 1911SOL    HW2 8727  -0.048  -3.365   1.232
 1912SOL     OW 8728  11.398  -0.039  -5.445
 1912SOL    HW1 8729  11.459   0.033  -5.474
 1912SOL    HW2 8730  11.412  -0.120  -5.503
 1913SOL     OW 8731   7.505   6.989  11.048
 1913SOL    HW1 8732   7.475   6.940  11.129
 1913SOL    HW2 8733   2.549   7.074   3.072
 1914SOL     OW 8734   2.232   3.134  -0.630
 1914SOL    HW1 8735   2.137   3.164  -0.626
 1914SOL    HW2 8736   2.266   3.120   7.466
 1915SOL     OW 8737   7.325   1.790  -7.963
 1915SOL    HW1 8738   7.333   1.879  -7.917
 1915SOL    HW2 8739   7.397   1.729  -7.931
 1916SOL     OW 8740   3.157   0.587   1.208
 1916SOL    HW1 8741   3.062  -4.435   1.184
 1916SOL    HW2 8742   3.163   0.607   1.306
 1917SOL     OW 8743  -0.285   1.100  -7.335
 1917SOL    HW1 8744  -0.381   1.127   0.662
 1917SOL    HW2 8745   4.761   6.120   0.580
 1918SOL     OW 8746  -0.234   7.432   3.266
 1918SOL    HW1 8747  -0.326   7.446   3.232
 1918SOL    HW2 8748  -0.168   7.470   3.200
 1919SOL     OW 8749   1.317  -3.035  -0.193
 1919SOL    HW1 8750   1.237  -3.030  -0.253
 1919SOL    HW2 8751   1.316  -2.958  -0.129
 1920SOL     OW 8752  -1.770   5.846   2.135
 1920SOL    HW1 8753  -1.864   5.813   2.131
 1920SOL    HW2 8754  -1.770   5.946   2.148
 1921SOL     OW 8755  -8.001   2.279 -15.424
 1921SOL    HW1 8756  -3.013   2.210 -15.354
 1921SOL    HW2 8757  -8.022   2.370 -15.387
 1922SOL     OW 8758  11.452   0.657   2.046
 1922SOL    HW1 8759  11.466   0.617   1.955
 1922SOL    HW2 8760   6.361   0.703   2.049
 1923SOL     OW 8761  -0.631  -4.573   8.361
 1923SOL    HW1 8762  -0.542  -4.529   0.347
 1923SOL    HW2 8763  -0.696  -4.507   0.396
 1924SOL     OW 8764  -3.034   5.478  13.529
 1924SOL    HW1 8765  -3.086   5.563  13.534
 1924SOL    HW2 8766  -2.940   0.496  13.501
 1925SOL     OW 8767   6.323   3.089   7.154
 1925SOL    HW1 8768   6.293   3.183   7.140
 1925SOL    HW2 8769   6.344   3.075   7.251
 1926SOL     OW 8770  -6.938  -7.976  -1.644
 1926SOL    HW1 8771  -6.979  -7.892  -1.681
 1926SOL    HW2 8772  -6.972  -7.992  -1.551
 1927SOL     OW 8773   6.292  -0.990  -0.770
 1927SOL    HW1 8774   6.248  -0.934  -0.840
 1927SOL    HW2 8775   6.350  -1.059  -0.815
 1928SOL     OW 8776  -3.531   0.358  -4.607
 1928SOL    HW1 8777  -3.432   0.360  -4.599
 1928SOL    HW2 8778  -3.572  -4.607  -4.523
 1929SOL     OW 8779   4.685   1.878   6.040
 1929SOL    HW1 8780   4.650   1.825   6.116
 1929SOL    HW2 8781   4.612   1.891   5.972
 1930SOL     OW 8782  -1.703   6.528   5.893
 1930SOL    HW1 8783  -1.675   6.544  -2.015
 1930SOL    HW2 8784  -1.769   1.595   5.866
 1931SOL     OW 8785   4.827  -1.734   1.834
 1931SOL    HW1 8786   4.774  -1.812   9.803
 1931SOL    HW2 8787   4.773  -1.683   1.901
 1932SOL     OW 8788   0.219   2.769  -0.689
 1932SOL    HW1 8789   0.163   2.851  -0.683
 1932SOL    HW2 8790   0.316   2.793  -0.686
 1933SOL     OW 8791   9.709  -4.034  10.760
 1933SOL    HW1 8792   9.715  -3.948  10.812
 1933SOL    HW2 8793   9.619  -4.075  10.774
 1934SOL     OW 8794   2.284   0.770  -8.636
 1934SOL    HW1 8795   2.194   0.805  -8.606
 1934SOL    HW2 8796   2.274  -4.279  -0.720
 1935SOL     OW 8797   2.544  -5.263   6.230
 1935SOL    HW1 8798   7.481  -5.260   6.154
 1935SOL    HW2 8799   2.500  -5.229   6.313
 1936SOL     OW 8800   5.798   0.503   9.472
 1936SOL    HW1 8801   5.705   0.493   9.507
 1936SOL    HW2 8802   5.862   0.513   9.548
 1937SOL     OW 8803   1.246   2.684  26.935
 1937SOL    HW1 8804   1.212   2.631  26.857
 1937SOL    HW2 8805   1.203   2.651  27.019
 1938SOL     OW 8806  -1.240  -4.191  11.854
 1938SOL    HW1 8807  -1.237  -4.102  11.900
 1938SOL    HW2 8808   3.841  -4.199   3.791
 1939SOL     OW 8809   6.739  -8.826   3.411
 1939SOL    HW1 8810   6.725  -8.908   3.467
 1939SOL    HW2 8811   6.795  -8.850   3.331
 1940SOL     OW 8812  -1.606  -3.059  -5.879
 1940SOL    HW1 8813  -1.595  -3.034  -5.783
 1940SOL    HW2 8814  -1.522  -3.037  -5.929
 1941SOL     OW 8815  -4.846   1.288   0.741
 1941SOL    HW1 8816  -4.917   1.357   0.729
 1941SOL    HW2 8817  -4.888   1.201   0.767
 1942SOL     OW 8818  10.239  -1.945   2.294
 1942SOL    HW1 8819  10.167  -1.940   2.364
 1942SOL    HW2 8820  10.304  -2.017   2.319
 1943SOL     OW 8821   2.762  11.352   3.733
 1943SOL    HW1 8822   2.701  11.403   3.794
 1943SOL    HW2 8823   7.758  11.254   3.754
 1944SOL     OW 8824   1.029   0.683  -4.125
 1944SOL    HW1 8825   1.114   0.639  -4.152
 1944SOL    HW2 8826   1.048   0.757  -4.060
 1945SOL     OW 8827   1.031   2.173   8.018
 1945SOL    HW1 8828   0.989   2.251   8.064
 1945SOL    HW2 8829   1.027   2.093   8.077
 1946SOL     OW 8830   5.311  -5.011  10.662
 1946SOL    HW1 8831   5.383  -9.949  10.688
 1946SOL    HW2 8832   5.336 -10.057   2.573
 1947SOL     OW 8833   2.992  10.713   0.936
 1947SOL    HW1 8834  -2.025  10.742   0.842
 1947SOL    HW2 8835   2.982  10.614   8.946
 1948SOL     OW 8836   0.938   5.830   0.084
 1948SOL    HW1 8837   0.983   5.916   0.059
 1948SOL    HW2 8838   0.987   5.753   0.043
 1949SOL     OW 8839   2.438   3.715   6.378
 1949SOL    HW1 8840   2.430   3.656   6.298
 1949SOL    HW2 8841   2.423   3.810   6.351
 1950SOL     OW 8842   6.113  -5.066  -2.571
 1950SOL    HW1 8843   6.161  -0.142   5.390
 1950SOL    HW2 8844   6.015  -5.071  -2.594
 1951SOL     OW 8845   5.089   7.386  -6.548
 1951SOL    HW1 8846   5.022   7.382   1.529
 1951SOL    HW2 8847   5.065   7.459  -6.611
 1952SOL     OW 8848   8.327  -2.005   0.064
 1952SOL    HW1 8849   8.248  -1.997   0.125
 1952SOL    HW2 8850   8.347  -2.102   0.048
 1953SOL     OW 8851  -0.072  -0.019  -3.212
 1953SOL    HW1 8852  -0.070  -0.115  -3.238
 1953SOL    HW2 8853  -0.164   0.016  -3.223
 1954SOL     OW 8854   5.860   2.982  -9.639
 1954SOL    HW1 8855   5.793   2.983  -9.713
 1954SOL    HW2 8856   5.818   3.020  -9.556
 1955SOL     OW 8857   8.138  -1.998   0.270
 1955SOL    HW1 8858   8.112  -1.913   0.314
 1955SOL    HW2 8859   8.056  -2.054   0.253
 1956SOL     OW 8860   8.333  -4.031   5.248
 1956SOL    HW1 8861   8.386   0.886   5.257
 1956SOL    HW2 8862   8.239  -4.048   5.277
 1957SOL     OW 8863  -1.584   0.209  -6.577
 1957SOL    HW1 8864  -1.496   0.204  -6.623
 1957SOL    HW2 8865  -1.638   5.130  -6.598
 1958SOL     OW 8866   5.748  -0.921   3.741
 1958SOL    HW1 8867   5.731  -0.966   3.828
 1958SOL    HW2 8868   5.709  -0.829   3.742
 1959SOL     OW 8869  13.503  -6.427  -0.679
 1959SOL    HW1 8870  18.571  -6.501  -0.677
 1959SOL    HW2 8871  13.434  -6.445  -0.750
 1960SOL     OW 8872   1.255  -4.753  12.064
 1960SOL    HW1 8873   1.335  -4.785  12.014
 1960SOL    HW2 8874   1.227  -4.822  12.131
 1961SOL     OW 8875   1.093   1.303   2.151
 1961SOL    HW1 8876   1.147   1.255   2.082
 1961SOL    HW2 8877   1.032   1.368   2.106
 1962SOL     OW 8878   1.160   5.401  -6.187
 1962SOL    HW1 8879   1.096   5.362  -6.253
 1962SOL    HW2 8880   1.188   5.331  -6.122
 1963SOL     OW 8881   4.492   2.300  -1.018
 1963SOL    HW1 8882   4.490  -2.620  -0.959
 1963SOL    HW2 8883   4.404   2.253  -1.015
 1964SOL     OW 8884  -1.611   3.418   7.572
 1964SOL    HW1 8885  -1.661   3.504   7.571
 1964SOL    HW2 8886   3.380   3.372   7.484
 1965SOL     OW 8887   2.959   3.590 -16.336
[truncated: 398,282 more chars]
