# Supplementary material for: Control over the fibrillization yield by varying the oligomeric nucleation propensities of self-assembling peptides
Source: Commun Chem. 2020 Nov 11;3:164. doi: 10.1038/s42004-020-00417-7 (PMC9814929; doi:10.1038/s42004-020-00417-7)
Supplement: Supplementary file 3 — Supplementary Data 1 [file 42004_2020_417_MOESM3_ESM.zip › MD_trajectory/Fibril structure equilibriation/SLP1/Starting_trajectory.gro]

Protein in water
17737
    1ACE     CA    1   3.846   1.302   3.546 -0.3213  0.0080 -0.4210
    1ACE      C    2   3.730   1.218   3.600 -0.1169  0.1394  0.2339
    1ACE      O    3   3.753   1.101   3.628 -0.2117  0.2592  0.8234
    2VAL      N    4   3.616   1.292   3.644 -0.1191  0.2773 -0.0020
    2VAL      H    5   3.606   1.390   3.629  1.1940  0.1576 -2.0660
    2VAL     CA    6   3.501   1.216   3.695  0.1003  0.0628  0.1766
    2VAL     CB    7   3.473   1.228   3.845 -0.3367 -0.4538  0.1403
    2VAL    CG1    8   3.348   1.156   3.895 -0.6667  0.3594  0.5152
    2VAL    CG2    9   3.597   1.175   3.919 -0.0413 -0.3190 -0.2564
    2VAL      C   10   3.380   1.244   3.606  0.2703 -0.0714 -0.0970
    2VAL      O   11   3.344   1.361   3.589  0.1783 -0.0354  0.3449
    3VAL      N   12   3.303   1.140   3.576 -0.3728  0.3008  0.2162
    3VAL      H   13   3.329   1.051   3.615  0.6948  1.3061  1.9196
    3VAL     CA   14   3.181   1.146   3.495 -0.0583  0.0062 -0.2884
    3VAL     CB   15   3.193   1.062   3.368 -0.7740  0.1011 -0.4236
    3VAL    CG1   16   3.071   1.067   3.276 -0.8772  0.3093 -0.2752
    3VAL    CG2   17   3.320   1.101   3.293 -0.4979 -0.1328 -0.0802
    3VAL      C   18   3.053   1.111   3.571  0.1342 -0.0496  0.0104
    3VAL      O   19   3.038   1.000   3.621 -0.1472 -0.1124 -0.2106
    4VAL      N   20   2.971   1.211   3.605  0.0697 -0.1357  0.1116
    4VAL      H   21   3.002   1.305   3.619 -0.6818  0.1857 -0.3509
    4VAL     CA   22   2.835   1.195   3.659 -0.0042  0.0698 -0.0127
    4VAL     CB   23   2.844   1.254   3.800  0.0286  0.8692 -0.3462
    4VAL    CG1   24   2.711   1.238   3.874  0.1127  0.3545 -0.3044
    4VAL    CG2   25   2.938   1.172   3.888  0.0534  0.2453 -0.9454
    4VAL      C   26   2.728   1.263   3.574 -0.3062 -0.0626  0.2627
    4VAL      O   27   2.707   1.384   3.579 -0.2267 -0.0576  0.4783
    5THR      N   28   2.663   1.177   3.496  0.3369 -0.0209 -0.3233
    5THR      H   29   2.693   1.082   3.490  0.7566  0.1715 -1.6437
    5THR     CA   30   2.551   1.217   3.410  0.0716 -0.2350 -0.0780
    5THR     CB   31   2.575   1.153   3.274  0.1542 -0.0702 -0.1420
    5THR    OG1   32   2.695   1.197   3.211  0.3220 -0.5609 -0.1688
    5THR    HG1   33   2.724   1.132   3.141  2.6582 -1.6135  1.6180
    5THR    CG2   34   2.468   1.194   3.172  0.0467 -0.5712 -0.2320
    5THR      C   35   2.424   1.153   3.466 -0.3389  0.3556 -0.3228
    5THR      O   36   2.393   1.035   3.452 -0.0050  0.2397 -0.0687
    6ILE      N   37   2.335   1.238   3.517 -0.1154  0.4942 -0.1665
    6ILE      H   38   2.329   1.330   3.478  3.8868  0.2353 -1.8940
    6ILE     CA   39   2.212   1.196   3.586  0.0691  0.1709 -0.0326
    6ILE     CB   40   2.221   1.198   3.738  0.7197  0.6782 -0.0734
    6ILE    CG1   41   2.245   1.335   3.803 -0.0715  0.7054  0.1648
    6ILE    CG2   42   2.303   1.080   3.793 -0.5767 -0.1934  0.0276
    6ILE     CD   43   2.118   1.391   3.867 -0.5201 -0.4719  0.3445
    6ILE      C   44   2.083   1.255   3.530 -0.5255 -0.1005  1.0408
    6ILE      O   45   2.063   1.373   3.503  0.2953 -0.1305  0.2620
    7LEU      N   46   1.982   1.170   3.515 -0.2060 -0.3937  0.5194
    7LEU      H   47   1.983   1.072   3.537 -3.0231 -0.7122 -0.3663
    7LEU     CA   48   1.866   1.200   3.430  0.3809  0.0592 -0.1193
    7LEU     CB   49   1.881   1.118   3.301 -0.2573  0.1592 -0.2615
    7LEU     CG   50   1.806   1.169   3.178 -0.0684 -0.1005 -0.4852
    7LEU    CD1   51   1.862   1.070   3.075 -0.2395 -0.2186 -0.4647
    7LEU    CD2   52   1.656   1.141   3.183 -0.0492 -0.1591 -0.2021
    7LEU      C   53   1.743   1.160   3.510  0.0996  0.2463 -0.4532
    7LEU      O   54   1.725   1.040   3.532 -0.4097  0.3066 -0.5173
    8LEU      N   55   1.653   1.257   3.528  0.2298  0.2299  0.3559
    8LEU      H   56   1.672   1.352   3.503 -2.1830  0.5255 -0.6083
    8LEU     CA   57   1.518   1.226   3.577  0.0349  0.1134 -0.2477
    8LEU     CB   58   1.488   1.297   3.709 -0.2125  0.0829 -0.2869
    8LEU     CG   59   1.584   1.259   3.822 -0.6639  0.0622  0.0900
    8LEU    CD1   60   1.603   1.373   3.921 -0.0997 -0.2766  0.3795
    8LEU    CD2   61   1.531   1.132   3.889 -0.1733 -0.3900 -0.3657
    8LEU      C   62   1.405   1.243   3.476  0.1336  0.2109 -0.3430
    8LEU      O   63   1.386   1.350   3.418 -0.1148  0.0991 -0.4747
    9GLU      N   64   1.335   1.136   3.439 -0.1212  0.1334  0.3587
    9GLU      H   65   1.349   1.043   3.475 -0.2916 -1.0623 -2.3856
    9GLU     CA   66   1.221   1.139   3.346 -0.0088  0.2581  0.2250
    9GLU     CB   67   1.267   1.087   3.210 -0.7382 -0.6214  0.3015
    9GLU     CG   68   1.173   1.104   3.091 -0.2532 -0.9153 -0.1297
    9GLU     CD   69   1.216   1.015   2.974  0.2348 -0.5950 -0.1951
    9GLU    OE1   70   1.264   1.071   2.873 -0.1095 -0.1253 -0.1035
    9GLU    OE2   71   1.199   0.891   2.981 -0.0502 -0.5409  0.0894
    9GLU      C   72   1.107   1.050   3.395  0.0665 -0.2998 -0.6034
    9GLU      O   73   1.130   0.933   3.426 -0.2686 -0.2429 -0.1362
   10GLU      N   74   0.985   1.100   3.372  0.0805  0.0969  0.1809
   10GLU      H   75   0.977   1.178   3.311 -2.3049 -0.9880 -1.0286
   10GLU     CA   76   0.855   1.039   3.404  0.1785 -0.3012 -0.1760
   10GLU     CB   77   0.758   1.123   3.487  0.8547 -0.1189  0.4419
   10GLU     CG   78   0.663   1.030   3.563  0.3228 -0.0242 -0.1005
   10GLU     CD   79   0.685   1.013   3.714 -0.2243  0.4525  0.0358
   10GLU    OE1   80   0.798   0.967   3.740 -0.4694 -0.4239 -0.4376
   10GLU    OE2   81   0.591   1.025   3.796 -0.0818  0.3380  0.2163
   10GLU      C   82   0.779   1.007   3.275  0.7055 -0.0268 -0.5588
   10GLU     O1   83   0.752   1.092   3.188 -0.3970  0.6825  0.4460
   10GLU     O2   84   0.723   0.896   3.274  0.7932 -0.0781 -0.1814
    1ACE     CA   85   1.269   1.852   3.202 -0.5830  0.1755  0.8040
    1ACE      C   86   1.385   1.867   3.301  0.0043  0.1010  0.1380
    1ACE      O   87   1.418   1.983   3.325  0.1439  0.1436 -0.2616
    2VAL      N   88   1.390   1.757   3.392  0.4724 -0.2210 -0.2717
    2VAL      H   89   1.348   1.667   3.380 -0.0876  0.0445 -0.3444
    2VAL     CA   90   1.489   1.762   3.501 -0.1373  0.0172  0.2747
    2VAL     CB   91   1.415   1.745   3.634 -0.8357 -0.2037 -0.1377
    2VAL    CG1   92   1.343   1.615   3.671 -0.8787 -0.1432 -0.0087
    2VAL    CG2   93   1.512   1.771   3.749 -0.2294 -0.3546 -0.6113
    2VAL      C   94   1.622   1.690   3.481 -0.3972 -0.2061 -0.6984
    2VAL      O   95   1.635   1.571   3.508 -0.4587 -0.1599 -0.4652
    3VAL      N   96   1.711   1.760   3.411 -0.0085  0.2143  0.2024
    3VAL      H   97   1.693   1.856   3.392  1.0098  0.3521 -0.1396
    3VAL     CA   98   1.841   1.705   3.370 -0.1793 -0.1139  0.0992
    3VAL     CB   99   1.846   1.701   3.217 -0.1819  0.3178  0.0861
    3VAL    CG1  100   1.981   1.641   3.176 -0.1778  0.1648  0.3231
    3VAL    CG2  101   1.732   1.619   3.156  0.0554  0.6681 -0.8579
    3VAL      C  102   1.951   1.789   3.434  0.1246 -0.1366 -0.3861
    3VAL      O  103   1.948   1.911   3.430  0.2847 -0.1145  0.0456
    4VAL      N  104   2.030   1.727   3.522 -0.3204  0.3684  0.3735
    4VAL      H  105   2.001   1.638   3.558  0.4890 -0.0285  0.0741
    4VAL     CA  106   2.145   1.786   3.591  0.0902  0.1280 -0.1048
    4VAL     CB  107   2.126   1.810   3.741 -0.0348  0.1414 -0.1229
    4VAL    CG1  108   2.004   1.736   3.796  0.1185 -0.1511 -0.1731
    4VAL    CG2  109   2.254   1.798   3.824 -0.0933  1.0383  0.1038
    4VAL      C  110   2.277   1.714   3.561 -0.2639 -0.3129 -0.6138
    4VAL      O  111   2.290   1.599   3.602  0.0244  0.0110  0.2236
    5THR      N  112   2.364   1.780   3.485  0.6153  0.2645  0.8532
    5THR      H  113   2.362   1.880   3.480  1.0194  0.2896  1.1269
    5THR     CA  114   2.475   1.707   3.421 -0.0705 -0.1260  0.0923
    5THR     CB  115   2.459   1.687   3.270 -0.2299 -0.3182  0.1339
    5THR    OG1  116   2.324   1.650   3.243 -0.2509 -0.2856  0.1931
    5THR    HG1  117   2.286   1.714   3.176 -0.4338 -1.2146 -0.6235
    5THR    CG2  118   2.562   1.584   3.223 -0.1565 -0.1536 -0.0654
    5THR      C  119   2.604   1.785   3.446 -0.0617 -0.1261  0.0464
    5THR      O  120   2.611   1.903   3.413 -0.0262 -0.0738  0.2386
    6ILE      N  121   2.711   1.718   3.487 -0.0707 -0.0278  0.2328
    6ILE      H  122   2.705   1.622   3.515 -1.5703 -0.1942 -0.5458
    6ILE     CA  123   2.833   1.791   3.523  0.0554 -0.3425  0.4541
    6ILE     CB  124   2.848   1.798   3.675  0.3198 -0.1496  0.4199
    6ILE    CG1  125   2.828   1.656   3.730 -0.4791 -0.2827 -0.1956
    6ILE    CG2  126   2.760   1.912   3.726 -0.2128 -0.2060 -0.3614
    6ILE     CD  127   2.866   1.648   3.878 -0.0715 -0.0651 -0.2870
    6ILE      C  128   2.959   1.728   3.464  0.0562  0.0780  0.0004
    6ILE      O  129   2.954   1.614   3.418  0.1868  0.2642 -0.4882
    7LEU      N  130   3.068   1.804   3.458  0.1804 -0.1136 -0.1938
    7LEU      H  131   3.068   1.895   3.500  1.3374 -0.6323  1.0410
    7LEU     CA  132   3.206   1.755   3.441  0.2733 -0.0992  0.4890
    7LEU     CB  133   3.253   1.767   3.296  0.3230  0.0474  0.5167
    7LEU     CG  134   3.367   1.682   3.240  0.3721  0.1437  0.4703
    7LEU    CD1  135   3.466   1.784   3.183 -0.3648  0.5509 -0.0900
    7LEU    CD2  136   3.448   1.581   3.322  0.0657 -0.3564  0.1597
    7LEU      C  137   3.302   1.816   3.544  0.4169  0.3833  0.0728
    7LEU      O  138   3.295   1.937   3.561  0.1025  0.3926 -0.1149
    8LEU      N  139   3.371   1.727   3.614  0.4207  0.3757  0.0595
    8LEU      H  140   3.355   1.629   3.601  0.9260  0.0477  1.6345
    8LEU     CA  141   3.474   1.754   3.715 -0.0344  0.7144  0.4385
    8LEU     CB  142   3.454   1.685   3.851  0.5938  0.1805  0.2666
    8LEU     CG  143   3.322   1.718   3.921  0.1934  0.3597 -0.5494
    8LEU    CD1  144   3.284   1.862   3.953 -0.1205  0.0887  0.3319
    8LEU    CD2  145   3.206   1.641   3.858  0.2488 -0.6982  0.5894
    8LEU      C  146   3.604   1.699   3.656 -0.2799  0.1274  0.4399
    8LEU      O  147   3.617   1.577   3.642 -0.0933  0.1255  0.6188
    9GLU      N  148   3.690   1.794   3.622  0.0852 -0.1811  0.4881
    9GLU      H  149   3.686   1.892   3.641 -0.4425  0.2202 -1.4577
    9GLU     CA  150   3.820   1.758   3.564 -0.0522  0.3482 -0.1617
    9GLU     CB  151   3.824   1.801   3.417  0.2009  0.0513 -0.2440
    9GLU     CG  152   3.874   1.687   3.329  0.1326  0.1745 -0.4452
    9GLU     CD  153   3.884   1.707   3.178  0.1637 -0.1673 -0.4893
    9GLU    OE1  154   3.792   1.648   3.117 -0.0018 -0.3383 -0.0827
    9GLU    OE2  155   3.971   1.782   3.128  0.6936 -0.3958  0.0730
    9GLU      C  156   3.928   1.835   3.640 -0.0178 -0.4585  0.6209
    9GLU      O  157   3.900   1.931   3.713  0.1117  0.1290 -0.0889
   10GLU      N  158   4.049   1.812   3.590 -0.1757  0.2505 -0.1112
   10GLU      H  159   4.070   1.741   3.522  0.0131  0.4474 -0.2583
   10GLU     CA  160   4.171   1.869   3.648  0.1690 -0.7256  0.1532
   10GLU     CB  161   4.189   1.842   3.797  0.3226 -0.8881  0.1057
   10GLU     CG  162   4.265   1.950   3.875 -0.4343 -0.2186 -0.0696
   10GLU     CD  163   4.240   1.934   4.025  0.1011  0.5180  0.1005
   10GLU    OE1  164   4.341   1.912   4.096 -0.2589 -0.5193  0.3118
   10GLU    OE2  165   4.121   1.933   4.063  0.0437  0.0926 -0.0928
   10GLU      C  166   4.284   1.800   3.571  0.3676 -0.1616 -0.0699
   10GLU     O1  167   4.307   1.678   3.587 -0.3016 -0.2449  0.3194
   10GLU     O2  168   4.322   1.854   3.465  0.0994  0.1955  0.0141
    1ACE     CA  169   1.236   1.267   4.699 -0.1953 -0.1496 -0.0723
    1ACE      C  170   1.374   1.215   4.660 -0.0402 -0.0481  0.3399
    1ACE      O  171   1.402   1.098   4.686  0.6374  0.1044  0.3163
    2VAL      N  172   1.430   1.281   4.546 -0.1280 -0.4532  0.0615
    2VAL      H  173   1.396   1.369   4.514 -2.3699 -0.6670  1.6398
    2VAL     CA  174   1.547   1.230   4.473  0.5522  0.4749  0.4803
    2VAL     CB  175   1.521   1.203   4.324  0.3275  0.1378  0.5782
    2VAL    CG1  176   1.475   1.324   4.243  0.3244 -0.1501  0.1492
    2VAL    CG2  177   1.644   1.152   4.248 -0.7930 -0.4827 -0.8505
    2VAL      C  178   1.672   1.310   4.508  0.3907  0.8968  0.1021
    2VAL      O  179   1.697   1.422   4.464  0.1570  0.5220 -1.0286
    3VAL      N  180   1.756   1.238   4.582  0.1483  0.5911  0.0845
    3VAL      H  181   1.741   1.140   4.595 -0.1292  0.9247  2.7277
    3VAL     CA  182   1.890   1.291   4.611  0.1078  0.6222  0.2133
    3VAL     CB  183   1.910   1.289   4.763  0.0829  0.4848  0.2146
    3VAL    CG1  184   2.050   1.329   4.809 -0.1693  0.8776  0.6508
    3VAL    CG2  185   1.818   1.397   4.820 -0.0526  0.1823  0.5774
    3VAL      C  186   1.999   1.206   4.545 -0.0815  0.0595  0.6197
    3VAL      O  187   1.991   1.083   4.537  0.1414  0.1103 -0.5118
    4VAL      N  188   2.091   1.276   4.479 -0.1616 -0.6801 -0.3067
    4VAL      H  189   2.099   1.374   4.499 -2.5187 -0.8213  1.8230
    4VAL     CA  190   2.214   1.224   4.419  0.2595  0.2398 -0.2519
    4VAL     CB  191   2.199   1.219   4.266 -0.0783  0.2026 -0.2187
    4VAL    CG1  192   2.127   1.338   4.203 -0.6951 -0.1140 -0.1116
    4VAL    CG2  193   2.328   1.175   4.196  0.1700 -0.0292  0.3685
    4VAL      C  194   2.330   1.304   4.478  0.5038  0.0389 -0.4529
    4VAL      O  195   2.354   1.422   4.450  0.1589  0.3019  0.3195
    5THR      N  196   2.412   1.230   4.551 -0.2609  0.2352  0.6392
    5THR      H  197   2.402   1.131   4.561 -0.1346  0.3173  1.6105
    5THR     CA  198   2.525   1.289   4.624  0.2748  0.4110 -0.3045
    5THR     CB  199   2.523   1.240   4.769  0.1179  0.0541 -0.4242
    5THR    OG1  200   2.389   1.227   4.817  0.3917 -0.6132  0.1689
    5THR    HG1  201   2.354   1.135   4.799 -1.3160  0.1469 -0.5866
    5THR    CG2  202   2.618   1.338   4.839 -0.0892  0.1942 -0.3378
    5THR      C  203   2.658   1.235   4.573  0.4393  0.1880  0.3470
    5THR      O  204   2.675   1.113   4.568 -0.1509  0.1193 -0.1208
    6ILE      N  205   2.737   1.321   4.509  0.1144  0.2607  0.0414
    6ILE      H  206   2.730   1.419   4.490  0.5645  0.5621  1.3541
    6ILE     CA  207   2.868   1.272   4.464 -0.0887 -0.3229  0.0807
    6ILE     CB  208   2.893   1.287   4.314  0.3225 -0.3908  0.1424
    6ILE    CG1  209   2.871   1.430   4.264  0.2001 -0.7473 -0.8335
    6ILE    CG2  210   2.800   1.186   4.247 -0.0658  0.0761 -0.0280
    6ILE     CD  211   2.926   1.440   4.121  0.3824 -0.1052 -0.7193
    6ILE      C  212   2.989   1.317   4.546 -0.1749 -0.3682  0.2323
    6ILE      O  213   3.006   1.438   4.566  0.0709 -0.4574  0.5763
    7LEU      N  214   3.092   1.234   4.553  0.4157  0.3212 -0.1238
    7LEU      H  215   3.077   1.135   4.553  0.7079  0.2775  0.0302
    7LEU     CA  216   3.221   1.272   4.610  0.5546 -0.4909  0.1127
    7LEU     CB  217   3.239   1.182   4.733  0.6044 -0.4417  0.1416
    7LEU     CG  218   3.346   1.238   4.827  0.7072  0.1579 -0.3222
    7LEU    CD1  219   3.305   1.375   4.881 -0.2350  0.0310 -0.6870
    7LEU    CD2  220   3.369   1.142   4.944  0.0002  0.2487 -0.1026
    7LEU      C  221   3.343   1.262   4.518  0.5088 -0.5365  0.0570
    7LEU      O  222   3.373   1.148   4.483  0.1158 -0.5090 -0.3716
    8LEU      N  223   3.418   1.368   4.491  0.3133 -0.3550  0.2214
    8LEU      H  224   3.394   1.459   4.525 -0.6185 -0.8714  1.0033
    8LEU     CA  225   3.525   1.364   4.390  0.1227 -0.0608  0.0068
    8LEU     CB  226   3.496   1.443   4.262 -0.3625  0.5644  0.4938
    8LEU     CG  227   3.359   1.456   4.196 -0.0467  0.2968 -0.2311
    8LEU    CD1  228   3.286   1.322   4.195  0.4825  0.0076 -0.1612
    8LEU    CD2  229   3.279   1.555   4.281  0.2022  0.2971  0.0044
    8LEU      C  230   3.656   1.416   4.450  0.6250 -0.3891 -0.7845
    8LEU      O  231   3.665   1.535   4.479 -0.0299 -0.5546  0.1313
    9GLU      N  232   3.724   1.311   4.496  0.3554 -0.4816 -0.5907
    9GLU      H  233   3.686   1.225   4.464 -0.3751  0.0437 -1.1826
    9GLU     CA  234   3.841   1.309   4.585 -0.2980 -0.2762  0.2788
    9GLU     CB  235   3.779   1.266   4.718 -0.4289 -0.1569  0.2566
    9GLU     CG  236   3.847   1.327   4.841 -0.2877  0.2539 -0.0229
    9GLU     CD  237   3.801   1.247   4.963  0.3807 -0.0955  0.0031
    9GLU    OE1  238   3.691   1.278   5.012  0.2684  0.0157 -0.3125
    9GLU    OE2  239   3.871   1.150   4.999  0.3816 -0.2079 -0.2987
    9GLU      C  240   3.954   1.216   4.542  0.0542  0.5151 -0.5347
    9GLU      O  241   3.931   1.104   4.496  0.5325  0.1503  0.1002
   10GLU      N  242   4.080   1.258   4.556  0.1090  0.0180  0.5361
   10GLU      H  243   4.105   1.337   4.613 -0.3563 -1.8937  3.6296
   10GLU     CA  244   4.192   1.168   4.527 -0.0613  0.1068 -0.4430
   10GLU     CB  245   4.266   1.216   4.402  0.2687 -0.1050 -0.3307
   10GLU     CG  246   4.364   1.105   4.366  0.3936 -0.1574  0.1570
   10GLU     CD  247   4.436   1.133   4.234 -0.0420 -0.3533 -0.1257
   10GLU    OE1  248   4.547   1.191   4.235 -0.2287  0.0075 -0.2156
   10GLU    OE2  249   4.384   1.093   4.127 -0.3073  0.2449 -0.2229
   10GLU      C  250   4.286   1.167   4.649 -0.2763  0.5117 -0.2718
   10GLU     O1  251   4.331   1.277   4.686 -0.0482  0.2230  0.3082
   10GLU     O2  252   4.314   1.061   4.708 -0.3771  0.7803  0.2676
    1ACE     CA  253   3.920   1.848   4.559 -0.4173 -0.3951  0.6531
    1ACE      C  254   3.780   1.907   4.571 -0.3155  0.0972 -0.3998
    1ACE      O  255   3.744   1.969   4.672  0.2194  0.0903 -0.2040
    2VAL      N  256   3.679   1.837   4.498 -0.4460 -0.5719  0.4092
    2VAL      H  257   3.694   1.739   4.481 -0.1285 -0.4032 -0.3251
    2VAL     CA  258   3.558   1.908   4.455  0.0967 -0.0103 -0.2242
    2VAL     CB  259   3.571   1.930   4.305  0.2823 -0.0342 -0.2116
    2VAL    CG1  260   3.597   1.804   4.221  0.1901  0.1010 -0.4451
    2VAL    CG2  261   3.448   2.006   4.254  0.0369  0.1668  0.6590
    2VAL      C  262   3.432   1.834   4.504  0.0797  0.3872  0.3383
    2VAL      O  263   3.431   1.717   4.541  0.0255  0.2983  0.0534
    3VAL      N  264   3.324   1.908   4.526  0.2757  0.5330  0.8288
    3VAL      H  265   3.312   2.006   4.509 -0.9248  0.4299  0.9672
    3VAL     CA  266   3.200   1.849   4.580 -0.0120 -0.4634 -0.8367
    3VAL     CB  267   3.181   1.872   4.731  0.5891  0.3427 -0.8757
    3VAL    CG1  268   3.153   1.730   4.781  0.5612  0.6943  0.1143
    3VAL    CG2  269   3.303   1.928   4.805 -0.0389  0.3896  0.1359
    3VAL      C  270   3.073   1.911   4.522 -0.4985 -0.1289  0.5383
    3VAL      O  271   3.041   2.029   4.534 -0.3939 -0.0773  0.3136
    4VAL      N  272   3.002   1.817   4.460 -0.0342 -0.1261 -0.0045
    4VAL      H  273   3.042   1.726   4.451 -1.1003 -1.0580  3.2339
    4VAL     CA  274   2.865   1.835   4.410  0.1001 -0.7633 -0.6176
    4VAL     CB  275   2.860   1.855   4.258 -0.2490  0.5098 -0.4571
    4VAL    CG1  276   2.973   1.786   4.180 -0.1577 -0.1979  0.2859
    4VAL    CG2  277   2.729   1.819   4.188 -0.2586 -0.4628  0.0420
    4VAL      C  278   2.753   1.748   4.467 -0.2254  0.0494  0.0131
    4VAL      O  279   2.783   1.635   4.505  0.4524  0.1794 -0.1139
    5THR      N  280   2.665   1.824   4.531 -0.4416 -0.2071  0.0247
    5THR      H  281   2.683   1.920   4.553  1.6413 -0.0657 -1.8447
    5THR     CA  282   2.549   1.762   4.595 -0.3167 -0.6317 -0.1599
    5THR     CB  283   2.563   1.773   4.747  0.1242 -0.2853 -0.2250
    5THR    OG1  284   2.700   1.766   4.787 -0.0823 -0.6320  0.4339
    5THR    HG1  285   2.728   1.854   4.748 -0.9870 -0.7181 -0.4409
    5THR    CG2  286   2.474   1.668   4.813 -0.3381  0.4004  0.2510
    5THR      C  287   2.417   1.833   4.564  0.2388 -0.1217 -1.4521
    5THR      O  288   2.400   1.953   4.585 -0.2877 -0.3761 -0.3648
    6ILE      N  289   2.314   1.756   4.529 -0.1008 -0.4491  0.1842
    6ILE      H  290   2.325   1.657   4.514  0.7859 -0.1656 -1.2697
    6ILE     CA  291   2.184   1.811   4.489  0.1896  0.1866  0.1027
    6ILE     CB  292   2.176   1.817   4.337 -0.4390 -0.4873  0.1026
    6ILE    CG1  293   2.212   1.686   4.267 -0.0194 -0.4916  0.3234
    6ILE    CG2  294   2.268   1.928   4.285 -0.2875 -0.3046  0.7558
    6ILE     CD  295   2.152   1.673   4.127 -0.0507 -0.1901  0.3078
    6ILE      C  296   2.060   1.731   4.529  0.5266 -0.2455  0.3015
    6ILE      O  297   2.064   1.609   4.518  0.3790 -0.3077  0.9169
    7LEU      N  298   1.952   1.808   4.546  0.0086 -0.5467 -1.4607
    7LEU      H  299   1.958   1.907   4.535  2.1587 -0.0924  2.3073
    7LEU     CA  300   1.819   1.758   4.584  0.0822  0.4811  0.2276
    7LEU     CB  301   1.763   1.833   4.705  0.0071  0.4814  0.1929
    7LEU     CG  302   1.663   1.754   4.791  0.0904 -0.0975 -0.2383
    7LEU    CD1  303   1.571   1.846   4.871  0.3065  0.3336 -0.4811
    7LEU    CD2  304   1.579   1.642   4.728  0.5784 -0.5380 -0.1159
    7LEU      C  305   1.724   1.805   4.474 -0.0209  0.0194  0.1189
    7LEU      O  306   1.711   1.924   4.445  0.1709  0.0747  0.2570
    8LEU      N  307   1.656   1.705   4.418  0.4866 -0.1849 -0.1421
    8LEU      H  308   1.688   1.612   4.437 -0.2487 -0.2808  0.7087
    8LEU     CA  309   1.537   1.727   4.335  0.1276  0.3742  0.5075
    8LEU     CB  310   1.546   1.665   4.195  0.3903  0.1575  0.6198
    8LEU     CG  311   1.657   1.707   4.100  0.3891 -0.1033  0.5022
    8LEU    CD1  312   1.685   1.857   4.086 -0.2151 -0.0346  0.0230
    8LEU    CD2  313   1.789   1.633   4.128  0.5058 -0.2053 -0.3039
    8LEU      C  314   1.404   1.680   4.396  0.2431  0.0503  0.5127
    8LEU      O  315   1.389   1.563   4.430 -0.1214  0.0672  0.4094
    9GLU      N  316   1.336   1.777   4.456 -0.0747 -0.2233  0.5919
    9GLU      H  317   1.374   1.870   4.457  1.6420 -0.8856  0.3268
    9GLU     CA  318   1.198   1.756   4.502 -0.2517 -0.4189 -0.0128
    9GLU     CB  319   1.200   1.777   4.654 -0.2613  0.1119 -0.0850
    9GLU     CG  320   1.192   1.642   4.725 -0.8180  0.1087 -0.1464
    9GLU     CD  321   1.155   1.669   4.872 -0.0281  0.2459  0.0303
    9GLU    OE1  322   1.178   1.582   4.958 -0.6859 -0.1819 -0.2196
    9GLU    OE2  323   1.065   1.749   4.902 -0.2882 -0.1801  0.3906
    9GLU      C  324   1.087   1.852   4.458 -0.0371 -0.0846  0.1713
    9GLU      O  325   1.113   1.962   4.410 -0.5541 -0.2324 -0.4595
   10GLU      N  326   0.966   1.797   4.459 -0.0296 -0.0947  0.5248
   10GLU      H  327   0.938   1.725   4.524 -0.8410 -0.5879 -0.3494
   10GLU     CA  328   0.847   1.862   4.403  0.0825 -0.1104  0.2701
   10GLU     CB  329   0.807   1.815   4.262 -0.5591 -0.1103  0.4484
   10GLU     CG  330   0.730   1.931   4.200 -0.0585 -0.2044 -0.3550
   10GLU     CD  331   0.681   1.871   4.068  0.2975 -0.1244 -0.5247
   10GLU    OE1  332   0.599   1.776   4.068 -0.2673  0.3470  0.4760
   10GLU    OE2  333   0.690   1.951   3.972  0.3031  0.7866  0.2239
   10GLU      C  334   0.731   1.826   4.496  0.1277  0.0402  0.3842
   10GLU     O1  335   0.736   1.722   4.565 -0.1846 -0.3129 -0.1200
   10GLU     O2  336   0.636   1.908   4.499 -0.0609 -0.1645  0.0819
    1ACE     CA  337   1.316   1.290   2.599  0.1861  0.6664  0.1078
    1ACE      C  338   1.445   1.208   2.591 -0.1138  0.2225 -0.2959
    1ACE      O  339   1.438   1.086   2.590  0.2306  0.1917  0.2092
    2VAL      N  340   1.550   1.283   2.528 -0.0744 -0.1040 -0.6175
    2VAL      H  341   1.544   1.380   2.504  0.4192 -0.5150 -2.5701
    2VAL     CA  342   1.679   1.217   2.502  0.1314 -0.0774  0.3045
    2VAL     CB  343   1.703   1.157   2.363 -0.0705  0.4061  0.0576
    2VAL    CG1  344   1.626   1.026   2.347  0.1695  0.2576  0.1137
    2VAL    CG2  345   1.659   1.264   2.263 -0.1592  0.3260  0.0111
    2VAL      C  346   1.797   1.305   2.542  0.8548 -0.5216 -0.8014
    2VAL      O  347   1.827   1.413   2.490  0.0555  0.2147  0.2355
    3VAL      N  348   1.886   1.245   2.620  0.1551 -0.0597  0.3693
    3VAL      H  349   1.873   1.151   2.652  0.9912 -0.0184  0.8515
    3VAL     CA  350   2.007   1.313   2.669  0.1690  0.3603 -0.2456
    3VAL     CB  351   2.008   1.316   2.822 -0.0433 -0.2318 -0.2306
    3VAL    CG1  352   2.134   1.370   2.891 -0.1118 -0.5259  0.1246
    3VAL    CG2  353   1.886   1.389   2.878  0.1825  0.2386 -0.3428
    3VAL      C  354   2.130   1.239   2.619  0.1680  0.2577 -0.0946
    3VAL      O  355   2.156   1.121   2.642 -0.0999  0.1030 -0.5664
    4VAL      N  356   2.199   1.303   2.525 -0.0813 -0.0201 -0.4683
    4VAL      H  357   2.172   1.395   2.496 -0.8146  0.3183  1.1854
    4VAL     CA  358   2.331   1.257   2.480  0.1058 -0.1256  0.1830
    4VAL     CB  359   2.320   1.223   2.331  0.0656  0.4457  0.0537
    4VAL    CG1  360   2.273   1.342   2.248 -0.6843  0.1259  0.0105
    4VAL    CG2  361   2.442   1.147   2.278  0.2137  0.4452  0.3957
    4VAL      C  362   2.446   1.346   2.526 -0.5818  0.7766  0.1735
    4VAL      O  363   2.484   1.443   2.460 -0.4704  0.2922 -0.4901
    5THR      N  364   2.498   1.306   2.641 -0.7680 -0.1470 -0.0546
    5THR      H  365   2.460   1.226   2.687 -1.9816  0.7109  0.4659
    5THR     CA  366   2.617   1.369   2.701 -0.7401 -0.1404 -0.1173
    5THR     CB  367   2.608   1.380   2.853 -0.2955 -0.4056 -0.0698
    5THR    OG1  368   2.479   1.426   2.893 -0.3730 -0.8247  0.1645
    5THR    HG1  369   2.458   1.368   2.972 -1.0660  0.7417  1.1822
    5THR    CG2  370   2.708   1.482   2.908  0.0896 -0.3278 -0.8932
    5THR      C  371   2.736   1.278   2.669 -0.0993  0.4486  0.5456
    5THR      O  372   2.752   1.172   2.730 -0.2923  0.1368  0.0668
    6ILE      N  373   2.832   1.337   2.599  0.0229  0.5407  0.7896
    6ILE      H  374   2.823   1.432   2.569 -0.8778  0.0654 -0.5459
    6ILE     CA  375   2.958   1.272   2.561 -0.3430  0.1022  0.3147
    6ILE     CB  376   2.968   1.232   2.413  0.5648 -0.5847  0.5530
    6ILE    CG1  377   2.946   1.349   2.318 -0.4209 -0.7356  0.5822
    6ILE    CG2  378   2.876   1.113   2.386 -0.1268 -0.0693  0.6307
    6ILE     CD  379   3.016   1.317   2.185 -0.2774 -1.0696  0.7383
    6ILE      C  380   3.072   1.366   2.601 -0.2827  0.1870 -0.0485
    6ILE      O  381   3.056   1.487   2.618  0.1276  0.2022  0.2334
    7LEU      N  382   3.181   1.303   2.643 -0.5174  0.3358  0.8028
    7LEU      H  383   3.186   1.203   2.647  2.4850  0.4134  1.4594
    7LEU     CA  384   3.306   1.366   2.690 -0.1062  0.2980 -0.2135
    7LEU     CB  385   3.313   1.331   2.839  0.0327 -0.1224 -0.3151
    7LEU     CG  386   3.397   1.421   2.930 -0.1040 -0.2386 -0.0742
    7LEU    CD1  387   3.394   1.349   3.065 -0.3515  0.3941  0.2643
    7LEU    CD2  388   3.546   1.427   2.897  0.1128 -0.9204  0.7218
    7LEU      C  389   3.431   1.321   2.614  0.1220 -0.1312  0.4046
    7LEU      O  390   3.470   1.204   2.619  0.7295  0.0560  0.0220
    8LEU      N  391   3.498   1.418   2.553 -0.2075 -0.0366  0.1856
    8LEU      H  392   3.445   1.495   2.518  1.3007  0.5962 -0.7971
    8LEU     CA  393   3.619   1.389   2.475 -0.2248  0.4700 -0.0334
    8LEU     CB  394   3.612   1.453   2.336 -0.0612  0.3805 -0.0838
    8LEU     CG  395   3.489   1.426   2.250 -0.0687  0.1473 -0.0003
    8LEU    CD1  396   3.432   1.285   2.263  0.1348  0.1044  0.4559
    8LEU    CD2  397   3.370   1.517   2.282 -0.0530  0.1040  0.1822
    8LEU      C  398   3.746   1.439   2.544 -0.1673 -0.0644  0.2543
    8LEU      O  399   3.763   1.561   2.548 -0.4454 -0.0115 -0.1573
    9GLU      N  400   3.822   1.343   2.595  0.1853 -0.0870 -0.3077
    9GLU      H  401   3.797   1.246   2.594  1.3695 -0.4285  0.5924
    9GLU     CA  402   3.942   1.352   2.680 -0.1562 -0.2616  0.2009
    9GLU     CB  403   3.905   1.318   2.824  0.1114  0.1167  0.3614
    9GLU     CG  404   4.022   1.337   2.921  0.1272  0.1935  0.3269
    9GLU     CD  405   4.026   1.220   3.020  0.7306 -0.3160 -0.2943
    9GLU    OE1  406   4.038   1.250   3.141  0.4212  0.2095 -0.3900
    9GLU    OE2  407   4.019   1.103   2.977  0.1539 -0.4663  0.1962
    9GLU      C  408   4.052   1.266   2.618 -0.0251  0.3370 -0.4131
    9GLU      O  409   4.036   1.152   2.575 -0.2189  0.2826 -0.1930
   10GLU      N  410   4.177   1.309   2.635 -0.0786  0.2418  0.2370
   10GLU      H  411   4.192   1.406   2.657  1.5968  0.7642 -2.6663
   10GLU     CA  412   4.296   1.230   2.601  0.1991  0.6581  0.2303
   10GLU     CB  413   4.340   1.245   2.456  0.4548 -0.1472  0.2217
   10GLU     CG  414   4.427   1.131   2.400  0.6995  0.3260 -0.3714
   10GLU     CD  415   4.415   1.131   2.247  0.7325 -0.3943 -0.3760
   10GLU    OE1  416   4.502   1.192   2.180  0.2716  0.3428 -0.3108
   10GLU    OE2  417   4.310   1.085   2.200  0.3641 -0.3084  0.3440
   10GLU      C  418   4.407   1.236   2.706  0.2660  0.3640  0.1771
   10GLU     O1  419   4.463   1.348   2.717  0.1031  0.4687 -0.0554
   10GLU     O2  420   4.435   1.139   2.780 -0.0823 -0.4236 -0.7070
    1ACE     CA  421   3.932   1.830   2.642  0.0765 -0.6216  0.0372
    1ACE      C  422   3.803   1.907   2.610  0.5998  0.2296 -0.0345
    1ACE      O  423   3.775   2.008   2.675  0.0851  0.2554 -0.2926
    2VAL      N  424   3.709   1.838   2.528  0.1076 -0.2296  0.9026
    2VAL      H  425   3.718   1.739   2.519 -0.1983 -0.2907  1.2553
    2VAL     CA  426   3.586   1.899   2.476  0.1700 -0.4232  0.5282
    2VAL     CB  427   3.600   1.924   2.325  0.1160 -0.3959  0.5280
    2VAL    CG1  428   3.679   1.814   2.254 -0.6822 -0.5767 -0.0936
    2VAL    CG2  429   3.464   1.911   2.257  0.2266 -0.0417  0.2381
    2VAL      C  430   3.464   1.820   2.522 -0.2603  0.0895  0.2856
    2VAL      O  431   3.468   1.697   2.521  0.1592  0.1033 -0.0224
    3VAL      N  432   3.387   1.888   2.606  0.2360  0.1803  0.6724
    3VAL      H  433   3.386   1.988   2.608 -1.0964  0.1691  1.2487
    3VAL     CA  434   3.270   1.826   2.669  0.0786  0.0889  0.2926
    3VAL     CB  435   3.242   1.871   2.812 -0.1902  0.2652  0.1855
    3VAL    CG1  436   3.169   1.758   2.884 -0.2346  0.3924  0.3421
    3VAL    CG2  437   3.363   1.911   2.898  0.1737 -0.1478 -0.1338
    3VAL      C  438   3.150   1.879   2.591 -0.1745 -0.3327  0.3922
    3VAL      O  439   3.148   1.998   2.558  0.2186 -0.4071  0.0934
    4VAL      N  440   3.062   1.787   2.553 -0.4717 -0.1628  0.6584
    4VAL      H  441   3.071   1.689   2.569 -2.2417 -0.3194  0.9369
    4VAL     CA  442   2.934   1.822   2.489  0.1229  0.3666 -0.2739
    4VAL     CB  443   2.942   1.804   2.337  0.4744  0.1966 -0.2373
    4VAL    CG1  444   3.044   1.696   2.303  0.2011 -0.0665 -0.2230
    4VAL    CG2  445   2.806   1.799   2.267  0.4212 -0.2502 -0.1058
    4VAL      C  446   2.814   1.756   2.557  0.2570  0.1231 -0.2718
    4VAL      O  447   2.776   1.640   2.537  0.2762  0.0948 -0.1454
    5THR      N  448   2.742   1.843   2.627 -0.3620 -0.4238 -0.2074
    5THR      H  449   2.777   1.937   2.633 -0.7154 -0.3773  4.2047
    5THR     CA  450   2.621   1.811   2.704 -0.2844  0.3230  0.2356
    5THR     CB  451   2.635   1.870   2.845  0.2363 -0.0448  0.3409
    5THR    OG1  452   2.766   1.853   2.900  0.3773 -0.2582 -0.0585
    5THR    HG1  453   2.801   1.945   2.910 -1.1165  0.2383  1.0083
    5THR    CG2  454   2.527   1.824   2.944  0.6642 -0.3269  0.6838
    5THR      C  455   2.492   1.865   2.641 -0.0771  0.0029 -0.4688
    5THR      O  456   2.460   1.983   2.642  0.2665  0.0955 -0.1169
    6ILE      N  457   2.417   1.775   2.578 -0.0675 -0.6134  0.3785
    6ILE      H  458   2.441   1.679   2.566  1.2278 -0.0941 -1.6564
    6ILE     CA  459   2.297   1.817   2.503  0.4622 -0.0544 -0.1615
    6ILE     CB  460   2.315   1.818   2.351  0.1514  0.0495 -0.1973
    6ILE    CG1  461   2.338   1.673   2.307 -0.3820 -0.0596 -0.1311
    6ILE    CG2  462   2.434   1.907   2.316  0.6284 -0.4375  0.1690
    6ILE     CD  463   2.355   1.649   2.157  0.2228  0.1482 -0.0985
    6ILE      C  464   2.165   1.757   2.550  0.3447  0.0164 -0.4008
    6ILE      O  465   2.154   1.635   2.562 -0.2932  0.1304  0.2934
    7LEU      N  466   2.069   1.845   2.574  0.4206 -0.1106  0.4141
    7LEU      H  467   2.081   1.945   2.578 -2.4252  0.3351  0.0114
    7LEU     CA  468   1.933   1.804   2.611  0.3765 -0.4420 -0.0981
    7LEU     CB  469   1.889   1.878   2.738  0.1016 -0.7461 -0.0155
    7LEU     CG  470   1.746   1.836   2.776 -0.0556  0.0063  0.2336
    7LEU    CD1  471   1.736   1.691   2.822 -0.2081 -0.0231  0.1082
    7LEU    CD2  472   1.701   1.940   2.878  0.6446  0.0261  0.5317
    7LEU      C  473   1.832   1.820   2.497 -0.0172  0.2899  0.3400
    7LEU      O  474   1.828   1.930   2.442  0.1764  0.0633 -0.1302
    8LEU      N  475   1.771   1.712   2.449 -0.1628  0.5307 -0.0196
    8LEU      H  476   1.778   1.618   2.483 -0.2464  1.3208  2.3470
    8LEU     CA  477   1.655   1.714   2.359 -0.4154 -0.3262  0.2786
    8LEU     CB  478   1.682   1.630   2.234 -0.0449  0.1201  0.0532
    8LEU     CG  479   1.789   1.662   2.130 -0.0118  0.5404  0.2162
    8LEU    CD1  480   1.812   1.812   2.111  0.5648  0.4074 -0.1622
    8LEU    CD2  481   1.924   1.606   2.176 -0.0747  0.2892  0.0949
    8LEU      C  482   1.534   1.662   2.436 -0.0497 -0.4642  0.7660
    8LEU      O  483   1.535   1.546   2.479  0.4964 -0.6072  0.3825
    9GLU      N  484   1.430   1.744   2.440  0.4301  0.1999 -0.1002
    9GLU      H  485   1.425   1.808   2.363  2.5930  1.1624  0.4869
    9GLU     CA  486   1.315   1.728   2.531  0.3768 -0.4429 -0.2760
    9GLU     CB  487   1.359   1.764   2.673  0.1339 -0.2987 -0.2377
    9GLU     CG  488   1.311   1.661   2.776 -0.3628  0.1782  0.0097
    9GLU     CD  489   1.345   1.684   2.923 -0.2583 -0.1547  0.0388
    9GLU    OE1  490   1.321   1.598   3.010  0.5198 -0.1975  0.2220
    9GLU    OE2  491   1.411   1.788   2.947  0.0716 -0.3753  0.0976
    9GLU      C  492   1.198   1.821   2.499  0.0933 -0.5560  0.4151
    9GLU      O  493   1.217   1.914   2.420  0.1592 -1.0537 -0.1625
   10GLU      N  494   1.078   1.769   2.521 -0.4112  0.3152 -0.1970
   10GLU      H  495   1.066   1.703   2.596  0.1560  0.3179 -0.1006
   10GLU     CA  496   0.956   1.836   2.474 -0.1137  0.7194 -0.3954
   10GLU     CB  497   0.927   1.792   2.330  0.4642  0.3754 -0.4114
   10GLU     CG  498   0.844   1.883   2.239  0.7727  0.6320 -0.4372
   10GLU     CD  499   0.847   1.827   2.097  0.2092 -0.1105 -0.1632
   10GLU    OE1  500   0.755   1.749   2.063  0.1681 -0.3817  0.5469
   10GLU    OE2  501   0.938   1.873   2.025  0.4888  0.3616  0.4850
   10GLU      C  502   0.851   1.772   2.565  0.6973 -0.4742 -0.2641
   10GLU     O1  503   0.885   1.704   2.663  0.9467  0.2156  0.1369
   10GLU     O2  504   0.730   1.797   2.544  0.8337  0.2152 -0.2724
    1ACE     CA  505   3.985   1.277   1.592  0.1673  0.2083 -0.8360
    1ACE      C  506   3.842   1.223   1.600  0.3857 -0.2859 -0.0804
    1ACE      O  507   3.820   1.122   1.533 -0.3442 -0.0897 -0.1505
    2VAL      N  508   3.746   1.305   1.667  0.3774 -0.1653 -0.2390
    2VAL      H  509   3.752   1.403   1.689 -1.2188 -0.4053  1.4465
    2VAL     CA  510   3.617   1.248   1.706  0.2386  0.4101  0.1630
    2VAL     CB  511   3.608   1.218   1.856  0.1492 -0.2903  0.0244
    2VAL    CG1  512   3.686   1.324   1.935  0.0333 -0.3743  0.2531
    2VAL    CG2  513   3.461   1.207   1.897  0.2614 -0.5467  0.3589
    2VAL      C  514   3.499   1.301   1.625  0.3576 -0.2136 -0.4349
    2VAL      O  515   3.496   1.421   1.599  0.5408  0.0156  0.5578
    3VAL      N  516   3.421   1.204   1.578  0.1910 -0.1391 -0.3160
    3VAL      H  517   3.446   1.107   1.587  1.2741  0.0279 -1.3305
    3VAL     CA  518   3.305   1.232   1.493  0.0009 -0.1344 -0.0552
    3VAL     CB  519   3.323   1.207   1.344  0.2233  0.5104 -0.1398
    3VAL    CG1  520   3.206   1.257   1.259 -0.4183  0.1109  0.4974
    3VAL    CG2  521   3.456   1.267   1.298  0.1731  0.3140 -0.5548
    3VAL      C  522   3.178   1.161   1.542  0.3347 -0.0816  0.9061
    3VAL      O  523   3.177   1.042   1.573 -0.6286 -0.3656 -0.1624
    4VAL      N  524   3.087   1.252   1.578  0.1058  0.2189 -0.3755
    4VAL      H  525   3.089   1.349   1.553  0.2864  0.0608 -0.9844
    4VAL     CA  526   2.959   1.206   1.633  0.4499  0.4361  0.6452
    4VAL     CB  527   2.966   1.198   1.785 -0.0035  0.2987  0.6628
    4VAL    CG1  528   3.067   1.292   1.853  0.4617  0.1818  0.1407
    4VAL    CG2  529   2.827   1.185   1.846 -0.4469  0.9443 -0.1937
    4VAL      C  530   2.841   1.289   1.581 -0.0183 -0.3994  0.3509
    4VAL      O  531   2.829   1.409   1.608  0.0033 -0.3076 -0.0313
    5THR      N  532   2.767   1.211   1.503 -0.1425  0.0616 -0.0009
    5THR      H  533   2.779   1.111   1.503  0.3742  0.0972 -1.5840
    5THR     CA  534   2.670   1.264   1.406  0.1504 -0.2626 -0.4806
    5THR     CB  535   2.714   1.232   1.264 -0.1663 -0.4968 -0.5265
    5THR    OG1  536   2.852   1.266   1.247 -0.1581 -0.5704 -0.6100
    5THR    HG1  537   2.896   1.212   1.175 -0.3468  0.7290 -1.7419
    5THR    CG2  538   2.630   1.296   1.153 -0.8435 -0.2586  0.1201
    5THR      C  539   2.539   1.189   1.430  0.4515 -0.4825  0.5668
    5THR      O  540   2.519   1.074   1.391 -0.1717 -0.1102 -0.2528
    6ILE      N  541   2.464   1.256   1.517  0.4051 -0.3337  0.4150
    6ILE      H  542   2.476   1.355   1.517  0.8517 -0.2689 -2.8523
    6ILE     CA  543   2.343   1.201   1.581  0.2146 -0.1051  0.2533
    6ILE     CB  544   2.348   1.182   1.732 -0.2732 -0.1923  0.2593
    6ILE    CG1  545   2.411   1.306   1.796 -0.1413 -0.1875  0.1198
    6ILE    CG2  546   2.421   1.051   1.760  0.0370 -0.1204 -0.2074
    6ILE     CD  547   2.442   1.306   1.946 -0.6613  0.8743  0.2383
    6ILE      C  548   2.218   1.276   1.535 -0.0709 -0.4105  0.5284
    6ILE      O  549   2.233   1.391   1.495 -0.3665 -0.3203  0.6664
    7LEU      N  550   2.107   1.209   1.507  0.0648 -0.3724 -0.1157
    7LEU      H  551   2.111   1.110   1.492  2.9950 -0.2748 -0.5159
    7LEU     CA  552   1.983   1.260   1.446 -0.0808 -0.9796 -0.3338
    7LEU     CB  553   1.999   1.244   1.295  0.4899  0.7633 -0.4807
    7LEU     CG  554   1.874   1.278   1.213  0.0109 -0.1196 -0.1311
    7LEU    CD1  555   1.930   1.312   1.075  0.0707 -0.0113 -0.0810
    7LEU    CD2  556   1.793   1.152   1.181  0.3968 -0.2892 -0.4607
    7LEU      C  557   1.856   1.192   1.499 -0.2209 -0.1176  0.4545
    7LEU      O  558   1.855   1.071   1.520 -0.1636 -0.1968  0.0124
    8LEU      N  559   1.768   1.282   1.543  0.1002  0.2727  0.3131
    8LEU      H  560   1.765   1.368   1.493 -3.0278  0.2503  0.2974
    8LEU     CA  561   1.645   1.249   1.616  0.1851 -0.4122  0.1543
    8LEU     CB  562   1.631   1.335   1.741  0.0722 -0.4616  0.1758
    8LEU     CG  563   1.740   1.349   1.847  0.0547 -0.0555  0.1415
    8LEU    CD1  564   1.770   1.215   1.914  0.0715 -0.0805  0.0836
    8LEU    CD2  565   1.870   1.418   1.804 -0.0677 -0.0806 -0.2669
    8LEU      C  566   1.523   1.268   1.525 -0.2030 -0.3573  0.6767
    8LEU      O  567   1.465   1.376   1.514  0.2371 -0.1744  0.0394
    9GLU      N  568   1.481   1.160   1.459 -0.1931  0.0101  0.0598
    9GLU      H  569   1.540   1.080   1.472  3.0598  1.7370 -2.4925
    9GLU     CA  570   1.371   1.151   1.361  0.0995  0.1180 -0.2797
    9GLU     CB  571   1.426   1.107   1.225  0.0175 -0.3048 -0.1766
    9GLU     CG  572   1.341   1.134   1.101  0.1782  0.4241 -0.1375
    9GLU     CD  573   1.429   1.094   0.982 -0.2709  0.1343 -0.3786
    9GLU    OE1  574   1.488   1.183   0.918  0.2292  0.0691 -0.0133
    9GLU    OE2  575   1.443   0.972   0.959  0.0966  0.0976  0.0222
    9GLU      C  576   1.267   1.048   1.402  0.0343  0.2037 -0.2288
    9GLU      O  577   1.296   0.929   1.414  0.4558  0.3001 -0.2805
   10GLU      N  578   1.149   1.094   1.443  0.0701  0.6052 -0.5764
   10GLU      H  579   1.125   1.191   1.443 -1.4323  0.3122  1.9958
   10GLU     CA  580   1.039   1.002   1.474  0.3927  0.4552  0.1434
   10GLU     CB  581   0.998   0.997   1.621  0.6667 -0.6462  0.1905
   10GLU     CG  582   0.899   0.889   1.665  0.0123  0.1464  0.6982
   10GLU     CD  583   0.893   0.865   1.816  0.0062  0.0545  0.6836
   10GLU    OE1  584   0.784   0.819   1.855 -0.3519 -0.0942 -0.4529
   10GLU    OE2  585   0.997   0.863   1.885  0.4293 -0.4238  0.0437
   10GLU      C  586   0.917   1.053   1.396  0.2903 -0.3514 -0.2350
   10GLU     O1  587   0.909   1.171   1.355 -0.2017 -0.4976 -0.5616
   10GLU     O2  588   0.850   0.964   1.339 -0.0344 -0.2940  0.0618
    1ACE     CA  589   1.354   1.699   1.269  0.1185  0.4195 -0.2647
    1ACE      C  590   1.485   1.748   1.329  0.1026 -0.0513  0.1607
    1ACE      O  591   1.563   1.812   1.258 -0.7200  0.3145 -0.4255
    2VAL      N  592   1.510   1.729   1.469  0.6697 -0.2775  0.0295
    2VAL      H  593   1.436   1.687   1.521 -0.2108  1.0762 -0.0779
    2VAL     CA  594   1.632   1.771   1.541  0.5342  0.4889 -0.1807
    2VAL     CB  595   1.596   1.787   1.689  0.0320 -0.2649 -0.2162
    2VAL    CG1  596   1.522   1.669   1.752 -0.0182  0.0512  0.3243
    2VAL    CG2  597   1.724   1.824   1.764 -0.3136  0.5132  0.0006
    2VAL      C  598   1.758   1.694   1.501  0.4566  0.0385  0.4410
    2VAL      O  599   1.774   1.575   1.526 -0.7491 -0.2300  0.0267
    3VAL      N  600   1.842   1.769   1.431  0.3156 -0.2314 -0.0214
    3VAL      H  601   1.812   1.848   1.376 -1.5512 -1.4018 -0.7933
    3VAL     CA  602   1.964   1.714   1.371  0.3905 -0.0220 -0.0626
    3VAL     CB  603   1.969   1.736   1.220 -0.2503 -0.6635 -0.1854
    3VAL    CG1  604   2.094   1.669   1.161  0.0798 -0.3563  0.1635
    3VAL    CG2  605   1.842   1.691   1.148 -0.9675  0.4633  0.3581
    3VAL      C  606   2.087   1.779   1.435 -0.2519  0.3492  0.8160
    3VAL      O  607   2.104   1.901   1.434  0.3443  0.2739 -0.6028
    4VAL      N  608   2.168   1.694   1.497  0.2764  0.4720  0.3014
    4VAL      H  609   2.168   1.595   1.490  1.0419  0.5641 -1.4942
    4VAL     CA  610   2.285   1.737   1.575  0.5470 -0.5919  0.4971
    4VAL     CB  611   2.247   1.739   1.724 -0.3056  0.4959  0.2789
    4VAL    CG1  612   2.193   1.611   1.787  0.1452  0.0012 -0.3183
    4VAL    CG2  613   2.357   1.810   1.803  0.0561  0.2255  0.0247
    4VAL      C  614   2.420   1.671   1.545  0.6379 -0.2448  0.1315
    4VAL      O  615   2.445   1.556   1.580  0.3797 -0.2305  0.3656
    5THR      N  616   2.493   1.743   1.461  0.3612 -0.1013  0.0123
    5THR      H  617   2.447   1.818   1.413  1.4212  2.6669  2.9851
    5THR     CA  618   2.626   1.710   1.407  0.1643 -0.7280 -0.0952
    5THR     CB  619   2.632   1.748   1.258 -0.3975  0.5280  0.1865
    5THR    OG1  620   2.531   1.677   1.188  0.1914 -0.1446  0.0040
    5THR    HG1  621   2.476   1.622   1.251  0.6234 -0.3044  0.2409
    5THR    CG2  622   2.761   1.697   1.193 -0.3074  0.3204  0.5226
    5THR      C  623   2.741   1.784   1.475 -0.0826 -0.2394 -0.2063
    5THR      O  624   2.751   1.905   1.456  0.4390 -0.1871  0.3733
    6ILE      N  625   2.833   1.710   1.535  0.3894  0.4154 -0.1064
    6ILE      H  626   2.831   1.610   1.540 -1.3057  0.4296 -0.0587
    6ILE     CA  627   2.952   1.765   1.602  0.4770  0.6125 -0.4237
    6ILE     CB  628   2.965   1.762   1.754  0.3459  0.1035 -0.4202
    6ILE    CG1  629   2.910   1.636   1.822 -0.2515  0.3332 -0.4745
    6ILE    CG2  630   2.899   1.886   1.814 -0.3024 -0.4468  0.0230
    6ILE     CD  631   2.945   1.631   1.970 -0.2854 -0.4097 -0.4876
    6ILE      C  632   3.079   1.699   1.547 -0.0729  0.0070 -0.9887
    6ILE      O  633   3.104   1.579   1.554  0.1358  0.0932 -0.1115
    7LEU      N  634   3.175   1.787   1.518 -0.2273  0.4648 -0.1402
    7LEU      H  635   3.150   1.884   1.515 -1.4644  0.1807  0.1599
    7LEU     CA  636   3.308   1.750   1.470 -0.4071 -0.5455  0.1157
    7LEU     CB  637   3.309   1.819   1.333 -0.0540 -0.1593  0.3099
    7LEU     CG  638   3.413   1.754   1.242 -0.4041 -0.4372  0.1035
    7LEU    CD1  639   3.367   1.759   1.097  0.3720  0.5069 -0.1247
    7LEU    CD2  640   3.544   1.833   1.246 -0.5257 -0.2418  0.2575
    7LEU      C  641   3.419   1.804   1.561  0.3343 -0.3364 -0.8980
    7LEU      O  642   3.426   1.925   1.581 -0.1236 -0.4635  0.0745
    8LEU      N  643   3.496   1.712   1.618 -0.0892 -0.1774 -0.0519
    8LEU      H  644   3.475   1.615   1.608 -0.4862 -0.0408 -0.6085
    8LEU     CA  645   3.597   1.739   1.721 -0.0751  0.4869 -0.2319
    8LEU     CB  646   3.557   1.662   1.847 -0.0629  0.0802 -0.4745
    8LEU     CG  647   3.424   1.685   1.920  0.0489  0.2708 -0.3301
    8LEU    CD1  648   3.381   1.832   1.913  0.1941  0.3528  0.4322
    8LEU    CD2  649   3.311   1.598   1.865 -0.0323  0.0832  0.1280
    8LEU      C  650   3.732   1.688   1.668 -0.2652 -0.0601 -0.2013
    8LEU      O  651   3.761   1.573   1.699  0.2959  0.1611  0.1106
    9GLU      N  652   3.808   1.776   1.603 -0.1516 -0.2401 -0.3103
    9GLU      H  653   3.795   1.875   1.604  2.2804  0.1606 -1.1424
    9GLU     CA  654   3.935   1.731   1.544  0.1353  0.4441 -0.2217
    9GLU     CB  655   3.926   1.748   1.392  0.1629  0.4238 -0.2256
    9GLU     CG  656   4.045   1.700   1.308  0.1100  0.2085 -0.1777
    9GLU     CD  657   3.986   1.636   1.182  0.4298 -0.1212 -0.1613
    9GLU    OE1  658   3.936   1.524   1.205  0.2776 -0.0630 -0.2091
    9GLU    OE2  659   4.007   1.678   1.066  0.0229 -0.5727 -0.4013
    9GLU      C  660   4.055   1.814   1.591  0.1140  0.0511  0.5458
    9GLU      O  661   4.046   1.937   1.587 -0.1322  0.0168 -0.2541
   10GLU      N  662   4.156   1.749   1.648  0.6774  0.0993 -0.3779
   10GLU      H  663   4.139   1.657   1.683 -1.2000 -0.0986 -1.6660
   10GLU     CA  664   4.285   1.806   1.688  0.6175  0.3622 -0.5485
   10GLU     CB  665   4.302   1.767   1.835 -0.1751  0.2553 -0.4831
   10GLU     CG  666   4.417   1.840   1.905 -0.0245  0.0487 -0.5142
   10GLU     CD  667   4.453   1.789   2.044 -0.6236 -0.0809 -0.4011
   10GLU    OE1  668   4.563   1.827   2.090 -0.4143 -0.5836 -0.4692
   10GLU    OE2  669   4.381   1.710   2.110 -0.1194 -0.4595 -0.2907
   10GLU      C  670   4.404   1.754   1.608  0.2976 -0.2203 -0.6547
   10GLU     O1  671   4.431   1.635   1.630  0.0846 -0.1192  0.1768
   10GLU     O2  672   4.455   1.822   1.515  0.3130  0.0472 -0.4530
    1ACE     CA  673   1.298   1.198   6.587  0.2605 -0.0989 -0.5811
    1ACE      C  674   1.444   1.155   6.577  0.3968  0.2699 -0.2028
    1ACE      O  675   1.504   1.088   6.662  0.0418  0.1820 -0.0218
    2VAL      N  676   1.501   1.229   6.469  0.1116  0.0629 -0.4976
    2VAL      H  677   1.452   1.310   6.436 -0.3758  0.6258  1.4729
    2VAL     CA  678   1.630   1.194   6.407  0.0842 -0.3332 -0.3352
    2VAL     CB  679   1.626   1.182   6.254 -0.7329 -0.5620 -0.3025
    2VAL    CG1  680   1.548   1.299   6.195  0.1624 -0.0276 -0.4460
    2VAL    CG2  681   1.758   1.154   6.181 -0.5817 -0.4946 -0.0586
    2VAL      C  682   1.738   1.289   6.458  0.0458 -0.4824  0.0259
    2VAL      O  683   1.739   1.411   6.441  0.1143 -0.4396  0.3346
    3VAL      N  684   1.837   1.224   6.518  0.2803 -0.0965  0.0654
    3VAL      H  685   1.842   1.124   6.528  1.1512 -0.0551  0.1373
    3VAL     CA  686   1.953   1.285   6.584  0.0902  0.2518  0.0772
    3VAL     CB  687   1.962   1.282   6.737  0.0324  0.3344  0.0825
    3VAL    CG1  688   2.056   1.394   6.783  0.4230  0.1862 -0.3408
    3VAL    CG2  689   1.825   1.305   6.800  0.0177  0.6178 -0.0495
    3VAL      C  690   2.074   1.207   6.531 -0.1858 -0.1133 -0.0168
    3VAL      O  691   2.109   1.095   6.567  0.6053  0.0463 -0.2792
    4VAL      N  692   2.165   1.287   6.477  0.0237 -0.4477 -0.1589
    4VAL      H  693   2.159   1.386   6.468 -0.4737 -0.4808 -0.2384
    4VAL     CA  694   2.287   1.246   6.407 -0.1149  0.1882 -0.7843
    4VAL     CB  695   2.262   1.232   6.256 -0.0988  0.0937 -0.7784
    4VAL    CG1  696   2.195   1.357   6.199 -0.1091  0.5208  0.1446
    4VAL    CG2  697   2.390   1.182   6.190  0.1448  0.0371 -0.2730
    4VAL      C  698   2.407   1.334   6.444 -0.2391  0.0131  0.0508
    4VAL      O  699   2.411   1.457   6.434 -0.1196  0.0393  0.4041
    5THR      N  700   2.496   1.272   6.520  0.2177  0.3676 -0.1880
    5THR      H  701   2.490   1.175   6.544  1.2974  0.6929  1.5794
    5THR     CA  702   2.612   1.342   6.576  0.0286  0.7167 -0.2292
    5THR     CB  703   2.622   1.329   6.728  0.0039 -0.1337 -0.2962
    5THR    OG1  704   2.500   1.354   6.797  0.1313 -0.2902 -0.0109
    5THR    HG1  705   2.500   1.445   6.837  1.4548 -0.6216  0.7949
    5THR    CG2  706   2.719   1.430   6.790  0.0646  0.0867 -0.7471
    5THR      C  707   2.736   1.279   6.512  0.0806  0.0853  0.4710
    5THR      O  708   2.758   1.161   6.537  0.6542  0.0810 -0.0208
    6ILE      N  709   2.813   1.354   6.434  0.3528 -0.1050  0.5562
    6ILE      H  710   2.796   1.449   6.407  1.0874 -0.2088 -0.3405
    6ILE     CA  711   2.940   1.300   6.382  0.1603  0.1189 -0.1637
    6ILE     CB  712   2.940   1.272   6.232 -0.0163  0.0086 -0.1438
    6ILE    CG1  713   2.905   1.403   6.159 -0.0885  0.0388 -0.0540
    6ILE    CG2  714   2.832   1.174   6.187 -0.0207 -0.0552  0.0079
    6ILE     CD  715   2.988   1.423   6.032 -0.0316 -0.2956 -0.0703
    6ILE      C  716   3.069   1.375   6.415 -0.1139  0.3687  0.3547
    6ILE      O  717   3.067   1.497   6.424  0.1811  0.3812  0.2601
    7LEU      N  718   3.167   1.308   6.475  0.2778  0.0336 -0.6352
    7LEU      H  719   3.138   1.222   6.519 -4.1093  1.7549  0.3415
    7LEU     CA  720   3.291   1.368   6.527  0.0215  0.0928 -0.0823
    7LEU     CB  721   3.302   1.339   6.677 -0.2133  0.2263 -0.0385
    7LEU     CG  722   3.405   1.426   6.749  0.0219 -0.0677 -0.0162
    7LEU    CD1  723   3.403   1.404   6.900  0.5738 -0.0202 -0.0008
    7LEU    CD2  724   3.547   1.389   6.705 -0.0579 -0.6250  0.1887
    7LEU      C  725   3.402   1.327   6.430  0.0073  0.2745 -0.1766
    7LEU      O  726   3.417   1.210   6.392  0.3030  0.3090 -0.1709
    8LEU      N  727   3.483   1.421   6.384  0.0779  0.2183 -0.1677
    8LEU      H  728   3.445   1.513   6.374 -0.9914 -0.3862 -1.9991
    8LEU     CA  729   3.603   1.397   6.302  0.2445 -0.1055  0.1660
    8LEU     CB  730   3.590   1.444   6.157 -0.1352 -0.5158  0.0644
    8LEU     CG  731   3.465   1.415   6.074 -0.3871 -0.0439  0.2750
    8LEU    CD1  732   3.439   1.264   6.085  0.8666 -0.3225 -0.4160
    8LEU    CD2  733   3.346   1.501   6.117 -0.2353  0.0985  0.4097
    8LEU      C  734   3.725   1.470   6.359  0.6436  0.1739 -1.0233
    8LEU      O  735   3.730   1.593   6.365 -0.5843  0.1867  0.1197
    9GLU      N  736   3.828   1.387   6.362  0.3506 -0.1731 -0.2674
    9GLU      H  737   3.825   1.308   6.300  0.8046  0.3844 -1.0292
    9GLU     CA  738   3.952   1.397   6.441  0.2011 -0.2862 -0.0188
    9GLU     CB  739   3.914   1.370   6.587 -0.3096 -0.0155 -0.1004
    9GLU     CG  740   4.029   1.409   6.679  0.1464 -0.3638 -0.5182
    9GLU     CD  741   3.997   1.367   6.823  0.1417  0.1589 -0.3628
    9GLU    OE1  742   3.970   1.460   6.902 -0.4813 -0.2823 -0.0458
    9GLU    OE2  743   4.034   1.250   6.851  0.8894  0.3933 -0.3478
    9GLU      C  744   4.040   1.281   6.394  0.2123 -0.4584  0.4207
    9GLU      O  745   4.004   1.172   6.350  0.6291 -0.3031 -0.3311
   10GLU      N  746   4.166   1.322   6.405  0.0507  0.3261 -0.4776
   10GLU      H  747   4.189   1.395   6.469 -0.8148 -0.3423  0.6311
   10GLU     CA  748   4.274   1.230   6.366  0.0032 -0.0874  0.3448
   10GLU     CB  749   4.374   1.310   6.283 -0.3175 -0.1788 -0.1355
   10GLU     CG  750   4.474   1.222   6.207  0.3325  0.3250  0.1271
   10GLU     CD  751   4.413   1.166   6.079  1.3503 -0.0767 -0.1936
   10GLU    OE1  752   4.438   1.235   5.978  0.2678  0.4395 -0.1238
   10GLU    OE2  753   4.364   1.050   6.081  0.3330  0.3436 -0.1339
   10GLU      C  754   4.355   1.192   6.490  0.5100 -0.0797  0.0183
   10GLU     O1  755   4.379   1.276   6.579 -0.2055  0.3723 -0.2109
   10GLU     O2  756   4.368   1.071   6.519  0.4617 -0.2054 -0.4701
    1ACE     CA  757   3.877   1.908   6.527 -0.1775 -0.3413  0.1919
    1ACE      C  758   3.740   1.965   6.494 -0.1667 -0.2442  0.3140
    1ACE      O  759   3.662   2.006   6.580 -0.3531  0.1880 -0.0524
    2VAL      N  760   3.691   1.925   6.365  0.0350  0.1718  0.1053
    2VAL      H  761   3.752   1.874   6.304 -1.1966 -0.0793 -0.9561
    2VAL     CA  762   3.554   1.945   6.317 -0.0089 -0.3014  0.0241
    2VAL     CB  763   3.544   1.943   6.165 -0.0495  0.2317  0.0155
    2VAL    CG1  764   3.604   1.813   6.110  0.6612  0.3166  0.5802
    2VAL    CG2  765   3.398   1.954   6.119 -0.1293 -0.8888 -0.0381
    2VAL      C  766   3.457   1.846   6.382  0.3286 -0.3877  0.4036
    2VAL      O  767   3.469   1.724   6.368 -0.3265 -0.4549  0.3993
    3VAL      N  768   3.348   1.897   6.438  0.4894  0.1434  0.2417
    3VAL      H  769   3.325   1.994   6.433 -1.3459 -0.2914 -1.1515
    3VAL     CA  770   3.239   1.822   6.503  0.0388  0.4049 -0.2063
    3VAL     CB  771   3.247   1.855   6.652 -0.0763  0.3238 -0.1812
    3VAL    CG1  772   3.165   1.760   6.739  0.6210 -0.2445 -0.1362
    3VAL    CG2  773   3.391   1.839   6.701  0.0780  0.1140 -0.6977
    3VAL      C  774   3.107   1.873   6.445 -0.2998 -0.3396 -0.1077
    3VAL      O  775   3.099   1.995   6.426 -0.4427 -0.2704  0.3890
    4VAL      N  776   3.007   1.789   6.421 -0.5818 -0.0012 -0.1288
    4VAL      H  777   3.026   1.694   6.447 -0.1213 -0.5448 -2.2309
    4VAL     CA  778   2.885   1.823   6.346 -0.5484 -0.1456 -0.2495
    4VAL     CB  779   2.894   1.809   6.194 -0.2197  0.6684 -0.3080
    4VAL    CG1  780   3.033   1.799   6.131 -0.1604 -0.1279 -0.0591
    4VAL    CG2  781   2.794   1.730   6.109 -0.3037  0.6577 -0.1985
    4VAL      C  782   2.761   1.758   6.409 -0.5910  0.0434 -0.1382
    4VAL      O  783   2.740   1.639   6.386 -0.4773  0.0590 -0.3263
    5THR      N  784   2.709   1.838   6.501  0.6186  0.3839  0.2699
    5THR      H  785   2.766   1.906   6.548  1.1981  0.2532 -0.2230
    5THR     CA  786   2.600   1.786   6.584  0.2975  0.1503 -0.2946
    5THR     CB  787   2.619   1.828   6.730 -0.1361  0.1441 -0.2357
    5THR    OG1  788   2.752   1.805   6.777 -0.3472  0.5825  0.6108
    5THR    HG1  789   2.774   1.860   6.857  1.9587 -1.1914  1.3270
    5THR    CG2  790   2.522   1.749   6.820  0.6900 -0.2381  0.3325
    5THR      C  791   2.473   1.845   6.523  0.0759 -0.2783 -0.2539
    5THR      O  792   2.438   1.961   6.548 -0.3334 -0.3128 -0.6389
    6ILE      N  793   2.397   1.762   6.452 -0.0546 -0.2013 -0.2045
    6ILE      H  794   2.422   1.666   6.440 -0.3086 -0.2748 -0.1690
    6ILE     CA  795   2.275   1.792   6.376 -0.0393  0.5894  0.0682
    6ILE     CB  796   2.312   1.784   6.228 -0.2762  0.3409  0.0199
    6ILE    CG1  797   2.398   1.663   6.191 -0.5665  0.3201 -0.5982
    6ILE    CG2  798   2.399   1.906   6.195 -0.0289  0.0386 -0.4577
    6ILE     CD  799   2.389   1.632   6.041  0.1483  0.1291 -0.6054
    6ILE      C  800   2.152   1.718   6.429 -0.1298  0.4533 -0.3245
    6ILE      O  801   2.140   1.597   6.416 -0.1544  0.3386  0.6934
    7LEU      N  802   2.066   1.787   6.504 -0.1775 -0.1699  0.2021
    7LEU      H  803   2.088   1.883   6.521  3.6335 -1.2356  2.5973
    7LEU     CA  804   1.937   1.732   6.549 -0.1855 -0.2372  0.0970
    7LEU     CB  805   1.921   1.782   6.693  0.1249 -0.5328  0.2362
    7LEU     CG  806   1.804   1.722   6.771 -0.0540 -0.3178  0.1344
    7LEU    CD1  807   1.835   1.711   6.920  0.4536  0.0878  0.0604
    7LEU    CD2  808   1.680   1.809   6.748  0.1208 -0.0421  0.2288
    7LEU      C  809   1.825   1.789   6.461 -0.0684  0.3253  0.3041
    7LEU      O  810   1.800   1.908   6.445 -0.4477  0.2646  0.4344
    8LEU      N  811   1.743   1.693   6.419  0.3892  0.2337 -0.3947
    8LEU      H  812   1.764   1.597   6.437 -0.0814  0.4359  1.4145
    8LEU     CA  813   1.626   1.721   6.335  0.1141 -0.0624 -0.1140
    8LEU     CB  814   1.628   1.668   6.192 -0.2589 -0.2718 -0.0426
    8LEU     CG  815   1.753   1.663   6.103 -0.0569  0.1771  0.2124
    8LEU    CD1  816   1.815   1.801   6.088 -0.0541  0.1631  0.0924
    8LEU    CD2  817   1.851   1.555   6.150 -0.1391 -0.1742 -0.4053
    8LEU      C  818   1.495   1.680   6.403  0.1340 -0.3037 -0.2220
    8LEU      O  819   1.464   1.562   6.415  0.5995 -0.4192 -0.1305
    9GLU      N  820   1.435   1.776   6.472  0.0966 -0.8470  0.5053
    9GLU      H  821   1.469   1.870   6.477 -0.8689 -0.5152  1.4720
    9GLU     CA  822   1.305   1.753   6.538 -0.6343 -0.2775 -0.6955
    9GLU     CB  823   1.335   1.772   6.687  0.1748 -0.0355 -0.8806
    9GLU     CG  824   1.341   1.633   6.751  0.8541  0.3465 -0.1012
    9GLU     CD  825   1.323   1.626   6.903 -0.0026 -0.1678 -0.2215
    9GLU    OE1  826   1.424   1.626   6.977 -0.1154 -0.3272 -0.0679
    9GLU    OE2  827   1.208   1.606   6.947  0.1979 -0.0430  0.3649
    9GLU      C  828   1.196   1.854   6.500 -0.4118  0.0956 -0.3539
    9GLU      O  829   1.216   1.968   6.459 -0.1457  0.1744 -0.0123
   10GLU      N  830   1.077   1.795   6.511 -0.4029  0.1107 -0.1642
   10GLU      H  831   1.057   1.708   6.556 -0.0414  0.4796  0.7366
   10GLU     CA  832   0.953   1.865   6.474 -0.3189  0.2622 -0.1614
   10GLU     CB  833   0.898   1.784   6.357  0.2037  0.4306 -0.5272
   10GLU     CG  834   0.767   1.831   6.294 -0.1283  0.0159 -0.1503
   10GLU     CD  835   0.715   1.723   6.198  0.5119 -0.7248  0.3219
   10GLU    OE1  836   0.596   1.686   6.210  0.0453  0.5898 -0.0552
   10GLU    OE2  837   0.787   1.684   6.104  0.6153  0.3577 -0.0593
   10GLU      C  838   0.860   1.847   6.594  0.0327 -0.2960  0.0303
   10GLU     O1  839   0.820   1.739   6.644  0.3090 -0.6099 -0.4148
   10GLU     O2  840   0.828   1.954   6.650  0.9808  0.3400 -0.6080
    1ACE     CA  841   3.851   1.402   5.311 -0.3995 -0.1792  0.5746
    1ACE      C  842   3.737   1.305   5.345 -0.3264 -0.2718  0.5564
    1ACE      O  843   3.726   1.194   5.294  0.0440 -0.1222  0.1398
    2VAL      N  844   3.641   1.346   5.443 -0.2442  0.5640  0.2926
    2VAL      H  845   3.637   1.437   5.484  0.1057  0.9467 -0.4932
    2VAL     CA  846   3.529   1.264   5.490  0.1540 -0.1868 -0.0575
    2VAL     CB  847   3.564   1.225   5.634  0.1903 -0.2445 -0.0818
    2VAL    CG1  848   3.578   1.348   5.724 -0.3185 -0.2101 -0.0425
    2VAL    CG2  849   3.463   1.128   5.696 -0.4015  0.5405  0.1927
    2VAL      C  850   3.393   1.328   5.466  0.1049 -0.1273  0.3724
    2VAL      O  851   3.382   1.451   5.469 -0.5222 -0.1581 -0.3784
    3VAL      N  852   3.294   1.247   5.428  0.0929 -0.0428  0.2215
    3VAL      H  853   3.322   1.152   5.415  0.4668 -0.2946  2.3884
    3VAL     CA  854   3.155   1.284   5.400  0.1990  0.0808 -0.1415
    3VAL     CB  855   3.144   1.303   5.248 -0.0485  0.3283 -0.0928
    3VAL    CG1  856   3.002   1.332   5.198  0.0451 -0.5543 -0.8757
    3VAL    CG2  857   3.224   1.424   5.198 -0.1462  0.4355  0.0083
    3VAL      C  858   3.039   1.206   5.462 -0.1607  0.2909 -0.5412
    3VAL      O  859   3.039   1.083   5.470  0.6078  0.3064 -0.1651
    4VAL      N  860   2.940   1.278   5.514 -0.2042 -0.1556  0.0129
    4VAL      H  861   2.946   1.372   5.548 -0.0336 -0.0034 -0.4175
    4VAL     CA  862   2.807   1.221   5.538 -0.2076 -0.3243 -0.3960
    4VAL     CB  863   2.786   1.183   5.684 -0.2460 -0.1902 -0.3656
    4VAL    CG1  864   2.790   1.306   5.776 -0.6096 -0.3512 -0.1343
    4VAL    CG2  865   2.660   1.101   5.713  0.3347 -1.0372 -0.1764
    4VAL      C  866   2.703   1.316   5.478  0.1037  0.3160  0.0652
    4VAL      O  867   2.722   1.437   5.478  0.1319  0.3118  0.0686
    5THR      N  868   2.591   1.258   5.435 -0.1991  0.4851  0.6168
    5THR      H  869   2.584   1.158   5.430 -2.0121  0.6499 -1.9632
    5THR     CA  870   2.487   1.329   5.359  0.1390 -0.1960 -0.5078
    5THR     CB  871   2.503   1.299   5.210 -0.1120 -0.4062 -0.4932
    5THR    OG1  872   2.639   1.319   5.170 -0.0710 -0.4877 -0.3958
    5THR    HG1  873   2.685   1.230   5.166  1.3209  0.0477  1.9168
    5THR    CG2  874   2.417   1.386   5.118 -0.3170  0.1550  0.2153
    5THR      C  875   2.363   1.247   5.397  0.1811 -0.0598 -0.0620
    5THR      O  876   2.358   1.129   5.364  0.3699 -0.0510 -0.1267
    6ILE      N  877   2.276   1.316   5.470 -0.2214 -0.1980 -0.4055
    6ILE      H  878   2.290   1.415   5.481 -3.3383  0.4736 -1.6203
    6ILE     CA  879   2.156   1.250   5.523 -0.1241  0.0018  0.0679
    6ILE     CB  880   2.168   1.224   5.674  0.4279 -0.5563 -0.0688
    6ILE    CG1  881   2.183   1.353   5.754 -0.0255 -0.2209 -0.5144
    6ILE    CG2  882   2.290   1.132   5.693  0.7426 -0.1629 -0.1720
    6ILE     CD  883   2.070   1.347   5.857  0.5411  0.7162  0.1846
    6ILE      C  884   2.031   1.324   5.476 -0.4961 -0.1876  0.7431
    6ILE      O  885   2.018   1.446   5.465 -0.9842 -0.3117 -0.0955
    7LEU      N  886   1.951   1.242   5.410  0.4272  0.2825 -1.0146
    7LEU      H  887   1.973   1.144   5.411  0.6147  0.3265  0.1276
    7LEU     CA  888   1.819   1.271   5.351 -0.2471 -0.3526  0.1480
    7LEU     CB  889   1.807   1.172   5.235 -0.4213  0.0016 -0.1376
    7LEU     CG  890   1.710   1.219   5.127 -0.2536  0.0884 -0.2517
    7LEU    CD1  891   1.685   1.099   5.036  0.0063 -0.2644  0.1387
    7LEU    CD2  892   1.573   1.278   5.164 -0.6063 -0.7298 -0.2426
    7LEU      C  893   1.712   1.231   5.453 -0.4063 -0.8054 -0.1931
    7LEU      O  894   1.726   1.122   5.508 -0.0843 -0.7652 -0.1896
    8LEU      N  895   1.614   1.318   5.473  0.1827 -0.0362 -0.5691
    8LEU      H  896   1.614   1.412   5.438  2.2294  0.7861  1.4030
    8LEU     CA  897   1.508   1.288   5.571  0.4269 -0.3229 -0.3918
    8LEU     CB  898   1.507   1.373   5.699 -0.4254 -0.0403 -0.5833
    8LEU     CG  899   1.623   1.358   5.797 -0.4035 -0.0325 -0.6082
    8LEU    CD1  900   1.684   1.218   5.812 -0.1600  0.1124 -0.2225
    8LEU    CD2  901   1.727   1.466   5.770 -0.5753  0.3008  0.0472
    8LEU      C  902   1.375   1.314   5.501  0.2627  0.0713  0.0589
    8LEU      O  903   1.314   1.421   5.504 -0.1389 -0.1658  0.4792
    9GLU      N  904   1.347   1.216   5.415 -0.3523  0.1848  0.1233
    9GLU      H  905   1.418   1.158   5.375  0.4634  0.9940  0.3426
    9GLU     CA  906   1.217   1.220   5.347 -0.1073  0.5851 -0.3318
    9GLU     CB  907   1.229   1.185   5.199  0.2991  0.5101 -0.2811
    9GLU     CG  908   1.106   1.223   5.117 -0.1136  0.0212  0.1040
    9GLU     CD  909   1.061   1.117   5.016  0.0180 -0.0283  0.0967
    9GLU    OE1  910   0.972   1.145   4.933  0.0944  0.0580  0.0446
    9GLU    OE2  911   1.103   1.001   5.032 -0.4988 -0.1809  0.3730
    9GLU      C  912   1.132   1.115   5.418  0.6941  0.5467  0.5938
    9GLU      O  913   1.181   1.013   5.467  0.4435  0.2249  0.1820
   10GLU      N  914   1.005   1.145   5.446  0.4136  0.2521 -0.3134
   10GLU      H  915   0.986   1.234   5.489  0.2003 -0.5797  1.4091
   10GLU     CA  916   0.899   1.049   5.476 -0.0185  0.6995 -0.4002
   10GLU     CB  917   0.846   1.079   5.616 -0.3752  0.5788 -0.5059
   10GLU     CG  918   0.738   0.980   5.660  0.3007 -0.0410 -0.2176
   10GLU     CD  919   0.723   1.008   5.810  0.2309  0.4424 -0.3135
   10GLU    OE1  920   0.628   1.082   5.843  0.2800  0.2592  0.2487
   10GLU    OE2  921   0.800   0.952   5.891 -0.2579  0.3224  0.0760
   10GLU      C  922   0.791   1.056   5.368 -0.6505 -0.5916  0.1295
   10GLU     O1  923   0.747   1.169   5.337 -0.1440 -0.3409  0.3162
   10GLU     O2  924   0.751   0.949   5.317 -0.6154 -0.6926  0.3129
    1ACE     CA  925   1.227   1.894   5.223  0.0263  0.3591  0.4365
    1ACE      C  926   1.339   1.931   5.321 -0.1949  0.7430  0.5472
    1ACE      O  927   1.402   2.035   5.306  0.6559  0.2443  0.5410
    2VAL      N  928   1.394   1.828   5.403 -0.1020  0.3182 -0.0434
    2VAL      H  929   1.354   1.737   5.392 -1.9512  0.8199  1.9046
    2VAL     CA  930   1.501   1.843   5.503 -0.0185  0.3754 -0.1417
    2VAL     CB  931   1.446   1.837   5.646  0.3418 -0.0250 -0.0181
    2VAL    CG1  932   1.355   1.718   5.677  0.0733  0.0397 -0.5630
    2VAL    CG2  933   1.543   1.867   5.761  0.2842 -0.2734  0.0959
    2VAL      C  934   1.622   1.754   5.472 -0.6250 -0.2808 -0.6460
    2VAL      O  935   1.629   1.632   5.484  0.0526 -0.1239  0.6285
    3VAL      N  936   1.713   1.828   5.409 -0.4374  0.0047 -0.0407
    3VAL      H  937   1.687   1.915   5.367 -2.4506 -2.1447 -3.7804
    3VAL     CA  938   1.841   1.772   5.364 -0.3015  0.4429 -0.2080
    3VAL     CB  939   1.852   1.770   5.211 -0.0715 -0.1591 -0.1861
    3VAL    CG1  940   1.990   1.743   5.151  0.2983  0.8171  0.2107
    3VAL    CG2  941   1.757   1.664   5.155 -0.2503 -0.0571 -0.0792
    3VAL      C  942   1.959   1.850   5.421 -0.1486  0.1779 -0.1590
    3VAL      O  943   1.963   1.973   5.426  0.0951  0.1554  0.1866
    4VAL      N  944   2.054   1.763   5.454  0.1661  0.4279 -0.3886
    4VAL      H  945   2.048   1.668   5.421 -3.3572  1.3272 -2.9900
    4VAL     CA  946   2.175   1.804   5.526 -0.0452  0.2567  0.0677
    4VAL     CB  947   2.165   1.801   5.679  0.4361  0.7655  0.1153
    4VAL    CG1  948   2.071   1.688   5.723  0.1231  1.0602  0.2084
    4VAL    CG2  949   2.297   1.811   5.754  0.3531  0.3555  0.3208
    4VAL      C  950   2.301   1.740   5.467 -0.2356 -0.1622  0.1177
    4VAL      O  951   2.336   1.623   5.481  0.1149 -0.0760 -0.0405
    5THR      N  952   2.368   1.829   5.396  0.1943 -0.3471  0.2899
    5THR      H  953   2.342   1.925   5.397  2.3483  0.2941  0.8022
    5THR     CA  954   2.488   1.794   5.318  0.0562 -0.2275  0.0212
    5THR     CB  955   2.452   1.861   5.185 -0.2962 -0.6351 -0.0892
    5THR    OG1  956   2.366   1.781   5.103 -0.5313  0.0663 -0.5337
    5THR    HG1  957   2.343   1.694   5.147  0.7435  0.1582  0.3623
    5THR    CG2  958   2.580   1.879   5.103 -0.2707 -1.2126 -0.1820
    5THR      C  959   2.610   1.863   5.380  0.2062 -0.1602 -0.3491
    5THR      O  960   2.603   1.973   5.435  0.3914  0.1680 -0.9716
    6ILE      N  961   2.716   1.784   5.394 -0.0576 -0.4528  0.0027
    6ILE      H  962   2.712   1.685   5.379 -0.2523 -0.1563 -2.3102
    6ILE     CA  963   2.842   1.833   5.452 -0.2093 -0.4210  0.3063
    6ILE     CB  964   2.867   1.818   5.602  0.0591 -0.4901  0.2554
    6ILE    CG1  965   2.833   1.676   5.650 -0.0339 -0.4507  0.3076
    6ILE    CG2  966   2.781   1.919   5.679  0.0941 -0.1863 -0.1012
    6ILE     CD  967   2.898   1.661   5.788 -0.0991 -0.1635  0.3702
    6ILE      C  968   2.962   1.769   5.383 -0.4298 -0.4342 -0.0682
    6ILE      O  969   2.971   1.666   5.317  0.1147 -0.2433 -0.3009
    7LEU      N  970   3.068   1.849   5.391 -0.2843 -0.5966 -0.3539
    7LEU      H  971   3.049   1.947   5.388 -1.7703 -0.8565 -0.2229
    7LEU     CA  972   3.205   1.810   5.355 -0.1733 -0.4297 -0.1122
    7LEU     CB  973   3.240   1.874   5.221  0.2655 -0.0719  0.1674
    7LEU     CG  974   3.369   1.807   5.172  0.1660  0.0415 -0.2561
    7LEU    CD1  975   3.344   1.699   5.067  0.1888 -0.2762  0.0664
    7LEU    CD2  976   3.484   1.899   5.131  0.0208  0.4401  0.2253
    7LEU      C  977   3.307   1.852   5.462 -0.0752  0.1707 -0.4398
    7LEU      O  978   3.277   1.956   5.521 -0.2662  0.1429 -0.4853
    8LEU      N  979   3.381   1.753   5.509  0.0257  0.4384 -0.0284
    8LEU      H  980   3.360   1.657   5.491  0.7380 -0.2751  2.4683
    8LEU     CA  981   3.498   1.780   5.594  0.0460  0.3321 -0.0229
    8LEU     CB  982   3.484   1.695   5.721  0.0572  0.0460 -0.2118
    8LEU     CG  983   3.348   1.693   5.792  0.2051 -0.1217  0.0665
    8LEU    CD1  984   3.276   1.826   5.812 -0.4135 -0.4641  0.1303
    8LEU    CD2  985   3.268   1.573   5.742  0.1361  0.0162 -0.1536
    8LEU      C  986   3.625   1.734   5.522  0.0903  0.0778  0.2133
    8LEU      O  987   3.669   1.621   5.543 -0.3401 -0.0812  0.2575
    9GLU      N  988   3.702   1.822   5.458  0.1358 -0.0322  0.1173
    9GLU      H  989   3.669   1.913   5.434 -0.9418  0.4193  2.9896
    9GLU     CA  990   3.836   1.799   5.402  0.1667  0.4573 -0.0153
    9GLU     CB  991   3.824   1.832   5.253  0.0854 -0.0429 -0.1202
    9GLU     CG  992   3.937   1.763   5.176 -0.2010 -0.3801 -0.2424
    9GLU     CD  993   3.918   1.792   5.027 -0.2656 -0.1367 -0.1882
    9GLU    OE1  994   3.921   1.684   4.964  0.2223  0.1998 -0.7581
    9GLU    OE2  995   3.915   1.910   4.985  0.2146 -0.1175 -0.1724
    9GLU      C  996   3.952   1.881   5.460  0.0167  0.3698  0.4139
    9GLU      O  997   3.936   1.996   5.499 -0.8113  0.2641  0.4126
   10GLU      N  998   4.065   1.813   5.478 -0.3133 -0.3286 -0.0888
   10GLU      H  999   4.062   1.714   5.464  0.2564 -0.1999 -1.2325
   10GLU     CA 1000   4.187   1.879   5.528 -0.5085 -0.1375  0.1412
   10GLU     CB 1001   4.229   1.809   5.657 -0.1223 -0.5367 -0.1949
   10GLU     CG 1002   4.358   1.862   5.720 -0.3818 -0.2761  0.1216
   10GLU     CD 1003   4.391   1.787   5.850 -0.0088 -0.2654  0.0338
   10GLU    OE1 1004   4.511   1.775   5.883 -0.0105 -0.1996  0.0647
   10GLU    OE2 1005   4.300   1.767   5.933 -0.1559  0.1455 -0.0240
   10GLU      C 1006   4.299   1.884   5.423 -0.4385 -0.2637  0.2089
   10GLU     O1 1007   4.305   1.789   5.343 -0.6157 -0.0297 -0.0855
   10GLU     O2 1008   4.386   1.973   5.435 -0.1712 -0.4897 -0.0487
    1ACE     CA 1009   3.798   2.325   3.429 -0.2443 -0.2554 -0.5788
    1ACE      C 1010   3.695   2.227   3.483  0.4345 -0.3673  0.5582
    1ACE      O 1011   3.696   2.107   3.453  0.1882 -0.1896 -0.1697
    2VAL      N 1012   3.586   2.295   3.545  0.4381  0.6716 -0.5503
    2VAL      H 1013   3.587   2.392   3.572  1.7926  0.1272  1.5707
    2VAL     CA 1014   3.461   2.228   3.585  0.7140  0.2710 -0.3642
    2VAL     CB 1015   3.446   2.211   3.737  0.2383  0.1055 -0.4289
    2VAL    CG1 1016   3.307   2.182   3.793  0.2191 -0.1387 -0.6011
    2VAL    CG2 1017   3.553   2.127   3.807 -0.0076  0.1707  0.0249
    2VAL      C 1018   3.338   2.291   3.521  0.4726 -0.3046 -0.4657
    2VAL      O 1019   3.322   2.412   3.529 -0.4981 -0.4596  0.1094
    3VAL      N 1020   3.250   2.213   3.459  0.5874 -0.2042 -0.7566
    3VAL      H 1021   3.258   2.114   3.476  0.5118 -0.0076  0.5348
    3VAL     CA 1022   3.127   2.261   3.394  0.3120  0.1790  0.0345
    3VAL     CB 1023   3.115   2.224   3.246 -0.0211  0.2488  0.0435
    3VAL    CG1 1024   3.012   2.313   3.176  0.2354  0.4706 -0.0504
    3VAL    CG2 1025   3.252   2.208   3.179  0.0723  0.4173  0.1957
    3VAL      C 1026   3.007   2.197   3.463  0.3503 -0.0697 -0.1283
    3VAL      O 1027   3.010   2.076   3.483 -0.1683 -0.0014  0.3892
    4VAL      N 1028   2.924   2.285   3.519  0.4239 -0.1263  0.0676
    4VAL      H 1029   2.952   2.380   3.528  1.1418 -0.5041  4.2202
    4VAL     CA 1030   2.797   2.252   3.585  0.3140 -0.1220 -0.1432
    4VAL     CB 1031   2.783   2.287   3.733  0.2102 -0.3153 -0.1073
    4VAL    CG1 1032   2.643   2.251   3.784  0.3081 -0.0318  0.3748
    4VAL    CG2 1033   2.903   2.240   3.816  0.4888  0.2718 -0.1767
    4VAL      C 1034   2.679   2.299   3.499  0.2818  0.2424  0.0952
    4VAL      O 1035   2.670   2.416   3.463  0.0163  0.1023 -0.3054
    5THR      N 1036   2.605   2.204   3.442 -0.1165  0.6937 -0.1485
    5THR      H 1037   2.629   2.107   3.433 -0.8530  0.5081 -0.1812
    5THR     CA 1038   2.486   2.248   3.368 -0.1514  0.4844 -0.2188
    5THR     CB 1039   2.475   2.233   3.217 -0.0343 -0.8473 -0.1055
    5THR    OG1 1040   2.597   2.269   3.151 -0.3665  0.4737 -0.0177
    5THR    HG1 1041   2.651   2.186   3.161 -1.7808 -0.4765 -0.0475
    5THR    CG2 1042   2.353   2.304   3.159  0.3333 -0.4013 -0.3398
    5THR      C 1043   2.358   2.183   3.420  0.1655 -0.1037 -0.1694
    5THR      O 1044   2.351   2.060   3.426 -0.1442 -0.0766  0.0702
    6ILE      N 1045   2.265   2.272   3.454  0.2248 -0.0293 -0.2009
    6ILE      H 1046   2.283   2.369   3.443  2.1138 -0.2398  0.6550
    6ILE     CA 1047   2.141   2.221   3.515  0.0630  0.9709  0.3187
    6ILE     CB 1048   2.135   2.237   3.667  0.0607  0.3903  0.3821
    6ILE    CG1 1049   2.140   2.383   3.714 -0.6153  0.5490 -0.0210
    6ILE    CG2 1050   2.250   2.162   3.736  0.0903  0.2654  0.1979
    6ILE     CD 1051   2.068   2.406   3.847 -0.0162  0.1440  0.3845
    6ILE      C 1052   2.018   2.291   3.458 -0.1116  0.1442 -0.3315
    6ILE      O 1053   2.019   2.409   3.423  0.0074  0.3941  0.4931
    7LEU      N 1054   1.921   2.209   3.418 -0.1713  0.2652 -0.4360
    7LEU      H 1055   1.934   2.111   3.431  0.5495  0.2284 -1.3921
    7LEU     CA 1056   1.792   2.258   3.366 -0.3099  0.7127  0.3148
    7LEU     CB 1057   1.776   2.211   3.222 -0.5368 -0.4252  0.7066
    7LEU     CG 1058   1.647   2.270   3.165  0.0969  0.1295 -0.1759
    7LEU    CD1 1059   1.656   2.409   3.102  0.0538  0.1904 -0.0491
    7LEU    CD2 1060   1.569   2.173   3.077 -0.0497  0.4087 -0.3567
    7LEU      C 1061   1.678   2.200   3.451 -0.0766  0.3277  0.3669
    7LEU      O 1062   1.677   2.081   3.480  0.4297  0.2237 -0.0204
    8LEU      N 1063   1.589   2.288   3.494 -0.0994  0.5560 -0.1366
    8LEU      H 1064   1.598   2.388   3.487  0.8234  0.4311 -0.8512
    8LEU     CA 1065   1.465   2.246   3.561  0.0916  0.2247  0.0122
    8LEU     CB 1066   1.458   2.266   3.712 -0.3207 -0.1708  0.0485
    8LEU     CG 1067   1.529   2.389   3.770 -0.0653 -0.3919  0.2078
    8LEU    CD1 1068   1.447   2.462   3.877  0.1217  0.6630 -0.3606
    8LEU    CD2 1069   1.676   2.376   3.811  0.1675 -0.7695 -0.7103
    8LEU      C 1070   1.343   2.308   3.491 -0.2619 -0.2140  0.2378
    8LEU      O 1071   1.306   2.424   3.503 -0.4496 -0.2622  0.1260
    9GLU      N 1072   1.280   2.217   3.416 -0.0256 -0.1372 -0.0563
    9GLU      H 1073   1.316   2.124   3.420  1.4920  0.4585  1.7165
    9GLU     CA 1074   1.162   2.231   3.329 -0.2050  0.3352  0.2577
    9GLU     CB 1075   1.210   2.199   3.188 -0.7141 -0.4229  0.2503
    9GLU     CG 1076   1.115   2.221   3.069  0.2481  0.2622 -0.4160
    9GLU     CD 1077   1.188   2.180   2.942  0.0083  0.4753 -0.6228
    9GLU    OE1 1078   1.297   2.235   2.912  0.3002  0.0944 -0.2701
    9GLU    OE2 1079   1.166   2.065   2.898  0.0367  0.1312  0.2479
    9GLU      C 1080   1.056   2.129   3.371 -0.2199  0.2233 -0.0509
    9GLU      O 1081   1.077   2.011   3.398 -0.7057  0.1383 -0.0363
   10GLU      N 1082   0.931   2.170   3.352 -0.3567  0.0045  0.3663
   10GLU      H 1083   0.903   2.265   3.365  1.2335  0.5275  0.1832
   10GLU     CA 1084   0.807   2.093   3.368 -0.0357 -0.5599  0.1373
   10GLU     CB 1085   0.720   2.168   3.469 -0.0704  0.0024 -0.3108
   10GLU     CG 1086   0.593   2.089   3.501  0.3678 -0.3913  0.4925
   10GLU     CD 1087   0.514   2.133   3.624 -0.1237 -0.2757  0.1382
   10GLU    OE1 1088   0.455   2.050   3.697 -0.2746 -0.1328  0.1800
   10GLU    OE2 1089   0.513   2.254   3.655  0.3706 -0.2072 -0.1082
   10GLU      C 1090   0.734   2.099   3.234  0.1936 -0.0858  0.0333
   10GLU     O1 1091   0.695   2.211   3.195 -0.3551 -0.3534 -0.1920
   10GLU     O2 1092   0.717   1.998   3.163 -0.5028  0.0447  0.0129
    1ACE     CA 1093   1.192   2.929   3.186  0.5297  0.7240 -0.4613
    1ACE      C 1094   1.312   2.946   3.279 -0.1369 -0.0960  0.5778
    1ACE      O 1095   1.383   3.045   3.265 -0.5344  0.1214  0.0487
    2VAL      N 1096   1.326   2.843   3.377 -0.2743 -0.2119  0.4753
    2VAL      H 1097   1.263   2.765   3.373 -0.4425 -0.0475 -0.2781
    2VAL     CA 1098   1.430   2.855   3.480  0.1246  0.1598  0.0324
    2VAL     CB 1099   1.363   2.854   3.618  0.2576 -0.0059  0.0961
    2VAL    CG1 1100   1.305   2.717   3.653  0.7246 -0.1118  0.4734
    2VAL    CG2 1101   1.456   2.891   3.734  0.4014  0.0768 -0.0449
    2VAL      C 1102   1.548   2.761   3.458  0.3367  0.2682  0.6828
    2VAL      O 1103   1.559   2.644   3.496 -0.0037  0.0012 -0.0126
    3VAL      N 1104   1.645   2.829   3.397 -0.1239 -0.1599 -0.5558
    3VAL      H 1105   1.658   2.923   3.429 -1.0908 -0.1483 -0.1635
    3VAL     CA 1106   1.765   2.776   3.330 -0.1127  0.1747 -0.8001
    3VAL     CB 1107   1.761   2.808   3.180 -0.3650  0.1993 -0.7901
    3VAL    CG1 1108   1.869   2.731   3.104  0.6753  0.5094  0.3272
    3VAL    CG2 1109   1.623   2.773   3.126 -0.7718  0.4413  0.0761
    3VAL      C 1110   1.890   2.843   3.388 -0.2772 -0.2907  0.1078
    3VAL      O 1111   1.903   2.964   3.404  0.1916 -0.3256 -0.0044
    4VAL      N 1112   1.978   2.752   3.430  0.1521 -0.0422 -0.2499
    4VAL      H 1113   1.964   2.658   3.400 -0.8694  0.8982 -3.0656
    4VAL     CA 1114   2.103   2.789   3.498  0.0006  0.0230 -0.0042
    4VAL     CB 1115   2.070   2.796   3.647  0.0744 -0.1913  0.0232
    4VAL    CG1 1116   1.966   2.697   3.699  0.2775 -0.2910  0.2372
    4VAL    CG2 1117   2.193   2.803   3.737  0.3103  0.1867 -0.3245
    4VAL      C 1118   2.214   2.701   3.438 -0.4454 -0.4366 -0.1624
    4VAL      O 1119   2.224   2.582   3.467 -0.0434 -0.3015  0.2594
    5THR      N 1120   2.304   2.771   3.371  0.0991 -0.6014  0.3924
    5THR      H 1121   2.293   2.870   3.363 -0.3588 -0.4564  2.3448
    5THR     CA 1122   2.426   2.707   3.319  0.1721 -0.0028 -0.1927
    5THR     CB 1123   2.434   2.701   3.166 -0.2169  0.0006 -0.2145
    5THR    OG1 1124   2.311   2.645   3.120 -0.4010  0.2131  0.0156
    5THR    HG1 1125   2.336   2.603   3.033  3.2793 -0.9185  1.4198
    5THR    CG2 1126   2.544   2.603   3.124 -0.1668 -0.1297  0.2160
    5THR      C 1127   2.545   2.788   3.369 -0.0360 -0.1047  0.4703
    5THR      O 1128   2.546   2.910   3.356 -0.9258 -0.1715 -0.2844
    6ILE      N 1129   2.651   2.727   3.422  0.2982  0.0557 -0.0041
    6ILE      H 1130   2.657   2.628   3.411 -0.0795  0.1603 -1.2221
    6ILE     CA 1131   2.769   2.795   3.479  0.2312  0.2797 -0.1310
    6ILE     CB 1132   2.764   2.821   3.630 -0.0130  0.1503 -0.1153
    6ILE    CG1 1133   2.733   2.692   3.706  0.0359  0.0139 -0.3264
    6ILE    CG2 1134   2.660   2.930   3.658 -0.0587  0.0433  0.1281
    6ILE     CD 1135   2.810   2.706   3.837 -0.1081  0.0922 -0.2503
    6ILE      C 1136   2.899   2.725   3.439  0.1102  0.0968 -0.2072
    6ILE      O 1137   2.906   2.604   3.417  0.6580  0.1079 -0.1109
    7LEU      N 1138   3.001   2.811   3.437 -0.0225  0.2895  0.6638
    7LEU      H 1139   2.987   2.909   3.446 -0.3668  0.2693  0.3921
    7LEU     CA 1140   3.140   2.769   3.418 -0.2638 -0.0896 -0.3553
    7LEU     CB 1141   3.190   2.799   3.277  0.0321  0.7794 -0.0717
    7LEU     CG 1142   3.339   2.767   3.260 -0.0821  0.1507  0.1013
    7LEU    CD1 1143   3.355   2.615   3.261 -1.0822  0.0295 -0.6833
    7LEU    CD2 1144   3.409   2.853   3.154 -0.2452  0.0656 -0.0769
    7LEU      C 1145   3.239   2.825   3.520 -0.3232 -0.0140 -0.3395
    7LEU      O 1146   3.225   2.941   3.559  0.0970 -0.0266 -0.1394
    8LEU      N 1147   3.310   2.729   3.579 -0.3886  0.1079 -0.0588
    8LEU      H 1148   3.270   2.638   3.577  1.0395 -0.5469 -1.2323
    8LEU     CA 1149   3.425   2.745   3.669 -0.4177  0.6684 -0.1215
    8LEU     CB 1150   3.395   2.675   3.801 -0.2539 -0.3326 -0.6114
    8LEU     CG 1151   3.314   2.763   3.896  0.3971 -0.2818 -0.0981
    8LEU    CD1 1152   3.362   2.908   3.899 -0.3377 -0.0438  0.2990
    8LEU    CD2 1153   3.163   2.745   3.882  0.3482  0.1525 -0.1324
    8LEU      C 1154   3.559   2.696   3.612 -0.5344 -0.0714  0.2335
    8LEU      O 1155   3.576   2.575   3.615 -0.7181 -0.0932  0.4143
    9GLU      N 1156   3.644   2.785   3.561 -0.3910 -0.0856  0.4473
    9GLU      H 1157   3.631   2.882   3.580  0.5202  0.1742 -0.2157
    9GLU     CA 1158   3.773   2.753   3.497 -0.4889  0.1321  0.1421
    9GLU     CB 1159   3.748   2.758   3.346 -0.2204  0.3467  0.1031
    9GLU     CG 1160   3.862   2.705   3.259 -0.4541  0.3626 -0.2156
    9GLU     CD 1161   3.855   2.737   3.110  0.5754  0.0731 -0.3336
    9GLU    OE1 1162   3.758   2.688   3.048 -0.0339  0.4122  0.3320
    9GLU    OE2 1163   3.942   2.816   3.066  0.4063  0.5083  0.1016
    9GLU      C 1164   3.895   2.841   3.523 -0.3347  0.0783 -0.4036
    9GLU      O 1165   3.881   2.959   3.492 -0.0668  0.1609 -0.2114
   10GLU      N 1166   4.004   2.782   3.572 -0.3290  0.1465 -0.3366
   10GLU      H 1167   4.018   2.685   3.592 -0.5033  0.1939  0.0216
   10GLU     CA 1168   4.122   2.866   3.597 -0.2249  0.0446 -0.4843
   10GLU     CB 1169   4.145   2.868   3.749 -0.0430  0.1116 -0.5119
   10GLU     CG 1170   4.173   3.007   3.805  1.0355 -0.1126 -0.4793
   10GLU     CD 1171   4.203   3.005   3.955  0.1042  0.1445 -0.2820
   10GLU    OE1 1172   4.269   2.911   4.005 -0.3211 -0.2906 -0.5277
   10GLU    OE2 1173   4.142   3.090   4.024 -0.3053 -0.1679 -0.2592
   10GLU      C 1174   4.244   2.814   3.521 -0.3910 -0.2916 -0.5217
   10GLU     O1 1175   4.261   2.690   3.512 -0.0326 -0.2718 -0.1429
   10GLU     O2 1176   4.329   2.903   3.497 -0.2893  0.0950  1.1089
    1ACE     CA 1177   1.233   2.125   4.638 -0.3436 -0.0925  0.0962
    1ACE      C 1178   1.359   2.114   4.551 -0.3460  0.6716 -0.0103
    1ACE      O 1179   1.431   2.015   4.547 -0.3954  0.6336  0.0393
    2VAL      N 1180   1.401   2.235   4.487  0.0749  0.5332  0.0046
    2VAL      H 1181   1.373   2.323   4.524  1.0827  1.0214 -0.3265
    2VAL     CA 1182   1.509   2.239   4.387  0.0696  0.0189 -0.0248
    2VAL     CB 1183   1.450   2.239   4.245  0.0283 -0.3335 -0.0082
    2VAL    CG1 1184   1.345   2.346   4.215  0.5312  0.0931 -0.2603
    2VAL    CG2 1185   1.551   2.227   4.131  0.1806 -0.2603  0.1184
    2VAL      C 1186   1.631   2.327   4.415 -0.1000  0.2280  0.0591
    2VAL      O 1187   1.641   2.448   4.398 -0.7116  0.2635 -0.0565
    3VAL      N 1188   1.715   2.260   4.494  0.5926  0.4928 -0.4478
    3VAL      H 1189   1.709   2.160   4.492 -0.4601  0.5343 -0.1428
    3VAL     CA 1190   1.835   2.302   4.568  0.2489  0.0544  0.3650
    3VAL     CB 1191   1.826   2.281   4.719 -0.0075 -0.2107  0.3149
    3VAL    CG1 1192   1.933   2.361   4.795  0.0656 -0.5690  0.5973
    3VAL    CG2 1193   1.688   2.332   4.761 -0.1950 -0.3836 -0.0868
    3VAL      C 1194   1.966   2.240   4.519  0.0882  0.0329 -0.0424
    3VAL      O 1195   2.000   2.124   4.540 -0.3187  0.0574  0.7832
    4VAL      N 1196   2.030   2.331   4.446 -0.7407  0.5914 -0.0871
    4VAL      H 1197   2.000   2.427   4.444  0.4474  0.9872 -1.6140
    4VAL     CA 1198   2.159   2.304   4.381 -0.5337  0.2509  0.4582
    4VAL     CB 1199   2.140   2.268   4.233 -0.0880 -0.0476  0.4725
    4VAL    CG1 1200   2.022   2.341   4.170  0.0105 -0.2314  0.0739
    4VAL    CG2 1201   2.269   2.287   4.153 -0.2361 -0.2761  0.1813
    4VAL      C 1202   2.278   2.387   4.430  0.2896 -0.2606 -0.6403
    4VAL      O 1203   2.306   2.497   4.382  0.2385 -0.0351 -0.1614
    5THR      N 1204   2.333   2.337   4.540  0.1985 -0.3138 -0.6187
    5THR      H 1205   2.289   2.270   4.599 -1.0569  0.0191 -1.1345
    5THR     CA 1206   2.432   2.422   4.608 -0.3867 -0.1864  0.0884
    5THR     CB 1207   2.384   2.442   4.752  0.0174 -0.6526  0.2910
    5THR    OG1 1208   2.256   2.505   4.741  0.1056 -0.5512 -0.1471
    5THR    HG1 1209   2.233   2.500   4.643  4.0264  1.8876 -1.4442
    5THR    CG2 1210   2.489   2.520   4.832  0.2372 -0.3846 -0.2573
    5THR      C 1211   2.570   2.356   4.613 -0.0990  0.3875 -0.2656
    5THR      O 1212   2.582   2.243   4.660  0.0308  0.5818  0.1693
    6ILE      N 1213   2.657   2.403   4.523 -0.0672 -0.2405 -0.5683
    6ILE      H 1214   2.634   2.480   4.463 -0.2203  1.3280  1.3810
    6ILE     CA 1215   2.780   2.334   4.483  0.0214  0.0760 -0.8398
    6ILE     CB 1216   2.764   2.270   4.344  0.4238 -0.1955 -0.7620
    6ILE    CG1 1217   2.780   2.383   4.242 -0.2517  0.6064  0.0027
    6ILE    CG2 1218   2.651   2.168   4.332  0.0833  0.1743 -0.7199
    6ILE     CD 1219   2.873   2.336   4.130 -0.4599  0.0808  0.0461
    6ILE      C 1220   2.910   2.407   4.518 -0.4336  0.2492  0.5085
    6ILE      O 1221   2.921   2.528   4.504  0.0124  0.1495 -0.0207
    7LEU      N 1222   3.009   2.321   4.543 -0.9837 -0.5491 -0.0233
    7LEU      H 1223   2.980   2.226   4.557 -2.0472  0.0502  2.3307
    7LEU     CA 1224   3.142   2.371   4.576 -1.0118 -0.2222 -0.3991
    7LEU     CB 1225   3.192   2.311   4.708  0.2833  0.6931 -0.4454
    7LEU     CG 1226   3.284   2.412   4.776  0.1659  0.5635 -0.0910
    7LEU    CD1 1227   3.213   2.529   4.844  0.1700  0.4612  0.0890
    7LEU    CD2 1228   3.395   2.340   4.853  0.4548  0.4996 -0.5595
    7LEU      C 1229   3.251   2.320   4.481 -0.2329  0.0466  0.3329
    7LEU      O 1230   3.278   2.200   4.472 -0.3104  0.0776 -0.3683
    8LEU      N 1231   3.337   2.413   4.441  0.0088 -0.4806 -0.3727
    8LEU      H 1232   3.314   2.510   4.444  0.0741 -0.4553 -0.6478
    8LEU     CA 1233   3.465   2.392   4.372 -0.0779 -0.1199 -0.6481
    8LEU     CB 1234   3.472   2.464   4.237  0.7151  0.2116 -0.4343
    8LEU     CG 1235   3.348   2.452   4.149 -0.0835 -0.1677  0.7168
    8LEU    CD1 1236   3.296   2.309   4.134 -0.6794  0.1042  0.1335
    8LEU    CD2 1237   3.235   2.548   4.189  0.3362  0.8720 -0.5254
    8LEU      C 1238   3.572   2.441   4.469 -0.5524  0.3503 -0.3628
    8LEU      O 1239   3.548   2.533   4.548 -0.4036  0.0961 -0.0148
    9GLU      N 1240   3.676   2.359   4.474 -0.4859  0.4477 -0.0760
    9GLU      H 1241   3.673   2.281   4.411 -0.2666 -0.2924  0.8120
    9GLU     CA 1242   3.801   2.367   4.552 -0.3678 -0.3683 -0.1739
    9GLU     CB 1243   3.768   2.331   4.697  0.5280  0.1028  0.1524
    9GLU     CG 1244   3.824   2.431   4.798  0.5063  0.2320  0.0364
    9GLU     CD 1245   3.811   2.371   4.938  0.4989  0.7534  0.2614
    9GLU    OE1 1246   3.699   2.391   4.990  0.3567  0.5511  0.0386
    9GLU    OE2 1247   3.874   2.271   4.977 -0.6033 -0.0267  0.1036
    9GLU      C 1248   3.912   2.278   4.495  0.0090  0.1563 -0.2592
    9GLU      O 1249   3.881   2.189   4.416 -0.0192 -0.3288  0.3001
   10GLU      N 1250   4.028   2.303   4.555 -0.0193  0.3947 -0.3016
   10GLU      H 1251   4.040   2.373   4.626 -1.7344  0.6792 -0.2302
   10GLU     CA 1252   4.157   2.249   4.512 -0.0601 -0.1471  0.2463
   10GLU     CB 1253   4.219   2.328   4.397  0.5292 -0.1704  0.5444
   10GLU     CG 1254   4.317   2.253   4.306 -0.1444 -0.0818 -0.2656
   10GLU     CD 1255   4.357   2.341   4.188  0.0225  0.0072 -0.1431
   10GLU    OE1 1256   4.478   2.373   4.185 -0.1277  0.5755 -0.4797
   10GLU    OE2 1257   4.284   2.350   4.087 -0.0455 -0.0803 -0.1010
   10GLU      C 1258   4.266   2.247   4.619 -0.0320 -0.2621  0.2165
   10GLU     O1 1259   4.241   2.313   4.723  0.1971  0.1273  0.0276
   10GLU     O2 1260   4.361   2.166   4.615 -0.2379 -0.4849 -0.1533
    1ACE     CA 1261   3.768   3.000   4.660  0.4949  0.2994  0.5472
    1ACE      C 1262   3.645   3.048   4.585  0.5369 -0.1067  0.2166
    1ACE      O 1263   3.599   3.162   4.594  0.2676 -0.2012  0.0659
    2VAL      N 1264   3.576   2.940   4.521  0.0525  0.5643 -0.4329
    2VAL      H 1265   3.586   2.845   4.551 -0.0143  0.6346 -0.1838
    2VAL     CA 1266   3.465   2.962   4.428 -0.4276  0.4340  0.1057
    2VAL     CB 1267   3.517   2.954   4.285  0.0216 -0.0788  0.2936
    2VAL    CG1 1268   3.581   2.824   4.237 -0.1349 -0.1415  0.2552
    2VAL    CG2 1269   3.406   3.015   4.198  0.1434 -0.0051  0.1897
    2VAL      C 1270   3.344   2.874   4.460 -0.2540 -0.0872 -0.6558
    2VAL      O 1271   3.334   2.756   4.425 -0.0620 -0.1482 -0.5096
    3VAL      N 1272   3.247   2.951   4.509 -0.1421 -0.3485 -0.0041
    3VAL      H 1273   3.249   3.051   4.504 -0.2591 -0.3526 -0.1495
    3VAL     CA 1274   3.121   2.893   4.555 -0.2372 -0.1914 -0.0644
    3VAL     CB 1275   3.101   2.913   4.705 -0.4183  0.0576 -0.1207
    3VAL    CG1 1276   2.994   2.817   4.760 -0.0083 -0.0120  0.5682
    3VAL    CG2 1277   3.232   2.898   4.783 -0.3963 -0.0859 -0.1847
    3VAL      C 1278   3.002   2.952   4.479  0.2525 -0.0195 -0.7014
    3VAL      O 1279   2.962   3.066   4.501  0.4408 -0.0481 -0.1981
    4VAL      N 1280   2.923   2.854   4.437 -0.1104  0.1538 -0.4285
    4VAL      H 1281   2.953   2.759   4.438 -0.4228  0.0522  0.5247
    4VAL     CA 1282   2.800   2.880   4.361 -0.0719  0.3346 -0.4303
    4VAL     CB 1283   2.817   2.850   4.212  0.3042 -0.1290 -0.2961
    4VAL    CG1 1284   2.847   2.703   4.180 -0.4847 -0.3425 -0.0640
    4VAL    CG2 1285   2.714   2.917   4.121  0.5678  0.4052 -0.2044
    4VAL      C 1286   2.678   2.809   4.421 -0.1539  0.3711 -0.5521
    4VAL      O 1287   2.666   2.687   4.421  0.0463  0.3500 -0.4079
    5THR      N 1288   2.569   2.881   4.446 -0.3702 -0.1874  0.1370
    5THR      H 1289   2.541   2.944   4.374  2.8948 -0.5387 -1.6245
    5THR     CA 1290   2.467   2.846   4.546 -0.0804 -0.0240  0.4941
    5THR     CB 1291   2.502   2.898   4.685  0.1072  0.4898  0.2597
    5THR    OG1 1292   2.619   2.841   4.745  0.0917  0.1503 -0.0285
    5THR    HG1 1293   2.686   2.913   4.760 -0.2584  0.0210  2.6562
    5THR    CG2 1294   2.383   2.883   4.781  0.0567  0.2699  0.1631
    5THR      C 1295   2.333   2.900   4.494 -0.0762 -0.4406  0.0505
    5THR      O 1296   2.305   3.019   4.503 -0.0641 -0.4431  0.1262
    6ILE      N 1297   2.249   2.818   4.430 -0.6564  0.0816  0.1372
    6ILE      H 1298   2.274   2.722   4.418  0.8418  0.5073 -0.4669
    6ILE     CA 1299   2.117   2.846   4.372 -0.5325  0.3063 -0.0440
    6ILE     CB 1300   2.100   2.851   4.220  0.1236  0.0753 -0.1260
    6ILE    CG1 1301   2.169   2.726   4.164  0.0835 -0.0307  0.0604
    6ILE    CG2 1302   2.152   2.974   4.146 -0.2803  0.3988  0.1262
    6ILE     CD 1303   2.065   2.663   4.072 -0.1727 -0.1410  0.4252
    6ILE      C 1304   2.004   2.758   4.427 -0.2201  0.3510  0.6886
    6ILE      O 1305   2.017   2.639   4.454  0.1143  0.2607  0.1577
    7LEU      N 1306   1.888   2.823   4.435 -0.5606 -0.0516 -0.7097
    7LEU      H 1307   1.871   2.915   4.400 -0.6830 -0.5041 -1.8849
    7LEU     CA 1308   1.773   2.751   4.491 -0.3833  0.2610  0.0667
    7LEU     CB 1309   1.769   2.790   4.639  0.3214 -0.3082  0.2435
    7LEU     CG 1310   1.683   2.693   4.720 -0.1662 -0.0224  0.0771
    7LEU    CD1 1311   1.724   2.701   4.867 -0.1678 -0.2404  0.0900
    7LEU    CD2 1312   1.536   2.736   4.718 -0.2164 -0.1916  0.0721
    7LEU      C 1313   1.651   2.803   4.414 -0.2777  0.2850 -0.0847
    7LEU      O 1314   1.620   2.922   4.418  0.2691  0.4273  0.0496
    8LEU      N 1315   1.571   2.714   4.356  0.0678  0.1133 -0.2997
    8LEU      H 1316   1.584   2.620   4.386  1.9851  0.5779  0.4864
    8LEU     CA 1317   1.452   2.761   4.284 -0.2664 -0.1835  0.0600
    8LEU     CB 1318   1.464   2.702   4.143 -0.1242  0.3153 -0.1358
    8LEU     CG 1319   1.584   2.735   4.055  0.0283 -0.4396 -0.2142
    8LEU    CD1 1320   1.618   2.883   4.035 -0.2741 -0.2936  0.3126
    8LEU    CD2 1321   1.717   2.668   4.094  0.0584 -0.4229 -0.2874
    8LEU      C 1322   1.324   2.725   4.360 -0.2892  0.2038  0.2080
    8LEU      O 1323   1.277   2.611   4.351 -0.4831  0.3094 -0.1085
    9GLU      N 1324   1.254   2.829   4.405 -0.4653 -0.0512  0.5328
    9GLU      H 1325   1.293   2.920   4.395  0.5512 -0.5129  0.0973
    9GLU     CA 1326   1.123   2.818   4.471 -0.6021 -0.1766  0.2406
    9GLU     CB 1327   1.134   2.872   4.614 -0.5105 -0.2031  0.2440
    9GLU     CG 1328   1.167   2.767   4.720  0.5456 -0.5277 -0.3840
    9GLU     CD 1329   1.153   2.810   4.867 -0.2621 -0.3649 -0.5038
    9GLU    OE1 1330   1.252   2.781   4.937 -0.3102 -0.0609 -0.3098
    9GLU    OE2 1331   1.046   2.865   4.901  0.0064  0.0793 -0.3728
    9GLU      C 1332   1.022   2.901   4.392 -0.2230 -0.7540 -0.8798
    9GLU      O 1333   1.057   3.006   4.338  0.0912  0.0679  0.8513
   10GLU      N 1334   0.898   2.853   4.396 -0.2026 -0.7719 -0.4141
   10GLU      H 1335   0.872   2.772   4.450  0.5681 -0.8328 -0.1279
   10GLU     CA 1336   0.789   2.918   4.322 -0.2609 -0.5022 -0.0900
   10GLU     CB 1337   0.786   2.860   4.181 -0.5063 -0.1808 -0.2200
   10GLU     CG 1338   0.708   2.945   4.081 -0.2295  0.5435  0.1785
   10GLU     CD 1339   0.773   2.925   3.945 -0.4307  0.1848  0.1361
   10GLU    OE1 1340   0.743   2.828   3.871  0.3270  0.0559 -0.0141
   10GLU    OE2 1341   0.863   3.005   3.913 -0.1210 -0.1344  0.2021
   10GLU      C 1342   0.656   2.924   4.398 -0.1077  0.3316  0.1184
   10GLU     O1 1343   0.599   2.819   4.432  0.3276  0.0491 -0.0164
   10GLU     O2 1344   0.606   3.036   4.422  0.4977  0.5729  0.2734
    1ACE     CA 1345   1.238   2.234   2.590  0.3402 -0.1929 -0.1581
    1ACE      C 1346   1.380   2.178   2.576  0.3724 -0.1518  0.0029
    1ACE      O 1347   1.421   2.097   2.659 -0.3462  0.1014  0.6150
    2VAL      N 1348   1.457   2.255   2.483 -0.2855 -0.0596 -0.4736
    2VAL      H 1349   1.440   2.353   2.479 -1.0959 -0.2191 -1.2073
    2VAL     CA 1350   1.582   2.201   2.425 -0.0829 -0.0686 -0.0357
    2VAL     CB 1351   1.567   2.172   2.276 -0.1385  0.1309 -0.0700
    2VAL    CG1 1352   1.505   2.287   2.196 -0.1407 -0.0112 -0.2739
    2VAL    CG2 1353   1.695   2.110   2.219  0.0804  0.4443  0.0750
    2VAL      C 1354   1.702   2.287   2.464 -0.0139  0.0203 -0.4385
    2VAL      O 1355   1.704   2.403   2.424 -0.7617  0.0331 -0.4452
    3VAL      N 1356   1.796   2.223   2.534 -0.1979  0.1906 -0.0305
    3VAL      H 1357   1.800   2.124   2.543  0.8455  0.2167 -0.0803
    3VAL     CA 1358   1.910   2.293   2.596  0.0797 -0.2186 -0.0674
    3VAL     CB 1359   1.901   2.306   2.748  0.3656 -0.1147 -0.0597
    3VAL    CG1 1360   1.947   2.446   2.790  0.1040 -0.1909  0.4864
    3VAL    CG2 1361   1.758   2.294   2.802  0.4082  0.8571  0.2824
    3VAL      C 1362   2.044   2.229   2.561  0.3659  0.1032  0.4324
    3VAL      O 1363   2.046   2.106   2.551  0.3981  0.1408 -0.0402
    4VAL      N 1364   2.144   2.314   2.543  0.3572  0.0298  0.0453
    4VAL      H 1365   2.132   2.414   2.548  2.8756  0.3511  1.2901
    4VAL     CA 1366   2.279   2.268   2.508  0.2419 -0.1667 -0.1438
    4VAL     CB 1367   2.311   2.266   2.358  0.3361  0.1143 -0.1286
    4VAL    CG1 1368   2.196   2.317   2.270 -0.2016 -0.2566  0.3448
    4VAL    CG2 1369   2.444   2.305   2.294  0.2116 -0.1028 -0.5230
    4VAL      C 1370   2.382   2.343   2.593 -0.1463  0.0264  0.1591
    4VAL      O 1371   2.373   2.464   2.611  0.2771  0.0874 -0.0254
    5THR      N 1372   2.485   2.272   2.637  0.1305  0.1611 -0.2559
    5THR      H 1373   2.493   2.172   2.629 -1.5537 -0.1003  0.7288
    5THR     CA 1374   2.605   2.335   2.693 -0.0354  0.3604 -0.1214
    5THR     CB 1375   2.639   2.324   2.842 -0.2185  0.2611 -0.0865
    5THR    OG1 1376   2.524   2.369   2.914 -0.0665  0.1067  0.2584
    5THR    HG1 1377   2.539   2.332   3.005 -0.8044 -1.1992 -0.1264
    5THR    CG2 1378   2.749   2.422   2.884  0.1137 -0.0389 -0.2510
    5THR      C 1379   2.729   2.276   2.625 -0.0993 -0.1583  0.2015
    5THR      O 1380   2.763   2.159   2.640  0.1059 -0.1544 -0.2208
    6ILE      N 1381   2.786   2.356   2.535 -0.0890 -0.6394 -0.2222
    6ILE      H 1382   2.748   2.446   2.517 -0.4864 -0.1712  2.5741
    6ILE     CA 1383   2.904   2.305   2.464  0.1571  0.1035 -0.3558
    6ILE     CB 1384   2.880   2.299   2.313  0.6748 -0.3724 -0.4241
    6ILE    CG1 1385   2.821   2.432   2.264 -0.0805 -0.3939  0.4190
    6ILE    CG2 1386   2.786   2.183   2.278  0.4872 -0.3242 -0.0874
    6ILE     CD 1387   2.742   2.441   2.134  0.1741 -0.3118  0.2705
    6ILE      C 1388   3.038   2.371   2.496  0.0608  0.1291 -0.0069
    6ILE      O 1389   3.058   2.489   2.470 -0.1680  0.0485 -0.5458
    7LEU      N 1390   3.131   2.292   2.550  0.3463  0.2060 -0.3819
    7LEU      H 1391   3.132   2.194   2.531  0.1667 -0.7436  3.5571
    7LEU     CA 1392   3.242   2.349   2.630  0.3610  0.0370 -0.2818
    7LEU     CB 1393   3.228   2.340   2.782  0.7556 -0.8492 -0.2934
    7LEU     CG 1394   3.323   2.437   2.852 -0.2747 -0.2849  0.3302
    7LEU    CD1 1395   3.241   2.518   2.953 -0.2772  0.2221 -0.0711
    7LEU    CD2 1396   3.438   2.367   2.925 -0.2255 -0.3640  0.1756
    7LEU      C 1397   3.375   2.297   2.577  0.1163 -0.4106 -0.4677
    7LEU      O 1398   3.403   2.177   2.575 -0.3558 -0.5383  0.3369
    8LEU      N 1399   3.465   2.391   2.549 -0.0354 -0.2045 -0.2607
    8LEU      H 1400   3.434   2.486   2.555  0.2481 -0.1852  1.9101
    8LEU     CA 1401   3.593   2.364   2.481  0.0876 -0.0366 -0.0960
    8LEU     CB 1402   3.594   2.434   2.346 -0.0936  0.2742  0.0624
    8LEU     CG 1403   3.495   2.417   2.230  0.3693 -0.0085 -0.2939
    8LEU    CD1 1404   3.442   2.274   2.218  0.7709 -0.2240  0.4975
    8LEU    CD2 1405   3.378   2.514   2.252 -0.0971 -0.6728  0.1635
    8LEU      C 1406   3.712   2.422   2.558 -0.2990 -0.0625  0.5298
    8LEU      O 1407   3.724   2.543   2.581  0.0976  0.1993 -0.9400
    9GLU      N 1408   3.798   2.333   2.605 -0.1810 -0.2682 -0.0783
    9GLU      H 1409   3.779   2.235   2.604  2.1431 -0.7947 -1.0581
    9GLU     CA 1410   3.926   2.367   2.669 -0.2880  0.0510 -0.0318
    9GLU     CB 1411   3.927   2.328   2.817  0.3926 -0.1499 -0.0829
    9GLU     CG 1412   4.053   2.381   2.885 -0.1255  0.2505  0.5744
    9GLU     CD 1413   4.066   2.339   3.032  0.9805 -0.4264  0.2949
    9GLU    OE1 1414   4.114   2.422   3.112 -0.2603 -0.1468  0.7810
    9GLU    OE2 1415   4.021   2.227   3.067  0.1377 -0.2222 -0.1040
    9GLU      C 1416   4.033   2.282   2.599 -0.2350 -0.0838  0.2133
    9GLU      O 1417   4.017   2.163   2.570 -0.3839  0.0256 -0.1550
   10GLU      N 1418   4.153   2.338   2.599 -0.1727 -0.2169  0.4135
   10GLU      H 1419   4.173   2.424   2.646 -1.8686  0.1098  0.5906
   10GLU     CA 1420   4.271   2.268   2.544 -0.1462  0.1103  0.0531
   10GLU     CB 1421   4.313   2.309   2.403  0.3864 -0.0879  0.1542
   10GLU     CG 1422   4.406   2.215   2.326  0.3347  0.1507 -0.2004
   10GLU     CD 1423   4.422   2.252   2.178 -0.1419  0.5358 -0.1589
   10GLU    OE1 1424   4.527   2.311   2.145 -0.1027  0.4039 -0.2680
   10GLU    OE2 1425   4.327   2.213   2.107 -0.5590  0.3037  0.5210
   10GLU      C 1426   4.390   2.275   2.640 -0.0184  0.0507 -0.1023
   10GLU     O1 1427   4.403   2.370   2.719  0.5194  0.2904 -0.4719
   10GLU     O2 1428   4.462   2.175   2.660  0.1432  0.1945  0.0357
    1ACE     CA 1429   3.895   2.907   2.609 -0.1300  0.3007 -0.0977
    1ACE      C 1430   3.768   2.977   2.561 -0.2835  0.5736  0.6866
    1ACE      O 1431   3.748   3.098   2.545 -0.7535  0.4930  0.6461
    2VAL      N 1432   3.668   2.884   2.518 -0.2511  0.6637  0.4177
    2VAL      H 1433   3.680   2.789   2.546 -1.1162  0.8339  1.4172
    2VAL     CA 1434   3.544   2.923   2.449 -0.1862  0.0627 -0.0510
    2VAL     CB 1435   3.568   2.904   2.299 -0.1411  0.0410 -0.0410
    2VAL    CG1 1436   3.642   2.777   2.257  0.0511  0.0476  0.2760
    2VAL    CG2 1437   3.436   2.936   2.228 -0.2877  0.0942  0.2533
    2VAL      C 1438   3.429   2.848   2.516 -0.2653  0.0776 -0.1706
    2VAL      O 1439   3.432   2.727   2.537 -0.0895  0.0993 -0.0672
    3VAL      N 1440   3.339   2.930   2.570  0.3083  0.2719  0.5027
    3VAL      H 1441   3.355   3.029   2.571  0.1633  0.2935  0.7199
    3VAL     CA 1442   3.220   2.884   2.643  0.1041 -0.0032  0.0024
    3VAL     CB 1443   3.207   2.944   2.783  0.1999  0.1599 -0.0578
    3VAL    CG1 1444   3.095   2.874   2.860 -0.3658  0.7735 -0.3238
    3VAL    CG2 1445   3.344   2.948   2.852 -0.0061 -0.0360  0.3647
    3VAL      C 1446   3.095   2.908   2.558  0.0686 -0.0050  0.0532
    3VAL      O 1447   3.061   3.026   2.546 -0.4375 -0.1257  0.2946
    4VAL      N 1448   3.024   2.803   2.518 -0.4469  0.2484  0.2914
    4VAL      H 1449   3.055   2.709   2.508 -2.3990 -0.1637 -4.8864
    4VAL     CA 1450   2.898   2.821   2.444  0.1080  0.0331 -0.7325
    4VAL     CB 1451   2.919   2.807   2.293 -0.2295 -0.8034 -0.7039
    4VAL    CG1 1452   3.026   2.707   2.250 -0.0429 -0.9305  0.0458
    4VAL    CG2 1453   2.786   2.790   2.218 -0.8556  0.6084  0.0423
    4VAL      C 1454   2.773   2.752   2.498  0.4132 -0.2165 -0.3410
    4VAL      O 1455   2.753   2.631   2.502  0.1578 -0.1612  0.1940
    5THR      N 1456   2.716   2.841   2.579  0.4074 -1.0966  0.6415
    5THR      H 1457   2.754   2.932   2.596  0.4752 -1.0385  0.1913
    5THR     CA 1458   2.596   2.821   2.662 -0.0092  0.0518  0.3222
    5THR     CB 1459   2.604   2.895   2.795 -0.1135  0.1843  0.2550
    5THR    OG1 1460   2.690   2.821   2.881 -0.0627 -0.1694 -0.1001
    5THR    HG1 1461   2.712   2.880   2.959 -0.4088  0.4195 -0.4506
    5THR    CG2 1462   2.471   2.920   2.866 -0.2642 -0.5459  0.2275
    5THR      C 1463   2.472   2.866   2.584 -0.1003 -0.0229  0.4239
    5THR      O 1464   2.456   2.986   2.562  0.4218  0.0197  0.2491
    6ILE      N 1465   2.388   2.775   2.536  0.5205 -0.1784 -0.4019
    6ILE      H 1466   2.387   2.676   2.547  0.4652 -0.4569 -2.4948
    6ILE     CA 1467   2.275   2.817   2.452  0.1053 -0.3641  0.0580
    6ILE     CB 1468   2.300   2.800   2.302 -0.1840  0.0679 -0.0404
    6ILE    CG1 1469   2.314   2.655   2.256 -0.5210 -0.0246  0.1546
    6ILE    CG2 1470   2.405   2.896   2.245 -0.1292  0.2362  0.3422
    6ILE     CD 1471   2.334   2.631   2.107 -0.1372 -0.0328  0.2076
    6ILE      C 1472   2.139   2.756   2.487 -0.0175 -0.2544 -0.2257
    6ILE      O 1473   2.133   2.637   2.516  1.4601 -0.3711 -0.3065
    7LEU      N 1474   2.043   2.842   2.519  0.2813 -0.0603  0.1579
    7LEU      H 1475   2.064   2.937   2.542  5.3135 -0.8896  0.0688
    7LEU     CA 1476   1.909   2.792   2.553  0.5257 -0.5405  0.4310
    7LEU     CB 1477   1.867   2.873   2.676  0.0677  0.0022 -0.0760
    7LEU     CG 1478   1.722   2.838   2.711  0.0087  0.2700 -0.0455
    7LEU    CD1 1479   1.705   2.694   2.759 -0.5901  0.3885  0.0973
    7LEU    CD2 1480   1.660   2.949   2.795 -0.1904  0.2540 -0.1716
    7LEU      C 1481   1.812   2.810   2.436  0.2634 -0.1639  0.7017
    7LEU      O 1482   1.795   2.922   2.388  0.2171 -0.1404  0.7744
    8LEU      N 1483   1.736   2.711   2.392  0.1173  0.3391 -0.2113
    8LEU      H 1484   1.746   2.627   2.446  0.9076  0.5000 -0.0912
    8LEU     CA 1485   1.624   2.721   2.297 -0.0695  0.1376 -0.0155
    8LEU     CB 1486   1.635   2.651   2.161 -0.1576 -0.1649  0.1337
    8LEU     CG 1487   1.758   2.603   2.083 -0.1988 -0.1611  0.0658
    8LEU    CD1 1488   1.871   2.707   2.083 -0.4473  0.1134  0.4055
    8LEU    CD2 1489   1.807   2.472   2.147  0.2776 -0.1991 -0.3743
    8LEU      C 1490   1.491   2.681   2.360 -0.1179 -0.2552 -0.3621
    8LEU      O 1491   1.449   2.566   2.374 -0.3365 -0.1972 -0.5308
    9GLU      N 1492   1.409   2.781   2.392 -0.0920 -0.2883 -0.1906
    9GLU      H 1493   1.433   2.874   2.364 -1.1832 -0.4481 -1.7795
    9GLU     CA 1494   1.277   2.769   2.456  0.0458 -0.0851  0.1357
    9GLU     CB 1495   1.257   2.718   2.598 -0.4694  0.2887  0.2002
    9GLU     CG 1496   1.339   2.798   2.699  0.3449 -0.2526 -0.0166
    9GLU     CD 1497   1.290   2.772   2.842  0.0299  0.3365 -0.0146
    9GLU    OE1 1498   1.356   2.686   2.904  0.1132  0.0130 -0.5472
    9GLU    OE2 1499   1.190   2.833   2.888 -0.3428 -0.2003 -0.1054
    9GLU      C 1500   1.188   2.891   2.432  0.4416  0.1976  0.0855
    9GLU      O 1501   1.222   2.991   2.369 -0.4457  0.7991  0.5427
   10GLU      N 1502   1.062   2.847   2.435  0.5653 -0.1570  0.1411
   10GLU      H 1503   1.038   2.757   2.469  0.6906 -0.4355 -0.4863
   10GLU     CA 1504   0.946   2.926   2.391  0.0328 -0.8560  0.2679
   10GLU     CB 1505   0.897   2.856   2.265  0.1182  0.1610 -0.3458
   10GLU     CG 1506   0.811   2.951   2.181 -0.4874  0.0371  0.1232
   10GLU     CD 1507   0.751   2.889   2.055 -0.4104  0.0345  0.0876
   10GLU    OE1 1508   0.673   2.791   2.058 -0.3210 -0.0430 -0.0856
   10GLU    OE2 1509   0.783   2.940   1.945 -0.2188  0.1453  0.1935
   10GLU      C 1510   0.842   2.939   2.501 -0.2307  0.0649 -0.0779
   10GLU     O1 1511   0.780   2.835   2.533  0.0428  0.0007  0.2455
   10GLU     O2 1512   0.800   3.053   2.532 -0.0311  0.2270 -0.4046
    1ACE     CA 1513   3.920   2.203   1.498  0.1210 -0.2855 -0.1247
    1ACE      C 1514   3.781   2.153   1.540 -0.1670  0.3606 -0.2892
    1ACE      O 1515   3.747   2.037   1.523  0.2285  0.0813  0.7048
    2VAL      N 1516   3.710   2.245   1.624 -0.1570 -0.6482  0.8553
    2VAL      H 1517   3.744   2.327   1.669 -0.6412  0.2387 -0.3397
    2VAL     CA 1518   3.570   2.219   1.663 -0.5322  0.2934  0.1692
    2VAL     CB 1519   3.567   2.217   1.816 -0.0166 -0.3785  0.1719
    2VAL    CG1 1520   3.622   2.343   1.882 -0.0849 -0.0849 -0.3284
    2VAL    CG2 1521   3.431   2.189   1.879 -0.2392 -0.0098 -0.1412
    2VAL      C 1522   3.465   2.299   1.586  0.0114  0.4139 -0.4592
    2VAL      O 1523   3.451   2.422   1.586 -0.0098  0.4148  0.3040
    3VAL      N 1524   3.372   2.220   1.534  0.1657 -0.0068 -0.0978
    3VAL      H 1525   3.379   2.120   1.543 -1.5852 -0.1281  0.2024
    3VAL     CA 1526   3.254   2.273   1.464 -0.0029 -0.2862 -0.0268
    3VAL     CB 1527   3.254   2.228   1.317  0.1323  0.0012 -0.1152
    3VAL    CG1 1528   3.173   2.330   1.238 -0.2789 -0.0012  0.2990
    3VAL    CG2 1529   3.392   2.218   1.253 -0.2546 -0.1296 -0.9366
    3VAL      C 1530   3.126   2.209   1.518 -0.4814  0.0779 -0.7224
    3VAL      O 1531   3.117   2.087   1.530 -0.1332  0.1546  0.4003
    4VAL      N 1532   3.034   2.292   1.567  0.1852  0.3905  0.0130
    4VAL      H 1533   3.041   2.391   1.582 -1.4163  0.0977  3.5267
    4VAL     CA 1534   2.905   2.247   1.619  0.2308 -0.1803 -0.3646
    4VAL     CB 1535   2.893   2.259   1.771  0.6039 -0.6370 -0.2974
    4VAL    CG1 1536   2.965   2.378   1.833  0.3265 -0.6455  0.0435
    4VAL    CG2 1537   2.750   2.242   1.823  0.5287  0.2177 -0.2213
    4VAL      C 1538   2.783   2.302   1.543 -0.0148  0.2069  0.3017
    4VAL      O 1539   2.750   2.418   1.563 -0.2734  0.2740 -0.5076
    5THR      N 1540   2.720   2.213   1.467  0.3480  0.2952 -0.1055
    5THR      H 1541   2.760   2.122   1.458 -0.4849 -0.0690 -0.1846
    5THR     CA 1542   2.608   2.262   1.384  0.3330  0.0005 -0.2583
    5THR     CB 1543   2.650   2.222   1.242  0.8811 -0.2553 -0.0287
    5THR    OG1 1544   2.742   2.321   1.195 -0.0383  0.5954 -0.0512
    5THR    HG1 1545   2.752   2.325   1.096 -2.6003  1.7813 -0.3492
    5THR    CG2 1546   2.549   2.232   1.128  0.7016 -0.6454  0.0930
    5THR      C 1547   2.480   2.195   1.432  0.5028  0.6336  1.1126
    5THR      O 1548   2.475   2.072   1.434  0.8468  0.5766 -0.4516
    6ILE      N 1549   2.377   2.276   1.455 -0.6455 -0.2236 -0.7317
    6ILE      H 1550   2.387   2.375   1.441  1.2589 -0.5533 -2.0006
    6ILE     CA 1551   2.245   2.227   1.497 -0.2295 -0.5368  0.2539
    6ILE     CB 1552   2.225   2.229   1.649 -0.0043 -0.0952  0.2796
    6ILE    CG1 1553   2.225   2.366   1.717 -0.3738  0.1150 -0.1342
    6ILE    CG2 1554   2.319   2.129   1.717  0.0168 -0.1718  0.1386
    6ILE     CD 1555   2.160   2.364   1.856 -0.4427 -0.3068 -0.1706
    6ILE      C 1556   2.120   2.277   1.423 -0.1200  0.1254  0.5053
    6ILE      O 1557   2.107   2.392   1.383 -0.0103 -0.0663 -0.0814
    7LEU      N 1558   2.030   2.179   1.413  0.3348 -0.2375 -0.0621
    7LEU      H 1559   2.051   2.082   1.424 -3.0364 -1.1283 -0.4570
    7LEU     CA 1560   1.902   2.211   1.348  0.4263 -0.1595 -0.2070
    7LEU     CB 1561   1.907   2.124   1.222 -0.3520 -0.2217 -0.1993
    7LEU     CG 1562   1.842   2.165   1.090  0.0293 -0.1882 -0.3747
    7LEU    CD1 1563   1.870   2.045   0.999  0.2100 -0.2630 -0.2207
    7LEU    CD2 1564   1.692   2.187   1.104  0.0526 -0.1632 -0.1624
    7LEU      C 1565   1.772   2.180   1.423  0.1511 -0.2966 -0.7351
    7LEU      O 1566   1.747   2.066   1.462 -0.1377 -0.1732 -0.5555
    8LEU      N 1567   1.710   2.288   1.471  0.1907 -0.6101  0.0417
    8LEU      H 1568   1.749   2.379   1.481  1.7358 -1.2107 -0.2859
    8LEU     CA 1569   1.580   2.281   1.539  0.0130  0.2431 -0.2022
    8LEU     CB 1570   1.567   2.363   1.668 -0.2211  0.0690 -0.1146
    8LEU     CG 1571   1.676   2.349   1.775 -0.0984  0.1492 -0.2285
    8LEU    CD1 1572   1.734   2.208   1.788 -0.5179  0.0084  0.1842
    8LEU    CD2 1573   1.790   2.444   1.738  0.3314 -0.1131  0.4173
    8LEU      C 1574   1.465   2.326   1.449 -0.0681  0.2111 -0.1154
    8LEU      O 1575   1.491   2.427   1.383  0.0742  0.3993  0.2259
    9GLU      N 1576   1.385   2.224   1.420  0.3877  0.0688 -0.8951
    9GLU      H 1577   1.398   2.136   1.466 -0.0577  1.2763  1.6784
    9GLU     CA 1578   1.267   2.232   1.332 -0.4628  0.4523  0.2654
    9GLU     CB 1579   1.315   2.222   1.188  0.0300  0.4039  0.4322
    9GLU     CG 1580   1.226   2.284   1.080  0.0213 -0.9163 -0.3449
    9GLU     CD 1581   1.286   2.241   0.946  0.6197 -1.5277  0.1071
    9GLU    OE1 1582   1.377   2.317   0.907 -0.2333 -0.4353  0.1955
    9GLU    OE2 1583   1.226   2.156   0.876 -0.4824 -0.5189 -0.2046
    9GLU      C 1584   1.178   2.112   1.365 -0.0172 -0.1756 -0.7576
    9GLU      O 1585   1.233   2.013   1.411 -0.1094  0.2563  0.3400
   10GLU      N 1586   1.055   2.156   1.390  0.2148  0.0393  0.0526
   10GLU      H 1587   1.030   2.252   1.375  2.0123  0.6167  0.5351
   10GLU     CA 1588   0.935   2.070   1.394  0.2250  0.0344  0.2366
   10GLU     CB 1589   0.847   2.135   1.502 -0.5524 -0.0169 -0.3642
   10GLU     CG 1590   0.721   2.054   1.532 -0.5018 -0.0497 -0.2388
   10GLU     CD 1591   0.641   2.110   1.649  0.2126 -0.0971  0.2766
   10GLU    OE1 1592   0.617   2.230   1.674  0.0172 -0.0884  0.0559
   10GLU    OE2 1593   0.613   2.023   1.734 -0.4360  0.0247  0.1935
   10GLU      C 1594   0.867   2.047   1.260  0.3422  0.2455  0.1400
   10GLU     O1 1595   0.810   2.136   1.193 -0.2161 -0.2137 -0.0119
   10GLU     O2 1596   0.855   1.930   1.217 -0.4087  0.2931  0.2061
    1ACE     CA 1597   1.276   2.739   1.279  0.0657  0.0363 -1.0428
    1ACE      C 1598   1.403   2.806   1.333 -0.8175  0.8751  0.0563
    1ACE      O 1599   1.469   2.891   1.274  0.5223 -0.5003 -0.5207
    2VAL      N 1600   1.442   2.758   1.462  0.5428  0.1342 -0.6049
    2VAL      H 1601   1.383   2.705   1.524  1.4237 -0.2156 -0.0523
    2VAL     CA 1602   1.564   2.813   1.522  0.2431  0.3796 -0.2087
    2VAL     CB 1603   1.563   2.819   1.675  0.0249  0.0405 -0.1949
    2VAL    CG1 1604   1.502   2.704   1.755 -0.1569  0.0104 -0.3765
    2VAL    CG2 1605   1.700   2.850   1.737 -0.1004 -0.4983  0.3502
    2VAL      C 1606   1.699   2.762   1.471  0.3065  0.2347  0.1006
    2VAL      O 1607   1.738   2.647   1.488  0.0145  0.1457  0.1652
    3VAL      N 1608   1.773   2.849   1.402  0.0947  0.2813 -0.0695
    3VAL      H 1609   1.737   2.936   1.368 -0.0159  0.3242  0.1600
    3VAL     CA 1610   1.901   2.813   1.340  0.1652 -0.3079  0.4146
    3VAL     CB 1611   1.916   2.848   1.192  0.1348 -0.0396  0.4751
    3VAL    CG1 1612   2.045   2.805   1.121  0.0529  0.5589 -0.0500
    3VAL    CG2 1613   1.797   2.798   1.110  0.5008 -0.0541 -0.0534
    3VAL      C 1614   2.018   2.880   1.413  0.0733 -0.1109  0.3800
    3VAL      O 1615   2.017   2.997   1.449 -0.2719  0.1169 -0.3421
    4VAL      N 1616   2.098   2.786   1.462 -0.1274 -0.4509  0.0571
    4VAL      H 1617   2.073   2.689   1.469  2.3296 -1.1304  0.3051
    4VAL     CA 1618   2.225   2.803   1.533  0.0358 -0.2602 -0.2789
    4VAL     CB 1619   2.201   2.802   1.684  0.4189 -0.1901 -0.2178
    4VAL    CG1 1620   2.094   2.707   1.738  0.4641 -0.2482 -0.2297
    4VAL    CG2 1621   2.330   2.790   1.767  0.4187 -0.0078 -0.1925
    4VAL      C 1622   2.345   2.723   1.481  0.0416 -0.1893 -0.3737
    4VAL      O 1623   2.332   2.601   1.471 -0.5683 -0.1426 -0.1664
    5THR      N 1624   2.431   2.793   1.407  0.0386  0.0881 -0.1184
    5THR      H 1625   2.411   2.888   1.382  0.9089  0.2630 -0.1677
    5THR     CA 1626   2.542   2.730   1.334 -0.0979  0.0822 -0.3206
    5THR     CB 1627   2.527   2.734   1.182  0.0049  0.5949 -0.3169
    5THR    OG1 1628   2.403   2.670   1.148 -0.0637  0.6914 -0.2486
    5THR    HG1 1629   2.370   2.703   1.060  1.0408 -0.9247 -1.3275
    5THR    CG2 1630   2.634   2.666   1.096 -0.5518 -0.1596 -0.4255
    5THR      C 1631   2.675   2.791   1.377  0.0271 -0.0841 -0.4673
    5THR      O 1632   2.703   2.907   1.346  0.1000 -0.0222 -0.1732
    6ILE      N 1633   2.743   2.725   1.471 -0.2998  0.2472  0.0058
    6ILE      H 1634   2.724   2.629   1.492  1.6179 -0.5106 -1.4521
    6ILE     CA 1635   2.865   2.782   1.530  0.0448 -0.6231  0.1431
    6ILE     CB 1636   2.867   2.822   1.678 -0.6251  0.2531 -0.0744
    6ILE    CG1 1637   2.852   2.699   1.767 -0.1023  0.1725 -0.0994
    6ILE    CG2 1638   2.756   2.923   1.709  0.1009  1.2117 -0.5620
    6ILE     CD 1639   2.927   2.731   1.897  0.4575  0.3391 -0.4588
    6ILE      C 1640   2.998   2.714   1.501  0.1641 -0.2492 -0.2038
    6ILE      O 1641   3.014   2.592   1.507  0.0385 -0.2570 -0.0245
    7LEU      N 1642   3.097   2.795   1.465  0.1421 -0.2327 -0.2269
    7LEU      H 1643   3.082   2.894   1.460  1.6570  0.0398  0.1993
    7LEU     CA 1644   3.231   2.744   1.434  0.3833  0.1570  0.1663
    7LEU     CB 1645   3.228   2.802   1.292 -0.1229  0.0733  0.1417
    7LEU     CG 1646   3.326   2.724   1.204 -0.3685 -0.1777  0.0884
    7LEU    CD1 1647   3.315   2.763   1.056  0.1031 -0.0287  0.0914
    7LEU    CD2 1648   3.472   2.750   1.241 -0.5275  0.3816  0.3327
    7LEU      C 1649   3.333   2.804   1.531 -0.0537  0.2421  0.5763
    7LEU      O 1650   3.313   2.922   1.560 -0.1694  0.2730  0.3702
    8LEU      N 1651   3.421   2.722   1.588  0.2747  0.3625  0.2446
    8LEU      H 1652   3.429   2.627   1.560 -1.4273 -0.4090  2.1349
    8LEU     CA 1653   3.534   2.761   1.675  0.2403  0.0678  0.4220
    8LEU     CB 1654   3.507   2.698   1.811  0.1054 -0.0824  0.3260
    8LEU     CG 1655   3.374   2.696   1.889  0.0944  0.0508  0.3100
    8LEU    CD1 1656   3.298   2.827   1.905 -0.2740 -0.0919 -0.2370
    8LEU    CD2 1657   3.280   2.592   1.828  0.8353 -0.3230 -0.2246
    8LEU      C 1658   3.663   2.705   1.614  0.3990  0.4319  0.4241
    8LEU      O 1659   3.675   2.585   1.594 -0.0696  0.4711 -0.1004
    9GLU      N 1660   3.749   2.801   1.580  0.4061  0.3039  0.0840
    9GLU      H 1661   3.714   2.894   1.588 -0.6829  0.0110 -0.8312
    9GLU     CA 1662   3.874   2.774   1.507  0.1259 -0.3698 -0.1602
    9GLU     CB 1663   3.834   2.776   1.360 -0.0155  0.1664 -0.1182
    9GLU     CG 1664   3.944   2.738   1.261  0.2322 -0.1664  0.2833
    9GLU     CD 1665   3.917   2.785   1.118  0.5263  0.4405  0.4223
    9GLU    OE1 1666   3.935   2.698   1.030 -0.0093  0.2787  0.4645
    9GLU    OE2 1667   3.892   2.906   1.102  0.3141  0.2979 -0.3401
    9GLU      C 1668   3.990   2.869   1.540  0.1720 -0.4802 -0.0040
    9GLU      O 1669   3.978   2.991   1.550  0.4365 -0.4823  0.3452
   10GLU      N 1670   4.107   2.806   1.545  0.2789 -0.2546  0.3203
   10GLU      H 1671   4.126   2.710   1.524  0.2358 -0.6528  1.9355
   10GLU     CA 1672   4.231   2.880   1.574  0.0581 -0.0022  0.6217
   10GLU     CB 1673   4.304   2.798   1.681  0.1097 -0.2622  0.3870
   10GLU     CG 1674   4.401   2.884   1.762 -0.0836  0.4313 -0.1089
   10GLU     CD 1675   4.375   2.880   1.913  0.1169  0.3862 -0.0753
   10GLU    OE1 1676   4.429   2.794   1.985  0.0091  0.4492  0.0802
   10GLU    OE2 1677   4.297   2.964   1.963 -1.0223 -0.4184 -0.4305
   10GLU      C 1678   4.313   2.893   1.446 -0.3049 -0.0911  0.3780
   10GLU     O1 1679   4.318   2.798   1.365  0.1936 -0.2594  0.5964
   10GLU     O2 1680   4.379   2.999   1.439 -0.7970  0.1999  0.1452
    1ACE     CA 1681   1.265   2.276   6.713  0.0032  0.4193  0.1718
    1ACE      C 1682   1.382   2.200   6.650 -0.0392  0.4341  0.0757
    1ACE      O 1683   1.441   2.123   6.725 -0.1150 -0.1708 -0.4734
    2VAL      N 1684   1.432   2.250   6.525  0.4787  0.1763  0.1785
    2VAL      H 1685   1.392   2.321   6.467 -1.3285  0.0256  1.1764
    2VAL     CA 1686   1.538   2.184   6.448  0.0406  0.2371 -0.4809
    2VAL     CB 1687   1.483   2.171   6.305 -0.6141 -0.3276 -0.1832
    2VAL    CG1 1688   1.456   2.305   6.237  0.3536  0.3452  0.7195
    2VAL    CG2 1689   1.563   2.075   6.216  0.0630  0.0184  0.0407
    2VAL      C 1690   1.670   2.261   6.457  0.3419 -0.2461 -0.7234
    2VAL      O 1691   1.675   2.380   6.426 -0.1875 -0.0778 -0.1646
    3VAL      N 1692   1.766   2.191   6.515  0.1546 -0.2759 -0.4500
    3VAL      H 1693   1.793   2.101   6.479  0.0576 -0.9298  1.0125
    3VAL     CA 1694   1.882   2.251   6.583 -0.3017  0.1852 -0.0699
    3VAL     CB 1695   1.866   2.247   6.735  0.1199 -0.1403 -0.0296
    3VAL    CG1 1696   1.995   2.302   6.796  0.1066  0.2439 -0.3460
    3VAL    CG2 1697   1.743   2.319   6.792  0.3941  0.1892  0.1460
    3VAL      C 1698   2.018   2.202   6.532 -0.6554  0.1750 -1.0233
    3VAL      O 1699   2.042   2.082   6.523 -0.4231  0.1170  0.2079
    4VAL      N 1700   2.094   2.298   6.478 -0.3560  0.3689 -0.2767
    4VAL      H 1701   2.075   2.396   6.481 -0.3347  0.4177 -1.3668
    4VAL     CA 1702   2.226   2.265   6.424 -0.3572 -0.0331 -0.0429
    4VAL     CB 1703   2.215   2.283   6.272  0.0534  0.0814 -0.0597
    4VAL    CG1 1704   2.153   2.420   6.243  0.7319  0.4418  0.1739
    4VAL    CG2 1705   2.353   2.264   6.208 -0.0294  0.2499 -0.2895
    4VAL      C 1706   2.339   2.340   6.494  0.2787 -0.3168 -0.7415
    4VAL      O 1707   2.361   2.459   6.473 -0.4781 -0.0808 -0.2327
    5THR      N 1708   2.401   2.277   6.593  0.8343  0.2747 -0.7033
    5THR      H 1709   2.376   2.183   6.617  0.1950  0.3066 -1.2286
    5THR     CA 1710   2.511   2.328   6.677  0.1806 -0.0415  0.3716
    5THR     CB 1711   2.485   2.300   6.825 -0.0076  0.3854  0.4223
    5THR    OG1 1712   2.355   2.332   6.876 -0.4228  0.0634 -0.4082
    5THR    HG1 1713   2.324   2.422   6.844 -2.1114 -0.0928  0.6704
    5THR    CG2 1714   2.579   2.380   6.915 -0.1142  0.7846  0.1820
    5THR      C 1715   2.649   2.278   6.634  0.1718  0.0189  0.2694
    5THR      O 1716   2.695   2.171   6.674  0.2402 -0.2074 -0.4092
    6ILE      N 1717   2.705   2.355   6.542 -0.1256 -0.1124 -0.0253
    6ILE      H 1718   2.690   2.454   6.541  5.0114  1.0142  1.6018
    6ILE     CA 1719   2.815   2.303   6.461 -0.1983 -0.2137 -0.0578
    6ILE     CB 1720   2.773   2.270   6.317  0.0377  0.1061 -0.2015
    6ILE    CG1 1721   2.689   2.374   6.243 -0.2259  0.1679  0.1843
    6ILE    CG2 1722   2.686   2.145   6.327 -0.1658  0.2396 -0.3026
    6ILE     CD 1723   2.716   2.366   6.093  0.0742  0.0674  0.2426
    6ILE      C 1724   2.945   2.384   6.462 -0.1159 -0.3351 -0.5801
    6ILE      O 1725   2.958   2.482   6.388 -0.1045 -0.0766 -0.2371
    7LEU      N 1726   3.051   2.322   6.513 -0.4210 -0.4710 -0.1108
    7LEU      H 1727   3.040   2.237   6.565 -1.1027  0.3288  1.1200
    7LEU     CA 1728   3.184   2.379   6.541 -0.4394 -0.1203 -0.7266
    7LEU     CB 1729   3.220   2.334   6.682 -0.4769  0.0333 -0.6686
    7LEU     CG 1730   3.291   2.447   6.756 -0.2444 -0.4463 -0.1458
    7LEU    CD1 1731   3.259   2.427   6.904 -0.2505 -0.0917 -0.0973
    7LEU    CD2 1732   3.442   2.424   6.740 -0.1075  0.1061  0.2853
    7LEU      C 1733   3.296   2.331   6.448  0.0207 -0.1788 -0.1490
    7LEU      O 1734   3.315   2.213   6.416  0.4706 -0.0754 -0.2659
    8LEU      N 1735   3.376   2.427   6.403 -0.4074  0.2118 -0.0820
    8LEU      H 1736   3.351   2.523   6.414 -0.0441  0.2212  0.6862
    8LEU     CA 1737   3.507   2.396   6.344 -0.5659  0.1057 -0.3841
    8LEU     CB 1738   3.526   2.461   6.207 -0.2784  0.4319 -0.1914
    8LEU     CG 1739   3.432   2.449   6.087 -0.2550  0.0557 -0.1725
    8LEU    CD1 1740   3.414   2.299   6.060  0.3282  0.0281 -0.4268
    8LEU    CD2 1741   3.316   2.544   6.114 -0.1825 -0.0840  0.6557
    8LEU      C 1742   3.625   2.450   6.426 -0.3615  0.0345 -0.6294
    8LEU      O 1743   3.628   2.570   6.452 -0.0977 -0.1451  0.2101
    9GLU      N 1744   3.731   2.370   6.429 -0.3576  0.0575  0.1168
    9GLU      H 1745   3.742   2.290   6.370  0.4241 -0.0777  0.4234
    9GLU     CA 1746   3.849   2.395   6.513 -0.4109 -0.3318  0.3121
    9GLU     CB 1747   3.805   2.361   6.655 -0.0666 -0.2091  0.4501
    9GLU     CG 1748   3.844   2.462   6.762  0.3094 -0.3434  0.4432
    9GLU     CD 1749   3.804   2.425   6.905  0.0010 -0.5185  0.3109
    9GLU    OE1 1750   3.681   2.410   6.925 -0.1035 -0.3332 -0.1815
    9GLU    OE2 1751   3.895   2.395   6.985  0.1011  0.0005  0.3953
    9GLU      C 1752   3.957   2.303   6.455 -0.2917 -0.0479  0.0794
    9GLU      O 1753   3.925   2.215   6.374 -0.8499 -0.2461  0.5107
   10GLU      N 1754   4.078   2.318   6.508 -0.3060 -0.1376  0.1367
   10GLU      H 1755   4.088   2.372   6.592 -3.6457 -1.3266  1.4928
   10GLU     CA 1756   4.201   2.251   6.464  0.0874  0.0878  0.8753
   10GLU     CB 1757   4.243   2.318   6.333  0.3653 -0.0435  0.8966
   10GLU     CG 1758   4.366   2.263   6.260  0.2557  0.2473  0.4911
   10GLU     CD 1759   4.395   2.343   6.133  0.3086 -0.0380  0.3228
   10GLU    OE1 1760   4.440   2.457   6.156 -0.6919  0.2594  0.8607
   10GLU    OE2 1761   4.407   2.289   6.021  0.0319  0.4859  0.0304
   10GLU      C 1762   4.309   2.276   6.569  0.2903  0.6129  0.5477
   10GLU     O1 1763   4.285   2.369   6.649 -0.3954  0.4182  0.5730
   10GLU     O2 1764   4.407   2.199   6.571 -0.2640 -0.1110  0.1817
    1ACE     CA 1765   3.820   2.872   6.583  0.2090  0.0889 -0.4037
    1ACE      C 1766   3.685   2.932   6.546 -0.0902 -0.0901  0.3603
    1ACE      O 1767   3.660   3.043   6.593 -0.6327 -0.1104  0.1251
    2VAL      N 1768   3.614   2.859   6.445 -0.1693  0.2426  0.1736
    2VAL      H 1769   3.641   2.768   6.414  1.7476  1.3825 -1.8547
    2VAL     CA 1770   3.495   2.924   6.388 -0.1724  0.4262  0.3867
    2VAL     CB 1771   3.514   2.960   6.240  0.0163  0.2969  0.3793
    2VAL    CG1 1772   3.562   2.838   6.161 -0.1686  0.3971  0.1134
    2VAL    CG2 1773   3.390   3.009   6.166  0.1493 -1.0266 -0.7689
    2VAL      C 1774   3.369   2.841   6.414  0.2810 -0.2898  0.3323
    2VAL      O 1775   3.341   2.729   6.370 -0.1398 -0.0293 -0.0745
    3VAL      N 1776   3.281   2.916   6.479  0.1101  0.0772 -0.3128
    3VAL      H 1777   3.305   3.011   6.502  1.4556 -0.4014  0.3156
    3VAL     CA 1778   3.159   2.859   6.538  0.1367  0.0744 -0.2611
    3VAL     CB 1779   3.159   2.884   6.689  0.1879 -0.1461 -0.2243
    3VAL    CG1 1780   3.071   2.782   6.761  0.2594 -0.1896 -0.1985
    3VAL    CG2 1781   3.301   2.889   6.745 -0.0510  0.6143  0.3272
    3VAL      C 1782   3.030   2.904   6.469  0.1685 -0.5436 -0.7278
    3VAL      O 1783   3.030   3.009   6.406 -0.5351 -0.1841 -0.1389
    4VAL      N 1784   2.932   2.815   6.462  0.0552 -0.5267  0.4906
    4VAL      H 1785   2.964   2.725   6.492 -0.3805 -0.7153  0.4049
    4VAL     CA 1786   2.795   2.828   6.410  0.4017 -1.0116 -0.5583
    4VAL     CB 1787   2.788   2.819   6.257  0.3400  0.0143 -0.6208
    4VAL    CG1 1788   2.851   2.691   6.201 -0.8395 -0.7859 -0.1682
    4VAL    CG2 1789   2.642   2.824   6.212  0.1651 -0.1056 -0.0662
    4VAL      C 1790   2.691   2.755   6.496 -0.5201  0.5111 -0.3420
    4VAL      O 1791   2.664   2.635   6.484  0.2898  0.2587  0.2684
    5THR      N 1792   2.638   2.834   6.588  0.1977  0.1817  0.3640
    5THR      H 1793   2.666   2.930   6.585 -2.7611  1.1265 -0.5537
    5THR     CA 1794   2.533   2.805   6.687  0.2308 -0.5100  0.2014
    5THR     CB 1795   2.578   2.855   6.825 -0.0629  0.2893  0.0150
    5THR    OG1 1796   2.717   2.829   6.849 -0.1033 -0.2135 -0.2663
    5THR    HG1 1797   2.764   2.902   6.899  1.0076 -0.0692 -1.4773
    5THR    CG2 1798   2.516   2.776   6.940 -0.4456  0.5532 -0.0085
    5THR      C 1799   2.393   2.861   6.665  0.3287 -0.1976  0.3590
    5THR      O 1800   2.349   2.969   6.705 -0.1661 -0.1348 -0.3213
    6ILE      N 1801   2.321   2.786   6.581 -0.0168 -0.0697  0.5349
    6ILE      H 1802   2.350   2.695   6.552 -0.2101 -0.2984  1.0584
    6ILE     CA 1803   2.193   2.834   6.527  0.0890 -0.6162 -0.2160
    6ILE     CB 1804   2.194   2.861   6.376  0.3306  0.4018 -0.0398
    6ILE    CG1 1805   2.261   2.753   6.291  0.2066  0.5358 -0.3106
    6ILE    CG2 1806   2.278   2.984   6.344  0.4417  0.3442  0.0304
    6ILE     CD 1807   2.213   2.773   6.147  0.0316  0.3078 -0.2868
    6ILE      C 1808   2.073   2.748   6.567 -0.2310  0.0150  0.1996
    6ILE      O 1809   2.076   2.625   6.555 -0.8753  0.0471 -0.3799
    7LEU      N 1810   1.972   2.819   6.616  0.0504  0.1575  0.5803
    7LEU      H 1811   1.990   2.915   6.635  1.8525 -0.2549  1.0579
    7LEU     CA 1812   1.848   2.752   6.659 -0.1343  0.1338  0.0273
    7LEU     CB 1813   1.840   2.791   6.807 -0.2038  0.1463  0.0206
    7LEU     CG 1814   1.727   2.721   6.883 -0.1060  0.0836  0.1095
    7LEU    CD1 1815   1.769   2.711   7.030  0.1955 -0.5010 -0.0126
    7LEU    CD2 1816   1.591   2.789   6.869 -0.1763 -0.0199  0.2928
    7LEU      C 1817   1.731   2.790   6.568 -0.1247 -0.0731 -0.0724
    7LEU      O 1818   1.713   2.910   6.544 -0.1045 -0.0958 -0.1989
    8LEU      N 1819   1.671   2.692   6.502 -0.1416 -0.0686 -0.0634
    8LEU      H 1820   1.689   2.594   6.492 -0.4386 -0.1642  0.3385
    8LEU     CA 1821   1.549   2.720   6.426 -0.1302  0.0324 -0.0441
    8LEU     CB 1822   1.560   2.656   6.288  0.0494 -0.5068  0.2159
    8LEU     CG 1823   1.477   2.738   6.188 -0.0108 -0.4247  0.3327
    8LEU    CD1 1824   1.561   2.861   6.154  0.2388 -0.6800  0.0122
    8LEU    CD2 1825   1.430   2.658   6.066 -0.4931 -0.3511  0.4695
    8LEU      C 1826   1.423   2.673   6.500  0.0125 -0.0656  0.1375
    8LEU      O 1827   1.431   2.561   6.549  0.2642 -0.0716  0.0855
    9GLU      N 1828   1.343   2.768   6.548  0.4474  0.1319  0.4703
    9GLU      H 1829   1.358   2.866   6.537  0.9757 -0.0341 -0.3758
    9GLU     CA 1830   1.214   2.740   6.613  0.1550  0.2734 -0.0450
    9GLU     CB 1831   1.247   2.760   6.761  0.7050 -0.0390 -0.1231
    9GLU     CG 1832   1.142   2.696   6.852  0.5522  0.7332  0.2475
    9GLU     CD 1833   1.180   2.724   6.998  0.4594 -0.0483  0.4259
    9GLU    OE1 1834   1.212   2.627   7.069 -0.5102 -0.7401 -0.0554
    9GLU    OE2 1835   1.151   2.834   7.049 -0.0812  0.1868 -0.3623
    9GLU      C 1836   1.098   2.823   6.559 -0.0289  0.2190  0.2651
    9GLU      O 1837   1.118   2.925   6.493 -0.3259  0.2545  0.2282
   10GLU      N 1838   0.981   2.760   6.563  0.0094  0.1472  0.2504
   10GLU      H 1839   0.976   2.676   6.616  2.8020 -0.3089 -0.0683
   10GLU     CA 1840   0.851   2.814   6.521  0.0447 -0.2596 -0.3988
   10GLU     CB 1841   0.816   2.778   6.376 -0.0525  0.5877 -0.5892
   10GLU     CG 1842   0.749   2.887   6.291 -0.5648  0.7978  0.0730
   10GLU     CD 1843   0.722   2.828   6.153 -0.1488 -0.0522  0.3466
   10GLU    OE1 1844   0.612   2.769   6.142 -0.1249 -0.1111  0.4230
   10GLU    OE2 1845   0.808   2.843   6.063  0.1757 -0.2972  0.6122
   10GLU      C 1846   0.739   2.770   6.616  0.6484  0.2031  0.5396
   10GLU     O1 1847   0.740   2.654   6.662  0.7387  0.1566  0.4210
   10GLU     O2 1848   0.645   2.849   6.636  0.4414  0.0702  0.0961
    1ACE     CA 1849   3.778   2.213   5.275  0.0084 -0.6710 -0.1870
    1ACE      C 1850   3.653   2.182   5.358  0.0242  0.2090  0.1714
    1ACE      O 1851   3.613   2.067   5.370 -0.2132  0.3110  0.3664
    2VAL      N 1852   3.583   2.293   5.416 -0.8524  0.0991 -0.6607
    2VAL      H 1853   3.579   2.380   5.367 -1.1862  0.3789 -0.1423
    2VAL     CA 1854   3.485   2.261   5.520 -0.2725 -0.1975 -0.1991
    2VAL     CB 1855   3.549   2.256   5.659 -0.2436 -0.2258 -0.2130
    2VAL    CG1 1856   3.581   2.395   5.716 -0.1216 -0.3956  0.1392
    2VAL    CG2 1857   3.474   2.158   5.750 -0.7965  0.3381 -0.0546
    2VAL      C 1858   3.345   2.324   5.517 -0.3638 -0.3662  0.2911
    2VAL      O 1859   3.317   2.422   5.585  0.0643 -0.0396  0.0034
    3VAL      N 1860   3.268   2.275   5.421 -0.6093  0.3169  0.1346
    3VAL      H 1861   3.296   2.190   5.376 -2.7341 -0.6872  0.5690
    3VAL     CA 1862   3.146   2.334   5.364 -0.6745  0.0952  0.0434
    3VAL     CB 1863   3.164   2.364   5.215 -0.1962 -0.3547  0.0063
    3VAL    CG1 1864   3.042   2.434   5.154  0.5072  0.4715 -0.4819
    3VAL    CG2 1865   3.295   2.432   5.176 -0.5228  0.2847  0.0062
    3VAL      C 1866   3.016   2.259   5.397 -0.4633 -0.2862  0.0121
    3VAL      O 1867   3.023   2.137   5.412 -0.0565 -0.3045 -0.2868
    4VAL      N 1868   2.923   2.338   5.448  0.0897 -0.0722  0.7101
    4VAL      H 1869   2.943   2.434   5.471  0.4204 -0.5492  2.5492
    4VAL     CA 1870   2.792   2.305   5.505 -0.0228 -0.7172  0.0910
    4VAL     CB 1871   2.800   2.293   5.658  0.2771  0.0462  0.1363
    4VAL    CG1 1872   2.861   2.411   5.734  0.3854 -0.0643  0.2206
    4VAL    CG2 1873   2.668   2.262   5.730  0.2542 -0.2362 -0.0263
    4VAL      C 1874   2.666   2.376   5.455  0.0829 -0.2661  0.4570
    4VAL      O 1875   2.627   2.485   5.497  0.2485 -0.1067  0.1980
    5THR      N 1876   2.584   2.289   5.397  0.1988  0.0412 -0.1776
    5THR      H 1877   2.600   2.192   5.378 -0.9535 -0.5561  1.5942
    5THR     CA 1878   2.461   2.336   5.332  0.1993  0.0341 -0.1838
    5THR     CB 1879   2.464   2.284   5.188  0.4048 -0.3942 -0.0274
    5THR    OG1 1880   2.581   2.322   5.113  0.1481  0.0909 -0.1900
    5THR    HG1 1881   2.612   2.416   5.123 -0.6835  0.6383 -2.1716
    5THR    CG2 1882   2.352   2.345   5.104  0.3636  0.0280  0.3287
    5THR      C 1883   2.338   2.268   5.394  0.4357  0.5240  0.8432
    5THR      O 1884   2.338   2.148   5.418 -0.0832  0.4269  0.3816
    6ILE      N 1885   2.237   2.340   5.444  0.0403  0.9823 -0.5552
    6ILE      H 1886   2.240   2.438   5.424 -0.0940  0.8678 -1.1800
    6ILE     CA 1887   2.115   2.280   5.500  0.4036  1.2270  0.5135
    6ILE     CB 1888   2.110   2.283   5.653 -0.5095 -0.3614  0.5345
    6ILE    CG1 1889   2.144   2.416   5.722 -0.3101 -0.0578 -0.1425
    6ILE    CG2 1890   2.201   2.173   5.706  0.7441  0.4121  0.0190
    6ILE     CD 1891   2.153   2.410   5.874 -0.1176 -0.1163 -0.1555
    6ILE      C 1892   1.983   2.335   5.446  0.0541 -0.0371  0.0529
    6ILE      O 1893   1.974   2.457   5.431 -0.1272 -0.1301 -0.6501
    7LEU      N 1894   1.888   2.245   5.421  0.2082 -0.0317 -0.5731
    7LEU      H 1895   1.905   2.146   5.429  2.4079  0.3840  1.1218
    7LEU     CA 1896   1.752   2.285   5.385  0.0949 -0.0028 -0.1175
    7LEU     CB 1897   1.714   2.220   5.251 -0.1466 -0.3868  0.1321
    7LEU     CG 1898   1.617   2.283   5.152 -0.2139 -0.1585  0.3411
    7LEU    CD1 1899   1.685   2.407   5.093 -0.4398 -0.3678 -0.3697
    7LEU    CD2 1900   1.548   2.181   5.061  0.4283 -0.2842 -0.0071
    7LEU      C 1901   1.640   2.237   5.478  0.1908  0.0173  0.0087
    7LEU      O 1902   1.661   2.135   5.544  0.4629 -0.5842 -0.9851
    8LEU      N 1903   1.560   2.336   5.515 -0.3230 -0.4572  0.1878
    8LEU      H 1904   1.574   2.434   5.501  0.4488 -0.4489  0.9748
    8LEU     CA 1905   1.430   2.305   5.577 -0.4552  0.2885  0.2977
    8LEU     CB 1906   1.429   2.366   5.717 -0.1490  0.0516  0.4034
    8LEU     CG 1907   1.517   2.333   5.838  0.5161  0.3535  0.0091
    8LEU    CD1 1908   1.494   2.189   5.884  0.6631  0.4850  0.4963
    8LEU    CD2 1909   1.665   2.365   5.818  0.4407  0.7944  0.1568
    8LEU      C 1910   1.312   2.359   5.496 -0.5058 -0.1421  0.0798
    8LEU      O 1911   1.264   2.471   5.510 -0.5078 -0.1496  0.1357
    9GLU      N 1912   1.253   2.265   5.422  0.0382 -0.2623 -0.2061
    9GLU      H 1913   1.292   2.175   5.403  2.1171  0.8621 -1.7568
    9GLU     CA 1914   1.131   2.283   5.342 -0.0118  0.1182 -0.0459
    9GLU     CB 1915   1.160   2.269   5.193  0.0593  1.1360 -0.1338
    9GLU     CG 1916   1.060   2.334   5.097 -0.3179  0.2889 -0.3164
    9GLU     CD 1917   1.099   2.295   4.954 -0.3580  0.0154 -0.2531
    9GLU    OE1 1918   1.180   2.365   4.889 -0.0596 -0.3462 -0.2754
    9GLU    OE2 1919   1.035   2.197   4.909 -0.1705  0.0944 -0.6935
    9GLU      C 1920   1.026   2.186   5.397 -0.1942  0.0796 -0.4590
    9GLU      O 1921   1.066   2.081   5.448  0.2048  0.3488 -0.2139
   10GLU      N 1922   0.907   2.245   5.399 -0.2618 -0.0720  0.1202
   10GLU      H 1923   0.882   2.301   5.320  2.8013  0.3494 -0.6861
   10GLU     CA 1924   0.790   2.174   5.453 -0.3309  0.0878  0.1813
   10GLU     CB 1925   0.776   2.219   5.599 -0.5065  0.8365 -0.0597
   10GLU     CG 1926   0.702   2.118   5.687  0.4295  0.2484  0.0754
   10GLU     CD 1927   0.684   2.158   5.834 -0.1254  0.1141  0.0472
   10GLU    OE1 1928   0.593   2.238   5.866  0.1874  0.2686  0.5563
   10GLU    OE2 1929   0.757   2.110   5.924  0.0792 -0.4449 -0.4059
   10GLU      C 1930   0.658   2.203   5.382 -0.1042 -0.0794 -0.3072
   10GLU     O1 1931   0.627   2.320   5.350 -0.5795 -0.2285 -0.4020
   10GLU     O2 1932   0.604   2.101   5.334 -0.0385 -0.2699  0.0187
    1ACE     CA 1933   1.110   2.773   5.312 -0.3502  0.4250 -0.1159
    1ACE      C 1934   1.220   2.846   5.388 -0.3416 -0.1711  0.4509
    1ACE      O 1935   1.252   2.958   5.346  0.0426 -0.2498  0.5223
    2VAL      N 1936   1.304   2.768   5.474  0.1765 -0.3938 -0.2459
    2VAL      H 1937   1.295   2.668   5.476  1.0945 -0.5259  2.9488
    2VAL     CA 1938   1.407   2.831   5.558 -0.2131  0.2437 -0.2341
    2VAL     CB 1939   1.354   2.842   5.701 -0.2819  0.3073 -0.2655
    2VAL    CG1 1940   1.337   2.702   5.758  0.1228  0.2694 -0.2412
    2VAL    CG2 1941   1.462   2.904   5.789  0.1422  0.0866 -0.6275
    2VAL      C 1942   1.543   2.765   5.531  0.0785  0.6933  0.1217
    2VAL      O 1943   1.556   2.643   5.530 -0.5351  0.6236  0.3229
    3VAL      N 1944   1.619   2.842   5.454  0.3947  0.3592  0.1007
    3VAL      H 1945   1.589   2.927   5.411  1.5332  1.1756  0.8472
    3VAL     CA 1946   1.750   2.808   5.395  0.0070 -0.7035 -0.1620
    3VAL     CB 1947   1.750   2.830   5.243 -0.4546 -0.4150 -0.1235
    3VAL    CG1 1948   1.872   2.759   5.184  0.0706  0.5834 -0.2650
    3VAL    CG2 1949   1.625   2.775   5.175 -0.6604 -0.3377  0.1882
    3VAL      C 1950   1.870   2.879   5.457 -0.1006 -0.5445 -0.1365
    3VAL      O 1951   1.860   2.997   5.492  0.1385 -0.6192  0.1838
    4VAL      N 1952   1.974   2.802   5.487 -0.5005 -1.0521 -0.0373
    4VAL      H 1953   1.970   2.705   5.464  2.2635 -1.0174 -0.9999
    4VAL     CA 1954   2.094   2.840   5.563 -0.6024 -0.0898 -0.3453
    4VAL     CB 1955   2.092   2.840   5.716  0.0738 -0.0571 -0.3319
    4VAL    CG1 1956   2.006   2.732   5.781 -0.0559  0.7221  0.8131
    4VAL    CG2 1957   2.229   2.853   5.782 -0.1597  0.1727  0.1182
    4VAL      C 1958   2.213   2.769   5.498 -0.4664 -0.2321  0.0532
    4VAL      O 1959   2.228   2.648   5.507 -0.0368 -0.2265 -0.4751
    5THR      N 1960   2.300   2.839   5.425 -0.3404 -0.5471 -0.0980
    5THR      H 1961   2.292   2.938   5.430 -1.9875 -0.6512 -0.1642
    5THR     CA 1962   2.415   2.786   5.350 -0.0637  0.1249 -0.1527
    5THR     CB 1963   2.379   2.811   5.203 -0.0782  0.5527 -0.0801
    5THR    OG1 1964   2.243   2.788   5.165 -0.2081  0.1312  0.6200
    5THR    HG1 1965   2.238   2.715   5.096  3.1686 -0.1365  0.4956
    5THR    CG2 1966   2.463   2.707   5.127 -0.0794  0.3079  0.2508
    5THR      C 1967   2.547   2.857   5.379 -0.1311  0.1293  0.1476
    5THR      O 1968   2.564   2.979   5.368 -0.0746  0.1030 -0.0789
    6ILE      N 1969   2.642   2.787   5.440  0.6821  0.5927 -0.5447
    6ILE      H 1970   2.630   2.692   5.470  1.7641  0.9877  1.2793
    6ILE     CA 1971   2.771   2.846   5.476  0.5594  0.2925  0.4300
    6ILE     CB 1972   2.786   2.871   5.626 -0.2395 -0.1778  0.5932
    6ILE    CG1 1973   2.751   2.751   5.714  0.2750 -0.7473  0.0291
    6ILE    CG2 1974   2.701   2.993   5.660  0.4578  0.5974 -0.3924
    6ILE     CD 1975   2.820   2.754   5.851 -0.1304  0.7830  0.2127
    6ILE      C 1976   2.895   2.780   5.414  0.4289 -0.2695  0.7626
    6ILE      O 1977   2.902   2.658   5.402  0.3274 -0.2158  0.1109
    7LEU      N 1978   2.993   2.869   5.404  0.1624  0.0185  0.6962
    7LEU      H 1979   2.980   2.968   5.405 -0.2393 -0.0260  0.2618
    7LEU     CA 1980   3.125   2.833   5.350 -0.1358 -0.1252  0.0659
    7LEU     CB 1981   3.146   2.912   5.220  0.5587  0.2097  0.3793
    7LEU     CG 1982   3.273   2.898   5.136  0.1374  0.1748 -0.2599
    7LEU    CD1 1983   3.362   3.019   5.165 -0.1806  0.2616  0.3671
    7LEU    CD2 1984   3.354   2.773   5.172 -0.9314 -0.5526 -0.3543
    7LEU      C 1985   3.227   2.886   5.450 -0.4749 -0.3762  0.5495
    7LEU      O 1986   3.202   2.990   5.511  0.4766 -0.2788  0.7896
    8LEU      N 1987   3.308   2.794   5.502  0.5211 -0.0819 -0.4353
    8LEU      H 1988   3.282   2.698   5.511 -1.4209  0.4228 -0.1335
    8LEU     CA 1989   3.411   2.828   5.601  0.0764  0.1092 -0.0371
    8LEU     CB 1990   3.393   2.742   5.727 -0.4904  0.1025 -0.1174
    8LEU     CG 1991   3.267   2.744   5.814 -0.4028  0.1702  0.0085
    8LEU    CD1 1992   3.231   2.889   5.844 -0.1018  0.2141  0.1608
    8LEU    CD2 1993   3.157   2.660   5.748 -0.0506  0.2023 -0.6245
    8LEU      C 1994   3.547   2.792   5.542  0.1666  0.2013  0.1143
    8LEU      O 1995   3.585   2.677   5.523 -0.1072  0.1331 -0.0293
    9GLU      N 1996   3.612   2.899   5.496 -0.1007  0.2274 -0.2050
    9GLU      H 1997   3.580   2.993   5.495  1.4591  0.7971  0.9179
    9GLU     CA 1998   3.745   2.874   5.438 -0.0096  0.7875 -0.2437
    9GLU     CB 1999   3.752   2.914   5.290 -0.0894  0.1037 -0.4383
    9GLU     CG 2000   3.859   2.841   5.208  0.4829 -0.2688  0.6180
    9GLU     CD 2001   3.852   2.884   5.062 -0.2595  0.4292  0.8471
    9GLU    OE1 2002   3.744   2.865   5.002  0.3484  0.0357 -0.1528
    9GLU    OE2 2003   3.958   2.911   5.002 -0.3318 -0.3983  0.3228
    9GLU      C 2004   3.849   2.958   5.511  0.1190  0.5342 -0.1330
    9GLU      O 2005   3.812   3.053   5.581  0.2865  0.5285 -0.0364
   10GLU      N 2006   3.978   2.931   5.495  0.0303  0.0670 -0.0736
   10GLU      H 2007   4.008   2.867   5.424 -0.6809  0.9703 -1.2409
   10GLU     CA 2008   4.090   3.007   5.552  0.1959 -0.1381 -0.1246
   10GLU     CB 2009   4.119   2.921   5.675 -0.6405 -0.1237  0.0870
   10GLU     CG 2010   4.242   2.962   5.757 -0.4907 -0.3701 -0.0123
   10GLU     CD 2011   4.239   2.875   5.882  0.7633 -0.1637  0.1755
   10GLU    OE1 2012   4.324   2.784   5.893  0.3919 -0.5212  0.1247
   10GLU    OE2 2013   4.178   2.909   5.985  0.1865  0.4691 -0.3647
   10GLU      C 2014   4.213   2.999   5.462  0.2683 -0.4245 -0.0008
   10GLU     O1 2015   4.255   2.892   5.411  0.0582 -0.7267  0.4521
   10GLU     O2 2016   4.280   3.104   5.452  0.1151 -0.3733 -0.5455
    1ACE     CA 2017   3.763   3.249   3.512  0.0014  0.7261 -0.7531
    1ACE      C 2018   3.626   3.196   3.556  0.5910 -0.1190  0.1133
    1ACE      O 2019   3.607   3.075   3.561 -0.1866  0.0066  0.3634
    2VAL      N 2020   3.537   3.295   3.606  0.0540 -0.2492 -0.5672
    2VAL      H 2021   3.572   3.387   3.625 -0.4276  0.3065 -2.2377
    2VAL     CA 2022   3.413   3.257   3.676  0.2072 -0.0763 -0.1985
    2VAL     CB 2023   3.428   3.290   3.825  0.0917 -0.1779 -0.1646
    2VAL    CG1 2024   3.296   3.290   3.904  0.4061 -0.5434  0.3663
    2VAL    CG2 2025   3.543   3.209   3.884  0.0321 -0.2342 -0.1257
    2VAL      C 2026   3.296   3.331   3.611  0.2707 -0.0652 -0.3007
    2VAL      O 2027   3.280   3.453   3.624 -0.2519 -0.1219 -0.3856
    3VAL      N 2028   3.214   3.254   3.540 -0.2204  0.0098  0.1771
    3VAL      H 2029   3.245   3.161   3.520  1.9556  0.8741 -0.8242
    3VAL     CA 2030   3.095   3.309   3.474 -0.0813 -0.2423 -0.2848
    3VAL     CB 2031   3.128   3.329   3.326 -0.4223  0.2173 -0.3017
    3VAL    CG1 2032   3.006   3.358   3.237 -0.5133  0.3686 -0.1267
    3VAL    CG2 2033   3.221   3.448   3.307 -0.1194  0.0173 -0.0706
    3VAL      C 2034   2.965   3.235   3.505 -0.4912  0.0616 -1.2398
    3VAL      O 2035   2.963   3.112   3.509  0.1354  0.0815  0.1153
    4VAL      N 2036   2.875   3.321   3.552  0.1001 -0.1139  0.2577
    4VAL      H 2037   2.902   3.414   3.574  2.5323 -0.6479 -0.2533
    4VAL     CA 2038   2.736   3.278   3.578 -0.1143  0.4679  0.0952
    4VAL     CB 2039   2.705   3.308   3.725 -0.0803 -0.3006  0.2649
    4VAL    CG1 2040   2.557   3.306   3.760 -0.1322 -0.0421  0.0658
    4VAL    CG2 2041   2.781   3.219   3.824  0.5662 -0.9569 -0.7952
    4VAL      C 2042   2.628   3.331   3.484 -0.2088 -0.0898 -0.1203
    4VAL      O 2043   2.607   3.452   3.476  0.2969  0.0339  0.3173
    5THR      N 2044   2.545   3.238   3.440 -0.2200 -0.1932  0.1204
    5THR      H 2045   2.570   3.142   3.450  1.8872  0.3480  0.3813
    5THR     CA 2046   2.430   3.270   3.354 -0.2758 -0.0550  0.2446
    5THR     CB 2047   2.469   3.228   3.212 -0.7043  0.2906  0.0247
    5THR    OG1 2048   2.559   3.327   3.160 -0.4333  0.3627  0.6253
    5THR    HG1 2049   2.609   3.289   3.082  0.1096  0.4026  0.9499
    5THR    CG2 2050   2.350   3.210   3.117  0.2088  0.1095 -1.1087
    5THR      C 2051   2.305   3.202   3.410 -0.6178  0.4178  0.0544
    5THR      O 2052   2.300   3.080   3.421  0.5992  0.3458 -0.0971
    6ILE      N 2053   2.230   3.296   3.467 -0.5923  0.0752  0.6526
    6ILE      H 2054   2.244   3.395   3.461  0.0418 -0.0477 -0.0525
    6ILE     CA 2055   2.109   3.253   3.539 -0.4056 -0.5536  0.5963
    6ILE     CB 2056   2.126   3.256   3.691 -0.0765  0.2578  0.5472
    6ILE    CG1 2057   2.208   3.380   3.729 -0.4307  0.5610  0.3383
    6ILE    CG2 2058   2.199   3.134   3.746 -0.4093 -0.0580  0.2927
    6ILE     CD 2059   2.223   3.417   3.876 -0.0962  0.2038  0.3974
    6ILE      C 2060   1.982   3.324   3.493  0.2655  0.1447 -0.2109
    6ILE      O 2061   1.985   3.442   3.459 -0.4665  0.2364  0.0316
    7LEU      N 2062   1.869   3.256   3.509  0.1019  0.3893 -0.3237
    7LEU      H 2063   1.870   3.178   3.571  0.7982  1.7083  1.4218
    7LEU     CA 2064   1.745   3.293   3.440 -0.1514  0.1785  0.0103
    7LEU     CB 2065   1.761   3.239   3.297 -0.1717  0.3211 -0.0469
    7LEU     CG 2066   1.682   3.301   3.182  0.1961  1.0106  0.0656
    7LEU    CD1 2067   1.682   3.204   3.064  0.0582  0.6215  0.3841
    7LEU    CD2 2068   1.540   3.348   3.211 -0.1230 -0.1894  0.4963
    7LEU      C 2069   1.618   3.231   3.500 -0.1773  0.0610 -0.1633
    7LEU      O 2070   1.622   3.122   3.556 -0.6518  0.0341 -0.1844
    8LEU      N 2071   1.534   3.332   3.519  0.1090  0.2429  0.1518
    8LEU      H 2072   1.557   3.424   3.485 -1.9596  0.2383 -1.4610
    8LEU     CA 2073   1.403   3.321   3.585 -0.1963  0.7998 -0.3545
    8LEU     CB 2074   1.398   3.411   3.708  0.7280 -0.1949  0.4250
    8LEU     CG 2075   1.529   3.412   3.787  0.9536 -0.1716  0.0490
    8LEU    CD1 2076   1.530   3.533   3.881 -0.1985  0.2631 -0.4807
    8LEU    CD2 2077   1.534   3.292   3.881  0.0842 -0.2869 -0.0486
    8LEU      C 2078   1.288   3.362   3.492 -0.3993  0.5675 -0.2034
    8LEU      O 2079   1.254   3.480   3.483 -0.3053  0.5932 -0.2206
    9GLU      N 2080   1.243   3.266   3.411 -0.2497  0.0901  0.2683
    9GLU      H 2081   1.291   3.181   3.392  2.3595  1.7701 -1.2864
    9GLU     CA 2082   1.111   3.280   3.347 -0.0087 -0.3559 -0.3299
    9GLU     CB 2083   1.137   3.289   3.196 -0.0001  0.5351 -0.2797
    9GLU     CG 2084   1.014   3.281   3.105  0.2497 -0.9191 -0.5083
    9GLU     CD 2085   1.035   3.370   2.982  0.4094 -0.3663 -0.0819
    9GLU    OE1 2086   0.996   3.489   2.991  0.4278 -0.3824  0.2229
    9GLU    OE2 2087   1.069   3.330   2.869  0.6864  0.0838 -0.1581
    9GLU      C 2088   1.007   3.179   3.397  0.0109 -0.6732 -0.9244
    9GLU      O 2089   1.047   3.080   3.458 -0.6506 -0.2341  0.2436
   10GLU      N 2090   0.884   3.230   3.401  0.2313 -0.2212  0.1854
   10GLU      H 2091   0.867   3.317   3.354 -0.0326  0.6557  1.8036
   10GLU     CA 2092   0.765   3.152   3.434 -0.1862  0.5037  0.4217
   10GLU     CB 2093   0.699   3.211   3.559 -0.6151 -0.1020  0.4896
   10GLU     CG 2094   0.610   3.108   3.630  0.2817 -0.9859  0.3606
   10GLU     CD 2095   0.498   3.171   3.712  0.2550 -0.4676 -0.0642
   10GLU    OE1 2096   0.387   3.112   3.708  0.0483 -0.0570 -0.4575
   10GLU    OE2 2097   0.525   3.280   3.767 -0.2462 -0.0544 -0.6249
   10GLU      C 2098   0.665   3.165   3.319 -0.1703 -0.0356  0.3429
   10GLU     O1 2099   0.621   3.274   3.277 -0.2110 -0.0529  0.3392
   10GLU     O2 2100   0.654   3.062   3.249  0.5588  0.4770 -0.5454
    1ACE     CA 2101   1.123   3.737   3.242  0.0033 -0.2046 -0.2504
    1ACE      C 2102   1.230   3.826   3.304  0.1288 -0.1287 -0.5767
    1ACE      O 2103   1.214   3.948   3.296 -0.5743 -0.1988 -0.3133
    2VAL      N 2104   1.302   3.764   3.411 -0.2740  0.2613 -0.0734
    2VAL      H 2105   1.266   3.679   3.451  0.9032 -0.7866 -1.1465
    2VAL     CA 2106   1.410   3.834   3.482 -0.1070  0.0576 -0.1249
    2VAL     CB 2107   1.368   3.878   3.622  0.7221 -0.4369  0.2852
    2VAL    CG1 2108   1.327   3.755   3.703  0.3717 -0.8421 -0.4967
    2VAL    CG2 2109   1.472   3.965   3.692  0.5854  0.1139 -0.1956
    2VAL      C 2110   1.542   3.758   3.485  0.0093  0.2648  0.0076
    2VAL      O 2111   1.549   3.636   3.503  0.2078  0.2871  0.0883
    3VAL      N 2112   1.626   3.821   3.403  0.3663  0.3065  0.4018
    3VAL      H 2113   1.596   3.901   3.352 -0.3299 -0.4292 -0.3746
    3VAL     CA 2114   1.758   3.764   3.371  0.2343  0.1747  0.0901
    3VAL     CB 2115   1.784   3.784   3.221  0.0487 -0.2290  0.0030
    3VAL    CG1 2116   1.912   3.715   3.173  0.1648 -0.0985  0.1226
    3VAL    CG2 2117   1.678   3.724   3.128 -0.5594  0.2160  0.4045
    3VAL      C 2118   1.869   3.841   3.443  0.2364  0.2923 -0.0386
    3VAL      O 2119   1.880   3.963   3.441 -0.1950  0.3296 -0.3225
    4VAL      N 2120   1.952   3.764   3.511  0.1467  0.1656 -0.0722
    4VAL      H 2121   1.933   3.665   3.510  2.2008 -0.2682 -1.3343
    4VAL     CA 2122   2.080   3.799   3.576  0.1208 -0.1724  0.1689
    4VAL     CB 2123   2.068   3.799   3.728  0.0663 -0.3196  0.1645
    4VAL    CG1 2124   2.006   3.668   3.778 -0.3979 -0.1913 -0.0736
    4VAL    CG2 2125   2.200   3.856   3.781 -0.1697  0.3063  0.0840
    4VAL      C 2126   2.191   3.711   3.520  0.0119 -0.0670 -0.2239
    4VAL      O 2127   2.214   3.590   3.529 -0.1223 -0.0611  0.2268
    5THR      N 2128   2.260   3.785   3.434 -0.4442  0.1944 -0.3641
    5THR      H 2129   2.214   3.868   3.404  2.1223  1.6045 -0.6645
    5THR     CA 2130   2.379   3.736   3.363 -0.1155  0.0654  0.2692
    5THR     CB 2131   2.345   3.740   3.214 -0.0538 -0.5374  0.2360
    5THR    OG1 2132   2.287   3.865   3.175  0.9070 -0.1724 -0.0389
    5THR    HG1 2133   2.339   3.931   3.228  0.7303 -1.0640  1.2855
    5THR    CG2 2134   2.257   3.622   3.171 -0.1665 -0.5058  0.3771
    5THR      C 2135   2.504   3.818   3.396 -0.1006  0.0663  0.2111
    5THR      O 2136   2.532   3.926   3.345 -0.2417 -0.2742 -0.5964
    6ILE      N 2137   2.587   3.754   3.477  0.0670 -0.3693 -0.3022
    6ILE      H 2138   2.589   3.654   3.490  1.0806 -0.2018  1.0317
    6ILE     CA 2139   2.709   3.815   3.531 -0.2658  0.0590 -0.0252
    6ILE     CB 2140   2.699   3.836   3.682  0.5820  0.2028  0.0171
    6ILE    CG1 2141   2.634   3.715   3.751  0.3579  0.2084 -0.1844
    6ILE    CG2 2142   2.636   3.971   3.716  0.4894  0.3257 -0.6378
    6ILE     CD 2143   2.616   3.733   3.901 -0.5821  0.3366 -0.3071
    6ILE      C 2144   2.847   3.757   3.498  0.1139  0.5355  0.7014
    6ILE      O 2145   2.864   3.636   3.500  0.4180  0.5563 -0.1510
    7LEU      N 2146   2.942   3.840   3.454  0.1350  0.3972  0.4844
    7LEU      H 2147   2.924   3.938   3.444  0.1715  0.4330  0.7587
    7LEU     CA 2148   3.082   3.805   3.429  0.0288  0.1418  0.2405
    7LEU     CB 2149   3.135   3.872   3.302 -0.2224  0.2706  0.2033
    7LEU     CG 2150   3.274   3.822   3.264 -0.4115 -0.1450  0.0507
    7LEU    CD1 2151   3.282   3.752   3.128  0.3937  0.3118 -0.1450
    7LEU    CD2 2152   3.359   3.949   3.258 -0.0298 -0.3978  0.0355
    7LEU      C 2153   3.165   3.864   3.544 -0.2216 -0.3008  0.6517
    7LEU      O 2154   3.159   3.981   3.578  0.1702 -0.1881  0.3461
    8LEU      N 2155   3.245   3.772   3.597  0.2846  0.0902  0.5707
    8LEU      H 2156   3.223   3.675   3.588 -1.1130  0.5314 -1.4736
    8LEU     CA 2157   3.341   3.800   3.705  0.1099 -0.0619  0.7655
    8LEU     CB 2158   3.303   3.744   3.843  0.0721  0.2289  0.8730
    8LEU     CG 2159   3.208   3.833   3.923 -0.5737  0.1399  0.2194
    8LEU    CD1 2160   3.254   3.979   3.932  0.3489 -0.1212 -0.1126
    8LEU    CD2 2161   3.066   3.826   3.868 -0.4457  0.2975 -0.1350
    8LEU      C 2162   3.484   3.754   3.674 -0.2202 -0.5665 -0.0396
    8LEU      O 2163   3.519   3.640   3.706 -0.1090 -0.4856  0.1277
    9GLU      N 2164   3.572   3.851   3.656 -0.2604 -0.4163  0.5309
    9GLU      H 2165   3.541   3.940   3.688 -1.5509 -0.7985  0.3962
    9GLU     CA 2166   3.705   3.835   3.594 -0.3981  0.3829  0.0102
    9GLU     CB 2167   3.672   3.858   3.446  0.6219  0.5977 -0.1907
    9GLU     CG 2168   3.790   3.825   3.354  0.5802  0.3110 -0.1435
    9GLU     CD 2169   3.754   3.878   3.215 -0.0230 -0.0956 -0.1448
    9GLU    OE1 2170   3.635   3.886   3.177 -0.1681  0.2078  0.3658
    9GLU    OE2 2171   3.854   3.926   3.158  0.2780 -0.0609  0.4034
    9GLU      C 2172   3.805   3.937   3.649  0.2295 -0.1150 -0.1939
    9GLU      O 2173   3.772   4.055   3.660 -0.6125 -0.3828  0.2768
   10GLU      N 2174   3.933   3.904   3.656  0.2773  0.2267  0.5821
   10GLU      H 2175   3.964   3.822   3.609 -0.0612  1.0372 -1.1199
   10GLU     CA 2176   4.041   3.990   3.707  0.0357  0.4896  0.6527
   10GLU     CB 2177   4.112   3.928   3.828  0.4442  0.1668  0.2483
   10GLU     CG 2178   4.190   4.033   3.907  0.3486  0.0394  0.5118
   10GLU     CD 2179   4.097   4.130   3.980 -0.1104  0.1862 -0.2567
   10GLU    OE1 2180   4.015   4.089   4.065  0.1601  0.0794 -0.0443
   10GLU    OE2 2181   4.120   4.253   3.974  0.1583  0.1423 -0.1702
   10GLU      C 2182   4.146   3.997   3.597 -0.5731  0.3031  0.0560
   10GLU     O1 2183   4.153   3.912   3.506 -0.3550  0.1588  0.2080
   10GLU     O2 2184   4.214   4.103   3.595 -0.2828  0.1130 -0.7663
    1ACE     CA 2185   1.100   3.359   4.573 -0.3929 -0.1154 -0.0789
    1ACE      C 2186   1.225   3.280   4.532  0.0593  0.2803  0.5124
    1ACE      O 2187   1.252   3.167   4.571  0.0771  0.0617 -0.1318
    2VAL      N 2188   1.317   3.358   4.455 -0.3077 -0.0363 -0.2582
    2VAL      H 2189   1.284   3.444   4.415  0.2539  0.6076  0.6071
    2VAL     CA 2190   1.446   3.313   4.402 -0.2551  0.0342 -0.1898
    2VAL     CB 2191   1.428   3.291   4.252  0.1302  0.1063 -0.2473
    2VAL    CG1 2192   1.366   3.152   4.233  0.1706 -0.0771  0.9101
    2VAL    CG2 2193   1.348   3.398   4.178 -0.7941 -0.5026 -0.1406
    2VAL      C 2194   1.574   3.391   4.437 -0.0408 -0.3712 -0.0697
    2VAL      O 2195   1.593   3.503   4.390  0.0857 -0.3813 -0.0415
    3VAL      N 2196   1.651   3.333   4.528  0.0027  0.0674  0.1727
    3VAL      H 2197   1.624   3.246   4.570 -0.7173  0.7856  1.2407
    3VAL     CA 2198   1.771   3.401   4.579 -0.1388  0.3972  0.0657
    3VAL     CB 2199   1.768   3.426   4.730  0.0664 -0.0224  0.1396
    3VAL    CG1 2200   1.886   3.516   4.767 -0.0385  0.2986 -0.2965
    3VAL    CG2 2201   1.634   3.490   4.766  0.1371  0.3378 -0.2267
    3VAL      C 2202   1.894   3.321   4.536 -0.6279 -0.3977  0.1279
    3VAL      O 2203   1.900   3.199   4.548 -0.1586 -0.4086 -0.1550
    4VAL      N 2204   1.990   3.398   4.484 -0.4902 -0.8606 -0.3163
    4VAL      H 2205   1.976   3.497   4.483  0.8844 -0.6368 -2.6422
    4VAL     CA 2206   2.121   3.353   4.435 -0.0700 -0.1064  0.0951
    4VAL     CB 2207   2.116   3.339   4.283  0.2077  0.3901  0.0390
    4VAL    CG1 2208   2.066   3.460   4.203 -0.2349  0.3873  0.3059
    4VAL    CG2 2209   2.252   3.296   4.227  0.0336  0.1756 -0.2255
    4VAL      C 2210   2.235   3.446   4.477 -0.1359  0.0248 -0.0170
    4VAL      O 2211   2.243   3.567   4.457 -0.2199  0.0656  0.1906
    5THR      N 2212   2.323   3.369   4.540 -0.3232  0.2074  0.4686
    5THR      H 2213   2.314   3.269   4.542 -0.2989  0.1972  2.4576
    5THR     CA 2214   2.428   3.419   4.630 -0.0293 -0.0780  0.2838
    5THR     CB 2215   2.407   3.403   4.780 -0.1931  0.3223  0.3057
    5THR    OG1 2216   2.272   3.429   4.819 -0.2466  0.2847  0.1454
    5THR    HG1 2217   2.247   3.525   4.814 -2.4622 -0.2544  0.0036
    5THR    CG2 2218   2.497   3.503   4.853  0.8669 -0.3799 -0.0028
    5THR      C 2219   2.562   3.353   4.597 -0.0190  0.1834 -0.2035
    5THR      O 2220   2.589   3.235   4.616  0.6059  0.3373 -0.1025
    6ILE      N 2221   2.644   3.438   4.534  0.2557  0.2068  0.1823
    6ILE      H 2222   2.605   3.522   4.497 -2.6762 -0.9227  0.3929
    6ILE     CA 2223   2.760   3.378   4.467  0.1020 -0.2046  0.2838
    6ILE     CB 2224   2.754   3.393   4.315 -0.2394 -0.1934  0.2957
    6ILE    CG1 2225   2.615   3.381   4.253 -0.2808  0.8824  0.1604
    6ILE    CG2 2226   2.848   3.287   4.256  0.0698 -0.2954  0.9642
    6ILE     CD 2227   2.595   3.434   4.111  0.0821  0.6720  0.0303
    6ILE      C 2228   2.885   3.446   4.522  0.0151  0.2339 -0.0608
    6ILE      O 2229   2.884   3.569   4.516  0.3392  0.2567  0.3359
    7LEU      N 2230   2.986   3.374   4.571 -0.0706  0.0673 -0.1286
    7LEU      H 2231   2.980   3.275   4.578  0.5470 -0.0746 -1.4077
    7LEU     CA 2232   3.108   3.427   4.632 -0.1793 -0.1249  0.2557
    7LEU     CB 2233   3.127   3.365   4.771  0.6618 -0.1638  0.1307
    7LEU     CG 2234   3.266   3.392   4.827  0.8547 -0.0773 -0.3797
    7LEU    CD1 2235   3.265   3.518   4.914 -0.7761  0.0129 -0.4952
    7LEU    CD2 2236   3.300   3.266   4.907  0.0252 -0.1041 -0.0618
    7LEU      C 2237   3.226   3.384   4.544 -0.5761 -0.0543 -0.3169
    7LEU      O 2238   3.237   3.270   4.500 -0.4394 -0.3548  0.4709
    8LEU      N 2239   3.303   3.482   4.498 -0.1587 -0.2338 -0.0062
    8LEU      H 2240   3.296   3.578   4.525 -0.8553 -0.5061  0.8094
    8LEU     CA 2241   3.417   3.451   4.409 -0.2756  0.3120 -0.3505
    8LEU     CB 2242   3.391   3.494   4.265  0.3812  0.5650 -0.3944
    8LEU     CG 2243   3.252   3.489   4.202  0.3019 -0.0142 -0.1794
    8LEU    CD1 2244   3.188   3.351   4.214 -0.8299  0.4984 -0.1815
    8LEU    CD2 2245   3.156   3.601   4.243  0.1212 -0.1287 -0.2896
    8LEU      C 2246   3.549   3.506   4.463 -0.1767 -0.1341 -0.1347
    8LEU      O 2247   3.587   3.618   4.430 -0.3462  0.0318  0.2344
    9GLU      N 2248   3.621   3.425   4.540  0.0459  0.1358 -0.0550
    9GLU      H 2249   3.590   3.330   4.546 -1.5979  0.5803 -0.9042
    9GLU     CA 2250   3.741   3.465   4.614 -0.2517  0.6755  0.1482
    9GLU     CB 2251   3.730   3.432   4.763  0.2694  0.0952  0.0649
    9GLU     CG 2252   3.666   3.547   4.840 -0.2092 -0.1599  0.0488
    9GLU     CD 2253   3.665   3.512   4.989  0.2921 -0.0849  0.0700
    9GLU    OE1 2254   3.732   3.595   5.055 -0.1373  0.1624  0.2004
    9GLU    OE2 2255   3.618   3.409   5.042 -0.2611  0.1131 -0.0290
    9GLU      C 2256   3.867   3.397   4.559 -0.1759  1.0230 -0.1094
    9GLU      O 2257   3.861   3.301   4.483  0.5721  0.4083  0.5839
   10GLU      N 2258   3.984   3.451   4.595  0.1823 -0.2129  0.6475
   10GLU      H 2259   3.998   3.524   4.662  1.4505  2.1238 -1.9468
   10GLU     CA 2260   4.116   3.407   4.548  0.1595  0.2688  0.1232
   10GLU     CB 2261   4.136   3.454   4.404 -0.2569 -0.7280 -0.2668
   10GLU     CG 2262   4.255   3.378   4.345  0.1737 -0.2597 -0.0051
   10GLU     CD 2263   4.313   3.451   4.224 -0.2220  0.5370  0.2802
   10GLU    OE1 2264   4.390   3.546   4.250 -0.3872  0.7344  0.0527
   10GLU    OE2 2265   4.261   3.420   4.114  0.0827  0.1489  0.2426
   10GLU      C 2266   4.224   3.453   4.646  0.0611  0.2462  0.2423
   10GLU     O1 2267   4.216   3.574   4.679 -0.6490  0.2864 -0.0541
   10GLU     O2 2268   4.307   3.374   4.695 -0.1068  0.3672  0.7304
    1ACE     CA 2269   3.746   3.896   4.673  0.2419 -0.4148  0.2178
    1ACE      C 2270   3.626   3.975   4.619  0.4817 -0.0544  0.2032
    1ACE      O 2271   3.592   4.076   4.680  0.7060  0.5479 -0.6641
    2VAL      N 2272   3.546   3.901   4.526  0.1700 -0.1479  0.5402
    2VAL      H 2273   3.572   3.811   4.491 -2.7372 -0.2477 -1.7351
    2VAL     CA 2274   3.425   3.961   4.468  0.0102 -0.8586  0.1319
    2VAL     CB 2275   3.455   4.005   4.324  0.1238 -0.3253  0.3176
    2VAL    CG1 2276   3.506   3.886   4.243  0.2259  0.0296 -0.1425
    2VAL    CG2 2277   3.328   4.072   4.271  0.3723 -0.1484 -0.0529
    2VAL      C 2278   3.302   3.873   4.491 -0.3669 -0.2776  0.3400
    2VAL      O 2279   3.311   3.751   4.506  0.2127 -0.2504  0.2285
    3VAL      N 2280   3.204   3.944   4.546  0.2000  0.3717  0.5219
    3VAL      H 2281   3.221   4.035   4.586 -0.2667  0.0751  1.4211
    3VAL     CA 2282   3.077   3.881   4.583  0.2582 -0.3300 -0.4317
    3VAL     CB 2283   3.044   3.884   4.733  0.2267 -0.3350 -0.4385
    3VAL    CG1 2284   2.942   3.783   4.786 -0.1298  0.0989 -0.2831
    3VAL    CG2 2285   3.165   3.899   4.825 -0.1597 -0.5243  0.1074
    3VAL      C 2286   2.962   3.945   4.505  0.5500  0.3619 -0.3051
    3VAL      O 2287   2.961   4.065   4.481  0.4410  0.3724 -0.2496
    4VAL      N 2288   2.862   3.864   4.470  0.5089  0.5975 -0.7308
    4VAL      H 2289   2.861   3.765   4.483 -0.5889  0.7394  0.4236
    4VAL     CA 2290   2.739   3.918   4.409  0.1259  0.4479 -0.0964
    4VAL     CB 2291   2.740   3.908   4.256  0.2690 -0.0719 -0.0620
    4VAL    CG1 2292   2.784   3.772   4.201  0.0467 -0.4327  0.6473
    4VAL    CG2 2293   2.613   3.966   4.195  0.2914  0.1954  0.1439
    4VAL      C 2294   2.620   3.853   4.479  0.7035  0.1447  0.6232
    4VAL      O 2295   2.587   3.735   4.462 -0.5317  0.5581 -0.0284
    5THR      N 2296   2.534   3.937   4.536 -0.1843 -0.1551 -0.2381
    5THR      H 2297   2.526   4.036   4.523 -2.1621 -0.0675  1.1366
    5THR     CA 2298   2.426   3.885   4.621  0.0938 -0.1432  0.1210
    5THR     CB 2299   2.447   3.925   4.767 -0.1940 -0.3737  0.2270
    5THR    OG1 2300   2.432   4.067   4.782  0.0825 -0.2808 -0.3533
    5THR    HG1 2301   2.375   4.087   4.862 -0.6689  1.2789 -1.2140
    5THR    CG2 2302   2.580   3.868   4.817 -0.0433 -0.1796  0.0526
    5THR      C 2303   2.294   3.936   4.564  0.2055  0.0140  0.0011
    5THR      O 2304   2.240   4.043   4.591 -0.4001 -0.2141 -0.2680
    6ILE      N 2305   2.215   3.847   4.504 -0.4358  0.1671  0.6069
    6ILE      H 2306   2.242   3.751   4.502 -1.2486 -0.0490 -0.9991
    6ILE     CA 2307   2.084   3.892   4.455 -0.1941  0.2994  0.0843
    6ILE     CB 2308   2.075   3.929   4.307  0.1383  0.1983  0.0370
    6ILE    CG1 2309   2.101   3.814   4.209 -0.3337  0.0714  0.0585
    6ILE    CG2 2310   2.163   4.045   4.261 -0.0744  0.3733  0.0687
    6ILE     CD 2311   2.015   3.841   4.086 -0.1998  0.1758 -0.0120
    6ILE      C 2312   1.966   3.806   4.501  0.0700 -0.2292 -0.2109
    6ILE      O 2313   1.979   3.688   4.533  0.2013 -0.2372 -0.2950
    7LEU      N 2314   1.847   3.867   4.500  0.0929 -0.1786  0.0187
    7LEU      H 2315   1.846   3.956   4.455 -1.3872  0.3481  1.0430
    7LEU     CA 2316   1.724   3.824   4.567  0.0057 -0.6270 -0.4224
    7LEU     CB 2317   1.721   3.891   4.704 -0.0883 -0.8809 -0.3008
    7LEU     CG 2318   1.608   3.865   4.805 -0.3073 -0.1432 -0.3547
    7LEU    CD1 2319   1.635   3.968   4.915 -0.9091  0.1397 -0.4675
    7LEU    CD2 2320   1.462   3.878   4.761 -0.1402  0.3130 -0.7857
    7LEU      C 2321   1.605   3.874   4.485  0.0435  0.0496 -0.0722
    7LEU      O 2322   1.597   3.994   4.458  0.0336  0.2575  0.8344
    8LEU      N 2323   1.528   3.776   4.437  0.0305  0.1955 -0.3481
    8LEU      H 2324   1.556   3.681   4.448  2.3283  1.0008  1.5548
    8LEU     CA 2325   1.411   3.803   4.351 -0.2228  0.2539  0.0123
    8LEU     CB 2326   1.420   3.749   4.209  0.5732 -0.2600  0.2479
    8LEU     CG 2327   1.521   3.825   4.123  0.0001 -0.1260 -0.3216
    8LEU    CD1 2328   1.501   3.976   4.115 -0.0885 -0.0968  0.3703
    8LEU    CD2 2329   1.659   3.764   4.149 -0.0724  0.0270  0.4429
    8LEU      C 2330   1.280   3.748   4.406 -0.3072  0.1706 -0.2758
    8LEU      O 2331   1.271   3.629   4.432  0.5273  0.1151 -0.2388
    9GLU      N 2332   1.209   3.854   4.446 -0.0112  0.3946 -0.3434
    9GLU      H 2333   1.259   3.939   4.431 -0.8950  0.5581 -2.6234
    9GLU     CA 2334   1.081   3.845   4.518  0.2462 -0.2344  0.0502
    9GLU     CB 2335   1.121   3.866   4.664  0.0933 -0.4514  0.1247
    9GLU     CG 2336   1.018   3.858   4.777 -0.0014 -0.2632  0.0522
    9GLU     CD 2337   1.070   3.924   4.905 -0.1734  0.4099 -0.2168
    9GLU    OE1 2338   1.025   3.885   5.015 -0.3752 -0.9687 -0.7601
    9GLU    OE2 2339   1.148   4.021   4.891 -0.3047  0.5933  0.3182
    9GLU      C 2340   0.980   3.952   4.476  0.2627 -0.0849  0.3916
    9GLU      O 2341   1.007   4.072   4.474 -0.5515  0.1148  0.8517
   10GLU      N 2342   0.856   3.904   4.470  0.4423 -0.4858 -0.1941
   10GLU      H 2343   0.841   3.810   4.502  4.3435 -1.1307  0.1520
   10GLU     CA 2344   0.739   3.988   4.440  0.6198 -0.1170  0.1466
   10GLU     CB 2345   0.684   3.944   4.304 -0.0681  0.5733  0.1954
   10GLU     CG 2346   0.581   4.036   4.238  0.1029  0.4064 -0.3050
   10GLU     CD 2347   0.527   3.967   4.113 -0.2406  0.1368 -0.0109
   10GLU    OE1 2348   0.477   3.853   4.125  0.2746 -0.0499  0.3896
   10GLU    OE2 2349   0.531   4.033   4.007  0.2371  0.0945 -0.0214
   10GLU      C 2350   0.626   4.003   4.542  0.3668 -0.5054 -0.0757
   10GLU     O1 2351   0.552   3.905   4.567 -0.2520  0.0134  0.1761
   10GLU     O2 2352   0.628   4.100   4.621 -0.2513 -0.4026 -0.1802
    1ACE     CA 2353   1.203   3.177   2.643  0.2874  0.2724  0.3535
    1ACE      C 2354   1.348   3.178   2.594 -0.0577 -0.6186 -0.7380
    1ACE      O 2355   1.426   3.086   2.619 -0.1461 -0.2899  0.8133
    2VAL      N 2356   1.386   3.281   2.502  0.0885  0.4782  0.5176
    2VAL      H 2357   1.327   3.356   2.474  0.5827  1.2864  1.5744
    2VAL     CA 2358   1.520   3.276   2.442 -0.0805  0.4308  0.1415
    2VAL     CB 2359   1.508   3.267   2.290 -0.0590 -0.0079  0.1655
    2VAL    CG1 2360   1.425   3.380   2.229  0.1426 -0.0352 -0.1617
    2VAL    CG2 2361   1.645   3.257   2.222 -0.0044 -0.2938  0.3157
    2VAL      C 2362   1.640   3.358   2.492  0.3018  0.1817 -0.3560
    2VAL      O 2363   1.646   3.477   2.459 -0.0410  0.3509  0.1813
    3VAL      N 2364   1.726   3.287   2.563 -0.2229  0.5188  0.6472
    3VAL      H 2365   1.721   3.187   2.564  1.3452  0.3358 -1.2200
    3VAL     CA 2366   1.849   3.353   2.610  0.1204  0.5114 -0.2141
    3VAL     CB 2367   1.854   3.356   2.763 -0.2581  0.3177 -0.1963
    3VAL    CG1 2368   1.996   3.371   2.818 -0.2678 -0.0167 -0.0763
    3VAL    CG2 2369   1.765   3.467   2.818 -0.3705 -0.0550  0.3715
    3VAL      C 2370   1.970   3.287   2.543 -0.1689  0.0055 -0.2448
    3VAL      O 2371   1.978   3.172   2.499  0.1618 -0.1283  0.1602
    4VAL      N 2372   2.070   3.373   2.524 -0.3162  0.1138 -0.5275
    4VAL      H 2373   2.056   3.470   2.546 -3.3430  0.2136 -2.2374
    4VAL     CA 2374   2.198   3.334   2.463  0.1345  0.4423  0.1947
    4VAL     CB 2375   2.182   3.342   2.311 -0.0332 -0.3167  0.1665
    4VAL    CG1 2376   2.132   3.479   2.264 -0.6928 -0.4665  0.4273
    4VAL    CG2 2377   2.308   3.295   2.237  0.0719 -0.2139  0.2781
    4VAL      C 2378   2.320   3.411   2.514 -0.4829  0.9301  0.9584
    4VAL      O 2379   2.329   3.530   2.485  0.2171  0.6298 -0.1326
    5THR      N 2380   2.390   3.357   2.614  0.2377 -0.3115 -0.1833
    5THR      H 2381   2.357   3.275   2.658  0.9917 -0.4824  0.0789
    5THR     CA 2382   2.502   3.430   2.675  0.0676 -0.2463  0.0510
    5THR     CB 2383   2.482   3.438   2.826 -0.3649 -0.6321  0.0162
    5THR    OG1 2384   2.348   3.472   2.863 -0.1089  0.0837  0.3030
    5THR    HG1 2385   2.293   3.400   2.904 -0.9014  2.0168  2.8739
    5THR    CG2 2386   2.590   3.524   2.893 -0.3631 -0.5782 -0.0562
    5THR      C 2387   2.632   3.354   2.649  0.3104  0.1371  0.1335
    5THR      O 2388   2.647   3.246   2.707 -0.3477 -0.0132  0.0334
    6ILE      N 2389   2.720   3.409   2.565  0.0112  0.0633 -0.2290
    6ILE      H 2390   2.707   3.492   2.511 -2.2044 -0.8899 -1.2913
    6ILE     CA 2391   2.846   3.338   2.541 -0.0872 -0.3242  0.3518
    6ILE     CB 2392   2.860   3.296   2.394 -0.7423  0.1497  0.1491
    6ILE    CG1 2393   2.850   3.413   2.296  0.3636  0.0070 -0.1539
    6ILE    CG2 2394   2.758   3.186   2.366 -0.4248 -0.1853  0.2951
    6ILE     CD 2395   2.953   3.397   2.184  0.3615 -0.0376 -0.1496
    6ILE      C 2396   2.969   3.420   2.582 -0.1729 -0.0079 -0.0124
    6ILE      O 2397   2.979   3.541   2.565 -0.1579 -0.0388 -0.2220
    7LEU      N 2398   3.067   3.349   2.636 -0.4533 -0.3314  0.0766
    7LEU      H 2399   3.067   3.249   2.629  1.4631 -0.4058  0.5196
    7LEU     CA 2400   3.197   3.399   2.685 -0.4512 -0.2080 -0.0557
    7LEU     CB 2401   3.218   3.344   2.826 -0.2213  0.6551  0.2502
    7LEU     CG 2402   3.324   3.366   2.934 -0.3233  0.1585  0.4537
    7LEU    CD1 2403   3.315   3.251   3.034  0.1319 -0.2006  0.0844
    7LEU    CD2 2404   3.468   3.367   2.882 -0.6001  0.1478 -0.3178
    7LEU      C 2405   3.313   3.357   2.594 -0.2270  0.1619  0.0586
    7LEU      O 2406   3.344   3.239   2.583 -0.4260  0.1112  0.0387
    8LEU      N 2407   3.392   3.458   2.561  0.3896 -0.1736  0.4937
    8LEU      H 2408   3.379   3.550   2.598  0.7249 -1.1403  3.2962
    8LEU     CA 2409   3.513   3.435   2.481  0.3133  0.6001  0.1442
    8LEU     CB 2410   3.502   3.511   2.349 -0.1891  0.1118 -0.1008
    8LEU     CG 2411   3.381   3.485   2.259 -0.3970 -0.0961  0.2375
    8LEU    CD1 2412   3.366   3.334   2.239 -0.1702 -0.0837 -0.0424
    8LEU    CD2 2413   3.249   3.550   2.300 -0.1600  0.4109  0.2077
    8LEU      C 2414   3.638   3.487   2.552  0.4649  0.2014  0.1750
    8LEU      O 2415   3.649   3.608   2.575 -0.5813  0.3248  0.0722
    9GLU      N 2416   3.723   3.400   2.606 -0.0369 -0.1461  0.4154
    9GLU      H 2417   3.702   3.304   2.592 -3.6321  0.6648 -0.7423
    9GLU     CA 2418   3.847   3.428   2.679  0.0912 -0.0500  0.1649
    9GLU     CB 2419   3.817   3.394   2.825 -0.2436 -0.1469  0.0741
    9GLU     CG 2420   3.897   3.477   2.926  0.0973 -0.4179  0.0299
    9GLU     CD 2421   3.891   3.411   3.064  0.3862  0.1330  0.3095
    9GLU    OE1 2422   3.994   3.354   3.106  0.3999 -0.2310 -0.2139
    9GLU    OE2 2423   3.787   3.425   3.131 -0.2053 -0.0925 -0.5513
    9GLU      C 2424   3.970   3.357   2.621 -0.0303  0.0396 -0.2022
    9GLU      O 2425   3.969   3.275   2.529  0.0009 -0.0724 -0.1024
   10GLU      N 2426   4.076   3.435   2.642  0.3946 -0.2978 -1.0534
   10GLU      H 2427   4.074   3.513   2.705  0.2371 -0.8603 -0.3473
   10GLU     CA 2428   4.218   3.408   2.618  0.7327  0.3644  0.1095
   10GLU     CB 2429   4.251   3.447   2.474  0.2915 -0.2889 -0.1770
   10GLU     CG 2430   4.391   3.398   2.434  0.5521  0.3875 -0.1086
   10GLU     CD 2431   4.405   3.408   2.282  0.4398  0.2241 -0.1299
   10GLU    OE1 2432   4.488   3.494   2.246  0.0322  0.3849 -0.7052
   10GLU    OE2 2433   4.346   3.333   2.201  0.2493  0.3246 -0.0872
   10GLU      C 2434   4.300   3.476   2.727  0.2209 -0.0326  0.7463
   10GLU     O1 2435   4.277   3.596   2.755 -0.2319  0.0402  0.0772
   10GLU     O2 2436   4.363   3.405   2.808  0.3056 -0.3580  0.3928
    1ACE     CA 2437   3.865   3.941   2.565  0.0031  0.1322 -0.3592
    1ACE      C 2438   3.735   4.016   2.535 -0.1905 -0.0697 -0.0320
    1ACE      O 2439   3.724   4.137   2.519  0.5616  0.0804  0.5647
    2VAL      N 2440   3.623   3.932   2.505  0.2971 -0.6541 -0.2500
    2VAL      H 2441   3.626   3.832   2.504  0.2842 -0.6532 -0.5345
    2VAL     CA 2442   3.487   3.973   2.466  0.1522 -0.7936  0.1060
    2VAL     CB 2443   3.474   4.001   2.316 -0.0849 -0.3945  0.1990
    2VAL    CG1 2444   3.512   3.874   2.240  0.1700 -0.2505  0.0832
    2VAL    CG2 2445   3.340   4.063   2.274  0.4300  0.2691 -0.5013
    2VAL      C 2446   3.369   3.900   2.531 -0.1896 -0.1393  0.2335
    2VAL      O 2447   3.368   3.777   2.530  0.4543 -0.1475 -0.2241
    3VAL      N 2448   3.273   3.978   2.581  0.1692  0.3010  0.2458
    3VAL      H 2449   3.280   4.077   2.572  1.8648  0.2663  0.7684
    3VAL     CA 2450   3.152   3.917   2.638  0.1645 -0.0884 -0.1756
    3VAL     CB 2451   3.128   3.978   2.775 -0.1467  0.8165 -0.6289
    3VAL    CG1 2452   3.047   3.880   2.860  0.7633  0.7016  0.1206
    3VAL    CG2 2453   3.253   4.000   2.860 -0.3204  0.8619 -0.3818
    3VAL      C 2454   3.038   3.968   2.550  0.1587 -0.0324 -0.1348
    3VAL      O 2455   3.010   4.087   2.541  0.1742 -0.0040  0.1811
    4VAL      N 2456   2.961   3.864   2.519 -0.3766  0.1032  0.7009
    4VAL      H 2457   2.981   3.767   2.536 -1.2643 -0.0661  0.8055
    4VAL     CA 2458   2.831   3.882   2.454 -0.1477  0.0051  0.2076
    4VAL     CB 2459   2.834   3.876   2.301  0.1523  0.3168  0.1985
    4VAL    CG1 2460   2.882   3.748   2.232  0.1159  0.3540  0.1050
    4VAL    CG2 2461   2.702   3.920   2.237  0.2586 -0.3407 -0.4792
    4VAL      C 2462   2.712   3.815   2.523 -0.5655  0.0422 -0.4742
    4VAL      O 2463   2.692   3.696   2.500 -0.5277 -0.1462  0.4381
    5THR      N 2464   2.655   3.901   2.607  0.5095  0.1553  0.1512
    5THR      H 2465   2.689   3.994   2.619  0.5043  0.7666 -3.4138
    5THR     CA 2466   2.531   3.881   2.683  0.0986  0.6959 -0.3692
    5THR     CB 2467   2.551   3.948   2.819 -0.2558  0.2587 -0.1002
    5THR    OG1 2468   2.664   3.890   2.886 -0.3728  0.2290  0.0737
    5THR    HG1 2469   2.715   3.967   2.923  1.1472 -2.1528  3.3422
    5THR    CG2 2470   2.433   3.920   2.913  0.5795 -0.5291  0.7438
    5THR      C 2471   2.415   3.947   2.608 -0.1679  0.2106 -0.3861
    5THR      O 2472   2.382   4.064   2.628  0.6901  0.3206  0.4069
    6ILE      N 2473   2.333   3.858   2.553 -0.6794  0.5282 -0.1495
    6ILE      H 2474   2.360   3.762   2.563 -0.1144  0.7419  0.4447
    6ILE     CA 2475   2.216   3.890   2.469 -0.7703  0.0668 -0.2036
    6ILE     CB 2476   2.242   3.897   2.319 -0.5410 -0.8449 -0.2099
    6ILE    CG1 2477   2.345   3.799   2.261 -0.2980 -0.8465  0.2216
    6ILE    CG2 2478   2.286   4.040   2.289  0.2888 -0.9391  0.5213
    6ILE     CD 2479   2.319   3.806   2.110 -0.5901  0.2146  0.3139
    6ILE      C 2480   2.090   3.810   2.502 -0.6206  0.0980  0.4702
    6ILE      O 2481   2.087   3.689   2.527  0.0447  0.0806  0.4798
    7LEU      N 2482   1.987   3.890   2.528 -0.5944  0.2540  0.0969
    7LEU      H 2483   2.005   3.988   2.520 -0.1404  0.2470  0.9500
    7LEU     CA 2484   1.850   3.852   2.567 -0.4788 -0.4543 -0.1706
    7LEU     CB 2485   1.835   3.935   2.694 -0.4312 -0.3800 -0.2134
    7LEU     CG 2486   1.736   3.910   2.808  0.0221 -0.6161  0.1305
    7LEU    CD1 2487   1.713   4.037   2.890  0.1224 -0.1014 -0.6346
    7LEU    CD2 2488   1.597   3.866   2.763 -0.2543  0.0586  0.3196
    7LEU      C 2489   1.750   3.877   2.454 -0.1868  0.0388 -0.3232
    7LEU      O 2490   1.751   3.988   2.401 -0.6000  0.3211  0.2471
    8LEU      N 2491   1.664   3.777   2.436  0.0690 -0.2217 -0.1015
    8LEU      H 2492   1.674   3.685   2.474 -2.7115 -0.5465  0.0687
    8LEU     CA 2493   1.551   3.796   2.344 -0.0525 -0.1354  0.0636
    8LEU     CB 2494   1.556   3.712   2.216 -0.2775  0.4638 -0.3432
    8LEU     CG 2495   1.677   3.743   2.128  0.0719  0.0419 -0.0214
    8LEU    CD1 2496   1.684   3.893   2.097  0.3516  0.0735  0.1912
    8LEU    CD2 2497   1.799   3.660   2.166 -0.4630 -0.8155 -0.1675
    8LEU      C 2498   1.417   3.765   2.411 -0.2757 -0.1057 -0.3669
    8LEU      O 2499   1.395   3.657   2.465  0.1271 -0.4316 -0.8454
    9GLU      N 2500   1.330   3.865   2.404 -0.0289  0.0945 -0.6327
    9GLU      H 2501   1.342   3.939   2.338  2.6801 -0.3492 -0.7231
    9GLU     CA 2502   1.206   3.873   2.484  0.0976  0.8071 -0.5021
    9GLU     CB 2503   1.252   3.943   2.612 -0.0036 -0.3671  0.1816
    9GLU     CG 2504   1.142   3.933   2.718 -0.8165  0.2940 -0.5849
    9GLU     CD 2505   1.165   4.014   2.846  0.0505 -0.1187 -0.4741
    9GLU    OE1 2506   1.169   3.946   2.951  0.0629  0.3312 -0.1773
    9GLU    OE2 2507   1.180   4.138   2.837  0.5095 -0.1397 -0.0736
    9GLU      C 2508   1.100   3.953   2.408 -0.3169  0.4486 -0.2999
    9GLU      O 2509   1.129   4.047   2.335 -0.0020  0.0370 -0.7144
   10GLU      N 2510   0.975   3.907   2.419 -0.2789  0.3105 -0.4387
   10GLU      H 2511   0.954   3.812   2.442 -0.8283  0.5015 -0.1556
   10GLU     CA 2512   0.858   3.989   2.386 -0.3172  0.3125 -0.2988
   10GLU     CB 2513   0.788   3.945   2.257 -0.0201 -0.2747 -0.2644
   10GLU     CG 2514   0.679   4.045   2.217  0.1713  0.1273  0.2061
   10GLU     CD 2515   0.618   3.999   2.085  0.1644 -0.0628  0.2741
   10GLU    OE1 2516   0.521   3.922   2.100  0.3962 -0.4271 -0.0811
   10GLU    OE2 2517   0.643   4.053   1.975 -0.4424 -0.8030 -0.2400
   10GLU      C 2518   0.772   4.009   2.510 -0.2837  0.2000 -0.2577
   10GLU     O1 2519   0.729   3.906   2.568 -0.2540  0.1008 -0.4127
   10GLU     O2 2520   0.724   4.124   2.521  0.1782  0.3987 -0.3283
    1ACE     CA 2521   3.818   3.292   1.512 -0.2178 -0.0220 -0.0670
    1ACE      C 2522   3.698   3.215   1.567 -0.1731  0.0212  0.0902
    1ACE      O 2523   3.693   3.094   1.547 -0.6393  0.1186 -0.4142
    2VAL      N 2524   3.620   3.294   1.658  0.1353 -0.0243  0.3959
    2VAL      H 2525   3.630   3.393   1.669 -1.1056  0.2006 -0.3188
    2VAL     CA 2526   3.493   3.241   1.707 -0.1922  0.4630  0.0849
    2VAL     CB 2527   3.486   3.235   1.860  0.0781 -0.8696  0.0591
    2VAL    CG1 2528   3.547   3.359   1.926  0.1319 -0.6775 -0.3477
    2VAL    CG2 2529   3.343   3.210   1.907 -0.2453 -0.1909 -0.5379
    2VAL      C 2530   3.378   3.306   1.630 -0.6506  0.0574  0.4178
    2VAL      O 2531   3.366   3.428   1.635  0.2029  0.1408  0.4424
    3VAL      N 2532   3.305   3.219   1.561 -0.0589 -0.1295  0.0184
    3VAL      H 2533   3.312   3.121   1.580  1.6432 -0.0517 -0.1069
    3VAL     CA 2534   3.195   3.259   1.472 -0.0800 -0.1726  0.0241
    3VAL     CB 2535   3.218   3.220   1.326  0.7359  0.3908 -0.0060
    3VAL    CG1 2536   3.119   3.269   1.221  0.2039 -0.1115  0.2538
    3VAL    CG2 2537   3.355   3.264   1.274  0.5221  0.2087 -0.7370
    3VAL      C 2538   3.059   3.210   1.522  0.0822 -0.2173  0.4268
    3VAL      O 2539   3.021   3.095   1.500 -0.2954  0.0311 -0.2302
    4VAL      N 2540   2.981   3.308   1.565  0.4170  0.3494 -0.2411
    4VAL      H 2541   3.011   3.402   1.545 -1.1388  1.2522  1.3264
    4VAL     CA 2542   2.849   3.289   1.626  0.3209  0.7782 -0.3118
    4VAL     CB 2543   2.850   3.330   1.773  0.1113  0.1826 -0.1443
    4VAL    CG1 2544   2.874   3.475   1.815  0.5953 -0.0482  0.3954
    4VAL    CG2 2545   2.716   3.288   1.834  0.4628 -0.4349  0.2153
    4VAL      C 2546   2.737   3.355   1.544 -0.0603  0.4262 -0.0804
    4VAL      O 2547   2.725   3.478   1.540 -0.1657  0.4513  0.7592
    5THR      N 2548   2.655   3.266   1.490  0.4446 -0.2037  0.1657
    5THR      H 2549   2.663   3.171   1.519  0.6132 -0.1064  0.4398
    5THR     CA 2550   2.544   3.292   1.396  0.2734 -0.7756  0.2093
    5THR     CB 2551   2.573   3.252   1.252 -0.2346  0.0279 -0.1232
    5THR    OG1 2552   2.698   3.301   1.202 -0.2866  0.2439 -0.0427
    5THR    HG1 2553   2.714   3.278   1.106  1.1224 -0.2138  0.2677
    5THR    CG2 2554   2.461   3.300   1.159 -0.6753 -0.6974  0.0213
    5THR      C 2555   2.416   3.241   1.463 -0.1014  0.0428  0.1190
    5THR      O 2556   2.382   3.123   1.457 -0.0128  0.0275 -0.0803
    6ILE      N 2557   2.329   3.334   1.503  0.1171  0.3063 -0.0149
    6ILE      H 2558   2.331   3.431   1.477  0.8183  1.1551  2.9142
    6ILE     CA 2559   2.210   3.297   1.581  0.1159  0.0318 -0.1441
    6ILE     CB 2560   2.231   3.305   1.732 -0.2875  0.4978 -0.1094
    6ILE    CG1 2561   2.319   3.424   1.770  0.2738  0.0753 -0.0853
    6ILE    CG2 2562   2.272   3.171   1.794 -0.5303  0.6446  0.3785
    6ILE     CD 2563   2.281   3.477   1.908 -0.6097 -0.3280 -0.1657
    6ILE      C 2564   2.080   3.359   1.528  0.1201  0.2476  0.0940
    6ILE      O 2565   2.062   3.480   1.538 -0.1943  0.2820 -0.7812
    7LEU      N 2566   1.992   3.283   1.464  0.3298  0.2775 -0.2326
    7LEU      H 2567   2.007   3.184   1.462  0.9402  0.3343 -2.9315
    7LEU     CA 2568   1.864   3.332   1.413 -0.0157 -0.4178 -0.0493
    7LEU     CB 2569   1.847   3.281   1.270 -0.1661  0.1420 -0.2358
    7LEU     CG 2570   1.721   3.316   1.191 -0.4245  0.0334  0.1281
    7LEU    CD1 2571   1.757   3.394   1.065 -0.4450  0.2833  0.2762
    7LEU    CD2 2572   1.643   3.187   1.165  0.2129 -0.3083 -0.1119
    7LEU      C 2573   1.744   3.275   1.489  0.0010  0.1496  0.4130
    7LEU      O 2574   1.736   3.160   1.533 -0.7606 -0.2064 -0.6012
    8LEU      N 2575   1.638   3.353   1.509 -0.5749 -0.4949 -0.0748
    8LEU      H 2576   1.644   3.446   1.473 -1.4083 -0.0098  0.9935
    8LEU     CA 2577   1.513   3.314   1.575 -0.4194 -0.5033  0.2159
    8LEU     CB 2578   1.495   3.401   1.700 -0.2605  0.0459 -0.1389
    8LEU     CG 2579   1.591   3.374   1.816 -0.4690  0.0017  0.0240
    8LEU    CD1 2580   1.612   3.229   1.862 -0.0298  0.1537  0.3109
    8LEU    CD2 2581   1.727   3.445   1.811 -0.2309 -0.4915 -0.7189
    8LEU      C 2582   1.389   3.347   1.492 -0.4793  0.0402  0.5128
    8LEU      O 2583   1.391   3.443   1.416 -0.1993  0.4396  1.0243
    9GLU      N 2584   1.302   3.247   1.476 -0.2911 -0.0204 -0.1909
    9GLU      H 2585   1.306   3.165   1.534  2.2991  0.3582  0.2681
    9GLU     CA 2586   1.190   3.252   1.381 -0.0192  0.2396 -0.4969
    9GLU     CB 2587   1.240   3.221   1.239  0.2040 -0.1543 -0.3340
    9GLU     CG 2588   1.137   3.267   1.136  0.0595  0.2475 -0.0141
    9GLU     CD 2589   1.200   3.275   0.997 -0.4026  0.3003 -0.2242
    9GLU    OE1 2590   1.224   3.390   0.956 -0.7357  0.6230  0.4680
    9GLU    OE2 2591   1.199   3.172   0.926  0.0128  0.2258 -0.1271
    9GLU      C 2592   1.074   3.164   1.428  0.1828  0.1187 -0.2197
    9GLU      O 2593   1.097   3.052   1.473 -0.4215  0.1738  0.2301
   10GLU      N 2594   0.954   3.215   1.402 -0.2765 -0.6190  0.4397
   10GLU      H 2595   0.942   3.313   1.392 -0.1295 -0.5143  1.2495
   10GLU     CA 2596   0.834   3.133   1.426 -0.3991 -0.3978  0.5775
   10GLU     CB 2597   0.756   3.227   1.519 -0.5381 -0.1093  0.1712
   10GLU     CG 2598   0.665   3.137   1.603 -0.3578 -0.3098  0.1528
   10GLU     CD 2599   0.558   3.208   1.687 -0.0630 -0.0851  0.3399
   10GLU    OE1 2600   0.593   3.288   1.776  0.2912 -0.1339  0.2475
   10GLU    OE2 2601   0.440   3.170   1.672 -0.3745  1.0181 -0.0266
   10GLU      C 2602   0.752   3.092   1.304 -0.1439  0.0284  0.2628
   10GLU     O1 2603   0.746   3.171   1.206  0.6886  0.0783  0.2447
   10GLU     O2 2604   0.720   2.972   1.293 -0.2194  0.1250 -0.6728
    1ACE     CA 2605   1.190   3.720   1.369 -0.1462  0.2813 -0.8411
    1ACE      C 2606   1.319   3.802   1.379  0.2414 -0.3396 -0.6746
    1ACE      O 2607   1.338   3.906   1.317 -0.2512 -0.0836 -0.4030
    2VAL      N 2608   1.421   3.741   1.460 -0.2480 -0.2046  0.0585
    2VAL      H 2609   1.424   3.644   1.481  0.2966 -0.3536 -0.6588
    2VAL     CA 2610   1.531   3.821   1.517 -0.1157 -0.3976  0.0729
    2VAL     CB 2611   1.510   3.872   1.660 -0.4072  0.4484 -0.2651
    2VAL    CG1 2612   1.458   3.764   1.755  0.4533  0.0835 -0.2054
    2VAL    CG2 2613   1.647   3.909   1.714 -0.2716  0.0019 -0.2946
    2VAL      C 2614   1.658   3.749   1.472  0.0399 -0.2095  0.2109
    2VAL      O 2615   1.665   3.626   1.478 -0.0418 -0.2836 -0.8776
    3VAL      N 2616   1.742   3.825   1.403 -0.0056 -0.1011  0.2756
    3VAL      H 2617   1.721   3.923   1.408 -2.2708 -0.2558 -3.0306
    3VAL     CA 2618   1.861   3.775   1.333 -0.4282 -0.3967 -0.2298
    3VAL     CB 2619   1.855   3.795   1.181  0.0247 -0.0896 -0.2098
    3VAL    CG1 2620   1.956   3.697   1.120 -0.1355 -0.2299 -0.2524
    3VAL    CG2 2621   1.716   3.776   1.119  0.4835 -0.1507 -1.2458
    3VAL      C 2622   1.986   3.837   1.396 -0.5160  0.0030 -0.4436
    3VAL      O 2623   2.026   3.946   1.356 -0.0966 -0.0254 -0.0995
    4VAL      N 2624   2.053   3.762   1.483 -0.1486  0.4106 -0.3738
    4VAL      H 2625   2.017   3.675   1.517 -3.4679  2.3840  1.7360
    4VAL     CA 2626   2.174   3.816   1.547 -0.1145  0.0424 -0.1198
    4VAL     CB 2627   2.147   3.860   1.691  0.2180  0.1787 -0.0988
    4VAL    CG1 2628   2.086   3.752   1.780 -0.3100  0.3933 -0.2005
    4VAL    CG2 2629   2.273   3.927   1.747  0.2126 -0.0418  0.1752
    4VAL      C 2630   2.302   3.740   1.511 -0.3939 -0.2427 -0.5202
    4VAL      O 2631   2.312   3.620   1.532 -0.5646 -0.2305 -0.3645
    5THR      N 2632   2.389   3.811   1.439 -0.2294 -0.1249 -0.2048
    5THR      H 2633   2.370   3.906   1.412  0.2127  0.3579  1.0763
    5THR     CA 2634   2.495   3.755   1.356  0.3093  0.5823 -0.0072
    5THR     CB 2635   2.476   3.758   1.204  0.1405  0.0079  0.0006
    5THR    OG1 2636   2.347   3.705   1.171  0.6509 -1.0767 -0.3265
    5THR    HG1 2637   2.291   3.779   1.132  0.6292 -0.5240  0.7099
    5THR    CG2 2638   2.586   3.679   1.134  0.3133  0.7150 -0.5272
    5THR      C 2639   2.631   3.816   1.392  0.4385  0.2058  0.1586
    5THR      O 2640   2.660   3.923   1.339 -0.3820  0.2480 -0.2256
    6ILE      N 2641   2.696   3.758   1.492  0.5024  0.4196  0.2416
    6ILE      H 2642   2.661   3.680   1.543 -1.6761  0.3140 -1.2856
    6ILE     CA 2643   2.812   3.823   1.555  0.5272 -0.1388  0.7886
    6ILE     CB 2644   2.788   3.857   1.702 -0.2515  0.5031  0.5228
    6ILE    CG1 2645   2.687   3.763   1.769 -0.0910 -0.1887 -0.1902
    6ILE    CG2 2646   2.728   3.998   1.705  0.1528  0.6944 -0.1091
    6ILE     CD 2647   2.679   3.798   1.917  0.0436  0.2313 -0.2781
    6ILE      C 2648   2.938   3.742   1.525  0.2861 -0.1044 -0.3734
    6ILE      O 2649   2.938   3.620   1.510  0.5331 -0.1523  0.0026
    7LEU      N 2650   3.049   3.814   1.509  0.4571 -0.1464  0.5447
    7LEU      H 2651   3.052   3.914   1.511 -0.8598 -0.0530 -0.5215
    7LEU     CA 2652   3.178   3.747   1.489  0.1035 -0.6811  0.0168
    7LEU     CB 2653   3.200   3.736   1.338 -0.3363 -0.2320 -0.0815
    7LEU     CG 2654   3.323   3.656   1.295 -0.0975  0.1162 -0.0491
    7LEU    CD1 2655   3.300   3.611   1.151 -0.3715 -0.2975  0.1217
    7LEU    CD2 2656   3.445   3.748   1.292  0.2890 -0.3795  0.2902
    7LEU      C 2657   3.294   3.803   1.572  0.0660  0.1271 -0.4595
    7LEU      O 2658   3.318   3.923   1.580  0.2624  0.0585  0.0162
    8LEU      N 2659   3.359   3.713   1.646 -0.4858  0.0775 -0.0228
    8LEU      H 2660   3.336   3.616   1.638  1.2726 -0.3244 -0.8773
    8LEU     CA 2661   3.465   3.750   1.741 -0.0348 -0.1695 -0.4281
    8LEU     CB 2662   3.430   3.713   1.885  0.1059 -0.0090 -0.3520
    8LEU     CG 2663   3.291   3.750   1.937  0.0479 -0.3102 -0.2879
    8LEU    CD1 2664   3.264   3.901   1.937  0.0611 -0.3077 -0.4911
    8LEU    CD2 2665   3.168   3.669   1.897 -0.1040 -0.3425  0.2334
    8LEU      C 2666   3.605   3.697   1.706 -0.0778 -0.3189 -0.3745
    8LEU      O 2667   3.640   3.581   1.721 -0.0704 -0.2524  0.1625
    9GLU      N 2668   3.667   3.782   1.625  0.0333  0.0788  0.1154
    9GLU      H 2669   3.625   3.866   1.592  0.7307 -0.1837 -1.5492
    9GLU     CA 2670   3.801   3.775   1.563 -0.0938 -0.3878 -0.1104
    9GLU     CB 2671   3.776   3.798   1.414  0.1113  0.2389 -0.0484
    9GLU     CG 2672   3.875   3.751   1.307 -0.1806  0.1465 -0.2797
    9GLU     CD 2673   3.823   3.802   1.173 -0.4991  0.1588 -0.1532
    9GLU    OE1 2674   3.849   3.730   1.073 -0.1146 -0.0463  0.0917
    9GLU    OE2 2675   3.765   3.913   1.168 -0.7846  0.0108 -0.1576
    9GLU      C 2676   3.904   3.871   1.621 -0.3934 -0.2926  0.2724
    9GLU      O 2677   3.879   3.991   1.633  0.2257 -0.0798 -0.5157
   10GLU      N 2678   4.022   3.813   1.643 -0.3602 -0.3666 -0.1013
   10GLU      H 2679   4.048   3.730   1.594 -0.4604 -0.4083 -0.0836
   10GLU     CA 2680   4.131   3.883   1.713 -0.4077 -0.2036 -0.1909
   10GLU     CB 2681   4.172   3.826   1.848  0.1838  0.5805 -0.0312
   10GLU     CG 2682   4.309   3.871   1.901  0.3987  0.0670 -0.1384
   10GLU     CD 2683   4.294   3.971   2.016 -0.3359  0.3793 -0.4908
   10GLU    OE1 2684   4.387   3.983   2.099 -0.0224  0.3558 -0.8368
   10GLU    OE2 2685   4.191   4.040   2.028 -0.5530 -0.0023 -0.1043
   10GLU      C 2686   4.252   3.885   1.618  0.2683  0.0368  0.6619
   10GLU     O1 2687   4.296   3.775   1.580 -0.2285  0.0990 -0.1136
   10GLU     O2 2688   4.311   3.993   1.597  0.1682 -0.0657 -0.1680
    1ACE     CA 2689   1.142   3.406   6.698 -0.0626  0.2444  0.4220
    1ACE      C 2690   1.254   3.306   6.669 -0.3555  0.1329 -0.3316
    1ACE      O 2691   1.250   3.194   6.720  0.2186  0.4565  0.4372
    2VAL      N 2692   1.375   3.354   6.609 -0.2189  0.2470  0.0324
    2VAL      H 2693   1.398   3.451   6.614  1.3624 -0.0426 -0.9552
    2VAL     CA 2694   1.485   3.258   6.594 -0.1848  0.3777 -0.6100
    2VAL     CB 2695   1.500   3.227   6.445  0.0749  0.3153 -0.5730
    2VAL    CG1 2696   1.395   3.128   6.394  0.2140 -0.1978  0.1255
    2VAL    CG2 2697   1.518   3.350   6.355 -0.1656  0.4782 -0.4024
    2VAL      C 2698   1.617   3.314   6.650 -0.5911  0.2769  0.4800
    2VAL      O 2699   1.645   3.434   6.648  0.2726  0.0748 -0.1476
    3VAL      N 2700   1.704   3.218   6.677 -0.2866  0.4247  0.0369
    3VAL      H 2701   1.677   3.122   6.666  0.5808  0.2428 -0.6661
    3VAL     CA 2702   1.837   3.244   6.734 -0.1262  0.0847 -0.1723
    3VAL     CB 2703   1.857   3.186   6.874  0.2887  0.1911 -0.1864
    3VAL    CG1 2704   2.000   3.205   6.926  0.4530 -0.2890 -0.4608
    3VAL    CG2 2705   1.745   3.223   6.972  0.4707 -0.2041  0.1713
    3VAL      C 2706   1.956   3.218   6.641 -0.1269 -0.0545 -0.1334
    3VAL      O 2707   1.992   3.101   6.625 -0.7988 -0.3569  0.4811
    4VAL      N 2708   2.012   3.324   6.584 -0.1895 -0.2706 -0.5955
    4VAL      H 2709   1.995   3.416   6.617  3.6769  0.0239  1.0490
    4VAL     CA 2710   2.135   3.319   6.504  0.1209  0.0216 -0.1367
    4VAL     CB 2711   2.101   3.340   6.356 -0.0069 -0.1133 -0.1262
    4VAL    CG1 2712   1.995   3.448   6.333  0.0777 -0.0073 -0.0209
    4VAL    CG2 2713   2.226   3.373   6.275  0.2965  0.2316  0.4743
    4VAL      C 2714   2.245   3.406   6.566 -0.2801 -0.0898  0.7391
    4VAL      O 2715   2.224   3.523   6.598  0.1729  0.1172  0.2938
    5THR      N 2716   2.338   3.328   6.620  0.0143 -0.2718 -0.0188
    5THR      H 2717   2.339   3.229   6.606 -2.4839 -0.3694  0.1319
    5THR     CA 2718   2.456   3.370   6.697 -0.1226  0.0818  0.0033
    5THR     CB 2719   2.461   3.308   6.838 -0.0085 -0.5985 -0.2940
    5THR    OG1 2720   2.333   3.319   6.902  0.0674 -0.0985 -0.2239
    5THR    HG1 2721   2.311   3.225   6.925  1.7812 -0.1209  1.5771
    5THR    CG2 2722   2.552   3.395   6.925  0.0046 -0.5643 -0.3418
    5THR      C 2723   2.584   3.324   6.626  0.1948  0.1341  0.5301
    5THR      O 2724   2.601   3.203   6.610 -0.1889  0.1846 -0.3487
    6ILE      N 2725   2.665   3.409   6.563 -0.2253  0.3137  0.2233
    6ILE      H 2726   2.634   3.500   6.536  0.9013  0.5140 -0.4462
    6ILE     CA 2727   2.800   3.376   6.516 -0.3469  0.2396 -0.0740
    6ILE     CB 2728   2.800   3.362   6.364  0.0136 -0.3160 -0.0269
    6ILE    CG1 2729   2.727   3.480   6.298  0.4747 -0.1123 -0.1718
    6ILE    CG2 2730   2.751   3.225   6.315 -0.5843 -0.2642  0.4114
    6ILE     CD 2731   2.747   3.476   6.146 -0.1017 -0.7475 -0.2370
    6ILE      C 2732   2.925   3.445   6.573 -0.1647  0.0176 -0.2043
    6ILE      O 2733   2.938   3.567   6.578  0.5805 -0.0619 -0.0811
    7LEU      N 2734   3.005   3.358   6.634 -0.1339  0.5377  0.5042
    7LEU      H 2735   2.965   3.267   6.648  0.4443  0.1724 -0.1673
    7LEU     CA 2736   3.142   3.392   6.673  0.0718 -0.1313  0.3816
    7LEU     CB 2737   3.171   3.318   6.804 -0.9726  0.4932  0.9788
    7LEU     CG 2738   3.248   3.387   6.917  0.1426  0.0482  0.5004
    7LEU    CD1 2739   3.150   3.477   6.991 -0.1469 -0.1151  0.3196
    7LEU    CD2 2740   3.314   3.293   7.019 -0.5832 -0.6948  0.2966
    7LEU      C 2741   3.247   3.345   6.573 -0.3917  0.1137 -0.2241
    7LEU      O 2742   3.254   3.226   6.543  0.6162  0.0726  0.1292
    8LEU      N 2743   3.318   3.442   6.514  0.1132  0.3388  0.7285
    8LEU      H 2744   3.306   3.540   6.529 -2.5464  0.6211 -2.1839
    8LEU     CA 2745   3.421   3.418   6.412  0.1031  1.0558  0.5446
    8LEU     CB 2746   3.397   3.494   6.282 -0.2119 -0.1878 -0.1383
    8LEU     CG 2747   3.259   3.474   6.218 -0.2804 -0.2879  0.0409
    8LEU    CD1 2748   3.211   3.329   6.214 -0.9665 -0.0602 -0.0491
    8LEU    CD2 2749   3.157   3.563   6.290 -0.8905 -0.2206 -0.8794
    8LEU      C 2750   3.558   3.465   6.462  0.7123  0.1852 -0.2735
    8LEU      O 2751   3.575   3.586   6.474  0.1337  0.2624 -0.1754
    9GLU      N 2752   3.645   3.383   6.520 -0.0002 -0.2096  0.2594
    9GLU      H 2753   3.622   3.285   6.519 -2.4504  0.3047 -0.0440
    9GLU     CA 2754   3.772   3.418   6.585  0.1721 -0.0981 -0.1288
    9GLU     CB 2755   3.751   3.404   6.737  0.5592 -0.0136 -0.0679
    9GLU     CG 2756   3.850   3.477   6.828  0.3865  0.1951 -0.0455
    9GLU     CD 2757   3.817   3.456   6.976 -0.1391  0.0360 -0.1818
    9GLU    OE1 2758   3.831   3.560   7.044 -0.5054 -0.6712  1.0071
    9GLU    OE2 2759   3.787   3.340   7.012  0.3132 -0.1268 -0.3150
    9GLU      C 2760   3.900   3.346   6.542 -0.1517 -0.5420 -0.3622
    9GLU      O 2761   3.910   3.224   6.549 -0.4088 -0.5543 -0.1969
   10GLU      N 2762   3.998   3.427   6.502 -0.0578 -0.3834  0.1816
   10GLU      H 2763   3.989   3.525   6.484  0.0621 -0.4916 -0.5144
   10GLU     CA 2764   4.138   3.385   6.487  0.0132 -0.2969  0.5928
   10GLU     CB 2765   4.201   3.430   6.356  0.1432  0.6922  0.9879
   10GLU     CG 2766   4.342   3.372   6.334 -0.3279 -0.0284 -0.2799
   10GLU     CD 2767   4.429   3.441   6.229 -0.0983 -0.0233 -0.0866
   10GLU    OE1 2768   4.530   3.498   6.275  0.1545 -0.5991  0.0782
   10GLU    OE2 2769   4.401   3.435   6.108 -0.3180 -0.9370 -0.0005
   10GLU      C 2770   4.218   3.437   6.606 -0.0758  0.0260  0.5125
   10GLU     O1 2771   4.182   3.548   6.650 -0.3972 -0.1317  0.6520
   10GLU     O2 2772   4.323   3.376   6.639  0.1036  0.1463  0.1702
    1ACE     CA 2773   3.772   3.882   6.622  0.5310  0.6895 -0.1078
    1ACE      C 2774   3.647   3.970   6.612  0.2210  0.2617 -0.0416
    1ACE      O 2775   3.628   4.053   6.700 -0.2759  0.2269 -0.1146
    2VAL      N 2776   3.540   3.896   6.552  0.1247  0.1166  0.3084
    2VAL      H 2777   3.523   3.798   6.560 -1.8498  0.1286 -2.3190
    2VAL     CA 2778   3.420   3.962   6.499 -0.0162 -0.4237 -0.0541
    2VAL     CB 2779   3.428   3.993   6.349  0.2960 -0.2789 -0.0099
    2VAL    CG1 2780   3.451   3.871   6.259 -0.5376 -0.0934 -0.4832
    2VAL    CG2 2781   3.313   4.078   6.294  0.4523 -0.0135  0.0741
    2VAL      C 2782   3.297   3.880   6.536 -0.4118  0.2864  0.2320
    2VAL      O 2783   3.296   3.757   6.544  0.0711  0.2165 -0.6249
    3VAL      N 2784   3.199   3.941   6.602 -0.3236  0.0700  0.5666
    3VAL      H 2785   3.207   4.040   6.615  0.2836  0.1097 -0.0422
    3VAL     CA 2786   3.083   3.873   6.661 -0.1953 -0.6817 -0.0345
    3VAL     CB 2787   3.080   3.864   6.814 -0.6018 -0.0758 -0.0066
    3VAL    CG1 2788   2.959   3.783   6.862 -0.6956  0.0906  0.0390
    3VAL    CG2 2789   3.216   3.813   6.863 -0.5587 -0.1487 -0.1988
    3VAL      C 2790   2.956   3.940   6.611  0.1804  0.0338 -0.0471
    3VAL      O 2791   2.926   4.055   6.640 -0.3510 -0.1828  0.2755
    4VAL      N 2792   2.880   3.855   6.542 -0.4905  0.1236  0.5591
    4VAL      H 2793   2.896   3.756   6.549  0.4995  0.0188 -1.8702
    4VAL     CA 2794   2.746   3.894   6.497 -0.2334  0.6229  0.2099
    4VAL     CB 2795   2.747   3.925   6.347  0.3241  0.1862  0.1172
    4VAL    CG1 2796   2.824   3.823   6.264  0.0202  0.7616 -0.8955
    4VAL    CG2 2797   2.606   3.944   6.289  0.4008 -0.1789 -0.1897
    4VAL      C 2798   2.628   3.815   6.554  0.1159 -0.2247 -0.2266
    4VAL      O 2799   2.613   3.695   6.531  0.0744 -0.2641  0.0015
    5THR      N 2800   2.558   3.873   6.651  0.2988 -0.2040 -0.1076
    5THR      H 2801   2.568   3.972   6.665  0.9570 -0.0295 -1.6046
    5THR     CA 2802   2.449   3.815   6.731  0.2697 -0.2023 -0.1464
    5THR     CB 2803   2.458   3.834   6.882 -0.3847  0.1308 -0.1485
    5THR    OG1 2804   2.596   3.817   6.915 -0.4102  0.1483 -0.0303
    5THR    HG1 2805   2.593   3.759   6.996  0.1080 -0.5751 -0.5181
    5THR    CG2 2806   2.370   3.742   6.968 -0.1477 -0.0105 -0.0573
    5THR      C 2807   2.330   3.895   6.677  0.2249 -0.3943 -0.3348
    5THR      O 2808   2.298   4.000   6.732  0.4077 -0.4547 -0.1071
    6ILE      N 2809   2.254   3.835   6.586  0.1134 -0.0710 -0.4567
    6ILE      H 2810   2.262   3.739   6.558 -1.6964 -0.4288  0.0950
    6ILE     CA 2811   2.132   3.891   6.526 -0.0944  0.3828  0.3773
    6ILE     CB 2812   2.151   3.904   6.375  0.2154 -0.2072  0.3615
    6ILE    CG1 2813   2.223   3.790   6.304  0.1946  0.0204 -0.0292
    6ILE    CG2 2814   2.230   4.033   6.352 -0.4128  0.1247  0.0445
    6ILE     CD 2815   2.162   3.776   6.164  0.0930  0.0363  0.0141
    6ILE      C 2816   2.004   3.818   6.566 -0.2313  0.0915 -0.5696
    6ILE      O 2817   1.974   3.706   6.525 -0.2269 -0.0973 -0.0647
    7LEU      N 2818   1.910   3.902   6.607  0.0826  0.3548 -0.3807
    7LEU      H 2819   1.923   4.000   6.623  1.7867  0.2145 -0.7318
    7LEU     CA 2820   1.787   3.849   6.667  0.4241 -0.0064 -0.0049
    7LEU     CB 2821   1.763   3.907   6.807  0.5024 -0.1703  0.0774
    7LEU     CG 2822   1.640   3.860   6.885  0.4444  0.3105  0.2764
    7LEU    CD1 2823   1.642   3.708   6.900 -0.8430  0.2661  0.1101
    7LEU    CD2 2824   1.635   3.941   7.014 -0.0663  0.1393  0.3653
    7LEU      C 2825   1.672   3.874   6.570 -0.2282 -0.0916  0.7414
    7LEU      O 2826   1.663   3.984   6.516 -0.2421  0.0723  1.0743
    8LEU      N 2827   1.587   3.775   6.543  0.0843 -0.0501 -0.4120
    8LEU      H 2828   1.597   3.690   6.594 -0.8881 -1.3006 -2.1928
    8LEU     CA 2829   1.462   3.789   6.467  0.0098  0.2593 -0.2343
    8LEU     CB 2830   1.456   3.714   6.334  0.2867  0.0568 -0.1342
    8LEU     CG 2831   1.535   3.764   6.212 -0.2547 -0.1652 -0.5781
    8LEU    CD1 2832   1.511   3.914   6.205  0.6929 -0.0058 -0.5775
    8LEU    CD2 2833   1.680   3.716   6.212 -0.3776 -0.5629  0.1615
    8LEU      C 2834   1.350   3.735   6.557  0.3362  0.1653  0.1168
    8LEU      O 2835   1.352   3.621   6.603 -0.3130  0.2289  0.3167
    9GLU      N 2836   1.259   3.828   6.584 -0.1243 -0.0883 -0.5360
    9GLU      H 2837   1.261   3.906   6.521  2.7131  0.0499 -0.3969
    9GLU     CA 2838   1.147   3.815   6.678  0.1303  0.1120 -0.2019
    9GLU     CB 2839   1.183   3.858   6.821 -0.0980  0.3423 -0.2142
    9GLU     CG 2840   1.088   3.788   6.918  0.0556  0.4462  0.0127
    9GLU     CD 2841   1.133   3.830   7.058  0.1178 -0.3573  0.2375
    9GLU    OE1 2842   1.204   3.749   7.122  0.3132 -0.0283  0.4371
    9GLU    OE2 2843   1.109   3.942   7.109  0.5982 -0.3960  0.5547
    9GLU      C 2844   1.033   3.903   6.628 -0.1222 -0.0327  0.1133
    9GLU      O 2845   1.059   4.005   6.565 -0.5587  0.2429  0.3712
   10GLU      N 2846   0.909   3.856   6.637 -0.0020 -0.3937 -0.0872
   10GLU      H 2847   0.885   3.766   6.671  2.6842 -0.9794  0.4460
   10GLU     CA 2848   0.787   3.936   6.616 -0.1098 -0.5382 -0.0122
   10GLU     CB 2849   0.711   3.885   6.493  0.5371 -0.7606 -0.3227
   10GLU     CG 2850   0.586   3.954   6.438  0.7068 -0.2469 -0.0691
   10GLU     CD 2851   0.575   3.929   6.288 -0.1418 -0.2056 -0.0182
   10GLU    OE1 2852   0.548   3.813   6.248 -0.4165 -0.2135  0.1963
   10GLU    OE2 2853   0.558   4.025   6.210 -0.6236 -0.0819  0.2417
   10GLU      C 2854   0.698   3.944   6.740 -0.0743 -0.5569  0.0148
   10GLU     O1 2855   0.654   3.833   6.777 -0.8175 -0.1887  0.2527
   10GLU     O2 2856   0.674   4.059   6.783 -0.3177 -0.5760 -0.0712
    1ACE     CA 2857   3.623   3.341   5.365 -0.5824  0.2385 -0.3115
    1ACE      C 2858   3.522   3.266   5.453 -0.0613 -0.2052 -0.0854
    1ACE      O 2859   3.497   3.146   5.438  0.3048 -0.3677  0.6012
    2VAL      N 2860   3.473   3.349   5.559  0.1661 -0.1448 -0.0271
    2VAL      H 2861   3.469   3.448   5.546 -2.8988 -0.1080  0.6213
    2VAL     CA 2862   3.368   3.298   5.648  0.2025  0.0054  0.1001
    2VAL     CB 2863   3.420   3.297   5.792 -0.2436  0.5433  0.2731
    2VAL    CG1 2864   3.488   3.428   5.833  0.5553  0.2918 -0.2123
    2VAL    CG2 2865   3.317   3.260   5.899 -0.3564  0.6171  0.1893
    2VAL      C 2866   3.236   3.371   5.621  0.2339 -0.0478 -0.1964
    2VAL      O 2867   3.182   3.451   5.697  0.5447  0.2218 -0.2587
    3VAL      N 2868   3.176   3.319   5.514  0.2312  0.6227 -0.5257
    3VAL      H 2869   3.205   3.229   5.483 -1.0060 -0.6507  1.7689
    3VAL     CA 2870   3.055   3.378   5.456 -0.3405  0.2750  0.2996
    3VAL     CB 2871   3.062   3.336   5.309 -0.0799 -0.0057  0.3913
    3VAL    CG1 2872   2.952   3.410   5.234  0.1210 -0.4103 -0.3107
    3VAL    CG2 2873   3.193   3.374   5.239 -0.1087 -0.2625  0.1976
    3VAL      C 2874   2.925   3.317   5.510 -0.5914 -0.2739 -0.8886
    3VAL      O 2875   2.914   3.196   5.528 -0.1147 -0.2464 -0.3780
    4VAL      N 2876   2.829   3.403   5.543 -0.3258 -0.3940  0.2175
    4VAL      H 2877   2.842   3.498   5.517  1.9412 -0.4017  1.1413
    4VAL     CA 2878   2.702   3.365   5.608 -0.3064 -0.2738  0.3257
    4VAL     CB 2879   2.715   3.380   5.759  0.0885 -0.0195  0.2678
    4VAL    CG1 2880   2.786   3.510   5.798  0.3085 -0.0904  0.1048
    4VAL    CG2 2881   2.584   3.359   5.836  0.1283 -0.2649  0.2713
    4VAL      C 2882   2.577   3.432   5.551 -0.0021  0.1060  0.0993
    4VAL      O 2883   2.538   3.548   5.567  0.2154  0.1089  0.6106
    5THR      N 2884   2.516   3.347   5.470 -0.3431  0.2657  0.1852
    5THR      H 2885   2.537   3.249   5.478  0.4390  0.2645 -1.3925
    5THR     CA 2886   2.406   3.375   5.376 -0.1466 -0.0659 -0.1462
    5THR     CB 2887   2.434   3.326   5.233  0.0188 -0.0290 -0.1269
    5THR    OG1 2888   2.565   3.353   5.182  0.1649 -0.5718 -0.0461
    5THR    HG1 2889   2.605   3.437   5.218 -0.8334 -0.5299  1.0238
    5THR    CG2 2890   2.327   3.375   5.135  0.1638  0.2054 -0.1691
    5THR      C 2891   2.278   3.305   5.421  0.0374 -0.2560  0.0839
    5THR      O 2892   2.258   3.184   5.419  0.1040 -0.2598 -0.5837
    6ILE      N 2893   2.196   3.383   5.492 -0.4467 -0.3588 -0.3594
    6ILE      H 2894   2.194   3.482   5.480  0.7160 -0.0961  1.2463
    6ILE     CA 2895   2.075   3.324   5.552 -0.0791 -0.6679  0.0885
    6ILE     CB 2896   2.093   3.312   5.703 -0.2691  0.3075  0.1985
    6ILE    CG1 2897   2.100   3.447   5.775  0.2289  0.2595  0.2486
    6ILE    CG2 2898   2.225   3.240   5.734 -0.3490  0.1714  0.2213
    6ILE     CD 2899   2.096   3.436   5.927 -0.4752  0.3463  0.2386
    6ILE      C 2900   1.948   3.400   5.512  0.1925 -0.2860 -0.0656
    6ILE      O 2901   1.955   3.513   5.466  0.3543 -0.1536  0.2840
    7LEU      N 2902   1.838   3.325   5.510  0.0370 -0.0346 -1.2198
    7LEU      H 2903   1.852   3.231   5.541  0.4856  0.1790 -0.7548
    7LEU     CA 2904   1.701   3.363   5.473 -0.3403 -0.1910 -0.0361
    7LEU     CB 2905   1.666   3.304   5.336  0.0503 -0.0381 -0.2032
    7LEU     CG 2906   1.573   3.397   5.258 -0.1686 -0.0827  0.0032
    7LEU    CD1 2907   1.630   3.425   5.118 -0.4893 -0.0064 -0.1124
    7LEU    CD2 2908   1.439   3.324   5.248 -0.1290 -0.1426 -0.0921
    7LEU      C 2909   1.600   3.311   5.575 -0.2940 -0.4376 -0.1140
    7LEU      O 2910   1.615   3.196   5.616 -0.0498 -0.3939 -0.0783
    8LEU      N 2911   1.498   3.391   5.604  0.2630  0.1290  0.3381
    8LEU      H 2912   1.501   3.489   5.586 -0.4371  0.2034  0.5613
    8LEU     CA 2913   1.381   3.363   5.689 -0.1404  0.0247 -0.2384
    8LEU     CB 2914   1.383   3.442   5.820 -0.2660 -0.2396 -0.0761
    8LEU     CG 2915   1.494   3.430   5.924  0.0851 -0.1832 -0.4428
    8LEU    CD1 2916   1.529   3.283   5.950 -0.2329 -0.0476  0.8126
    8LEU    CD2 2917   1.619   3.515   5.898 -0.1187  0.2986  0.1278
    8LEU      C 2918   1.250   3.400   5.620 -0.2973 -0.1816 -0.0525
    8LEU      O 2919   1.196   3.510   5.627  0.3619  0.1093  0.6315
    9GLU      N 2920   1.179   3.296   5.576 -0.3288 -0.4805  0.6859
    9GLU      H 2921   1.184   3.198   5.591 -0.8424 -1.0011 -2.0296
    9GLU     CA 2922   1.053   3.321   5.505  0.0083 -0.1687  0.1942
    9GLU     CB 2923   1.079   3.308   5.354 -0.3769  0.3907  0.0749
    9GLU     CG 2924   0.991   3.411   5.283 -0.3185  0.1342 -0.3718
    9GLU     CD 2925   1.017   3.418   5.132 -0.1973 -0.3818 -0.3764
    9GLU    OE1 2926   0.919   3.379   5.064 -0.3486 -0.1394 -0.2988
    9GLU    OE2 2927   1.127   3.465   5.096  0.0107 -0.2951  0.3442
    9GLU      C 2928   0.948   3.218   5.546 -0.1407 -0.2203 -0.3026
    9GLU      O 2929   0.981   3.099   5.546  0.4581 -0.0579 -0.5741
   10GLU      N 2930   0.827   3.273   5.540  0.0558  0.1995 -0.4096
   10GLU      H 2931   0.811   3.365   5.505 -3.5213  0.1261  0.6737
   10GLU     CA 2932   0.697   3.210   5.563  0.1702  0.1259  0.0522
   10GLU     CB 2933   0.652   3.242   5.706 -0.3809 -0.2242 -0.0382
   10GLU     CG 2934   0.525   3.172   5.753 -0.4828 -0.0750 -0.0907
   10GLU     CD 2935   0.490   3.221   5.894  0.6349 -0.1119  0.2044
   10GLU    OE1 2936   0.428   3.328   5.902  0.2178 -0.3420  0.0771
   10GLU    OE2 2937   0.517   3.143   5.988 -0.1342 -0.2133  0.3431
   10GLU      C 2938   0.600   3.270   5.460  0.1791 -0.4351 -0.2831
   10GLU     O1 2939   0.606   3.392   5.437  0.1279 -0.5404 -0.8712
   10GLU     O2 2940   0.544   3.187   5.386 -0.0240 -0.2220 -0.3678
    1ACE     CA 2941   1.009   3.840   5.448 -0.7890 -0.2095 -0.1654
    1ACE      C 2942   1.135   3.912   5.497 -1.0070 -0.3091  0.5562
    1ACE      O 2943   1.156   4.032   5.481 -0.7197 -0.6227 -1.6702
    2VAL      N 2944   1.242   3.839   5.558  0.0716  0.7605 -0.0023
    2VAL      H 2945   1.228   3.743   5.582  0.0056  0.2466 -1.9068
    2VAL     CA 2946   1.372   3.892   5.598  0.1189  0.4762  0.2286
    2VAL     CB 2947   1.368   3.914   5.750 -0.2445  0.5390  0.2108
    2VAL    CG1 2948   1.349   3.784   5.828 -0.0489  0.5075  0.2079
    2VAL    CG2 2949   1.497   3.982   5.795  0.2846 -0.1656 -0.2145
    2VAL      C 2950   1.502   3.824   5.555 -0.1082 -0.0827  0.4240
    2VAL      O 2951   1.510   3.703   5.575  0.2134 -0.0677  0.3941
    3VAL      N 2952   1.591   3.887   5.478  0.3343 -0.0645  0.9458
    3VAL      H 2953   1.567   3.979   5.447 -3.6823 -1.7842 -1.9549
    3VAL     CA 2954   1.713   3.831   5.419 -0.1712 -0.2454  0.0484
    3VAL     CB 2955   1.696   3.861   5.270  0.6469  0.1259  0.0235
    3VAL    CG1 2956   1.812   3.788   5.202  0.0940 -0.3828 -0.3810
    3VAL    CG2 2957   1.569   3.798   5.213  0.4513  0.3713  0.1857
    3VAL      C 2958   1.837   3.891   5.486 -0.3062  0.0846  0.0055
    3VAL      O 2959   1.843   4.011   5.515  1.0179  0.0156  0.0852
    4VAL      N 2960   1.930   3.808   5.533 -0.0771  0.1142 -0.3910
    4VAL      H 2961   1.919   3.709   5.524  0.7923  0.0868 -1.3948
    4VAL     CA 2962   2.055   3.853   5.595 -0.1469  0.0360 -0.1919
    4VAL     CB 2963   2.048   3.858   5.748 -0.3045 -0.6721 -0.1713
    4VAL    CG1 2964   1.951   3.750   5.793 -0.4983 -0.3485  0.1953
    4VAL    CG2 2965   2.175   3.849   5.833 -0.4164  0.0118  0.0742
    4VAL      C 2966   2.176   3.786   5.529  0.3067  0.2393  0.4302
    4VAL      O 2967   2.199   3.666   5.540  0.2429  0.1716 -0.1477
    5THR      N 2968   2.251   3.863   5.451  0.4593  0.3853  0.7161
    5THR      H 2969   2.234   3.961   5.453  0.1276  0.3625 -0.3304
    5THR     CA 2970   2.365   3.818   5.368  0.0372 -0.0418  0.3585
    5THR     CB 2971   2.334   3.830   5.219  0.2975  0.1657  0.3216
    5THR    OG1 2972   2.211   3.764   5.191  0.4047  0.0847  0.0416
    5THR    HG1 2973   2.165   3.816   5.118 -1.3566 -1.2042  0.1574
    5THR    CG2 2974   2.435   3.764   5.125 -0.3158  0.0371 -0.2570
    5THR      C 2975   2.491   3.899   5.401 -0.0133  0.2694 -0.2082
    5THR      O 2976   2.518   4.006   5.346 -0.0253  0.1173 -0.5172
    6ILE      N 2977   2.549   3.847   5.509 -0.6511  0.2821  0.1436
    6ILE      H 2978   2.516   3.763   5.553 -1.0595  0.1177 -0.4562
    6ILE     CA 2979   2.674   3.907   5.556 -0.1091 -0.8693  0.2052
    6ILE     CB 2980   2.659   3.928   5.707  0.4790  0.3929  0.1021
    6ILE    CG1 2981   2.589   3.816   5.785  0.3818  0.3058 -0.1115
    6ILE    CG2 2982   2.583   4.056   5.741  0.0425  0.3538 -0.7085
    6ILE     CD 2983   2.623   3.815   5.934  0.2626  0.0597 -0.0843
    6ILE      C 2984   2.794   3.821   5.517  0.6795 -0.2126  1.1167
    6ILE      O 2985   2.779   3.699   5.515 -0.6025 -0.0573 -0.1343
    7LEU      N 2986   2.898   3.895   5.480 -0.3741  0.5884 -0.3556
    7LEU      H 2987   2.892   3.995   5.471  0.8947  1.1019  2.9269
    7LEU     CA 2988   3.032   3.839   5.457 -0.4014  0.3068  0.1600
    7LEU     CB 2989   3.062   3.909   5.325  0.0405  0.3726  0.2931
    7LEU     CG 2990   3.156   3.824   5.240 -0.3041  0.3823 -0.0996
    7LEU    CD1 2991   3.079   3.750   5.130 -0.4595  0.7067 -0.2096
    7LEU    CD2 2992   3.270   3.913   5.191  0.3249 -0.1106  0.4451
    7LEU      C 2993   3.127   3.903   5.558  0.1056 -0.4135  0.1464
    7LEU      O 2994   3.100   4.015   5.603 -0.1759 -0.2839 -0.3406
    8LEU      N 2995   3.229   3.832   5.606  0.4833 -0.3438 -0.5374
    8LEU      H 2996   3.247   3.739   5.576 -1.6931 -2.1015  2.8898
    8LEU     CA 2997   3.329   3.880   5.703 -0.1869  0.0620 -0.0301
    8LEU     CB 2998   3.312   3.813   5.839  0.2211 -0.2886 -0.1463
    8LEU     CG 2999   3.176   3.812   5.910  0.2203 -0.5303 -0.1496
    8LEU    CD1 3000   3.132   3.950   5.959 -0.3470 -0.7357 -0.0679
    8LEU    CD2 3001   3.086   3.700   5.856 -0.1111 -0.1233 -0.4513
    8LEU      C 3002   3.470   3.852   5.648 -0.1100  0.6391 -0.1319
    8LEU      O 3003   3.525   3.744   5.669 -0.6613  0.3393 -0.1914
    9GLU      N 3004   3.525   3.947   5.574 -0.2204  0.3703 -0.5614
    9GLU      H 3005   3.471   4.029   5.552 -2.9175 -0.9957  0.5745
    9GLU     CA 3006   3.659   3.933   5.515  0.1716 -0.0079  0.3949
    9GLU     CB 3007   3.617   3.956   5.369 -0.0203 -0.4860  0.3721
    9GLU     CG 3008   3.724   3.907   5.271  0.1016 -0.0923  0.3061
    9GLU     CD 3009   3.778   4.017   5.180 -0.0392 -0.0876  0.2284
    9GLU    OE1 3010   3.787   3.997   5.057 -0.0777 -0.6741  0.3168
    9GLU    OE2 3011   3.829   4.111   5.244  0.0507  0.0829 -0.0910
    9GLU      C 3012   3.768   4.030   5.559  0.2969 -0.0176  0.1066
    9GLU      O 3013   3.739   4.139   5.608  0.1675 -0.0116  0.0190
   10GLU      N 3014   3.889   3.979   5.578  0.3265 -0.0040 -0.0446
   10GLU      H 3015   3.917   3.896   5.531  1.8821  1.0363 -1.0954
   10GLU     CA 3016   3.997   4.059   5.639  0.3510  0.1172 -0.2443
   10GLU     CB 3017   4.023   3.991   5.774  0.2773 -0.1172 -0.3466
   10GLU     CG 3018   4.118   4.084   5.851  0.5878 -0.4445 -0.3354
   10GLU     CD 3019   4.153   4.031   5.990 -0.2002  0.6776  0.3014
   10GLU    OE1 3020   4.266   3.982   6.012 -0.2508  0.3591 -0.1414
   10GLU    OE2 3021   4.063   4.043   6.076 -0.6998  0.0769 -0.1280
   10GLU      C 3022   4.117   4.057   5.545  0.0355  0.3247 -0.6526
   10GLU     O1 3023   4.192   3.961   5.519  0.3090  0.3956 -0.1339
   10GLU     O2 3024   4.154   4.167   5.497  0.2985  0.2917 -0.5278
   11SOL     OW 3025   0.877   1.138   2.292  0.2004 -0.4872  0.4975
   11SOL    HW1 3026   0.838   1.078   2.223 -0.8435  1.8000 -1.0109
   11SOL    HW2 3027   0.959   1.183   2.255 -1.3539  2.0940 -0.0275
   12SOL     OW 3028   1.239   2.694   0.026 -0.6198 -0.4658 -0.4259
   12SOL    HW1 3029   1.214   2.708   0.122 -0.3492 -0.6051 -0.3332
   12SOL    HW2 3030   1.335   2.718   0.013 -1.2713  1.9069 -1.1891
   13SOL     OW 3031   0.826   0.749   6.326  0.4557 -0.0082 -0.3602
   13SOL    HW1 3032   0.780   0.730   6.239 -0.2281  1.6428 -0.3921
   13SOL    HW2 3033   0.796   0.684   6.395 -0.5471 -0.0935 -0.8570
   14SOL     OW 3034   4.961   3.822   5.535  0.3800  0.1630 -0.4902
   14SOL    HW1 3035   4.865   3.799   5.552  0.3804 -0.4079 -1.2111
   14SOL    HW2 3036   0.027   3.861   5.618 -0.1349 -0.7075  0.1847
   15SOL     OW 3037   0.283   1.914   1.847  0.2885  0.6857  0.2481
   15SOL    HW1 3038   0.305   1.871   1.935 -1.2155 -0.7836 -0.0325
   15SOL    HW2 3039   0.280   1.844   1.776 -0.4144  1.5438 -0.5941
   16SOL     OW 3040   2.431   4.656   6.130 -0.0667  0.1975  0.0815
   16SOL    HW1 3041   2.345   4.707   6.128 -0.3452 -0.2308  0.8305
   16SOL    HW2 3042   2.429   4.591   6.206  0.1479 -1.1749 -1.0575
   17SOL     OW 3043   0.219   3.697   5.021 -0.1011 -0.1628  0.0667
   17SOL    HW1 3044   0.194   3.652   4.935  1.1533  0.4625 -0.6484
   17SOL    HW2 3045   0.184   3.791   5.020  0.3940  0.0208 -0.0019
   18SOL     OW 3046   2.909   4.496   1.626 -0.2504 -0.2921  0.0584
   18SOL    HW1 3047   2.992   4.529   1.581 -0.1302 -1.7975 -0.8999
   18SOL    HW2 3048   2.829   4.540   1.585  0.0044  0.4466  0.3312
   19SOL     OW 3049   4.626   2.972   5.269  0.1419  0.5148  0.3147
   19SOL    HW1 3050   4.547   3.028   5.244  1.1454  1.8745  0.0948
   19SOL    HW2 3051   4.662   3.003   5.356  1.0944  0.6520 -0.1154
   20SOL     OW 3052   4.969   3.359   6.251  0.0383 -0.1935 -0.0339
   20SOL    HW1 3053   0.018   3.265   6.276 -0.9433 -0.2282  0.7915
   20SOL    HW2 3054   0.016   3.374   6.155  3.2145 -0.3092  0.5170
   21SOL     OW 3055   1.887   2.112   0.498 -0.7630  0.1609  0.0959
   21SOL    HW1 3056   1.908   2.209   0.502 -2.8580  0.6378  2.2911
   21SOL    HW2 3057   1.851   2.082   0.587 -1.7574 -2.2193 -1.0079
   22SOL     OW 3058   4.839   0.078   3.960  0.2521  0.3493 -0.4871
   22SOL    HW1 3059   4.925   0.110   3.922  0.2405 -0.5691 -1.3094
   22SOL    HW2 3060   4.856   0.036   4.050  0.5839  0.6159 -0.4240
   23SOL     OW 3061   1.032   4.703   4.849  0.0534 -0.5591  0.1883
   23SOL    HW1 3062   1.075   4.678   4.936  1.8288 -1.0330 -0.7828
   23SOL    HW2 3063   0.990   4.622   4.808  1.9631 -1.1050 -0.8420
   24SOL     OW 3064   0.959   2.455   7.034 -0.0888  0.4355 -0.4057
   24SOL    HW1 3065   0.869   2.493   7.011 -0.8736 -0.0803  1.6374
   24SOL    HW2 3066   1.028   2.527   7.029 -0.9319  1.2759 -0.1361
   25SOL     OW 3067   0.915   3.937   1.282 -0.0300 -0.0436  0.0582
   25SOL    HW1 3068   0.874   3.980   1.362  0.1622 -1.0596  0.7118
   25SOL    HW2 3069   0.846   3.885   1.232 -0.4999  1.7503 -1.2972
   26SOL     OW 3070   4.667   1.094   1.306  0.1030 -0.0541  0.3409
   26SOL    HW1 3071   4.595   1.161   1.325  2.1226  2.9587 -1.6346
   26SOL    HW2 3072   4.638   1.004   1.337 -3.9236  1.1885  0.7695
   27SOL     OW 3073   1.168   1.468   0.605 -0.6167 -0.0477  0.1232
   27SOL    HW1 3074   1.192   1.511   0.517  1.1199 -1.2294 -0.0327
   27SOL    HW2 3075   1.238   1.489   0.672 -0.4660 -1.4662  0.4287
   28SOL     OW 3076   2.279   2.286   0.175  0.1951  0.1411  0.2103
   28SOL    HW1 3077   2.262   2.363   0.114 -2.1229  0.2162  0.8585
   28SOL    HW2 3078   2.343   2.223   0.133 -2.2936 -0.5090 -2.9848
   29SOL     OW 3079   1.420   4.061   0.949 -0.4558 -0.0186  0.0818
   29SOL    HW1 3080   1.479   4.052   1.029 -0.1308  1.0105 -0.0246
   29SOL    HW2 3081   1.437   4.149   0.904 -2.8591  0.8391  0.6897
   30SOL     OW 3082   0.493   3.214   1.104  0.4024 -0.7500  0.4440
   30SOL    HW1 3083   0.428   3.171   1.167  0.6769 -0.8649  0.6512
   30SOL    HW2 3084   0.586   3.201   1.138  0.7768 -2.9075 -1.2035
   31SOL     OW 3085   4.563   1.522   6.948  0.5065  0.0625 -0.0200
   31SOL    HW1 3086   4.530   1.488   7.036 -0.7197  0.2017 -0.4099
   31SOL    HW2 3087   4.646   1.473   6.923  1.1651  0.3716  1.4446
   32SOL     OW 3088   0.789   2.613   0.268  0.0661  0.4678 -0.4603
   32SOL    HW1 3089   0.847   2.620   0.187  0.0780  1.8262 -0.3511
   32SOL    HW2 3090   0.708   2.557   0.247  1.6254 -1.9553 -0.4569
   33SOL     OW 3091   3.364   0.132   6.816 -0.3479 -0.3662 -0.6278
   33SOL    HW1 3092   3.336   0.059   6.878  0.0025 -0.8688 -1.0569
   33SOL    HW2 3093   3.343   0.106   6.721  1.4804 -0.7636 -0.9794
   34SOL     OW 3094   0.826   0.087   6.728 -0.2908  0.2403 -0.4883
   34SOL    HW1 3095   0.844   0.024   6.653  2.4463  0.3782 -0.0504
   34SOL    HW2 3096   0.727   0.090   6.746 -0.8708 -0.8905 -3.0632
   35SOL     OW 3097   0.240   2.217   1.890 -0.0426 -0.8753  0.3664
   35SOL    HW1 3098   0.276   2.275   1.817  0.6787  0.7884  1.9818
   35SOL    HW2 3099   0.196   2.137   1.850  1.3620 -0.6199 -1.8528
   36SOL     OW 3100   2.517   0.641   6.040  0.2871  0.0822 -0.8267
   36SOL    HW1 3101   2.595   0.701   6.021  0.8733 -0.1948  0.5946
   36SOL    HW2 3102   2.462   0.632   5.957  0.5970  1.9555 -1.2938
   37SOL     OW 3103   1.067   2.731   6.125  0.3215  0.1341 -0.3583
   37SOL    HW1 3104   0.985   2.732   6.182  0.1098 -0.0701 -0.6566
   37SOL    HW2 3105   1.100   2.637   6.115 -0.0732  0.0730 -1.1789
   38SOL     OW 3106   4.762   0.723   0.958  0.4473 -0.6703  0.8376
   38SOL    HW1 3107   4.686   0.765   1.007 -0.7442 -0.0747 -1.3635
   38SOL    HW2 3108   4.726   0.665   0.885  2.1203 -1.4306  0.5692
   39SOL     OW 3109   4.750   0.117   7.440  0.1246 -0.2767 -0.2040
   39SOL    HW1 3110   4.690   0.044   7.410 -0.0037 -0.9313  1.5406
   39SOL    HW2 3111   4.845   0.091   7.424  0.0791 -0.8380  0.4369
   40SOL     OW 3112   4.106   0.191   0.625  0.2696 -0.2692  0.3404
   40SOL    HW1 3113   4.019   0.205   0.578  0.7961 -0.3737 -0.7044
   40SOL    HW2 3114   4.175   0.160   0.559  0.7792 -1.4457  1.3846
   41SOL     OW 3115   3.039   4.581   5.383 -0.1080  0.2805 -0.2840
   41SOL    HW1 3116   2.960   4.524   5.363 -0.9756  1.3369  0.0646
   41SOL    HW2 3117   3.018   4.677   5.361  0.7391  0.7127  0.7082
   42SOL     OW 3118   4.394   3.227   1.932  0.3201  0.2921  0.0451
   42SOL    HW1 3119   4.337   3.145   1.932  0.9990 -0.1944  0.7431
   42SOL    HW2 3120   4.361   3.290   2.002  1.3624 -0.5357  1.3350
   43SOL     OW 3121   2.255   2.437   1.138  0.5351  0.4653  0.2235
   43SOL    HW1 3122   2.171   2.457   1.190 -0.5380  1.9482 -1.9415
   43SOL    HW2 3123   2.313   2.518   1.135 -0.6183  1.3127 -2.8866
   44SOL     OW 3124   4.326   3.687   7.324  0.0157  0.1787 -0.4320
   44SOL    HW1 3125   4.332   3.722   7.231 -1.5633 -0.5999 -0.8484
   44SOL    HW2 3126   4.395   3.616   7.338 -1.0475 -1.1495 -1.6825
   45SOL     OW 3127   0.206   2.405   0.164 -0.1958  0.5077  0.7652
   45SOL    HW1 3128   0.269   2.339   0.204 -0.5973  0.2681  1.0183
   45SOL    HW2 3129   0.183   2.376   0.071 -0.4433  0.2348  0.9086
   46SOL     OW 3130   2.899   3.029   0.217 -0.1526 -0.2747 -0.3177
   46SOL    HW1 3131   2.992   3.062   0.233  0.2368 -0.7768 -1.4576
   46SOL    HW2 3132   2.899   2.929   0.210 -0.8203 -0.2990 -0.0859
   47SOL     OW 3133   1.219   1.435   6.389 -0.3321 -0.2516 -0.3015
   47SOL    HW1 3134   1.128   1.461   6.422 -0.3592  1.2818 -1.4741
   47SOL    HW2 3135   1.285   1.507   6.413  0.5060 -1.1637  0.1983
   48SOL     OW 3136   1.668   4.276   4.035 -0.1288  0.2346 -0.6813
   48SOL    HW1 3137   1.737   4.295   3.965 -1.0245  0.8860 -1.4192
   48SOL    HW2 3138   1.697   4.198   4.091 -0.1862 -1.5429 -2.9536
   49SOL     OW 3139   4.108   4.030   5.230 -0.1447 -0.1444  0.6707
   49SOL    HW1 3140   4.032   4.094   5.217  0.2128 -0.0792 -1.3481
   49SOL    HW2 3141   4.144   4.040   5.323 -2.1141  0.3328  1.4309
   50SOL     OW 3142   0.098   3.358   1.722 -0.3499  0.6354  0.0511
   50SOL    HW1 3143   0.016   3.394   1.677 -0.6548 -1.8387 -1.5921
   50SOL    HW2 3144   0.071   3.286   1.786  0.5248 -1.5708 -1.9035
   51SOL     OW 3145   2.058   4.513   7.921 -1.4477 -0.3244 -0.3634
   51SOL    HW1 3146   2.152   4.505   7.886 -1.1819 -0.0233  0.2607
   51SOL    HW2 3147   2.001   4.560   7.854 -0.5211  1.9000  0.3159
   52SOL     OW 3148   0.064   0.600   2.556 -0.1125  0.4880 -0.0793
   52SOL    HW1 3149   0.028   0.526   2.613  1.1795 -1.3028 -1.4639
   52SOL    HW2 3150   0.110   0.668   2.614 -1.3332  0.2551  1.2200
   53SOL     OW 3151   4.600   4.078   7.546 -0.5418  0.4199  0.5661
   53SOL    HW1 3152   4.667   4.097   7.474 -0.5836  2.6036  1.0313
   53SOL    HW2 3153   4.518   4.038   7.505  0.1207 -0.0456 -0.3403
   54SOL     OW 3154   0.051   1.082   1.122 -0.1196 -0.2227  0.0544
   54SOL    HW1 3155   0.094   0.994   1.104  1.4461  0.6584 -0.6864
   54SOL    HW2 3156   0.001   1.112   1.040  0.4725  0.1790 -0.1681
   55SOL     OW 3157   1.055   2.715   0.948 -0.1081  0.0176 -0.6194
   55SOL    HW1 3158   1.037   2.810   0.973  1.1005  0.1754 -0.3100
   55SOL    HW2 3159   1.121   2.712   0.872 -1.8401 -0.5263 -2.1841
   56SOL     OW 3160   2.149   0.590   6.785  0.5174  0.5374 -0.6833
   56SOL    HW1 3161   2.128   0.630   6.875 -0.1209 -0.5925 -0.3150
   56SOL    HW2 3162   2.185   0.662   6.725  0.0361  1.5178  0.1620
   57SOL     OW 3163   3.344   1.039   0.946 -0.5271 -0.7809 -0.1316
   57SOL    HW1 3164   3.431   1.043   0.995 -0.8502 -0.4917  0.4285
   57SOL    HW2 3165   3.310   0.945   0.947  0.9187 -1.4208 -2.4110
   58SOL     OW 3166   3.200   3.274   7.956 -0.3602 -0.3743 -0.0310
   58SOL    HW1 3167   3.107   3.284   0.034  0.1586  0.9184  1.0109
   58SOL    HW2 3168   3.197   3.270   7.856 -1.5617 -0.8034 -0.0079
   59SOL     OW 3169   3.605   2.523   1.012  0.2440  0.5556  0.7674
   59SOL    HW1 3170   3.648   2.600   0.966  2.4169 -0.5504  0.7893
   59SOL    HW2 3171   3.658   2.498   1.093 -1.0213 -0.2912  1.3799
   60SOL     OW 3172   1.134   2.010   2.168  0.1700 -0.1086  0.0267
   60SOL    HW1 3173   1.066   1.958   2.116 -0.2963  0.6959 -0.1926
   60SOL    HW2 3174   1.169   1.954   2.243  1.6988 -1.7142 -1.7793
   61SOL     OW 3175   4.846   3.090   0.104 -0.1462 -0.6130 -0.4399
   61SOL    HW1 3176   4.926   3.108   0.161 -1.8696  0.0684  1.9224
   61SOL    HW2 3177   4.769   3.142   0.139 -1.2955 -0.0489 -3.5758
   62SOL     OW 3178   3.672   1.347   0.803 -0.3053  0.2626 -0.2116
   62SOL    HW1 3179   3.658   1.419   0.871  0.5784  1.0595 -0.8439
   62SOL    HW2 3180   3.677   1.258   0.849 -1.9041  0.5230  0.5362
   63SOL     OW 3181   0.628   0.241   6.968  0.2076 -0.5486  0.2180
   63SOL    HW1 3182   0.707   0.186   6.942  0.7286 -0.1024  0.8111
   63SOL    HW2 3183   0.606   0.306   6.896  1.9772  1.0604  1.0329
   64SOL     OW 3184   2.000   0.360   1.246  0.2422 -0.1899 -0.9515
   64SOL    HW1 3185   1.942   0.436   1.275 -0.9528 -0.5748 -2.2552
   64SOL    HW2 3186   2.074   0.347   1.313 -1.6864 -0.2967  1.2923
   65SOL     OW 3187   4.947   3.057   0.420 -0.2495  0.7782 -0.1886
   65SOL    HW1 3188   4.953   3.140   0.365  1.0417  1.5378  1.0531
   65SOL    HW2 3189   0.044   3.058   0.491 -0.8338 -0.9151  0.4805
   66SOL     OW 3190   1.665   2.146   0.305 -0.3199 -0.3544 -0.0107
   66SOL    HW1 3191   1.607   2.069   0.329 -0.0724 -0.3631  0.5815
   66SOL    HW2 3192   1.732   2.162   0.378  0.7307 -0.6425 -0.8844
   67SOL     OW 3193   1.053   3.117   3.700  0.1153  0.3660 -0.3522
   67SOL    HW1 3194   1.087   3.082   3.613  0.4222  1.0765 -0.5249
   67SOL    HW2 3195   0.955   3.136   3.693  0.1979  0.6938 -0.6372
   68SOL     OW 3196   3.555   4.384   2.493 -0.4162 -0.0171  0.1728
   68SOL    HW1 3197   3.517   4.291   2.486 -1.6833  0.4050  1.1405
   68SOL    HW2 3198   3.491   4.449   2.453  0.7080  0.4173 -0.9936
   69SOL     OW 3199   0.565   4.317   4.790  0.6123 -0.1691 -0.7190
   69SOL    HW1 3200   0.602   4.233   4.750 -0.9386 -1.6305  0.7280
   69SOL    HW2 3201   0.492   4.293   4.854  0.9167  2.2454  0.6231
   70SOL     OW 3202   0.066   4.815   5.425 -0.5962 -0.1596  0.4543
   70SOL    HW1 3203   0.057   4.901   5.377 -2.5428 -0.1048  0.8483
   70SOL    HW2 3204   0.148   4.817   5.483  0.7334  0.4585 -1.3556
   71SOL     OW 3205   0.363   2.900   6.234 -0.4261  0.1270  0.3546
   71SOL    HW1 3206   0.289   2.869   6.174 -0.6931 -0.9078  1.1951
   71SOL    HW2 3207   0.450   2.862   6.201 -0.4036  0.5137 -0.0425
   72SOL     OW 3208   2.783   1.082   5.104 -0.0640 -0.2528  0.8257
   72SOL    HW1 3209   2.700   1.027   5.105 -0.2448  0.0049  0.2358
   72SOL    HW2 3210   2.862   1.024   5.119 -0.5421 -0.0969  5.3295
   73SOL     OW 3211   3.092   4.672   1.444  0.3143 -0.3420  0.5721
   73SOL    HW1 3212   3.047   4.730   1.376  2.1959 -0.6300 -1.0132
   73SOL    HW2 3213   3.171   4.626   1.402  0.9074 -1.4036  2.6858
   74SOL     OW 3214   0.715   0.254   0.206 -0.4108 -0.0315 -0.1113
   74SOL    HW1 3215   0.698   0.352   0.205  0.8355  0.1977  0.0559
   74SOL    HW2 3216   0.726   0.224   0.301 -0.9664 -0.3791 -0.1488
   75SOL     OW 3217   1.616   4.205   1.111  0.5326 -0.0972  0.2131
   75SOL    HW1 3218   1.712   4.186   1.093  0.1904  0.3427 -2.3981
   75SOL    HW2 3219   1.591   4.293   1.070 -1.5461 -1.3259 -1.2932
   76SOL     OW 3220   1.484   0.834   6.027 -0.2142 -0.2500 -0.1886
   76SOL    HW1 3221   1.570   0.817   6.074  0.3853  1.0466 -0.7780
   76SOL    HW2 3222   1.415   0.865   6.093 -0.1828 -1.0744  0.2464
   77SOL     OW 3223   0.769   3.242   1.968 -0.0232 -0.2705 -0.6492
   77SOL    HW1 3224   0.807   3.155   1.935  0.9881  0.0901 -0.4583
   77SOL    HW2 3225   0.699   3.274   1.903  1.1059 -0.1630 -1.8509
   78SOL     OW 3226   1.445   0.498   5.405 -0.0756 -0.6477  0.0291
   78SOL    HW1 3227   1.539   0.530   5.408 -0.0351 -0.8229  0.6482
   78SOL    HW2 3228   1.383   0.577   5.410  0.0313 -0.6015  0.6254
   79SOL     OW 3229   0.489   2.097   6.812 -0.0560  0.3688  0.2920
   79SOL    HW1 3230   0.466   2.097   6.910 -0.2238  0.4938  0.2532
   79SOL    HW2 3231   0.442   2.173   6.767  0.3329  0.5481  0.1855
   80SOL     OW 3232   0.266   3.936   0.353  0.4583  0.6963 -0.3263
   80SOL    HW1 3233   0.269   3.960   0.450 -1.1333 -0.3029 -0.0011
   80SOL    HW2 3234   0.283   4.019   0.299  2.4432  1.0688  0.7627
   81SOL     OW 3235   4.721   4.776   3.405  0.0271 -0.8444  0.2515
   81SOL    HW1 3236   4.779   4.846   3.446  0.1122 -1.4230  1.1494
   81SOL    HW2 3237   4.685   4.716   3.477 -1.4032 -0.7174 -0.3252
   82SOL     OW 3238   0.199   0.208   5.611 -0.0992  0.2466  0.7426
   82SOL    HW1 3239   0.099   0.213   5.610 -0.1743 -0.9329 -0.4890
   82SOL    HW2 3240   0.237   0.287   5.564 -0.4931  0.1391  0.2396
   83SOL     OW 3241   4.460   1.937   6.486 -0.8076 -0.3976 -0.1733
   83SOL    HW1 3242   4.440   2.033   6.507  2.1565  0.0453  1.0762
   83SOL    HW2 3243   4.445   1.921   6.388  2.4232  2.5151 -1.3474
   84SOL     OW 3244   4.646   1.600   1.166 -0.1490 -0.4619 -0.2112
   84SOL    HW1 3245   4.727   1.547   1.186  0.0590 -0.2272 -0.4190
   84SOL    HW2 3246   4.661   1.696   1.192 -0.0879 -0.2724 -0.9117
   85SOL     OW 3247   3.347   0.639   6.712 -0.4712  0.6359  0.0734
   85SOL    HW1 3248   3.349   0.738   6.727  0.2230  0.5824  0.3565
   85SOL    HW2 3249   3.325   0.621   6.616  1.1786  1.1169 -0.4373
   86SOL     OW 3250   2.203   3.180   7.268  0.0117 -0.4598  0.0931
   86SOL    HW1 3251   2.239   3.269   7.240 -0.1835 -0.0201  1.2103
   86SOL    HW2 3252   2.112   3.191   7.307  0.2475 -1.0508  0.8354
   87SOL     OW 3253   3.561   4.333   7.935  0.1311 -0.6231  0.1987
   87SOL    HW1 3254   3.549   4.378   0.065  1.5940 -0.2285  0.2333
   87SOL    HW2 3255   3.576   4.402   7.864  1.9670 -1.0124  0.1614
   88SOL     OW 3256   3.596   2.175   0.134  0.3155  0.1304 -0.1147
   88SOL    HW1 3257   3.651   2.092   0.123 -1.1097 -0.9155  0.3735
   88SOL    HW2 3258   3.570   2.185   0.230 -1.6752 -0.3354 -0.5464
   89SOL     OW 3259   0.298   3.909   7.598  0.1418 -0.1104  0.3104
   89SOL    HW1 3260   0.235   3.873   7.530 -0.6173  0.0782  0.9004
   89SOL    HW2 3261   0.392   3.888   7.571  0.1378  2.6584 -2.4620
   90SOL     OW 3262   2.158   4.890   7.365 -0.6124 -0.0775  0.1292
   90SOL    HW1 3263   2.194   4.917   7.276  0.8914 -2.7385 -0.1591
   90SOL    HW2 3264   2.233   4.869   7.427 -1.6531  0.3698  1.6034
   91SOL     OW 3265   2.436   1.035   1.002 -0.6115  0.4027 -0.4108
   91SOL    HW1 3266   2.373   1.044   0.925 -0.5158  1.2818 -0.3982
   91SOL    HW2 3267   2.529   1.054   0.972 -0.0417 -2.5404 -0.8148
   92SOL     OW 3268   3.892   3.394   0.404  0.1452 -0.0370 -0.1236
   92SOL    HW1 3269   3.911   3.449   0.323  0.3335  0.1576  0.0510
   92SOL    HW2 3270   3.821   3.438   0.458 -0.5164 -0.5447 -0.5560
   93SOL     OW 3271   2.290   3.417   7.168  0.6467  0.3044 -0.3139
   93SOL    HW1 3272   2.312   3.410   7.071 -2.0257  3.6422 -1.3565
   93SOL    HW2 3273   2.316   3.508   7.201 -2.0254  0.6942  0.9565
   94SOL     OW 3274   4.233   4.456   4.378 -0.2144  0.8511  0.4281
   94SOL    HW1 3275   4.218   4.361   4.351 -1.0111  0.6392  1.5372
   94SOL    HW2 3276   4.314   4.462   4.436  0.0009  0.8880  0.1201
   95SOL     OW 3277   1.265   4.435   6.490  0.0108  0.1392 -0.0078
   95SOL    HW1 3278   1.268   4.451   6.391 -1.0296 -1.2768 -0.2977
   95SOL    HW2 3279   1.179   4.389   6.514  0.3953  0.1654  1.5180
   96SOL     OW 3280   1.720   4.642   0.520  0.0444 -0.3235  0.3690
   96SOL    HW1 3281   1.755   4.700   0.446 -0.0906  0.7275  1.1088
   96SOL    HW2 3282   1.621   4.639   0.516 -0.0480  0.8046  1.2587
   97SOL     OW 3283   2.786   4.788   3.510 -0.3930  0.2268  0.3145
   97SOL    HW1 3284   2.745   4.702   3.481 -0.7343  0.7495 -0.8301
   97SOL    HW2 3285   2.879   4.796   3.472  0.4646 -0.5458  2.1467
   98SOL     OW 3286   3.418   2.868   0.616  0.6340 -0.4165  0.3704
   98SOL    HW1 3287   3.399   2.769   0.615  0.6577 -0.4167 -0.1191
   98SOL    HW2 3288   3.374   2.911   0.538  0.2623  0.0362  0.8269
   99SOL     OW 3289   4.330   3.729   7.003  0.3030 -0.3444  0.0780
   99SOL    HW1 3290   4.247   3.680   7.028 -0.1960  0.2105 -0.4466
   99SOL    HW2 3291   4.321   3.825   7.030  0.2173  0.0158 -1.1596
  100SOL     OW 3292   4.290   1.591   0.613  0.2807 -0.3068  0.2264
  100SOL    HW1 3293   4.268   1.668   0.674  0.8310  0.9683 -1.1295
  100SOL    HW2 3294   4.212   1.529   0.608 -1.6385  2.0794 -1.4805
  101SOL     OW 3295   4.946   4.362   3.979 -0.0049  0.2952 -0.4770
  101SOL    HW1 3296   0.049   4.305   3.949 -1.1446 -0.9879 -1.1062
  101SOL    HW2 3297   0.007   4.441   4.029  1.7892  0.3510 -1.6916
  102SOL     OW 3298   2.214   2.481   0.006  0.6100 -0.2381 -0.5871
  102SOL    HW1 3299   2.156   2.477   7.884 -0.0487  0.2733 -0.1610
  102SOL    HW2 3300   2.166   2.527   0.080  0.9649 -1.2473  0.3043
  103SOL     OW 3301   1.581   0.549   1.633 -0.1906 -0.5618 -0.0302
  103SOL    HW1 3302   1.551   0.637   1.597  0.1194 -0.5882 -0.3616
  103SOL    HW2 3303   1.681   0.544   1.630 -0.1532 -0.5472  0.8849
  104SOL     OW 3304   3.568   0.293   2.482 -0.9229 -0.5231  0.1662
  104SOL    HW1 3305   3.504   0.285   2.558  0.3457 -3.6153  1.0648
  104SOL    HW2 3306   3.592   0.202   2.449  2.7730  0.4279 -0.2546
  105SOL     OW 3307   4.743   4.428   3.797 -0.0657  0.2262  0.1555
  105SOL    HW1 3308   4.760   4.347   3.741  1.7771  1.4553 -1.1514
  105SOL    HW2 3309   4.825   4.451   3.849 -1.1130  0.2960  1.8730
  106SOL     OW 3310   4.634   1.230   7.461 -0.4112 -0.5710 -0.1967
  106SOL    HW1 3311   4.715   1.250   7.406 -0.3909 -0.3439 -0.0829
  106SOL    HW2 3312   4.552   1.243   7.405 -0.4247  0.3427  0.0255
  107SOL     OW 3313   1.813   0.144   7.923  0.2934  0.4309 -0.1628
  107SOL    HW1 3314   1.806   0.106   0.056 -1.2452 -1.0879 -0.8560
  107SOL    HW2 3315   1.845   0.074   7.859  0.1808  1.1285 -1.0096
  108SOL     OW 3316   0.193   0.042   2.666  0.0729 -0.1036 -0.0179
  108SOL    HW1 3317   0.267   4.970   2.616  0.3243  1.4329 -1.1516
  108SOL    HW2 3318   0.232   0.110   2.727 -0.2906 -1.3802  1.7368
  109SOL     OW 3319   0.843   1.266   6.534 -0.4967 -0.3103 -1.1655
  109SOL    HW1 3320   0.832   1.199   6.461  0.2659 -1.3096 -0.3810
  109SOL    HW2 3321   0.752   1.290   6.571 -0.7253 -1.6785 -0.7837
  110SOL     OW 3322   3.816   0.624   3.658  0.6578 -0.0749 -0.1618
  110SOL    HW1 3323   3.828   0.674   3.572  0.1862 -0.0910 -0.2430
  110SOL    HW2 3324   3.897   0.635   3.715  1.3161 -0.7177 -0.9405
  111SOL     OW 3325   1.242   0.687   5.382  0.2401 -0.1772 -0.3434
  111SOL    HW1 3326   1.187   0.746   5.322 -0.7087 -0.8282 -0.1300
  111SOL    HW2 3327   1.296   0.744   5.444 -0.5317  0.4675 -0.2581
  112SOL     OW 3328   2.737   4.786   5.219  0.0916  0.1672  0.5598
  112SOL    HW1 3329   2.822   4.755   5.177 -1.0043 -3.1271  0.5318
  112SOL    HW2 3330   2.725   4.743   5.308 -0.5766  2.2729  1.5579
  113SOL     OW 3331   0.589   3.963   0.267  0.8253  0.1543  0.4842
  113SOL    HW1 3332   0.596   3.939   0.171 -1.2035  0.6841  0.1665
  113SOL    HW2 3333   0.561   3.883   0.320  2.5086 -0.2928  0.7742
  114SOL     OW 3334   1.174   1.763   0.803 -0.2849 -0.0136  0.2626
  114SOL    HW1 3335   1.119   1.681   0.815 -0.1212 -0.1492  0.0781
  114SOL    HW2 3336   1.162   1.823   0.882  0.7121 -0.8599  1.0888
  115SOL     OW 3337   1.892   0.946   0.384 -0.3055  0.5416  0.0743
  115SOL    HW1 3338   1.947   1.025   0.411 -0.2561  0.9095 -1.0686
  115SOL    HW2 3339   1.938   0.896   0.311 -0.4962 -0.3632  0.5556
  116SOL     OW 3340   0.431   4.841   2.640 -0.1601 -0.2549  0.1413
  116SOL    HW1 3341   0.381   4.765   2.681  1.7141 -1.9817 -0.6679
  116SOL    HW2 3342   0.479   4.810   2.558  3.3867  0.9285  1.6168
  117SOL     OW 3343   4.325   4.281   7.172 -0.1258 -0.1617  0.0553
  117SOL    HW1 3344   4.415   4.296   7.213  0.4262  0.3023 -1.2578
  117SOL    HW2 3345   4.257   4.337   7.218  0.2663 -0.4402  0.9977
  118SOL     OW 3346   2.589   3.462   0.801 -0.1989 -0.1506  0.4066
  118SOL    HW1 3347   2.537   3.402   0.741 -0.9661  0.3276  0.5742
  118SOL    HW2 3348   2.537   3.546   0.818  0.7914  0.5065  0.2881
  119SOL     OW 3349   4.518   4.411   3.581  0.4587 -0.3047 -0.0905
  119SOL    HW1 3350   4.457   4.338   3.612 -0.4836  0.0792 -1.0097
  119SOL    HW2 3351   4.603   4.370   3.547 -0.0906 -0.9875 -0.6788
  120SOL     OW 3352   4.853   2.844   0.303  0.1217 -0.0838  0.5015
  120SOL    HW1 3353   4.884   2.927   0.349 -0.3317 -0.5849  1.7638
  120SOL    HW2 3354   4.753   2.845   0.297  0.2186  0.5610 -1.6730
  121SOL     OW 3355   0.487   2.875   5.922 -0.3031 -0.0854  0.1396
  121SOL    HW1 3356   0.482   2.974   5.939  0.3280 -0.4132  2.7905
  121SOL    HW2 3357   0.535   2.831   5.999 -0.5816 -2.4686 -0.9681
  122SOL     OW 3358   2.705   0.442   5.912  0.6684  0.4567 -0.4292
  122SOL    HW1 3359   2.717   0.525   5.857 -0.8050  0.7809 -0.3021
  122SOL    HW2 3360   2.742   0.457   6.004  0.3185  1.0229 -0.3751
  123SOL     OW 3361   4.650   1.980   2.439  0.5506  0.0135 -0.5581
  123SOL    HW1 3362   4.594   1.902   2.411  0.7189 -0.2685 -0.1308
  123SOL    HW2 3363   4.599   2.036   2.504  0.5707  0.0414 -0.5659
  124SOL     OW 3364   4.030   4.397   3.170 -0.1099 -0.2982  0.4277
  124SOL    HW1 3365   4.092   4.352   3.106  1.9098 -0.3976  2.3453
  124SOL    HW2 3366   4.071   4.481   3.203 -1.4280  0.1211  1.0775
  125SOL     OW 3367   0.199   0.796   0.500  0.1031  0.2321 -0.6543
  125SOL    HW1 3368   0.170   0.728   0.432  0.5753 -1.5394  0.8459
  125SOL    HW2 3369   0.171   0.766   0.591  1.9171  1.1514  0.2518
  126SOL     OW 3370   1.759   0.522   1.348  0.6480 -0.2489  0.6032
  126SOL    HW1 3371   1.774   0.594   1.414  0.5393 -0.9247  1.3823
  126SOL    HW2 3372   1.725   0.440   1.395  1.7761 -1.1536 -0.0996
  127SOL     OW 3373   1.033   1.307   4.415 -0.4300  0.5250 -0.1911
  127SOL    HW1 3374   0.960   1.310   4.483 -0.2133 -1.0070  0.1602
  127SOL    HW2 3375   1.008   1.245   4.341  0.0650  0.8078 -0.6008
  128SOL     OW 3376   4.927   0.467   3.837 -0.0870 -0.9374  0.0481
  128SOL    HW1 3377   4.869   0.518   3.773 -0.6076 -0.0180  1.2025
  128SOL    HW2 3378   0.015   0.408   3.786  0.0566  0.3310 -1.3303
  129SOL     OW 3379   2.335   4.136   3.583 -0.1523 -0.6058 -0.2479
  129SOL    HW1 3380   2.401   4.207   3.556  1.3660 -1.3624  1.2641
  129SOL    HW2 3381   2.339   4.122   3.682 -2.6948 -0.6446 -0.0776
  130SOL     OW 3382   4.257   0.755   3.600 -0.0106  0.2010 -0.0551
  130SOL    HW1 3383   4.163   0.731   3.578  0.3469 -2.1889  0.7077
  130SOL    HW2 3384   4.316   0.739   3.520 -0.1347  1.1714 -0.3600
  131SOL     OW 3385   3.677   0.922   1.401  0.1060 -0.1081 -0.4265
  131SOL    HW1 3386   3.718   0.982   1.469  0.5039 -1.8616  0.9834
  131SOL    HW2 3387   3.747   0.861   1.364 -0.7108 -1.4000  0.0920
  132SOL     OW 3388   2.954   4.793   1.970  0.2224 -0.0145 -0.3102
  132SOL    HW1 3389   2.973   4.889   1.950  0.0720  0.0488 -0.1497
  132SOL    HW2 3390   3.020   4.735   1.921  1.2188  0.2224  0.7038
  133SOL     OW 3391   3.932   1.034   0.533  0.1252 -0.0931 -0.0951
  133SOL    HW1 3392   3.904   1.130   0.534 -1.4023 -0.5082 -0.5029
  133SOL    HW2 3393   3.914   0.993   0.623 -2.9237 -0.9362 -0.9474
  134SOL     OW 3394   2.207   3.265   0.500  0.3469 -0.0080 -0.0615
  134SOL    HW1 3395   2.170   3.203   0.431  1.2072 -2.1402  1.2772
  134SOL    HW2 3396   2.132   3.304   0.554 -0.2180  0.3021 -1.0408
  135SOL     OW 3397   4.506   2.107   4.852  0.8192  0.0006 -0.0869
  135SOL    HW1 3398   4.446   2.053   4.910  0.4568  1.9594  1.5040
  135SOL    HW2 3399   4.458   2.133   4.768  0.9239 -1.8427 -0.7645
  136SOL     OW 3400   4.083   1.802   2.291 -0.0593  0.3020  0.8000
  136SOL    HW1 3401   3.998   1.831   2.248 -0.8620 -0.2223  1.9693
  136SOL    HW2 3402   4.147   1.879   2.295 -0.3385  0.6103 -0.3984
  137SOL     OW 3403   0.890   3.507   6.417 -0.0531 -0.1848 -0.0032
  137SOL    HW1 3404   0.934   3.422   6.445  0.6284  0.8393  2.3450
  137SOL    HW2 3405   0.958   3.580   6.413 -1.0629  0.8611  1.0332
  138SOL     OW 3406   1.101   1.855   1.642  0.5989  0.4089  0.2710
  138SOL    HW1 3407   1.146   1.876   1.555 -1.5173  0.2383 -0.9403
  138SOL    HW2 3408   1.089   1.939   1.695  0.9041  0.7018 -0.1199
  139SOL     OW 3409   4.808   4.135   3.868  0.6448 -0.0362  0.2851
  139SOL    HW1 3410   4.814   4.163   3.772 -0.2283 -0.6391  0.0372
  139SOL    HW2 3411   4.846   4.206   3.927  1.7385  0.0820 -0.5419
  140SOL     OW 3412   4.902   2.815   4.376 -0.0090 -0.2103  0.0803
  140SOL    HW1 3413   0.014   2.776   4.342  0.3032  0.2230  0.3510
  140SOL    HW2 3414   4.916   2.852   4.467 -0.0588  1.4054 -0.5497
  141SOL     OW 3415   3.078   4.591   3.850 -0.2833  0.2738 -0.2502
  141SOL    HW1 3416   3.164   4.620   3.808  0.4928 -1.5567 -0.0184
  141SOL    HW2 3417   3.003   4.601   3.784  0.0800  1.8346 -0.4683
  142SOL     OW 3418   0.694   2.418   1.477 -0.2466  0.0630  0.1732
  142SOL    HW1 3419   0.670   2.345   1.541  1.4444 -1.3859 -0.7835
  142SOL    HW2 3420   0.619   2.432   1.412 -1.2382  0.3303  1.3356
  143SOL     OW 3421   4.217   4.909   3.602  0.1104  0.5004 -0.0338
  143SOL    HW1 3422   4.133   4.944   3.560 -0.1052  0.2605  0.1976
  143SOL    HW2 3423   4.221   4.940   3.697  0.7350  1.2797 -0.3011
  144SOL     OW 3424   2.026   0.185   3.197  0.4520 -0.4161 -0.4613
  144SOL    HW1 3425   1.995   0.227   3.112  1.6570  0.6560 -0.3978
  144SOL    HW2 3426   2.088   0.110   3.176  0.7342 -0.1643 -0.5324
  145SOL     OW 3427   2.303   4.169   5.561 -0.0979 -0.5669 -0.3176
  145SOL    HW1 3428   2.360   4.225   5.621  1.2428 -2.0455 -0.1449
  145SOL    HW2 3429   2.211   4.208   5.555  0.5794  1.1991  0.3736
  146SOL     OW 3430   1.471   0.510   0.089  0.0328 -0.4456 -0.2474
  146SOL    HW1 3431   1.390   0.552   0.049  0.3593  1.4490  0.9769
  146SOL    HW2 3432   1.487   0.421   0.046 -2.6154 -0.8295 -0.5848
  147SOL     OW 3433   0.758   0.985   5.010 -0.2329  0.0872 -0.2333
  147SOL    HW1 3434   0.754   0.977   5.110 -0.3618  2.1856 -0.0383
  147SOL    HW2 3435   0.839   1.038   4.984  0.5414 -1.5478 -1.3618
  148SOL     OW 3436   4.672   2.537   0.338  0.0215  0.7970  0.1103
  148SOL    HW1 3437   4.657   2.584   0.425  2.2378  0.2215  0.8861
  148SOL    HW2 3438   4.640   2.594   0.263  1.0878  2.8362  1.1190
  149SOL     OW 3439   2.934   0.434   0.926  0.0422 -0.6937 -0.5564
  149SOL    HW1 3440   2.876   0.506   0.887  1.5652 -0.8566 -3.4446
  149SOL    HW2 3441   2.904   0.413   1.018 -3.0836  0.6995 -1.1332
  150SOL     OW 3442   2.966   3.358   0.145  0.3005 -0.3086 -0.6463
  150SOL    HW1 3443   2.877   3.369   0.101  0.1958  1.5862 -0.0345
  150SOL    HW2 3444   2.995   3.445   0.183  2.0170 -1.1108 -0.0381
  151SOL     OW 3445   4.888   3.438   0.099 -0.0383 -0.1777 -0.2227
  151SOL    HW1 3446   4.793   3.421   0.072 -0.0910  0.9283 -0.8196
  151SOL    HW2 3447   4.932   3.496   0.030  0.2706  1.5098  1.3281
  152SOL     OW 3448   0.639   4.908   6.070  0.2547  0.3007  0.0796
  152SOL    HW1 3449   0.565   4.971   6.092  1.2042  1.2871  0.5184
  152SOL    HW2 3450   0.661   4.915   5.973  1.9056  2.4069  0.5292
  153SOL     OW 3451   0.408   1.081   4.585  0.1306  1.1826 -0.7001
  153SOL    HW1 3452   0.493   1.061   4.634 -0.3567  0.9085  0.0470
  153SOL    HW2 3453   0.419   1.167   4.534  0.8191  1.2039 -0.5312
  154SOL     OW 3454   0.056   0.109   7.644 -0.1979 -0.3842  0.7655
  154SOL    HW1 3455   0.073   0.207   7.634 -0.4402 -0.3533  0.6519
  154SOL    HW2 3456   0.046   0.068   7.553 -1.0953 -0.3347  0.8331
  155SOL     OW 3457   2.465   4.734   7.328 -0.1549 -0.2540 -0.0457
  155SOL    HW1 3458   2.418   4.648   7.351  0.3067 -0.3612  0.5342
  155SOL    HW2 3459   2.564   4.718   7.327  0.1604  0.8783  2.9648
  156SOL     OW 3460   3.988   0.838   4.426 -0.1556  0.5971 -0.0082
  156SOL    HW1 3461   4.004   0.926   4.382  0.0569 -0.4047 -2.0642
  156SOL    HW2 3462   4.076   0.791   4.439 -0.4115 -1.4518 -3.8341
  157SOL     OW 3463   0.396   2.663   4.915 -0.1282 -0.4295  0.4914
  157SOL    HW1 3464   0.369   2.567   4.921  0.8614 -0.8903 -1.4029
  157SOL    HW2 3465   0.334   2.712   4.854 -0.1622 -0.0744  0.8116
  158SOL     OW 3466   3.897   3.059   0.269 -0.0817 -0.4994  0.2119
  158SOL    HW1 3467   3.975   3.093   0.321 -0.0070 -0.7975  0.2962
  158SOL    HW2 3468   3.834   3.012   0.329 -0.1690 -0.5400  0.0897
  159SOL     OW 3469   4.738   0.816   3.278  0.1818  0.1760  0.1897
  159SOL    HW1 3470   4.721   0.748   3.207 -0.1523  0.5536 -0.0965
  159SOL    HW2 3471   4.759   0.904   3.236 -1.4330  0.7608  0.5284
  160SOL     OW 3472   1.943   4.482   4.140 -0.4442 -0.0471  0.1644
  160SOL    HW1 3473   1.915   4.574   4.166 -0.5501  0.6332 -2.1708
  160SOL    HW2 3474   1.896   4.415   4.198 -1.7160  1.3071  0.7574
  161SOL     OW 3475   1.967   0.503   5.844 -0.6961  0.0671 -0.3434
  161SOL    HW1 3476   1.916   0.448   5.778 -1.3066  0.3052 -0.0825
  161SOL    HW2 3477   1.910   0.579   5.875 -0.2085  0.2907  0.0248
  162SOL     OW 3478   1.866   4.173   0.317  0.0219  0.1089 -0.0689
  162SOL    HW1 3479   1.921   4.120   0.381 -0.2476  1.2130  1.1201
  162SOL    HW2 3480   1.774   4.187   0.355 -0.1709  0.7063 -0.7299
  163SOL     OW 3481   4.315   1.650   6.984 -0.3000  0.1830 -0.5973
  163SOL    HW1 3482   4.389   1.587   6.963 -0.8404 -0.2202 -1.3426
  163SOL    HW2 3483   4.233   1.599   7.009  0.0846  0.6343  1.8451
  164SOL     OW 3484   0.832   0.723   3.664  0.0856 -0.2123 -0.1010
  164SOL    HW1 3485   0.781   0.712   3.579 -1.9306 -0.3951  1.0574
  164SOL    HW2 3486   0.819   0.816   3.699 -1.9668 -1.0745  1.6685
  165SOL     OW 3487   0.640   0.545   6.437 -0.4317  0.0754  0.2090
  165SOL    HW1 3488   0.580   0.610   6.391  1.1578  1.0832 -0.5087
  165SOL    HW2 3489   0.634   0.558   6.536 -1.0489  0.4570  0.1250
  166SOL     OW 3490   4.945   1.524   5.905 -0.0629 -0.4899  0.3811
  166SOL    HW1 3491   4.870   1.582   5.939  0.1340  0.5347 -0.8406
  166SOL    HW2 3492   0.054   1.543   5.957  0.5829  2.0164 -1.3584
  167SOL     OW 3493   2.862   3.500   1.257 -0.2054  0.8326 -0.0240
  167SOL    HW1 3494   2.857   3.536   1.350  1.4664 -0.5431  0.6521
  167SOL    HW2 3495   2.794   3.427   1.246 -0.8498  1.4336 -0.1170
  168SOL     OW 3496   0.315   0.907   5.631 -0.2481  0.2272 -0.3335
  168SOL    HW1 3497   0.383   0.863   5.573 -1.1399 -1.3128 -0.2630
  168SOL    HW2 3498   0.309   1.004   5.607  3.3311  0.9327  0.9834
  169SOL     OW 3499   1.688   4.242   2.254  0.6037  0.5478 -0.5940
  169SOL    HW1 3500   1.719   4.202   2.168 -0.3830 -1.3267 -0.1605
  169SOL    HW2 3501   1.629   4.176   2.301  1.0809  1.5413  1.5059
  170SOL     OW 3502   4.511   2.985   5.522 -0.4820 -0.0899 -0.1648
  170SOL    HW1 3503   4.516   2.906   5.583 -2.1249  0.3488  0.5819
  170SOL    HW2 3504   4.417   2.999   5.491 -0.1781  1.3959 -0.5338
  171SOL     OW 3505   4.267   0.815   1.665  0.1144  0.3302 -0.1534
  171SOL    HW1 3506   4.213   0.749   1.611  0.6341  2.2365 -3.2243
  171SOL    HW2 3507   4.363   0.787   1.665  0.1962  0.6158 -0.6669
  172SOL     OW 3508   3.995   3.488   1.058 -0.1575 -0.7923  0.0260
  172SOL    HW1 3509   3.930   3.414   1.074 -1.5981 -0.2315 -2.6007
  172SOL    HW2 3510   3.948   3.576   1.063  1.3199 -0.0458  2.0923
  173SOL     OW 3511   2.679   0.074   5.204 -0.2512  0.3847 -0.3114
  173SOL    HW1 3512   2.728   0.095   5.119 -2.1272 -0.0469 -1.5502
  173SOL    HW2 3513   2.661   4.950   5.209 -1.9404  0.6472 -0.4606
  174SOL     OW 3514   2.869   4.921   0.142 -0.1880  0.0486 -0.2915
  174SOL    HW1 3515   2.951   4.959   0.184 -0.6716  0.2375  0.5020
  174SOL    HW2 3516   2.851   4.830   0.178  0.2070 -0.3970 -1.1867
  175SOL     OW 3517   4.384   0.439   2.511 -0.3233 -0.0533  0.3817
  175SOL    HW1 3518   4.433   0.385   2.580 -1.3214  0.5729  1.6151
  175SOL    HW2 3519   4.427   0.424   2.421 -0.5595 -2.8876  0.6445
  176SOL     OW 3520   1.095   0.534   4.070 -0.0066 -0.1020  0.0318
  176SOL    HW1 3521   0.998   0.531   4.046  0.0540 -0.1397 -0.2122
  176SOL    HW2 3522   1.136   0.619   4.036 -0.7147  1.6007  3.0860
  177SOL     OW 3523   0.770   1.612   7.448 -0.0576 -0.2265  0.0089
  177SOL    HW1 3524   0.857   1.611   7.399 -0.7688  1.4355 -1.3926
  177SOL    HW2 3525   0.698   1.573   7.390 -0.9609  1.9853 -0.4849
  178SOL     OW 3526   4.836   2.090   2.772  0.1349  0.7747 -0.5284
  178SOL    HW1 3527   4.801   2.183   2.785  0.4831  0.9965 -1.1068
  178SOL    HW2 3528   4.761   2.030   2.746 -0.0431  0.9601 -0.4493
  179SOL     OW 3529   3.564   2.193   0.414 -0.1097  0.1026  0.0732
  179SOL    HW1 3530   3.534   2.278   0.458 -1.3997 -0.0469 -0.4894
  179SOL    HW2 3531   3.648   2.162   0.458  0.1822  1.4599  0.5451
  180SOL     OW 3532   4.390   3.920   7.459  0.1677  0.0169 -0.0753
  180SOL    HW1 3533   4.361   3.837   7.412  1.8120  0.4554 -2.0126
  180SOL    HW2 3534   4.409   3.899   7.555  0.1987 -1.7626 -0.4340
  181SOL     OW 3535   1.114   1.268   0.169  0.0085  0.3328 -0.0256
  181SOL    HW1 3536   1.047   1.342   0.181 -1.1562 -0.5174 -1.0799
  181SOL    HW2 3537   1.119   1.214   0.252 -1.4920 -0.2811 -0.3063
  182SOL     OW 3538   2.425   0.400   3.177 -0.4314  0.2681  0.2798
  182SOL    HW1 3539   2.463   0.491   3.193  1.2329 -0.1960 -0.6824
  182SOL    HW2 3540   2.351   0.382   3.241  0.3696  1.6198  1.6486
  183SOL     OW 3541   0.811   3.136   4.632 -0.3775  0.1027 -0.3045
  183SOL    HW1 3542   0.819   3.149   4.533 -1.5609  0.5364 -0.3599
  183SOL    HW2 3543   0.727   3.085   4.652  0.5719 -1.2262  0.3935
  184SOL     OW 3544   2.305   4.329   6.571 -0.3463  0.1297 -0.0514
  184SOL    HW1 3545   2.404   4.312   6.571 -0.2016  0.8850 -0.7859
  184SOL    HW2 3546   2.256   4.242   6.572  0.3296 -0.2615 -0.3482
  185SOL     OW 3547   1.704   1.975   0.681 -0.1168 -0.4589  0.0197
  185SOL    HW1 3548   1.633   2.019   0.736 -0.1600  0.7267 -0.9500
  185SOL    HW2 3549   1.668   1.956   0.589  1.3925  2.1154 -1.2157
  186SOL     OW 3550   3.899   2.035   5.922 -0.0629 -0.2777 -1.0108
  186SOL    HW1 3551   3.999   2.034   5.914 -0.0614 -0.1699 -1.0070
  186SOL    HW2 3552   3.867   1.946   5.954  0.0798 -0.1276 -0.4378
  187SOL     OW 3553   1.003   0.597   7.218  0.4243 -0.1371 -0.1844
  187SOL    HW1 3554   1.089   0.603   7.269  0.1148  0.1036  0.3125
  187SOL    HW2 3555   0.927   0.625   7.276 -0.0576 -0.8156 -0.4713
  188SOL     OW 3556   4.353   4.288   5.738  0.0205 -0.3432  0.3075
  188SOL    HW1 3557   4.396   4.365   5.692  0.8587 -0.0433  1.5273
  188SOL    HW2 3558   4.267   4.265   5.693  0.4162  0.4334 -0.8786
  189SOL     OW 3559   4.640   1.884   7.529  0.0408 -0.4381 -0.4649
  189SOL    HW1 3560   4.692   1.968   7.544  0.9315 -0.8476 -1.2043
  189SOL    HW2 3561   4.608   1.880   7.435 -0.4345 -0.6996 -0.2990
  190SOL     OW 3562   0.622   1.408   7.065  0.2607  0.1402  0.0619
  190SOL    HW1 3563   0.712   1.368   7.082 -0.0788 -1.2509 -1.2215
  190SOL    HW2 3564   0.551   1.343   7.091 -0.3327  0.3467 -1.0068
  191SOL     OW 3565   0.828   0.996   0.444 -0.2657  0.4826  0.5910
  191SOL    HW1 3566   0.832   0.923   0.513  0.7521  0.5140  0.5864
  191SOL    HW2 3567   0.831   1.085   0.490  0.0202  0.5046  0.5353
  192SOL     OW 3568   3.260   0.590   6.424  0.4175 -0.1655  0.1877
  192SOL    HW1 3569   3.325   0.654   6.382  0.0755  0.3138  0.3771
  192SOL    HW2 3570   3.253   0.508   6.367  0.8470 -0.0320 -0.0676
  193SOL     OW 3571   4.961   0.387   0.979 -0.3650 -0.3577 -0.1235
  193SOL    HW1 3572   4.963   0.397   1.078 -0.3660 -1.1392 -0.0387
  193SOL    HW2 3573   4.965   0.290   0.955  2.2367 -0.1020 -0.9694
  194SOL     OW 3574   0.396   3.377   1.476  0.2345  0.6982  0.1128
  194SOL    HW1 3575   0.400   3.305   1.545 -0.1867  0.8626  0.3114
  194SOL    HW2 3576   0.484   3.383   1.428  0.1515 -0.1962 -0.1605
  195SOL     OW 3577   0.575   0.278   7.233 -0.5754 -0.0841  0.1227
  195SOL    HW1 3578   0.573   0.252   7.137 -0.1090  2.1199 -0.5469
  195SOL    HW2 3579   0.483   0.272   7.271 -1.5902  2.6403 -1.5909
  196SOL     OW 3580   4.831   1.375   2.083  0.1157  0.0478 -0.5728
  196SOL    HW1 3581   4.790   1.353   2.172  1.5884 -0.3318  0.0384
  196SOL    HW2 3582   4.792   1.461   2.050 -0.2456  0.3498  0.5802
  197SOL     OW 3583   2.228   2.901   7.450 -0.4110 -0.1096  0.1124
  197SOL    HW1 3584   2.304   2.967   7.448 -0.2271 -0.2799  1.1898
  197SOL    HW2 3585   2.165   2.925   7.523  0.0712 -1.5568  1.0476
  198SOL     OW 3586   0.584   0.920   6.549 -0.2829 -0.2047  1.0917
  198SOL    HW1 3587   0.545   0.848   6.492  0.7052 -0.1545  0.3267
  198SOL    HW2 3588   0.679   0.897   6.571 -0.2555  0.4074  1.6341
  199SOL     OW 3589   2.546   4.314   1.531  1.1922  0.2118 -0.1598
  199SOL    HW1 3590   2.487   4.393   1.515  0.8887 -0.2830 -1.6674
  199SOL    HW2 3591   2.510   4.235   1.480  0.6242 -1.3525  2.4419
  200SOL     OW 3592   3.723   1.560   7.872 -0.4102  0.2193 -0.1410
  200SOL    HW1 3593   3.757   1.466   7.881  1.4771  0.8735  0.1566
  200SOL    HW2 3594   3.696   1.576   7.777 -0.9510 -0.6802 -0.1491
  201SOL     OW 3595   4.355   3.037   2.264 -0.0883  0.3418 -0.2024
  201SOL    HW1 3596   4.362   3.137   2.257  0.4048  0.3151 -0.0865
  201SOL    HW2 3597   4.370   2.997   2.174 -1.0582  0.4097 -0.4078
  202SOL     OW 3598   0.376   2.273   6.647 -0.5334 -0.4722 -0.2104
  202SOL    HW1 3599   0.366   2.267   6.547 -0.9959 -0.8177 -0.1459
  202SOL    HW2 3600   0.300   2.325   6.685 -1.2738 -1.7370  0.1208
  203SOL     OW 3601   4.972   2.711   1.334  0.1616 -0.1199 -0.1680
  203SOL    HW1 3602   0.007   2.611   1.326 -0.1159 -0.0036 -2.6169
  203SOL    HW2 3603   4.884   2.734   1.375  0.3046 -0.8428  0.5840
  204SOL     OW 3604   4.268   2.808   4.842  0.1774 -0.1743  0.4810
  204SOL    HW1 3605   4.297   2.800   4.938 -1.0109 -1.1144  0.7875
  204SOL    HW2 3606   4.196   2.877   4.834  0.9364  0.5910  0.0883
  205SOL     OW 3607   3.976   0.287   5.561  0.0469 -0.0021  0.0530
  205SOL    HW1 3608   4.005   0.360   5.623 -0.1074  0.2605 -0.1790
  205SOL    HW2 3609   4.023   0.202   5.584  0.8794  0.3769 -0.2279
  206SOL     OW 3610   0.237   2.681   3.426  0.3173  0.4142 -0.2256
  206SOL    HW1 3611   0.230   2.582   3.411  1.6201  0.4173 -0.9797
  206SOL    HW2 3612   0.213   2.729   3.342  0.3770  0.7235 -0.0660
  207SOL     OW 3613   0.550   3.884   0.022  0.2531  0.2532  0.2086
  207SOL    HW1 3614   0.474   3.836   7.936 -0.1426  0.2139  0.9079
  207SOL    HW2 3615   0.573   3.965   7.927  0.1200 -0.0582 -0.3310
  208SOL     OW 3616   2.629   3.463   7.421 -0.3397  0.7121 -0.7587
  208SOL    HW1 3617   2.627   3.547   7.475  1.1175  2.1190 -2.7446
  208SOL    HW2 3618   2.560   3.400   7.455  0.6466  1.3594  2.8876
  209SOL     OW 3619   1.524   4.590   0.800  0.2216  0.1749 -0.0845
  209SOL    HW1 3620   1.500   4.608   0.705  0.4079  0.2316 -0.1220
  209SOL    HW2 3621   1.604   4.645   0.825 -0.0985  0.4987  0.2383
  210SOL     OW 3622   1.268   0.497   7.543  0.3710 -0.8971 -0.3171
  210SOL    HW1 3623   1.212   0.434   7.490 -1.7312 -1.6339  2.5514
  210SOL    HW2 3624   1.260   0.589   7.505 -0.0837 -1.5860 -1.9472
  211SOL     OW 3625   1.261   1.507   4.002 -0.5306  0.6480 -0.3946
  211SOL    HW1 3626   1.344   1.532   3.951  0.2659  0.7262  0.9029
  211SOL    HW2 3627   1.215   1.589   4.034  0.8692  0.6161  1.9385
  212SOL     OW 3628   2.862   0.226   2.719 -0.3555 -0.0962 -0.1926
  212SOL    HW1 3629   2.917   0.202   2.799  1.1913  0.6784 -0.9684
  212SOL    HW2 3630   2.817   0.314   2.734  1.2612  0.8614 -0.7588
  213SOL     OW 3631   3.134   4.872   3.919  0.4851 -0.6176  0.0051
  213SOL    HW1 3632   3.202   4.927   3.870  1.0671 -0.3686  1.0485
  213SOL    HW2 3633   3.160   4.775   3.916  1.5046 -0.4241  1.2746
  214SOL     OW 3634   3.938   4.813   3.801  0.1717  0.2275 -0.6274
  214SOL    HW1 3635   3.876   4.850   3.870  0.6805  0.6925 -0.4039
  214SOL    HW2 3636   4.001   4.748   3.843  1.4455  1.5936 -0.3109
  215SOL     OW 3637   0.798   1.313   5.093 -0.3532  0.1493  0.1533
  215SOL    HW1 3638   0.844   1.233   5.055 -0.8127  0.4200 -1.0136
  215SOL    HW2 3639   0.729   1.284   5.159 -2.3879 -0.6467 -2.1917
  216SOL     OW 3640   2.851   4.292   7.137 -0.3946  0.0338 -0.0960
  216SOL    HW1 3641   2.796   4.210   7.155 -2.0148  0.7820 -1.2718
  216SOL    HW2 3642   2.919   4.272   7.067 -2.0541  0.0817 -1.8219
  217SOL     OW 3643   3.655   0.096   3.609  0.1419  0.5159  0.2716
  217SOL    HW1 3644   3.599   0.129   3.685 -0.0037 -0.6675  0.7073
  217SOL    HW2 3645   3.751   0.092   3.638 -0.0474 -0.9143  0.7631
  218SOL     OW 3646   0.837   3.814   0.390  0.2014 -0.3379 -0.7997
  218SOL    HW1 3647   0.811   3.738   0.449 -1.9426  1.1662  0.3178
  218SOL    HW2 3648   0.773   3.822   0.314  0.3841  0.3521 -0.8923
  219SOL     OW 3649   4.450   3.591   0.203  0.3667  0.4057  0.2988
  219SOL    HW1 3650   4.409   3.533   0.274  0.6539 -0.4958 -0.2524
  219SOL    HW2 3651   4.496   3.668   0.246 -1.9198  1.4979  0.9464
  220SOL     OW 3652   4.616   1.393   7.683  0.2614  0.2300 -0.4179
  220SOL    HW1 3653   4.595   1.317   7.744  0.1274 -0.6033 -1.4621
  220SOL    HW2 3654   4.610   1.362   7.588  2.0601  1.0526 -0.8491
  221SOL     OW 3655   1.699   4.411   1.425  0.1995  0.2565  0.7919
  221SOL    HW1 3656   1.684   4.413   1.524 -2.8943 -0.8125  0.4388
  221SOL    HW2 3657   1.692   4.504   1.389 -0.2445  0.4563  1.3716
  222SOL     OW 3658   0.813   1.466   0.448  0.2518  0.3717  0.0778
  222SOL    HW1 3659   0.719   1.437   0.432  0.1641  1.2233 -1.0467
  222SOL    HW2 3660   0.814   1.551   0.500  0.3874  0.5371 -0.1924
  223SOL     OW 3661   4.328   0.629   2.794 -0.7364 -0.1685 -0.3759
  223SOL    HW1 3662   4.256   0.677   2.844  1.1499 -0.1445  2.5462
  223SOL    HW2 3663   4.339   0.537   2.831  0.7290 -0.1682 -0.7402
  224SOL     OW 3664   4.306   3.935   0.317 -0.0059  0.1001 -0.2547
  224SOL    HW1 3665   4.244   3.941   0.239  0.1111 -0.6690 -0.4151
  224SOL    HW2 3666   4.277   3.999   0.388 -0.1681  0.7361 -0.8880
  225SOL     OW 3667   3.370   3.614   5.459  0.1318 -0.4265  0.1838
  225SOL    HW1 3668   3.358   3.605   5.360 -0.3594 -1.7012  0.3344
  225SOL    HW2 3669   3.460   3.651   5.479 -0.0263  0.4967 -0.7573
  226SOL     OW 3670   0.974   3.302   0.504  0.0780  0.2279  0.7570
  226SOL    HW1 3671   0.977   3.323   0.602 -1.4319  0.6471  0.7358
  226SOL    HW2 3672   0.963   3.387   0.452 -0.2082 -0.0845  0.2982
  227SOL     OW 3673   4.199   4.204   2.982  0.1849 -0.6703  0.1265
  227SOL    HW1 3674   4.138   4.127   2.963  1.2664 -1.0016 -2.3663
  227SOL    HW2 3675   4.270   4.208   2.912  0.8635  1.9004  0.8725
  228SOL     OW 3676   3.832   2.515   6.027  0.3441  0.1515  0.2071
  228SOL    HW1 3677   3.825   2.583   6.101 -2.0502 -1.2484  1.3964
  228SOL    HW2 3678   3.841   2.424   6.067 -2.5002 -0.8033 -1.0768
  229SOL     OW 3679   0.528   0.587   2.245 -0.3160 -0.1157  0.9403
  229SOL    HW1 3680   0.443   0.534   2.252 -0.5531  0.0778 -0.3005
  229SOL    HW2 3681   0.545   0.611   2.149  1.0423  0.0167  1.1915
  230SOL     OW 3682   4.733   0.732   1.434 -0.1546  0.2081  0.4149
  230SOL    HW1 3683   4.647   0.684   1.423  0.5310 -1.2202  0.9968
  230SOL    HW2 3684   4.784   0.731   1.348 -0.8100  1.2807 -0.0001
  231SOL     OW 3685   3.160   4.638   7.336  0.3488 -0.2696 -0.1888
  231SOL    HW1 3686   3.125   4.732   7.341  0.5530 -0.0968 -1.4590
  231SOL    HW2 3687   3.252   4.639   7.295 -0.9293 -1.2291 -3.4243
  232SOL     OW 3688   2.629   0.300   5.341  0.2677  0.7381 -0.0451
  232SOL    HW1 3689   2.661   0.223   5.286 -1.1537  0.4721 -0.5403
  232SOL    HW2 3690   2.533   0.318   5.321  0.3000  2.0116  0.8028
  233SOL     OW 3691   4.654   2.997   4.578  0.4289 -0.1344  0.2068
  233SOL    HW1 3692   4.748   2.975   4.602  0.4863  0.6185  0.7341
  233SOL    HW2 3693   4.603   3.020   4.661  0.3050  1.3287 -0.2325
  234SOL     OW 3694   2.269   4.011   0.778 -0.0902 -0.1634 -0.1880
  234SOL    HW1 3695   2.265   4.063   0.863 -0.4392  0.4323 -0.5569
  234SOL    HW2 3696   2.340   3.941   0.784  0.1181  0.1010  0.4604
  235SOL     OW 3697   0.180   0.313   6.647 -0.2213 -0.0468  0.0080
  235SOL    HW1 3698   0.245   0.261   6.592 -0.5110  1.0623 -1.4338
  235SOL    HW2 3699   0.122   0.250   6.699  0.7232 -1.0862 -0.1691
  236SOL     OW 3700   1.044   0.511   5.188 -0.2310  0.0254  0.1338
  236SOL    HW1 3701   1.007   0.478   5.275 -1.0647 -0.3142 -0.3368
  236SOL    HW2 3702   1.044   0.611   5.187 -0.1409  0.0309  0.5529
  237SOL     OW 3703   4.938   4.463   7.203  0.1396 -0.0503 -0.2184
  237SOL    HW1 3704   4.915   4.496   7.112  0.8290 -1.8105 -1.0545
  237SOL    HW2 3705   0.016   4.534   7.251  1.8004  0.0702 -2.0482
  238SOL     OW 3706   3.403   0.185   3.179 -0.0064  0.6397 -0.5007
  238SOL    HW1 3707   3.466   0.171   3.255 -1.3395 -0.3303  0.4792
  238SOL    HW2 3708   3.311   0.158   3.206 -0.5424  0.2883 -2.4692
  239SOL     OW 3709   1.516   2.058   7.816 -0.1883 -0.3908 -0.0445
  239SOL    HW1 3710   1.435   2.085   7.763  0.5991 -0.1955 -1.1750
  239SOL    HW2 3711   1.578   2.005   7.758  0.8108  0.0305  0.6182
  240SOL     OW 3712   3.134   1.359   7.069 -0.1232 -0.1352  0.1722
  240SOL    HW1 3713   3.127   1.425   7.144  0.1076  0.5047 -0.3584
  240SOL    HW2 3714   3.164   1.271   7.104 -0.8611 -0.0876  0.9576
  241SOL     OW 3715   3.487   4.401   6.470  0.3136  0.6450 -0.8290
  241SOL    HW1 3716   3.542   4.407   6.553 -0.1052  0.4371 -0.5288
  241SOL    HW2 3717   3.538   4.351   6.400  0.2181 -0.2449 -0.2923
  242SOL     OW 3718   3.729   4.075   4.102  0.0472 -0.1597 -0.3933
  242SOL    HW1 3719   3.826   4.063   4.083  0.3103  0.2377  0.6295
  242SOL    HW2 3720   3.714   4.161   4.150 -0.5609 -1.0149  1.0451
  243SOL     OW 3721   1.462   3.657   0.904 -0.0699 -0.6169  0.3815
  243SOL    HW1 3722   1.430   3.646   0.999 -0.6093  0.0968  0.2947
  243SOL    HW2 3723   1.471   3.567   0.862 -0.1690 -0.9283  1.0036
  244SOL     OW 3724   2.385   4.115   1.134 -0.2142 -0.0958  0.0614
  244SOL    HW1 3725   2.315   4.167   1.087  0.7886  0.6004 -0.6938
  244SOL    HW2 3726   2.465   4.104   1.075  0.6033 -0.2514  1.1526
  245SOL     OW 3727   4.054   0.658   3.803 -1.2112 -0.0493 -0.5819
  245SOL    HW1 3728   4.149   0.649   3.775 -1.1445 -0.3777 -0.2571
  245SOL    HW2 3729   4.048   0.708   3.889 -1.2333 -1.0430  0.0145
  246SOL     OW 3730   0.801   1.637   3.947  0.0886  0.5559  0.5666
  246SOL    HW1 3731   0.739   1.712   3.970  1.9315  1.8892  1.4071
  246SOL    HW2 3732   0.798   1.567   4.019  1.2798  1.7762  1.8707
  247SOL     OW 3733   2.548   1.906   0.788 -0.4613 -0.0198  0.0897
  247SOL    HW1 3734   2.470   1.965   0.809  0.8183  2.7569 -2.1643
  247SOL    HW2 3735   2.632   1.960   0.793  0.8734 -1.7811 -1.7721
  248SOL     OW 3736   2.126   0.268   4.770 -0.1640 -0.1294  0.0166
  248SOL    HW1 3737   2.044   0.223   4.735 -0.4270  0.5413 -0.2550
  248SOL    HW2 3738   2.202   0.251   4.707 -0.0601 -0.8396  0.3225
  249SOL     OW 3739   0.266   0.978   0.865  0.3116  0.4699  0.0620
  249SOL    HW1 3740   0.302   1.025   0.785  3.3233  0.9142  1.5347
  249SOL    HW2 3741   0.305   1.018   0.948  0.0191 -2.1296  1.5845
  250SOL     OW 3742   2.697   0.937   7.805 -0.2467 -0.7282 -0.0899
  250SOL    HW1 3743   2.794   0.928   7.782 -0.6602 -0.6891 -2.0059
  250SOL    HW2 3744   2.654   1.006   7.747 -1.5006 -0.9740  0.4957
  251SOL     OW 3745   4.183   2.676   3.135  0.6921  0.4542 -0.2027
  251SOL    HW1 3746   4.158   2.580   3.141  2.4514 -0.2225 -2.2424
  251SOL    HW2 3747   4.100   2.731   3.120 -0.0835 -1.3892 -4.2095
  252SOL     OW 3748   1.097   3.600   7.331 -0.2302  0.6797  0.0779
  252SOL    HW1 3749   1.126   3.663   7.258 -0.9896  0.3289 -0.5493
  252SOL    HW2 3750   1.156   3.519   7.330  1.0508  1.5597  1.1939
  253SOL     OW 3751   3.964   4.117   4.538  0.0681 -0.2806 -0.2764
  253SOL    HW1 3752   3.911   4.119   4.622 -0.3304  0.7551 -0.5424
  253SOL    HW2 3753   3.994   4.023   4.520 -2.0956 -1.0011 -0.3936
  254SOL     OW 3754   3.956   2.235   3.744  0.1064  0.2069  0.4207
  254SOL    HW1 3755   3.907   2.152   3.717 -0.4351  0.6745 -0.0632
  254SOL    HW2 3756   4.001   2.220   3.832  0.4992 -0.7809  0.0611
  255SOL     OW 3757   0.861   3.327   6.201 -0.3314 -0.0410 -0.0243
  255SOL    HW1 3758   0.848   3.250   6.138 -2.3693  0.6799 -0.5679
  255SOL    HW2 3759   0.944   3.377   6.176  1.6322 -2.5999  0.9894
  256SOL     OW 3760   3.137   4.770   2.648 -0.3103 -0.5727  0.2821
  256SOL    HW1 3761   3.212   4.835   2.634 -1.5638  0.7855 -0.3809
  256SOL    HW2 3762   3.101   4.780   2.740  0.2718 -1.1942  0.5858
  257SOL     OW 3763   3.775   0.252   1.254  0.1454  0.3092 -0.1342
  257SOL    HW1 3764   3.861   0.263   1.204 -0.5767 -1.8482 -1.9856
  257SOL    HW2 3765   3.706   0.311   1.214  0.6008  1.7655  1.1208
  258SOL     OW 3766   2.955   4.229   3.295 -0.2224 -0.7013 -0.5231
  258SOL    HW1 3767   2.880   4.188   3.346 -0.1477  0.7280  0.7906
  258SOL    HW2 3768   3.009   4.288   3.355  2.0429 -1.7495 -1.3850
  259SOL     OW 3769   3.621   2.519   5.243  0.3629  0.3167 -0.3908
  259SOL    HW1 3770   3.652   2.471   5.161  1.8235  0.0190  0.3076
  259SOL    HW2 3771   3.567   2.598   5.217  0.2797 -0.1241 -1.6236
  260SOL     OW 3772   4.230   3.189   0.759  0.0999 -0.0302 -0.1314
  260SOL    HW1 3773   4.172   3.263   0.724  1.1732  0.4701 -0.9104
  260SOL    HW2 3774   4.178   3.134   0.825 -1.3066  0.2765 -0.9485
  261SOL     OW 3775   3.844   3.099   6.843  0.0798 -0.3222 -0.0929
  261SOL    HW1 3776   3.806   3.177   6.893  1.4053 -0.0185  0.4892
  261SOL    HW2 3777   3.811   3.101   6.749 -0.8001  0.2977  0.2136
  262SOL     OW 3778   4.320   0.509   6.664 -0.1665 -0.3705  0.3683
  262SOL    HW1 3779   4.333   0.605   6.638 -3.3552  0.1651  0.3919
  262SOL    HW2 3780   4.277   0.459   6.589  1.1388 -1.7626  0.4847
  263SOL     OW 3781   4.861   4.778   7.335 -0.1083 -0.5132  0.2663
  263SOL    HW1 3782   4.920   4.850   7.298 -0.8418 -0.4035 -0.7222
  263SOL    HW2 3783   4.917   4.711   7.383  1.0261 -1.1598 -1.8447
  264SOL     OW 3784   4.206   4.199   4.267  0.4008  0.0890 -0.9277
  264SOL    HW1 3785   4.197   4.191   4.168  2.6194 -0.3675 -1.1267
  264SOL    HW2 3786   4.146   4.132   4.311  0.8390 -1.0422 -2.0046
  265SOL     OW 3787   4.361   0.938   0.089  0.5420 -0.6289 -0.2895
  265SOL    HW1 3788   4.397   1.015   0.036  2.7440 -2.2634 -1.3530
  265SOL    HW2 3789   4.313   0.972   0.169  2.8582  1.8618  0.1877
  266SOL     OW 3790   1.889   3.799   7.401  0.3931  0.4046 -0.1360
  266SOL    HW1 3791   1.815   3.748   7.356  0.5728  0.3824 -0.4087
  266SOL    HW2 3792   1.850   3.862   7.469  0.2539 -1.3414  1.4861
  267SOL     OW 3793   4.253   0.715   4.419 -0.4168  0.1492  0.3689
  267SOL    HW1 3794   4.324   0.647   4.437 -0.3042 -0.1164 -0.9971
  267SOL    HW2 3795   4.278   0.770   4.340 -1.9565 -0.3069 -0.4707
  268SOL     OW 3796   4.247   2.812   1.099  0.1575  0.4507  0.3849
  268SOL    HW1 3797   4.252   2.826   1.198 -1.3181  1.2429  0.3811
  268SOL    HW2 3798   4.164   2.762   1.077  0.4525  0.3189 -0.4573
  269SOL     OW 3799   0.150   1.377   6.979  0.1838 -0.2074  0.0498
  269SOL    HW1 3800   0.113   1.412   7.065 -3.6425 -1.6776 -0.7816
  269SOL    HW2 3801   0.082   1.317   6.936  2.0469  0.1925 -3.8456
  270SOL     OW 3802   3.513   0.904   5.148 -0.0035 -0.1802  0.7270
  270SOL    HW1 3803   3.500   0.822   5.092 -0.9660  0.1219  0.4839
  270SOL    HW2 3804   3.434   0.916   5.208 -0.3578  1.0900  0.0647
  271SOL     OW 3805   1.643   3.120   7.676  0.2593 -0.1940 -0.1339
  271SOL    HW1 3806   1.545   3.139   7.682  0.1586 -0.0709 -1.8110
  271SOL    HW2 3807   1.657   3.022   7.662  0.4522 -0.3812  1.2190
  272SOL     OW 3808   0.671   1.807   3.724  0.4450  0.1441 -0.1706
  272SOL    HW1 3809   0.632   1.883   3.672  1.2000  1.5923  1.2953
  272SOL    HW2 3810   0.686   1.835   3.819  3.3761 -0.9076 -0.2098
  273SOL     OW 3811   4.546   3.005   4.846  0.0560  0.1424  0.7173
  273SOL    HW1 3812   4.481   3.069   4.887 -0.6378 -0.3339  0.4029
  273SOL    HW2 3813   4.637   3.020   4.883 -0.2229  0.8810  1.1142
  274SOL     OW 3814   3.365   1.812   0.506 -0.9284 -0.3129 -0.0498
  274SOL    HW1 3815   3.359   1.910   0.492  0.2994 -0.3536 -1.0497
  274SOL    HW2 3816   3.347   1.791   0.602  0.4119  1.0721  0.5422
  275SOL     OW 3817   1.413   2.107   0.141  0.2972 -0.3601 -0.5748
  275SOL    HW1 3818   1.352   2.108   0.062 -0.8827  1.4120  0.2951
  275SOL    HW2 3819   1.390   2.031   0.201 -0.6954 -0.0391 -0.5391
  276SOL     OW 3820   0.541   3.411   4.042 -0.6142 -0.0716  0.2668
  276SOL    HW1 3821   0.522   3.342   4.113  0.2003 -1.0616 -0.4445
  276SOL    HW2 3822   0.499   3.383   3.956  0.3505 -0.0803 -0.2180
  277SOL     OW 3823   2.787   1.328   0.634 -0.0196 -0.1457 -0.3310
  277SOL    HW1 3824   2.775   1.235   0.669 -0.9431  0.3787  0.8108
  277SOL    HW2 3825   2.698   1.374   0.631  0.5096  0.9068 -0.2767
  278SOL     OW 3826   4.586   0.232   7.061 -0.0297 -0.0541  0.6867
  278SOL    HW1 3827   4.613   0.279   7.146  1.4999  0.2975  0.0498
  278SOL    HW2 3828   4.568   0.300   6.990 -2.2647 -0.3045  0.9425
  279SOL     OW 3829   1.144   1.117   3.947  0.1223 -0.1147 -0.2376
  279SOL    HW1 3830   1.155   1.055   3.870 -0.8795  0.5436 -0.9436
  279SOL    HW2 3831   1.214   1.098   4.016  2.6275  0.8509 -2.3486
  280SOL     OW 3832   3.877   3.399   7.722  0.4317 -0.4287 -0.1596
  280SOL    HW1 3833   3.895   3.461   7.799  1.6026 -0.2048 -0.5933
  280SOL    HW2 3834   3.932   3.317   7.733  1.5436  0.1253 -1.3620
  281SOL     OW 3835   0.950   0.349   0.091 -0.0565  0.4667 -0.2085
  281SOL    HW1 3836   0.959   0.444   0.061 -1.0368  0.5954 -0.1192
  281SOL    HW2 3837   0.860   0.334   0.131 -0.8631 -1.0947 -2.3833
  282SOL     OW 3838   1.837   4.833   3.937 -0.4171 -0.1637 -0.2671
  282SOL    HW1 3839   1.913   4.895   3.919  1.1839 -2.0512 -0.3774
  282SOL    HW2 3840   1.855   4.782   4.022 -1.2948 -1.0304 -0.5818
  283SOL     OW 3841   4.234   3.849   4.708  0.0700 -0.3272  0.3819
  283SOL    HW1 3842   4.159   3.889   4.760 -0.7971  0.8279 -1.6316
  283SOL    HW2 3843   4.222   3.750   4.701 -1.3785 -0.1390 -0.0639
  284SOL     OW 3844   2.171   0.594   0.751  0.2126  0.3552 -0.3294
  284SOL    HW1 3845   2.159   0.503   0.711 -0.6486  0.0247  0.6477
  284SOL    HW2 3846   2.212   0.655   0.683 -0.3396 -0.4311 -1.3992
  285SOL     OW 3847   3.721   4.217   3.093 -0.0386 -0.2035 -0.4943
  285SOL    HW1 3848   3.696   4.122   3.108 -0.6156  0.1281  0.8669
  285SOL    HW2 3849   3.638   4.272   3.081  0.1353  0.4258  0.8851
  286SOL     OW 3850   1.162   4.826   0.623  0.2253 -0.7787 -0.3395
  286SOL    HW1 3851   1.213   4.909   0.599 -0.3938 -0.1293  0.5182
  286SOL    HW2 3852   1.164   4.762   0.546 -0.7215  0.7357 -1.7066
  287SOL     OW 3853   1.572   4.067   3.233 -0.5138 -0.2149  0.2668
  287SOL    HW1 3854   1.521   4.042   3.150  0.7353  2.1913 -1.3445
  287SOL    HW2 3855   1.520   4.135   3.284 -0.6961 -0.7257  0.7611
  288SOL     OW 3856   1.864   0.567   2.844  0.2599  0.1483 -0.3306
  288SOL    HW1 3857   1.913   0.654   2.840  0.4280  0.0598 -0.2591
  288SOL    HW2 3858   1.828   0.544   2.754  1.4493 -0.4038 -0.6887
  289SOL     OW 3859   0.106   3.023   2.295  0.2906  0.2941  0.1390
  289SOL    HW1 3860   0.118   3.082   2.375 -1.0336 -0.0028  0.5911
  289SOL    HW2 3861   0.190   3.022   2.241  1.4053  0.0910  1.7959
  290SOL     OW 3862   1.988   1.745   7.872  0.4606  0.2169  0.4173
  290SOL    HW1 3863   1.901   1.759   7.919  0.4359 -0.8101  0.6978
  290SOL    HW2 3864   2.050   1.820   7.894  0.0926  0.2855  1.2753
  291SOL     OW 3865   4.888   0.406   1.238  0.1158 -0.3826  0.5393
  291SOL    HW1 3866   4.868   0.502   1.216  0.3518 -0.9121 -2.4732
  291SOL    HW2 3867   4.906   0.397   1.336  0.1888  2.6459  0.9011
  292SOL     OW 3868   4.588   1.178   6.757 -0.4973 -0.0082 -0.4374
  292SOL    HW1 3869   4.521   1.211   6.690 -1.5346 -0.7232  0.2354
  292SOL    HW2 3870   4.656   1.250   6.774 -1.9974  1.3411  0.0710
  293SOL     OW 3871   0.827   4.883   2.382  0.1457  0.0307 -0.3386
  293SOL    HW1 3872   0.910   4.847   2.424  0.2264 -1.4526 -1.6859
  293SOL    HW2 3873   0.849   4.924   2.293 -0.0750  2.7977  0.7791
  294SOL     OW 3874   1.541   4.829   5.467 -0.0777 -0.0993 -0.7328
  294SOL    HW1 3875   1.486   4.855   5.388  1.0336  0.9619 -1.1863
  294SOL    HW2 3876   1.576   4.736   5.454 -0.6890 -0.2924 -1.0345
  295SOL     OW 3877   4.266   4.730   6.728 -0.2049  0.0358 -0.0925
  295SOL    HW1 3878   4.193   4.665   6.710 -1.0466  1.2093 -1.0756
  295SOL    HW2 3879   4.248   4.776   6.815  0.0741 -0.5925  0.3073
  296SOL     OW 3880   1.104   1.274   0.805  0.9016  0.3734  0.1922
  296SOL    HW1 3881   1.108   1.352   0.742  0.6912  2.1762  2.2839
  296SOL    HW2 3882   1.160   1.294   0.885 -0.3239 -1.0120  1.4459
  297SOL     OW 3883   0.047   2.714   4.750  0.0323  0.1958 -0.1705
  297SOL    HW1 3884   4.940   2.771   4.763 -0.1874 -0.1025 -0.1880
  297SOL    HW2 3885   0.044   2.637   4.814  0.7421  0.6744  0.4649
  298SOL     OW 3886   0.613   2.435   4.672  0.0967  0.3082  0.1144
  298SOL    HW1 3887   0.569   2.347   4.691  1.9817 -0.5212  0.8447
  298SOL    HW2 3888   0.543   2.502   4.647 -1.8226 -0.4834  2.8384
  299SOL     OW 3889   2.736   4.850   2.309  0.2669  0.3532 -0.4367
  299SOL    HW1 3890   2.770   4.936   2.273 -0.0314  0.3374 -0.7672
  299SOL    HW2 3891   2.810   4.800   2.354  1.0767 -0.3801 -2.4473
  300SOL     OW 3892   4.437   2.114   3.519 -0.3812  0.0255  0.2067
  300SOL    HW1 3893   4.476   2.116   3.611  1.8065 -3.8325 -0.4099
  300SOL    HW2 3894   4.382   2.031   3.508 -1.0028  0.6601 -1.8207
  301SOL     OW 3895   2.594   0.537   0.149  0.7004 -0.0316  0.3491
  301SOL    HW1 3896   2.646   0.610   0.105  0.4276  1.1052  1.8418
  301SOL    HW2 3897   2.658   0.475   0.195  1.0304 -1.5214 -1.9303
  302SOL     OW 3898   0.934   4.330   2.517 -0.1403  0.0802  0.0085
  302SOL    HW1 3899   0.875   4.252   2.498 -0.7172  0.3325  0.6963
  302SOL    HW2 3900   1.024   4.315   2.477 -0.2777 -0.8937  0.0467
  303SOL     OW 3901   2.242   2.147   0.802 -0.2029 -0.1333  0.3262
  303SOL    HW1 3902   2.255   2.077   0.873  2.1398  0.2793  0.3665
  303SOL    HW2 3903   2.193   2.225   0.842 -0.9642 -0.8568  0.8498
  304SOL     OW 3904   3.793   4.779   5.612 -0.7451 -0.3729  0.4665
  304SOL    HW1 3905   3.771   4.682   5.602 -0.8032 -0.2890 -0.2425
  304SOL    HW2 3906   3.714   4.827   5.650 -0.9032 -0.5147  0.3206
  305SOL     OW 3907   2.257   0.513   5.865  0.3289  0.3433 -0.0539
  305SOL    HW1 3908   2.248   0.612   5.859  0.0150  0.2552 -3.2721
  305SOL    HW2 3909   2.171   0.470   5.835  0.6607 -0.9123  0.6926
  306SOL     OW 3910   0.505   2.745   0.512 -0.1597 -0.3313  0.4790
  306SOL    HW1 3911   0.505   2.665   0.572 -0.2179 -0.2213  0.6252
  306SOL    HW2 3912   0.445   2.728   0.433  0.4885 -0.7593  0.0743
  307SOL     OW 3913   0.528   3.703   0.852 -0.3566 -0.4282  0.7840
  307SOL    HW1 3914   0.550   3.789   0.897  0.7854 -0.8878  1.1532
  307SOL    HW2 3915   0.506   3.634   0.921  1.7954 -1.2457  0.7376
  308SOL     OW 3916   4.389   4.287   1.999  0.0906  0.0311 -0.0922
  308SOL    HW1 3917   4.408   4.299   1.901 -3.4707  1.9762 -0.7318
  308SOL    HW2 3918   4.375   4.190   2.019  3.4020 -0.6977 -0.8555
  309SOL     OW 3919   2.964   0.809   0.468  0.5209  0.1711 -0.4020
  309SOL    HW1 3920   2.874   0.783   0.433  0.1763  1.3907 -0.4739
  309SOL    HW2 3921   2.966   0.796   0.567  0.6527 -0.9077 -0.5349
  310SOL     OW 3922   2.860   0.337   1.156 -0.3964  0.5348 -0.2162
  310SOL    HW1 3923   2.861   0.247   1.113  2.6188 -0.9758  2.5191
  310SOL    HW2 3924   2.773   0.351   1.204 -1.0477 -0.7596 -0.9816
  311SOL     OW 3925   1.720   0.853   3.723 -0.0686  0.6547 -0.0611
  311SOL    HW1 3926   1.690   0.767   3.681 -0.7294  1.3395 -1.0327
  311SOL    HW2 3927   1.712   0.927   3.657  0.8692  1.4082  0.6419
  312SOL     OW 3928   4.594   0.348   7.866  0.0675 -0.6603 -0.1847
  312SOL    HW1 3929   4.515   0.341   7.927  0.3498  1.3667  0.4683
  312SOL    HW2 3930   4.574   0.300   7.780 -1.0369 -1.9831  0.7717
  313SOL     OW 3931   1.680   1.031   7.101  0.6016  0.0015  0.0880
  313SOL    HW1 3932   1.666   1.079   7.188 -0.6914 -0.7558  0.3280
  313SOL    HW2 3933   1.777   1.020   7.083  0.8887  0.9428  1.0068
  314SOL     OW 3934   4.281   4.117   7.816 -0.0617 -0.4113  0.5603
  314SOL    HW1 3935   4.333   4.036   7.790 -0.7358 -0.5414 -0.4385
  314SOL    HW2 3936   4.189   4.112   7.776 -0.3442  0.5117  1.0660
  315SOL     OW 3937   0.738   0.110   3.236  0.1319  0.0758 -0.3374
  315SOL    HW1 3938   0.717   0.118   3.139 -1.2453 -1.1170 -0.1753
  315SOL    HW2 3939   0.782   0.022   3.254 -1.9791 -0.9008  0.4310
  316SOL     OW 3940   4.263   4.176   0.460 -0.5932  0.5278 -0.1523
  316SOL    HW1 3941   4.332   4.226   0.512 -1.5180  0.5143  1.1345
  316SOL    HW2 3942   4.243   4.225   0.375  2.4606 -0.5110 -1.6109
  317SOL     OW 3943   0.969   3.269   2.444  0.0590 -0.1713  0.1292
  317SOL    HW1 3944   0.964   3.328   2.524  1.6522  0.1124  0.0470
  317SOL    HW2 3945   0.947   3.175   2.471  0.7593 -0.1108  0.9535
  318SOL     OW 3946   4.346   2.948   4.579 -0.6572 -0.2964  0.1670
  318SOL    HW1 3947   4.405   3.025   4.555 -0.0478 -0.6238  0.5844
  318SOL    HW2 3948   4.255   2.982   4.604 -0.8053  0.1766 -0.9499
  319SOL     OW 3949   4.031   0.651   2.605 -0.4562 -0.1879  0.0615
  319SOL    HW1 3950   4.016   0.737   2.653 -1.1447  0.2853 -0.9774
  319SOL    HW2 3951   4.130   0.636   2.595 -0.3309  0.8758 -0.4346
  320SOL     OW 3952   1.740   0.508   2.027 -0.0848 -0.3115  0.2136
  320SOL    HW1 3953   1.703   0.455   1.951 -0.3994  0.7768 -0.4205
  320SOL    HW2 3954   1.665   0.551   2.077  0.0553 -1.6243  1.6423
  321SOL     OW 3955   2.153   0.618   7.467 -0.0858  0.3093  0.0623
  321SOL    HW1 3956   2.158   0.551   7.394 -0.4299  0.3791 -0.0266
  321SOL    HW2 3957   2.057   0.641   7.485 -0.0753 -0.4685  1.2332
  322SOL     OW 3958   1.022   3.387   4.021 -0.7165 -0.0505  0.0086
  322SOL    HW1 3959   1.096   3.340   3.974 -0.5648  1.1890 -1.0559
  322SOL    HW2 3960   0.936   3.373   3.972 -0.7231  0.5104 -0.1519
  323SOL     OW 3961   0.671   1.369   3.254 -0.2345 -0.2626 -0.1021
  323SOL    HW1 3962   0.719   1.281   3.246 -0.6299 -0.4821 -0.1111
  323SOL    HW2 3963   0.575   1.352   3.274 -1.0755  0.0076 -3.2683
  324SOL     OW 3964   3.869   4.948   2.762  0.0008  0.2136 -0.2396
  324SOL    HW1 3965   3.966   4.933   2.780  0.1037  1.4718  0.3356
  324SOL    HW2 3966   3.823   0.001   2.846 -0.5585  1.0399 -0.8026
  325SOL     OW 3967   1.015   1.073   2.718 -0.4078 -0.2802  0.0582
  325SOL    HW1 3968   1.005   1.001   2.649  1.6768 -0.8365  0.2530
  325SOL    HW2 3969   1.096   1.055   2.773 -0.5557  1.5546  0.9639
  326SOL     OW 3970   0.138   0.986   6.040  0.1372  0.0166 -0.3266
  326SOL    HW1 3971   0.220   0.987   5.983  2.1125 -1.9500  2.1976
  326SOL    HW2 3972   0.120   1.078   6.074 -0.7754  1.1291 -3.4848
  327SOL     OW 3973   2.405   4.751   1.853  0.1496  0.4519  0.3077
  327SOL    HW1 3974   2.500   4.772   1.830  0.3566  1.1177  1.6347
  327SOL    HW2 3975   2.385   4.785   1.945 -1.4317  0.4806 -0.0138
  328SOL     OW 3976   3.205   0.045   0.491 -0.3136  0.0705  0.0019
  328SOL    HW1 3977   3.117   0.087   0.511 -0.4351 -0.3044  0.2561
  328SOL    HW2 3978   3.200   4.920   0.506 -0.1200 -0.0949 -0.8899
  329SOL     OW 3979   1.092   3.626   1.066  0.2700  0.3566 -0.3557
  329SOL    HW1 3980   1.101   3.555   0.995 -0.1222  0.3792 -0.4264
  329SOL    HW2 3981   1.162   3.696   1.052  1.6509 -0.7709  0.5914
  330SOL     OW 3982   4.082   2.572   5.874 -0.3342 -0.3768 -0.2696
  330SOL    HW1 3983   3.987   2.573   5.907 -0.3271 -2.2721 -0.1058
  330SOL    HW2 3984   4.127   2.658   5.900 -1.5101 -0.1314  1.0960
  331SOL     OW 3985   2.036   2.406   7.154  0.5091  0.7063  0.0365
  331SOL    HW1 3986   2.064   2.347   7.230  0.6044  0.1622 -0.4075
  331SOL    HW2 3987   2.118   2.443   7.110  0.5604 -0.6875 -1.1109
  332SOL     OW 3988   2.024   4.679   1.528  0.0295 -0.6340  0.1352
  332SOL    HW1 3989   1.957   4.747   1.556 -1.2717 -1.2646 -1.2855
  332SOL    HW2 3990   2.064   4.636   1.609 -0.2642  0.7015  1.0245
  333SOL     OW 3991   3.895   4.934   6.278  0.0629 -0.2797 -0.0608
  333SOL    HW1 3992   3.861   0.049   6.307 -1.1929 -1.0177  0.8972
  333SOL    HW2 3993   3.873   4.919   6.182 -0.8975 -0.0639  0.1126
  334SOL     OW 3994   4.186   3.243   2.935  0.0744  0.3583  0.2656
  334SOL    HW1 3995   4.110   3.290   2.980 -0.3029  0.2757 -0.2722
  334SOL    HW2 3996   4.226   3.303   2.866  0.2635  0.2639  0.2928
  335SOL     OW 3997   1.336   0.072   3.264  0.0284 -0.2412  0.7714
  335SOL    HW1 3998   1.319   4.951   3.238  2.0719 -1.2506  2.7771
  335SOL    HW2 3999   1.322   0.131   3.184  1.1463 -2.4987 -1.2389
  336SOL     OW 4000   3.965   0.290   4.952 -0.4092 -0.1180  0.2345
  336SOL    HW1 4001   3.978   0.242   5.039 -1.2412 -0.1874  0.3230
  336SOL    HW2 4002   4.018   0.375   4.954 -1.1842  0.3654  1.2023
  337SOL     OW 4003   3.691   1.498   1.314  0.1253  0.0612  0.3323
  337SOL    HW1 4004   3.663   1.588   1.349  1.5188  0.5905  0.1413
  337SOL    HW2 4005   3.787   1.500   1.289 -0.5306 -0.5647 -2.6372
  338SOL     OW 4006   3.970   0.057   0.262  0.0336 -0.1577  0.0433
  338SOL    HW1 4007   3.926   0.131   0.314 -1.7548 -0.3269 -1.1242
  338SOL    HW2 4008   4.068   0.075   0.256 -0.2384  1.7144  0.4401
  339SOL     OW 4009   0.128   4.559   3.675 -0.6250 -0.4268  0.2471
  339SOL    HW1 4010   0.110   4.469   3.634 -0.0033 -0.7197  0.5937
  339SOL    HW2 4011   0.223   4.562   3.706 -0.7918  0.1681  0.7106
  340SOL     OW 4012   0.905   2.062   2.765  0.2811 -0.0796  1.0309
  340SOL    HW1 4013   0.882   2.141   2.708 -0.4055 -0.2495  1.0596
  340SOL    HW2 4014   0.984   2.084   2.823  0.3318  0.4501  0.7680
  341SOL     OW 4015   0.023   0.481   3.265 -0.5854  0.5550 -0.2102
  341SOL    HW1 4016   0.086   0.470   3.188 -0.2575 -0.2916  0.1617
  341SOL    HW2 4017   4.908   0.443   3.241 -1.0291  1.8670 -0.7822
  342SOL     OW 4018   3.583   0.764   2.213 -0.3288 -0.5828  0.1452
  342SOL    HW1 4019   3.565   0.666   2.213 -2.3815 -0.2502  0.6282
  342SOL    HW2 4020   3.663   0.783   2.156 -0.7433 -2.3985 -1.1369
  343SOL     OW 4021   4.502   2.427   0.697  0.9830  0.1080 -0.6878
  343SOL    HW1 4022   4.600   2.444   0.692  0.9796  0.0993 -0.8043
  343SOL    HW2 4023   4.481   2.342   0.648  1.0504 -0.4288  0.2080
  344SOL     OW 4024   3.219   0.065   5.303  0.0880 -0.1703  0.2017
  344SOL    HW1 4025   3.167   0.110   5.376  1.2113 -0.8348  1.4591
  344SOL    HW2 4026   3.248   0.133   5.236  0.1685  0.6784  1.0782
  345SOL     OW 4027   3.979   3.746   5.463 -0.1601 -0.4595 -0.7745
  345SOL    HW1 4028   3.952   3.682   5.391  0.9373 -1.3024 -0.4597
  345SOL    HW2 4029   4.073   3.775   5.448 -0.2770  0.1918 -0.2638
  346SOL     OW 4030   0.122   2.347   6.808 -0.5348 -0.0283 -0.0768
  346SOL    HW1 4031   0.046   2.402   6.774 -1.4156  0.7273  2.8447
  346SOL    HW2 4032   0.163   2.392   6.886  1.3597 -1.6392 -0.0786
  347SOL     OW 4033   3.207   4.701   1.033  0.1810  0.6035  0.1300
  347SOL    HW1 4034   3.226   4.793   0.997 -2.1715  0.8367 -0.7381
  347SOL    HW2 4035   3.274   4.637   0.997  1.3416  1.8297  0.0156
  348SOL     OW 4036   4.363   2.435   3.585 -0.4406  0.0140 -0.3795
  348SOL    HW1 4037   4.313   2.521   3.579  0.3896  0.4992 -0.5535
  348SOL    HW2 4038   4.363   2.403   3.680 -0.2493  0.5204 -0.2055
  349SOL     OW 4039   1.052   3.522   1.576  0.0978 -0.0632  0.1955
  349SOL    HW1 4040   1.097   3.596   1.626  0.9891 -1.6994  1.9588
  349SOL    HW2 4041   1.019   3.454   1.641 -2.1060 -0.4924 -1.2769
  350SOL     OW 4042   0.481   4.057   5.534  0.3088 -0.0616 -0.0400
  350SOL    HW1 4043   0.474   4.041   5.436 -0.8081  0.2398 -0.0217
  350SOL    HW2 4044   0.461   4.153   5.554  1.0526  0.0015  0.4316
  351SOL     OW 4045   3.941   0.353   4.495 -0.0459  0.2410  0.1246
  351SOL    HW1 4046   3.931   0.260   4.459  0.2637  0.3818 -0.3302
  351SOL    HW2 4047   3.983   0.411   4.425 -1.4590  1.0496 -0.0756
  352SOL     OW 4048   1.665   3.938   0.488  0.3577  0.1804  0.5925
  352SOL    HW1 4049   1.602   3.936   0.566  0.4546  1.2988  0.7182
  352SOL    HW2 4050   1.621   3.897   0.408 -0.4518  0.7387  0.7417
  353SOL     OW 4051   1.227   3.718   5.168  0.0643  0.5633 -0.2001
  353SOL    HW1 4052   1.152   3.773   5.131 -1.6205 -0.4993  1.4664
  353SOL    HW2 4053   1.210   3.622   5.149  0.0352  0.1449  1.7465
  354SOL     OW 4054   4.861   3.244   4.553 -0.6248 -0.2392 -0.0672
  354SOL    HW1 4055   4.814   3.307   4.615  0.3046 -1.4229  1.9122
  354SOL    HW2 4056   4.947   3.286   4.522  0.2177 -0.6634  1.6069
  355SOL     OW 4057   0.440   1.298   4.410 -0.3563  0.2014  0.5426
  355SOL    HW1 4058   0.503   1.233   4.368 -1.3473 -0.5876  0.2259
  355SOL    HW2 4059   0.389   1.346   4.338  0.3062  1.2830  0.7752
  356SOL     OW 4060   1.613   1.432   7.030 -0.1145 -0.2892  0.0772
  356SOL    HW1 4061   1.577   1.339   7.018  1.0987 -0.5747 -1.7421
  356SOL    HW2 4062   1.538   1.498   7.020 -0.9785 -1.0404  1.3528
  357SOL     OW 4063   1.236   4.435   4.693 -0.2260  0.0415  0.5088
  357SOL    HW1 4064   1.137   4.441   4.706  0.0642  1.3564  2.7544
  357SOL    HW2 4065   1.274   4.366   4.756  0.4904  1.1687  1.3543
  358SOL     OW 4066   4.030   3.613   4.072 -0.7184  0.0256 -0.4285
  358SOL    HW1 4067   4.027   3.712   4.066 -1.9353  0.0047 -0.3331
  358SOL    HW2 4068   4.111   3.586   4.124 -0.5850  0.9778 -0.1194
  359SOL     OW 4069   1.203   0.353   2.434 -0.4071  0.0739 -0.5865
  359SOL    HW1 4070   1.168   0.383   2.345 -2.2349 -0.3896 -0.0702
  359SOL    HW2 4071   1.239   0.260   2.426 -1.0033 -0.1495 -0.7743
  360SOL     OW 4072   3.927   4.527   5.812 -0.6477 -0.0063 -0.2506
  360SOL    HW1 4073   4.008   4.484   5.853  0.7096  1.9344 -0.7360
  360SOL    HW2 4074   3.880   4.581   5.882 -0.4170  0.3795 -0.3875
  361SOL     OW 4075   4.734   4.497   4.284 -0.7838 -0.3534 -0.5188
  361SOL    HW1 4076   4.812   4.459   4.235 -0.3778 -1.3218  0.8082
  361SOL    HW2 4077   4.757   4.588   4.317 -0.2258 -0.6066 -0.1886
  362SOL     OW 4078   1.987   4.973   6.153  0.1487 -0.2635  0.9629
  362SOL    HW1 4079   1.888   4.960   6.143  0.3079  0.1350 -2.4949
  362SOL    HW2 4080   2.008   0.097   6.158  0.4625 -0.1340 -1.6456
  363SOL     OW 4081   0.739   4.348   4.357  0.2071 -0.3621 -0.0801
  363SOL    HW1 4082   0.707   4.423   4.299 -0.6038 -1.4614 -1.0880
  363SOL    HW2 4083   0.768   4.271   4.300  2.8109 -0.1782  0.8620
  364SOL     OW 4084   3.613   4.702   2.312 -0.2572  0.1700  0.2095
  364SOL    HW1 4085   3.688   4.685   2.377  0.3658  1.0330 -0.2576
  364SOL    HW2 4086   3.526   4.680   2.355  0.2864 -1.3872  0.5904
  365SOL     OW 4087   4.740   0.420   3.185  0.3196 -0.2859 -0.2706
  365SOL    HW1 4088   4.742   0.343   3.121  0.9653 -1.0106  0.5925
  365SOL    HW2 4089   4.645   0.444   3.205  0.1080  0.0356 -1.5757
  366SOL     OW 4090   4.843   0.724   0.244  0.5118  1.1056  0.2443
  366SOL    HW1 4091   4.917   0.723   0.312 -1.6148  0.5301  2.7186
  366SOL    HW2 4092   4.837   0.635   0.200  2.0556  1.5513 -0.9375
  367SOL     OW 4093   4.284   0.974   3.895  0.1399 -0.4873  0.0259
  367SOL    HW1 4094   4.329   0.885   3.896  0.8264 -0.1700 -0.9102
  367SOL    HW2 4095   4.326   1.034   3.963  0.8456 -0.3450 -0.5176
  368SOL     OW 4096   4.131   0.289   4.119  0.3034  0.5316 -0.0397
  368SOL    HW1 4097   4.102   0.326   4.208 -1.6576 -0.3907 -0.2562
  368SOL    HW2 4098   4.208   0.226   4.133 -0.3560 -0.0510  1.0925
  369SOL     OW 4099   2.553   4.340   3.574 -0.6851  0.1182 -0.4675
  369SOL    HW1 4100   2.530   4.372   3.665  1.2259 -1.9535  0.8773
  369SOL    HW2 4101   2.614   4.406   3.529 -1.1603  0.8695 -0.0167
  370SOL     OW 4102   1.161   3.036   5.102 -0.2028 -0.1099  0.4873
  370SOL    HW1 4103   1.174   2.958   5.042  0.2672  0.6994 -0.4805
  370SOL    HW2 4104   1.199   3.015   5.193  0.8789 -0.6161 -0.0656
  371SOL     OW 4105   0.382   1.851   3.885  0.6667  0.2727  0.1878
  371SOL    HW1 4106   0.424   1.915   3.820 -0.0265  1.2765  0.6885
  371SOL    HW2 4107   0.450   1.821   3.951  0.8300  1.1533  0.4358
  372SOL     OW 4108   0.365   0.009   3.537  0.1305 -0.0168 -0.6785
  372SOL    HW1 4109   0.376   0.108   3.529 -0.6260  0.1229 -0.0575
  372SOL    HW2 4110   0.380   4.941   3.447 -0.1930  0.7129 -1.0841
  373SOL     OW 4111   3.804   1.286   7.868  0.3330 -0.2160 -0.2293
  373SOL    HW1 4112   3.716   1.303   7.824  1.2518  2.1764 -1.2652
  373SOL    HW2 4113   3.874   1.269   7.798  1.4742  1.9554  0.3167
  374SOL     OW 4114   3.073   1.661   7.523 -0.0796 -0.0509 -0.1543
  374SOL    HW1 4115   3.151   1.619   7.569  0.0141  0.0926 -0.1820
  374SOL    HW2 4116   3.080   1.646   7.425 -1.0131 -1.5937 -0.0156
  375SOL     OW 4117   0.525   2.457   0.952 -0.4643 -0.4766  0.3893
  375SOL    HW1 4118   0.530   2.532   1.017 -2.0721 -0.1913  0.2242
  375SOL    HW2 4119   0.604   2.396   0.965  1.3271  1.6374 -0.0252
  376SOL     OW 4120   4.397   1.059   3.645  0.5529 -0.7249 -0.9225
  376SOL    HW1 4121   4.336   1.023   3.714 -1.2658 -0.8098 -2.4927
  376SOL    HW2 4122   4.481   1.093   3.688 -1.1340  0.6776  1.4736
  377SOL     OW 4123   3.384   0.038   7.567 -0.1976 -0.7269  0.3925
  377SOL    HW1 4124   3.320   4.940   7.594 -3.0310  1.3202 -0.4288
  377SOL    HW2 4125   3.404   0.096   7.646 -1.0242 -0.1658  0.1964
  378SOL     OW 4126   0.449   4.056   2.526  0.5538  0.5586  0.3632
  378SOL    HW1 4127   0.456   4.117   2.606  0.5255  1.2931 -0.1824
  378SOL    HW2 4128   0.541   4.035   2.494  0.6056 -0.6656  1.2676
  379SOL     OW 4129   0.236   1.115   4.889 -0.3282  0.2288  0.1669
  379SOL    HW1 4130   0.262   1.206   4.857  1.2648 -0.6142 -1.0468
  379SOL    HW2 4131   0.310   1.077   4.946 -0.1013 -1.0623 -0.9471
  380SOL     OW 4132   3.867   3.239   0.047 -0.3392 -0.0222  0.2049
  380SOL    HW1 4133   3.909   3.190   7.929  0.0689  0.5444  0.0492
  380SOL    HW2 4134   3.865   3.179   0.127  0.8412 -0.0248  0.2468
  381SOL     OW 4135   0.439   3.817   5.969 -0.3580 -0.0099  0.0930
  381SOL    HW1 4136   0.367   3.752   5.991  1.0488 -2.0285 -0.8882
  381SOL    HW2 4137   0.475   3.858   6.053 -0.9753 -0.8495  0.7824
  382SOL     OW 4138   3.201   0.905   4.343  0.2694  0.0989  0.0810
  382SOL    HW1 4139   3.104   0.893   4.323  0.3725 -0.9496  0.1481
  382SOL    HW2 4140   3.213   0.939   4.436 -0.0895  2.0484 -0.5316
  383SOL     OW 4141   1.700   0.108   0.247 -1.1074  1.0983  0.0647
  383SOL    HW1 4142   1.607   0.122   0.282 -1.5121 -0.4419 -0.3207
  383SOL    HW2 4143   1.717   0.010   0.236 -0.1738  1.4256 -1.8451
  384SOL     OW 4144   1.217   2.187   7.042  0.3456  0.1099  0.4569
  384SOL    HW1 4145   1.213   2.166   6.944 -0.8178 -0.0968  0.5295
  384SOL    HW2 4146   1.312   2.185   7.072  0.7070 -0.0233 -0.6254
  385SOL     OW 4147   0.723   2.124   7.669  0.1686  0.4182 -0.4105
  385SOL    HW1 4148   0.653   2.057   7.695 -0.0752  0.8535  0.0541
  385SOL    HW2 4149   0.722   2.135   7.569 -1.2027  1.2635 -0.3176
  386SOL     OW 4150   3.263   0.917   6.893 -0.6958  0.2056  0.3407
  386SOL    HW1 4151   3.321   0.929   6.813 -0.3143 -0.7485  0.4706
  386SOL    HW2 4152   3.301   0.969   6.970 -0.2016 -0.1407  0.3297
  387SOL     OW 4153   4.781   0.759   0.591 -0.4576 -0.8021  0.2367
  387SOL    HW1 4154   4.707   0.718   0.645  0.0428  0.4451  1.9354
  387SOL    HW2 4155   4.848   0.800   0.652 -0.6662  2.1085 -1.3202
  388SOL     OW 4156   4.354   3.098   0.161 -0.1237 -0.2062  0.1936
  388SOL    HW1 4157   4.317   3.014   0.201 -1.2192  0.1760 -0.0056
  388SOL    HW2 4158   4.281   3.149   0.117  0.5448  0.8501  0.2831
  389SOL     OW 4159   4.210   1.520   5.126 -0.4259  0.3206 -0.4099
  389SOL    HW1 4160   4.147   1.453   5.085 -0.0152 -0.7299  0.6231
  389SOL    HW2 4161   4.221   1.500   5.223 -1.6998  3.0038  0.3900
  390SOL     OW 4162   4.405   4.061   3.348  0.3290 -0.2464 -0.2281
  390SOL    HW1 4163   4.371   4.152   3.323 -1.2864 -1.1570 -1.4878
  390SOL    HW2 4164   4.337   4.014   3.404  1.3404 -0.5466  0.7837
  391SOL     OW 4165   3.724   0.519   7.075 -0.3192  0.0623  0.6521
  391SOL    HW1 4166   3.665   0.547   6.999  1.0164 -0.4958 -0.6084
  391SOL    HW2 4167   3.669   0.468   7.142 -1.0995 -1.3002 -0.9517
  392SOL     OW 4168   3.736   3.701   6.301  0.0556 -0.1912  0.4654
  392SOL    HW1 4169   3.673   3.657   6.364  0.1416  1.0310  1.4332
  392SOL    HW2 4170   3.830   3.682   6.329  0.0991 -0.2375  0.2887
  393SOL     OW 4171   4.787   3.603   3.408  0.5107  0.3654 -0.4889
  393SOL    HW1 4172   4.809   3.699   3.392  0.5954  0.4179 -0.0725
  393SOL    HW2 4173   4.735   3.567   3.330 -0.3283  0.9983 -0.2269
  394SOL     OW 4174   2.683   1.042   0.091  0.2816 -0.3463  0.2028
  394SOL    HW1 4175   2.661   0.998   0.003  2.3276 -0.3305 -0.3598
  394SOL    HW2 4176   2.689   1.141   0.078 -1.6931 -0.1030  0.8974
  395SOL     OW 4177   1.371   0.571   5.956 -0.4237  0.0778 -0.4053
  395SOL    HW1 4178   1.385   0.644   6.022  0.6039  0.1570 -0.6955
  395SOL    HW2 4179   1.449   0.568   5.892 -1.1136 -0.3718 -1.2458
  396SOL     OW 4180   4.881   3.686   2.327  0.2017  0.4407  0.0959
  396SOL    HW1 4181   4.793   3.721   2.358  1.1854  2.4599  0.7788
  396SOL    HW2 4182   4.869   3.638   2.240 -1.6262  0.1539  0.4616
  397SOL     OW 4183   1.337   3.451   7.706  0.0517 -0.5944  0.5426
  397SOL    HW1 4184   1.239   3.465   7.694  0.4502  1.5240 -0.8094
  397SOL    HW2 4185   1.374   3.520   7.768  0.8388 -0.7644  0.2857
  398SOL     OW 4186   0.271   2.842   0.057  0.3494  0.0617  0.4645
  398SOL    HW1 4187   0.175   2.829   0.032  0.0620  0.4140  1.3147
  398SOL    HW2 4188   0.326   2.857   7.934  0.0165 -2.0773 -0.2294
  399SOL     OW 4189   0.580   2.774   1.787  0.2568  0.4361 -0.1030
  399SOL    HW1 4190   0.625   2.810   1.868 -0.5669  0.1338  0.5055
  399SOL    HW2 4191   0.485   2.805   1.784  0.0695 -0.1473 -0.5628
  400SOL     OW 4192   3.708   1.376   7.226 -0.4169  0.5135  0.1283
  400SOL    HW1 4193   3.742   1.409   7.138 -1.4323  0.1463 -0.4284
  400SOL    HW2 4194   3.711   1.276   7.228  2.0904  0.5336  1.5783
  401SOL     OW 4195   3.170   4.260   4.633 -0.0603 -0.2184 -0.4421
  401SOL    HW1 4196   3.254   4.290   4.587  0.8127 -0.8506  0.6726
  401SOL    HW2 4197   3.187   4.253   4.731 -1.0971 -1.4588 -0.3188
  402SOL     OW 4198   4.372   4.691   4.710  0.4265  0.1765 -0.2049
  402SOL    HW1 4199   4.358   4.785   4.741  1.2330 -0.0323  0.8589
  402SOL    HW2 4200   4.403   4.635   4.787  0.0793 -0.9337 -0.8559
  403SOL     OW 4201   4.144   3.254   1.063  0.0530  0.1920 -0.1465
  403SOL    HW1 4202   4.114   3.349   1.053  1.6285  1.0309  2.1489
  403SOL    HW2 4203   4.091   3.211   1.136  0.3298 -0.2511 -0.2087
  404SOL     OW 4204   0.612   3.270   6.379 -0.4640  0.0042 -0.2394
  404SOL    HW1 4205   0.589   3.239   6.471 -0.0493  0.2217 -0.0571
  404SOL    HW2 4206   0.691   3.218   6.345 -0.0350  0.5463 -0.0999
  405SOL     OW 4207   2.760   0.969   6.788  0.1182  0.3361  0.1973
  405SOL    HW1 4208   2.765   1.002   6.694 -0.0452  1.6801  0.6466
  405SOL    HW2 4209   2.828   0.897   6.802 -1.4976 -1.6738 -1.6117
  406SOL     OW 4210   0.418   3.574   0.642  0.2210  0.1014  0.1994
  406SOL    HW1 4211   0.450   3.621   0.724 -0.7478 -0.2120  0.7651
  406SOL    HW2 4212   0.355   3.500   0.667  0.5165 -0.5114 -0.7759
  407SOL     OW 4213   0.353   4.796   7.781  0.5215 -0.4338 -0.1647
  407SOL    HW1 4214   0.451   4.781   7.793  0.6589  0.7268  0.3589
  407SOL    HW2 4215   0.326   4.771   7.689  1.0536 -1.9618  0.0712
  408SOL     OW 4216   0.639   1.769   5.667  0.0509 -0.0408 -0.0652
  408SOL    HW1 4217   0.587   1.755   5.751  0.0505  0.3534  0.0045
  408SOL    HW2 4218   0.604   1.850   5.620  0.0211 -0.2842 -0.4704
  409SOL     OW 4219   3.113   4.366   3.488 -0.3739 -0.3457 -0.3587
  409SOL    HW1 4220   3.170   4.448   3.484 -2.2479  0.9783 -1.3179
  409SOL    HW2 4221   3.165   4.292   3.531  1.2307  1.4457  0.9790
  410SOL     OW 4222   3.847   2.316   7.358 -0.2863 -0.4246  0.2822
  410SOL    HW1 4223   3.941   2.285   7.374 -1.0854 -2.3129  1.7036
  410SOL    HW2 4224   3.802   2.254   7.294 -0.8888 -0.1656  0.4492
  411SOL     OW 4225   0.589   0.619   5.090  0.5649 -0.0963  0.1197
  411SOL    HW1 4226   0.586   0.665   5.179 -1.2791 -0.1853  0.1447
  411SOL    HW2 4227   0.661   0.660   5.034  0.0613  1.7251  0.7323
  412SOL     OW 4228   0.289   4.467   5.788  0.7634 -0.1991  0.3110
  412SOL    HW1 4229   0.362   4.527   5.820 -0.0502  1.1985 -0.3766
  412SOL    HW2 4230   0.256   4.411   5.865 -0.3660  2.2338  1.7248
  413SOL     OW 4231   0.767   3.742   5.950 -0.4589  0.0704  0.6687
  413SOL    HW1 4232   0.861   3.747   5.916 -1.1908 -0.7691 -1.7311
  413SOL    HW2 4233   0.765   3.696   6.038  1.3945  0.3476  0.8867
  414SOL     OW 4234   1.214   0.523   6.496 -0.2189  0.3459  0.7211
  414SOL    HW1 4235   1.121   0.558   6.483 -0.5625  0.0538  2.2510
  414SOL    HW2 4236   1.277   0.578   6.442 -0.9486  2.3275  1.7972
  415SOL     OW 4237   2.662   4.223   6.057 -0.2175  0.3932  0.5220
  415SOL    HW1 4238   2.639   4.162   5.981  0.2888 -1.0267  1.4498
  415SOL    HW2 4239   2.723   4.296   6.025 -1.8224  1.1761 -0.8704
  416SOL     OW 4240   0.022   1.462   7.219 -0.1352 -0.2433  0.2737
  416SOL    HW1 4241   4.930   1.536   7.219  0.3470  0.2011  0.8049
  416SOL    HW2 4242   4.949   1.376   7.240 -0.6978 -0.0820 -0.2496
  417SOL     OW 4243   0.201   3.753   6.572 -0.2203  0.5636  0.3171
  417SOL    HW1 4244   0.116   3.701   6.576  0.6793 -1.2035 -1.6010
  417SOL    HW2 4245   0.234   3.756   6.477  2.8634 -0.5351  1.2280
  418SOL     OW 4246   1.419   4.665   5.077  0.4394  0.0943 -0.1504
  418SOL    HW1 4247   1.514   4.648   5.052  0.8965  0.3027  1.3836
  418SOL    HW2 4248   1.386   4.589   5.133  0.1059  0.6331  0.3896
  419SOL     OW 4249   3.300   2.123   7.303 -0.0162  0.3961 -0.0027
  419SOL    HW1 4250   3.351   2.108   7.218 -1.4439 -0.8696 -0.6950
  419SOL    HW2 4251   3.280   2.034   7.345 -0.7145  0.9225  0.8022
  420SOL     OW 4252   4.772   3.265   1.431  0.0722  0.2540 -0.0708
  420SOL    HW1 4253   4.787   3.336   1.499 -1.0638  0.7729 -0.3318
  420SOL    HW2 4254   4.767   3.176   1.476 -2.3768  0.7564  0.8123
  421SOL     OW 4255   4.754   3.807   3.953  0.4581  0.0793 -0.1151
  421SOL    HW1 4256   4.799   3.805   4.043  2.7008  0.8899 -1.1428
  421SOL    HW2 4257   4.728   3.901   3.932 -1.8919 -0.3774  0.4655
  422SOL     OW 4258   4.599   0.443   3.915  0.6635 -0.0856  0.3851
  422SOL    HW1 4259   4.624   0.468   3.822  0.7059 -0.8521  0.1802
  422SOL    HW2 4260   4.599   0.343   3.924  0.1951 -0.0347  1.0761
  423SOL     OW 4261   4.856   0.985   1.953  0.2578 -0.5660  0.3753
  423SOL    HW1 4262   4.864   0.887   1.936 -0.2281 -0.6476  0.5962
  423SOL    HW2 4263   4.761   1.013   1.942  0.3991 -0.1123  0.2808
  424SOL     OW 4264   3.669   0.678   7.361  0.3282  0.2232 -0.0016
  424SOL    HW1 4265   3.638   0.764   7.400 -1.2496 -0.2676 -0.1151
  424SOL    HW2 4266   3.662   0.682   7.261  0.9660  0.2216 -0.0503
  425SOL     OW 4267   3.508   2.876   7.640 -0.0933 -0.2810 -0.7801
  425SOL    HW1 4268   3.411   2.859   7.623 -0.6555  2.4357 -0.6306
  425SOL    HW2 4269   3.522   2.902   7.735  0.7083 -0.1172 -0.9331
  426SOL     OW 4270   0.993   2.451   2.390 -0.1739 -0.2572 -0.6389
  426SOL    HW1 4271   1.006   2.508   2.471 -0.1048 -0.3043 -0.6165
  426SOL    HW2 4272   1.078   2.450   2.336  0.4073 -1.7165  0.2481
  427SOL     OW 4273   4.734   1.196   1.058 -0.3271  0.6794 -0.2680
  427SOL    HW1 4274   4.646   1.188   1.013 -1.4288  1.5783  1.6220
  427SOL    HW2 4275   4.730   1.151   1.147  1.5866 -0.5004 -0.7125
  428SOL     OW 4276   0.322   1.766   6.144  0.1461 -0.4851  0.4374
  428SOL    HW1 4277   0.272   1.773   6.230  1.0403  0.4264  0.8986
  428SOL    HW2 4278   0.417   1.741   6.162 -0.1150 -2.3264 -0.4389
  429SOL     OW 4279   3.995   2.133   6.854 -0.5185 -0.1068 -0.8848
  429SOL    HW1 4280   3.964   2.214   6.903 -1.2921 -0.3301 -0.9987
  429SOL    HW2 4281   3.918   2.072   6.838  0.4354 -2.0038  1.2857
  430SOL     OW 4282   4.021   4.096   7.766 -0.2800  0.6315  0.5308
  430SOL    HW1 4283   3.950   4.091   7.836  0.0311  0.0149  0.8094
  430SOL    HW2 4284   4.000   4.172   7.703 -0.8084  0.8947  1.0091
  431SOL     OW 4285   2.494   0.898   6.387 -0.1417 -0.4166  0.2821
  431SOL    HW1 4286   2.489   0.897   6.487  0.1830 -0.3498  0.3008
  431SOL    HW2 4287   2.588   0.877   6.359  1.0168  3.9425  0.1046
  432SOL     OW 4288   4.047   2.191   1.196 -0.5516 -0.5226 -0.0796
  432SOL    HW1 4289   4.110   2.139   1.252  0.1564  0.0754 -0.2980
  432SOL    HW2 4290   3.974   2.131   1.163 -0.7956 -0.9502  1.1865
  433SOL     OW 4291   2.628   2.410   0.009 -0.4585 -0.0444 -0.2304
  433SOL    HW1 4292   2.626   2.504   0.042 -1.0545 -0.2177  0.2523
  433SOL    HW2 4293   2.636   2.409   7.868  1.3822  0.4898 -0.1336
  434SOL     OW 4294   4.665   2.300   5.001 -0.0292 -0.1004  1.1354
  434SOL    HW1 4295   4.613   2.264   4.924 -1.7011  1.1982  1.6097
  434SOL    HW2 4296   4.710   2.224   5.049  1.3526 -0.9193 -1.2420
  435SOL     OW 4297   2.125   4.550   2.791  0.2400  0.0352  0.0443
  435SOL    HW1 4298   2.156   4.493   2.714  1.2220 -0.8835  1.0847
  435SOL    HW2 4299   2.202   4.571   2.850 -0.5638  0.4524  0.9741
  436SOL     OW 4300   1.499   4.230   2.525  0.4019  0.0862 -0.1690
  436SOL    HW1 4301   1.424   4.201   2.584  0.7918  0.9528  0.7806
  436SOL    HW2 4302   1.578   4.255   2.581  0.4059  2.0035 -0.9756
  437SOL     OW 4303   0.294   3.310   5.433 -0.2531  0.8488  0.0878
  437SOL    HW1 4304   0.382   3.273   5.403 -0.5594  0.6214 -0.5581
  437SOL    HW2 4305   0.245   3.347   5.355 -1.3586 -0.3577  0.1582
  438SOL     OW 4306   4.477   3.274   5.656  0.6071  0.4897  0.1823
  438SOL    HW1 4307   4.507   3.211   5.728  2.3354 -1.6912 -2.2551
  438SOL    HW2 4308   4.410   3.227   5.598 -1.3512  2.4695  0.7172
  439SOL     OW 4309   3.539   4.800   0.081  0.1282  0.8049  0.0835
  439SOL    HW1 4310   3.607   4.755   0.022  0.8784  0.7178  1.0016
  439SOL    HW2 4311   3.577   4.814   0.172 -0.8981  1.2702  0.4587
  440SOL     OW 4312   4.695   3.409   0.375  0.2659 -0.0069 -0.2101
  440SOL    HW1 4313   4.673   3.494   0.423  1.2242  0.6604 -0.9005
  440SOL    HW2 4314   4.783   3.419   0.327  0.9860 -1.7824  0.6343
  441SOL     OW 4315   3.537   1.631   0.227 -0.2851 -1.2556  0.0173
  441SOL    HW1 4316   3.514   1.547   0.276  1.0866 -0.7054  1.7360
  441SOL    HW2 4317   3.486   1.708   0.267  1.0465 -0.7566  0.8055
  442SOL     OW 4318   3.580   4.644   4.199  0.2061  0.3676  0.3700
  442SOL    HW1 4319   3.537   4.710   4.260 -1.3703 -0.3515  0.0794
  442SOL    HW2 4320   3.671   4.621   4.233 -0.0467  1.1192  1.5991
  443SOL     OW 4321   3.573   3.163   0.247  0.1814  0.1033  0.0170
  443SOL    HW1 4322   3.655   3.196   0.292 -1.0805  1.5147  1.3784
  443SOL    HW2 4323   3.524   3.101   0.308  0.9002 -1.8675 -1.3179
  444SOL     OW 4324   3.631   4.343   3.371  0.0996  0.4990 -0.0669
  444SOL    HW1 4325   3.572   4.287   3.429  1.5343  0.4115  1.3523
  444SOL    HW2 4326   3.582   4.366   3.286 -0.3448 -3.4392 -1.0476
  445SOL     OW 4327   3.185   0.634   3.212 -0.5151 -0.1474 -0.1403
  445SOL    HW1 4328   3.125   0.559   3.240  0.8180 -1.4235 -0.5719
  445SOL    HW2 4329   3.208   0.690   3.292 -1.5460 -0.1697  0.1817
  446SOL     OW 4330   4.516   3.206   3.368  0.6933 -0.0196 -1.1328
  446SOL    HW1 4331   4.487   3.284   3.313 -2.0530 -1.3596 -1.7496
  446SOL    HW2 4332   4.449   3.189   3.440  1.2974 -1.6772 -0.9176
  447SOL     OW 4333   1.748   4.492   7.030 -0.3908  0.0610 -0.1734
  447SOL    HW1 4334   1.781   4.469   7.121  0.1912 -0.4200 -0.5060
  447SOL    HW2 4335   1.650   4.474   7.024 -0.4156  0.0334  0.3318
  448SOL     OW 4336   4.589   2.957   2.652  0.1220 -0.2234  0.6777
  448SOL    HW1 4337   4.538   3.019   2.712 -0.1606 -2.0558  2.4245
  448SOL    HW2 4338   4.683   2.951   2.683 -0.0502 -1.2610  1.0468
  449SOL     OW 4339   0.375   1.788   1.381 -0.2294  0.3735  0.0005
  449SOL    HW1 4340   0.325   1.871   1.355 -1.2610 -0.1640  0.1962
  449SOL    HW2 4341   0.394   1.791   1.479  1.3151  1.1786 -0.2933
  450SOL     OW 4342   2.686   4.531   3.401 -0.5686  0.1813  0.4553
  450SOL    HW1 4343   2.604   4.522   3.345  0.3787 -0.8422 -0.8326
  450SOL    HW2 4344   2.767   4.530   3.342  0.4355 -0.3131  1.7943
  451SOL     OW 4345   0.110   2.728   0.904  0.3334  0.1227  0.4325
  451SOL    HW1 4346   0.043   2.789   0.862  0.1083  0.3516  1.1135
  451SOL    HW2 4347   0.168   2.780   0.966 -0.0959 -0.4126  1.3004
  452SOL     OW 4348   3.397   0.616   4.588  0.0156  0.3839  0.2368
  452SOL    HW1 4349   3.433   0.602   4.496 -0.9696 -0.0546 -0.1043
  452SOL    HW2 4350   3.462   0.582   4.656  0.5050  0.1925 -0.3247
  453SOL     OW 4351   0.294   0.618   3.330 -0.4484  0.7469  0.1220
  453SOL    HW1 4352   0.204   0.583   3.356  0.7242 -1.7796  1.1541
  453SOL    HW2 4353   0.353   0.621   3.410 -0.0317  4.1302 -0.1575
  454SOL     OW 4354   4.370   3.542   1.817  0.1057 -0.5031  0.0534
  454SOL    HW1 4355   4.419   3.501   1.740  2.0042 -1.7764  1.8385
  454SOL    HW2 4356   4.343   3.635   1.793  1.5474 -0.4972 -1.7893
  455SOL     OW 4357   0.593   4.187   5.946 -0.4398 -0.0798  0.6091
  455SOL    HW1 4358   0.576   4.163   6.041 -2.9996  0.8801  0.4692
  455SOL    HW2 4359   0.564   4.281   5.929 -0.0082 -0.2147 -1.1216
  456SOL     OW 4360   4.441   3.928   3.124 -0.2402 -0.4888 -0.0439
  456SOL    HW1 4361   4.537   3.899   3.128 -0.6135 -1.7014  0.9994
  456SOL    HW2 4362   4.419   3.980   3.206 -0.3945  0.0947 -0.4511
  457SOL     OW 4363   0.578   1.030   4.780 -0.1565 -0.5651  0.1455
  457SOL    HW1 4364   0.531   1.026   4.868  1.0144 -1.4396  0.7765
  457SOL    HW2 4365   0.674   1.005   4.794  1.1045  3.1644 -0.7050
  458SOL     OW 4366   1.867   4.728   4.203  0.2564 -0.6943  0.7780
  458SOL    HW1 4367   1.929   4.743   4.280 -0.0108 -0.6553  0.9886
  458SOL    HW2 4368   1.777   4.766   4.225  0.7565  1.3406 -0.4420
  459SOL     OW 4369   0.278   0.987   1.872 -0.1599  0.4924  0.3014
  459SOL    HW1 4370   0.367   0.997   1.827 -1.0891  1.8038 -1.3638
  459SOL    HW2 4371   0.267   0.892   1.902  0.5855 -0.4731 -2.2110
  460SOL     OW 4372   0.133   4.364   5.244  0.0561 -0.3579 -0.0747
  460SOL    HW1 4373   0.154   4.279   5.196 -0.8178 -1.2218  1.0254
  460SOL    HW2 4374   0.061   4.348   5.311 -1.6269  1.6779 -1.2369
  461SOL     OW 4375   3.736   1.329   7.501 -0.5349 -0.1189 -0.3200
  461SOL    HW1 4376   3.730   1.360   7.406 -1.2868 -2.0507 -0.9574
  461SOL    HW2 4377   3.828   1.296   7.520  0.1383  1.9509  0.2232
  462SOL     OW 4378   4.782   4.930   1.960 -0.0753 -0.1615 -0.4784
  462SOL    HW1 4379   4.776   4.856   1.894  0.2805  0.3259 -1.0596
  462SOL    HW2 4380   4.877   4.944   1.987 -0.1120  0.2389 -0.5413
  463SOL     OW 4381   2.661   4.420   4.600 -0.1323  0.5987  0.1819
  463SOL    HW1 4382   2.645   4.449   4.695 -1.7982  0.3308  0.0033
  463SOL    HW2 4383   2.691   4.498   4.546 -2.0504  1.4470  0.2854
  464SOL     OW 4384   2.935   4.122   2.050 -0.4745  0.2823  0.4314
  464SOL    HW1 4385   2.982   4.167   2.126 -1.5107 -1.2072  2.0101
  464SOL    HW2 4386   2.837   4.117   2.069 -0.6206 -1.0388 -0.5145
  465SOL     OW 4387   4.882   1.998   7.894 -0.3845  0.0316  0.1048
  465SOL    HW1 4388   0.008   2.004   7.896 -0.3916  0.8026 -0.8924
  465SOL    HW2 4389   4.853   1.945   7.814 -0.7427 -1.7918  1.3697
  466SOL     OW 4390   4.732   2.215   7.800  0.4227  0.0549  0.5281
  466SOL    HW1 4391   4.710   2.186   7.893  1.0115 -3.7633 -0.3652
  466SOL    HW2 4392   4.809   2.279   7.802 -0.1576  0.7523  2.6542
  467SOL     OW 4393   3.290   4.677   5.006  0.1123  0.3840 -0.4340
  467SOL    HW1 4394   3.307   4.610   5.078 -1.7340  2.0572  1.7445
  467SOL    HW2 4395   3.250   4.632   4.926 -0.7618 -1.1873  0.8277
  468SOL     OW 4396   4.602   3.610   4.035  0.0540  0.1344 -0.3522
  468SOL    HW1 4397   4.551   3.652   4.110 -0.5726  0.1616 -0.7862
  468SOL    HW2 4398   4.652   3.681   3.986 -0.9857  0.4025 -1.0716
  469SOL     OW 4399   2.054   0.860   5.674  0.3667 -0.4324  0.0637
  469SOL    HW1 4400   2.121   0.794   5.639  0.5598  0.9119 -2.3426
  469SOL    HW2 4401   2.063   0.867   5.773  1.7602 -2.4389  0.1505
  470SOL     OW 4402   1.661   0.517   0.324  0.3007  0.5196 -0.0919
  470SOL    HW1 4403   1.622   0.464   0.249  3.1825  0.1624 -1.4697
  470SOL    HW2 4404   1.655   0.615   0.302 -0.0415  0.4821 -0.1676
  471SOL     OW 4405   2.066   4.693   4.404 -0.4779  0.1009 -0.3736
  471SOL    HW1 4406   2.137   4.626   4.424  1.9733  2.6230  0.0200
  471SOL    HW2 4407   2.050   4.749   4.485 -3.7390 -0.9519 -0.1273
  472SOL     OW 4408   0.535   4.103   3.301 -0.0295  0.5233 -0.2013
  472SOL    HW1 4409   0.521   4.062   3.211  1.5295 -1.6185  0.4515
  472SOL    HW2 4410   0.475   4.058   3.368  1.2339 -0.3271  0.4044
  473SOL     OW 4411   4.199   1.609   6.222 -0.2250  0.6731 -0.2470
  473SOL    HW1 4412   4.144   1.538   6.179  0.4474  0.8913 -1.5212
  473SOL    HW2 4413   4.202   1.594   6.321  0.8737 -1.7772 -0.5817
  474SOL     OW 4414   4.403   2.518   5.850 -0.0507  0.5273  0.0781
  474SOL    HW1 4415   4.379   2.612   5.876 -1.1485  0.5525 -0.9320
  474SOL    HW2 4416   4.398   2.459   5.931 -0.5048  1.1275  0.4964
  475SOL     OW 4417   1.183   4.428   6.977  0.6003  0.0120 -0.4330
  475SOL    HW1 4418   1.206   4.331   6.971  0.7402  0.0525 -0.5663
  475SOL    HW2 4419   1.176   4.466   6.884  0.1316  0.0318 -0.3933
  476SOL     OW 4420   4.629   4.713   2.769 -0.5414 -0.2143  0.6172
  476SOL    HW1 4421   4.608   4.623   2.807 -0.5217  0.0228  1.2013
  476SOL    HW2 4422   4.602   4.716   2.672  1.5801 -1.5979 -0.0864
  477SOL     OW 4423   2.847   0.315   4.305 -0.1425 -0.4005 -0.3252
  477SOL    HW1 4424   2.813   0.257   4.380  0.2855  1.1974  1.1736
  477SOL    HW2 4425   2.947   0.320   4.310  0.1572 -2.4152 -2.6934
  478SOL     OW 4426   3.913   0.653   1.915 -0.2276  0.5384  0.2453
  478SOL    HW1 4427   3.880   0.560   1.896 -0.3369  0.1501  2.2012
  478SOL    HW2 4428   4.006   0.648   1.951  0.4308  1.3458 -1.2342
  479SOL     OW 4429   0.370   2.242   7.724 -0.0994 -0.2496  0.1394
  479SOL    HW1 4430   0.438   2.285   7.784 -0.7068 -0.3523  0.9222
  479SOL    HW2 4431   0.280   2.247   7.767 -0.1462 -2.5965  0.4629
  480SOL     OW 4432   0.364   3.235   3.424  0.2340 -0.3985  0.0663
  480SOL    HW1 4433   0.460   3.248   3.397  0.2766 -0.2270  0.3076
  480SOL    HW2 4434   0.360   3.183   3.509  0.1422  0.5116  0.6244
  481SOL     OW 4435   1.364   3.237   0.095 -0.3998  0.0560  0.4373
  481SOL    HW1 4436   1.363   3.337   0.091  0.7377  0.0728  0.4016
  481SOL    HW2 4437   1.446   3.205   0.141 -2.4178 -0.8128  3.7971
  482SOL     OW 4438   2.658   2.633   7.280 -0.2272  0.3157 -0.1508
  482SOL    HW1 4439   2.705   2.665   7.199 -0.6760  0.4371 -0.3685
  482SOL    HW2 4440   2.667   2.700   7.354  0.6260 -0.0334  0.0748
  483SOL     OW 4441   0.817   2.629   1.061  0.2438 -0.1661 -0.0083
  483SOL    HW1 4442   0.902   2.663   1.022  0.6530 -0.0998  0.9035
  483SOL    HW2 4443   0.813   2.529   1.052 -1.4529  0.1032 -3.6632
  484SOL     OW 4444   4.103   1.338   5.627 -0.2456  0.2235  0.2118
  484SOL    HW1 4445   4.126   1.413   5.566 -0.0272 -1.0360 -1.3208
  484SOL    HW2 4446   4.034   1.368   5.693  1.6173  2.4536  1.2842
  485SOL     OW 4447   0.348   2.878   4.233  0.1944  0.2414 -0.1982
  485SOL    HW1 4448   0.367   2.890   4.136 -1.1296  2.4197 -0.2526
  485SOL    HW2 4449   0.418   2.925   4.287 -0.1640  0.7632 -0.1761
  486SOL     OW 4450   2.933   3.262   7.737  0.7749  0.4690 -0.2381
  486SOL    HW1 4451   2.901   3.183   7.789 -0.4516  0.6217 -0.7378
  486SOL    HW2 4452   2.915   3.346   7.789  0.8798  0.5211 -0.2840
  487SOL     OW 4453   4.671   2.790   3.468  0.2605  0.0951 -0.0011
  487SOL    HW1 4454   4.605   2.816   3.539  0.1034  0.4000 -0.2590
  487SOL    HW2 4455   4.705   2.872   3.422  0.7062 -0.0707  0.0260
  488SOL     OW 4456   4.284   0.234   5.449  0.6121 -0.5557 -0.2212
  488SOL    HW1 4457   4.281   0.156   5.386 -0.1092  0.1728 -1.1108
  488SOL    HW2 4458   4.284   0.200   5.543 -2.0194 -1.6452 -0.5254
  489SOL     OW 4459   2.859   0.075   3.948 -0.7169  0.0090  0.0991
  489SOL    HW1 4460   2.901   0.058   4.037 -2.4122 -0.0329  0.9385
  489SOL    HW2 4461   2.819   4.964   3.914 -0.8186  0.2102 -0.2832
  490SOL     OW 4462   0.682   4.861   5.790 -0.3655  0.0788  0.2994
  490SOL    HW1 4463   0.591   4.853   5.749  0.8599 -0.1233 -2.6531
  490SOL    HW2 4464   0.715   4.770   5.816  0.9978 -0.7449 -3.6680
  491SOL     OW 4465   0.812   1.686   4.859 -0.1168  0.5783  0.7311
  491SOL    HW1 4466   0.791   1.681   4.761 -1.3189 -1.6173  1.0409
  491SOL    HW2 4467   0.909   1.705   4.871  0.1749  0.3049 -0.8888
  492SOL     OW 4468   3.163   0.425   2.868  0.6406  1.1783  0.2543
  492SOL    HW1 4469   3.115   0.474   2.794 -1.1491  0.9169  1.1972
  492SOL    HW2 4470   3.236   0.483   2.903  1.6410  1.2599 -1.7830
  493SOL     OW 4471   0.983   1.420   3.338 -0.0108 -0.2552 -0.2546
  493SOL    HW1 4472   0.970   1.442   3.435  0.2424 -0.7418 -0.1066
  493SOL    HW2 4473   1.081   1.411   3.319 -0.0997 -2.2385 -0.0624
  494SOL     OW 4474   0.215   1.440   5.572  0.2136 -0.3133 -0.8397
  494SOL    HW1 4475   0.160   1.397   5.500 -0.0942  0.3605 -1.0135
  494SOL    HW2 4476   0.259   1.523   5.536  0.7164 -0.4141 -0.4791
  495SOL     OW 4477   2.921   4.748   7.126 -0.0222  0.2213  0.1522
  495SOL    HW1 4478   2.948   4.815   7.195  0.4183 -0.6384  0.8333
  495SOL    HW2 4479   2.991   4.677   7.120 -0.4415 -0.1326 -0.6223
  496SOL     OW 4480   2.098   4.680   4.800 -0.1652 -0.4642  0.2091
  496SOL    HW1 4481   2.189   4.717   4.818  0.5002 -2.6512  1.8060
  496SOL    HW2 4482   2.030   4.752   4.811  1.1700  0.6765  1.4491
  497SOL     OW 4483   2.972   2.108   6.730 -0.2864 -0.0155 -0.3907
  497SOL    HW1 4484   2.874   2.088   6.741  0.2468 -2.4439  0.5761
  497SOL    HW2 4485   3.010   2.136   6.817  0.5067 -2.4375  0.1152
  498SOL     OW 4486   0.251   4.376   1.818  0.0178 -0.8765  0.7980
  498SOL    HW1 4487   0.337   4.326   1.807  0.8839  0.4365  1.4547
  498SOL    HW2 4488   0.259   4.441   1.894 -0.4180  1.6040 -1.1558
  499SOL     OW 4489   3.708   3.098   0.974  0.1123  0.2705  0.2753
  499SOL    HW1 4490   3.646   3.055   0.909  0.2508  0.9958 -0.3509
  499SOL    HW2 4491   3.764   3.028   1.019  1.4081 -0.1056 -1.8175
  500SOL     OW 4492   1.586   0.759   7.766  0.0515  0.2898  0.2149
  500SOL    HW1 4493   1.550   0.668   7.746  1.4681 -0.6697  1.7370
  500SOL    HW2 4494   1.521   0.808   7.825 -0.4067 -0.0051 -0.0422
  501SOL     OW 4495   1.457   4.257   1.598  0.3626  0.0987  0.3721
  501SOL    HW1 4496   1.523   4.325   1.628  1.9298 -1.0487 -0.3219
  501SOL    HW2 4497   1.420   4.208   1.677  0.6647  0.4608  0.7393
  502SOL     OW 4498   2.992   2.489   0.879  0.2899  0.1059 -0.2787
  502SOL    HW1 4499   3.034   2.518   0.792  0.1825 -0.8654 -0.6617
  502SOL    HW2 4500   2.984   2.568   0.939  0.7706  0.7128 -0.9876
  503SOL     OW 4501   2.209   0.380   3.322  0.0060 -0.2719  0.1374
  503SOL    HW1 4502   2.143   0.315   3.284  1.1317 -1.3652 -0.0220
  503SOL    HW2 4503   2.182   0.404   3.416 -0.9951 -0.1381 -0.1740
  504SOL     OW 4504   3.992   3.657   4.997  0.2193 -0.8590 -0.1748
  504SOL    HW1 4505   3.993   3.753   4.968  1.1070 -0.6732  0.4140
  504SOL    HW2 4506   3.900   3.620   4.987 -0.2958  0.2564  0.2159
  505SOL     OW 4507   2.799   1.464   7.502  0.3049  0.5148  0.7448
  505SOL    HW1 4508   2.833   1.549   7.542  0.6941  1.3012 -1.1097
  505SOL    HW2 4509   2.780   1.479   7.405 -0.4312 -1.3133  0.5703
  506SOL     OW 4510   0.266   4.534   2.045 -0.3431  0.1662  0.1012
  506SOL    HW1 4511   0.359   4.571   2.038 -0.0085 -0.2720  1.8696
  506SOL    HW2 4512   0.247   4.509   2.139 -2.2360  0.1277 -0.2582
  507SOL     OW 4513   4.377   2.679   2.376  0.0702 -0.0750  0.4441
  507SOL    HW1 4514   4.415   2.683   2.283 -0.1880  0.8231  0.3765
  507SOL    HW2 4515   4.280   2.657   2.371  0.0775 -0.1233  0.5123
  508SOL     OW 4516   0.037   0.097   0.957  0.0135  0.3925  0.1573
  508SOL    HW1 4517   4.974   0.071   1.046  0.2252  0.3340  0.2296
  508SOL    HW2 4518   0.119   0.043   0.938  0.1452  0.6243  0.0642
  509SOL     OW 4519   0.576   4.807   2.358  0.3176  0.4819  0.3736
  509SOL    HW1 4520   0.588   4.733   2.423 -1.7470  1.3615  1.8883
  509SOL    HW2 4521   0.664   4.851   2.340  0.8901  0.6110  3.1076
  510SOL     OW 4522   3.496   0.136   5.594 -0.0284  0.1762  0.7792
  510SOL    HW1 4523   3.428   0.209   5.596  0.2794  0.4575  1.3933
  510SOL    HW2 4524   3.579   0.169   5.549 -1.0064 -0.8388 -2.0075
  511SOL     OW 4525   1.929   0.741   0.573  0.0050  0.5746 -0.2530
  511SOL    HW1 4526   1.897   0.811   0.509 -0.4214  0.3115 -0.3267
  511SOL    HW2 4527   2.016   0.704   0.541  0.0853  0.8636 -0.3693
  512SOL     OW 4528   4.404   2.525   1.372  0.5384  0.0074  0.1864
  512SOL    HW1 4529   4.337   2.478   1.314  0.1078 -1.7320  1.9768
  512SOL    HW2 4530   4.373   2.619   1.390  0.5876  0.5122 -2.1403
  513SOL     OW 4531   3.430   3.507   7.357 -0.2122  0.2598  0.1641
  513SOL    HW1 4532   3.490   3.547   7.289  1.4317  0.7112  1.8044
  513SOL    HW2 4533   3.354   3.569   7.376 -0.0552  0.6364 -0.4213
  514SOL     OW 4534   0.628   2.591   2.760 -0.1286  0.1219  0.8496
  514SOL    HW1 4535   0.675   2.609   2.847 -0.1543  0.0224  0.8844
  514SOL    HW2 4536   0.695   2.559   2.693 -0.2327 -0.5819  1.0668
  515SOL     OW 4537   0.478   0.982   6.194  0.3005 -0.3956  0.2697
  515SOL    HW1 4538   0.487   1.077   6.164  0.3229 -0.6841 -0.6616
  515SOL    HW2 4539   0.508   0.921   6.122 -1.6100 -1.1695  0.0510
  516SOL     OW 4540   4.351   2.113   2.939 -0.0428 -0.0143  0.0227
  516SOL    HW1 4541   4.371   2.146   2.847 -0.6424  0.5322  0.0875
  516SOL    HW2 4542   4.321   2.018   2.935 -0.9637  0.2914 -0.4422
  517SOL     OW 4543   4.219   1.513   5.911 -0.0743 -0.0702 -0.0912
  517SOL    HW1 4544   4.266   1.439   5.863 -0.3482 -0.9864  1.0020
  517SOL    HW2 4545   4.259   1.601   5.884  0.4045 -0.6185 -1.2467
  518SOL     OW 4546   4.862   4.757   2.447 -0.6840 -0.4038 -0.5134
  518SOL    HW1 4547   4.900   4.666   2.458 -0.2426 -0.0808  0.7400
  518SOL    HW2 4548   4.768   4.758   2.482 -0.8728 -0.4917 -1.0026
  519SOL     OW 4549   2.280   3.075   7.014  0.1618  0.3386  0.8973
  519SOL    HW1 4550   2.264   2.976   7.015 -1.1374  0.5228  0.5667
  519SOL    HW2 4551   2.275   3.110   7.107  1.8260 -0.0515  1.1732
  520SOL     OW 4552   4.680   2.628   0.587 -0.1313  0.1948 -0.3896
  520SOL    HW1 4553   4.735   2.578   0.653  1.3146  0.8165 -1.0942
  520SOL    HW2 4554   4.676   2.724   0.613 -1.8445 -0.0194  0.2636
  521SOL     OW 4555   4.485   1.080   0.960 -0.0787 -0.4055  0.7413
  521SOL    HW1 4556   4.424   1.076   0.882  0.4251 -0.0014  0.3161
  521SOL    HW2 4557   4.459   1.156   1.019  1.6884  1.6009 -0.9096
  522SOL     OW 4558   1.359   0.048   3.652  0.2352  0.2398  0.0806
  522SOL    HW1 4559   1.380   4.946   3.713 -0.4522 -0.3200 -0.3456
  522SOL    HW2 4560   1.428   0.053   3.580  0.0281 -0.2835 -0.1591
  523SOL     OW 4561   2.752   0.839   3.566  0.0818 -0.0676  0.1142
  523SOL    HW1 4562   2.683   0.766   3.567  0.0968 -0.1634 -2.1901
  523SOL    HW2 4563   2.792   0.847   3.658 -0.2108 -2.6828  0.5593
  524SOL     OW 4564   4.316   0.256   4.865  0.3484 -0.0439  0.7426
  524SOL    HW1 4565   4.405   0.301   4.865  0.1139  0.4456 -0.0026
  524SOL    HW2 4566   4.245   0.324   4.882  0.1347 -0.4742  1.5906
  525SOL     OW 4567   1.794   0.843   1.736 -0.2898 -0.2840  0.7021
  525SOL    HW1 4568   1.701   0.810   1.716 -0.8454  1.6922 -0.2081
  525SOL    HW2 4569   1.796   0.943   1.730  1.8769 -0.2773  0.8491
  526SOL     OW 4570   1.256   4.282   3.069  0.5386 -0.1012 -0.0749
  526SOL    HW1 4571   1.190   4.356   3.057 -0.2843 -0.9939 -1.3603
  526SOL    HW2 4572   1.240   4.212   2.999  3.2482 -0.0711 -0.8364
  527SOL     OW 4573   4.876   4.255   7.700 -0.2563  0.2425 -0.6794
  527SOL    HW1 4574   4.923   4.198   7.633  0.9166  0.0324  0.2955
  527SOL    HW2 4575   4.825   4.196   7.763  2.3553  0.0394  1.4058
  528SOL     OW 4576   4.145   0.949   0.988  0.1779  0.4380 -0.1873
  528SOL    HW1 4577   4.211   0.988   0.923  0.6575  0.2030  0.1551
  528SOL    HW2 4578   4.142   1.005   1.070 -0.2754  0.6166 -0.3256
  529SOL     OW 4579   4.665   2.334   2.783  0.2002  0.0286 -0.3290
  529SOL    HW1 4580   4.695   2.424   2.751  1.0204 -0.8615 -2.2403
  529SOL    HW2 4581   4.578   2.310   2.740  0.8146 -0.7721 -1.1526
  530SOL     OW 4582   4.062   3.182   7.799  0.0582  0.2834  0.6572
  530SOL    HW1 4583   4.143   3.213   7.750  0.2590  0.6024  1.1769
  530SOL    HW2 4584   4.052   3.083   7.787 -0.4163  0.4886 -0.7587
  531SOL     OW 4585   2.708   4.654   5.467  0.0854 -0.0734  0.2779
  531SOL    HW1 4586   2.651   4.691   5.540  0.5796  1.1087  0.0836
  531SOL    HW2 4587   2.800   4.638   5.502 -0.4616 -2.5931  0.7706
  532SOL     OW 4588   4.611   3.771   7.902  0.1609  0.1744  0.0943
  532SOL    HW1 4589   4.673   3.764   0.021 -0.1317  0.4966  0.3765
  532SOL    HW2 4590   4.592   3.680   7.866  1.1854  0.1135 -0.3104
  533SOL     OW 4591   4.868   3.743   4.873 -0.0561 -0.2779  0.3064
  533SOL    HW1 4592   4.884   3.653   4.913  0.7021  0.0119  0.7022
  533SOL    HW2 4593   4.879   3.813   4.944  1.5970  0.2760 -0.4384
  534SOL     OW 4594   2.487   3.279   0.626 -0.7702 -0.0144 -0.2134
  534SOL    HW1 4595   2.543   3.218   0.571 -0.5748  0.5718 -0.6739
  534SOL    HW2 4596   2.402   3.301   0.577 -0.5028  0.6764 -0.3834
  535SOL     OW 4597   2.412   3.693   7.289  0.3713  0.0365 -0.1077
  535SOL    HW1 4598   2.454   3.776   7.326  0.5677 -0.6230  1.2034
  535SOL    HW2 4599   2.316   3.689   7.316  0.8286 -1.0868  1.5472
  536SOL     OW 4600   4.129   4.159   4.937  0.5658 -0.3449 -0.0131
  536SOL    HW1 4601   4.173   4.197   4.855 -1.2012 -0.3221 -0.9817
  536SOL    HW2 4602   4.037   4.196   4.946  0.2464 -1.3858  1.2588
  537SOL     OW 4603   4.242   0.717   2.465 -0.4046  0.3080 -0.3689
  537SOL    HW1 4604   4.225   0.815   2.449  0.8481  0.5089 -0.5312
  537SOL    HW2 4605   4.226   0.666   2.380  1.9567  0.8000 -1.1737
  538SOL     OW 4606   0.558   3.659   7.225  0.0986  0.3218 -0.0976
  538SOL    HW1 4607   0.633   3.600   7.257  1.3532  0.6128 -2.3217
  538SOL    HW2 4608   0.595   3.729   7.164 -1.7340  1.8275  0.4397
  539SOL     OW 4609   2.225   0.826   6.381 -0.1656 -0.0214  0.1038
  539SOL    HW1 4610   2.315   0.860   6.353  0.1379 -0.7577  0.1734
  539SOL    HW2 4611   2.222   0.818   6.480 -0.9336  1.7138  0.2587
  540SOL     OW 4612   4.734   0.045   6.725  0.4439  0.1601  0.2484
  540SOL    HW1 4613   4.657   0.013   6.671 -0.8079  2.0142  0.7999
  540SOL    HW2 4614   4.803   4.947   6.733 -1.7848 -2.0541  0.7915
  541SOL     OW 4615   1.143   2.345   7.273  0.1867  0.2948  0.0255
  541SOL    HW1 4616   1.239   2.374   7.276 -0.8217  4.2218 -1.0477
  541SOL    HW2 4617   1.111   2.329   7.367  1.6110 -0.2118  0.4598
  542SOL     OW 4618   0.606   3.467   5.149 -0.3349 -0.1717  0.5991
  542SOL    HW1 4619   0.611   3.441   5.246  0.9952  1.2884  0.9733
  542SOL    HW2 4620   0.698   3.475   5.112 -0.8040  0.2554 -0.5123
  543SOL     OW 4621   4.404   0.108   5.076  0.1012 -0.4971  0.2097
  543SOL    HW1 4622   4.329   0.104   5.142  1.2480  0.4912  1.6324
  543SOL    HW2 4623   4.367   0.130   4.986 -1.2560  1.0188  1.0769
  544SOL     OW 4624   2.490   3.085   0.800  0.3258 -0.2439  0.0272
  544SOL    HW1 4625   2.558   3.066   0.872  0.2439  2.9504  1.0968
  544SOL    HW2 4626   2.513   3.170   0.753  1.0179 -2.7160 -4.7252
  545SOL     OW 4627   0.319   3.436   3.693 -0.0907 -0.3677  0.4363
  545SOL    HW1 4628   0.272   3.417   3.607  1.6762 -0.3837 -0.5765
  545SOL    HW2 4629   0.383   3.361   3.713 -0.5534 -0.4230  1.8455
  546SOL     OW 4630   3.266   3.161   0.632  0.1839  0.0458  0.0775
  546SOL    HW1 4631   3.313   3.097   0.572  0.3673  0.7734 -0.5789
  546SOL    HW2 4632   3.324   3.242   0.646 -0.2761  0.3177  0.4327
  547SOL     OW 4633   2.897   4.511   6.266  0.2572  0.0758 -0.0568
  547SOL    HW1 4634   2.969   4.535   6.331  0.0149 -1.1501  0.6967
  547SOL    HW2 4635   2.930   4.527   6.173  1.2573  0.1623  0.2948
  548SOL     OW 4636   4.690   2.551   7.446  0.0848  0.2071 -0.2960
  548SOL    HW1 4637   4.697   2.592   7.537  1.1965  1.7216 -1.0353
  548SOL    HW2 4638   4.769   2.577   7.391 -0.5692 -0.6814 -1.7063
  549SOL     OW 4639   1.848   0.752   1.170  0.1683 -0.4673 -0.4312
  549SOL    HW1 4640   1.817   0.666   1.210  0.3855 -0.7709 -0.9048
  549SOL    HW2 4641   1.826   0.753   1.072 -0.5096  0.3343 -0.2892
  550SOL     OW 4642   3.465   2.554   7.865  0.1145 -0.2233  0.1042
  550SOL    HW1 4643   3.520   2.507   7.934 -1.8317  0.4954  2.2786
  550SOL    HW2 4644   3.467   2.653   7.882 -0.8108 -0.0787 -0.5167
  551SOL     OW 4645   1.929   4.750   5.551  0.4662 -0.3877  0.0134
  551SOL    HW1 4646   1.890   4.766   5.460  2.1195  0.3874 -0.6148
  551SOL    HW2 4647   1.948   4.838   5.595  0.3995 -0.7487  0.7825
  552SOL     OW 4648   0.439   1.752   4.358 -0.1882 -0.1182 -0.5901
  552SOL    HW1 4649   0.514   1.808   4.394  1.0962 -2.0076 -0.1414
  552SOL    HW2 4650   0.478   1.671   4.314 -1.9809 -1.5285  0.3036
  553SOL     OW 4651   0.852   0.523   0.516  0.1569  0.4228 -0.2834
  553SOL    HW1 4652   0.797   0.489   0.592  0.1951 -0.4966 -0.6518
  553SOL    HW2 4653   0.912   0.450   0.483  0.4633  0.9427 -0.9078
  554SOL     OW 4654   0.279   2.563   5.239 -0.1558  0.6039  0.0355
  554SOL    HW1 4655   0.326   2.644   5.204 -0.9752  1.2804  0.4689
  554SOL    HW2 4656   0.294   2.486   5.177  0.4094  1.1553 -0.5198
  555SOL     OW 4657   2.304   0.589   1.266 -0.6975  0.1270 -0.5339
  555SOL    HW1 4658   2.243   0.667   1.251  0.5581  1.3586  0.4137
  555SOL    HW2 4659   2.319   0.577   1.364 -0.2365 -0.7955 -0.7086
  556SOL     OW 4660   2.676   0.127   0.785 -0.1747  0.4016  0.3927
  556SOL    HW1 4661   2.592   0.076   0.806 -0.0284  0.9935  2.6542
  556SOL    HW2 4662   2.707   0.102   0.693 -0.3034 -3.3242  1.1808
  557SOL     OW 4663   3.595   4.747   6.161  0.4329 -0.2429  0.3816
  557SOL    HW1 4664   3.625   4.747   6.256 -0.4201  1.9614  0.7194
  557SOL    HW2 4665   3.578   4.842   6.132 -1.1571 -1.0063 -1.3745
  558SOL     OW 4666   1.493   0.929   5.775  0.4606  0.4572 -0.5639
  558SOL    HW1 4667   1.495   0.899   5.871  2.2677  0.1841 -0.6391
  558SOL    HW2 4668   1.587   0.936   5.741 -0.1579 -0.0091 -2.4984
  559SOL     OW 4669   0.160   1.198   0.288  0.0431  0.1880  0.4700
  559SOL    HW1 4670   0.236   1.147   0.328 -0.0416 -0.2647  0.0627
  559SOL    HW2 4671   0.135   1.158   0.200 -1.4939 -0.4893  1.1632
  560SOL     OW 4672   2.987   0.011   0.763  0.2462 -0.4399 -0.0980
  560SOL    HW1 4673   2.984   0.110   0.778 -0.4449 -0.6249  1.1766
  560SOL    HW2 4674   2.893   4.951   0.754  0.4271 -1.0976  0.4376
  561SOL     OW 4675   1.215   4.081   3.930  0.5785  0.4863  0.5946
  561SOL    HW1 4676   1.143   4.110   3.867 -1.3667 -0.6921  2.1494
  561SOL    HW2 4677   1.176   4.021   4.000  2.5726  1.8126  3.0366
  562SOL     OW 4678   0.233   3.789   1.702  0.0122 -0.6671  0.2678
  562SOL    HW1 4679   0.248   3.731   1.622  0.5768  0.8575 -0.7948
  562SOL    HW2 4680   0.310   3.782   1.764 -0.5529 -2.0703  0.8452
  563SOL     OW 4681   3.676   4.485   0.808 -0.0635 -0.0812 -0.0733
  563SOL    HW1 4682   3.729   4.550   0.753  1.1168 -0.7110  0.2929
  563SOL    HW2 4683   3.657   4.525   0.898  2.8425 -1.0858  1.1204
  564SOL     OW 4684   0.422   4.528   4.130  0.0526 -0.3352  0.8772
  564SOL    HW1 4685   0.395   4.433   4.115  3.3155 -1.0908 -1.2284
  564SOL    HW2 4686   0.506   4.530   4.184  0.2335  1.3412  0.5682
  565SOL     OW 4687   4.868   3.581   2.058 -0.6241 -0.0005  0.0862
  565SOL    HW1 4688   4.898   3.655   1.998 -0.4866 -0.5838 -0.5788
  565SOL    HW2 4689   4.786   3.538   2.021 -0.4087 -0.5118  0.1879
  566SOL     OW 4690   4.489   1.820   0.212 -0.0782  0.4969 -0.1974
  566SOL    HW1 4691   4.562   1.788   0.153  1.2798 -0.2811  1.7749
  566SOL    HW2 4692   4.417   1.751   0.218  1.4694 -1.0660  1.7583
  567SOL     OW 4693   3.070   0.523   3.757  0.2522 -0.0668 -0.2199
  567SOL    HW1 4694   2.977   0.528   3.720 -0.1950 -0.1828  0.8546
  567SOL    HW2 4695   3.085   0.434   3.800  0.9021 -0.0917 -0.4828
  568SOL     OW 4696   1.542   1.121   2.870 -0.0620  0.3245 -0.1689
  568SOL    HW1 4697   1.523   1.219   2.866  0.1008  0.3286 -3.1302
  568SOL    HW2 4698   1.457   1.069   2.860 -0.3594  0.0504  2.8970
  569SOL     OW 4699   1.611   4.763   2.316 -0.0705 -0.2298  0.9334
  569SOL    HW1 4700   1.678   4.785   2.386 -0.9573  0.8816  1.4831
  569SOL    HW2 4701   1.656   4.723   2.237  1.2450  0.5668  1.2544
  570SOL     OW 4702   4.580   4.026   4.790  0.0178  0.8957  0.6974
  570SOL    HW1 4703   4.678   4.046   4.785  0.3747 -0.8028  0.3117
  570SOL    HW2 4704   4.545   4.007   4.698 -0.6225  1.1939  0.8716
  571SOL     OW 4705   4.546   1.725   4.089  0.1998  0.2279  0.2544
  571SOL    HW1 4706   4.601   1.745   4.008  0.3130  0.7551  0.4599
  571SOL    HW2 4707   4.464   1.783   4.090  0.7858  1.0821  1.1122
  572SOL     OW 4708   0.474   1.543   5.367 -0.7179 -0.1563  0.2065
  572SOL    HW1 4709   0.420   1.606   5.423 -0.5775  1.7626 -1.7186
  572SOL    HW2 4710   0.414   1.494   5.304 -0.4481  0.7044 -0.7413
  573SOL     OW 4711   2.776   4.001   7.062  0.4023 -0.8350  0.4230
  573SOL    HW1 4712   2.729   3.927   7.015  0.0789 -0.9500  0.9229
  573SOL    HW2 4713   2.848   3.963   7.120  0.8040 -0.6935  0.0205
  574SOL     OW 4714   3.946   4.666   7.168 -0.2636 -0.2298 -0.4672
  574SOL    HW1 4715   4.025   4.723   7.147 -1.6270  1.9504 -0.0084
  574SOL    HW2 4716   3.876   4.679   7.099  0.0636 -2.9125 -1.4314
  575SOL     OW 4717   0.791   2.774   3.359 -0.1463 -0.4391 -0.7788
  575SOL    HW1 4718   0.751   2.821   3.281 -0.4008 -1.2708 -1.1545
  575SOL    HW2 4719   0.884   2.809   3.374 -0.3195  0.1613 -1.0600
  576SOL     OW 4720   2.893   4.476   7.343 -0.3306  0.1202 -0.0253
  576SOL    HW1 4721   2.986   4.512   7.347 -0.4829  0.5918 -0.5460
  576SOL    HW2 4722   2.886   4.408   7.270 -0.3025 -0.2023  0.2685
  577SOL     OW 4723   4.596   2.389   1.168  0.6363 -0.4735  0.1449
  577SOL    HW1 4724   4.524   2.444   1.210  0.7398  0.7059 -1.1241
  577SOL    HW2 4725   4.574   2.373   1.072  1.9374 -0.2794 -0.2120
  578SOL     OW 4726   0.063   3.970   6.285 -0.1936  0.1588 -0.4368
  578SOL    HW1 4727   4.950   3.989   6.240  0.2157  1.0747 -0.8908
  578SOL    HW2 4728   0.052   3.978   6.384 -0.5746  0.4746 -0.5027
  579SOL     OW 4729   3.591   3.708   7.588 -0.0118  0.2227 -0.0818
  579SOL    HW1 4730   3.585   3.610   7.569 -1.0479  0.1488  0.5446
  579SOL    HW2 4731   3.499   3.747   7.589  0.1462  0.6900  2.2778
  580SOL     OW 4732   1.574   0.856   6.524  0.1464 -0.2348 -0.8464
  580SOL    HW1 4733   1.557   0.920   6.598 -0.7261 -3.3126  1.8676
  580SOL    HW2 4734   1.488   0.809   6.500  1.2848 -2.9531 -0.0125
  581SOL     OW 4735   2.982   0.546   5.548 -0.1470  0.1911 -0.0696
  581SOL    HW1 4736   3.009   0.623   5.606 -4.5940  2.1285 -0.1800
  581SOL    HW2 4737   2.886   0.523   5.565 -0.4521 -1.9776 -3.6784
  582SOL     OW 4738   4.753   4.223   5.060  0.4399 -0.3909 -0.0243
  582SOL    HW1 4739   4.785   4.161   5.131 -1.3236 -3.1454 -1.4691
  582SOL    HW2 4740   4.830   4.254   5.005  1.3735 -1.2397  0.7712
  583SOL     OW 4741   0.100   1.741   0.257 -0.0254  0.6182 -0.0053
  583SOL    HW1 4742   0.003   1.759   0.246 -0.0031  0.7418 -0.0010
  583SOL    HW2 4743   0.114   1.645   0.281 -0.0824  0.3529 -0.9786
  584SOL     OW 4744   3.518   0.463   7.456  0.2786  0.1321 -0.6114
  584SOL    HW1 4745   3.544   0.408   7.376 -0.9503  0.6374 -1.3919
  584SOL    HW2 4746   3.541   0.559   7.439  0.1817  0.2159 -0.2700
  585SOL     OW 4747   3.410   0.565   1.681  0.4510  0.8492  0.0717
  585SOL    HW1 4748   3.334   0.627   1.659 -0.8444 -0.9364 -0.7313
  585SOL    HW2 4749   3.494   0.601   1.640 -0.0354  2.5786  0.4820
  586SOL     OW 4750   4.363   4.612   4.178  0.2628  0.4076  0.2683
  586SOL    HW1 4751   4.316   4.617   4.090  0.2305  1.6834  0.3318
  586SOL    HW2 4752   4.296   4.609   4.252  0.2888 -0.3167  0.2619
  587SOL     OW 4753   0.329   2.260   6.377  0.0058 -0.2301 -0.2949
  587SOL    HW1 4754   0.279   2.307   6.305  0.2336 -0.1141 -0.3803
  587SOL    HW2 4755   0.412   2.220   6.338 -0.5673 -1.3622 -0.3888
  588SOL     OW 4756   1.445   3.240   7.269 -0.0919  0.0994 -0.3127
  588SOL    HW1 4757   1.531   3.248   7.319 -0.1462  0.7080 -0.3178
  588SOL    HW2 4758   1.433   3.145   7.239  0.0660 -0.2120  0.5994
  589SOL     OW 4759   4.783   3.463   1.610  0.6477 -0.2851 -0.5800
  589SOL    HW1 4760   4.797   3.561   1.598  0.3980 -0.4328 -2.2223
  589SOL    HW2 4761   4.685   3.443   1.611  0.6760 -0.4352  0.6276
  590SOL     OW 4762   0.258   2.087   4.953  0.1303 -0.2583 -0.1032
  590SOL    HW1 4763   0.281   2.055   4.861  0.5637 -0.6118  0.1271
  590SOL    HW2 4764   0.337   2.076   5.013 -0.2081 -0.1933  0.3571
  591SOL     OW 4765   1.521   3.732   0.326  0.1249  0.1548 -0.3302
  591SOL    HW1 4766   1.521   3.698   0.420 -2.1599 -0.9562 -0.6719
  591SOL    HW2 4767   1.433   3.774   0.305  0.2563 -0.4272 -2.2275
  592SOL     OW 4768   4.610   3.007   6.331  0.0640  0.1414  0.6354
  592SOL    HW1 4769   4.667   2.937   6.375  0.3685 -0.2964 -0.4148
  592SOL    HW2 4770   4.649   3.097   6.348  0.4112 -0.0535  0.8948
  593SOL     OW 4771   4.506   1.770   4.865  0.3367 -0.2045  0.4645
  593SOL    HW1 4772   4.581   1.720   4.822 -0.7022 -1.1766 -0.2637
  593SOL    HW2 4773   4.503   1.864   4.829  0.4150 -0.5520 -0.4762
  594SOL     OW 4774   4.598   4.829   4.227  0.4579 -0.1925 -0.4732
  594SOL    HW1 4775   4.531   4.772   4.275 -0.0096  0.4877 -0.3047
  594SOL    HW2 4776   4.684   4.830   4.278 -0.5600  1.9558  1.3775
  595SOL     OW 4777   3.971   4.727   3.488  0.5590  0.0843 -0.1387
  595SOL    HW1 4778   3.962   4.825   3.472  0.3072  0.0163 -0.4021
  595SOL    HW2 4779   3.935   4.705   3.579 -0.6636  0.0259 -0.6236
  596SOL     OW 4780   0.994   1.020   7.396 -0.1673  0.1355 -0.7891
  596SOL    HW1 4781   1.014   1.035   7.299  2.3705  0.5289 -0.2590
  596SOL    HW2 4782   1.006   0.923   7.418 -1.9083 -0.1782 -1.0667
  597SOL     OW 4783   4.055   0.533   4.311 -0.0175 -0.6116 -0.2712
  597SOL    HW1 4784   4.134   0.579   4.351  0.4487 -1.6131  0.0047
  597SOL    HW2 4785   4.035   0.572   4.221  0.8579 -0.4135 -0.3868
  598SOL     OW 4786   4.627   0.836   0.057 -0.1155 -0.5627  0.5313
  598SOL    HW1 4787   4.532   0.851   0.085 -0.2072  0.2372 -0.1599
  598SOL    HW2 4788   4.678   0.795   0.132 -0.7813 -0.1595  1.2237
  599SOL     OW 4789   1.038   2.430   6.043 -0.5833 -0.3713  0.0321
  599SOL    HW1 4790   0.946   2.466   6.028 -0.5884 -0.0660  0.7703
  599SOL    HW2 4791   1.060   2.364   5.970 -1.4939 -0.6608  0.0037
  600SOL     OW 4792   1.416   0.899   7.944  0.0078 -0.2208 -0.2913
  600SOL    HW1 4793   1.473   0.937   0.058 -0.0613 -1.2357  0.3244
  600SOL    HW2 4794   1.324   0.883   0.021 -0.0570 -0.6181 -0.6163
  601SOL     OW 4795   3.736   0.232   6.208 -0.0717 -0.2189 -0.1362
  601SOL    HW1 4796   3.821   0.281   6.230 -1.0434  1.6826 -0.4259
  601SOL    HW2 4797   3.674   0.236   6.286  0.1862 -1.9120  0.2031
  602SOL     OW 4798   0.638   4.004   5.770 -0.1210 -0.3707 -0.5049
  602SOL    HW1 4799   0.624   4.069   5.845 -1.3512 -1.6208  0.4015
  602SOL    HW2 4800   0.571   4.020   5.698 -0.5533 -0.7585 -0.1904
  603SOL     OW 4801   4.940   4.535   2.014 -0.1305  0.2199  0.4660
  603SOL    HW1 4802   0.057   4.530   2.055  0.4701  1.2464 -0.6430
  603SOL    HW2 4803   4.877   4.478   2.066  0.7895  0.7009  2.2000
  604SOL     OW 4804   1.632   2.041   7.362 -0.2544  0.2231  0.7286
  604SOL    HW1 4805   1.536   2.044   7.334 -0.7697  0.9498  2.4141
  604SOL    HW2 4806   1.690   2.076   7.288 -1.3228  0.0983 -0.1828
  605SOL     OW 4807   1.747   0.868   1.413  0.1864  0.0962  0.5588
  605SOL    HW1 4808   1.806   0.938   1.452  0.1079  1.3833 -1.5215
  605SOL    HW2 4809   1.786   0.836   1.327 -0.8204 -0.9805  0.4837
  606SOL     OW 4810   3.590   2.057   6.838 -0.1803  0.0368  0.0496
  606SOL    HW1 4811   3.633   2.144   6.859  1.0155 -0.7611  1.1076
  606SOL    HW2 4812   3.577   2.048   6.739 -0.0968  1.2964 -0.0813
  607SOL     OW 4813   0.279   3.442   1.239  0.3930 -0.0230  0.5199
  607SOL    HW1 4814   0.235   3.360   1.202 -1.8719  0.7787  1.3005
  607SOL    HW2 4815   0.314   3.423   1.331 -0.6518  0.0322  0.9358
  608SOL     OW 4816   0.533   1.661   0.339  0.2338  0.2932  0.8003
  608SOL    HW1 4817   0.499   1.741   0.388  0.3528  0.2963  0.8764
  608SOL    HW2 4818   0.592   1.690   0.264 -0.4775  0.3225  0.2338
  609SOL     OW 4819   3.382   4.586   2.446  0.0154 -0.4715 -0.0282
  609SOL    HW1 4820   3.300   4.587   2.504 -0.5420 -0.8732 -0.7853
  609SOL    HW2 4821   3.357   4.554   2.354  1.3673 -2.4401  0.2511
  610SOL     OW 4822   1.078   2.093   1.806 -0.3419  0.3791 -0.7705
  610SOL    HW1 4823   1.018   2.048   1.872 -3.1134 -0.5112 -3.6080
  610SOL    HW2 4824   1.053   2.189   1.799 -0.1677  0.4330 -0.6594
  611SOL     OW 4825   3.203   2.521   0.041  0.1945 -0.5131 -0.1409
  611SOL    HW1 4826   3.214   2.537   0.139  0.0730  2.6777 -0.5689
  611SOL    HW2 4827   3.286   2.479   0.004  1.3218  0.7708  0.8681
  612SOL     OW 4828   4.379   0.760   3.355  0.5707  0.9182  0.1976
  612SOL    HW1 4829   4.386   0.859   3.343  0.9783  0.7135 -1.5326
  612SOL    HW2 4830   4.361   0.717   3.267  1.2680 -0.6247  0.7674
  613SOL     OW 4831   4.602   1.834   0.459  0.3826  0.1735  0.0745
  613SOL    HW1 4832   4.518   1.847   0.513 -0.5375  0.1134 -1.2917
  613SOL    HW2 4833   4.578   1.816   0.364  1.9746  0.6650 -0.4532
  614SOL     OW 4834   4.188   2.828   6.505 -0.2261 -0.3546  0.0424
  614SOL    HW1 4835   4.135   2.778   6.436  1.4517  0.2699 -1.8298
  614SOL    HW2 4836   4.128   2.891   6.554 -1.2977  0.1938 -1.8486
  615SOL     OW 4837   1.714   0.126   2.167  0.1621 -0.0918  0.1313
  615SOL    HW1 4838   1.715   0.026   2.171 -2.2171 -0.1327  2.9018
  615SOL    HW2 4839   1.643   0.156   2.103  1.9972 -0.0178 -2.0389
  616SOL     OW 4840   0.192   4.306   7.170  0.2326 -0.0437  0.5182
  616SOL    HW1 4841   0.094   4.326   7.170  0.1398 -0.3694 -1.1437
  616SOL    HW2 4842   0.239   4.370   7.109  0.9332 -0.4227  0.6473
  617SOL     OW 4843   3.689   2.715   4.692  0.0173  0.4347  0.2995
  617SOL    HW1 4844   3.670   2.710   4.790 -0.2296 -0.4394  0.2126
  617SOL    HW2 4845   3.660   2.630   4.648 -0.1317  0.9371 -0.5799
  618SOL     OW 4846   4.073   4.620   6.121  0.2566  0.5634 -0.0676
  618SOL    HW1 4847   4.009   4.695   6.106 -0.3918 -0.0950 -0.6944
  618SOL    HW2 4848   4.136   4.614   6.043  0.4765  0.6204  0.1046
  619SOL     OW 4849   2.736   0.429   2.392  0.2276  0.1966  0.5289
  619SOL    HW1 4850   2.714   0.409   2.297  1.2375  0.7415  0.1651
  619SOL    HW2 4851   2.652   0.428   2.447 -0.3767 -0.0114 -0.3774
  620SOL     OW 4852   4.152   4.957   6.418  0.5228  0.7221 -0.0878
  620SOL    HW1 4853   4.137   0.052   6.489  1.8889  1.3026 -0.3162
  620SOL    HW2 4854   4.071   4.951   6.359  0.0599  1.5189  0.4531
  621SOL     OW 4855   2.785   0.980   7.070 -0.5306 -0.0257 -0.2504
  621SOL    HW1 4856   2.761   0.956   6.976  0.2643  0.1695 -0.5098
  621SOL    HW2 4857   2.748   1.071   7.092  0.5903  0.6070 -0.9017
  622SOL     OW 4858   0.394   0.334   3.874  0.3169  0.1044 -0.1990
  622SOL    HW1 4859   0.430   0.424   3.849  0.8045  0.0520  0.2906
  622SOL    HW2 4860   0.322   0.345   3.943 -0.2573  0.1754 -0.8029
  623SOL     OW 4861   3.128   0.965   0.076  0.2731  0.0763 -0.7408
  623SOL    HW1 4862   3.119   0.889   0.012 -1.7741 -0.4679  0.1131
  623SOL    HW2 4863   3.067   1.039   0.048 -0.9220 -0.3183  0.7621
  624SOL     OW 4864   0.471   0.307   3.544  0.1100 -0.7298  0.1273
  624SOL    HW1 4865   0.439   0.292   3.637 -1.0507  1.4888  0.1674
  624SOL    HW2 4866   0.476   0.406   3.526 -1.2842 -1.0698 -2.6629
  625SOL     OW 4867   2.843   2.118   7.398  0.0008  0.4788 -0.2706
  625SOL    HW1 4868   2.899   2.178   7.342  0.0302 -0.6268 -1.4914
  625SOL    HW2 4869   2.760   2.165   7.425  0.1070  1.1386 -1.0469
  626SOL     OW 4870   0.437   2.253   0.244 -0.7317 -0.6582  0.5832
  626SOL    HW1 4871   0.509   2.250   0.314 -0.2032  4.5794  0.6111
  626SOL    HW2 4872   0.475   2.227   0.156  1.3018  1.7963  0.6359
  627SOL     OW 4873   4.159   4.691   1.918 -0.9728  0.1987 -0.2161
  627SOL    HW1 4874   4.072   4.717   1.875 -0.4980  1.0602 -0.6661
  627SOL    HW2 4875   4.162   4.728   2.011  0.3248  3.1893 -1.3371
  628SOL     OW 4876   4.667   1.370   3.618 -0.8114 -0.4899  0.3403
  628SOL    HW1 4877   4.669   1.281   3.663 -1.5809 -0.1733  1.0339
  628SOL    HW2 4878   4.617   1.363   3.532  0.4072 -1.0357 -0.3377
  629SOL     OW 4879   0.963   2.930   7.592  0.0087 -0.4929 -0.2183
  629SOL    HW1 4880   0.995   2.957   7.501 -1.3523 -0.5802 -0.7507
  629SOL    HW2 4881   1.026   2.863   7.632  0.7137 -0.3156 -1.0087
  630SOL     OW 4882   1.568   0.170   1.921 -0.2101  0.1796 -0.1092
  630SOL    HW1 4883   1.548   0.268   1.911 -0.4510 -0.0363 -2.2676
  630SOL    HW2 4884   1.642   0.144   1.858  0.6992 -0.8071  1.3243
  631SOL     OW 4885   1.041   3.225   6.419 -0.1942  0.0569  0.0489
  631SOL    HW1 4886   1.023   3.154   6.351 -1.2378  0.1321  0.2435
  631SOL    HW2 4887   1.073   3.183   6.504 -2.4867 -0.3595  0.7639
  632SOL     OW 4888   2.170   4.487   2.434 -0.0973  0.3749  0.7313
  632SOL    HW1 4889   2.212   4.420   2.495 -0.2619  0.6619  1.1683
  632SOL    HW2 4890   2.204   4.578   2.457  1.5417  0.2647 -1.0617
  633SOL     OW 4891   4.883   0.928   3.892  0.0191 -0.0606  0.1906
  633SOL    HW1 4892   4.849   0.990   3.962 -2.1156 -1.8900  0.8802
  633SOL    HW2 4893   4.939   0.857   3.935  0.2516 -0.1307 -0.2216
  634SOL     OW 4894   0.812   1.515   6.821 -0.7891 -0.4865  0.5292
  634SOL    HW1 4895   0.843   1.590   6.763 -1.3770  0.0400  0.8905
  634SOL    HW2 4896   0.876   1.438   6.813 -0.0646  0.1290  0.3345
  635SOL     OW 4897   0.859   2.186   4.562  0.5924  0.1510  0.4667
  635SOL    HW1 4898   0.901   2.154   4.478 -0.1994  1.1855 -0.3636
  635SOL    HW2 4899   0.916   2.258   4.603  0.8825 -0.2184  0.7122
  636SOL     OW 4900   0.531   1.732   5.909  0.2147 -0.0098  0.4412
  636SOL    HW1 4901   0.491   1.651   5.865 -0.4328  0.6835 -0.2963
  636SOL    HW2 4902   0.593   1.704   5.982  0.7489 -1.1914 -0.4355
  637SOL     OW 4903   0.359   1.811   7.895  0.0543  0.3382 -0.0277
  637SOL    HW1 4904   0.422   1.733   7.900 -0.1580  0.2627  1.9201
  637SOL    HW2 4905   0.346   1.849   0.027 -1.6495  1.2290 -0.5972
  638SOL     OW 4906   4.124   2.307   5.134 -0.1101 -0.7369 -0.1935
  638SOL    HW1 4907   4.133   2.252   5.217  1.1921 -0.0565  0.1523
  638SOL    HW2 4908   4.035   2.290   5.091 -1.0389 -0.7012  1.6335
  639SOL     OW 4909   3.708   2.741   0.871  0.1518 -0.1300 -0.1109
  639SOL    HW1 4910   3.660   2.828   0.881 -0.2282 -0.5658  2.7996
  639SOL    HW2 4911   3.788   2.740   0.930  2.0943 -0.6099 -2.5702
  640SOL     OW 4912   0.214   0.018   0.293 -0.1998 -0.3747  0.3587
  640SOL    HW1 4913   0.148   0.046   0.362  1.3664  0.7780  1.4633
  640SOL    HW2 4914   0.218   0.085   0.219  0.2281 -0.0653  0.6568
  641SOL     OW 4915   1.789   4.159   4.331 -0.1613  0.0769 -0.7271
  641SOL    HW1 4916   1.815   4.233   4.393  0.8462 -0.7239 -0.1563
  641SOL    HW2 4917   1.690   4.149   4.330 -0.5304  2.7677 -2.3999
  642SOL     OW 4918   0.950   3.295   5.879  0.1380  0.1872  0.2366
  642SOL    HW1 4919   1.007   3.221   5.844 -0.0395 -1.1411  2.5307
  642SOL    HW2 4920   0.869   3.257   5.923 -1.2853  1.9207 -0.7832
  643SOL     OW 4921   0.353   2.180   4.262  0.1076 -0.6089  0.0933
  643SOL    HW1 4922   0.356   2.087   4.228 -1.4398 -0.4168 -0.6353
  643SOL    HW2 4923   0.425   2.193   4.331  4.1554 -0.7333 -3.6714
  644SOL     OW 4924   3.666   4.216   6.391  0.0230  0.2865  0.5150
  644SOL    HW1 4925   3.674   4.187   6.296 -0.6487 -1.2501  0.8978
  644SOL    HW2 4926   3.757   4.230   6.429  0.2959  0.9163 -0.3513
  645SOL     OW 4927   1.141   3.089   0.472 -0.4502 -0.1091  0.2524
  645SOL    HW1 4928   1.210   3.098   0.544 -0.1182 -0.9619  0.0520
  645SOL    HW2 4929   1.098   3.177   0.456  0.5849  0.4406  0.3996
  646SOL     OW 4930   1.110   1.589   5.928  0.2703  0.1886  0.0152
  646SOL    HW1 4931   1.064   1.501   5.947  0.7872  0.1783  1.2703
  646SOL    HW2 4932   1.101   1.610   5.830 -1.5860 -0.2793  0.0426
  647SOL     OW 4933   3.309   4.247   2.607 -0.2709 -0.1841  0.1766
  647SOL    HW1 4934   3.249   4.327   2.613  2.6147  2.1050  0.6966
  647SOL    HW2 4935   3.357   4.235   2.695  1.9271 -0.2830 -0.9683
  648SOL     OW 4936   1.080   0.388   0.459 -0.3917 -0.6167  0.2124
  648SOL    HW1 4937   1.110   0.443   0.538 -0.3110 -0.6748  0.2227
  648SOL    HW2 4938   1.126   0.421   0.377  0.0345 -0.9817  0.2967
  649SOL     OW 4939   4.325   3.073   1.026  0.4341 -0.1076 -0.4624
  649SOL    HW1 4940   4.243   3.128   1.039  0.4003 -0.0531 -0.9021
  649SOL    HW2 4941   4.308   2.980   1.060  0.5532  0.1985  0.4465
  650SOL     OW 4942   3.201   2.586   0.333 -0.3383  0.4718 -0.2026
  650SOL    HW1 4943   3.184   2.674   0.377  1.8865  0.5261  0.6904
  650SOL    HW2 4944   3.131   2.521   0.360  0.1720  0.9008  2.4112
  651SOL     OW 4945   2.177   2.751   0.517 -0.0727 -0.6774  0.3070
  651SOL    HW1 4946   2.242   2.816   0.557  0.9872 -1.2498 -0.4322
  651SOL    HW2 4947   2.144   2.690   0.588 -1.7173  1.1148  1.1950
  652SOL     OW 4948   1.528   4.594   7.445 -0.0699  0.2076  0.3866
  652SOL    HW1 4949   1.510   4.591   7.543  0.5911  0.5332  0.5238
  652SOL    HW2 4950   1.507   4.505   7.404 -0.7923  0.2155  0.7412
  653SOL     OW 4951   2.926   0.752   3.369 -0.1780  0.1147  0.3293
  653SOL    HW1 4952   3.016   0.752   3.413  0.7013  0.5164 -1.3802
  653SOL    HW2 4953   2.857   0.782   3.435  0.6258 -1.8781  2.2127
  654SOL     OW 4954   0.095   4.299   3.537 -0.1107 -0.1499 -0.0024
  654SOL    HW1 4955   0.118   4.232   3.607  0.2360 -1.0893 -0.9865
  654SOL    HW2 4956   0.101   4.257   3.447 -3.0965  0.2701 -0.5161
  655SOL     OW 4957   3.648   1.874   0.895 -0.4758  0.1404 -0.0831
  655SOL    HW1 4958   3.670   1.931   0.815 -1.6415 -0.1901 -0.6672
  655SOL    HW2 4959   3.702   1.790   0.891  0.9342  0.9724  0.5526
  656SOL     OW 4960   2.664   2.694   7.699  0.5002 -0.1874  0.7256
  656SOL    HW1 4961   2.703   2.729   7.785 -0.2797  0.0027  1.0104
  656SOL    HW2 4962   2.678   2.595   7.695  0.2690 -0.2463  1.2231
  657SOL     OW 4963   3.467   2.531   0.352 -0.5248 -0.1679 -0.1731
  657SOL    HW1 4964   3.501   2.599   0.287  1.6975 -2.1669 -1.2886
  657SOL    HW2 4965   3.367   2.533   0.354 -0.5399  3.2583  0.1028
  658SOL     OW 4966   3.129   0.046   0.186 -0.1950 -0.4023 -0.4027
  658SOL    HW1 4967   3.174   0.041   0.276  0.9180  2.3278 -0.6860
  658SOL    HW2 4968   3.194   0.016   0.116  0.3575  1.0911 -0.5786
  659SOL     OW 4969   4.789   1.920   1.719  0.9108  0.3433 -0.7001
  659SOL    HW1 4970   4.756   1.855   1.650  0.9057  0.0759 -0.4490
  659SOL    HW2 4971   4.741   2.007   1.708  1.1428  0.4107 -1.2437
  660SOL     OW 4972   2.445   0.105   6.604 -0.3468 -0.1625 -0.1269
  660SOL    HW1 4973   2.540   0.126   6.581 -0.4844  0.8416  0.2073
  660SOL    HW2 4974   2.439   0.009   6.632  0.3489 -0.5767 -1.2958
  661SOL     OW 4975   4.590   4.699   2.490 -0.0364  0.3732  0.2677
  661SOL    HW1 4976   4.537   4.755   2.426  0.6952  0.9325  0.1449
  661SOL    HW2 4977   4.590   4.604   2.459  0.0646  0.5883 -0.3974
  662SOL     OW 4978   0.904   1.454   1.125  0.3583 -0.3165 -0.0841
  662SOL    HW1 4979   0.961   1.447   1.206 -0.6180 -0.8410  0.5813
  662SOL    HW2 4980   0.862   1.545   1.122  0.0532 -0.4428  0.2471
  663SOL     OW 4981   1.015   3.141   6.874 -0.2532  0.0126 -0.2057
  663SOL    HW1 4982   0.944   3.073   6.892  0.0143  0.1013  1.3467
  663SOL    HW2 4983   1.084   3.102   6.813  0.7396 -1.7566  1.9024
  664SOL     OW 4984   4.108   2.216   3.499  0.3856 -0.6070  0.1572
  664SOL    HW1 4985   4.040   2.239   3.429  1.3065  3.0567  0.2797
  664SOL    HW2 4986   4.067   2.222   3.590  0.2471 -1.0129  0.1220
  665SOL     OW 4987   1.612   1.011   0.172 -0.0745 -0.1266 -0.4182
  665SOL    HW1 4988   1.682   1.081   0.153  0.4032 -0.2475  0.7522
  665SOL    HW2 4989   1.651   0.920   0.158 -0.4842 -0.1785 -1.2669
  666SOL     OW 4990   4.283   3.778   0.851 -0.1841 -0.2186  0.2565
  666SOL    HW1 4991   4.351   3.798   0.922 -0.7367 -0.7423  0.9514
  666SOL    HW2 4992   4.192   3.805   0.884 -0.2521  1.0735 -0.9090
  667SOL     OW 4993   2.205   2.803   7.927 -0.0136 -0.4720  0.2943
  667SOL    HW1 4994   2.205   2.805   0.069  1.4800  0.2095  0.3193
  667SOL    HW2 4995   2.129   2.858   7.893 -0.8806 -1.1660  1.0351
  668SOL     OW 4996   4.303   4.599   1.700 -0.5354  0.3163 -0.0385
  668SOL    HW1 4997   4.253   4.559   1.623  0.1169  0.0572 -0.3382
  668SOL    HW2 4998   4.238   4.630   1.770 -1.2207  2.0047 -1.3583
  669SOL     OW 4999   0.892   4.309   0.017 -0.2449 -0.4050 -0.2552
  669SOL    HW1 5000   0.802   4.341   0.047 -1.2459 -3.2467  0.0364
  669SOL    HW2 5001   0.930   4.248   0.086  1.1075 -0.6461 -1.1861
  670SOL     OW 5002   3.354   3.818   0.571  1.0545 -0.1701  0.6418
  670SOL    HW1 5003   3.265   3.799   0.612 -0.1734  1.1656 -1.2067
  670SOL    HW2 5004   3.398   3.894   0.619  0.1420  0.6389  0.2505
  671SOL     OW 5005   4.076   4.879   4.213 -0.0924 -0.3746 -0.1796
  671SOL    HW1 5006   4.097   4.819   4.291  1.6371  2.9504  2.1731
  671SOL    HW2 5007   4.161   4.917   4.177 -1.1367  0.9191 -1.3872
  672SOL     OW 5008   4.904   0.886   5.932  0.3042  0.2518 -0.1014
  672SOL    HW1 5009   0.006   0.923   5.985  0.2791  0.8236 -0.4548
  672SOL    HW2 5010   4.937   0.856   5.843  0.3834 -0.8978  0.3078
  673SOL     OW 5011   4.474   4.649   5.309  0.0615  0.3350  0.0356
  673SOL    HW1 5012   4.520   4.562   5.290 -1.6493 -0.8915  1.1527
  673SOL    HW2 5013   4.423   4.678   5.228  0.5568  0.2591 -0.3097
  674SOL     OW 5014   1.518   4.406   6.677 -0.2352 -0.0573 -0.8942
  674SOL    HW1 5015   1.495   4.349   6.756 -1.7484  2.0938  0.3358
  674SOL    HW2 5016   1.447   4.398   6.607  0.3209 -0.7843 -1.3923
  675SOL     OW 5017   1.855   4.100   0.890 -0.5684 -0.5684  0.5487
  675SOL    HW1 5018   1.903   4.142   0.967 -0.5180 -2.0763  1.3838
  675SOL    HW2 5019   1.889   4.006   0.877 -0.1576 -0.1742 -1.6900
  676SOL     OW 5020   2.846   4.023   7.410 -0.2117  0.2229 -0.0999
  676SOL    HW1 5021   2.909   3.988   7.480 -0.6245  0.1803  0.2574
  676SOL    HW2 5022   2.898   4.068   7.337  0.1925  0.8376  0.5516
  677SOL     OW 5023   4.078   0.147   6.608  0.2214  0.0565  0.1038
  677SOL    HW1 5024   3.988   0.122   6.643  1.1188 -2.0020  1.1067
  677SOL    HW2 5025   4.146   0.132   6.679  1.4277  1.1203 -0.7912
  678SOL     OW 5026   4.928   1.093   1.381 -0.5217 -0.7744  0.6230
  678SOL    HW1 5027   0.003   1.090   1.295 -0.3067  0.4273  0.6771
  678SOL    HW2 5028   4.843   1.145   1.370  0.4822  1.1968  1.5680
  679SOL     OW 5029   4.790   2.794   6.331  0.0383 -0.1025  0.4674
  679SOL    HW1 5030   4.728   2.740   6.275  1.4107  0.5622 -1.8327
  679SOL    HW2 5031   4.868   2.738   6.359  0.8467  0.3102 -0.8791
  680SOL     OW 5032   2.036   3.389   0.662  0.2988 -0.1798  0.1716
  680SOL    HW1 5033   2.086   3.371   0.746  0.0512 -1.6361  0.0306
  680SOL    HW2 5034   1.939   3.403   0.683  0.1489 -1.0447  0.1003
  681SOL     OW 5035   0.553   4.837   3.884  0.0470  0.0383 -0.3292
  681SOL    HW1 5036   0.553   4.933   3.855  0.6907  0.5820  1.3233
  681SOL    HW2 5037   0.644   4.798   3.871 -0.1956 -0.3318 -0.9343
  682SOL     OW 5038   2.502   4.685   0.604  1.1801 -0.8271  0.3918
  682SOL    HW1 5039   2.497   4.759   0.672 -0.9822  0.0324 -0.6092
  682SOL    HW2 5040   2.597   4.668   0.581  1.7697  1.9132  0.4104
  683SOL     OW 5041   2.212   0.762   4.364 -0.1152  0.6391  0.8374
  683SOL    HW1 5042   2.149   0.790   4.292 -1.7529 -1.8074  1.1885
  683SOL    HW2 5043   2.163   0.755   4.451  1.1884  0.8442  1.6263
  684SOL     OW 5044   0.924   2.152   7.908 -0.1102  0.4350  0.0246
  684SOL    HW1 5045   0.891   2.118   7.820 -0.8666  0.3224  0.3479
  684SOL    HW2 5046   0.888   2.244   7.924  0.6829  0.7853 -0.1460
  685SOL     OW 5047   3.631   4.256   5.078 -0.3497  0.3934  0.0486
  685SOL    HW1 5048   3.556   4.200   5.044  0.0795 -0.2972  0.1961
  685SOL    HW2 5049   3.709   4.196   5.101  1.4633  1.3270 -3.1188
  686SOL     OW 5050   0.846   2.775   0.749 -0.1951  0.0085  0.2279
  686SOL    HW1 5051   0.894   2.715   0.813 -1.9985 -0.3811  1.2603
  686SOL    HW2 5052   0.845   2.733   0.658 -0.0037 -0.7298  0.5642
  687SOL     OW 5053   0.917   1.245   3.778 -0.0679 -0.4466 -0.4527
  687SOL    HW1 5054   0.872   1.158   3.758  0.1854 -0.5502 -0.5724
  687SOL    HW2 5055   0.949   1.287   3.694 -0.6282  0.0070 -0.4449
  688SOL     OW 5056   3.830   1.680   7.247  0.0635 -0.0241 -0.9251
  688SOL    HW1 5057   3.867   1.595   7.285  0.5133  0.9306  0.8911
  688SOL    HW2 5058   3.741   1.662   7.205 -0.9492 -1.0405  1.4680
  689SOL     OW 5059   4.111   4.423   7.018 -0.2842  0.2545  0.1405
  689SOL    HW1 5060   4.161   4.336   7.023 -0.8825 -0.0793  0.4862
  689SOL    HW2 5061   4.057   4.435   7.101 -0.6626  0.6788 -0.1636
  690SOL     OW 5062   2.945   0.923   1.037 -0.1785 -0.3056 -0.0788
  690SOL    HW1 5063   2.847   0.915   1.056 -0.2238  0.3968  0.0362
  690SOL    HW2 5064   2.997   0.869   1.103 -0.5226 -1.5349 -0.7830
  691SOL     OW 5065   0.681   2.455   6.459  0.0084  0.3412  0.0296
  691SOL    HW1 5066   0.598   2.490   6.416 -1.6499 -2.0488  1.0535
  691SOL    HW2 5067   0.713   2.521   6.527 -1.8148  0.8195  0.4962
  692SOL     OW 5068   4.921   0.819   3.550 -0.3664 -0.2875 -0.0464
  692SOL    HW1 5069   4.934   0.719   3.550  0.2047 -0.3338 -3.2112
  692SOL    HW2 5070   4.959   0.858   3.633  0.5136 -2.6067  0.7205
  693SOL     OW 5071   0.903   0.527   6.979  0.5850 -0.4002 -0.1720
  693SOL    HW1 5072   0.862   0.436   6.973 -0.7325  0.1260  0.4473
  693SOL    HW2 5073   0.929   0.546   7.073  1.1910 -0.2691 -0.3634
  694SOL     OW 5074   4.035   2.148   2.241  0.2938  0.0763 -0.0957
  694SOL    HW1 5075   3.970   2.150   2.317 -0.4848 -0.2780 -0.7424
  694SOL    HW2 5076   4.063   2.241   2.218 -1.5365  0.4235 -1.1046
  695SOL     OW 5077   3.940   4.128   3.328 -0.2310 -0.3636  0.3259
  695SOL    HW1 5078   4.011   4.087   3.385 -0.1298 -2.3005 -1.0752
  695SOL    HW2 5079   3.897   4.056   3.272 -1.1125  1.2507 -1.1630
  696SOL     OW 5080   3.241   0.806   4.704  0.3381  0.1090  0.0623
  696SOL    HW1 5081   3.235   0.775   4.799  0.9221  0.6753  0.2927
  696SOL    HW2 5082   3.272   0.731   4.646  1.1334  0.0847  0.5109
  697SOL     OW 5083   3.427   0.022   2.179 -0.4559 -0.0512 -0.3254
  697SOL    HW1 5084   3.469   4.941   2.252  1.5825 -0.1645 -1.4914
  697SOL    HW2 5085   3.485   0.101   2.160 -3.5728  2.9710  1.6755
  698SOL     OW 5086   0.794   4.727   3.862  0.2727  0.5913 -0.1314
  698SOL    HW1 5087   0.839   4.640   3.843  0.2249  1.1812 -3.5376
  698SOL    HW2 5088   0.848   4.779   3.930  1.3437 -1.2317  0.4704
  699SOL     OW 5089   1.933   4.394   7.608  0.5460  0.3686 -1.1947
  699SOL    HW1 5090   2.008   4.328   7.614  0.7220  0.3808 -2.8616
  699SOL    HW2 5091   1.970   4.487   7.619  0.3680  0.2647  0.6359
  700SOL     OW 5092   1.284   4.669   5.924  0.1305  0.6767 -0.1895
  700SOL    HW1 5093   1.314   4.764   5.922 -0.4595  0.8677 -0.3694
  700SOL    HW2 5094   1.256   4.644   6.017 -1.0886  1.1356 -0.4142
  701SOL     OW 5095   1.802   0.694   5.932 -0.4143  0.4355 -0.0602
  701SOL    HW1 5096   1.735   0.649   5.872 -0.4957 -1.2520  1.2123
  701SOL    HW2 5097   1.763   0.703   6.023  1.1722 -0.8752  0.7999
  702SOL     OW 5098   4.639   4.366   3.302  0.7902 -0.3838 -0.2058
  702SOL    HW1 5099   4.590   4.451   3.282  0.5509 -0.5862 -0.5006
  702SOL    HW2 5100   4.667   4.323   3.216 -0.4232 -1.3733 -0.1497
  703SOL     OW 5101   4.399   3.081   5.197 -0.5071 -0.0174  0.1487
  703SOL    HW1 5102   4.364   3.067   5.290 -2.4270  0.8365 -0.3967
  703SOL    HW2 5103   4.323   3.077   5.132  0.5528  1.0621 -1.2108
  704SOL     OW 5104   0.316   1.710   5.525  0.2722  0.3153  0.4091
  704SOL    HW1 5105   0.367   1.796   5.538 -0.0360  0.3391  1.6461
  704SOL    HW2 5106   0.254   1.718   5.447 -0.7010  1.6965  1.2859
  705SOL     OW 5107   0.599   1.522   4.223  0.0967  0.0561  0.7308
  705SOL    HW1 5108   0.653   1.509   4.306 -0.4087  2.7439  1.5626
  705SOL    HW2 5109   0.619   1.612   4.184 -0.9538 -0.4698 -1.1077
  706SOL     OW 5110   1.240   2.086   7.909 -0.3145 -0.4710  0.8117
  706SOL    HW1 5111   1.267   1.991   7.919  1.0256 -0.5010 -2.0469
  706SOL    HW2 5112   1.166   2.093   7.842  0.3809  0.5321  0.1034
  707SOL     OW 5113   3.009   1.274   2.950  0.2335  0.0929  0.3599
  707SOL    HW1 5114   2.966   1.321   3.027  2.3901 -0.9906  2.3856
  707SOL    HW2 5115   3.086   1.329   2.917  1.7139 -1.1227  1.6259
  708SOL     OW 5116   0.650   4.709   5.237  0.3771  0.3287 -0.0370
  708SOL    HW1 5117   0.638   4.774   5.162 -1.2780  0.0934 -0.0088
  708SOL    HW2 5118   0.561   4.687   5.277  0.8891 -1.8854  0.0056
  709SOL     OW 5119   1.532   0.112   0.460 -0.0703 -0.1028 -0.1063
  709SOL    HW1 5120   1.568   0.204   0.476 -1.2824  0.1227  1.6447
  709SOL    HW2 5121   1.432   0.115   0.453 -0.0612 -1.1687 -1.1534
  710SOL     OW 5122   4.036   0.945   1.842 -0.4001 -0.6156  0.0221
  710SOL    HW1 5123   4.035   0.923   1.745  1.3395 -3.0592  0.4763
  710SOL    HW2 5124   3.942   0.941   1.878 -0.9182 -0.8681 -1.3159
  711SOL     OW 5125   2.057   3.138   0.293  0.4805 -0.1791 -0.2159
  711SOL    HW1 5126   1.967   3.101   0.269  0.4742 -0.7940  0.6940
  711SOL    HW2 5127   2.107   3.161   0.210 -0.4070 -0.1102 -0.7399
  712SOL     OW 5128   1.576   4.487   4.175  0.1241 -0.5786 -0.1016
  712SOL    HW1 5129   1.654   4.487   4.237  0.8417 -2.6269 -0.9073
  712SOL    HW2 5130   1.601   4.440   4.090 -1.5369  0.0754 -1.0121
  713SOL     OW 5131   2.097   4.936   1.192  0.2745  0.1486 -0.4790
  713SOL    HW1 5132   2.038   0.036   1.226 -0.8566  0.0879 -2.1620
  713SOL    HW2 5133   2.043   4.874   1.135  1.9161 -0.0688 -1.8627
  714SOL     OW 5134   2.573   0.507   1.525 -0.2764  0.3981 -0.5315
  714SOL    HW1 5135   2.557   0.593   1.573  1.3302 -0.3877  1.5889
  714SOL    HW2 5136   2.510   0.438   1.560  1.8059 -0.5387  1.6539
  715SOL     OW 5137   0.063   1.775   0.633 -0.7483  0.7383 -0.0685
  715SOL    HW1 5138   0.106   1.803   0.719 -0.4675 -1.0353  0.4086
  715SOL    HW2 5139   0.116   1.810   0.556  1.9979 -1.8094  0.4927
  716SOL     OW 5140   1.848   0.432   0.944  0.4619  0.1171 -0.2640
  716SOL    HW1 5141   1.914   0.362   0.970  0.2155 -0.2433 -0.5946
  716SOL    HW2 5142   1.756   0.401   0.968  0.2433 -0.1496 -1.3757
  717SOL     OW 5143   3.266   0.784   0.977 -0.4157 -0.8134 -0.1135
  717SOL    HW1 5144   3.210   0.766   1.058  0.0853 -1.4704  0.0893
  717SOL    HW2 5145   3.331   0.710   0.964  0.2643 -0.1640 -0.4796
  718SOL     OW 5146   2.706   1.696   0.850 -0.1418  0.7767  0.4150
  718SOL    HW1 5147   2.658   1.780   0.823 -1.0614  0.2640  0.4093
  718SOL    HW2 5148   2.639   1.624   0.866  0.7126 -0.6491 -1.9039
  719SOL     OW 5149   4.798   4.660   2.986  0.1944  0.1099  0.0188
  719SOL    HW1 5150   4.760   4.694   2.899 -1.5763 -0.6431  0.4470
  719SOL    HW2 5151   4.853   4.579   2.969  2.1660  1.5213 -0.6834
  720SOL     OW 5152   3.174   4.464   5.601 -0.1287 -0.3715 -0.4199
  720SOL    HW1 5153   3.274   4.471   5.593  0.0743  0.5434  2.0520
  720SOL    HW2 5154   3.132   4.500   5.517  1.5838  2.6577 -0.1392
  721SOL     OW 5155   2.261   0.989   4.812 -0.0757 -0.1621  0.3834
  721SOL    HW1 5156   2.282   0.936   4.730  0.4005  1.4448 -0.5797
  721SOL    HW2 5157   2.162   0.997   4.822 -0.1380  0.1441 -0.4036
  722SOL     OW 5158   2.835   0.747   1.902 -0.1639 -0.0370 -0.0660
  722SOL    HW1 5159   2.927   0.707   1.903 -0.6153 -1.1498  1.9799
  722SOL    HW2 5160   2.828   0.816   1.974 -1.9022 -2.4869  2.2955
  723SOL     OW 5161   0.324   3.884   4.405 -0.1871  0.4529  0.1012
  723SOL    HW1 5162   0.345   3.878   4.307 -0.5196 -0.0436  0.0523
  723SOL    HW2 5163   0.409   3.885   4.457 -0.0104  0.5511 -0.1861
  724SOL     OW 5164   3.894   2.492   2.120 -0.1233  0.4578  0.3408
  724SOL    HW1 5165   3.990   2.480   2.094 -0.3551 -0.3837 -0.1690
  724SOL    HW2 5166   3.850   2.556   2.058 -0.1257  0.1193 -0.0089
  725SOL     OW 5167   0.292   0.387   6.147  0.4111  0.1411 -0.5900
  725SOL    HW1 5168   0.293   0.469   6.204  1.0556 -0.1880 -0.1222
  725SOL    HW2 5169   0.223   0.323   6.181  0.9888 -0.1761  0.0084
  726SOL     OW 5170   4.899   3.340   3.259 -0.2730 -0.6601 -0.3397
  726SOL    HW1 5171   4.820   3.370   3.207  1.3502  1.5784 -1.6870
  726SOL    HW2 5172   4.954   3.419   3.287  1.5917 -2.1160  0.3836
  727SOL     OW 5173   1.123   4.669   3.274 -0.0450  0.2198  0.3443
  727SOL    HW1 5174   1.146   4.747   3.215  0.1425  1.6321  2.2088
  727SOL    HW2 5175   1.119   4.699   3.369  2.5385 -2.5609  1.4576
  728SOL     OW 5176   0.955   1.787   7.760 -0.0807  0.6675 -0.0435
  728SOL    HW1 5177   0.889   1.831   7.698  0.6537  0.9039 -0.6749
  728SOL    HW2 5178   1.048   1.802   7.726  0.2723 -0.1749  0.5112
  729SOL     OW 5179   3.885   3.552   2.214  0.1995 -0.1673 -0.6350
  729SOL    HW1 5180   3.983   3.538   2.199 -0.0382 -1.2587 -1.3677
  729SOL    HW2 5181   3.846   3.598   2.135 -0.0623 -0.7738 -0.8705
  730SOL     OW 5182   0.943   1.891   0.320 -0.2791  0.0597 -0.4059
  730SOL    HW1 5183   1.002   1.955   0.369 -0.9186 -0.2330  0.7837
  730SOL    HW2 5184   0.998   1.838   0.256  0.6277  0.3313  0.1278
  731SOL     OW 5185   4.934   4.336   5.868  0.0241 -0.1529 -0.4442
  731SOL    HW1 5186   4.913   4.239   5.856  0.6017 -0.1416 -1.7191
  731SOL    HW2 5187   0.056   4.345   5.896  0.1811  0.0670 -1.0057
  732SOL     OW 5188   2.578   2.425   0.730  0.4280  0.3873  0.1688
  732SOL    HW1 5189   2.659   2.408   0.674  0.6090  1.9667 -0.1020
  732SOL    HW2 5190   2.576   2.521   0.757 -1.8731  0.6365 -0.6480
  733SOL     OW 5191   3.193   4.540   4.814 -0.0840 -0.1006  0.3289
  733SOL    HW1 5192   3.239   4.452   4.826 -1.1513 -0.7057  0.1422
  733SOL    HW2 5193   3.109   4.527   4.760 -0.7641  0.8676  1.1058
  734SOL     OW 5194   0.967   1.496   6.482 -0.0150 -0.0563 -0.9387
  734SOL    HW1 5195   0.949   1.404   6.515  1.0083  0.3352  0.7946
  734SOL    HW2 5196   0.884   1.552   6.493  0.2739  0.0427  0.9734
  735SOL     OW 5197   3.644   3.709   0.895 -0.4761  0.2008 -0.0197
  735SOL    HW1 5198   3.601   3.624   0.925  0.3506  0.0739  0.8702
  735SOL    HW2 5199   3.723   3.728   0.953 -0.1864  1.1713 -0.7096
  736SOL     OW 5200   2.277   1.912   0.932  0.0037 -0.0543 -0.1455
  736SOL    HW1 5201   2.210   1.884   0.863 -2.1749 -1.0812  2.2010
  736SOL    HW2 5202   2.335   1.834   0.956  0.7677  0.3057 -0.7580
  737SOL     OW 5203   3.139   1.820   7.203 -0.2072  0.0772  0.2735
  737SOL    HW1 5204   3.041   1.835   7.215 -0.2146 -1.4317  2.9704
  737SOL    HW2 5205   3.189   1.871   7.273  0.8043 -0.3667 -0.1088
  738SOL     OW 5206   0.339   2.268   3.969 -0.1430  0.4848  0.0230
  738SOL    HW1 5207   0.394   2.234   3.893  0.5972  0.0267  0.7447
  738SOL    HW2 5208   0.349   2.206   4.047 -2.4088 -0.1206 -0.1017
  739SOL     OW 5209   0.226   0.755   3.681 -0.4529 -0.1146  0.2657
  739SOL    HW1 5210   0.265   0.718   3.597 -2.9265  1.8253 -1.9211
  739SOL    HW2 5211   0.251   0.851   3.690  0.7401 -0.5637  2.4840
  740SOL     OW 5212   0.818   2.305   4.169  0.5613 -0.5178  0.8327
  740SOL    HW1 5213   0.886   2.233   4.156 -0.0658 -0.9839  0.0995
  740SOL    HW2 5214   0.814   2.329   4.266  1.3877 -0.8527  0.9594
  741SOL     OW 5215   3.100   0.569   2.629  0.1556 -0.3183  0.5191
  741SOL    HW1 5216   3.188   0.575   2.580  1.0536 -0.6780  2.0436
  741SOL    HW2 5217   3.043   0.500   2.586  0.3394  0.3648 -0.8904
  742SOL     OW 5218   0.851   4.861   7.018  0.5487  0.0128 -0.2285
  742SOL    HW1 5219   0.848   4.762   7.011  0.3215 -0.0336  0.4238
  742SOL    HW2 5220   0.946   4.892   7.016  0.5604 -0.0343 -2.5429
  743SOL     OW 5221   0.570   4.897   7.042 -0.5492  0.2969  0.0812
  743SOL    HW1 5222   0.520   4.920   6.959 -0.0339 -0.7076 -0.5254
  743SOL    HW2 5223   0.666   4.922   7.031 -0.0237 -1.7962 -0.4996
  744SOL     OW 5224   1.544   4.962   7.169 -0.0225 -0.2355  0.1981
  744SOL    HW1 5225   1.593   4.965   7.082 -1.0466  0.3473 -0.3821
  744SOL    HW2 5226   1.587   4.896   7.230  0.7605 -0.5976 -0.7206
  745SOL     OW 5227   0.723   4.603   5.846 -0.2858 -0.0515  0.1480
  745SOL    HW1 5228   0.812   4.559   5.853  0.7927  1.8619 -0.7558
  745SOL    HW2 5229   0.659   4.560   5.910  0.9369 -2.2089  0.0113
  746SOL     OW 5230   0.229   2.520   3.877  0.2269  0.2282 -0.5546
  746SOL    HW1 5231   0.246   2.437   3.931  0.5419  0.3497 -0.4651
  746SOL    HW2 5232   0.189   2.590   3.936 -1.3476 -0.3123 -0.9337
  747SOL     OW 5233   3.267   4.007   0.061 -0.0306 -0.2079  0.2464
  747SOL    HW1 5234   3.333   4.026   0.134 -0.2801 -1.5217  0.8432
  747SOL    HW2 5235   3.206   3.933   0.090 -0.4083 -0.4589 -1.1334
  748SOL     OW 5236   1.681   4.864   6.224  0.2010 -0.2155 -0.2975
  748SOL    HW1 5237   1.601   4.821   6.267  0.7083 -1.3960 -0.4828
  748SOL    HW2 5238   1.760   4.852   6.284  0.7267 -1.1006 -1.1469
  749SOL     OW 5239   0.788   2.559   5.990 -0.1914  0.1267  0.4224
  749SOL    HW1 5240   0.782   2.653   6.021 -0.2656  0.4502 -0.5212
  749SOL    HW2 5241   0.733   2.548   5.907  0.4775 -0.5363  0.0527
  750SOL     OW 5242   2.837   0.499   6.141  0.7772 -0.3476  0.6029
  750SOL    HW1 5243   2.766   0.476   6.207 -0.4031  1.4922  0.0679
  750SOL    HW2 5244   2.903   0.562   6.183  1.3539 -1.0171  0.7097
  751SOL     OW 5245   0.172   1.760   4.440  0.1459 -0.5939 -0.2660
  751SOL    HW1 5246   0.165   1.851   4.481 -0.5607 -0.3136 -0.9877
  751SOL    HW2 5247   0.267   1.743   4.413  0.5625 -0.6679  1.1996
  752SOL     OW 5248   4.329   0.824   5.217 -0.3327  0.5285  0.0291
  752SOL    HW1 5249   4.325   0.890   5.142  1.3601  1.5863  0.8152
  752SOL    HW2 5250   4.288   0.865   5.299 -0.8144 -0.0573  0.0865
  753SOL     OW 5251   0.366   4.576   1.112 -0.2827 -0.2427  1.0406
  753SOL    HW1 5252   0.308   4.510   1.065 -1.4661 -0.3608  2.5959
  753SOL    HW2 5253   0.398   4.645   1.047 -0.7170 -1.1684 -0.1908
  754SOL     OW 5254   2.880   4.950   6.071 -0.5683 -0.5662 -0.3216
  754SOL    HW1 5255   2.881   4.929   5.973  0.6326 -0.0648 -0.4279
  754SOL    HW2 5256   2.899   0.073   6.085 -1.8288 -0.3827  0.3748
  755SOL     OW 5257   0.032   2.805   2.487  0.1463 -0.0674  0.4412
  755SOL    HW1 5258   0.028   2.883   2.423 -1.3414 -0.6402 -0.1996
  755SOL    HW2 5259   4.940   2.819   2.561  1.2081  0.1535  1.3887
  756SOL     OW 5260   0.478   4.782   3.009 -0.3048  0.3158  0.0499
  756SOL    HW1 5261   0.532   4.748   3.086  1.3086  0.5907 -0.9215
  756SOL    HW2 5262   0.513   4.871   2.980 -0.4637 -0.0699 -1.4022
  757SOL     OW 5263   3.419   0.002   6.349  0.3231  0.3020 -0.2637
  757SOL    HW1 5264   3.368   4.958   6.265 -0.1183  1.2143 -0.2028
  757SOL    HW2 5265   3.475   4.897   6.372 -1.4247 -0.9186 -0.0721
  758SOL     OW 5266   1.676   3.227   7.422  0.3045  0.4154 -0.2962
  758SOL    HW1 5267   1.684   3.202   7.519  2.4926  2.4753  0.1185
  758SOL    HW2 5268   1.745   3.294   7.398 -0.5505  0.4092 -3.2030
  759SOL     OW 5269   1.488   4.440   4.530  0.0793  0.2330  0.2404
  759SOL    HW1 5270   1.453   4.529   4.556  3.7089  1.2323  2.4853
  759SOL    HW2 5271   1.578   4.451   4.486 -0.1282 -2.2530 -0.9742
  760SOL     OW 5272   0.969   2.501   1.480 -0.4333  0.2817  0.0136
  760SOL    HW1 5273   0.957   2.593   1.442 -2.5526 -0.1931 -0.5742
  760SOL    HW2 5274   0.890   2.445   1.457  1.4424 -2.1810 -0.9519
  761SOL     OW 5275   0.801   1.190   7.127  0.1639 -0.0517  0.0956
  761SOL    HW1 5276   0.791   1.106   7.073 -1.1038 -1.9915  3.0973
  761SOL    HW2 5277   0.898   1.203   7.149  0.2203 -1.8004  1.0651
  762SOL     OW 5278   2.477   0.137   2.205 -0.2888 -0.0309 -0.1443
  762SOL    HW1 5279   2.404   0.192   2.247  1.8198  3.7005 -0.9631
  762SOL    HW2 5280   2.559   0.142   2.262  0.3738 -1.2885 -0.9474
  763SOL     OW 5281   1.069   4.229   5.694  0.7638 -0.0865 -0.2482
  763SOL    HW1 5282   1.147   4.277   5.733  1.0122  0.9745 -1.9413
  763SOL    HW2 5283   1.098   4.178   5.613 -0.5471  2.0013 -2.1849
  764SOL     OW 5284   1.594   3.925   7.457 -0.3537  0.5461  0.2899
  764SOL    HW1 5285   1.603   3.826   7.451  0.4286  0.5904  0.5592
  764SOL    HW2 5286   1.572   3.950   7.551  0.0362  0.6615  0.3527
  765SOL     OW 5287   2.700   1.756   7.604  0.1807  0.5075  0.4883
  765SOL    HW1 5288   2.636   1.680   7.601 -0.1700  0.7683  1.0998
  765SOL    HW2 5289   2.677   1.823   7.534 -0.8865  1.1109  1.3812
  766SOL     OW 5290   2.631   4.707   2.945 -0.0436 -0.0451 -0.4622
  766SOL    HW1 5291   2.605   4.756   3.028 -0.4546 -0.0174 -0.6078
  766SOL    HW2 5292   2.605   4.761   2.865  1.0496  0.2980 -0.6134
  767SOL     OW 5293   4.893   0.937   5.560  0.6648  0.5781 -0.0293
  767SOL    HW1 5294   4.824   0.896   5.500 -0.6489  0.9083  1.2057
  767SOL    HW2 5295   4.950   0.865   5.600  0.5174  0.2315 -0.4387
  768SOL     OW 5296   1.957   0.550   6.541 -0.2686 -0.2485  0.5378
  768SOL    HW1 5297   2.017   0.490   6.489  0.2209 -1.2091  2.1349
  768SOL    HW2 5298   1.995   0.643   6.541  0.7566 -0.6458  0.7471
  769SOL     OW 5299   1.610   2.652   7.361 -0.3300 -0.0077  0.7412
  769SOL    HW1 5300   1.660   2.594   7.296 -1.7772 -0.3536 -0.1072
  769SOL    HW2 5301   1.522   2.679   7.321  0.0222  2.3025  1.3315
  770SOL     OW 5302   2.684   4.186   5.202 -0.0472  0.1506  0.0898
  770SOL    HW1 5303   2.603   4.178   5.260  0.7917  0.1522  1.2904
  770SOL    HW2 5304   2.765   4.158   5.254  0.4251 -2.5876 -1.8939
  771SOL     OW 5305   3.931   1.194   0.273  0.0272  0.4765  0.2426
  771SOL    HW1 5306   4.015   1.239   0.304 -0.0912 -0.0683  1.4498
  771SOL    HW2 5307   3.916   1.111   0.329  0.2891 -1.1218 -1.9335
  772SOL     OW 5308   2.020   0.620   5.448 -0.1482 -0.2882  0.5063
  772SOL    HW1 5309   2.045   0.581   5.359 -0.0510 -0.9585  0.8198
  772SOL    HW2 5310   2.066   0.708   5.459  2.3939 -1.6039  1.1755
  773SOL     OW 5311   3.470   0.113   7.295  0.1086 -0.4215 -0.0632
  773SOL    HW1 5312   3.529   0.037   7.324 -1.0502 -1.0771  0.6913
  773SOL    HW2 5313   3.412   0.141   7.372  2.2001  2.9649  0.4906
  774SOL     OW 5314   0.351   1.040   2.391  0.4574 -0.0289 -0.3238
  774SOL    HW1 5315   0.279   1.006   2.452  0.0478  0.6839 -0.3972
  774SOL    HW2 5316   0.312   1.058   2.301  0.3788  1.7856  0.0507
  775SOL     OW 5317   0.314   0.793   2.165  0.4796 -0.6274 -0.0636
  775SOL    HW1 5318   0.225   0.820   2.202 -1.9443 -1.9036 -4.2917
  775SOL    HW2 5319   0.327   0.695   2.177 -1.0648 -1.3769 -3.4210
  776SOL     OW 5320   3.261   4.363   7.441 -0.6277  0.3337  0.2332
  776SOL    HW1 5321   3.235   4.459   7.434 -1.0642  0.1938 -0.1417
  776SOL    HW2 5322   3.243   4.329   7.533  1.9806  1.2989  1.1944
  777SOL     OW 5323   3.599   4.110   6.036  0.2546  0.3972  0.3245
  777SOL    HW1 5324   3.590   4.040   5.966 -0.8409  1.2488 -0.4282
  777SOL    HW2 5325   3.516   4.166   6.038  1.4819  2.3357  0.1512
  778SOL     OW 5326   4.585   1.642   7.321  0.5922 -1.0924  0.2318
  778SOL    HW1 5327   4.552   1.576   7.253  0.5263 -0.0768 -0.7505
  778SOL    HW2 5328   4.533   1.727   7.313  1.0889 -0.6980  1.0612
  779SOL     OW 5329   4.785   0.303   2.263 -0.0634 -0.0413 -0.2277
  779SOL    HW1 5330   4.874   0.316   2.219  0.9669  1.0676  1.9993
  779SOL    HW2 5331   4.733   0.388   2.259  0.8121  0.6780  2.1558
  780SOL     OW 5332   0.434   1.185   3.247 -0.1010  0.1480 -0.3870
  780SOL    HW1 5333   0.400   1.269   3.205 -0.5095  0.5529  0.7239
  780SOL    HW2 5334   0.387   1.169   3.333 -0.6410 -1.6874 -0.9647
  781SOL     OW 5335   4.604   1.763   6.840 -0.7999 -0.4886  0.1327
  781SOL    HW1 5336   4.590   1.673   6.881 -0.8503  0.2965  1.9093
  781SOL    HW2 5337   4.699   1.771   6.809 -0.6495 -0.9509  0.4545
  782SOL     OW 5338   4.880   0.997   7.851 -0.3287 -0.3757  0.8593
  782SOL    HW1 5339   4.946   0.946   7.796 -1.5230 -0.1388 -0.8629
  782SOL    HW2 5340   4.833   0.935   7.914  1.5079 -0.5362  2.1389
  783SOL     OW 5341   1.376   3.500   0.114  0.0919 -0.2557 -0.0659
  783SOL    HW1 5342   1.381   3.580   0.054  2.3393 -0.8335 -0.7301
  783SOL    HW2 5343   1.308   3.516   0.185 -0.3221  1.7579 -0.8506
  784SOL     OW 5344   0.035   3.981   4.044 -0.3485 -0.2783 -0.6033
  784SOL    HW1 5345   4.959   4.007   3.962  2.1882  1.9130 -1.6021
  784SOL    HW2 5346   4.969   4.027   4.123 -1.1529 -0.2080 -1.0438
  785SOL     OW 5347   4.209   3.602   7.795  0.4265  0.2542  0.1260
  785SOL    HW1 5348   4.144   3.677   7.786 -0.2268 -0.3426 -0.2047
  785SOL    HW2 5349   4.206   3.544   7.714 -1.1790 -1.7803  1.5302
  786SOL     OW 5350   4.582   2.130   3.980 -0.3745 -0.2506  0.1049
  786SOL    HW1 5351   4.513   2.191   3.940  1.6229  1.6747 -0.6183
  786SOL    HW2 5352   4.553   2.103   4.072 -1.5757  1.4896  0.2947
  787SOL     OW 5353   4.499   3.587   1.382 -0.2101  0.0875  0.0438
  787SOL    HW1 5354   4.539   3.551   1.298 -1.3646 -1.4229  0.1040
  787SOL    HW2 5355   4.473   3.683   1.368 -0.1054 -0.0532 -1.2126
  788SOL     OW 5356   1.691   4.475   5.006 -0.2578  0.4100  0.5909
  788SOL    HW1 5357   1.719   4.564   4.971  1.8689 -1.1163 -1.9231
  788SOL    HW2 5358   1.628   4.432   4.942 -0.6932 -0.2264  1.4171
  789SOL     OW 5359   0.441   2.048   2.581 -0.0977  0.3431 -0.2115
  789SOL    HW1 5360   0.373   2.012   2.518  3.1189 -2.2415 -2.5326
  789SOL    HW2 5361   0.466   1.978   2.648  0.4828  1.1378  0.4393
  790SOL     OW 5362   0.640   3.709   4.928  0.4309 -0.1641  0.6022
  790SOL    HW1 5363   0.577   3.781   4.953 -0.0306 -0.1277 -0.5982
  790SOL    HW2 5364   0.717   3.708   4.992 -0.8706 -0.3569  2.2098
  791SOL     OW 5365   3.583   3.994   2.933 -0.5904  0.4425  0.1187
  791SOL    HW1 5366   3.593   3.977   3.031  2.2136 -0.2538 -0.1856
  791SOL    HW2 5367   3.590   3.907   2.884 -0.3766  0.9421 -0.7546
  792SOL     OW 5368   4.194   1.907   0.585 -0.6043  0.1133  0.1473
  792SOL    HW1 5369   4.289   1.929   0.609 -0.7556 -0.2771  1.1376
  792SOL    HW2 5370   4.132   1.966   0.637 -0.9341 -0.5147  0.4733
  793SOL     OW 5371   4.931   3.291   4.224  0.3003  0.2620 -0.7216
  793SOL    HW1 5372   4.930   3.357   4.149  2.1110 -0.4193 -1.4086
  793SOL    HW2 5373   0.012   3.328   4.299 -0.3588  0.3636 -0.2849
  794SOL     OW 5374   0.229   1.146   2.096  0.1275  0.4293 -0.8457
  794SOL    HW1 5375   0.138   1.116   2.123 -0.6452  2.5606 -0.9236
  794SOL    HW2 5376   0.254   1.103   2.009 -0.2860 -1.0405 -0.2715
  795SOL     OW 5377   4.454   1.401   5.530 -0.0592  0.4397 -0.0681
  795SOL    HW1 5378   4.509   1.473   5.571 -0.5006  0.4808  0.4683
  795SOL    HW2 5379   4.418   1.342   5.602 -1.1409  0.7159 -0.3631
  796SOL     OW 5380   3.768   3.242   6.233  0.2182 -0.1278  0.0112
  796SOL    HW1 5381   3.846   3.218   6.289  1.3980  1.7777 -0.7140
  796SOL    HW2 5382   3.773   3.194   6.146  0.2353 -0.4928  0.2132
  797SOL     OW 5383   0.397   1.797   3.523 -1.0242 -0.4762  0.0504
  797SOL    HW1 5384   0.381   1.891   3.556 -1.2230 -0.1724 -0.8745
  797SOL    HW2 5385   0.425   1.739   3.600 -0.3436  0.4676  0.5357
  798SOL     OW 5386   3.038   0.300   3.936  0.0636  0.1601  0.3638
  798SOL    HW1 5387   3.105   0.239   3.894  0.8499  1.0039  0.3507
  798SOL    HW2 5388   2.956   0.249   3.961  1.0720 -1.0748  1.2266
  799SOL     OW 5389   3.941   4.835   5.057 -0.3103  0.1630 -0.0574
  799SOL    HW1 5390   3.847   4.803   5.070 -0.4414  0.2505 -0.7507
  799SOL    HW2 5391   4.004   4.771   5.101 -0.6961  0.1217  0.4391
  800SOL     OW 5392   0.116   4.818   2.065 -0.7167 -0.8809  0.1487
  800SOL    HW1 5393   0.198   4.819   2.122 -0.8685 -1.6988  0.4096
  800SOL    HW2 5394   0.111   4.731   2.016 -1.3781 -0.8055  0.0671
  801SOL     OW 5395   0.707   1.721   3.199 -0.1936  0.0054  0.1342
  801SOL    HW1 5396   0.738   1.816   3.195 -0.0674 -0.0253  0.3211
  801SOL    HW2 5397   0.611   1.717   3.227 -0.6804  0.1488 -1.4413
  802SOL     OW 5398   0.390   2.621   1.609  0.0976 -0.5621 -0.6109
  802SOL    HW1 5399   0.380   2.531   1.567  0.6677  0.0194 -2.0767
  802SOL    HW2 5400   0.328   2.686   1.565 -0.3817 -0.2364  0.4981
  803SOL     OW 5401   2.171   0.321   2.026  0.0214  0.9316 -0.3226
  803SOL    HW1 5402   2.226   0.257   1.973 -0.0285 -0.4943  1.2578
  803SOL    HW2 5403   2.080   0.282   2.043  1.0554 -0.2591  3.5201
  804SOL     OW 5404   1.638   0.737   0.137 -0.4972  0.0446  0.0170
  804SOL    HW1 5405   1.571   0.671   0.104 -0.3269 -0.5893  0.9033
  804SOL    HW2 5406   1.705   0.756   0.064 -0.7232 -0.5241 -0.3472
  805SOL     OW 5407   2.987   3.961   7.881 -0.1774  0.4007 -0.3116
  805SOL    HW1 5408   3.044   3.882   7.902 -1.6798 -0.7814 -0.4692
  805SOL    HW2 5409   2.971   4.013   0.006  0.8503  0.5741 -0.2117
  806SOL     OW 5410   0.520   4.760   1.468  0.2290 -0.2341 -0.8191
  806SOL    HW1 5411   0.484   4.791   1.556 -0.3979  0.8958 -1.4571
  806SOL    HW2 5412   0.475   4.675   1.441 -1.5603  0.8208 -1.3035
  807SOL     OW 5413   2.157   0.132   7.932  0.1834  0.3433  0.9655
  807SOL    HW1 5414   2.123   0.203   0.035  1.7151  0.5616  1.6167
  807SOL    HW2 5415   2.253   0.113   7.953 -0.1105 -1.7592  0.6704
  808SOL     OW 5416   4.347   1.063   5.035  0.6134 -0.2397 -0.7679
  808SOL    HW1 5417   4.418   1.084   4.967  0.6506  1.1194 -0.3410
  808SOL    HW2 5418   4.288   1.143   5.047 -0.5257 -1.0937 -0.5398
  809SOL     OW 5419   3.629   0.795   0.049 -0.4377  0.0223 -0.2743
  809SOL    HW1 5420   3.680   0.853   7.943 -1.3706 -0.1934 -1.2351
  809SOL    HW2 5421   3.560   0.743   7.958  0.1768 -1.7039  0.5956
  810SOL     OW 5422   0.996   1.688   3.251  0.1960 -0.4564  0.5020
  810SOL    HW1 5423   1.002   1.746   3.169 -0.4877  1.3728  1.6621
  810SOL    HW2 5424   1.085   1.649   3.271  0.9917  1.1724  0.3077
  811SOL     OW 5425   2.494   0.230   3.852  0.0114  0.1778  0.0776
  811SOL    HW1 5426   2.525   0.137   3.832  1.8199  1.3137 -3.3145
  811SOL    HW2 5427   2.555   0.272   3.919 -0.2891 -0.7783  0.9681
  812SOL     OW 5428   4.096   0.462   5.756 -0.1762  0.3718 -0.4588
  812SOL    HW1 5429   4.047   0.423   5.834 -0.6190 -0.6787 -1.2326
  812SOL    HW2 5430   4.194   0.467   5.778 -0.3483  0.4927  0.3114
  813SOL     OW 5431   0.360   2.286   0.829  0.4330 -0.1619 -0.5221
  813SOL    HW1 5432   0.411   2.356   0.877 -0.8861 -0.0123  0.7488
  813SOL    HW2 5433   0.422   2.215   0.796  1.6578  1.0631 -0.9055
  814SOL     OW 5434   1.581   4.331   4.771  0.6447  0.4002  0.1457
  814SOL    HW1 5435   1.568   4.383   4.687  2.2914  0.1104 -0.3361
  814SOL    HW2 5436   1.509   4.264   4.781  0.0528  0.9000 -0.6765
  815SOL     OW 5437   4.667   2.091   5.508  0.0658 -0.8307  0.2820
  815SOL    HW1 5438   4.727   2.014   5.485  0.3990  0.2117 -2.7412
  815SOL    HW2 5439   4.580   2.081   5.461 -0.5340 -0.1687  1.2163
  816SOL     OW 5440   1.814   0.561   6.993 -0.0954 -0.2615  0.3367
  816SOL    HW1 5441   1.837   0.520   6.905  1.5316 -0.6844  0.9238
  816SOL    HW2 5442   1.898   0.574   7.046 -1.0080  0.3501  1.6637
  817SOL     OW 5443   0.022   4.208   1.739  0.4825  0.5536 -0.1288
  817SOL    HW1 5444   0.100   4.271   1.746  0.6662  0.2274  0.8942
  817SOL    HW2 5445   4.969   4.178   1.830 -0.7940  0.5711 -0.4869
  818SOL     OW 5446   0.304   0.672   1.532 -0.2617 -0.3131 -0.1992
  818SOL    HW1 5447   0.300   0.766   1.497  0.6960 -0.3516 -0.4495
  818SOL    HW2 5448   0.236   0.616   1.486 -0.7282  0.2172 -0.1684
  819SOL     OW 5449   4.303   0.211   5.726  0.8286 -0.8911 -0.1680
  819SOL    HW1 5450   4.281   0.144   5.797  2.1267 -0.5540  0.6020
  819SOL    HW2 5451   4.310   0.302   5.769  1.5600 -0.6733 -0.7434
  820SOL     OW 5452   2.900   1.372   3.175 -0.4916  0.5031  0.4888
  820SOL    HW1 5453   2.825   1.308   3.191  0.3773 -0.1670  2.0138
  820SOL    HW2 5454   2.929   1.413   3.261  2.0113 -0.5444  0.2471
  821SOL     OW 5455   1.891   0.684   7.379 -0.4408 -0.5686 -0.0487
  821SOL    HW1 5456   1.889   0.781   7.403 -1.8401 -0.7138  0.5108
  821SOL    HW2 5457   1.939   0.672   7.292  2.9280  0.2035  1.5236
  822SOL     OW 5458   0.802   2.343   1.028  0.2306 -0.3268  0.7369
  822SOL    HW1 5459   0.802   2.276   1.103  1.1641 -0.5415  0.5569
  822SOL    HW2 5460   0.862   2.311   0.955  0.5733  0.6425  0.5845
  823SOL     OW 5461   0.068   4.454   7.625  0.1123  0.0262  0.4391
  823SOL    HW1 5462   4.970   4.384   7.628  0.5896 -0.4570  1.1792
  823SOL    HW2 5463   0.156   4.410   7.609  0.3419  0.5401  0.2749
  824SOL     OW 5464   4.089   3.436   1.762 -0.3056  0.6325 -0.4679
  824SOL    HW1 5465   4.099   3.485   1.675  0.0325  0.5233 -0.4924
  824SOL    HW2 5466   4.160   3.467   1.826  0.8697 -0.8837 -0.9764
  825SOL     OW 5467   0.057   1.185   0.011  0.9644  0.3701 -0.2744
  825SOL    HW1 5468   4.958   1.147   7.912  0.6293  1.4866 -0.6448
  825SOL    HW2 5469   0.136   1.208   7.913  0.2944  2.3563 -0.4879
  826SOL     OW 5470   2.193   3.937   1.141  0.1447  0.4026  0.5920
  826SOL    HW1 5471   2.140   3.953   1.225 -0.1507 -0.4161  0.5636
  826SOL    HW2 5472   2.257   4.013   1.128 -1.7048  1.9800  0.0797
  827SOL     OW 5473   4.784   2.548   4.526  0.3278  0.0034 -0.3720
  827SOL    HW1 5474   4.870   2.500   4.546 -0.0289 -1.0994 -1.3793
  827SOL    HW2 5475   4.723   2.539   4.605  1.4447  1.5837  0.7267
  828SOL     OW 5476   1.433   4.776   3.480  0.0895 -0.1023 -0.8478
  828SOL    HW1 5477   1.412   4.760   3.577  0.2433  0.2723 -0.7515
  828SOL    HW2 5478   1.480   4.864   3.470 -0.8583  0.3498 -1.3929
  829SOL     OW 5479   0.391   1.396   2.481 -0.3716 -0.0131  0.2270
  829SOL    HW1 5480   0.360   1.354   2.395  0.8645  2.0234 -1.2920
  829SOL    HW2 5481   0.407   1.494   2.467 -1.2586  0.6548  3.1231
  830SOL     OW 5482   3.636   0.535   3.884 -0.4088  0.3050 -0.0884
  830SOL    HW1 5483   3.704   0.463   3.902 -0.3295  0.6694  1.1566
  830SOL    HW2 5484   3.657   0.579   3.797  0.3414 -0.2816 -0.2175
  831SOL     OW 5485   0.374   3.332   6.560  0.9374  0.6333 -0.0269
  831SOL    HW1 5486   0.361   3.402   6.629 -0.7652  0.3838 -0.0412
  831SOL    HW2 5487   0.299   3.266   6.565  0.6983  0.6603 -2.1643
  832SOL     OW 5488   2.803   1.633   7.820 -0.2306 -0.0359 -0.2708
  832SOL    HW1 5489   2.764   1.697   7.754  0.8320 -0.5528 -1.4148
  832SOL    HW2 5490   2.859   1.683   7.886  1.1355  0.1657 -1.5541
  833SOL     OW 5491   4.086   2.934   2.169 -0.0119  0.5267 -0.2940
  833SOL    HW1 5492   4.175   2.981   2.174  0.0022  0.5939 -1.0780
  833SOL    HW2 5493   4.025   2.971   2.240  0.1417  1.4323 -0.6137
  834SOL     OW 5494   0.809   1.336   7.610  0.4380 -0.4188 -0.4788
  834SOL    HW1 5495   0.798   1.271   7.535 -1.0967 -1.8896  0.9296
  834SOL    HW2 5496   0.776   1.426   7.581  0.8562 -0.6916 -1.8757
  835SOL     OW 5497   1.876   4.588   5.236  0.1230 -0.0468 -0.0530
  835SOL    HW1 5498   1.783   4.588   5.271  0.5315 -0.1360  1.0619
  835SOL    HW2 5499   1.887   4.515   5.168 -1.2305  1.4095 -1.9394
  836SOL     OW 5500   2.142   4.701   4.007 -0.6331  0.0283  0.2618
  836SOL    HW1 5501   2.115   4.795   3.986 -4.9142 -1.5745 -2.9578
  836SOL    HW2 5502   2.101   4.673   4.094 -0.4736  0.6858  0.5582
  837SOL     OW 5503   4.835   1.641   7.446 -0.0947  0.3399  0.0263
  837SOL    HW1 5504   4.738   1.657   7.426 -0.7793  1.0207  3.2829
  837SOL    HW2 5505   4.845   1.558   7.502  1.1091  0.6875  0.3668
  838SOL     OW 5506   2.278   4.323   2.672  0.8460  0.5790  0.1865
  838SOL    HW1 5507   2.229   4.273   2.744 -0.9251  1.4156 -0.3732
  838SOL    HW2 5508   2.337   4.260   2.622  1.5169 -0.1730  1.8502
  839SOL     OW 5509   0.461   3.569   6.980 -0.1916 -0.1362 -0.2930
  839SOL    HW1 5510   0.458   3.625   7.062 -0.8524  1.7841 -1.5561
  839SOL    HW2 5511   0.551   3.527   6.971  0.2398  0.5014  0.8292
  840SOL     OW 5512   1.943   4.210   1.148  0.3198  0.8216  0.0515
  840SOL    HW1 5513   1.930   4.192   1.245 -0.2469 -2.6023 -0.5199
  840SOL    HW2 5514   1.952   4.308   1.133  1.9684  1.4015  3.7022
  841SOL     OW 5515   1.203   2.608   1.567 -0.2934  0.5316 -0.0664
  841SOL    HW1 5516   1.121   2.559   1.535  0.6553 -1.1276 -0.0670
  841SOL    HW2 5517   1.247   2.554   1.639  0.5796  1.6126  0.2289
  842SOL     OW 5518   4.035   4.729   1.603 -0.3197  0.2466  0.2006
  842SOL    HW1 5519   4.107   4.672   1.564 -1.7888 -0.9606 -0.8751
  842SOL    HW2 5520   4.039   4.820   1.562 -1.4838 -0.8268 -2.5189
  843SOL     OW 5521   4.157   0.666   1.318  0.3551 -0.4540 -0.9137
  843SOL    HW1 5522   4.122   0.639   1.229  1.5405 -0.6792 -1.3246
  843SOL    HW2 5523   4.195   0.587   1.365 -0.4280 -0.3757 -0.1104
  844SOL     OW 5524   4.470   4.094   3.687 -0.0183 -0.0255 -0.3082
  844SOL    HW1 5525   4.386   4.067   3.641  0.0741  1.0825 -1.1664
  844SOL    HW2 5526   4.457   4.089   3.786 -1.0573  0.0098 -0.4337
  845SOL     OW 5527   2.617   2.051   7.156  0.0563 -0.2405  0.2611
  845SOL    HW1 5528   2.535   2.010   7.116  1.3825 -3.8880  0.8917
  845SOL    HW2 5529   2.693   2.044   7.091  0.2565  1.7884  0.2203
  846SOL     OW 5530   2.085   1.505   7.731  0.0634 -0.1743  0.2181
  846SOL    HW1 5531   2.016   1.453   7.681  0.8977 -1.6488  0.5466
  846SOL    HW2 5532   2.040   1.568   7.795 -0.9754  0.4619 -1.0895
  847SOL     OW 5533   3.900   2.082   0.104  0.2253 -0.1665  0.6232
  847SOL    HW1 5534   3.888   2.177   0.135  2.9102  0.3089  0.4420
  847SOL    HW2 5535   3.956   2.081   0.021 -1.1901 -1.8516 -0.3658
  848SOL     OW 5536   4.398   4.968   7.937 -0.2183  0.2613 -0.3550
  848SOL    HW1 5537   4.438   0.085   7.930 -0.4579  0.4069  0.0403
  848SOL    HW2 5538   4.300   4.973   7.919 -0.0296 -0.1108 -1.5363
  849SOL     OW 5539   2.367   0.389   1.645 -0.2275 -0.2800  0.1859
  849SOL    HW1 5540   2.306   0.462   1.675  0.3581  0.2137  0.1984
  849SOL    HW2 5541   2.381   0.323   1.719  0.3625  0.3592  0.6552
  850SOL     OW 5542   2.327   0.588   4.176  0.1640 -0.0847  0.3920
  850SOL    HW1 5543   2.308   0.665   4.238 -0.9239 -0.2318  0.2620
  850SOL    HW2 5544   2.384   0.521   4.223  0.3401  0.3580  0.8242
  851SOL     OW 5545   0.485   2.523   0.663  0.4190 -0.0899  0.2895
  851SOL    HW1 5546   0.501   2.442   0.606 -2.3085 -1.5725  1.3954
  851SOL    HW2 5547   0.523   2.507   0.754  0.9998  0.4346  0.1410
  852SOL     OW 5548   0.494   1.131   6.699  0.4586 -0.2956 -0.6755
  852SOL    HW1 5549   0.522   1.038   6.675  1.7371  0.1885 -1.1734
  852SOL    HW2 5550   0.488   1.139   6.798  1.2273 -0.6758 -0.5903
  853SOL     OW 5551   0.479   0.448   2.980 -0.4518 -0.3249 -0.1201
  853SOL    HW1 5552   0.544   0.434   3.054 -0.5437  2.5917  0.6493
  853SOL    HW2 5553   0.405   0.508   3.011 -1.0968  0.0719 -2.2478
  854SOL     OW 5554   0.964   3.621   2.499 -0.5501  0.2133 -0.4555
  854SOL    HW1 5555   0.929   3.554   2.564  0.6356  1.3967  1.4942
  854SOL    HW2 5556   1.025   3.575   2.433  0.7507 -0.5843  1.2277
  855SOL     OW 5557   0.122   3.350   4.442  0.0890 -0.5787 -0.2119
  855SOL    HW1 5558   0.203   3.306   4.481  0.2435 -0.6472 -0.6075
  855SOL    HW2 5559   0.132   3.449   4.448 -1.1020 -0.5367  2.4535
  856SOL     OW 5560   0.689   4.614   4.251  0.7159  0.0719 -0.4512
  856SOL    HW1 5561   0.789   4.618   4.259  0.7355 -0.0099 -0.6631
  856SOL    HW2 5562   0.657   4.694   4.202  0.6479  0.2601 -0.1057
  857SOL     OW 5563   0.775   0.323   3.899  0.1560 -0.4953  0.4151
  857SOL    HW1 5564   0.788   0.396   3.967  2.4883 -1.3997  1.0309
  857SOL    HW2 5565   0.822   0.348   3.814  0.3695 -0.9998  0.3873
  858SOL     OW 5566   3.336   0.860   3.657 -0.6689 -0.1339 -0.3699
  858SOL    HW1 5567   3.317   0.831   3.751 -0.2876  1.9749  0.4182
  858SOL    HW2 5568   3.435   0.864   3.642 -0.7263 -0.5971 -0.9244
  859SOL     OW 5569   3.521   1.498   0.629  0.1428  0.0391 -0.0377
  859SOL    HW1 5570   3.557   1.438   0.701 -1.2409  0.4731  1.0528
  859SOL    HW2 5571   3.504   1.589   0.666  0.0319  0.4652 -1.0953
  860SOL     OW 5572   2.396   2.566   7.230 -0.3079 -0.4614 -0.3163
  860SOL    HW1 5573   2.383   2.472   7.199 -0.4144 -1.4253  2.3612
  860SOL    HW2 5574   2.493   2.581   7.251 -0.6789 -1.0485  2.1295
  861SOL     OW 5575   1.365   3.083   2.960 -0.0644  0.1997 -0.2177
  861SOL    HW1 5576   1.368   3.024   2.879  0.4814  0.8913 -0.7189
  861SOL    HW2 5577   1.401   3.033   3.039  3.2430  0.6926 -1.2176
  862SOL     OW 5578   0.011   0.542   0.741 -0.3954 -0.5567 -0.2210
  862SOL    HW1 5579   0.015   0.491   0.826  1.1460 -0.7460 -0.3766
  862SOL    HW2 5580   0.042   0.636   0.756  1.3669 -0.9920 -0.8074
  863SOL     OW 5581   4.852   2.640   2.809 -0.1095  0.2684  0.1425
  863SOL    HW1 5582   4.785   2.666   2.878 -0.7276 -0.7291 -0.0562
  863SOL    HW2 5583   4.808   2.636   2.719  0.5038  0.7894 -0.1927
  864SOL     OW 5584   0.373   0.394   5.485  0.4104 -0.4004 -0.0310
  864SOL    HW1 5585   0.434   0.381   5.407  0.7584  1.3212 -0.0842
  864SOL    HW2 5586   0.424   0.437   5.560 -0.5359  0.3630  0.2011
  865SOL     OW 5587   2.673   0.080   1.371  0.8407 -0.2365 -0.2570
  865SOL    HW1 5588   2.726   0.069   1.456  1.5605 -0.5628 -0.7360
  865SOL    HW2 5589   2.651   0.176   1.358  0.8410 -0.1671  0.2352
  866SOL     OW 5590   0.066   1.442   1.237  0.3452 -0.3350 -0.2775
  866SOL    HW1 5591   0.055   1.387   1.154  0.1150 -0.5190 -0.1278
  866SOL    HW2 5592   0.055   1.539   1.215  0.0209 -0.4031 -0.4168
  867SOL     OW 5593   2.953   0.077   1.860  0.3491 -0.1507  0.0104
  867SOL    HW1 5594   2.882   0.137   1.896  0.4894  0.9723 -1.5287
  867SOL    HW2 5595   3.037   0.129   1.845  0.6786 -0.8775 -0.7296
  868SOL     OW 5596   3.566   0.495   4.186  0.1454  0.7019  0.0683
  868SOL    HW1 5597   3.591   0.413   4.238  0.5132  0.5150 -0.4009
  868SOL    HW2 5598   3.487   0.538   4.229 -0.2892 -0.1097  0.1009
  869SOL     OW 5599   0.983   3.070   2.886 -0.0965 -0.0674 -0.7787
  869SOL    HW1 5600   1.056   3.003   2.904  0.1298  0.1068 -1.0400
  869SOL    HW2 5601   1.019   3.162   2.898  0.1571  0.0703 -2.4336
  870SOL     OW 5602   2.762   4.557   3.873 -0.3837 -0.3291  0.5353
  870SOL    HW1 5603   2.706   4.496   3.928  0.1001 -0.3691  0.9887
  870SOL    HW2 5604   2.815   4.504   3.807  1.1127 -0.5813  1.8636
  871SOL     OW 5605   1.940   1.261   7.736  0.1762  0.1381  0.2503
  871SOL    HW1 5606   1.890   1.337   7.778 -0.0223 -0.3033  0.8358
  871SOL    HW2 5607   2.022   1.242   7.790  0.2565 -0.0196  0.0701
  872SOL     OW 5608   0.272   3.145   2.942 -0.4625 -0.3592  0.0723
  872SOL    HW1 5609   0.219   3.187   3.015 -2.8480 -1.2828 -1.0287
  872SOL    HW2 5610   0.322   3.216   2.892 -0.8712  0.5853  0.9747
  873SOL     OW 5611   4.746   1.876   1.169  0.0048  0.3193 -0.0578
  873SOL    HW1 5612   4.685   1.954   1.157 -0.3482 -0.0762 -0.8305
  873SOL    HW2 5613   4.758   1.858   1.267 -0.0592  1.2176  0.1231
  874SOL     OW 5614   4.031   1.082   5.239  0.5335 -0.2499  0.2812
  874SOL    HW1 5615   3.987   1.118   5.157 -0.3490 -0.5165  0.6284
  874SOL    HW2 5616   4.004   1.137   5.318  1.5777  0.1615  0.3735
  875SOL     OW 5617   0.520   0.205   2.598 -0.7133  0.4684 -0.5549
  875SOL    HW1 5618   0.514   0.171   2.692 -0.9724  1.6698 -0.1253
  875SOL    HW2 5619   0.476   0.295   2.592 -0.2863  0.6105 -1.7173
  876SOL     OW 5620   3.164   2.926   7.783  0.5354 -0.0830  0.1153
  876SOL    HW1 5621   3.181   2.917   7.685 -0.0761 -0.4545  0.0369
  876SOL    HW2 5622   3.133   3.019   7.803 -1.1592 -0.5023 -0.3456
  877SOL     OW 5623   3.380   4.420   4.095 -0.2375  0.5242  0.2905
  877SOL    HW1 5624   3.464   4.366   4.087 -1.3508 -1.1673 -0.7308
  877SOL    HW2 5625   3.355   4.429   4.192  0.3877 -0.1639  0.5244
  878SOL     OW 5626   0.182   4.805   2.456 -0.0420 -0.0055 -0.2422
  878SOL    HW1 5627   0.187   4.756   2.544  3.5116 -1.6563 -1.1858
  878SOL    HW2 5628   0.104   4.772   2.404 -0.3875 -1.2956  1.0264
  879SOL     OW 5629   1.416   2.945   0.049  0.1830 -0.0115  0.0276
  879SOL    HW1 5630   1.325   2.965   0.014 -0.1220 -0.5798  0.4863
  879SOL    HW2 5631   1.470   2.899   7.937 -0.0476 -0.1197 -0.0936
  880SOL     OW 5632   4.421   4.541   7.781  0.4948 -0.4154 -0.2558
  880SOL    HW1 5633   4.471   4.459   7.753  0.0272 -0.5338 -0.7747
  880SOL    HW2 5634   4.386   4.529   7.873  0.1699 -0.9300 -0.4393
  881SOL     OW 5635   4.850   1.317   4.459 -0.2049  0.0955 -0.1343
  881SOL    HW1 5636   4.781   1.252   4.490  0.8621 -1.1210 -0.2385
  881SOL    HW2 5637   4.941   1.287   4.489  0.3915  1.1403 -0.8240
  882SOL     OW 5638   2.802   0.948   2.096 -0.7343  0.1116 -0.0434
  882SOL    HW1 5639   2.901   0.934   2.099 -0.9380 -1.2699  1.0910
  882SOL    HW2 5640   2.776   1.021   2.159 -0.4144  0.8096 -0.6953
  883SOL     OW 5641   4.848   2.580   0.942  0.0330 -0.3671  0.1106
  883SOL    HW1 5642   4.778   2.647   0.965 -1.6564 -0.4117 -4.1022
  883SOL    HW2 5643   4.932   2.626   0.914 -0.6460  0.0265 -1.3715
  884SOL     OW 5644   0.541   0.728   6.930  0.4792 -0.4401  0.1635
  884SOL    HW1 5645   0.486   0.812   6.936 -1.6841 -1.5457 -2.3960
  884SOL    HW2 5646   0.540   0.682   7.019  0.3852  1.4275  1.1774
  885SOL     OW 5647   4.517   4.080   1.020  0.5569 -0.4005 -0.3214
  885SOL    HW1 5648   4.430   4.076   0.971 -0.8524 -0.3069  2.0043
  885SOL    HW2 5649   4.587   4.122   0.962 -1.6107  2.0116 -1.3729
  886SOL     OW 5650   1.416   3.352   2.888  0.1101 -0.0677  0.0650
  886SOL    HW1 5651   1.506   3.367   2.848 -0.1843  2.1654  0.1114
  886SOL    HW2 5652   1.414   3.263   2.933  1.6672 -0.9729 -1.5456
  887SOL     OW 5653   0.405   1.875   2.835 -0.2666  0.6982  0.0641
  887SOL    HW1 5654   0.310   1.905   2.841 -0.6846 -0.8323  2.6257
  887SOL    HW2 5655   0.408   1.775   2.834  1.2908  0.7066 -1.9879
  888SOL     OW 5656   0.208   4.318   6.025  0.2181 -0.3937 -0.6927
  888SOL    HW1 5657   0.220   4.219   6.035  1.7663 -0.1622  0.1511
  888SOL    HW2 5658   0.198   4.359   6.116 -1.6505  0.1164 -1.0915
  889SOL     OW 5659   3.734   0.141   4.161 -1.5669  0.7405 -0.5124
  889SOL    HW1 5660   3.665   0.197   4.205  0.4436  1.5588  1.8583
  889SOL    HW2 5661   3.815   0.197   4.141  0.6419 -1.1622  2.2303
  890SOL     OW 5662   0.209   3.507   0.098 -0.2793 -0.2134 -0.0659
  890SOL    HW1 5663   0.161   3.526   0.012  0.3022  0.4865 -0.2452
  890SOL    HW2 5664   0.209   3.408   0.116  0.7657 -0.5042 -1.5582
  891SOL     OW 5665   0.023   2.943   1.113 -0.0427  0.7667  0.7985
  891SOL    HW1 5666   0.005   2.869   1.178  1.5359 -1.6743 -1.3534
  891SOL    HW2 5667   4.920   2.950   1.049  0.6068 -0.4528 -0.1848
  892SOL     OW 5668   4.344   2.176   1.845 -0.3004 -0.5184  0.1047
  892SOL    HW1 5669   4.349   2.165   1.944  0.2019 -0.8621  0.0437
  892SOL    HW2 5670   4.259   2.136   1.812 -1.2231  0.9752  0.5709
  893SOL     OW 5671   4.535   4.880   7.697 -0.1152 -0.4499  0.0215
  893SOL    HW1 5672   4.506   4.879   7.793  3.4119 -1.4430  1.2222
  893SOL    HW2 5673   4.575   4.969   7.675  1.4824 -1.0562  0.3512
  894SOL     OW 5674   2.035   2.162   0.191  0.1275 -0.2108  0.1004
  894SOL    HW1 5675   2.111   2.226   0.200  0.1876 -0.4048  1.1883
  894SOL    HW2 5676   1.950   2.213   0.175  0.3335  0.0706 -0.1036
  895SOL     OW 5677   0.173   4.961   4.951  0.3391  0.0035 -0.5634
  895SOL    HW1 5678   0.097   4.900   4.927  0.8553 -1.1210  0.5155
  895SOL    HW2 5679   0.187   0.054   4.879 -0.8596 -0.5685 -1.3595
  896SOL     OW 5680   0.612   1.006   1.458  0.0311 -0.3552 -0.0506
  896SOL    HW1 5681   0.704   0.997   1.418  0.0611  0.3437 -0.1492
  896SOL    HW2 5682   0.583   1.102   1.454  0.0381 -0.2513  1.6204
  897SOL     OW 5683   4.787   1.566   2.523  0.0994  0.0470  0.0565
  897SOL    HW1 5684   4.726   1.580   2.445  0.6085 -0.3779 -0.4337
  897SOL    HW2 5685   4.874   1.613   2.505 -0.5036  1.6895  1.2898
  898SOL     OW 5686   0.129   1.518   1.822 -0.0474  0.1272  0.4022
  898SOL    HW1 5687   0.225   1.541   1.812 -0.0774  0.0366 -0.1216
  898SOL    HW2 5688   0.077   1.559   1.747 -0.6571  1.5256  1.5493
  899SOL     OW 5689   3.039   3.938   7.601  0.4647  0.3153 -0.5777
  899SOL    HW1 5690   3.131   3.962   7.570  0.6364  0.6542  0.1834
  899SOL    HW2 5691   3.037   3.935   7.701  0.1946 -1.8075 -0.5925
  900SOL     OW 5692   0.749   1.031   6.377 -0.3005  0.2182  0.0732
  900SOL    HW1 5693   0.713   1.027   6.283 -0.6563  0.2492  0.2079
  900SOL    HW2 5694   0.675   1.014   6.442 -0.1879  0.8417  0.3726
  901SOL     OW 5695   0.531   4.588   5.654 -0.0631  0.2409  0.4837
  901SOL    HW1 5696   0.518   4.490   5.647 -2.1945  0.5368 -0.3933
  901SOL    HW2 5697   0.623   4.607   5.690  0.4559 -2.0254  0.4990
  902SOL     OW 5698   4.811   1.577   4.467  0.7083 -1.0054  0.6457
  902SOL    HW1 5699   4.813   1.478   4.482  1.3326 -0.7320  2.6787
  902SOL    HW2 5700   4.904   1.613   4.478  0.4258 -0.1544  0.2631
  903SOL     OW 5701   0.536   2.126   6.318 -0.0986 -0.3152  0.2523
  903SOL    HW1 5702   0.525   2.046   6.260  2.8448 -1.8411  1.5543
  903SOL    HW2 5703   0.552   2.097   6.412 -1.6339  1.9692  1.3130
  904SOL     OW 5704   0.664   4.660   0.480 -0.0832  0.5989  0.3915
  904SOL    HW1 5705   0.760   4.634   0.489  0.1619  0.4483 -1.9343
  904SOL    HW2 5706   0.620   4.603   0.410 -1.2538  2.1644 -0.2160
  905SOL     OW 5707   2.120   1.998   3.205 -0.1351 -0.2042 -0.3256
  905SOL    HW1 5708   2.169   2.019   3.289 -0.5079  0.2681 -0.2234
  905SOL    HW2 5709   2.151   1.910   3.169 -1.1073 -1.2199  1.1673
  906SOL     OW 5710   2.065   0.380   5.583  0.2712  0.4890 -0.8619
  906SOL    HW1 5711   2.058   0.476   5.556  0.9965  0.5572 -0.8073
  906SOL    HW2 5712   2.149   0.341   5.547  1.1349  0.5040  1.0273
  907SOL     OW 5713   2.543   0.505   3.751 -0.1372  0.2162  0.5117
  907SOL    HW1 5714   2.535   0.405   3.747 -1.5641  0.1879  2.5515
  907SOL    HW2 5715   2.506   0.538   3.837  1.5018  2.4323  0.4703
  908SOL     OW 5716   4.543   2.925   3.968  0.0914 -0.0034 -0.2602
  908SOL    HW1 5717   4.584   2.840   4.000  0.9724 -0.1548 -1.7168
  908SOL    HW2 5718   4.447   2.909   3.946  0.3864 -0.7690 -1.0347
  909SOL     OW 5719   4.564   3.735   2.174  0.1231  0.1112 -0.0056
  909SOL    HW1 5720   4.546   3.642   2.206  0.3660  0.2242  0.4716
  909SOL    HW2 5721   4.479   3.777   2.144 -0.1347  0.0300  0.5852
  910SOL     OW 5722   0.944   2.378   1.828  0.5314  0.0630  0.0051
  910SOL    HW1 5723   0.875   2.373   1.755 -0.5113  0.6101  0.9197
  910SOL    HW2 5724   0.935   2.465   1.877  3.1689  1.0340 -1.0589
  911SOL     OW 5725   0.286   4.823   6.597 -0.5582  0.3218 -0.1985
  911SOL    HW1 5726   0.306   4.896   6.532 -3.3230  1.3451 -0.0642
  911SOL    HW2 5727   0.187   4.819   6.613 -0.2020 -1.4125  2.2144
  912SOL     OW 5728   2.177   3.344   0.896  0.0436  0.5665 -0.2355
  912SOL    HW1 5729   2.193   3.289   0.978 -2.7950  0.8871  0.6288
  912SOL    HW2 5730   2.230   3.429   0.902 -0.4733  0.7900  1.5096
  913SOL     OW 5731   0.826   3.602   4.378  0.4225 -0.2292  0.2249
  913SOL    HW1 5732   0.787   3.634   4.292  0.0883 -1.2222 -0.0040
  913SOL    HW2 5733   0.865   3.511   4.365 -0.3595 -0.7384  1.3089
  914SOL     OW 5734   1.242   1.585   0.347 -0.4282  0.1074 -0.1993
  914SOL    HW1 5735   1.286   1.537   0.270  2.5231  1.5457  0.4472
  914SOL    HW2 5736   1.226   1.680   0.322  0.1709  0.4836  0.8081
  915SOL     OW 5737   3.379   0.465   3.948 -0.0245  0.6209 -0.0610
  915SOL    HW1 5738   3.475   0.486   3.967  0.5462 -0.1914 -1.8887
  915SOL    HW2 5739   3.333   0.548   3.916  0.5586  0.6023 -0.9785
  916SOL     OW 5740   1.062   3.494   6.048  0.3214 -0.0773  0.1220
  916SOL    HW1 5741   1.065   3.442   5.963  2.7130  0.8228 -0.4130
  916SOL    HW2 5742   1.070   3.592   6.028  2.1698  0.0782  1.4046
  917SOL     OW 5743   4.476   1.421   0.703 -0.0293  0.4434 -0.6946
  917SOL    HW1 5744   4.435   1.493   0.646 -0.8709 -0.1536 -0.8650
  917SOL    HW2 5745   4.422   1.410   0.786  0.3208  0.2783 -0.4875
  918SOL     OW 5746   1.566   4.287   7.633  0.3131  0.1614  0.4124
  918SOL    HW1 5747   1.593   4.340   7.713 -1.1037  1.2506  0.2070
  918SOL    HW2 5748   1.630   4.305   7.558 -0.1442  1.6047  0.3458
  919SOL     OW 5749   3.448   4.631   5.846 -0.1804 -0.3246  0.5213
  919SOL    HW1 5750   3.361   4.609   5.891  0.2023 -0.0351  1.4298
  919SOL    HW2 5751   3.470   4.727   5.863  0.3241 -0.3997  0.3019
  920SOL     OW 5752   0.395   2.311   2.659 -0.0921  0.1303  0.1773
  920SOL    HW1 5753   0.389   2.219   2.621  1.6791 -0.7830  1.8811
  920SOL    HW2 5754   0.303   2.347   2.674 -0.8183 -0.8332 -1.6557
  921SOL     OW 5755   1.820   3.083   4.254 -0.0730  0.0995  0.1769
  921SOL    HW1 5756   1.803   3.178   4.230 -1.4568  0.4210  2.1917
  921SOL    HW2 5757   1.733   3.035   4.265  0.5748 -1.9397 -2.5477
  922SOL     OW 5758   2.510   0.358   7.827 -0.0577 -0.0901  0.0944
  922SOL    HW1 5759   2.498   0.375   7.925 -0.1555  1.4628 -0.1707
  922SOL    HW2 5760   2.466   0.431   7.775  1.3506 -0.0379 -1.0799
  923SOL     OW 5761   3.600   1.007   1.120  0.3306  0.1778  1.0669
  923SOL    HW1 5762   3.535   0.958   1.179  0.2736 -2.0748 -0.7237
  923SOL    HW2 5763   3.667   1.055   1.177 -0.7187 -0.4739  2.9426
  924SOL     OW 5764   0.608   2.698   1.395 -0.0866 -0.2442 -0.4230
  924SOL    HW1 5765   0.533   2.684   1.330  0.1291  0.4920 -0.8393
  924SOL    HW2 5766   0.667   2.772   1.363  0.8168 -0.8058 -0.0845
  925SOL     OW 5767   3.793   2.833   3.991 -0.0263  0.1071  0.0600
  925SOL    HW1 5768   3.837   2.822   3.903  0.7412 -2.4294  0.6927
  925SOL    HW2 5769   3.814   2.755   4.050  0.5945  2.3167  3.0033
  926SOL     OW 5770   4.090   1.408   4.095 -0.4319 -0.4374 -0.5678
  926SOL    HW1 5771   4.057   1.501   4.079 -0.3645 -0.8249 -3.8156
  926SOL    HW2 5772   4.190   1.407   4.094 -0.4192 -0.4678  0.2136
  927SOL     OW 5773   2.226   4.776   2.519  0.1969  0.0853 -0.1633
  927SOL    HW1 5774   2.319   4.811   2.530  0.7153 -1.0204 -0.8164
  927SOL    HW2 5775   2.170   4.805   2.596  1.8271 -1.6361  1.7680
  928SOL     OW 5776   2.147   0.734   3.396  0.7368 -0.2283 -0.4702
  928SOL    HW1 5777   2.186   0.775   3.314  0.1655  0.0692 -0.5937
  928SOL    HW2 5778   2.220   0.718   3.463  0.8946  1.5110 -0.1851
  929SOL     OW 5779   0.130   1.726   1.249 -0.2074  0.1470 -0.3192
  929SOL    HW1 5780   0.084   1.815   1.244 -0.0925  0.1500 -3.2581
  929SOL    HW2 5781   0.229   1.739   1.257  0.0016  0.4365 -2.5988
  930SOL     OW 5782   4.930   3.761   3.139 -0.1152  0.0220 -0.0894
  930SOL    HW1 5783   0.034   3.810   3.179  0.2696 -0.7372  0.1301
  930SOL    HW2 5784   4.954   3.728   3.048 -0.4992  0.5661 -0.3931
  931SOL     OW 5785   4.274   1.911   4.689  0.2226 -0.1692 -0.5825
  931SOL    HW1 5786   4.246   1.857   4.610  0.0806 -0.3210 -0.4297
  931SOL    HW2 5787   4.295   2.005   4.660 -0.0140 -0.1737 -0.7698
  932SOL     OW 5788   4.923   1.174   3.341  0.0111  0.4532 -0.1069
  932SOL    HW1 5789   4.860   1.218   3.278 -0.4986 -0.6145 -0.3662
  932SOL    HW2 5790   4.939   1.234   3.420  1.8512  2.5017 -1.8897
  933SOL     OW 5791   4.702   3.284   6.336 -0.1507 -0.4127  0.0773
  933SOL    HW1 5792   4.642   3.357   6.304  0.1470 -0.0782  0.2706
  933SOL    HW2 5793   4.796   3.303   6.308 -0.2081 -1.1957 -0.6655
  934SOL     OW 5794   0.427   2.279   3.247 -0.4974 -0.2011 -0.0360
  934SOL    HW1 5795   0.386   2.271   3.157  0.1246 -0.8990 -0.2745
  934SOL    HW2 5796   0.524   2.255   3.241 -0.3205  0.2950  0.7164
[truncated: 823,961 more chars]
