# Supplementary material for: Control over the fibrillization yield by varying the oligomeric nucleation propensities of self-assembling peptides
Source: Commun Chem. 2020 Nov 11;3:164. doi: 10.1038/s42004-020-00417-7 (PMC9814929; doi:10.1038/s42004-020-00417-7)
Supplement: Supplementary file 3 — Supplementary Data 1 [file 42004_2020_417_MOESM3_ESM.zip › MD_trajectory/Fibril structure equilibriation/SLP2/Final_trajectory.gro]

Generated by trjconv : Protein in water t= 100000.00000
17770
    1ACE     CA    1  -0.826  -0.365   2.672
    1ACE      C    2  -0.930  -0.474   2.700
    1ACE      O    3  -1.048   4.556   2.677
    2VAL      N    4  -0.874  -0.597   2.748
    2VAL      H    5  -0.779  -0.615   2.726
    2VAL     CA    6  -0.956  -0.717   2.771
    2VAL     CB    7  -0.860  -0.812   2.844
    2VAL    CG1    8  -0.935  -0.944   2.863
    2VAL    CG2    9  -0.736  -0.838   2.759
    2VAL      C   10  -1.086  -0.683   2.843
    2VAL      O   11   3.920  -0.626   2.952
    3VAL      N   12  -1.200  -0.699   2.776
    3VAL      H   13  -1.200  -0.731   2.681
    3VAL     CA   14   3.676  -0.658   2.831
    3VAL     CB   15   3.565  -0.642   2.727
    3VAL    CG1   16   3.445  -0.575   2.793
    3VAL    CG2   17  -1.410  -0.543   2.614
    3VAL      C   18   3.616  -0.762   2.926
    3VAL      O   19   3.584  -0.872   2.882
    4VAL      N   20   3.609  -0.719   3.052
    4VAL      H   21   3.644  -0.631   3.087
    4VAL     CA   22   3.549  -0.798   3.160
    4VAL     CB   23   3.651  -0.830   3.270
    4VAL    CG1   24   3.603  -0.931   3.374
    4VAL    CG2   25   3.788  -0.863   3.211
    4VAL      C   26   3.420  -0.736   3.215
    4VAL      O   27   3.424  -0.639   3.290
    5THR      N   28   3.314  -0.816   3.224
    5THR      H   29   3.314  -0.910   3.191
    5THR     CA   30   3.180  -0.758   3.245
    5THR     CB   31   3.086  -0.796   3.131
    5THR    OG1   32   3.098  -0.929   3.079
    5THR    HG1   33   3.022  -5.962   3.021
    5THR    CG2   34   3.107  -0.700   3.014
    5THR      C   35   3.112  -0.805   3.373
    5THR      O   36   3.108  -0.924   3.402
    6LEU      N   37   3.074  -0.702   3.449
    6LEU      H   38   3.121  -0.615   3.441
    6LEU     CA   39   2.977  -0.716   3.558
    6LEU     CB   40   3.028  -0.664   3.693
    6LEU     CG   41   2.953  -0.715   3.816
    6LEU    CD1   42   2.941  -0.867   3.832
    6LEU    CD2   43   3.028  -0.653   3.935
    6LEU      C   44   2.857  -0.631   3.513
    6LEU      O   45   2.867  -0.509   3.522
    7LEU      N   46   2.752  -0.693   3.461
    7LEU      H   47   2.736  -0.791   3.475
    7LEU     CA   48   2.638  -0.629   3.393
    7LEU     CB   49   2.644  -0.676   3.248
    7LEU     CG   50   2.626  -0.563   3.147
    7LEU    CD1   51   2.648   4.390   3.005
    7LEU    CD2   52   2.499  -0.479   3.162
    7LEU      C   53   2.495  -0.658   3.442
    7LEU      O   54   2.451  -0.773   3.440
    8LEU      N   55   2.433  -0.566   3.514
    8LEU      H   56   2.465  -0.471   3.508
    8LEU     CA   57   2.307  -0.587   3.588
    8LEU     CB   58   2.312  -0.567   3.739
    8LEU     CG   59   2.377  -0.675   3.826
    8LEU    CD1   60   2.330  -0.817   3.796
    8LEU    CD2   61   2.528  -0.652   3.828
    8LEU      C   62   2.199  -0.489   3.544
    8LEU      O   63   2.196  -0.371   3.578
    9GLU      N   64   2.116  -0.535   3.451
    9GLU      H   65   2.121  -0.630   3.421
    9GLU     CA   66   1.996  -0.455   3.418
    9GLU     CB   67   1.971  -0.447   3.268
    9GLU     CG   68   2.066  -0.369   3.177
    9GLU     CD   69   2.037  -0.358   3.027
    9GLU    OE1   70   1.997  -0.246   2.990
    9GLU    OE2   71   2.089  -0.439   2.948
    9GLU      C   72   1.871  -0.522   3.475
    9GLU      O   73   1.840  -0.632   3.429
   10GLU      N   74   1.806  -0.469   3.578
   10GLU      H   75   1.810  -0.373   3.604
   10GLU     CA   76   1.679  -0.526   3.627
   10GLU     CB   77   1.707  -0.601   3.757
   10GLU     CG   78   1.641  -0.736   3.784
   10GLU     CD   79   1.672  -0.790   3.924
   10GLU    OE1   80   1.652  -0.712   4.020
   10GLU    OE2   81   1.694  -0.911   3.947
   10GLU      C   82   1.560  -0.431   3.646
   10GLU     O1   83   1.442  -0.472   3.657
   10GLU     O2   84   1.588  -0.312   3.670
    1ACE     CA   85   2.138  -0.074   3.379
    1ACE      C   86   2.273  -0.039   3.441
    1ACE      O   87   2.321   0.072   3.416
    2VAL      N   88   2.329  -0.141   3.524
    2VAL      H   89   2.260  -0.208   3.553
    2VAL     CA   90   2.458  -0.126   3.592
    2VAL     CB   91   2.468  -0.175   3.737
    2VAL    CG1   92   2.608  -0.158   3.794
    2VAL    CG2   93   2.355  -0.131   3.830
    2VAL      C   94   2.563  -0.196   3.506
    2VAL      O   95   2.553  -0.317   3.486
    3VAL      N   96   2.638  -0.119   3.427
    3VAL      H   97   2.631  -0.021   3.443
    3VAL     CA   98   2.751  -0.174   3.351
    3VAL     CB   99   2.757  -0.111   3.212
    3VAL    CG1  100   2.871  -0.164   3.124
    3VAL    CG2  101   2.620  -0.120   3.146
    3VAL      C  102   2.883  -0.140   3.421
    3VAL      O  103   2.910  -0.026   3.459
    4VAL      N  104   2.961  -0.246   3.441
    4VAL      H  105   2.924  -0.338   3.442
    4VAL     CA  106   3.094  -0.226   3.501
    4VAL     CB  107   3.093  -0.291   3.639
    4VAL    CG1  108   3.221  -0.270   3.720
    4VAL    CG2  109   2.975  -0.245   3.725
    4VAL      C  110   3.189  -0.303   3.408
    4VAL      O  111   3.194  -0.425   3.408
    5THR      N  112   3.237  -0.230   3.307
    5THR      H  113   3.232  -0.130   3.309
    5THR     CA  114   3.330  -0.282   3.205
    5THR     CB  115   3.298  -0.249   3.059
    5THR    OG1  116   3.262  -0.113   3.033
    5THR    HG1  117   3.342  -0.066   3.071
    5THR    CG2  118   3.188  -0.348   3.022
    5THR      C  119   3.475  -0.241   3.232
    5THR      O  120   3.525  -0.128   3.225
    6LEU      N  121   3.541  -0.337   3.296
    6LEU      H  122   3.494  -0.421   3.320
    6LEU     CA  123   3.682  -0.334   3.337
    6LEU     CB  124   3.721  -0.420   3.458
    6LEU     CG  125   3.693  -0.350   3.592
    6LEU    CD1  126   3.544  -0.363   3.627
    6LEU    CD2  127   3.783  -0.395   3.707
    6LEU      C  128   3.772  -0.357   3.215
    6LEU      O  129   3.768  -0.470   3.167
    7LEU      N  130   3.839  -0.251   3.171
    7LEU      H  131   3.844  -0.172   3.232
    7LEU     CA  132   3.921  -0.252   3.049
    7LEU     CB  133   3.883  -0.133   2.960
    7LEU     CG  134   3.741  -0.149   2.906
    7LEU    CD1  135   3.683  -0.008   2.896
    7LEU    CD2  136   3.730   4.765   2.784
    7LEU      C  137   4.070  -0.237   3.077
    7LEU      O  138   4.124  -0.133   3.113
    8LEU      N  139   4.140  -0.349   3.057
    8LEU      H  140   4.107  -0.439   3.030
    8LEU     CA  141   4.269  -0.350   3.126
    8LEU     CB  142   4.299  -0.473   3.212
    8LEU     CG  143  -0.788  -0.508   3.336
    8LEU    CD1  144  -0.818  -0.377   3.410
    8LEU    CD2  145   4.086  -0.582   3.308
    8LEU      C  146   4.379  -0.342   3.020
    8LEU      O  147   4.406  -0.435   2.944
    9GLU      N  148   4.431  -0.220   3.010
    9GLU      H  149   4.406  -0.150   3.077
    9GLU     CA  150   4.534  -0.175   2.916
    9GLU     CB  151   4.550  -0.023   2.924
    9GLU     CG  152   4.603   0.025   2.788
    9GLU     CD  153   4.673   0.161   2.798
    9GLU    OE1  154   4.603   0.264   2.791
    9GLU    OE2  155  -0.208   0.178   2.792
    9GLU      C  156   4.666  -0.251   2.937
    9GLU      O  157   4.717  -0.266   3.048
   10GLU      N  158  -0.276  -0.287   2.825
   10GLU      H  159  -0.317   4.719   2.734
   10GLU     CA  160  -0.147  -0.357   2.822
   10GLU     CB  161  -0.170  -0.502   2.778
   10GLU     CG  162   4.842  -0.598   2.896
   10GLU     CD  163   4.812  -0.741   2.851
   10GLU    OE1  164   4.893  -0.799   2.776
   10GLU    OE2  165   4.703   4.208   2.878
   10GLU      C  166  -0.053  -0.285   2.725
   10GLU     O1  167  -0.102   4.749   2.614
   10GLU     O2  168   0.057  -0.237   2.759
    1ACE     CA  169   4.499  -0.806   4.196
    1ACE      C  170   4.408  -0.688   4.230
    1ACE      O  171   4.455  -0.600   4.301
    2VAL      N  172   4.289  -0.679   4.151
    2VAL      H  173   4.275  -0.746   4.078
    2VAL     CA  174   4.186  -0.577   4.176
    2VAL     CB  175   4.197  -0.469   4.068
    2VAL    CG1  176   4.320  -0.385   4.101
    2VAL    CG2  177   4.206  -0.531   3.928
    2VAL      C  178   4.040  -0.618   4.193
    2VAL      O  179   3.989  -0.700   4.117
    3VAL      N  180   3.985  -0.583   4.309
    3VAL      H  181   4.017  -0.499   4.352
    3VAL     CA  182   3.849  -0.631   4.338
    3VAL     CB  183   3.843  -0.715   4.466
    3VAL    CG1  184   3.700  -0.743   4.512
    3VAL    CG2  185   3.929  -0.840   4.448
    3VAL      C  186   3.749  -0.515   4.330
    3VAL      O  187   3.768  -0.419   4.405
    4VAL      N  188   3.639  -0.540   4.259
    4VAL      H  189   3.640  -0.620   4.198
    4VAL     CA  190   3.537  -0.436   4.243
    4VAL     CB  191   3.530  -0.393   4.096
    4VAL    CG1  192   3.408  -0.303   4.084
    4VAL    CG2  193   3.645  -0.301   4.054
    4VAL      C  194   3.408  -0.491   4.304
    4VAL      O  195   3.338  -0.576   4.250
    5THR      N  196   3.371  -0.427   4.414
    5THR      H  197   3.406  -0.335   4.433
    5THR     CA  198   3.261  -0.474   4.500
    5THR     CB  199   3.304  -0.493   4.646
    5THR    OG1  200   3.420  -0.576   4.640
    5THR    HG1  201   3.437  -0.591   4.738
    5THR    CG2  202   3.205  -0.561   4.740
    5THR      C  203   3.137  -0.385   4.498
    5THR      O  204   3.129  -0.286   4.571
    6LEU      N  205   3.042  -0.426   4.415
    6LEU      H  206   3.058  -0.507   4.358
    6LEU     CA  207   2.903  -0.378   4.416
    6LEU     CB  208   2.837  -0.413   4.283
    6LEU     CG  209   2.859  -0.329   4.157
    6LEU    CD1  210   3.007  -0.337   4.118
    6LEU    CD2  211   2.762  -0.379   4.049
    6LEU      C  212   2.817  -0.423   4.534
    6LEU      O  213   2.778  -0.538   4.554
    7LEU      N  214   2.780  -0.320   4.610
    7LEU      H  215   2.815  -0.227   4.609
    7LEU     CA  216   2.691  -0.347   4.724
    7LEU     CB  217   2.722  -0.277   4.857
    7LEU     CG  218   2.863  -0.290   4.914
    7LEU    CD1  219   2.875  -0.233   5.055
    7LEU    CD2  220   2.911  -0.436   4.906
    7LEU      C  221   2.552  -0.300   4.682
    7LEU      O  222   2.506  -0.187   4.701
    8LEU      N  223   2.486  -0.396   4.617
    8LEU      H  224   2.535  -0.476   4.582
    8LEU     CA  225   2.346  -0.385   4.574
    8LEU     CB  226   2.300  -0.486   4.468
    8LEU     CG  227   2.370  -0.461   4.334
    8LEU    CD1  228   2.350  -0.585   4.247
    8LEU    CD2  229   2.310  -0.344   4.256
    8LEU      C  230   2.235  -0.384   4.679
    8LEU      O  231   2.254  -0.470   4.766
    9GLU      N  232   2.117  -0.327   4.658
    9GLU      H  233   2.091  -0.268   4.582
    9GLU     CA  234   2.023  -0.339   4.771
    9GLU     CB  235   1.927  -0.220   4.767
    9GLU     CG  236   1.822  -0.224   4.656
    9GLU     CD  237   1.864  -0.161   4.522
    9GLU    OE1  238   1.892  -0.237   4.427
    9GLU    OE2  239   1.833  -0.041   4.502
    9GLU      C  240   1.943  -0.469   4.767
    9GLU      O  241   1.931  -0.540   4.667
   10GLU      N  242   1.889  -0.511   4.881
   10GLU      H  243   1.890  -0.447   4.958
   10GLU     CA  244   1.820  -0.640   4.893
   10GLU     CB  245   1.880  -0.704   5.019
   10GLU     CG  246   1.844  -0.850   5.044
   10GLU     CD  247   1.905  -0.916   5.168
   10GLU    OE1  248   1.908  -1.040   5.187
   10GLU    OE2  249   1.962  -0.841   5.250
   10GLU      C  250   1.669  -0.619   4.899
   10GLU     O1  251   1.590  -0.693   4.837
   10GLU     O2  252   1.627  -0.522   4.966
    1ACE     CA  253   2.238  -0.641   5.109
    1ACE      C  254   2.314  -0.751   5.033
    1ACE      O  255   2.366  -0.849   5.086
    2VAL      N  256   2.326  -0.730   4.892
    2VAL      H  257   2.293  -0.647   4.848
    2VAL     CA  258   2.383  -0.826   4.796
    2VAL     CB  259   2.285  -0.831   4.679
    2VAL    CG1  260   2.324  -0.936   4.575
    2VAL    CG2  261   2.138  -0.859   4.712
    2VAL      C  262   2.524  -0.788   4.750
    2VAL      O  263   2.548  -0.693   4.676
    3VAL      N  264   2.619  -0.864   4.803
    3VAL      H  265   2.594  -0.918   4.884
    3VAL     CA  266   2.764  -0.857   4.780
    3VAL     CB  267   2.860  -0.913   4.884
    3VAL    CG1  268   3.004  -0.859   4.882
    3VAL    CG2  269   2.809  -0.888   5.026
    3VAL      C  270   2.797  -0.923   4.646
    3VAL      O  271   2.753  -1.032   4.610
    4VAL      N  272   2.816  -0.828   4.555
    4VAL      H  273   2.782  -0.736   4.572
    4VAL     CA  274   2.850  -0.867   4.417
    4VAL     CB  275   2.746  -0.826   4.312
    4VAL    CG1  276   2.764  -0.933   4.204
    4VAL    CG2  277   2.603  -0.832   4.367
    4VAL      C  278   2.992  -0.827   4.375
    4VAL      O  279   3.021  -0.708   4.387
    5THR      N  280   3.076  -0.928   4.356
    5THR      H  281   3.055  -1.022   4.382
    5THR     CA  282   3.220  -0.904   4.340
    5THR     CB  283   3.296  -0.993   4.439
    5THR    OG1  284   3.278  -1.133   4.419
    5THR    HG1  285   3.197  -1.154   4.473
    5THR    CG2  286   3.271  -0.964   4.588
    5THR      C  287   3.274  -0.929   4.198
    5THR      O  288   3.206  -0.993   4.119
    6LEU      N  289   3.363  -0.841   4.152
    6LEU      H  290   3.378  -0.750   4.191
    6LEU     CA  291   3.437  -0.860   4.027
    6LEU     CB  292   3.408  -0.755   3.919
    6LEU     CG  293   3.472  -0.764   3.781
    6LEU    CD1  294   3.394  -0.666   3.693
    6LEU    CD2  295   3.621  -0.735   3.769
    6LEU      C  296   3.586  -0.884   4.050
    6LEU      O  297   3.647  -0.792   4.104
    7LEU      N  298   3.621  -1.013   4.050
    7LEU      H  299   3.551  -1.083   4.039
    7LEU     CA  300   3.756  -1.065   4.074
    7LEU     CB  301   3.747  -1.200   4.146
    7LEU     CG  302   3.662  -1.188   4.272
    7LEU    CD1  303   3.574  -1.309   4.304
    7LEU    CD2  304   3.739  -1.148   4.398
    7LEU      C  305   3.852  -1.071   3.955
    7LEU      O  306   3.862  -1.169   3.881
    8LEU      N  307   3.937  -0.969   3.951
    8LEU      H  308   3.923  -0.901   4.022
    8LEU     CA  309   4.038  -0.942   3.847
    8LEU     CB  310   4.014  -0.801   3.794
    8LEU     CG  311   4.060  -0.791   3.648
    8LEU    CD1  312   4.211  -0.801   3.627
    8LEU    CD2  313   3.988  -0.891   3.557
    8LEU      C  314   4.177  -0.954   3.910
    8LEU      O  315   4.239  -0.857   3.954
    9GLU      N  316   4.219  -1.080   3.905
    9GLU      H  317   4.174  -1.139   3.838
    9GLU     CA  318   4.343  -1.121   3.971
    9GLU     CB  319   4.325  -1.260   4.034
    9GLU     CG  320   4.207  -1.284   4.128
    9GLU     CD  321   4.218  -1.423   4.191
    9GLU    OE1  322   4.285  -1.433   4.296
    9GLU    OE2  323   4.183  -1.520   4.120
    9GLU      C  324   4.458  -1.130   3.870
    9GLU      O  325   4.458  -1.217   3.783
   10GLU      N  326   4.544  -1.031   3.893
   10GLU      H  327   4.520  -0.946   3.941
   10GLU     CA  328   4.671  -1.032   3.820
   10GLU     CB  329   4.649  -0.959   3.687
   10GLU     CG  330   4.752  -1.014   3.588
   10GLU     CD  331   4.741  -0.957   3.446
   10GLU    OE1  332   4.826  -0.879   3.397
   10GLU    OE2  333   4.643  -0.998   3.380
   10GLU      C  334   4.799  -0.997   3.896
   10GLU     O1  335   4.829   4.129   3.906
   10GLU     O2  336   4.883  -1.086   3.921
    1ACE     CA  337   4.343  -0.709   4.765
    1ACE      C  338   4.240  -0.822   4.770
    1ACE      O  339   4.196  -0.881   4.671
    2VAL      N  340   4.187  -0.840   4.901
    2VAL      H  341   4.199  -0.771   4.973
    2VAL     CA  342   4.085  -0.941   4.932
    2VAL     CB  343   4.159  -1.039   5.024
    2VAL    CG1  344   4.179  -1.001   5.171
    2VAL    CG2  345   4.094  -1.176   5.005
    2VAL      C  346   3.962  -0.878   4.997
    2VAL      O  347   3.974  -0.771   5.056
    3VAL      N  348   3.846  -0.936   4.967
    3VAL      H  349   3.831  -0.986   4.882
    3VAL     CA  350   3.718  -0.895   5.027
    3VAL     CB  351   3.630  -0.823   4.925
    3VAL    CG1  352   3.482  -0.828   4.964
    3VAL    CG2  353   3.665  -0.675   4.909
    3VAL      C  354   3.657  -1.009   5.107
    3VAL      O  355   3.627  -1.118   5.057
    4VAL      N  356   3.673  -0.985   5.237
    4VAL      H  357   3.723  -0.905   5.270
    4VAL     CA  358   3.605  -1.069   5.337
    4VAL     CB  359   3.693  -1.128   5.447
    4VAL    CG1  360   3.796  -1.216   5.375
    4VAL    CG2  361   3.758  -1.029   5.544
    4VAL      C  362   3.473  -1.010   5.389
    4VAL      O  363   3.444  -0.894   5.361
    5THR      N  364   3.384  -1.096   5.436
    5THR      H  365   3.376  -1.193   5.413
    5THR     CA  366   3.261  -1.046   5.499
    5THR     CB  367   3.140  -1.097   5.421
    5THR    OG1  368   3.154  -1.239   5.419
    5THR    HG1  369   3.079  -1.296   5.385
    5THR    CG2  370   3.105  -1.020   5.293
    5THR      C  371   3.251  -1.085   5.647
    5THR      O  372   3.312  -1.186   5.682
    6LEU      N  373   3.190  -1.004   5.733
    6LEU      H  374   3.168  -0.911   5.703
    6LEU     CA  375   3.134  -1.038   5.864
    6LEU     CB  376   3.192  -0.971   5.989
    6LEU     CG  377   3.318  -1.041   6.043
    6LEU    CD1  378   3.435  -0.997   5.955
    6LEU    CD2  379   3.351  -1.012   6.189
    6LEU      C  380   2.987  -0.996   5.868
    6LEU      O  381   2.950  -0.888   5.821
    7LEU      N  382   2.914  -1.100   5.907
    7LEU      H  383   2.957  -1.184   5.939
    7LEU     CA  384   2.770  -1.089   5.938
    7LEU     CB  385   2.672  -1.165   5.849
    7LEU     CG  386   2.627  -1.080   5.730
    7LEU    CD1  387   2.717  -1.089   5.607
    7LEU    CD2  388   2.484  -1.126   5.701
    7LEU      C  389   2.738  -1.120   6.084
    7LEU      O  390   2.832  -1.149   6.157
    8LEU      N  391   2.613  -1.100   6.127
    8LEU      H  392   2.546  -1.050   6.073
    8LEU     CA  393   2.556  -1.162   6.248
    8LEU     CB  394   2.447  -1.076   6.311
    8LEU     CG  395   2.491  -0.930   6.328
    8LEU    CD1  396   2.370  -0.838   6.346
    8LEU    CD2  397   2.571  -0.923   6.458
    8LEU      C  398   2.508  -1.306   6.229
    8LEU      O  399   2.437  -1.336   6.132
    9GLU      N  400   2.581  -1.393   6.298
    9GLU      H  401   2.656  -1.367   6.359
    9GLU     CA  402   2.552  -1.537   6.290
    9GLU     CB  403   2.656  -1.599   6.197
    9GLU     CG  404   2.805  -1.578   6.227
    9GLU     CD  405   2.901  -1.630   6.121
    9GLU    OE1  406   3.006  -1.689   6.156
    9GLU    OE2  407   2.872  -1.611   6.001
    9GLU      C  408   2.528  -1.617   6.418
    9GLU      O  409   2.434  -1.695   6.430
   10GLU      N  410   2.601  -1.584   6.524
   10GLU      H  411   2.666  -1.509   6.517
   10GLU     CA  412   2.593  -1.657   6.652
   10GLU     CB  413   2.721  -1.642   6.734
   10GLU     CG  414   2.835  -1.715   6.663
   10GLU     CD  415   2.959  -1.723   6.752
   10GLU    OE1  416   2.962  -1.820   6.830
   10GLU    OE2  417   3.054  -1.643   6.739
   10GLU      C  418   2.467  -1.609   6.724
   10GLU     O1  419   2.466  -1.508   6.798
   10GLU     O2  420   2.365  -1.678   6.703
    1ACE     CA  421   2.082  -0.563   6.073
    1ACE      C  422   2.201  -0.482   6.024
    1ACE      O  423   2.190  -0.359   6.022
    2VAL      N  424   2.321  -0.560   6.011
    2VAL      H  425   2.320  -0.660   6.010
    2VAL     CA  426   2.449  -0.498   5.974
    2VAL     CB  427   2.515  -0.455   6.105
    2VAL    CG1  428   2.566  -0.563   6.201
    2VAL    CG2  429   2.637  -0.369   6.067
    2VAL      C  430   2.536  -0.586   5.883
    2VAL      O  431   2.556  -0.703   5.915
    3VAL      N  432   2.573  -0.527   5.770
    3VAL      H  433   2.536  -0.439   5.742
    3VAL     CA  434   2.667  -0.600   5.683
    3VAL     CB  435   2.616  -0.601   5.539
    3VAL    CG1  436   2.691  -0.670   5.425
    3VAL    CG2  437   2.475  -0.659   5.537
    3VAL      C  438   2.806  -0.536   5.681
    3VAL      O  439   2.821  -0.415   5.668
    4VAL      N  440   2.900  -0.617   5.728
    4VAL      H  441   2.890  -0.717   5.733
    4VAL     CA  442   3.037  -0.571   5.753
    4VAL     CB  443   3.070  -0.592   5.901
    4VAL    CG1  444   3.217  -0.564   5.928
    4VAL    CG2  445   2.981  -0.506   5.991
    4VAL      C  446   3.134  -0.626   5.648
    4VAL      O  447   3.188  -0.735   5.667
    5THR      N  448   3.136  -0.570   5.528
    5THR      H  449   3.106  -0.477   5.508
    5THR     CA  450   3.237  -0.601   5.426
    5THR     CB  451   3.183  -0.574   5.285
    5THR    OG1  452   3.147  -0.436   5.275
    5THR    HG1  453   3.166  -0.409   5.180
    5THR    CG2  454   3.057  -0.653   5.246
    5THR      C  455   3.371  -0.535   5.456
    5THR      O  456   3.385  -0.414   5.474
    6LEU      N  457   3.468  -0.625   5.447
    6LEU      H  458   3.448  -0.714   5.408
    6LEU     CA  459   3.608  -0.587   5.475
    6LEU     CB  460   3.676  -0.682   5.573
    6LEU     CG  461   3.661  -0.638   5.719
    6LEU    CD1  462   3.523  -0.684   5.766
    6LEU    CD2  463   3.764  -0.685   5.822
    6LEU      C  464   3.693  -0.585   5.348
    6LEU      O  465   3.714  -0.690   5.287
    7LEU      N  466   3.729  -0.463   5.310
    7LEU      H  467   3.707  -0.381   5.363
    7LEU     CA  468   3.814  -0.435   5.194
    7LEU     CB  469   3.785  -0.296   5.137
    7LEU     CG  470   3.642  -0.267   5.091
    7LEU    CD1  471   3.591  -0.124   5.103
    7LEU    CD2  472   3.607  -0.343   4.963
    7LEU      C  473   3.961  -0.438   5.236
    7LEU      O  474   4.012  -0.345   5.299
    8LEU      N  475   4.034  -0.547   5.211
    8LEU      H  476   4.013  -0.615   5.142
    8LEU     CA  477   4.160  -0.568   5.285
    8LEU     CB  478   4.160  -0.700   5.363
    8LEU     CG  479   4.118  -0.702   5.510
    8LEU    CD1  480   4.087  -0.845   5.555
    8LEU    CD2  481   4.230  -0.645   5.597
    8LEU      C  482   4.284  -0.573   5.195
    8LEU      O  483   4.288  -0.658   5.106
    9GLU      N  484   4.376  -0.481   5.219
    9GLU      H  485   4.356  -0.391   5.258
    9GLU     CA  486   4.505  -0.485   5.148
    9GLU     CB  487   4.578  -0.350   5.152
    9GLU     CG  488   4.642  -0.324   5.016
    9GLU     CD  489   4.793  -0.303   5.026
    9GLU    OE1  490   4.872  -0.396   4.998
    9GLU    OE2  491   4.834  -0.186   5.045
    9GLU      C  492   4.601  -0.598   5.184
    9GLU      O  493   4.691  -0.589   5.268
   10GLU      N  494   4.563  -0.714   5.132
   10GLU      H  495   4.475  -0.732   5.087
   10GLU     CA  496   4.653  -0.829   5.120
   10GLU     CB  497   4.610  -0.934   5.222
   10GLU     CG  498   4.677  -1.069   5.194
   10GLU     CD  499   4.675  -1.174   5.305
   10GLU    OE1  500   4.593  -1.165   5.398
   10GLU    OE2  501   4.743  -1.279   5.292
   10GLU      C  502   4.679  -0.883   4.979
   10GLU     O1  503   4.584  -0.935   4.916
   10GLU     O2  504   4.802  -0.887   4.955
    1ACE     CA  505   3.909  -0.467   6.778
    1ACE      C  506   3.785  -0.378   6.792
    1ACE      O  507   3.714  -0.407   6.888
    2VAL      N  508   3.759  -0.288   6.684
    2VAL      H  509   3.820  -0.286   6.605
    2VAL     CA  510   3.643  -0.198   6.677
    2VAL     CB  511   3.642  -0.095   6.564
    2VAL    CG1  512   3.749   0.012   6.587
    2VAL    CG2  513   3.643  -0.151   6.422
    2VAL      C  514   3.516  -0.282   6.689
    2VAL      O  515   3.503  -0.388   6.628
    3VAL      N  516   3.424  -0.231   6.770
    3VAL      H  517   3.437  -0.140   6.809
    3VAL     CA  518   3.302  -0.297   6.819
    3VAL     CB  519   3.290  -0.277   6.970
    3VAL    CG1  520   3.191  -0.386   7.013
    3VAL    CG2  521   3.420  -0.310   7.042
    3VAL      C  522   3.178  -0.234   6.756
    3VAL      O  523   3.163  -0.112   6.759
    4VAL      N  524   3.097  -0.316   6.689
    4VAL      H  525   3.119  -0.410   6.662
    4VAL     CA  526   2.963  -0.277   6.644
    4VAL     CB  527   2.942  -0.311   6.496
    4VAL    CG1  528   2.834  -0.220   6.438
    4VAL    CG2  529   3.065  -0.300   6.407
    4VAL      C  530   2.850  -0.337   6.730
    4VAL      O  531   2.818  -0.454   6.715
    5THR      N  532   2.796  -0.254   6.818
    5THR      H  533   2.822  -0.157   6.815
    5THR     CA  534   2.684  -0.291   6.907
    5THR     CB  535   2.717  -0.268   7.054
    5THR    OG1  536   2.784  -0.142   7.056
    5THR    HG1  537   2.714  -0.070   7.060
    5THR    CG2  538   2.800  -0.377   7.122
    5THR      C  539   2.553  -0.229   6.859
    5THR      O  540   2.538  -0.111   6.830
    6LEU      N  541   2.465  -0.328   6.846
    6LEU      H  542   2.491  -0.424   6.841
    6LEU     CA  543   2.328  -0.294   6.803
    6LEU     CB  544   2.296  -0.363   6.670
    6LEU     CG  545   2.398  -0.337   6.558
    6LEU    CD1  546   2.467  -0.472   6.540
    6LEU    CD2  547   2.324  -0.291   6.433
    6LEU      C  548   2.217  -0.319   6.905
    6LEU      O  549   2.204  -0.426   6.963
    7LEU      N  550   2.163  -0.205   6.948
    7LEU      H  551   2.199  -0.115   6.926
    7LEU     CA  552   2.042  -0.209   7.032
    7LEU     CB  553   2.041  -0.120   7.156
    7LEU     CG  554   2.146  -0.129   7.267
    7LEU    CD1  555   2.276  -0.064   7.217
    7LEU    CD2  556   2.106  -0.084   7.407
    7LEU      C  557   1.923  -0.197   6.937
    7LEU      O  558   1.900  -0.089   6.882
    8LEU      N  559   1.852  -0.309   6.924
    8LEU      H  560   1.860  -0.383   6.991
    8LEU     CA  561   1.734  -0.319   6.837
    8LEU     CB  562   1.778  -0.376   6.702
    8LEU     CG  563   1.671  -0.417   6.601
    8LEU    CD1  564   1.651  -0.298   6.508
    8LEU    CD2  565   1.715  -0.543   6.525
    8LEU      C  566   1.629  -0.412   6.898
    8LEU      O  567   1.651  -0.511   6.968
    9GLU      N  568   1.505  -0.367   6.889
    9GLU      H  569   1.491  -0.269   6.904
    9GLU     CA  570   1.386  -0.446   6.924
    9GLU     CB  571   1.278  -0.349   6.972
    9GLU     CG  572   1.163  -0.416   7.047
    9GLU     CD  573   1.029  -0.415   6.974
    9GLU    OE1  574   0.998  -0.320   6.899
    9GLU    OE2  575   0.954  -0.513   6.995
    9GLU      C  576   1.340  -0.538   6.810
    9GLU      O  577   1.278  -0.502   6.711
   10GLU      N  578   1.357  -0.668   6.831
   10GLU      H  579   1.377  -0.705   6.922
   10GLU     CA  580   1.341  -0.778   6.734
   10GLU     CB  581   1.481  -0.836   6.717
   10GLU     CG  582   1.501  -0.949   6.616
   10GLU     CD  583   1.644  -1.003   6.607
   10GLU    OE1  584   1.744  -0.937   6.569
   10GLU    OE2  585   1.648  -1.120   6.651
   10GLU      C  586   1.235  -0.880   6.775
   10GLU     O1  587   1.242  -0.910   6.896
   10GLU     O2  588   1.172  -0.936   6.683
    1ACE     CA  589   1.472  -0.443   7.356
    1ACE      C  590   1.587  -0.541   7.382
    1ACE      O  591   1.592  -0.614   7.481
    2VAL      N  592   1.666  -0.575   7.268
    2VAL      H  593   1.646  -0.549   7.173
    2VAL     CA  594   1.782  -0.665   7.272
    2VAL     CB  595   1.751  -0.799   7.205
    2VAL    CG1  596   1.656  -0.884   7.289
    2VAL    CG2  597   1.675  -0.781   7.074
    2VAL      C  598   1.909  -0.606   7.210
    2VAL      O  599   1.913  -0.493   7.161
    3VAL      N  600   2.020  -0.673   7.243
    3VAL      H  601   2.011  -0.751   7.304
    3VAL     CA  602   2.157  -0.633   7.209
    3VAL     CB  603   2.252  -0.609   7.327
    3VAL    CG1  604   2.384  -0.555   7.271
    3VAL    CG2  605   2.181  -0.524   7.432
    3VAL      C  606   2.219  -0.734   7.113
    3VAL      O  607   2.239  -0.849   7.151
    4VAL      N  608   2.279  -0.691   7.002
    4VAL      H  609   2.271  -0.597   6.967
    4VAL     CA  610   2.353  -0.786   6.919
    4VAL     CB  611   2.278  -0.834   6.794
    4VAL    CG1  612   2.137  -0.884   6.827
    4VAL    CG2  613   2.276  -0.741   6.672
    4VAL      C  614   2.490  -0.725   6.890
    4VAL      O  615   2.504  -0.606   6.863
    5THR      N  616   2.590  -0.810   6.912
    5THR      H  617   2.571  -0.905   6.888
    5THR     CA  618   2.726  -0.755   6.916
    5THR     CB  619   2.811  -0.778   7.041
    5THR    OG1  620   2.839  -0.915   7.068
    5THR    HG1  621   2.901  -0.955   7.000
    5THR    CG2  622   2.733  -0.724   7.161
    5THR      C  623   2.811  -0.799   6.796
    5THR      O  624   2.822  -0.920   6.776
    6LEU      N  625   2.886  -0.708   6.732
    6LEU      H  626   2.860  -0.612   6.737
    6LEU     CA  627   2.989  -0.746   6.635
    6LEU     CB  628   2.935  -0.708   6.498
    6LEU     CG  629   2.955  -0.814   6.390
    6LEU    CD1  630   2.874  -0.779   6.264
    6LEU    CD2  631   3.102  -0.840   6.357
    6LEU      C  632   3.128  -0.686   6.660
    6LEU      O  633   3.150  -0.566   6.670
    7LEU      N  634   3.225  -0.776   6.663
    7LEU      H  635   3.203  -0.869   6.691
    7LEU     CA  636   3.370  -0.750   6.672
    7LEU     CB  637   3.423  -0.800   6.806
    7LEU     CG  638   3.399  -0.703   6.922
    7LEU    CD1  639   3.322  -0.778   7.031
    7LEU    CD2  640   3.528  -0.639   6.975
    7LEU      C  641   3.460  -0.803   6.560
    7LEU      O  642   3.466  -0.921   6.526
    8LEU      N  643   3.543  -0.707   6.521
    8LEU      H  644   3.528  -0.614   6.555
    8LEU     CA  645   3.643  -0.727   6.415
    8LEU     CB  646   3.646  -0.606   6.322
    8LEU     CG  647   3.527  -0.577   6.231
    8LEU    CD1  648   3.412  -0.498   6.294
    8LEU    CD2  649   3.580  -0.499   6.111
    8LEU      C  650   3.775  -0.748   6.490
    8LEU      O  651   3.842  -0.655   6.534
    9GLU      N  652   3.820  -0.873   6.489
    9GLU      H  653   3.771  -0.950   6.448
    9GLU     CA  654   3.931  -0.912   6.577
    9GLU     CB  655   3.891  -1.017   6.681
    9GLU     CG  656   3.785  -0.973   6.783
    9GLU     CD  657   3.788  -1.068   6.902
    9GLU    OE1  658   3.871  -1.055   6.995
    9GLU    OE2  659   3.697  -1.153   6.910
    9GLU      C  660   4.052  -0.971   6.505
    9GLU      O  661   4.164  -0.962   6.555
   10GLU      N  662   4.042  -0.996   6.375
   10GLU      H  663   3.958  -0.988   6.321
   10GLU     CA  664   4.150  -1.061   6.300
   10GLU     CB  665   4.107  -1.186   6.223
   10GLU     CG  666   4.082  -1.306   6.315
   10GLU     CD  667   4.019  -1.424   6.240
   10GLU    OE1  668   3.898  -1.451   6.254
   10GLU    OE2  669   4.095  -1.503   6.180
   10GLU      C  670   4.210  -0.959   6.203
   10GLU     O1  671   4.135  -0.875   6.149
   10GLU     O2  672   4.334  -0.947   6.191
    1ACE     CA  673   3.555  -0.867   7.771
    1ACE      C  674   3.528  -0.717   7.764
    1ACE      O  675   3.509  -0.656   7.870
    2VAL      N  676   3.510  -0.670   7.630
    2VAL      H  677   3.524  -0.733   7.553
    2VAL     CA  678   3.470  -0.536   7.587
    2VAL     CB  679   3.524  -0.492   7.451
    2VAL    CG1  680   3.492  -0.603   7.350
    2VAL    CG2  681   3.481  -0.358   7.391
    2VAL      C  682   3.324  -0.495   7.609
    2VAL      O  683   3.299  -0.388   7.664
    3VAL      N  684   3.236  -0.592   7.584
    3VAL      H  685   3.267  -0.685   7.566
    3VAL     CA  686   3.091  -0.569   7.581
    3VAL     CB  687   3.027  -0.562   7.442
    3VAL    CG1  688   3.058  -0.440   7.355
    3VAL    CG2  689   3.086  -0.671   7.353
    3VAL      C  690   3.008  -0.660   7.672
    3VAL      O  691   2.958  -0.764   7.629
    4VAL      N  692   2.977  -0.607   7.790
    4VAL      H  693   2.990  -0.510   7.810
    4VAL     CA  694   2.897  -0.683   7.887
    4VAL     CB  695   2.954  -0.659   8.027
    4VAL    CG1  696   2.875  -0.731   8.137
    4VAL    CG2  697   3.104  -0.687   8.021
    4VAL      C  698   2.748  -0.649   7.872
    4VAL      O  699   2.706  -0.534   7.882
    5THR      N  700   2.668  -0.754   7.854
    5THR      H  701   2.704  -0.847   7.850
    5THR     CA  702   2.524  -0.750   7.822
    5THR     CB  703   2.495  -0.811   7.684
    5THR    OG1  704   2.533  -0.949   7.690
    5THR    HG1  705   2.457  -1.004   7.657
    5THR    CG2  706   2.565  -0.739   7.569
    5THR      C  707   2.441  -0.805   7.937
    5THR      O  708   2.442  -0.926   7.960
    6LEU      N  709   2.361  -0.717   7.997
    6LEU      H  710   2.351  -0.620   7.973
    6LEU     CA  711   2.270  -0.749   8.107
    6LEU     CB  712   2.316  -0.666   8.227
    6LEU     CG  713   2.255  -0.708   8.361
    6LEU    CD1  714   2.298  -0.849   8.400
    6LEU    CD2  715   2.281  -0.609   8.475
    6LEU      C  716   2.126  -0.708   8.073
    6LEU      O  717   2.112  -0.589   8.046
    7LEU      N  718   2.027  -0.795   8.090
    7LEU      H  719   2.036  -0.887   8.129
    7LEU     CA  720   1.891  -0.768   8.040
    7LEU     CB  721   1.849  -0.822   7.903
    7LEU     CG  722   1.927  -0.775   7.780
    7LEU    CD1  723   2.047  -0.864   7.746
    7LEU    CD2  724   1.837  -0.767   7.657
    7LEU      C  725   1.784  -0.798   8.144
    7LEU      O  726   1.740  -0.912   8.150
    8LEU      N  727   1.734  -0.696   8.214
    8LEU      H  728   1.757  -0.602   8.189
    8LEU     CA  729   1.639  -0.716   8.324
    8LEU     CB  730   1.689  -0.641   8.448
    8LEU     CG  731   1.784  -0.717   8.540
    8LEU    CD1  732   1.843  -0.620   8.642
    8LEU    CD2  733   1.706  -0.825   8.615
    8LEU      C  734   1.495  -0.677   8.289
    8LEU      O  735   1.480  -0.572   8.226
    9GLU      N  736   1.407  -0.757   8.349
    9GLU      H  737   1.443  -0.832   8.405
    9GLU     CA  738   1.261  -0.745   8.357
    9GLU     CB  739   1.223  -0.631   8.451
    9GLU     CG  740   1.223  -0.679   8.597
    9GLU     CD  741   1.106  -0.773   8.628
    9GLU    OE1  742   0.990  -0.728   8.622
    9GLU    OE2  743   1.133  -0.892   8.658
    9GLU      C  744   1.178  -0.775   8.232
    9GLU      O  745   1.161  -0.685   8.151
   10GLU      N  746   1.126  -0.898   8.235
   10GLU      H  747   1.128  -0.948   8.321
   10GLU     CA  748   1.048  -0.948   8.121
   10GLU     CB  749   1.119  -1.073   8.069
   10GLU     CG  750   1.230  -1.031   7.972
   10GLU     CD  751   1.296  -1.151   7.904
   10GLU    OE1  752   1.392  -1.208   7.958
   10GLU    OE2  753   1.238  -1.199   7.804
   10GLU      C  754   0.905  -0.984   8.161
   10GLU     O1  755   0.890  -1.040   8.271
   10GLU     O2  756   0.802  -0.948   8.099
    1ACE     CA  757   1.216  -0.309   8.132
    1ACE      C  758   1.343  -0.222   8.131
    1ACE      O  759   1.340  -0.109   8.084
    2VAL      N  760   1.464  -0.286   8.170
    2VAL      H  761   1.472  -0.385   8.185
    2VAL     CA  762   1.594  -0.221   8.149
    2VAL     CB  763   1.632  -0.140   8.273
    2VAL    CG1  764   1.661  -0.244   8.381
    2VAL    CG2  765   1.760  -0.058   8.260
    2VAL      C  766   1.700  -0.309   8.084
    2VAL      O  767   1.738  -0.414   8.137
    3VAL      N  768   1.741  -0.261   7.967
    3VAL      H  769   1.706  -0.175   7.930
    3VAL     CA  770   1.857  -0.323   7.900
    3VAL     CB  771   1.837  -0.322   7.749
    3VAL    CG1  772   1.951  -0.405   7.689
    3VAL    CG2  773   1.699  -0.374   7.708
    3VAL      C  774   1.980  -0.242   7.938
    3VAL      O  775   1.975  -0.120   7.924
    4VAL      N  776   2.084  -0.313   7.983
    4VAL      H  777   2.087  -0.411   8.001
    4VAL     CA  778   2.212  -0.256   8.026
    4VAL     CB  779   2.233  -0.266   8.177
    4VAL    CG1  780   2.357  -0.190   8.224
    4VAL    CG2  781   2.114  -0.224   8.264
    4VAL      C  782   2.326  -0.319   7.946
    4VAL      O  783   2.351  -0.439   7.956
    5THR      N  784   2.392  -0.231   7.872
    5THR      H  785   2.345  -0.151   7.833
    5THR     CA  786   2.520  -0.270   7.810
    5THR     CB  787   2.512  -0.255   7.658
    5THR    OG1  788   2.402  -0.327   7.603
    5THR    HG1  789   2.427  -0.424   7.612
    5THR    CG2  790   2.636  -0.291   7.576
    5THR      C  791   2.632  -0.179   7.860
    5THR      O  792   2.632  -0.058   7.842
    6LEU      N  793   2.740  -0.245   7.902
    6LEU      H  794   2.747  -0.344   7.902
    6LEU     CA  795   2.862  -0.179   7.952
    6LEU     CB  796   2.906  -0.241   8.086
    6LEU     CG  797   2.811  -0.209   8.202
    6LEU    CD1  798   2.793  -0.336   8.286
    6LEU    CD2  799   2.877  -0.108   8.297
    6LEU      C  800   2.973  -0.193   7.848
    6LEU      O  801   3.018  -0.307   7.834
    7LEU      N  802   2.981  -0.104   7.749
    7LEU      H  803   2.928  -0.020   7.755
    7LEU     CA  804   3.096  -0.099   7.658
    7LEU     CB  805   3.071  -0.017   7.531
    7LEU     CG  806   2.974  -0.073   7.427
    7LEU    CD1  807   2.827  -0.038   7.449
    7LEU    CD2  808   3.017  -0.034   7.285
    7LEU      C  809   3.218  -0.032   7.720
    7LEU      O  810   3.223   0.083   7.764
    8LEU      N  811   3.320  -0.116   7.730
    8LEU      H  812   3.312  -0.215   7.721
    8LEU     CA  813   3.447  -0.075   7.793
    8LEU     CB  814   3.513  -0.187   7.873
    8LEU     CG  815   3.419  -0.246   7.978
    8LEU    CD1  816   3.489  -0.351   8.064
    8LEU    CD2  817   3.395  -0.142   8.088
    8LEU      C  818   3.551  -0.028   7.692
    8LEU      O  819   3.580  -0.094   7.592
    9GLU      N  820   3.589   0.097   7.719
    9GLU      H  821   3.548   0.153   7.791
    9GLU     CA  822   3.682   0.171   7.632
    9GLU     CB  823   3.605   0.292   7.579
    9GLU     CG  824   3.669   0.400   7.492
    9GLU     CD  825   3.758   0.509   7.554
    9GLU    OE1  826   3.722   0.581   7.649
    9GLU    OE2  827   3.868   0.529   7.499
    9GLU      C  828   3.814   0.207   7.701
    9GLU      O  829   3.830   0.309   7.768
   10GLU      N  830   3.918   0.144   7.648
   10GLU      H  831   3.915   0.074   7.576
   10GLU     CA  832   4.052   0.161   7.704
   10GLU     CB  833   4.117   0.022   7.715
   10GLU     CG  834   4.241   0.023   7.805
   10GLU     CD  835   4.289  -0.114   7.852
   10GLU    OE1  836   4.199  -0.199   7.868
   10GLU    OE2  837   4.406  -0.126   7.895
   10GLU      C  838   4.125   0.258   7.611
   10GLU     O1  839   4.183   0.217   7.508
   10GLU     O2  840   4.111   0.378   7.640
    1ACE     CA  841   3.840  -0.007   9.020
    1ACE      C  842   3.699   0.038   8.982
    1ACE      O  843   3.637   0.124   9.045
    2VAL      N  844   3.639  -0.031   8.873
    2VAL      H  845   3.703  -0.063   8.803
    2VAL     CA  846   3.495  -0.015   8.845
    2VAL     CB  847   3.475   0.002   8.694
    2VAL    CG1  848   3.327   0.032   8.667
    2VAL    CG2  849   3.560   0.109   8.626
    2VAL      C  850   3.409  -0.126   8.906
    2VAL      O  851   3.400  -0.240   8.861
    3VAL      N  852   3.341  -0.081   9.011
    3VAL      H  853   3.358   0.010   9.049
    3VAL     CA  854   3.230  -0.159   9.068
    3VAL     CB  855   3.246  -0.150   9.220
    3VAL    CG1  856   3.130  -0.218   9.293
    3VAL    CG2  857   3.368  -0.237   9.256
    3VAL      C  858   3.095  -0.108   9.017
    3VAL      O  859   3.074   0.010   9.043
    4VAL      N  860   3.006  -0.190   8.960
    4VAL      H  861   3.024  -0.284   8.933
    4VAL     CA  862   2.872  -0.140   8.926
    4VAL     CB  863   2.849  -0.148   8.775
    4VAL    CG1  864   2.726  -0.066   8.736
    4VAL    CG2  865   2.968  -0.092   8.696
    4VAL      C  866   2.762  -0.215   9.001
    4VAL      O  867   2.760  -0.337   9.015
    5THR      N  868   2.659  -0.142   9.044
    5THR      H  869   2.665  -0.044   9.023
    5THR     CA  870   2.543  -0.191   9.119
    5THR     CB  871   2.529  -0.150   9.266
    5THR    OG1  872   2.645  -0.192   9.338
    5THR    HG1  873   2.612  -0.214   9.430
    5THR    CG2  874   2.403  -0.206   9.332
    5THR      C  875   2.415  -0.148   9.046
    5THR      O  876   2.375  -0.031   9.051
    6LEU      N  877   2.363  -0.249   8.979
    6LEU      H  878   2.397  -0.343   8.987
    6LEU     CA  879   2.227  -0.232   8.924
    6LEU     CB  880   2.217  -0.329   8.806
    6LEU     CG  881   2.132  -0.270   8.694
    6LEU    CD1  882   1.984  -0.253   8.731
    6LEU    CD2  883   2.193  -0.140   8.641
    6LEU      C  884   2.131  -0.279   9.033
    6LEU      O  885   2.099  -0.395   9.057
    7LEU      N  886   2.069  -0.172   9.081
    7LEU      H  887   2.090  -0.076   9.066
    7LEU     CA  888   1.962  -0.191   9.181
    7LEU     CB  889   2.004  -0.111   9.305
    7LEU     CG  890   1.895  -0.104   9.412
    7LEU    CD1  891   1.859  -0.245   9.460
    7LEU    CD2  892   1.928  -0.007   9.526
    7LEU      C  893   1.821  -0.159   9.132
    7LEU      O  894   1.782  -0.051   9.089
    8LEU      N  895   1.763  -0.271   9.090
    8LEU      H  896   1.810  -0.357   9.109
    8LEU     CA  897   1.629  -0.271   9.031
    8LEU     CB  898   1.610  -0.388   8.935
    8LEU     CG  899   1.483  -0.372   8.853
    8LEU    CD1  900   1.492  -0.262   8.747
    8LEU    CD2  901   1.473  -0.512   8.793
    8LEU      C  902   1.522  -0.284   9.140
    8LEU      O  903   1.501  -0.393   9.193
    9GLU      N  904   1.491  -0.165   9.190
    9GLU      H  905   1.521  -0.073   9.165
    9GLU     CA  906   1.404  -0.144   9.307
    9GLU     CB  907   1.462  -0.036   9.400
    9GLU     CG  908   1.471  -0.084   9.545
    9GLU     CD  909   1.353  -0.032   9.627
    9GLU    OE1  910   1.373   0.068   9.700
    9GLU    OE2  911   1.242  -0.089   9.622
    9GLU      C  912   1.257  -0.124   9.272
    9GLU      O  913   1.207  -0.014   9.249
   10GLU      N  914   1.191  -0.240   9.277
   10GLU      H  915   1.234  -0.329   9.291
   10GLU     CA  916   1.045  -0.254   9.259
   10GLU     CB  917   1.019  -0.283   9.111
   10GLU     CG  918   0.873  -0.274   9.066
   10GLU     CD  919   0.865  -0.279   8.914
   10GLU    OE1  920   0.860  -5.175   8.853
   10GLU    OE2  921   0.842  -0.385   8.851
   10GLU      C  922   1.001  -0.373   9.345
   10GLU     O1  923   0.892  -0.361   9.405
   10GLU     O2  924   1.073  -0.474   9.357
    1ACE     CA  925   1.456  -0.465   9.559
    1ACE      C  926   1.565  -0.567   9.523
    1ACE      O  927   1.608  -0.646   9.607
    2VAL      N  928   1.603  -0.579   9.386
    2VAL      H  929   1.559  -0.533   9.309
    2VAL     CA  930   1.711  -0.674   9.354
    2VAL     CB  931   1.672  -0.768   9.241
    2VAL    CG1  932   1.543  -0.847   9.264
    2VAL    CG2  933   1.645  -0.708   9.103
    2VAL      C  934   1.839  -0.599   9.317
    2VAL      O  935   1.831  -0.493   9.254
    3VAL      N  936   1.952  -0.657   9.356
    3VAL      H  937   1.949  -0.749   9.395
    3VAL     CA  938   2.088  -0.609   9.329
    3VAL     CB  939   2.179  -0.617   9.451
    3VAL    CG1  940   2.302  -0.527   9.437
    3VAL    CG2  941   2.100  -0.581   9.576
    3VAL      C  942   2.135  -0.713   9.226
    3VAL      O  943   2.121  -0.835   9.239
    4VAL      N  944   2.203  -0.655   9.128
    4VAL      H  945   2.192  -0.557   9.109
    4VAL     CA  946   2.301  -0.722   9.041
    4VAL     CB  947   2.256  -0.718   8.895
    4VAL    CG1  948   2.349  -0.790   8.797
    4VAL    CG2  949   2.121  -0.789   8.879
    4VAL      C  950   2.434  -0.648   9.061
    4VAL      O  951   2.435  -0.526   9.048
    5THR      N  952   2.536  -0.715   9.114
    5THR      H  953   2.529  -0.813   9.133
    5THR     CA  954   2.664  -0.652   9.149
    5THR     CB  955   2.709  -0.689   9.290
    5THR    OG1  956   2.677  -0.827   9.314
    5THR    HG1  957   2.752  -0.863   9.370
    5THR    CG2  958   2.654  -0.600   9.401
    5THR      C  959   2.771  -0.691   9.047
    5THR      O  960   2.823  -0.802   9.057
    6LEU      N  961   2.795  -0.610   8.944
    6LEU      H  962   2.756  -0.518   8.950
    6LEU     CA  963   2.885  -0.633   8.830
    6LEU     CB  964   2.844  -0.557   8.704
    6LEU     CG  965   2.708  -0.610   8.656
    6LEU    CD1  966   2.598  -0.514   8.702
    6LEU    CD2  967   2.723  -0.640   8.507
    6LEU      C  968   3.031  -0.597   8.858
    6LEU      O  969   3.067  -0.479   8.850
    7LEU      N  970   3.110  -0.696   8.897
    7LEU      H  971   3.073  -0.787   8.915
    7LEU     CA  972   3.255  -0.679   8.918
    7LEU     CB  973   3.311  -0.768   9.029
    7LEU     CG  974   3.252  -0.747   9.169
    7LEU    CD1  975   3.312  -0.843   9.272
    7LEU    CD2  976   3.283  -0.608   9.225
    7LEU      C  977   3.332  -0.677   8.786
    7LEU      O  978   3.378  -0.783   8.743
    8LEU      N  979   3.350  -0.562   8.722
    8LEU      H  980   3.310  -0.475   8.751
    8LEU     CA  981   3.431  -0.554   8.599
    8LEU     CB  982   3.382  -0.425   8.535
    8LEU     CG  983   3.236  -0.408   8.494
    8LEU    CD1  984   3.220  -0.270   8.430
    8LEU    CD2  985   3.185  -0.506   8.388
    8LEU      C  986   3.579  -0.552   8.636
    8LEU      O  987   3.659  -0.635   8.593
    9GLU      N  988   3.613  -0.484   8.745
    9GLU      H  989   3.544  -0.438   8.800
    9GLU     CA  990   3.755  -0.459   8.776
    9GLU     CB  991   3.780  -0.315   8.729
    9GLU     CG  992   3.799  -0.283   8.581
    9GLU     CD  993   3.851  -0.140   8.562
    9GLU    OE1  994   3.835  -0.049   8.646
    9GLU    OE2  995   3.919  -0.117   8.460
    9GLU      C  996   3.781  -0.489   8.924
    9GLU      O  997   3.739  -0.407   9.006
   10GLU      N  998   3.822  -0.610   8.961
   10GLU      H  999   3.852  -0.678   8.894
   10GLU     CA 1000   3.840  -0.652   9.100
   10GLU     CB 1001   3.831  -0.804   9.108
   10GLU     CG 1002   3.696  -0.856   9.057
   10GLU     CD 1003   3.688  -1.007   9.034
   10GLU    OE1 1004   3.745  -1.048   8.930
   10GLU    OE2 1005   3.631  -1.077   9.120
   10GLU      C 1006   3.975  -0.597   9.147
   10GLU     O1 1007   3.978  -0.542   9.260
   10GLU     O2 1008   4.084  -0.606   9.086
    1ACE     CA 1009   4.680   0.075   3.276
    1ACE      C 1010   4.546   0.013   3.314
    1ACE      O 1011   4.495  -0.074   3.243
    2VAL      N 1012   4.481   0.077   3.425
    2VAL      H 1013   4.525   0.160   3.459
    2VAL     CA 1014   4.358   0.024   3.486
    2VAL     CB 1015   4.371  -0.003   3.636
    2VAL    CG1 1016   4.251  -0.092   3.671
    2VAL    CG2 1017   4.506  -0.066   3.669
    2VAL      C 1018   4.245   0.121   3.452
    2VAL      O 1019   4.240   0.235   3.496
    3VAL      N 1020   4.167   0.080   3.352
    3VAL      H 1021   4.197   0.001   3.298
    3VAL     CA 1022   4.048   0.150   3.302
    3VAL     CB 1023   4.056   0.178   3.152
    3VAL    CG1 1024   3.935   0.251   3.093
    3VAL    CG2 1025   4.194   0.231   3.111
    3VAL      C 1026   3.915   0.087   3.344
    3VAL      O 1027   3.871  -0.018   3.298
    4VAL      N 1028   3.853   0.160   3.436
    4VAL      H 1029   3.900   0.235   3.482
    4VAL     CA 1030   3.720   0.126   3.490
    4VAL     CB 1031   3.727   0.119   3.643
    4VAL    CG1 1032   3.595   0.064   3.699
    4VAL    CG2 1033   3.849   0.039   3.687
    4VAL      C 1034   3.614   0.226   3.445
    4VAL      O 1035   3.608   0.344   3.482
    5THR      N 1036   3.543   0.184   3.341
    5THR      H 1037   3.552   0.102   3.284
    5THR     CA 1038   3.425   0.262   3.300
    5THR     CB 1039   3.412   0.249   3.148
    5THR    OG1 1040   3.374   0.120   3.099
    5THR    HG1 1041   3.290   0.134   3.046
    5THR    CG2 1042   3.533   0.301   3.070
    5THR      C 1043   3.301   0.208   3.372
    5THR      O 1044   3.288   0.089   3.398
    6LEU      N 1045   3.240   0.304   3.441
    6LEU      H 1046   3.274   0.397   3.454
    6LEU     CA 1047   3.127   0.277   3.531
    6LEU     CB 1048   3.176   0.294   3.674
    6LEU     CG 1049   3.092   0.236   3.788
    6LEU    CD1 1050   3.068   0.086   3.777
    6LEU    CD2 1051   3.161   0.263   3.922
    6LEU      C 1052   3.004   0.358   3.491
    6LEU      O 1053   2.999   0.481   3.497
    7LEU      N 1054   2.924   0.277   3.422
    7LEU      H 1055   2.938   0.178   3.422
    7LEU     CA 1056   2.807   0.324   3.347
    7LEU     CB 1057   2.817   0.274   3.203
    7LEU     CG 1058   2.704   0.314   3.107
    7LEU    CD1 1059   2.698   0.465   3.088
    7LEU    CD2 1060   2.711   0.246   2.970
    7LEU      C 1061   2.675   0.285   3.414
    7LEU      O 1062   2.634   0.169   3.421
    8LEU      N 1063   2.631   0.378   3.498
    8LEU      H 1064   2.685   0.461   3.507
    8LEU     CA 1065   2.528   0.357   3.601
    8LEU     CB 1066   2.559   0.430   3.732
    8LEU     CG 1067   2.691   0.370   3.781
    8LEU    CD1 1068   2.788   0.483   3.816
    8LEU    CD2 1069   2.670   0.276   3.900
    8LEU      C 1070   2.382   0.385   3.566
    8LEU      O 1071   2.344   0.455   3.473
    9GLU      N 1072   2.294   0.299   3.618
    9GLU      H 1073   2.324   0.211   3.654
    9GLU     CA 1074   2.148   0.305   3.598
    9GLU     CB 1075   2.075   0.192   3.671
    9GLU     CG 1076   2.093   0.191   3.823
    9GLU     CD 1077   2.009   0.074   3.875
    9GLU    OE1 1078   1.886   0.088   3.892
    9GLU    OE2 1079   2.058  -0.040   3.894
    9GLU      C 1080   2.078   0.439   3.620
    9GLU      O 1081   2.136   0.525   3.686
   10GLU      N 1082   1.961   0.460   3.559
   10GLU      H 1083   1.892   0.388   3.557
   10GLU     CA 1084   1.899   0.593   3.562
   10GLU     CB 1085   1.907   0.666   3.428
   10GLU     CG 1086   1.829   0.598   3.315
   10GLU     CD 1087   1.832  -4.313   3.194
   10GLU    OE1 1088   1.723  -4.316   3.132
   10GLU    OE2 1089   1.935   0.749   3.152
   10GLU      C 1090   1.753   0.602   3.609
   10GLU     O1 1091   1.685   0.498   3.616
   10GLU     O2 1092   1.711   0.715   3.641
    1ACE     CA 1093   2.423   0.967   3.251
    1ACE      C 1094   2.536   0.998   3.349
    1ACE      O 1095   2.611   1.094   3.332
    2VAL      N 1096   2.531   0.918   3.468
    2VAL      H 1097   2.448   0.866   3.489
    2VAL     CA 1098   2.646   0.917   3.559
    2VAL     CB 1099   2.600   0.877   3.700
    2VAL    CG1 1100   2.726   0.876   3.786
    2VAL    CG2 1101   2.492   0.967   3.759
    2VAL      C 1102   2.729   0.814   3.483
    2VAL      O 1103   2.709   0.692   3.480
    3VAL      N 1104   2.824   0.866   3.406
    3VAL      H 1105   2.815   0.961   3.374
    3VAL     CA 1106   2.934   0.798   3.337
    3VAL     CB 1107   2.943   0.830   3.188
    3VAL    CG1 1108   3.027   0.733   3.105
    3VAL    CG2 1109   2.800   0.839   3.137
    3VAL      C 1110   3.064   0.833   3.410
    3VAL      O 1111   3.139   0.915   3.358
    4VAL      N 1112   3.111   0.740   3.492
    4VAL      H 1113   3.058   0.656   3.505
    4VAL     CA 1114   3.234   0.754   3.573
    4VAL     CB 1115   3.216   0.720   3.721
    4VAL    CG1 1116   3.319   0.804   3.797
    4VAL    CG2 1117   3.075   0.728   3.780
    4VAL      C 1118   3.344   0.671   3.508
    4VAL      O 1119   3.341   0.548   3.509
    5THR      N 1120   3.436   0.744   3.445
    5THR      H 1121   3.416   0.841   3.432
    5THR     CA 1122   3.558   0.688   3.384
    5THR     CB 1123   3.584   0.735   3.241
    5THR    OG1 1124   3.582   0.877   3.221
    5THR    HG1 1125   3.523   0.892   3.142
    5THR    CG2 1126   3.504   0.657   3.136
    5THR      C 1127   3.675   0.710   3.480
    5THR      O 1128   3.732   0.819   3.493
    6LEU      N 1129   3.717   0.602   3.544
    6LEU      H 1130   3.678   0.511   3.527
    6LEU     CA 1131   3.841   0.595   3.623
    6LEU     CB 1132   3.826   0.504   3.745
    6LEU     CG 1133   3.740   0.557   3.860
    6LEU    CD1 1134   3.595   0.512   3.839
    6LEU    CD2 1135   3.775   0.518   4.004
    6LEU      C 1136   3.961   0.547   3.541
    6LEU      O 1137   3.953   0.438   3.484
    7LEU      N 1138   4.062   0.632   3.536
    7LEU      H 1139   4.060   0.717   3.589
    7LEU     CA 1140   4.177   0.620   3.445
    7LEU     CB 1141   4.186   0.735   3.344
    7LEU     CG 1142   4.070   0.754   3.246
    7LEU    CD1 1143   4.093   0.889   3.177
    7LEU    CD2 1144   4.057   0.642   3.143
    7LEU      C 1145   4.301   0.624   3.534
    7LEU      O 1146   4.346   0.726   3.586
    8LEU      N 1147   4.348   0.503   3.566
    8LEU      H 1148   4.309   0.416   3.537
    8LEU     CA 1149   4.464   0.485   3.655
    8LEU     CB 1150   4.451   0.380   3.766
    8LEU     CG 1151   4.335   0.417   3.859
    8LEU    CD1 1152   4.211   0.335   3.825
    8LEU    CD2 1153   4.379   0.399   4.005
    8LEU      C 1154   4.593   0.455   3.579
    8LEU      O 1155   4.598   0.350   3.514
    9GLU      N 1156   4.647   0.570   3.540
    9GLU      H 1157   4.609   0.660   3.559
    9GLU     CA 1158   4.762   0.579   3.449
    9GLU     CB 1159   4.749   0.711   3.372
    9GLU     CG 1160   4.703   0.689   3.228
    9GLU     CD 1161   4.745   0.810   3.145
    9GLU    OE1 1162   4.669   0.850   3.054
    9GLU    OE2 1163   4.854   0.863   3.175
    9GLU      C 1164   4.886   0.587   3.538
    9GLU      O 1165   4.899   0.679   3.618
   10GLU      N 1166   4.992   0.517   3.498
   10GLU      H 1167   4.990   0.446   3.428
   10GLU     CA 1168   5.115   0.519   3.579
   10GLU     CB 1169   5.169   0.377   3.591
   10GLU     CG 1170   5.109   0.310   3.715
   10GLU     CD 1171   5.162   0.169   3.740
   10GLU    OE1 1172   5.217   0.110   3.644
   10GLU    OE2 1173   5.171   0.146   3.862
   10GLU      C 1174   5.224   0.603   3.513
   10GLU     O1 1175   5.294   0.686   3.575
   10GLU     O2 1176   5.240   0.594   3.389
    1ACE     CA 1177   4.611   0.170   4.969
    1ACE      C 1178   4.520   0.275   4.904
    1ACE      O 1179   4.480   0.371   4.970
    2VAL      N 1180   4.447   0.235   4.788
    2VAL      H 1181   4.432   0.137   4.778
    2VAL     CA 1182   4.369   0.326   4.703
    2VAL     CB 1183   4.435   0.315   4.566
    2VAL    CG1 1184   4.343   0.393   4.472
    2VAL    CG2 1185   4.576   0.374   4.575
    2VAL      C 1186   4.225   0.273   4.706
    2VAL      O 1187   4.202   0.166   4.650
    3VAL      N 1188   4.135   0.336   4.780
    3VAL      H 1189   4.170   0.388   4.858
    3VAL     CA 1190   3.994   0.298   4.788
    3VAL     CB 1191   3.958   0.251   4.930
    3VAL    CG1 1192   3.813   0.203   4.925
    3VAL    CG2 1193   4.041   0.133   4.980
    3VAL      C 1194   3.910   0.412   4.730
    3VAL      O 1195   3.903   0.528   4.770
    4VAL      N 1196   3.828   0.373   4.633
    4VAL      H 1197   3.828   0.276   4.609
    4VAL     CA 1198   3.731   0.462   4.566
    4VAL     CB 1199   3.745   0.448   4.415
    4VAL    CG1 1200   3.665   0.566   4.359
    4VAL    CG2 1201   3.884   0.465   4.353
    4VAL      C 1202   3.592   0.413   4.606
    4VAL      O 1203   3.538   0.323   4.542
    5THR      N 1204   3.526   0.486   4.696
    5THR      H 1205   3.571   0.564   4.741
    5THR     CA 1206   3.390   0.452   4.740
    5THR     CB 1207   3.368   0.458   4.891
    5THR    OG1 1208   3.426   0.581   4.936
    5THR    HG1 1209   3.372   0.664   4.929
    5THR    CG2 1210   3.439   0.336   4.950
    5THR      C 1211   3.290   0.544   4.670
    5THR      O 1212   3.309   0.664   4.683
    6LEU      N 1213   3.219   0.480   4.578
    6LEU      H 1214   3.251   0.391   4.546
    6LEU     CA 1215   3.127   0.555   4.490
    6LEU     CB 1216   3.169   0.517   4.348
    6LEU     CG 1217   3.113   0.585   4.223
    6LEU    CD1 1218   3.223   0.550   4.122
    6LEU    CD2 1219   2.990   0.513   4.167
    6LEU      C 1220   2.979   0.531   4.522
    6LEU      O 1221   2.939   0.417   4.503
    7LEU      N 1222   2.921   0.610   4.612
    7LEU      H 1223   2.967   0.694   4.641
    7LEU     CA 1224   2.778   0.604   4.647
    7LEU     CB 1225   2.760   0.678   4.780
    7LEU     CG 1226   2.628   0.685   4.856
    7LEU    CD1 1227   2.584   0.548   4.907
    7LEU    CD2 1228   2.654   0.780   4.973
    7LEU      C 1229   2.698   0.660   4.530
    7LEU      O 1230   2.734   0.764   4.477
    8LEU      N 1231   2.585   0.594   4.506
    8LEU      H 1232   2.559   0.526   4.575
    8LEU     CA 1233   2.489   0.625   4.399
    8LEU     CB 1234   2.498   0.509   4.299
    8LEU     CG 1235   2.409   0.512   4.175
    8LEU    CD1 1236   2.458   0.597   4.057
    8LEU    CD2 1237   2.422   0.366   4.131
    8LEU      C 1238   2.355   0.670   4.457
    8LEU      O 1239   2.278   0.594   4.516
    9GLU      N 1240   2.340   0.802   4.465
    9GLU      H 1241   2.400   0.862   4.414
    9GLU     CA 1242   2.228   0.876   4.525
    9GLU     CB 1243   2.245   1.027   4.511
    9GLU     CG 1244   2.361   1.070   4.600
    9GLU     CD 1245   2.394   1.218   4.580
    9GLU    OE1 1246   2.405   1.274   4.469
    9GLU    OE2 1247   2.413   1.277   4.689
    9GLU      C 1248   2.088   0.836   4.479
    9GLU      O 1249   2.057   0.810   4.363
   10GLU      N 1250   2.001   0.831   4.580
   10GLU      H 1251   2.036   0.827   4.673
   10GLU     CA 1252   1.858   0.807   4.559
   10GLU     CB 1253   1.822   0.671   4.619
   10GLU     CG 1254   1.714   0.607   4.532
   10GLU     CD 1255   1.710   0.457   4.559
   10GLU    OE1 1256   1.632   0.405   4.643
   10GLU    OE2 1257   1.762   0.384   4.472
   10GLU      C 1258   1.785   0.927   4.619
   10GLU     O1 1259   1.826   1.040   4.587
   10GLU     O2 1260   1.691   0.908   4.700
    1ACE     CA 1261   2.121   0.384   4.732
    1ACE      C 1262   2.224   0.272   4.724
    1ACE      O 1263   2.252   0.202   4.821
    2VAL      N 1264   2.280   0.241   4.596
    2VAL      H 1265   2.259   0.305   4.522
    2VAL     CA 1266   2.378   0.136   4.564
    2VAL     CB 1267   2.368   0.091   4.418
    2VAL    CG1 1268   2.483   0.005   4.368
    2VAL    CG2 1269   2.238   0.010   4.416
    2VAL      C 1270   2.513   0.200   4.595
    2VAL      O 1271   2.554   0.313   4.567
    3VAL      N 1272   2.601   0.115   4.647
    3VAL      H 1273   2.572   0.020   4.657
    3VAL     CA 1274   2.739   0.158   4.677
    3VAL     CB 1275   2.780   0.123   4.820
    3VAL    CG1 1276   2.920   0.174   4.853
    3VAL    CG2 1277   2.686   0.194   4.918
    3VAL      C 1278   2.833   0.069   4.595
    3VAL      O 1279   2.844  -0.051   4.618
    4VAL      N 1280   2.917   0.132   4.514
    4VAL      H 1281   2.915   0.231   4.497
    4VAL     CA 1282   3.016   0.065   4.429
    4VAL     CB 1283   2.992   0.118   4.287
    4VAL    CG1 1284   3.096   0.057   4.193
    4VAL    CG2 1285   2.852   0.087   4.232
    4VAL      C 1286   3.161   0.080   4.475
    4VAL      O 1287   3.227   0.182   4.460
    5THR      N 1288   3.215  -0.014   4.552
    5THR      H 1289   3.191  -0.111   4.547
    5THR     CA 1290   3.338   0.008   4.629
    5THR     CB 1291   3.337  -0.066   4.763
    5THR    OG1 1292   3.325  -0.209   4.756
    5THR    HG1 1293   3.286  -0.235   4.667
    5THR    CG2 1294   3.242  -0.004   4.866
    5THR      C 1295   3.459  -0.044   4.551
    5THR      O 1296   3.447  -0.156   4.500
    6LEU      N 1297   3.560   0.036   4.518
    6LEU      H 1298   3.561   0.131   4.549
    6LEU     CA 1299   3.665  -0.005   4.424
    6LEU     CB 1300   3.692   0.085   4.304
    6LEU     CG 1301   3.582   0.102   4.199
    6LEU    CD1 1302   3.464   0.190   4.242
    6LEU    CD2 1303   3.640   0.176   4.079
    6LEU      C 1304   3.798  -0.017   4.500
    6LEU      O 1305   3.830   0.068   4.583
    7LEU      N 1306   3.866  -0.128   4.477
    7LEU      H 1307   3.824  -0.209   4.435
    7LEU     CA 1308   3.993  -0.146   4.549
    7LEU     CB 1309   3.959  -0.259   4.647
    7LEU     CG 1310   4.070  -0.299   4.746
    7LEU    CD1 1311   4.060  -0.221   4.877
    7LEU    CD2 1312   4.069  -0.446   4.788
    7LEU      C 1313   4.100  -0.173   4.443
    7LEU      O 1314   4.092  -0.272   4.370
    8LEU      N 1315   4.202  -0.089   4.450
    8LEU      H 1316   4.201  -0.011   4.513
    8LEU     CA 1317   4.304  -0.087   4.344
    8LEU     CB 1318   4.289   0.044   4.266
    8LEU     CG 1319   4.210   0.064   4.137
    8LEU    CD1 1320   4.283  -0.010   4.025
    8LEU    CD2 1321   4.068   0.008   4.138
    8LEU      C 1322   4.442  -0.098   4.409
    8LEU      O 1323   4.472  -0.032   4.508
    9GLU      N 1324   4.531  -0.179   4.353
    9GLU      H 1325   4.503  -0.247   4.285
    9GLU     CA 1326   4.670  -0.193   4.399
    9GLU     CB 1327   4.726  -0.330   4.362
    9GLU     CG 1328   4.713  -0.373   4.216
    9GLU     CD 1329   4.809  -0.483   4.171
    9GLU    OE1 1330   4.919  -0.449   4.123
    9GLU    OE2 1331   4.781  -0.603   4.191
    9GLU      C 1332   4.769  -0.087   4.352
    9GLU      O 1333   4.749  -0.017   4.253
   10GLU      N 1334   4.849  -0.053   4.453
   10GLU      H 1335   4.841  -0.083   4.548
   10GLU     CA 1336   4.963   0.037   4.435
   10GLU     CB 1337   5.010   0.115   4.558
   10GLU     CG 1338   4.894   0.181   4.633
   10GLU     CD 1339   4.951   0.306   4.700
   10GLU    OE1 1340   4.976   0.309   4.822
   10GLU    OE2 1341   4.986   0.403   4.629
   10GLU      C 1342   5.090  -0.019   4.369
   10GLU     O1 1343   5.146   0.067   4.298
   10GLU     O2 1344   5.121  -0.140   4.378
    1ACE     CA 1345   4.490  -0.121   5.407
    1ACE      C 1346   4.360  -0.190   5.445
    1ACE      O 1347   4.304  -0.265   5.365
    2VAL      N 1348   4.311  -0.155   5.575
    2VAL      H 1349   4.347  -0.077   5.625
    2VAL     CA 1350   4.193  -0.226   5.628
    2VAL     CB 1351   4.224  -0.273   5.771
    2VAL    CG1 1352   4.107  -0.360   5.815
    2VAL    CG2 1353   4.352  -0.357   5.774
    2VAL      C 1354   4.083  -0.120   5.634
    2VAL      O 1355   4.093  -0.034   5.721
    3VAL      N 1356   4.024  -0.108   5.515
    3VAL      H 1357   4.037  -0.179   5.446
    3VAL     CA 1358   3.907  -0.021   5.496
    3VAL     CB 1359   3.918   0.057   5.365
    3VAL    CG1 1360   3.809   0.164   5.366
    3VAL    CG2 1361   4.053   0.127   5.348
    3VAL      C 1362   3.783  -0.110   5.507
    3VAL      O 1363   3.750  -0.186   5.416
    4VAL      N 1364   3.707  -0.075   5.611
    4VAL      H 1365   3.731  -0.004   5.676
    4VAL     CA 1366   3.591  -0.156   5.650
    4VAL     CB 1367   3.599  -0.201   5.796
    4VAL    CG1 1368   3.474  -0.284   5.826
    4VAL    CG2 1369   3.719  -0.289   5.832
    4VAL      C 1370   3.460  -0.087   5.611
    4VAL      O 1371   3.429   0.015   5.672
    5THR      N 1372   3.401  -0.117   5.495
    5THR      H 1373   3.434  -0.178   5.424
    5THR     CA 1374   3.261  -0.079   5.469
    5THR     CB 1375   3.220  -0.077   5.322
    5THR    OG1 1376   3.265  -0.198   5.260
    5THR    HG1 1377   3.231  -0.276   5.312
    5THR    CG2 1378   3.283   0.045   5.253
    5THR      C 1379   3.153  -0.155   5.547
    5THR      O 1380   3.101  -0.261   5.513
    6LEU      N 1381   3.120  -0.084   5.655
    6LEU      H 1382   3.173  -0.002   5.676
    6LEU     CA 1383   2.999  -0.114   5.733
    6LEU     CB 1384   3.032  -0.058   5.872
    6LEU     CG 1385   2.935  -0.098   5.983
    6LEU    CD1 1386   3.006  -0.081   6.117
    6LEU    CD2 1387   2.801  -0.026   6.004
    6LEU      C 1388   2.876  -0.051   5.668
    6LEU      O 1389   2.854   0.070   5.674
    7LEU      N 1390   2.796  -0.137   5.605
    7LEU      H 1391   2.822  -0.233   5.611
    7LEU     CA 1392   2.669  -0.098   5.543
    7LEU     CB 1393   2.655  -0.158   5.403
    7LEU     CG 1394   2.534  -0.117   5.319
    7LEU    CD1 1395   2.530   0.030   5.275
    7LEU    CD2 1396   2.520  -0.216   5.203
    7LEU      C 1397   2.547  -0.146   5.622
    7LEU      O 1398   2.541  -0.260   5.668
    8LEU      N 1399   2.463  -0.051   5.662
    8LEU      H 1400   2.483   0.046   5.651
    8LEU     CA 1401   2.340  -0.074   5.739
    8LEU     CB 1402   2.307   0.047   5.827
    8LEU     CG 1403   2.413   0.057   5.936
    8LEU    CD1 1404   2.401   0.189   6.012
    8LEU    CD2 1405   2.398  -0.061   6.033
    8LEU      C 1406   2.224  -0.116   5.648
    8LEU      O 1407   2.182  -0.043   5.559
    9GLU      N 1408   2.172  -0.231   5.689
    9GLU      H 1409   2.187  -0.251   5.786
    9GLU     CA 1410   2.076  -0.310   5.611
    9GLU     CB 1411   2.133  -0.327   5.470
    9GLU     CG 1412   2.054  -0.399   5.360
    9GLU     CD 1413   1.917  -0.335   5.334
    9GLU    OE1 1414   1.898  -0.262   5.234
    9GLU    OE2 1415   1.823  -0.387   5.397
    9GLU      C 1416   2.028  -0.440   5.677
    9GLU      O 1417   2.109  -0.522   5.720
   10GLU      N 1418   1.900  -0.465   5.656
   10GLU      H 1419   1.865  -0.436   5.567
   10GLU     CA 1420   1.824  -0.569   5.728
   10GLU     CB 1421   1.701  -0.500   5.787
   10GLU     CG 1422   1.652  -0.591   5.899
   10GLU     CD 1423   1.535  -0.514   5.961
   10GLU    OE1 1424   1.546  -0.477   6.080
   10GLU    OE2 1425   1.420  -0.504   5.912
   10GLU      C 1426   1.795  -0.689   5.637
   10GLU     O1 1427   1.890  -0.762   5.602
   10GLU     O2 1428   1.682  -0.694   5.582
    1ACE     CA 1429   2.328   0.352   5.135
    1ACE      C 1430   2.388   0.442   5.243
    1ACE      O 1431   2.421   0.559   5.229
    2VAL      N 1432   2.384   0.381   5.373
    2VAL      H 1433   2.339   0.291   5.374
    2VAL     CA 1434   2.457   0.430   5.490
    2VAL     CB 1435   2.377   0.413   5.620
    2VAL    CG1 1436   2.453   0.474   5.738
    2VAL    CG2 1437   2.237   0.472   5.610
    2VAL      C 1438   2.588   0.355   5.512
    2VAL      O 1439   2.589   0.251   5.579
    3VAL      N 1440   2.690   0.410   5.448
    3VAL      H 1441   2.697   0.508   5.433
    3VAL     CA 1442   2.817   0.335   5.441
    3VAL     CB 1443   2.858   0.341   5.294
    3VAL    CG1 1444   2.952   0.225   5.262
    3VAL    CG2 1445   2.743   0.354   5.194
    3VAL      C 1446   2.918   0.402   5.535
    3VAL      O 1447   2.948   0.520   5.522
    4VAL      N 1448   2.950   0.328   5.642
    4VAL      H 1449   2.898   0.246   5.663
    4VAL     CA 1450   3.049   0.377   5.739
    4VAL     CB 1451   2.994   0.375   5.882
    4VAL    CG1 1452   3.092   0.402   5.997
    4VAL    CG2 1453   2.879   0.474   5.893
    4VAL      C 1454   3.186   0.311   5.732
    4VAL      O 1455   3.211   0.192   5.751
    5THR      N 1456   3.258   0.382   5.645
    5THR      H 1457   3.224   0.445   5.575
    5THR     CA 1458   3.397   0.346   5.614
    5THR     CB 1459   3.443   0.424   5.491
    5THR    OG1 1460   3.353   0.517   5.431
    5THR    HG1 1461   3.374   0.607   5.470
    5THR    CG2 1462   3.481   0.322   5.383
    5THR      C 1463   3.490   0.374   5.732
    5THR      O 1464   3.531   0.485   5.764
    6LEU      N 1465   3.524   0.263   5.797
    6LEU      H 1466   3.484   0.173   5.777
    6LEU     CA 1467   3.618   0.264   5.910
    6LEU     CB 1468   3.580   0.160   6.015
    6LEU     CG 1469   3.441   0.184   6.074
    6LEU    CD1 1470   3.390   0.058   6.144
    6LEU    CD2 1471   3.454   0.296   6.178
    6LEU      C 1472   3.755   0.223   5.855
    6LEU      O 1473   3.767   0.118   5.791
    7LEU      N 1474   3.839   0.325   5.847
    7LEU      H 1475   3.812   0.418   5.871
    7LEU     CA 1476   3.981   0.305   5.811
    7LEU     CB 1477   4.017   0.438   5.746
    7LEU     CG 1478   3.982   0.462   5.599
    7LEU    CD1 1479   3.867   0.561   5.578
    7LEU    CD2 1480   4.095   0.530   5.522
    7LEU      C 1481   4.067   0.280   5.934
    7LEU      O 1482   4.075   0.368   6.019
    8LEU      N 1483   4.112   0.155   5.947
    8LEU      H 1484   4.111   0.088   5.873
    8LEU     CA 1485   4.182   0.110   6.068
    8LEU     CB 1486   4.131  -0.031   6.097
    8LEU     CG 1487   3.979  -0.044   6.111
    8LEU    CD1 1488   3.934  -0.189   6.127
    8LEU    CD2 1489   3.927   0.058   6.212
    8LEU      C 1490   4.335   0.106   6.053
    8LEU      O 1491   4.386   0.088   5.942
    9GLU      N 1492   4.399   0.146   6.163
    9GLU      H 1493   4.363   0.204   6.236
    9GLU     CA 1494   4.543   0.120   6.162
    9GLU     CB 1495   4.597   0.261   6.136
    9GLU     CG 1496   4.749   0.266   6.119
    9GLU     CD 1497   4.800   0.408   6.095
    9GLU    OE1 1498   4.819   0.483   6.194
    9GLU    OE2 1499   4.826   0.437   5.976
    9GLU      C 1500   4.588   0.056   6.293
    9GLU      O 1501   4.535   0.081   6.401
   10GLU      N 1502   4.681  -0.038   6.277
   10GLU      H 1503   4.751  -0.040   6.205
   10GLU     CA 1504   4.721  -0.143   6.373
   10GLU     CB 1505   4.748  -0.274   6.299
   10GLU     CG 1506   4.622  -0.330   6.232
   10GLU     CD 1507   4.649  -0.460   6.157
   10GLU    OE1 1508   4.731  -0.459   6.062
   10GLU    OE2 1509   4.585  -0.556   6.205
   10GLU      C 1510   4.839  -0.098   6.460
   10GLU     O1 1511   4.937  -0.048   6.401
   10GLU     O2 1512   4.839  -0.121   6.583
    1ACE     CA 1513   3.455   0.725   7.628
    1ACE      C 1514   3.455   0.775   7.483
    1ACE      O 1515   3.402   0.880   7.449
    2VAL      N 1516   3.550   0.720   7.391
    2VAL      H 1517   3.629   0.668   7.424
    2VAL     CA 1518   3.539   0.745   7.247
    2VAL     CB 1519   3.673   0.749   7.174
    2VAL    CG1 1520   3.739   0.881   7.217
    2VAL    CG2 1521   3.770   0.634   7.201
    2VAL      C 1522   3.440   0.655   7.172
    2VAL      O 1523   3.459   0.537   7.143
    3VAL      N 1524   3.331   0.722   7.135
    3VAL      H 1525   3.316   0.817   7.161
    3VAL     CA 1526   3.217   0.657   7.066
    3VAL     CB 1527   3.130   0.597   7.176
    3VAL    CG1 1528   3.063   0.701   7.266
    3VAL    CG2 1529   3.030   0.498   7.116
    3VAL      C 1530   3.129   0.737   6.970
    3VAL      O 1531   3.110   0.857   6.986
    4VAL      N 1532   3.083   0.669   6.865
    4VAL      H 1533   3.100   0.572   6.850
    4VAL     CA 1534   2.985   0.726   6.772
    4VAL     CB 1535   3.036   0.735   6.628
    4VAL    CG1 1536   2.927   0.782   6.531
    4VAL    CG2 1537   3.160   0.825   6.620
    4VAL      C 1538   2.856   0.644   6.779
    4VAL      O 1539   2.849   0.522   6.763
    5THR      N 1540   2.748   0.719   6.796
    5THR      H 1541   2.748   0.819   6.789
    5THR     CA 1542   2.610   0.668   6.807
    5THR     CB 1543   2.529   0.704   6.931
    5THR    OG1 1544   2.613   0.681   7.044
    5THR    HG1 1545   2.646   0.767   7.082
    5THR    CG2 1546   2.412   0.606   6.939
    5THR      C 1547   2.528   0.706   6.684
    5THR      O 1548   2.499   0.823   6.658
    6LEU      N 1549   2.516   0.606   6.598
    6LEU      H 1550   2.551   0.514   6.614
    6LEU     CA 1551   2.429   0.622   6.480
    6LEU     CB 1552   2.471   0.549   6.352
    6LEU     CG 1553   2.616   0.578   6.312
    6LEU    CD1 1554   2.687   0.453   6.262
    6LEU    CD2 1555   2.618   0.680   6.198
    6LEU      C 1556   2.287   0.574   6.509
    6LEU      O 1557   2.255   0.460   6.543
    7LEU      N 1558   2.205   0.676   6.534
    7LEU      H 1559   2.236   0.771   6.543
    7LEU     CA 1560   2.065   0.648   6.570
    7LEU     CB 1561   2.016   0.742   6.681
    7LEU     CG 1562   1.868   0.743   6.721
    7LEU    CD1 1563   1.848   0.627   6.818
    7LEU    CD2 1564   1.832   0.869   6.801
    7LEU      C 1565   1.975   0.667   6.447
    7LEU      O 1566   1.977   0.772   6.385
    8LEU      N 1567   1.907   0.557   6.417
    8LEU      H 1568   1.889   0.493   6.492
    8LEU     CA 1569   1.828   0.539   6.294
    8LEU     CB 1570   1.843   0.401   6.232
    8LEU     CG 1571   1.990   0.365   6.209
    8LEU    CD1 1572   2.011   0.218   6.246
    8LEU    CD2 1573   2.047   0.398   6.070
    8LEU      C 1574   1.681   0.584   6.295
    8LEU      O 1575   1.624   0.620   6.398
    9GLU      N 1576   1.618   0.588   6.178
    9GLU      H 1577   1.672   0.567   6.097
    9GLU     CA 1578   1.480   0.626   6.141
    9GLU     CB 1579   1.489   0.735   6.034
    9GLU     CG 1580   1.489   0.871   6.104
    9GLU     CD 1581   1.459   0.984   6.006
    9GLU    OE1 1582   1.514   1.093   6.034
    9GLU    OE2 1583   1.372   0.973   5.916
    9GLU      C 1584   1.400   0.512   6.080
    9GLU      O 1585   1.434   0.395   6.097
   10GLU      N 1586   1.291   0.551   6.015
   10GLU      H 1587   1.279   0.649   6.002
   10GLU     CA 1588   1.199   0.469   5.934
   10GLU     CB 1589   1.056   0.480   5.987
   10GLU     CG 1590   0.975   0.360   5.939
   10GLU     CD 1591   0.832   0.349   5.992
   10GLU    OE1 1592   0.825   0.298   6.106
   10GLU    OE2 1593   0.743   0.390   5.915
   10GLU      C 1594   1.200   0.519   5.789
   10GLU     O1 1595   1.173   0.435   5.700
   10GLU     O2 1596   1.245   0.632   5.761
    1ACE     CA 1597   1.540   0.303   7.047
    1ACE      C 1598   1.640   0.221   6.964
    1ACE      O 1599   1.668   0.110   7.010
    2VAL      N 1600   1.642   0.248   6.824
    2VAL      H 1601   1.577   0.314   6.789
    2VAL     CA 1602   1.729   0.174   6.731
    2VAL     CB 1603   1.658   0.161   6.595
    2VAL    CG1 1604   1.747   0.087   6.496
    2VAL    CG2 1605   1.526   0.085   6.596
    2VAL      C 1606   1.870   0.233   6.724
    2VAL      O 1607   1.891   0.333   6.656
    3VAL      N 1608   1.967   0.176   6.795
    3VAL      H 1609   1.954   0.081   6.824
    3VAL     CA 1610   2.101   0.234   6.812
    3VAL     CB 1611   2.116   0.249   6.964
    3VAL    CG1 1612   2.249   0.304   7.016
    3VAL    CG2 1613   2.008   0.336   7.029
    3VAL      C 1614   2.209   0.146   6.748
    3VAL      O 1615   2.217   0.027   6.774
    4VAL      N 1616   2.288   0.211   6.663
    4VAL      H 1617   2.270   0.296   6.614
    4VAL     CA 1618   2.423   0.162   6.629
    4VAL     CB 1619   2.448   0.158   6.478
    4VAL    CG1 1620   2.558   0.066   6.424
    4VAL    CG2 1621   2.330   0.108   6.395
    4VAL      C 1622   2.533   0.237   6.703
    4VAL      O 1623   2.575   0.346   6.664
    5THR      N 1624   2.567   0.179   6.818
    5THR      H 1625   2.540   0.086   6.844
    5THR     CA 1626   2.688   0.226   6.887
    5THR     CB 1627   2.689   0.207   7.039
    5THR    OG1 1628   2.629   0.089   7.093
    5THR    HG1 1629   2.677   0.067   7.178
    5THR    CG2 1630   2.620   0.324   7.107
    5THR      C 1631   2.817   0.172   6.825
    5THR      O 1632   2.832   0.052   6.805
    6LEU      N 1633   2.908   0.261   6.788
    6LEU      H 1634   2.882   0.358   6.786
    6LEU     CA 1635   3.038   0.224   6.730
    6LEU     CB 1636   3.040   0.299   6.597
    6LEU     CG 1637   3.145   0.244   6.500
    6LEU    CD1 1638   3.119   0.099   6.458
    6LEU    CD2 1639   3.121   0.320   6.369
    6LEU      C 1640   3.154   0.281   6.813
    6LEU      O 1641   3.142   0.395   6.859
    7LEU      N 1642   3.188   0.183   6.896
    7LEU      H 1643   3.156   0.088   6.889
    7LEU     CA 1644   3.303   0.196   6.986
    7LEU     CB 1645   3.290   0.095   7.101
    7LEU     CG 1646   3.392   0.125   7.211
    7LEU    CD1 1647   3.332   0.218   7.316
    7LEU    CD2 1648   3.461  -0.001   7.265
    7LEU      C 1649   3.437   0.186   6.913
    7LEU      O 1650   3.471   0.085   6.852
    8LEU      N 1651   3.524   0.282   6.942
    8LEU      H 1652   3.505   0.356   7.007
    8LEU     CA 1653   3.646   0.298   6.861
    8LEU     CB 1654   3.658   0.448   6.833
    8LEU     CG 1655   3.543   0.517   6.760
    8LEU    CD1 1656   3.586   0.664   6.755
    8LEU    CD2 1657   3.543   0.472   6.614
    8LEU      C 1658   3.770   0.248   6.936
    8LEU      O 1659   3.808   0.317   7.030
    9GLU      N 1660   3.844   0.156   6.873
    9GLU      H 1661   3.825   0.122   6.781
    9GLU     CA 1662   3.954   0.079   6.932
    9GLU     CB 1663   3.901  -0.062   6.959
    9GLU     CG 1664   3.829  -0.072   7.094
    9GLU     CD 1665   3.938  -0.082   7.200
    9GLU    OE1 1666   3.906  -0.030   7.309
    9GLU    OE2 1667   4.041  -0.149   7.176
    9GLU      C 1668   4.091   0.078   6.865
    9GLU      O 1669   4.099   0.098   6.744
   10GLU      N 1670   4.193   0.092   6.950
   10GLU      H 1671   4.190   0.056   7.043
   10GLU     CA 1672   4.332   0.126   6.919
   10GLU     CB 1673   4.360   0.231   7.027
   10GLU     CG 1674   4.477   0.329   7.014
   10GLU     CD 1675   4.511   0.389   7.151
   10GLU    OE1 1676   4.415   0.417   7.225
   10GLU    OE2 1677   4.631   0.410   7.179
   10GLU      C 1678   4.420   0.001   6.930
   10GLU     O1 1679   4.517  -0.030   6.858
   10GLU     O2 1680   4.393  -0.072   7.028
    1ACE     CA 1681   3.649   0.547   7.936
    1ACE      C 1682   3.535   0.446   7.936
    1ACE      O 1683   3.554   0.328   7.907
    2VAL      N 1684   3.415   0.482   8.006
    2VAL      H 1685   3.408   0.571   8.051
    2VAL     CA 1686   3.310   0.383   8.032
    2VAL     CB 1687   3.276   0.358   8.179
    2VAL    CG1 1688   3.201   0.225   8.188
    2VAL    CG2 1689   3.400   0.357   8.269
    2VAL      C 1690   3.180   0.427   7.966
    2VAL      O 1691   3.121   0.528   8.005
    3VAL      N 1692   3.128   0.349   7.871
    3VAL      H 1693   3.166   0.260   7.846
    3VAL     CA 1694   3.009   0.385   7.794
    3VAL     CB 1695   3.018   0.393   7.642
    3VAL    CG1 1696   2.899   0.476   7.594
    3VAL    CG2 1697   3.137   0.476   7.593
    3VAL      C 1698   2.891   0.297   7.837
    3VAL      O 1699   2.879   0.187   7.784
    4VAL      N 1700   2.791   0.357   7.903
    4VAL      H 1701   2.801   0.450   7.938
    4VAL     CA 1702   2.681   0.279   7.960
    4VAL     CB 1703   2.663   0.309   8.109
    4VAL    CG1 1704   2.546   0.230   8.169
    4VAL    CG2 1705   2.788   0.292   8.196
    4VAL      C 1706   2.556   0.300   7.874
    4VAL      O 1707   2.497   0.408   7.869
    5THR      N 1708   2.504   0.204   7.797
    5THR      H 1709   2.543   0.112   7.801
    5THR     CA 1710   2.383   0.216   7.714
    5THR     CB 1711   2.402   0.143   7.580
    5THR    OG1 1712   2.537   0.145   7.530
    5THR    HG1 1713   2.536   0.102   7.440
    5THR    CG2 1714   2.310   0.217   7.482
    5THR      C 1715   2.265   0.152   7.787
    5THR      O 1716   2.252   0.030   7.800
    6LEU      N 1717   2.187   0.238   7.852
    6LEU      H 1718   2.205   0.336   7.860
    6LEU     CA 1719   2.068   0.196   7.927
    6LEU     CB 1720   2.054   0.281   8.053
    6LEU     CG 1721   2.153   0.266   8.168
    6LEU    CD1 1722   2.138   0.370   8.280
    6LEU    CD2 1723   2.144   0.123   8.222
    6LEU      C 1724   1.944   0.217   7.839
    6LEU      O 1725   1.900   0.330   7.817
    7LEU      N 1726   1.899   0.105   7.783
    7LEU      H 1727   1.936   0.014   7.800
    7LEU     CA 1728   1.776   0.097   7.702
    7LEU     CB 1729   1.783  -0.011   7.594
    7LEU     CG 1730   1.666   0.003   7.497
    7LEU    CD1 1731   1.655   0.142   7.435
    7LEU    CD2 1732   1.691  -0.109   7.395
    7LEU      C 1733   1.658   0.076   7.797
    7LEU      O 1734   1.625  -0.040   7.820
    8LEU      N 1735   1.591   0.188   7.824
    8LEU      H 1736   1.634   0.272   7.791
    8LEU     CA 1737   1.484   0.193   7.924
    8LEU     CB 1738   1.486   0.326   8.000
    8LEU     CG 1739   1.417   0.331   8.136
    8LEU    CD1 1740   1.475   0.215   8.219
    8LEU    CD2 1741   1.435   0.459   8.217
    8LEU      C 1742   1.348   0.175   7.856
    8LEU      O 1743   1.291   0.262   7.790
    9GLU      N 1744   1.298   0.052   7.861
    9GLU      H 1745   1.328  -0.012   7.931
    9GLU     CA 1746   1.170   0.014   7.800
    9GLU     CB 1747   1.191  -0.102   7.703
    9GLU     CG 1748   1.177  -0.065   7.555
    9GLU     CD 1749   1.031  -0.046   7.514
    9GLU    OE1 1750   0.998   0.061   7.460
    9GLU    OE2 1751   0.951  -0.140   7.538
    9GLU      C 1752   1.058  -0.005   7.903
    9GLU      O 1753   1.077   0.009   8.024
   10GLU      N 1754   0.939   0.006   7.846
   10GLU      H 1755   0.923   0.042   7.754
   10GLU     CA 1756   0.814   0.001   7.924
   10GLU     CB 1757   0.721   0.118   7.889
   10GLU     CG 1758   0.605   0.140   7.986
   10GLU     CD 1759   0.508   0.258   7.976
   10GLU    OE1 1760   0.552   0.371   8.005
   10GLU    OE2 1761   0.387   0.229   7.966
   10GLU      C 1762   0.748  -0.137   7.919
   10GLU     O1 1763   0.755  -0.214   8.017
   10GLU     O2 1764   0.676  -0.159   7.819
    1ACE     CA 1765   1.192   0.428   7.398
    1ACE      C 1766   1.286   0.538   7.450
    1ACE      O 1767   1.304   0.648   7.398
    2VAL      N 1768   1.358   0.498   7.567
    2VAL      H 1769   1.349   0.404   7.599
    2VAL     CA 1770   1.466   0.580   7.624
    2VAL     CB 1771   1.429   0.626   7.766
    2VAL    CG1 1772   1.536   0.721   7.821
    2VAL    CG2 1773   1.288   0.685   7.774
    2VAL      C 1774   1.606   0.520   7.627
    2VAL      O 1775   1.629   0.413   7.684
    3VAL      N 1776   1.693   0.578   7.543
    3VAL      H 1777   1.669   0.644   7.472
    3VAL     CA 1778   1.828   0.522   7.531
    3VAL     CB 1779   1.873   0.493   7.388
    3VAL    CG1 1780   1.967   0.373   7.405
    3VAL    CG2 1781   1.765   0.478   7.280
    3VAL      C 1782   1.928   0.623   7.589
    3VAL      O 1783   1.949   0.735   7.543
    4VAL      N 1784   1.967   0.589   7.712
    4VAL      H 1785   1.902   0.534   7.765
    4VAL     CA 1786   2.054   0.675   7.792
    4VAL     CB 1787   2.018   0.653   7.940
    4VAL    CG1 1788   2.105   0.726   8.043
    4VAL    CG2 1789   1.871   0.674   7.976
    4VAL      C 1790   2.196   0.622   7.770
    4VAL      O 1791   2.221   0.506   7.799
    5THR      N 1792   2.269   0.701   7.691
    5THR      H 1793   2.227   0.776   7.640
    5THR     CA 1794   2.413   0.677   7.675
    5THR     CB 1795   2.483   0.725   7.548
    5THR    OG1 1796   2.393   0.788   7.457
    5THR    HG1 1797   2.365   0.719   7.391
    5THR    CG2 1798   2.568   0.614   7.486
    5THR      C 1799   2.490   0.746   7.788
    5THR      O 1800   2.506   0.867   7.792
    6LEU      N 1801   2.549   0.673   7.883
    6LEU      H 1802   2.549   0.573   7.883
    6LEU     CA 1803   2.594   0.742   8.004
    6LEU     CB 1804   2.542   0.680   8.134
    6LEU     CG 1805   2.604   0.741   8.260
    6LEU    CD1 1806   2.521   0.864   8.297
    6LEU    CD2 1807   2.586   0.640   8.373
    6LEU      C 1808   2.747   0.731   8.002
    6LEU      O 1809   2.803   0.626   8.033
    7LEU      N 1810   2.809   0.830   7.939
    7LEU      H 1811   2.759   0.914   7.916
    7LEU     CA 1812   2.951   0.828   7.902
    7LEU     CB 1813   2.998   0.904   7.777
    7LEU     CG 1814   2.970   0.853   7.636
    7LEU    CD1 1815   2.835   0.901   7.585
    7LEU    CD2 1816   3.089   0.896   7.549
    7LEU      C 1817   3.029   0.884   8.021
    7LEU      O 1818   3.019   1.003   8.053
    8LEU      N 1819   3.101   0.790   8.081
    8LEU      H 1820   3.092   0.693   8.058
    8LEU     CA 1821   3.190   0.819   8.195
    8LEU     CB 1822   3.162   0.706   8.294
    8LEU     CG 1823   3.015   0.698   8.337
    8LEU    CD1 1824   2.979   0.596   8.445
    8LEU    CD2 1825   2.958   0.833   8.381
    8LEU      C 1826   3.340   0.814   8.164
    8LEU      O 1827   3.388   0.729   8.090
    9GLU      N 1828   3.411   0.923   8.193
    9GLU      H 1829   3.359   1.002   8.225
    9GLU     CA 1830   3.557   0.929   8.188
    9GLU     CB 1831   3.602   1.076   8.195
    9GLU     CG 1832   3.586   1.129   8.338
    9GLU     CD 1833   3.678   1.247   8.369
    9GLU    OE1 1834   3.623   1.347   8.420
    9GLU    OE2 1835   3.801   1.239   8.349
    9GLU      C 1836   3.644   0.838   8.274
    9GLU      O 1837   3.600   0.796   8.381
   10GLU      N 1838   3.753   0.790   8.216
   10GLU      H 1839   3.772   0.814   8.120
   10GLU     CA 1840   3.857   0.711   8.283
   10GLU     CB 1841   3.841   0.566   8.239
   10GLU     CG 1842   3.775   0.469   8.337
   10GLU     CD 1843   3.875   0.383   8.415
   10GLU    OE1 1844   3.846   0.365   8.535
   10GLU    OE2 1845   3.980   0.338   8.364
   10GLU      C 1846   3.989   0.768   8.230
   10GLU     O1 1847   4.034   0.863   8.296
   10GLU     O2 1848   4.051   0.716   8.134
    1ACE     CA 1849   3.605   0.868   9.549
    1ACE      C 1850   3.478   0.896   9.469
    1ACE      O 1851   3.369   0.898   9.526
    2VAL      N 1852   3.496   0.905   9.327
    2VAL      H 1853   3.569   0.848   9.289
    2VAL     CA 1854   3.386   0.936   9.234
    2VAL     CB 1855   3.442   0.923   9.092
    2VAL    CG1 1856   3.336   0.923   8.982
    2VAL    CG2 1857   3.517   1.053   9.064
    2VAL      C 1858   3.265   0.844   9.248
    2VAL      O 1859   3.268   0.722   9.232
    3VAL      N 1860   3.153   0.903   9.289
    3VAL      H 1861   3.139   0.999   9.315
    3VAL     CA 1862   3.031   0.821   9.284
    3VAL     CB 1863   2.981   0.810   9.428
    3VAL    CG1 1864   2.877   0.698   9.426
    3VAL    CG2 1865   3.088   0.770   9.530
    3VAL      C 1866   2.928   0.888   9.192
    3VAL      O 1867   2.897   1.007   9.188
    4VAL      N 1868   2.902   0.808   9.089
    4VAL      H 1869   2.946   0.719   9.081
    4VAL     CA 1870   2.802   0.850   8.989
    4VAL     CB 1871   2.850   0.830   8.845
    4VAL    CG1 1872   2.753   0.894   8.746
    4VAL    CG2 1873   2.988   0.894   8.828
    4VAL      C 1874   2.678   0.763   9.007
    4VAL      O 1875   2.689   0.644   8.978
    5THR      N 1876   2.577   0.809   9.081
    5THR      H 1877   2.583   0.895   9.133
    5THR     CA 1878   2.446   0.743   9.093
    5THR     CB 1879   2.410   0.746   9.241
    5THR    OG1 1880   2.501   0.663   9.314
    5THR    HG1 1881   2.521   0.713   9.399
    5THR    CG2 1882   2.274   0.683   9.271
    5THR      C 1883   2.341   0.816   9.009
    5THR      O 1884   2.292   0.923   9.047
    6LEU      N 1885   2.316   0.761   8.890
    6LEU      H 1886   2.365   0.680   8.860
    6LEU     CA 1887   2.198   0.787   8.807
    6LEU     CB 1888   2.230   0.764   8.660
    6LEU     CG 1889   2.133   0.825   8.558
    6LEU    CD1 1890   2.175   0.972   8.555
    6LEU    CD2 1891   2.159   0.761   8.422
    6LEU      C 1892   2.073   0.702   8.831
    6LEU      O 1893   2.078   0.579   8.830
    7LEU      N 1894   1.971   0.770   8.881
    7LEU      H 1895   1.973   0.870   8.892
    7LEU     CA 1896   1.839   0.710   8.904
    7LEU     CB 1897   1.786   0.758   9.039
    7LEU     CG 1898   1.638   0.736   9.068
    7LEU    CD1 1899   1.606   0.588   9.088
    7LEU    CD2 1900   1.608   0.807   9.200
    7LEU      C 1901   1.743   0.742   8.789
    7LEU      O 1902   1.742   0.857   8.744
    8LEU      N 1903   1.690   0.634   8.734
    8LEU      H 1904   1.726   0.542   8.752
    8LEU     CA 1905   1.579   0.635   8.637
    8LEU     CB 1906   1.620   0.545   8.521
    8LEU     CG 1907   1.739   0.614   8.453
    8LEU    CD1 1908   1.828   0.509   8.386
    8LEU    CD2 1909   1.693   0.712   8.346
    8LEU      C 1910   1.443   0.602   8.701
    8LEU      O 1911   1.407   0.485   8.719
    9GLU      N 1912   1.367   0.709   8.717
    9GLU      H 1913   1.381   0.796   8.670
    9GLU     CA 1914   1.253   0.710   8.810
    9GLU     CB 1915   1.271   0.814   8.921
    9GLU     CG 1916   1.175   0.791   9.038
    9GLU     CD 1917   1.142   0.913   9.125
    9GLU    OE1 1918   1.138   1.028   9.078
    9GLU    OE2 1919   1.114   0.895   9.246
    9GLU      C 1920   1.124   0.752   8.739
    9GLU      O 1921   1.125   0.855   8.672
   10GLU      N 1922   1.013   0.679   8.746
   10GLU      H 1923   1.020   0.584   8.778
   10GLU     CA 1924   0.886   0.712   8.680
   10GLU     CB 1925   0.877   0.628   8.553
   10GLU     CG 1926   0.803   0.693   8.436
   10GLU     CD 1927   0.801   0.612   8.306
   10GLU    OE1 1928   0.717   0.520   8.304
   10GLU    OE2 1929   0.874   0.637   8.207
   10GLU      C 1930   0.758   0.692   8.761
   10GLU     O1 1931   0.664   0.774   8.762
   10GLU     O2 1932   0.758   0.594   8.839
    1ACE     CA 1933   1.355   0.263   9.039
    1ACE      C 1934   1.471   0.178   8.986
    1ACE      O 1935   1.523   0.090   9.055
    2VAL      N 1936   1.534   0.241   8.874
    2VAL      H 1937   1.493   0.328   8.848
    2VAL     CA 1938   1.667   0.204   8.824
    2VAL     CB 1939   1.679   0.197   8.671
    2VAL    CG1 1940   1.801   0.118   8.622
    2VAL    CG2 1941   1.557   0.142   8.598
    2VAL      C 1942   1.778   0.294   8.879
    2VAL      O 1943   1.811   0.402   8.830
    3VAL      N 1944   1.838   0.243   8.986
    3VAL      H 1945   1.811   0.155   9.026
    3VAL     CA 1946   1.943   0.312   9.063
    3VAL     CB 1947   1.920   0.302   9.214
    3VAL    CG1 1948   1.979   0.424   9.285
    3VAL    CG2 1949   1.785   0.241   9.253
    3VAL      C 1950   2.082   0.261   9.025
    3VAL      O 1951   2.138   0.170   9.084
    4VAL      N 1952   2.139   0.334   8.929
    4VAL      H 1953   2.117   0.432   8.920
    4VAL     CA 1954   2.267   0.295   8.868
    4VAL     CB 1955   2.275   0.330   8.720
    4VAL    CG1 1956   2.404   0.274   8.658
    4VAL    CG2 1957   2.150   0.277   8.650
    4VAL      C 1958   2.385   0.350   8.948
    4VAL      O 1959   2.447   0.448   8.907
    5THR      N 1960   2.451   0.278   9.038
    5THR      H 1961   2.402   0.198   9.074
    5THR     CA 1962   2.559   0.334   9.120
    5THR     CB 1963   2.535   0.300   9.267
    5THR    OG1 1964   2.409   0.357   9.301
    5THR    HG1 1965   2.419   0.456   9.291
    5THR    CG2 1966   2.636   0.361   9.364
    5THR      C 1967   2.691   0.280   9.066
    5THR      O 1968   2.720   0.163   9.093
    6LEU      N 1969   2.762   0.367   8.995
    6LEU      H 1970   2.727   0.460   8.986
    6LEU     CA 1971   2.899   0.347   8.944
    6LEU     CB 1972   2.931   0.405   8.806
    6LEU     CG 1973   2.875   0.321   8.692
    6LEU    CD1 1974   2.738   0.370   8.644
    6LEU    CD2 1975   2.978   0.281   8.586
    6LEU      C 1976   3.001   0.392   9.049
    6LEU      O 1977   3.020   0.512   9.067
    7LEU      N 1978   3.065   0.294   9.113
    7LEU      H 1979   3.053   0.197   9.093
    7LEU     CA 1980   3.167   0.331   9.211
    7LEU     CB 1981   3.175   0.237   9.332
    7LEU     CG 1982   3.052   0.248   9.421
    7LEU    CD1 1983   3.051   0.139   9.528
    7LEU    CD2 1984   3.034   0.381   9.495
    7LEU      C 1985   3.305   0.328   9.145
    7LEU      O 1986   3.350   0.221   9.102
    8LEU      N 1987   3.350   0.444   9.097
    8LEU      H 1988   3.305   0.532   9.110
    8LEU     CA 1989   3.475   0.453   9.021
    8LEU     CB 1990   3.457   0.550   8.903
    8LEU     CG 1991   3.351   0.519   8.798
    8LEU    CD1 1992   3.360   0.637   8.700
    8LEU    CD2 1993   3.391   0.391   8.725
    8LEU      C 1994   3.599   0.487   9.104
    8LEU      O 1995   3.622   0.600   9.146
    9GLU      N 1996   3.687   0.388   9.112
    9GLU      H 1997   3.654   0.293   9.109
    9GLU     CA 1998   3.818   0.404   9.177
    9GLU     CB 1999   3.829   0.311   9.298
    9GLU     CG 2000   3.746   0.352   9.420
    9GLU     CD 2001   3.752   0.261   9.543
    9GLU    OE1 2002   3.651   0.251   9.616
    9GLU    OE2 2003   3.855   0.195   9.571
    9GLU      C 2004   3.939   0.389   9.084
    9GLU      O 2005   3.935   0.334   8.974
   10GLU      N 2006   4.045   0.455   9.129
   10GLU      H 2007   4.047   0.505   9.216
   10GLU     CA 2008   4.179   0.447   9.070
   10GLU     CB 2009   4.231   0.578   9.009
   10GLU     CG 2010   4.251   0.691   9.111
   10GLU     CD 2011   4.270   0.830   9.051
   10GLU    OE1 2012   4.178   0.916   9.046
   10GLU    OE2 2013   4.388   0.853   9.017
   10GLU      C 2014   4.285   0.385   9.162
   10GLU     O1 2015   4.279   5.395   9.286
   10GLU     O2 2016   4.368   0.312   9.104
    1ACE     CA 2017   4.843   0.884   3.850
    1ACE      C 2018   4.691   0.866   3.842
    1ACE      O 2019   4.639   0.839   3.734
    2VAL      N 2020   4.628   0.846   3.968
    2VAL      H 2021   4.681   0.830   4.052
    2VAL     CA 2022   4.483   0.839   3.986
    2VAL     CB 2023   4.451   0.813   4.133
    2VAL    CG1 2024   4.302   0.794   4.161
    2VAL    CG2 2025   4.525   0.699   4.203
    2VAL      C 2026   4.414   0.968   3.940
    2VAL      O 2027   4.412   1.074   4.004
    3VAL      N 2028   4.375   0.953   3.814
    3VAL      H 2029   4.398   0.873   3.759
    3VAL     CA 2030   4.285   1.049   3.748
    3VAL     CB 2031   4.351   1.120   3.629
    3VAL    CG1 2032   4.491   1.163   3.676
    3VAL    CG2 2033   4.364   1.031   3.505
    3VAL      C 2034   4.147   0.992   3.718
    3VAL      O 2035   4.133   0.871   3.701
    4VAL      N 2036   4.048   1.066   3.768
    4VAL      H 2037   4.067   1.136   3.836
    4VAL     CA 2038   3.906   1.026   3.766
    4VAL     CB 2039   3.848   1.010   3.906
    4VAL    CG1 2040   3.701   0.967   3.902
    4VAL    CG2 2041   3.928   0.923   4.003
    4VAL      C 2042   3.829   1.130   3.684
    4VAL      O 2043   3.823   1.246   3.724
    5THR      N 2044   3.762   1.082   3.579
    5THR      H 2045   3.778   0.989   3.546
    5THR     CA 2046   3.677   1.170   3.498
    5THR     CB 2047   3.731   1.178   3.354
    5THR    OG1 2048   3.762   1.050   3.299
    5THR    HG1 2049   3.679   0.994   3.289
    5THR    CG2 2050   3.842   1.277   3.320
    5THR      C 2051   3.529   1.135   3.514
    5THR      O 2052   3.493   1.030   3.459
    6LEU      N 2053   3.446   1.215   3.580
    6LEU      H 2054   3.477   1.290   3.639
    6LEU     CA 2055   3.301   1.194   3.591
    6LEU     CB 2056   3.258   1.211   3.737
    6LEU     CG 2057   3.124   1.157   3.789
    6LEU    CD1 2058   3.129   1.167   3.942
    6LEU    CD2 2059   2.995   1.221   3.738
    6LEU      C 2060   3.227   1.276   3.485
    6LEU      O 2061   3.208   1.397   3.501
    7LEU      N 2062   3.189   1.211   3.376
    7LEU      H 2063   3.214   1.115   3.364
    7LEU     CA 2064   3.115   1.276   3.266
    7LEU     CB 2065   3.140   1.192   3.141
    7LEU     CG 2066   3.279   1.215   3.083
    7LEU    CD1 2067   3.365   1.098   3.130
    7LEU    CD2 2068   3.267   1.203   2.931
    7LEU      C 2069   2.965   1.280   3.299
    7LEU      O 2070   2.913   1.178   3.344
    8LEU      N 2071   2.907   1.399   3.302
    8LEU      H 2072   2.970   1.476   3.314
    8LEU     CA 2073   2.762   1.420   3.313
    8LEU     CB 2074   2.738   1.538   3.407
    8LEU     CG 2075   2.727   1.500   3.555
    8LEU    CD1 2076   2.686   1.617   3.645
    8LEU    CD2 2077   2.622   1.391   3.580
    8LEU      C 2078   2.700   1.422   3.173
    8LEU      O 2079   2.697   1.529   3.113
    9GLU      N 2080   2.660   1.304   3.129
    9GLU      H 2081   2.658   1.219   3.182
    9GLU     CA 2082   2.602   1.292   2.994
    9GLU     CB 2083   2.648   1.166   2.920
    9GLU     CG 2084   2.800   1.179   2.902
    9GLU     CD 2085  -2.153   1.083   2.796
    9GLU    OE1 2086  -2.146   0.963   2.833
    9GLU    OE2 2087  -2.172   1.116   2.677
    9GLU      C 2088   2.450   1.306   3.001
    9GLU      O 2089   2.384   1.272   3.099
   10GLU      N 2090   2.406   1.378   2.898
   10GLU      H 2091   2.458   1.439   2.839
   10GLU     CA 2092   2.261   1.385   2.873
   10GLU     CB 2093   2.194   1.522   2.878
   10GLU     CG 2094   2.221   1.597   3.009
   10GLU     CD 2095   2.149   1.732   3.013
   10GLU    OE1 2096   2.028   1.728   2.982
   10GLU    OE2 2097   2.181   1.827   3.087
   10GLU      C 2098   2.227   1.302   2.749
   10GLU     O1 2099   2.132   1.221   2.758
   10GLU     O2 2100   2.300   1.311   2.648
    1ACE     CA 2101   2.914   1.595   2.825
    1ACE      C 2102   3.001   1.688   2.910
    1ACE      O 2103   3.101   1.745   2.868
    2VAL      N 2104   2.949   1.721   3.039
    2VAL      H 2105   2.851   1.732   3.052
    2VAL     CA 2106   3.029   1.794   3.138
    2VAL     CB 2107   2.933   1.876   3.225
    2VAL    CG1 2108   3.004   1.939   3.345
    2VAL    CG2 2109   2.865   1.988   3.146
    2VAL      C 2110   3.118   1.705   3.225
    2VAL      O 2111   3.071   1.632   3.313
    3VAL      N 2112   3.245   1.740   3.210
    3VAL      H 2113   3.269   1.832   3.177
    3VAL     CA 2114   3.350   1.646   3.250
    3VAL     CB 2115   3.461   1.618   3.148
    3VAL    CG1 2116   3.552   1.504   3.195
    3VAL    CG2 2117   3.401   1.597   3.009
    3VAL      C 2118   3.401   1.691   3.387
    3VAL      O 2119   3.499   1.764   3.392
    4VAL      N 2120   3.335   1.647   3.494
    4VAL      H 2121   3.248   1.597   3.492
    4VAL     CA 2122   3.377   1.684   3.630
    4VAL     CB 2123   3.253   1.700   3.718
    4VAL    CG1 2124   3.306   1.758   3.849
    4VAL    CG2 2125   3.162   1.812   3.669
    4VAL      C 2126   3.490   1.595   3.682
    4VAL      O 2127   3.478   1.474   3.702
    5THR      N 2128   3.604   1.646   3.728
    5THR      H 2129   3.605   1.736   3.772
    5THR     CA 2130   3.731   1.577   3.755
    5THR     CB 2131   3.857   1.628   3.685
    5THR    OG1 2132   3.865   1.771   3.689
    5THR    HG1 2133   3.891   1.801   3.781
    5THR    CG2 2134   3.855   1.587   3.538
    5THR      C 2135   3.777   1.564   3.901
    5THR      O 2136   3.764   1.657   3.981
    6LEU      N 2137   3.835   1.449   3.931
    6LEU      H 2138   3.837   1.376   3.862
    6LEU     CA 2139   3.911   1.415   4.052
    6LEU     CB 2140   3.841   1.315   4.145
    6LEU     CG 2141   3.895   1.332   4.287
    6LEU    CD1 2142   3.879   1.475   4.339
    6LEU    CD2 2143   3.839   1.232   4.388
    6LEU      C 2144   4.058   1.385   4.022
    6LEU      O 2145   4.088   1.289   3.950
    7LEU      N 2146   4.154   1.475   4.041
    7LEU      H 2147   4.123   1.563   4.077
    7LEU     CA 2148   4.294   1.461   4.001
    7LEU     CB 2149   4.321   1.588   3.920
    7LEU     CG 2150   4.341   1.562   3.770
    7LEU    CD1 2151   4.215   1.514   3.699
    7LEU    CD2 2152   4.378   1.698   3.710
    7LEU      C 2153   4.386   1.452   4.123
    7LEU      O 2154   4.395   1.535   4.213
    8LEU      N 2155   4.448   1.334   4.124
    8LEU      H 2156   4.403   1.252   4.089
    8LEU     CA 2157   4.543   1.295   4.229
    8LEU     CB 2158   4.474   1.187   4.313
    8LEU     CG 2159   4.517   1.169   4.459
    8LEU    CD1 2160   4.664   1.127   4.461
    8LEU    CD2 2161   4.473   1.287   4.545
    8LEU      C 2162   4.678   1.250   4.173
    8LEU      O 2163   4.694   1.131   4.145
    9GLU      N 2164   4.776   1.338   4.152
    9GLU      H 2165   4.750   1.434   4.155
    9GLU     CA 2166   4.906   1.300   4.095
    9GLU     CB 2167   4.920   1.355   3.953
    9GLU     CG 2168   4.827   1.276   3.861
    9GLU     CD 2169   4.883   1.260   3.720
    9GLU    OE1 2170   4.972   1.175   3.699
    9GLU    OE2 2171   4.872   1.361   3.646
    9GLU      C 2172   5.027   1.345   4.177
    9GLU      O 2173   5.019   1.446   4.246
   10GLU      N 2174   5.127   1.258   4.185
   10GLU      H 2175   5.119   1.160   4.169
   10GLU     CA 2176   5.258   1.300   4.239
   10GLU     CB 2177   5.292   1.248   4.378
   10GLU     CG 2178   5.221   1.324   4.490
   10GLU     CD 2179   5.276   1.289   4.628
   10GLU    OE1 2180   5.367   1.355   4.683
   10GLU    OE2 2181   5.219   1.196   4.689
   10GLU      C 2182   5.367   1.263   4.138
   10GLU     O1 2183   5.371   1.146   4.093
   10GLU     O2 2184   5.415   1.362   4.080
    1ACE     CA 2185   4.397   0.895   5.598
    1ACE      C 2186   4.357   1.019   5.518
    1ACE      O 2187   4.295   1.112   5.569
    2VAL      N 2188   4.388   1.011   5.379
    2VAL      H 2189   4.428   0.925   5.346
    2VAL     CA 2190   4.366   1.124   5.288
    2VAL     CB 2191   4.477   1.148   5.185
    2VAL    CG1 2192   4.447   1.281   5.116
    2VAL    CG2 2193   4.611   1.167   5.255
    2VAL      C 2194   4.234   1.113   5.212
    2VAL      O 2195   4.201   1.007   5.159
    3VAL      N 2196   4.138   1.198   5.249
    3VAL      H 2197   4.157   1.286   5.291
    3VAL     CA 2198   4.000   1.188   5.201
    3VAL     CB 2199   3.893   1.188   5.311
    3VAL    CG1 2200   3.762   1.122   5.269
    3VAL    CG2 2201   3.946   1.138   5.446
    3VAL      C 2202   3.973   1.294   5.093
    3VAL      O 2203   3.940   1.408   5.123
    4VAL      N 2204   3.976   1.249   4.968
    4VAL      H 2205   4.000   1.153   4.953
    4VAL     CA 2206   3.976   1.342   4.855
    4VAL     CB 2207   4.084   1.311   4.750
    4VAL    CG1 2208   4.084   1.419   4.641
    4VAL    CG2 2209   4.226   1.300   4.804
    4VAL      C 2210   3.834   1.340   4.798
    4VAL      O 2211   3.784   1.242   4.742
    5THR      N 2212   3.763   1.451   4.811
    5THR      H 2213   3.803   1.538   4.840
    5THR     CA 2214   3.621   1.457   4.771
    5THR     CB 2215   3.531   1.535   4.867
    5THR    OG1 2216   3.583   1.667   4.889
    5THR    HG1 2217   3.508   1.725   4.918
    5THR    CG2 2218   3.519   1.458   4.998
    5THR      C 2219   3.587   1.500   4.628
    5THR      O 2220   3.613   1.616   4.597
    6LEU      N 2221   3.492   1.426   4.571
    6LEU      H 2222   3.475   1.332   4.600
    6LEU     CA 2223   3.417   1.470   4.452
    6LEU     CB 2224   3.445   1.382   4.330
    6LEU     CG 2225   3.414   1.455   4.199
    6LEU    CD1 2226   3.514   1.570   4.186
    6LEU    CD2 2227   3.438   1.354   4.087
    6LEU      C 2228   3.267   1.474   4.481
    6LEU      O 2229   3.212   1.364   4.488
    7LEU      N 2230   3.218   1.593   4.516
    7LEU      H 2231   3.279   1.672   4.521
    7LEU     CA 2232   3.077   1.628   4.536
    7LEU     CB 2233   3.061   1.682   4.678
    7LEU     CG 2234   3.061   1.578   4.790
    7LEU    CD1 2235   3.099   1.645   4.922
    7LEU    CD2 2236   2.925   1.510   4.795
    7LEU      C 2237   3.033   1.735   4.436
    7LEU      O 2238   3.105   1.822   4.386
    8LEU      N 2239   2.905   1.727   4.401
    8LEU      H 2240   2.851   1.648   4.429
    8LEU     CA 2241   2.834   1.814   4.307
    8LEU     CB 2242   2.764   1.724   4.204
    8LEU     CG 2243   2.837   1.688   4.075
    8LEU    CD1 2244   2.885   1.813   4.002
    8LEU    CD2 2245   2.962   1.606   4.111
    8LEU      C 2246   2.729   1.898   4.380
    8LEU      O 2247   2.616   1.853   4.397
    9GLU      N 2248   2.769   2.015   4.428
    9GLU      H 2249   2.855   2.063   4.406
    9GLU     CA 2250   2.678   2.095   4.511
    9GLU     CB 2251   2.764   2.187   4.598
    9GLU     CG 2252   2.821   2.097   4.708
    9GLU     CD 2253   2.862   2.182   4.829
    9GLU    OE1 2254   2.803   2.289   4.855
    9GLU    OE2 2255   2.940   2.131   4.912
    9GLU      C 2256   2.577   2.180   4.432
    9GLU      O 2257   2.626   2.275   4.371
   10GLU      N 2258   2.452   2.136   4.422
   10GLU      H 2259   2.411   2.070   4.485
   10GLU     CA 2260   2.339   2.201   4.356
   10GLU     CB 2261   2.304   2.123   4.229
   10GLU     CG 2262   2.211   2.194   4.130
   10GLU     CD 2263   2.189   2.121   3.997
   10GLU    OE1 2264   2.075   2.128   3.946
   10GLU    OE2 2265   2.281   2.053   3.948
   10GLU      C 2266   2.222   2.204   4.455
   10GLU     O1 2267   2.136   2.294   4.442
   10GLU     O2 2268   2.206   2.120   4.546
    1ACE     CA 2269   2.315   1.113   4.180
    1ACE      C 2270   2.439   1.028   4.205
    1ACE      O 2271   2.435   0.905   4.207
    2VAL      N 2272   2.538   1.101   4.279
    2VAL      H 2273   2.513   1.173   4.343
    2VAL     CA 2274   2.676   1.051   4.293
    2VAL     CB 2275   2.756   1.053   4.163
    2VAL    CG1 2276   2.798   1.194   4.119
    2VAL    CG2 2277   2.873   0.954   4.164
    2VAL      C 2278   2.741   1.134   4.404
    2VAL      O 2279   2.729   1.257   4.398
    3VAL      N 2280   2.826   1.055   4.468
    3VAL      H 2281   2.823   0.955   4.458
    3VAL     CA 2282   2.938   1.106   4.549
    3VAL     CB 2283   2.899   1.131   4.694
    3VAL    CG1 2284   3.003   1.152   4.805
    3VAL    CG2 2285   2.784   1.231   4.705
    3VAL      C 2286   3.056   1.012   4.525
    3VAL      O 2287   3.048   0.892   4.551
    4VAL      N 2288   3.176   1.066   4.504
    4VAL      H 2289   3.183   1.166   4.506
    4VAL     CA 2290   3.295   0.982   4.490
    4VAL     CB 2291   3.356   0.996   4.350
    4VAL    CG1 2292   3.464   0.889   4.332
    4VAL    CG2 2293   3.247   0.960   4.250
    4VAL      C 2294   3.395   1.039   4.591
    4VAL      O 2295   3.430   1.157   4.589
    5THR      N 2296   3.420   0.958   4.693
    5THR      H 2297   3.368   0.872   4.698
    5THR     CA 2298   3.518   0.979   4.800
    5THR     CB 2299   3.470   0.955   4.943
    5THR    OG1 2300   3.414   0.825   4.965
    5THR    HG1 2301   3.383   0.819   5.060
    5THR    CG2 2302   3.408   1.079   5.009
    5THR      C 2303   3.631   0.880   4.771
    5THR      O 2304   3.610   0.761   4.748
    6LEU      N 2305   3.747   0.932   4.731
    6LEU      H 2306   3.755   1.026   4.697
    6LEU     CA 2307   3.875   0.862   4.715
    6LEU     CB 2308   3.946   0.918   4.592
    6LEU     CG 2309   4.096   0.896   4.577
    6LEU    CD1 2310   4.130   0.747   4.565
    6LEU    CD2 2311   4.157   0.977   4.462
    6LEU      C 2312   3.948   0.867   4.850
    6LEU      O 2313   3.998   0.972   4.887
    7LEU      N 2314   3.967   0.748   4.906
    7LEU      H 2315   3.957   0.668   4.848
    7LEU     CA 2316   4.027   0.722   5.038
    7LEU     CB 2317   3.944   0.617   5.112
    7LEU     CG 2318   3.801   0.658   5.146
    7LEU    CD1 2319   3.725   0.528   5.173
    7LEU    CD2 2320   3.800   0.753   5.266
    7LEU      C 2321   4.172   0.679   5.014
    7LEU      O 2322   4.197   0.568   4.966
    8LEU      N 2323   4.271   0.760   5.049
    8LEU      H 2324   4.251   0.852   5.083
    8LEU     CA 2325   4.414   0.725   5.051
    8LEU     CB 2326   4.499   0.834   4.984
    8LEU     CG 2327   4.505   0.825   4.832
    8LEU    CD1 2328   4.566   0.948   4.766
    8LEU    CD2 2329   4.563   0.696   4.772
    8LEU      C 2330   4.452   0.691   5.195
    8LEU      O 2331   4.436   0.768   5.290
    9GLU      N 2332   4.481   0.563   5.213
    9GLU      H 2333   4.463   0.497   5.140
    9GLU     CA 2334   4.530   0.506   5.340
    9GLU     CB 2335   4.515   0.354   5.334
    9GLU     CG 2336   4.486   0.300   5.475
    9GLU     CD 2337   4.604   0.293   5.572
    9GLU    OE1 2338   4.644   0.402   5.619
    9GLU    OE2 2339   4.649   0.179   5.597
    9GLU      C 2340   4.677   0.543   5.363
    9GLU      O 2341   4.763   0.455   5.361
   10GLU      N 2342   4.708   0.667   5.398
   10GLU      H 2343   4.638   0.738   5.406
   10GLU     CA 2344   4.843   0.727   5.395
   10GLU     CB 2345   4.875   0.803   5.267
   10GLU     CG 2346   4.909   0.719   5.143
   10GLU     CD 2347   5.043   0.651   5.172
   10GLU    OE1 2348   5.047   0.531   5.204
   10GLU    OE2 2349   5.143   0.721   5.144
   10GLU      C 2350   4.856   0.835   5.502
   10GLU     O1 2351   4.958   0.836   5.575
   10GLU     O2 2352   4.770   0.925   5.513
    1ACE     CA 2353   4.336   0.778   6.600
    1ACE      C 2354   4.279   0.718   6.471
    1ACE      O 2355   4.343   0.712   6.366
    2VAL      N 2356   4.163   0.635   6.481
    2VAL      H 2357   4.124   0.622   6.573
    2VAL     CA 2358   4.090   0.586   6.364
    2VAL     CB 2359   3.970   0.507   6.416
    2VAL    CG1 2360   4.013   0.365   6.454
    2VAL    CG2 2361   3.898   0.585   6.525
    2VAL      C 2362   4.035   0.700   6.277
    2VAL      O 2363   4.012   0.815   6.313
    3VAL      N 2364   4.020   0.671   6.148
    3VAL      H 2365   4.076   0.600   6.106
    3VAL     CA 2366   3.966   0.760   6.044
    3VAL     CB 2367   4.066   0.763   5.928
    3VAL    CG1 2368   4.018   0.848   5.810
    3VAL    CG2 2369   4.200   0.826   5.966
    3VAL      C 2370   3.828   0.718   5.991
    3VAL      O 2371   3.813   0.607   5.939
    4VAL      N 2372   3.720   0.784   6.032
    4VAL      H 2373   3.734   0.870   6.082
    4VAL     CA 2374   3.583   0.738   6.009
    4VAL     CB 2375   3.508   0.746   6.142
    4VAL    CG1 2376   3.376   0.671   6.123
    4VAL    CG2 2377   3.588   0.673   6.250
    4VAL      C 2378   3.528   0.840   5.908
    4VAL      O 2379   3.541   0.961   5.924
    5THR      N 2380   3.490   0.790   5.791
    5THR      H 2381   3.505   0.695   5.762
    5THR     CA 2382   3.418   0.868   5.689
    5THR     CB 2383   3.486   0.875   5.553
    5THR    OG1 2384   3.508   0.740   5.510
    5THR    HG1 2385   3.550   0.742   5.419
    5THR    CG2 2386   3.618   0.952   5.565
    5THR      C 2387   3.278   0.812   5.661
    5THR      O 2388   3.258   0.713   5.590
    6LEU      N 2389   3.186   0.877   5.732
    6LEU      H 2390   3.207   0.969   5.765
    6LEU     CA 2391   3.043   0.846   5.721
    6LEU     CB 2392   2.977   0.901   5.848
    6LEU     CG 2393   3.055   0.873   5.976
    6LEU    CD1 2394   3.104   1.000   6.047
    6LEU    CD2 2395   2.965   0.789   6.066
    6LEU      C 2396   2.987   0.911   5.594
    6LEU      O 2397   2.975   1.031   5.571
    7LEU      N 2398   2.945   0.813   5.513
    7LEU      H 2399   2.972   0.718   5.530
    7LEU     CA 2400   2.872   0.837   5.388
    7LEU     CB 2401   2.917   0.750   5.270
    7LEU     CG 2402   3.051   0.793   5.211
    7LEU    CD1 2403   3.097   0.694   5.103
    7LEU    CD2 2404   3.039   0.938   5.165
    7LEU      C 2405   2.723   0.810   5.408
    7LEU      O 2406   2.673   0.698   5.410
    8LEU      N 2407   2.651   0.921   5.429
    8LEU      H 2408   2.685   1.014   5.413
    8LEU     CA 2409   2.505   0.908   5.430
    8LEU     CB 2410   2.433   0.948   5.559
    8LEU     CG 2411   2.450   0.849   5.675
    8LEU    CD1 2412   2.575   0.886   5.755
    8LEU    CD2 2413   2.348   0.868   5.788
    8LEU      C 2414   2.427   0.962   5.310
    8LEU      O 2415   2.415   1.082   5.286
    9GLU      N 2416   2.351   0.867   5.256
    9GLU      H 2417   2.369   0.770   5.269
    9GLU     CA 2418   2.259   0.893   5.144
    9GLU     CB 2419   2.231   0.754   5.086
    9GLU     CG 2420   2.184   0.739   4.941
    9GLU     CD 2421   2.070   0.831   4.897
    9GLU    OE1 2422   1.958   0.821   4.951
    9GLU    OE2 2423   2.095   0.928   4.822
    9GLU      C 2424   2.132   0.957   5.198
    9GLU      O 2425   2.056   0.906   5.280
   10GLU      N 2426   2.103   1.071   5.135
   10GLU      H 2427   2.155   1.111   5.059
   10GLU     CA 2428   1.980   1.149   5.151
   10GLU     CB 2429   1.997   1.265   5.250
   10GLU     CG 2430   2.113   1.359   5.217
   10GLU     CD 2431   2.104   1.502   5.271
   10GLU    OE1 2432   2.055   1.587   5.193
   10GLU    OE2 2433   2.142   1.521   5.389
   10GLU      C 2434   1.905   1.196   5.026
   10GLU     O1 2435   1.785   1.163   5.018
   10GLU     O2 2436   1.979   1.218   4.928
    1ACE     CA 2437   2.501   1.197   4.974
    1ACE      C 2438   2.600   1.293   5.042
    1ACE      O 2439   2.673   1.364   4.973
    2VAL      N 2440   2.613   1.259   5.180
    2VAL      H 2441   2.561   1.197   5.239
    2VAL     CA 2442   2.693   1.348   5.266
    2VAL     CB 2443   2.613   1.411   5.380
    2VAL    CG1 2444   2.698   1.484   5.485
    2VAL    CG2 2445   2.515   1.514   5.324
    2VAL      C 2446   2.816   1.281   5.326
    2VAL      O 2447   2.808   1.177   5.391
    3VAL      N 2448   2.928   1.353   5.317
    3VAL      H 2449   2.939   1.443   5.274
    3VAL     CA 2450   3.058   1.313   5.371
    3VAL     CB 2451   3.172   1.359   5.280
    3VAL    CG1 2452   3.303   1.313   5.343
    3VAL    CG2 2453   3.164   1.307   5.136
    3VAL      C 2454   3.072   1.379   5.508
    3VAL      O 2455   3.089   1.501   5.519
    4VAL      N 2456   3.036   1.305   5.612
    4VAL      H 2457   2.987   1.220   5.596
    4VAL     CA 2458   3.079   1.335   5.750
    4VAL     CB 2459   2.976   1.298   5.856
    4VAL    CG1 2460   2.989   1.397   5.972
    4VAL    CG2 2461   2.833   1.306   5.803
    4VAL      C 2462   3.212   1.265   5.777
    4VAL      O 2463   3.228   1.144   5.793
    5THR      N 2464   3.313   1.352   5.779
    5THR      H 2465   3.300   1.447   5.751
    5THR     CA 2466   3.455   1.322   5.803
    5THR     CB 2467   3.542   1.388   5.696
    5THR    OG1 2468   3.499   1.523   5.674
    5THR    HG1 2469   3.586   1.573   5.677
    5THR    CG2 2470   3.555   1.305   5.568
    5THR      C 2471   3.507   1.342   5.945
    5THR      O 2472   3.493   1.447   6.009
    6LEU      N 2473   3.533   1.225   6.002
    6LEU      H 2474   3.510   1.138   5.958
    6LEU     CA 2475   3.573   1.224   6.143
    6LEU     CB 2476   3.453   1.155   6.207
    6LEU     CG 2477   3.438   1.169   6.359
    6LEU    CD1 2478   3.557   1.117   6.440
    6LEU    CD2 2479   3.399   1.314   6.390
    6LEU      C 2480   3.708   1.156   6.170
    6LEU      O 2481   3.720   1.034   6.162
    7LEU      N 2482   3.804   1.246   6.183
    7LEU      H 2483   3.783   1.343   6.199
    7LEU     CA 2484   3.941   1.202   6.212
    7LEU     CB 2485   4.042   1.278   6.126
    7LEU     CG 2486   4.070   1.215   5.990
    7LEU    CD1 2487   3.946   1.237   5.902
    7LEU    CD2 2488   4.201   1.260   5.925
    7LEU      C 2489   3.981   1.226   6.358
    7LEU      O 2490   3.941   1.324   6.422
    8LEU      N 2491   4.043   1.122   6.412
    8LEU      H 2492   4.048   1.035   6.364
    8LEU     CA 2493   4.109   1.121   6.544
    8LEU     CB 2494   4.069   1.007   6.638
    8LEU     CG 2495   3.924   1.001   6.688
    8LEU    CD1 2496   3.918   0.878   6.778
    8LEU    CD2 2497   3.893   1.123   6.775
    8LEU      C 2498   4.260   1.135   6.530
    8LEU      O 2499   4.315   1.070   6.441
    9GLU      N 2500   4.319   1.226   6.607
    9GLU      H 2501   4.275   1.257   6.691
    9GLU     CA 2502   4.459   1.266   6.586
    9GLU     CB 2503   4.468   1.418   6.572
    9GLU     CG 2504   4.410   1.468   6.439
    9GLU     CD 2505   4.438   1.618   6.451
    9GLU    OE1 2506   4.554   1.664   6.446
    9GLU    OE2 2507   4.344   1.689   6.494
    9GLU      C 2508   4.573   1.216   6.674
    9GLU      O 2509   4.553   1.195   6.794
   10GLU      N 2510   4.696   1.223   6.623
   10GLU      H 2511   4.712   1.244   6.527
   10GLU     CA 2512   4.821   1.200   6.697
   10GLU     CB 2513   4.893   1.069   6.666
   10GLU     CG 2514   4.805   0.947   6.694
   10GLU     CD 2515   4.874   0.814   6.663
   10GLU    OE1 2516   4.820   0.744   6.575
   10GLU    OE2 2517   4.985   0.781   6.710
   10GLU      C 2518   4.919   1.314   6.670
   10GLU     O1 2519   5.000   1.329   6.763
   10GLU     O2 2520   4.906   1.387   6.568
    1ACE     CA 2521   3.914   1.366   8.005
    1ACE      C 2522   3.803   1.462   7.961
    1ACE      O 2523   3.722   1.507   8.042
    2VAL      N 2524   3.837   1.527   7.838
    2VAL      H 2525   3.906   1.480   7.783
    2VAL     CA 2526   3.753   1.635   7.784
    2VAL     CB 2527   3.842   1.733   7.707
    2VAL    CG1 2528   3.915   1.825   7.805
    2VAL    CG2 2529   3.941   1.669   7.608
    2VAL      C 2530   3.637   1.584   7.698
    2VAL      O 2531   3.650   1.484   7.628
    3VAL      N 2532   3.537   1.670   7.684
    3VAL      H 2533   3.526   1.744   7.751
    3VAL     CA 2534   3.413   1.638   7.613
    3VAL     CB 2535   3.291   1.642   7.706
    3VAL    CG1 2536   3.165   1.597   7.632
    3VAL    CG2 2537   3.298   1.552   7.830
    3VAL      C 2538   3.394   1.721   7.486
    3VAL      O 2539   3.359   1.839   7.487
    4VAL      N 2540   3.407   1.649   7.374
    4VAL      H 2541   3.435   1.554   7.383
    4VAL     CA 2542   3.400   1.707   7.239
    4VAL     CB 2543   3.522   1.671   7.155
    4VAL    CG1 2544   3.511   1.726   7.013
    4VAL    CG2 2545   3.648   1.728   7.221
    4VAL      C 2546   3.271   1.657   7.173
    4VAL      O 2547   3.257   1.535   7.172
    5THR      N 2548   3.174   1.749   7.170
    5THR      H 2549   3.186   1.848   7.162
    5THR     CA 2550   3.040   1.711   7.123
    5THR     CB 2551   2.924   1.747   7.217
    5THR    OG1 2552   2.928   1.886   7.247
    5THR    HG1 2553   2.907   1.941   7.166
    5THR    CG2 2554   2.918   1.665   7.346
    5THR      C 2555   2.993   1.755   6.985
    5THR      O 2556   3.006   1.872   6.949
    6LEU      N 2557   2.967   1.654   6.902
    6LEU      H 2558   3.002   1.564   6.926
    6LEU     CA 2559   2.916   1.678   6.766
    6LEU     CB 2560   3.004   1.616   6.658
    6LEU     CG 2561   3.136   1.688   6.627
    6LEU    CD1 2562   3.236   1.648   6.736
    6LEU    CD2 2563   3.167   1.656   6.481
    6LEU      C 2564   2.777   1.615   6.759
    6LEU      O 2565   2.766   1.495   6.782
    7LEU      N 2566   2.674   1.697   6.736
    7LEU      H 2567   2.695   1.794   6.731
    7LEU     CA 2568   2.532   1.659   6.744
    7LEU     CB 2569   2.477   1.742   6.861
    7LEU     CG 2570   2.415   1.659   6.974
    7LEU    CD1 2571   2.505   1.554   7.039
    7LEU    CD2 2572   2.360   1.754   7.080
    7LEU      C 2573   2.469   1.690   6.608
    7LEU      O 2574   2.402   1.791   6.592
    8LEU      N 2575   2.467   1.583   6.528
    8LEU      H 2576   2.519   1.500   6.549
    8LEU     CA 2577   2.414   1.598   6.392
    8LEU     CB 2578   2.506   1.523   6.295
    8LEU     CG 2579   2.643   1.586   6.266
    8LEU    CD1 2580   2.723   1.515   6.156
    8LEU    CD2 2581   2.642   1.732   6.220
    8LEU      C 2582   2.275   1.536   6.378
    8LEU      O 2583   2.257   1.415   6.367
    9GLU      N 2584   2.184   1.622   6.421
    9GLU      H 2585   2.217   1.709   6.457
    9GLU     CA 2586   2.037   1.608   6.413
    9GLU     CB 2587   1.977   1.693   6.525
    9GLU     CG 2588   1.976   1.614   6.656
    9GLU     CD 2589   1.906   1.689   6.770
    9GLU    OE1 2590   1.812   1.627   6.824
    9GLU    OE2 2591   1.953   1.795   6.815
    9GLU      C 2592   1.987   1.643   6.273
    9GLU      O 2593   1.994   1.760   6.237
   10GLU      N 2594   1.959   1.538   6.197
   10GLU      H 2595   1.941   1.443   6.225
   10GLU     CA 2596   1.942   1.552   6.051
   10GLU     CB 2597   2.073   1.545   5.972
   10GLU     CG 2598   2.097   1.683   5.911
   10GLU     CD 2599   2.229   1.685   5.834
   10GLU    OE1 2600   2.331   1.736   5.884
   10GLU    OE2 2601   2.233   1.662   5.711
   10GLU      C 2602   1.841   1.446   6.006
   10GLU     O1 2603   1.847   1.334   6.061
   10GLU     O2 2604   1.761   1.480   5.916
    1ACE     CA 2605   2.073   1.165   6.436
    1ACE      C 2606   2.204   1.092   6.464
    1ACE      O 2607   2.205   0.983   6.521
    2VAL      N 2608   2.320   1.151   6.407
    2VAL      H 2609   2.323   1.250   6.389
    2VAL     CA 2610   2.454   1.092   6.418
    2VAL     CB 2611   2.532   1.109   6.287
    2VAL    CG1 2612   2.666   1.037   6.303
    2VAL    CG2 2613   2.458   1.072   6.159
    2VAL      C 2614   2.520   1.167   6.534
    2VAL      O 2615   2.546   1.286   6.519
    3VAL      N 2616   2.544   1.096   6.644
    3VAL      H 2617   2.537   0.996   6.650
    3VAL     CA 2618   2.576   1.164   6.770
    3VAL     CB 2619   2.454   1.147   6.862
    3VAL    CG1 2620   2.471   1.161   7.013
    3VAL    CG2 2621   2.341   1.242   6.820
    3VAL      C 2622   2.710   1.114   6.823
    3VAL      O 2623   2.725   0.996   6.854
    4VAL      N 2624   2.807   1.204   6.806
    4VAL      H 2625   2.790   1.300   6.785
    4VAL     CA 2626   2.950   1.175   6.815
    4VAL     CB 2627   3.014   1.235   6.690
    4VAL    CG1 2628   3.158   1.187   6.670
    4VAL    CG2 2629   2.934   1.206   6.562
    4VAL      C 2630   3.005   1.252   6.935
    4VAL      O 2631   3.023   1.373   6.946
    5THR      N 2632   2.994   1.174   7.042
    5THR      H 2633   2.928   1.098   7.045
    5THR     CA 2634   3.050   1.202   7.175
    5THR     CB 2635   2.958   1.143   7.282
    5THR    OG1 2636   2.932   1.010   7.238
    5THR    HG1 2637   3.023   0.972   7.221
    5THR    CG2 2638   2.823   1.215   7.283
    5THR      C 2639   3.187   1.139   7.197
    5THR      O 2640   3.198   1.019   7.219
    6LEU      N 2641   3.286   1.228   7.198
    6LEU      H 2642   3.262   1.325   7.193
    6LEU     CA 2643   3.430   1.201   7.206
    6LEU     CB 2644   3.504   1.272   7.092
    6LEU     CG 2645   3.463   1.215   6.956
    6LEU    CD1 2646   3.529   1.303   6.850
    6LEU    CD2 2647   3.517   1.075   6.926
    6LEU      C 2648   3.483   1.244   7.343
    6LEU      O 2649   3.478   1.361   7.381
    7LEU      N 2650   3.507   1.141   7.424
    7LEU      H 2651   3.451   1.059   7.429
    7LEU     CA 2652   3.594   1.160   7.541
    7LEU     CB 2653   3.555   1.067   7.655
    7LEU     CG 2654   3.458   1.136   7.751
    7LEU    CD1 2655   3.376   1.029   7.825
    7LEU    CD2 2656   3.531   1.241   7.835
    7LEU      C 2657   3.743   1.132   7.520
    7LEU      O 2658   3.801   1.025   7.533
    8LEU      N 2659   3.805   1.245   7.483
    8LEU      H 2660   3.758   1.332   7.496
    8LEU     CA 2661   3.947   1.247   7.446
    8LEU     CB 2662   3.965   1.354   7.338
    8LEU     CG 2663   3.909   1.335   7.197
    8LEU    CD1 2664   3.973   1.430   7.096
    8LEU    CD2 2665   3.923   1.191   7.147
    8LEU      C 2666   4.041   1.261   7.565
    8LEU      O 2667   4.006   1.319   7.668
    9GLU      N 2668   4.165   1.218   7.546
    9GLU      H 2669   4.192   1.167   7.464
    9GLU     CA 2670   4.263   1.204   7.656
    9GLU     CB 2671   4.350   1.083   7.622
    9GLU     CG 2672   4.279   0.948   7.637
    9GLU     CD 2673   4.366   0.828   7.599
    9GLU    OE1 2674   4.382   0.736   7.682
    9GLU    OE2 2675   4.411   0.821   7.482
    9GLU      C 2676   4.346   1.327   7.693
    9GLU      O 2677   4.447   1.363   7.634
   10GLU      N 2678   4.298   1.382   7.804
   10GLU      H 2679   4.217   1.340   7.845
   10GLU     CA 2680   4.370   1.490   7.874
   10GLU     CB 2681   4.282   1.615   7.868
   10GLU     CG 2682   4.369   1.736   7.903
   10GLU     CD 2683   4.293   1.868   7.919
   10GLU    OE1 2684   4.310   1.941   7.819
   10GLU    OE2 2685   4.231   1.901   8.022
   10GLU      C 2686   4.414   1.451   8.015
   10GLU     O1 2687   4.537   1.448   8.035
   10GLU     O2 2688   4.331   1.443   8.108
    1ACE     CA 2689   3.393   1.428   8.189
    1ACE      C 2690   3.281   1.323   8.195
    1ACE      O 2691   3.300   1.206   8.162
    2VAL      N 2692   3.162   1.367   8.261
    2VAL      H 2693   3.159   1.459   8.300
    2VAL     CA 2694   3.039   1.286   8.272
    2VAL     CB 2695   2.983   1.279   8.414
    2VAL    CG1 2696   2.864   1.184   8.435
    2VAL    CG2 2697   3.097   1.239   8.508
    2VAL      C 2698   2.934   1.340   8.176
    2VAL      O 2699   2.883   1.451   8.192
    3VAL      N 2700   2.903   1.251   8.082
    3VAL      H 2701   2.949   1.164   8.065
    3VAL     CA 2702   2.807   1.274   7.974
    3VAL     CB 2703   2.884   1.252   7.844
    3VAL    CG1 2704   2.816   1.306   7.718
    3VAL    CG2 2705   3.028   1.302   7.838
    3VAL      C 2706   2.679   1.190   7.984
    3VAL      O 2707   2.693   1.069   8.002
    4VAL      N 2708   2.567   1.261   7.984
    4VAL      H 2709   2.572   1.361   7.994
    4VAL     CA 2710   2.434   1.200   7.994
    4VAL     CB 2711   2.365   1.231   8.127
    4VAL    CG1 2712   2.238   1.148   8.143
    4VAL    CG2 2713   2.450   1.225   8.254
    4VAL      C 2714   2.344   1.225   7.874
    4VAL      O 2715   2.281   1.330   7.860
    5THR      N 2716   2.365   1.144   7.771
    5THR      H 2717   2.433   1.070   7.767
    5THR     CA 2718   2.296   1.162   7.643
    5THR     CB 2719   2.380   1.140   7.517
    5THR    OG1 2720   2.487   1.051   7.550
    5THR    HG1 2721   2.456   0.956   7.541
    5THR    CG2 2722   2.427   1.281   7.478
    5THR      C 2723   2.172   1.075   7.630
    5THR      O 2724   2.182   0.954   7.608
    6LEU      N 2725   2.053   1.133   7.646
    6LEU      H 2726   2.046   1.230   7.669
    6LEU     CA 2727   1.922   1.068   7.639
    6LEU     CB 2728   1.832   1.136   7.742
    6LEU     CG 2729   1.874   1.107   7.886
    6LEU    CD1 2730   1.896   1.235   7.967
    6LEU    CD2 2731   1.766   1.019   7.950
    6LEU      C 2732   1.859   1.083   7.500
    6LEU      O 2733   1.813   1.191   7.461
    7LEU      N 2734   1.885   0.977   7.425
    7LEU      H 2735   1.927   0.893   7.460
    7LEU     CA 2736   1.845   0.965   7.284
    7LEU     CB 2737   1.936   0.869   7.208
    7LEU     CG 2738   2.059   0.941   7.152
    7LEU    CD1 2739   2.162   0.983   7.258
    7LEU    CD2 2740   2.126   0.867   7.036
    7LEU      C 2741   1.702   0.915   7.264
    7LEU      O 2742   1.678   0.795   7.251
    8LEU      N 2743   1.606   1.000   7.299
    8LEU      H 2744   1.631   1.089   7.338
    8LEU     CA 2745   1.463   0.967   7.297
    8LEU     CB 2746   1.377   1.082   7.350
    8LEU     CG 2747   1.429   1.125   7.487
    8LEU    CD1 2748   1.396   1.274   7.499
    8LEU    CD2 2749   1.368   1.040   7.599
    8LEU      C 2750   1.398   0.927   7.164
    8LEU      O 2751   1.389   1.003   7.068
    9GLU      N 2752   1.380   0.798   7.134
    9GLU      H 2753   1.390   0.738   7.213
    9GLU     CA 2754   1.336   0.744   7.005
    9GLU     CB 2755   1.454   0.658   6.960
    9GLU     CG 2756   1.460   0.628   6.810
    9GLU     CD 2757   1.366   0.513   6.772
    9GLU    OE1 2758   1.414   0.399   6.757
    9GLU    OE2 2759   1.249   0.549   6.744
    9GLU      C 2760   1.215   0.652   7.027
    9GLU      O 2761   1.233   0.558   7.104
   10GLU      N 2762   1.103   0.720   7.006
   10GLU      H 2763   1.116   0.816   6.983
   10GLU     CA 2764   0.968   0.662   7.003
   10GLU     CB 2765   0.890   0.697   7.130
   10GLU     CG 2766   0.791   0.585   7.160
   10GLU     CD 2767   0.731   0.603   7.300
   10GLU    OE1 2768   0.770   0.530   7.393
   10GLU    OE2 2769   0.651   0.698   7.316
   10GLU      C 2770   0.892   0.711   6.880
   10GLU     O1 2771   0.919   0.823   6.830
   10GLU     O2 2772   0.814   0.628   6.828
    1ACE     CA 2773   1.436   1.064   6.776
    1ACE      C 2774   1.551   1.158   6.812
    1ACE      O 2775   1.641   1.185   6.733
    2VAL      N 2776   1.499   1.242   6.915
    2VAL      H 2777   1.424   1.214   6.975
    2VAL     CA 2778   1.569   1.360   6.968
    2VAL     CB 2779   1.472   1.468   7.017
    2VAL    CG1 2780   1.372   1.516   6.913
    2VAL    CG2 2781   1.389   1.407   7.131
    2VAL      C 2782   1.674   1.326   7.075
    2VAL      O 2783   1.653   1.236   7.156
    3VAL      N 2784   1.765   1.420   7.095
    3VAL      H 2785   1.773   1.489   7.023
    3VAL     CA 2786   1.883   1.405   7.183
    3VAL     CB 2787   2.010   1.443   7.106
    3VAL    CG1 2788   2.130   1.403   7.193
    3VAL    CG2 2789   2.022   1.356   6.980
    3VAL      C 2790   1.867   1.502   7.300
    3VAL      O 2791   1.819   1.615   7.288
    4VAL      N 2792   1.886   1.449   7.420
    4VAL      H 2793   1.852   1.357   7.440
    4VAL     CA 2794   1.898   1.539   7.536
    4VAL     CB 2795   1.780   1.526   7.632
    4VAL    CG1 2796   1.793   1.610   7.759
    4VAL    CG2 2797   1.656   1.572   7.556
    4VAL      C 2798   2.028   1.522   7.614
    4VAL      O 2799   2.058   1.415   7.669
    5THR      N 2800   2.109   1.628   7.619
    5THR      H 2801   2.076   1.717   7.590
    5THR     CA 2802   2.247   1.615   7.669
    5THR     CB 2803   2.336   1.693   7.572
    5THR    OG1 2804   2.303   1.830   7.546
    5THR    HG1 2805   2.353   1.874   7.471
    5THR    CG2 2806   2.350   1.616   7.440
    5THR      C 2807   2.260   1.673   7.810
    5THR      O 2808   2.208   1.781   7.835
    6LEU      N 2809   2.328   1.603   7.901
    6LEU      H 2810   2.334   1.504   7.897
    6LEU     CA 2811   2.395   1.670   8.013
    6LEU     CB 2812   2.343   1.617   8.147
    6LEU     CG 2813   2.211   1.679   8.192
    6LEU    CD1 2814   2.099   1.585   8.149
    6LEU    CD2 2815   2.194   1.683   8.344
    6LEU      C 2816   2.547   1.650   8.013
    6LEU      O 2817   2.592   1.535   8.010
    7LEU      N 2818   2.615   1.764   8.016
    7LEU      H 2819   2.577   1.850   8.048
    7LEU     CA 2820   2.762   1.768   8.010
    7LEU     CB 2821   2.794   1.859   7.891
    7LEU     CG 2822   2.773   1.797   7.753
    7LEU    CD1 2823   2.869   1.862   7.654
    7LEU    CD2 2824   2.787   1.645   7.740
    7LEU      C 2825   2.821   1.816   8.143
    7LEU      O 2826   2.843   1.936   8.162
    8LEU      N 2827   2.866   1.724   8.228
    8LEU      H 2828   2.850   1.626   8.215
    8LEU     CA 2829   2.931   1.766   8.353
    8LEU     CB 2830   2.885   1.700   8.483
    8LEU     CG 2831   2.745   1.729   8.538
    8LEU    CD1 2832   2.747   1.862   8.613
    8LEU    CD2 2833   2.638   1.719   8.429
    8LEU      C 2834   3.084   1.761   8.339
    8LEU      O 2835   3.157   1.662   8.345
    9GLU      N 2836   3.127   1.878   8.293
    9GLU      H 2837  -1.953   1.942   8.278
    9GLU     CA 2838  -1.746   1.906   8.234
    9GLU     CB 2839  -1.760   2.015   8.127
    9GLU     CG 2840  -1.830   1.962   8.002
    9GLU     CD 2841  -1.790   2.036   7.874
    9GLU    OE1 2842  -1.841   2.147   7.850
    9GLU    OE2 2843  -1.697   1.988   7.806
    9GLU      C 2844  -1.633   1.923   8.335
    9GLU      O 2845  -1.522   1.953   8.292
   10GLU      N 2846  -1.662   1.947   8.463
   10GLU      H 2847  -1.747   1.918   8.508
   10GLU     CA 2848  -1.561   1.994   8.559
   10GLU     CB 2849  -1.606   2.124   8.627
   10GLU     CG 2850  -1.637   2.242   8.536
   10GLU     CD 2851  -1.751   2.330   8.587
   10GLU    OE1 2852  -1.850   2.272   8.638
   10GLU    OE2 2853  -1.754   2.450   8.554
   10GLU      C 2854  -1.531   6.895   8.666
   10GLU     O1 2855  -1.623   1.847   8.738
   10GLU     O2 2856  -1.420   6.836   8.671
    1ACE     CA 2857   2.683   1.626   9.615
    1ACE      C 2858   2.598   1.712   9.520
    1ACE      O 2859   2.494   1.767   9.555
    2VAL      N 2860   2.659   1.719   9.391
    2VAL      H 2861   2.743   1.672   9.366
    2VAL     CA 2862   2.586   1.779   9.279
    2VAL     CB 2863   2.682   1.811   9.163
    2VAL    CG1 2864   2.610   1.881   9.047
    2VAL    CG2 2865   2.799   1.896   9.213
    2VAL      C 2866   2.465   1.693   9.243
    2VAL      O 2867   2.475   1.588   9.179
    3VAL      N 2868   2.353   1.754   9.279
    3VAL      H 2869   2.358   1.848   9.314
    3VAL     CA 2870   2.220   1.703   9.242
    3VAL     CB 2871   2.118   1.727   9.353
    3VAL    CG1 2872   1.992   1.650   9.312
    3VAL    CG2 2873   2.155   1.681   9.494
    3VAL      C 2874   2.175   1.764   9.109
    3VAL      O 2875   2.130   1.877   9.093
    4VAL      N 2876   2.177   1.688   9.000
    4VAL      H 2877   2.234   1.606   8.999
    4VAL     CA 2878   2.113   1.724   8.872
    4VAL     CB 2879   2.205   1.742   8.751
    4VAL    CG1 2880   2.237   1.891   8.738
    4VAL    CG2 2881   2.337   1.666   8.760
    4VAL      C 2882   1.988   1.641   8.841
    4VAL      O 2883   1.995   1.520   8.816
    5THR      N 2884   1.874   1.708   8.844
    5THR      H 2885   1.864   1.807   8.854
    5THR     CA 2886   1.747   1.641   8.813
    5THR     CB 2887   1.666   1.614   8.940
    5THR    OG1 2888   1.575   1.509   8.909
    5THR    HG1 2889   1.613   1.419   8.931
    5THR    CG2 2890   1.600   1.736   9.005
    5THR      C 2891   1.660   1.702   8.702
    5THR      O 2892   1.640   1.823   8.696
    6LEU      N 2893   1.651   1.616   8.601
    6LEU      H 2894   1.680   1.521   8.611
    6LEU     CA 2895   1.582   1.644   8.474
    6LEU     CB 2896   1.679   1.622   8.358
    6LEU     CG 2897   1.710   1.756   8.291
    6LEU    CD1 2898   1.794   1.851   8.377
    6LEU    CD2 2899   1.757   1.734   8.148
    6LEU      C 2900   1.466   1.547   8.451
    6LEU      O 2901   1.490   1.426   8.444
    7LEU      N 2902   1.359   1.607   8.401
    7LEU      H 2903   1.354   1.707   8.408
    7LEU     CA 2904   1.243   1.535   8.348
    7LEU     CB 2905   1.120   1.591   8.420
    7LEU     CG 2906   0.979   1.539   8.391
    7LEU    CD1 2907   0.955   1.396   8.439
    7LEU    CD2 2908   0.871   1.622   8.461
    7LEU      C 2909   1.222   1.538   8.196
    7LEU      O 2910   1.197   1.638   8.128
    8LEU      N 2911   1.197   1.417   8.148
    8LEU      H 2912   1.184   1.341   8.212
    8LEU     CA 2913   1.163   1.401   8.006
    8LEU     CB 2914   1.275   1.326   7.933
    8LEU     CG 2915   1.397   1.417   7.912
    8LEU    CD1 2916   1.520   1.336   7.872
    8LEU    CD2 2917   1.373   1.508   7.792
    8LEU      C 2918   1.032   1.325   7.991
    8LEU      O 2919   1.015   1.207   8.024
    9GLU      N 2920   0.926   1.395   7.951
    9GLU      H 2921   0.930   1.489   7.915
    9GLU     CA 2922   0.786   1.352   7.941
    9GLU     CB 2923   0.706   1.482   7.936
    9GLU     CG 2924   0.710   1.544   8.076
    9GLU     CD 2925   0.623   1.668   8.094
    9GLU    OE1 2926   0.505   1.654   8.135
    9GLU    OE2 2927   0.653   1.778   8.043
    9GLU      C 2928   0.748   1.264   7.822
    9GLU      O 2929   0.833   1.246   7.735
   10GLU      N 2930   0.637   1.191   7.833
   10GLU      H 2931   0.595   1.179   7.923
   10GLU     CA 2932   0.575   1.097   7.739
   10GLU     CB 2933   0.600   0.957   7.797
   10GLU     CG 2934   0.531   0.924   7.930
   10GLU     CD 2935   0.563   0.783   7.980
   10GLU    OE1 2936   0.602   0.779   8.098
   10GLU    OE2 2937  -4.447   0.685   7.903
   10GLU      C 2938   0.425   1.123   7.724
   10GLU     O1 2939   0.353   1.048   7.655
   10GLU     O2 2940   0.382   1.220   7.791
    1ACE     CA 2941   0.755   1.073   8.250
    1ACE      C 2942   0.886   1.054   8.326
    1ACE      O 2943   0.886   1.044   8.449
    2VAL      N 2944   0.993   1.010   8.242
    2VAL      H 2945   1.005   1.033   8.146
    2VAL     CA 2946   1.119   0.975   8.310
    2VAL     CB 2947   1.210   0.891   8.219
    2VAL    CG1 2948   1.256   0.969   8.096
    2VAL    CG2 2949   1.337   0.836   8.284
    2VAL      C 2950   1.176   1.102   8.373
    2VAL      O 2951   1.208   1.202   8.308
    3VAL      N 2952   1.207   1.075   8.500
    3VAL      H 2953   1.194   0.987   8.545
    3VAL     CA 2954   1.296   1.164   8.575
    3VAL     CB 2955   1.246   1.180   8.719
    3VAL    CG1 2956   1.344   1.266   8.799
    3VAL    CG2 2957   1.111   1.252   8.732
    3VAL      C 2958   1.438   1.106   8.578
    3VAL      O 2959   1.467   1.000   8.632
    4VAL      N 2960   1.535   1.169   8.513
    4VAL      H 2961   1.520   1.255   8.466
    4VAL     CA 2962   1.678   1.135   8.516
    4VAL     CB 2963   1.719   1.140   8.368
    4VAL    CG1 2964   1.851   1.066   8.343
    4VAL    CG2 2965   1.617   1.121   8.256
    4VAL      C 2966   1.754   1.223   8.616
    4VAL      O 2967   1.796   1.336   8.594
    5THR      N 2968   1.774   1.164   8.733
    5THR      H 2969   1.717   1.086   8.759
    5THR     CA 2970   1.844   1.228   8.845
    5THR     CB 2971   1.762   1.201   8.972
    5THR    OG1 2972   1.628   1.248   8.956
    5THR    HG1 2973   1.582   1.190   9.024
    5THR    CG2 2974   1.798   1.285   9.095
    5THR      C 2975   1.988   1.180   8.866
    5THR      O 2976   2.011   1.068   8.911
    6LEU      N 2977   2.083   1.266   8.830
    6LEU      H 2978   2.071   1.362   8.805
    6LEU     CA 2979   2.224   1.237   8.860
    6LEU     CB 2980   2.306   1.286   8.740
    6LEU     CG 2981   2.454   1.250   8.749
    6LEU    CD1 2982   2.474   1.098   8.745
    6LEU    CD2 2983   2.513   1.300   8.617
    6LEU      C 2984   2.260   1.298   8.995
    6LEU      O 2985   2.258   1.420   9.013
    7LEU      N 2986   2.312   1.208   9.078
    7LEU      H 2987   2.299   1.110   9.067
    7LEU     CA 2988   2.389   1.231   9.201
    7LEU     CB 2989   2.354   1.121   9.301
    7LEU     CG 2990   2.217   1.121   9.369
    7LEU    CD1 2991   2.114   1.051   9.279
    7LEU    CD2 2992   2.230   1.055   9.506
    7LEU      C 2993   2.535   1.208   9.162
    7LEU      O 2994   2.578   1.095   9.142
    8LEU      N 2995   2.607   1.320   9.153
    8LEU      H 2996   2.563   1.409   9.145
    8LEU     CA 2997   2.752   1.326   9.135
    8LEU     CB 2998   2.783   1.423   9.020
    8LEU     CG 2999   2.909   1.404   8.934
    8LEU    CD1 3000   2.883   1.285   8.843
    8LEU    CD2 3001   2.923   1.540   8.865
    8LEU      C 3002   2.831   1.370   9.259
    8LEU      O 3003   2.836   1.484   9.303
    9GLU      N 3004   2.873   1.268   9.334
    9GLU      H 3005   2.859   1.170   9.320
    9GLU     CA 3006   2.943   1.288   9.462
    9GLU     CB 3007   2.869   1.217   9.575
    9GLU     CG 3008   2.909   1.262   9.716
    9GLU     CD 3009   2.809   1.207   9.817
    9GLU    OE1 3010   2.703   1.269   9.839
    9GLU    OE2 3011   2.833   1.091   9.858
    9GLU      C 3012   3.093   1.260   9.448
    9GLU      O 3013   3.140   1.151   9.416
   10GLU      N 3014   3.160   1.372   9.421
   10GLU      H 3015   3.108   1.456   9.404
   10GLU     CA 3016   3.306   1.381   9.411
   10GLU     CB 3017   3.336   1.453   9.279
   10GLU     CG 3018   3.285   1.372   9.159
   10GLU     CD 3019   3.336   1.437   9.031
   10GLU    OE1 3020   3.456   1.420   9.000
   10GLU    OE2 3021   3.260   1.513   8.965
   10GLU      C 3022   3.357   1.453   9.536
   10GLU     O1 3023   3.329   6.578   9.552
   10GLU     O2 3024   3.404   1.371   9.618
   11SOL     OW 3025  -4.839   2.256  -4.489
   11SOL    HW1 3026  -4.880   2.342  -4.460
   11SOL    HW2 3027  -4.746   2.273  -4.522
   12SOL     OW 3028   1.478  -6.701   5.579
   12SOL    HW1 3029   1.418  -6.642   5.524
   12SOL    HW2 3030   1.564  -6.653   5.597
   13SOL     OW 3031  -2.907  -1.906   7.289
   13SOL    HW1 3032  -2.831  -1.846   7.263
   13SOL    HW2 3033   2.116  -1.944  15.388
   14SOL     OW 3034   6.334   3.090   1.726
   14SOL    HW1 3035   6.258   3.134   1.774
   14SOL    HW2 3036   6.365   3.010   1.776
   15SOL     OW 3037   6.709  -6.530   8.170
   15SOL    HW1 3038   6.702  -6.605   8.235
   15SOL    HW2 3039   6.617  -6.503   8.140
   16SOL     OW 3040   0.496  -0.042  -6.098
   16SOL    HW1 3041   0.586  -0.084  -6.106
   16SOL    HW2 3042   0.491  -4.996  -6.012
   17SOL     OW 3043   8.879   1.924   4.913
   17SOL    HW1 3044   8.930   1.914   4.998
   17SOL    HW2 3045   8.792  -3.036   4.931
   18SOL     OW 3046   0.456  -5.941  15.771
   18SOL    HW1 3047   0.505  -5.879  15.832
   18SOL    HW2 3048   0.485  -6.035  15.790
   19SOL     OW 3049   8.739  -3.423   6.570
   19SOL    HW1 3050   3.777  -3.512   6.557
   19SOL    HW2 3051   8.709  -3.388   6.482
   20SOL     OW 3052   0.142  -4.310  16.517
   20SOL    HW1 3053   0.185  -4.386  16.567
   20SOL    HW2 3054   0.160  -4.224  16.564
   21SOL     OW 3055  -2.488   2.815  12.351
   21SOL    HW1 3056  -2.449   2.725  12.335
   21SOL    HW2 3057  -2.421   2.873  12.399
   22SOL     OW 3058   9.756  -7.467  18.514
   22SOL    HW1 3059   9.697  -7.473  18.594
   22SOL    HW2 3060   9.852  -7.473  18.542
   23SOL     OW 3061 -10.006   9.830   7.016
   23SOL    HW1 3062 -10.010   9.735   6.984
   23SOL    HW2 3063  -5.070   4.878   6.968
   24SOL     OW 3064  -4.352  -0.874  -5.592
   24SOL    HW1 3065  -4.363  -0.971  -5.568
   24SOL    HW2 3066  -4.259  -0.858  -5.623
   25SOL     OW 3067   4.410  -1.724  -1.460
   25SOL    HW1 3068   4.318  -1.688  -1.444
   25SOL    HW2 3069   4.432  -1.717  -1.558
   26SOL     OW 3070   3.191  -1.906   8.898
   26SOL    HW1 3071   3.145  -1.994   8.898
   26SOL    HW2 3072   3.277  -1.912   8.847
   27SOL     OW 3073  -3.627   0.923  12.842
   27SOL    HW1 3074  -3.636   0.865  12.761
   27SOL    HW2 3075  -8.538   0.956  12.850
   28SOL     OW 3076  -3.725  -5.422  18.029
   28SOL    HW1 3077  -3.728  -5.323  18.020
   28SOL    HW2 3078  -3.802  -5.454  18.083
   29SOL     OW 3079   0.509   4.148  12.929
   29SOL    HW1 3080   0.529   4.214  13.002
   29SOL    HW2 3081   0.531   4.188  12.840
   30SOL     OW 3082  -6.247   2.138   7.913
   30SOL    HW1 3083  -6.156   2.124   7.952
   30SOL    HW2 3084  -6.255   2.231   7.877
   31SOL     OW 3085   2.701  -2.463  12.402
   31SOL    HW1 3086   2.800  -2.474  12.388
   31SOL    HW2 3087   2.658   2.452  12.407
   32SOL     OW 3088  -0.219  -2.792   0.338
   32SOL    HW1 3089  -0.211  -2.772  -7.573
   32SOL    HW2 3090  -0.310  -2.826  -7.691
   33SOL     OW 3091  -0.491   5.958  -0.788
   33SOL    HW1 3092  -0.529   5.912  -0.707
   33SOL    HW2 3093  -0.463   6.051  -0.763
   34SOL     OW 3094   5.114   8.922  11.125
   34SOL    HW1 3095  10.046   8.989  11.133
   34SOL    HW2 3096  10.101   8.862  11.048
   35SOL     OW 3097   5.534 -10.797  13.837
   35SOL    HW1 3098   5.599  -5.784  13.761
   35SOL    HW2 3099   0.578 -10.788  13.924
   36SOL     OW 3100  16.796   5.983  19.969
   36SOL    HW1 3101  11.731   6.012  11.887
   36SOL    HW2 3102  16.871   6.049  19.979
   37SOL     OW 3103   5.650  -3.207  -3.405
   37SOL    HW1 3104   5.649  -3.285  -3.468
   37SOL    HW2 3105   0.738  -8.177  -3.397
   38SOL     OW 3106   0.243   9.647   7.861
   38SOL    HW1 3107   0.314   9.610   7.800
   38SOL    HW2 3108   0.272   9.736   7.895
   39SOL     OW 3109  -6.372  -2.581   7.944
   39SOL    HW1 3110  -6.445  -2.634   7.986
   39SOL    HW2 3111  -6.333   2.487   8.011
   40SOL     OW 3112  12.011  -1.280   9.803
   40SOL    HW1 3113  11.972  -1.264   9.893
   40SOL    HW2 3114  16.991  -1.205   9.742
   41SOL     OW 3115   6.878   0.234  18.389
   41SOL    HW1 3116   6.878   0.282  10.294
   41SOL    HW2 3117   6.966   0.186  10.392
   42SOL     OW 3118   6.049  -1.535   7.037
   42SOL    HW1 3119   6.039  -1.621   6.988
   42SOL    HW2 3120   6.141  -1.498  15.029
   43SOL     OW 3121  -4.816  -3.120  -4.096
   43SOL    HW1 3122  -4.858  -3.055 -12.167
   43SOL    HW2 3123  -4.759  -3.184  -4.147
   44SOL     OW 3124   2.698   3.951   1.721
   44SOL    HW1 3125   2.636   4.012   1.670
   44SOL    HW2 3126   2.710   3.866   1.671
   45SOL     OW 3127  -4.836  -7.705  -2.946
   45SOL    HW1 3128  -4.798  -7.789  -2.907
   45SOL    HW2 3129   0.103  -7.665  -2.883
   46SOL     OW 3130  -8.351  11.368  27.525
   46SOL    HW1 3131  -8.292  11.294  27.557
   46SOL    HW2 3132  -3.291  11.436  27.477
   47SOL     OW 3133   6.371   8.428  15.666
   47SOL    HW1 3134   6.336   8.442  15.573
   47SOL    HW2 3135   6.471   8.429  15.664
   48SOL     OW 3136  -3.000  -2.150  -0.182
   48SOL    HW1 3137  -3.028  -2.122  -0.090
   48SOL    HW2 3138  -3.079  -2.186  -0.232
   49SOL     OW 3139   0.449  -4.605  11.351
   49SOL    HW1 3140   0.389  -9.535  11.377
   49SOL    HW2 3141   0.474  -9.663  11.432
   50SOL     OW 3142   5.565  13.428 -15.514
   50SOL    HW1 3143   5.641  13.489 -15.535
   50SOL    HW2 3144   5.595   8.328 -15.527
   51SOL     OW 3145   0.908   3.497  -3.279
   51SOL    HW1 3146   0.832   3.431  -3.283
   51SOL    HW2 3147   0.899   3.563  -3.353
   52SOL     OW 3148   6.362  -2.212  13.214
   52SOL    HW1 3149   6.305   2.875  13.224
   52SOL    HW2 3150   6.312  -7.297  13.248
   53SOL     OW 3151   4.016  -8.123  -1.677
   53SOL    HW1 3152   4.115  -8.112  -1.667
   53SOL    HW2 3153   8.999  -3.215  -1.680
   54SOL     OW 3154   7.124  -2.100   8.875
   54SOL    HW1 3155   7.195  -2.151   8.922
   54SOL    HW2 3156   7.078  -2.160   8.809
   55SOL     OW 3157   8.517  13.153  16.082
   55SOL    HW1 3158   8.607  13.154  16.127
   55SOL    HW2 3159  13.535   8.158  15.983
   56SOL     OW 3160   4.370   8.957  11.363
   56SOL    HW1 3161  -0.667   9.023  11.295
   56SOL    HW2 3162   4.467   8.973  11.383
   57SOL     OW 3163   0.143  -2.121  -1.832
   57SOL    HW1 3164   0.079   2.907  -9.767
   57SOL    HW2 3165   0.190  -2.206  -1.810
   58SOL     OW 3166   2.884   4.919   1.801
   58SOL    HW1 3167   2.793   4.908   1.763
   58SOL    HW2 3168   2.942   4.842   1.774
   59SOL     OW 3169  -0.452   2.178  -4.766
   59SOL    HW1 3170  -0.466   2.141  -4.858
   59SOL    HW2 3171  -0.530   2.234  -4.741
   60SOL     OW 3172   6.005   1.534   4.939
   60SOL    HW1 3173   5.925   1.547   4.881
   60SOL    HW2 3174   6.075   1.601   4.915
   61SOL     OW 3175  11.370  -0.813  -8.483
   61SOL    HW1 3176  11.382  -0.735  -8.543
   61SOL    HW2 3177  11.365  -0.897  -8.537
   62SOL     OW 3178   2.687  -7.373  -1.281
   62SOL    HW1 3179   7.721  -7.465  -1.256
   62SOL    HW2 3180   2.694  -7.313   6.808
   63SOL     OW 3181   6.705   4.378  -2.737
   63SOL    HW1 3182   6.724   4.474  -2.718
   63SOL    HW2 3183   6.656   4.371  -2.824
   64SOL     OW 3184  -1.001  -2.484  10.524
   64SOL    HW1 3185  -1.036  -2.574  10.546
   64SOL    HW2 3186  -1.026  -2.459  10.430
   65SOL     OW 3187   1.182  -5.519   4.756
   65SOL    HW1 3188   1.242  -5.439   4.756
   65SOL    HW2 3189   1.237  -0.597   4.749
   66SOL     OW 3190   2.976   2.670  -0.729
   66SOL    HW1 3191   2.945   2.591  -0.676
   66SOL    HW2 3192   3.049  -2.363  -0.791
   67SOL     OW 3193   0.769  -1.414  -0.952
   67SOL    HW1 3194   0.773  -1.315  -0.962
   67SOL    HW2 3195   0.859  -1.448  -0.923
   68SOL     OW 3196   7.515   2.622  -1.475
   68SOL    HW1 3197   7.566   2.610   6.619
   68SOL    HW2 3198   7.419   2.641   6.555
   69SOL     OW 3199  -0.563   4.582  15.275
   69SOL    HW1 3200  -0.485   4.643  15.286
   69SOL    HW2 3201  -0.616   4.579   7.352
   70SOL     OW 3202   2.967   3.588  -2.691
   70SOL    HW1 3203   2.877   3.625  -2.667
   70SOL    HW2 3204   2.970   3.491  -2.667
   71SOL     OW 3205   6.257   3.416   6.386
   71SOL    HW1 3206   6.231   3.497   6.333
   71SOL    HW2 3207   6.356   3.408   6.388
   72SOL     OW 3208   1.770  -1.144   1.311
   72SOL    HW1 3209   1.720  -1.132   1.224
   72SOL    HW2 3210   1.705  -1.166   1.384
   73SOL     OW 3211   2.058  -7.175  15.217
   73SOL    HW1 3212   2.110  -7.168  15.131
   73SOL    HW2 3213   2.055  -7.086  15.261
   74SOL     OW 3214   1.059   7.884  -7.524
   74SOL    HW1 3215   1.092   7.954  -7.461
   74SOL    HW2 3216  -4.045   7.871  -7.511
   75SOL     OW 3217   4.206  -1.505   5.713
   75SOL    HW1 3218   4.136  -1.571   5.740
   75SOL    HW2 3219   4.183  -1.466   5.623
   76SOL     OW 3220  -0.141  -0.369  -2.188
   76SOL    HW1 3221  -0.194  -0.414  -2.116
   76SOL    HW2 3222  -0.203  -0.318  -2.247
   77SOL     OW 3223  -2.371  -7.435   3.033
   77SOL    HW1 3224  -2.315  -7.467   3.110
   77SOL    HW2 3225  -2.461  -7.408   3.067
   78SOL     OW 3226  -1.719  -7.851   6.625
   78SOL    HW1 3227  -1.768  -7.853   6.712
   78SOL    HW2 3228  -1.735  -7.763   6.579
   79SOL     OW 3229  -4.549   0.181  11.758
   79SOL    HW1 3230  -4.528   0.138  11.846
   79SOL    HW2 3231  -4.648   5.183  11.743
   80SOL     OW 3232  -4.674   0.580   8.003
   80SOL    HW1 3233  -4.670   5.487   7.984
   80SOL    HW2 3234  -4.581   0.616   8.011
   81SOL     OW 3235  -5.114  -1.244   5.033
   81SOL    HW1 3236  -5.185  -1.246   5.103
   81SOL    HW2 3237  -0.150  -1.225   4.944
   82SOL     OW 3238   8.217 -11.536  14.187
   82SOL    HW1 3239   8.140 -11.599  14.193
   82SOL    HW2 3240   8.225 -11.502  14.094
   83SOL     OW 3241   1.510  -0.689  -0.282
   83SOL    HW1 3242   1.579  -0.672  -8.361
   83SOL    HW2 3243   1.434  -0.741  -0.321
   84SOL     OW 3244  -4.503   0.875   5.393
   84SOL    HW1 3245  -4.603   0.870   5.398
   84SOL    HW2 3246  -4.476   0.915  13.313
   85SOL     OW 3247   1.063   0.755  -3.842
   85SOL    HW1 3248   1.012   0.691  -3.784
   85SOL    HW2 3249   1.002   0.829   4.138
   86SOL     OW 3250   2.462   0.397  -5.524
   86SOL    HW1 3251   2.470   0.496  -5.508
   86SOL    HW2 3252   2.476   0.378  -5.621
   87SOL     OW 3253  -1.073   4.356   8.507
   87SOL    HW1 3254  -0.999   4.420   8.526
   87SOL    HW2 3255  -1.158   4.390   8.546
   88SOL     OW 3256   1.915  -1.559   7.380
   88SOL    HW1 3257   1.848  -1.487   7.398
   88SOL    HW2 3258   1.869  -1.635   7.334
   89SOL     OW 3259   0.573   1.110  11.856
   89SOL    HW1 3260   0.595   1.053  11.777
   89SOL    HW2 3261   0.658   1.141  11.900
   90SOL     OW 3262   0.905   7.037   9.286
   90SOL    HW1 3263   5.977   2.105   9.296
   90SOL    HW2 3264   0.820   7.063   9.334
   91SOL     OW 3265  11.234 -10.870  20.061
   91SOL    HW1 3266  11.152  -5.824  20.102
   91SOL    HW2 3267  11.307 -10.801  20.058
   92SOL     OW 3268   0.791  -1.458   5.283
   92SOL    HW1 3269   5.795   3.451   5.255
   92SOL    HW2 3270   0.714  -1.441   5.344
   93SOL     OW 3271   2.172   2.764  -5.148
   93SOL    HW1 3272   2.098   2.733  -5.208
   93SOL    HW2 3273   2.178   2.704  -5.069
   94SOL     OW 3274  -0.120   0.364  10.123
   94SOL    HW1 3275  -0.028   0.325   2.124
   94SOL    HW2 3276  -0.144   0.415   2.197
   95SOL     OW 3277   2.404  -1.904   6.848
   95SOL    HW1 3278   2.379  -1.831   6.784
   95SOL    HW2 3279   2.498   3.113   6.879
   96SOL     OW 3280  -4.318  -3.335   1.576
   96SOL    HW1 3281  -4.219  -3.343   1.586
   96SOL    HW2 3282  -4.360  -3.426   1.580
   97SOL     OW 3283   3.170   3.316   7.025
   97SOL    HW1 3284   3.112   3.318   6.944
   97SOL    HW2 3285   3.190   3.221   7.050
   98SOL     OW 3286   6.609   1.130  14.475
   98SOL    HW1 3287   1.668  -3.877  14.552
   98SOL    HW2 3288   6.660   1.133  14.389
   99SOL     OW 3289   5.828  -2.474   4.441
   99SOL    HW1 3290   5.810  -2.375   4.441
   99SOL    HW2 3291   5.780  -2.516   4.518
  100SOL     OW 3292  -4.200   6.611   6.171
  100SOL    HW1 3293  -4.209   1.669   6.094
  100SOL    HW2 3294  -4.135   6.648   6.238
  101SOL     OW 3295   6.757  -2.030  10.612
  101SOL    HW1 3296   6.719  -7.022  10.703
  101SOL    HW2 3297   6.856  -2.019  10.615
  102SOL     OW 3298   3.902   4.813   9.775
  102SOL    HW1 3299  -1.192   4.847   9.742
  102SOL    HW2 3300   3.903   4.813   9.875
  103SOL     OW 3301   7.525   2.460   6.268
  103SOL    HW1 3302   2.610   2.419  14.259
  103SOL    HW2 3303   2.532   2.545   6.321
  104SOL     OW 3304   2.960   3.620  24.487
  104SOL    HW1 3305   3.024   3.682  24.443
  104SOL    HW2 3306   2.867   3.641  16.449
  105SOL     OW 3307   0.120   1.058  -8.499
  105SOL    HW1 3308   0.062   0.997  -8.445
  105SOL    HW2 3309   0.212   1.059  -8.460
  106SOL     OW 3310   5.547   4.348  -6.341
  106SOL    HW1 3311   5.570   4.314  -6.432
  106SOL    HW2 3312   5.606   4.305  -6.273
  107SOL     OW 3313   5.071  -0.098   3.833
  107SOL    HW1 3314   5.070   4.889   3.931
  107SOL    HW2 3315   0.086  -0.001   3.817
  108SOL     OW 3316   5.327   4.115   3.134
  108SOL    HW1 3317   5.383   4.138   3.055
  108SOL    HW2 3318   5.254   9.057   3.107
  109SOL     OW 3319   1.599  -2.642  -0.533
  109SOL    HW1 3320   1.594  -2.550  -0.494
  109SOL    HW2 3321   1.632  -2.706  -0.463
  110SOL     OW 3322  -4.594   0.422  10.551
  110SOL    HW1 3323   0.392  -4.502  10.605
  110SOL    HW2 3324   0.340  -4.594  10.481
  111SOL     OW 3325   1.484   3.131  -5.903
  111SOL    HW1 3326  -3.456   3.118  -5.978
  111SOL    HW2 3327   1.521  -1.915  -5.819
  112SOL     OW 3328  11.086  -2.199   7.972
  112SOL    HW1 3329  11.036  -2.182   8.057
  112SOL    HW2 3330  11.070  -2.122   7.909
  113SOL     OW 3331  -2.588   3.475   4.185
  113SOL    HW1 3332  -2.683   3.506   4.178
  113SOL    HW2 3333  -2.568   3.410   4.112
  114SOL     OW 3334  10.443  -9.099   7.431
  114SOL    HW1 3335  10.480  -9.176   7.484
  114SOL    HW2 3336  10.407  -9.030   7.494
  115SOL     OW 3337  -2.619 -11.983  13.674
  115SOL    HW1 3338  -2.705 -11.938  13.698
  115SOL    HW2 3339  -2.549 -11.960  13.742
  116SOL     OW 3340  -4.932  -6.052  -6.274
  116SOL    HW1 3341  -4.847  -6.008  -6.246
  116SOL    HW2 3342  -4.945  -6.040  -6.373
  117SOL     OW 3343  -1.909  -0.220   2.657
  117SOL    HW1 3344  -1.925  -0.304   2.708
  117SOL    HW2 3345   3.043  -0.221   2.573
  118SOL     OW 3346   2.704   3.823   2.602
  118SOL    HW1 3347   2.776   3.866  -5.354
  118SOL    HW2 3348   2.653   3.893   2.552
  119SOL     OW 3349  -7.402  -8.294  -5.359
  119SOL    HW1 3350  -2.442  -8.383   2.640
  119SOL    HW2 3351  -7.369  -8.284  -5.266
  120SOL     OW 3352  -6.956  -5.067   2.880
  120SOL    HW1 3353  -6.892 -10.100  10.960
  120SOL    HW2 3354  -6.945  -5.127   2.800
  121SOL     OW 3355   7.144  -2.213  21.166
  121SOL    HW1 3356  12.089  -2.163  13.220
  121SOL    HW2 3357   7.213  -2.151  21.129
  122SOL     OW 3358   9.678   6.981  10.725
  122SOL    HW1 3359   9.612   1.910  10.690
  122SOL    HW2 3360   9.647   2.010  10.814
  123SOL     OW 3361  -0.107  -5.112  15.905
  123SOL    HW1 3362  -0.135  -5.207  15.891
  123SOL    HW2 3363  -0.178  -5.050  15.871
  124SOL     OW 3364  -4.466  -3.251   0.609
  124SOL    HW1 3365  -4.456  -3.351   0.608
  124SOL    HW2 3366  -4.444  -8.220   0.518
  125SOL     OW 3367   4.649   4.539  -2.427
  125SOL    HW1 3368  -0.348   9.639  -2.397
  125SOL    HW2 3369   4.648   4.534  -2.526
  126SOL     OW 3370   1.446  -3.882   1.106
  126SOL    HW1 3371   1.387  -3.937   1.047
  126SOL    HW2 3372   1.394   1.156   1.184
  127SOL     OW 3373  -0.309  -2.482  10.957
  127SOL    HW1 3374  -0.401  -2.489  10.996
  127SOL    HW2 3375  -0.298  -2.393  10.913
  128SOL     OW 3376  -1.738   2.026  -0.858
  128SOL    HW1 3377  -1.785   2.066  -0.779
  128SOL    HW2 3378  -1.655   2.079  -0.877
  129SOL     OW 3379  -7.976  -4.707  -3.869
  129SOL    HW1 3380  -2.999  -4.648  -3.793
  129SOL    HW2 3381  -2.950  -4.650  -3.949
  130SOL     OW 3382   5.962   1.612  10.818
  130SOL    HW1 3383   6.043   1.607  10.759
  130SOL    HW2 3384   5.990   1.634  10.912
  131SOL     OW 3385   2.463   3.031  -5.060
  131SOL    HW1 3386   2.500   8.082  -5.140
  131SOL    HW2 3387   2.447   2.935  -5.080
  132SOL     OW 3388  -2.751  -2.184 -11.565
  132SOL    HW1 3389  -2.671  -2.186 -11.625
  132SOL    HW2 3390  -2.785  -2.278 -11.551
  133SOL     OW 3391   1.999   4.668  10.095
  133SOL    HW1 3392   1.951   9.640  10.177
  133SOL    HW2 3393   6.941   4.668  10.018
  134SOL     OW 3394  -4.850  -4.800  17.117
  134SOL    HW1 3395  -4.917   0.133  17.136
  134SOL    HW2 3396  -4.892  -4.711  17.135
  135SOL     OW 3397   3.097   6.997  -2.916
  135SOL    HW1 3398   8.053   6.977  -2.831
  135SOL    HW2 3399   3.035   2.036  -2.981
  136SOL     OW 3400   6.512  -2.968   8.042
  136SOL    HW1 3401   6.483  -2.920   8.125
  136SOL    HW2 3402   6.599  -2.930   8.010
  137SOL     OW 3403   8.305   7.679   7.840
  137SOL    HW1 3404   3.347   2.623   7.768
  137SOL    HW2 3405   8.242   2.613   7.888
  138SOL     OW 3406  -2.190  -2.189  19.115
  138SOL    HW1 3407  -2.192  -2.224  19.209
  138SOL    HW2 3408  -2.245   2.756  19.057
  139SOL     OW 3409  -1.087  -2.013  -6.182
  139SOL    HW1 3410  -1.131  -2.095  -6.146
  139SOL    HW2 3411  -1.137  -1.981  -6.262
  140SOL     OW 3412  15.646  -3.613   7.397
  140SOL    HW1 3413  15.564  -3.566   7.364
  140SOL    HW2 3414  15.625   1.295  15.420
  141SOL     OW 3415  -6.677   9.214   2.362
  141SOL    HW1 3416  -6.615   9.137   2.378
  141SOL    HW2 3417  -6.740   9.192   2.288
  142SOL     OW 3418   0.231   4.299  11.562
  142SOL    HW1 3419   0.191   4.389  11.574
  142SOL    HW2 3420   0.180   4.232   3.608
  143SOL     OW 3421  -2.249  -0.396  -6.312
  143SOL    HW1 3422  -2.287  -0.469  -6.256
  143SOL    HW2 3423  -2.162  -0.427   1.658
  144SOL     OW 3424   0.593   5.744  10.370
  144SOL    HW1 3425   0.620   5.712   2.453
  144SOL    HW2 3426   0.522  10.689  10.334
  145SOL     OW 3427  -3.770  -1.939  18.366
  145SOL    HW1 3428  -3.713  -2.009  18.408
  145SOL    HW2 3429  -3.773  -1.953  18.267
  146SOL     OW 3430  -0.939  -1.701  10.549
  146SOL    HW1 3431  -1.010  -1.697  10.478
  146SOL    HW2 3432   4.049  -1.779  10.609
  147SOL     OW 3433   8.601  -1.983   6.193
  147SOL    HW1 3434   8.679   3.049   6.249
  147SOL    HW2 3435   8.540  -2.043   6.246
  148SOL     OW 3436  10.158  -2.305   5.295
  148SOL    HW1 3437  10.142  -2.292   5.197
  148SOL    HW2 3438  10.199  -2.395   5.310
  149SOL     OW 3439  11.924  -2.115  10.129
  149SOL    HW1 3440  12.003  -2.101  10.189
  149SOL    HW2 3441  11.940  -2.069  10.041
  150SOL     OW 3442   0.362  -8.408  14.037
  150SOL    HW1 3443   5.384  -8.470  22.121
  150SOL    HW2 3444   5.365  -8.459  21.960
  151SOL     OW 3445   2.496   7.881   5.299
  151SOL    HW1 3446   2.429   7.851   5.367
  151SOL    HW2 3447   2.567   7.811  -2.720
  152SOL     OW 3448  11.827 -12.431   0.754
  152SOL    HW1 3449  11.834 -12.447   0.853
  152SOL    HW2 3450  11.903 -12.373   0.725
  153SOL     OW 3451   4.756   7.179  13.114
  153SOL    HW1 3452   4.813   7.102  13.142
  153SOL    HW2 3453   4.811   7.262  13.111
  154SOL     OW 3454  11.029   4.295  -6.187
  154SOL    HW1 3455   1.048   4.211  -6.232
  154SOL    HW2 3456  16.095   4.370  -6.212
  155SOL     OW 3457  -0.075   3.806  15.393
  155SOL    HW1 3458   0.000   3.759  15.439
  155SOL    HW2 3459  -0.156   3.747  15.392
  156SOL     OW 3460   3.137  -2.924  -2.331
  156SOL    HW1 3461   3.078  -7.848  -2.331
  156SOL    HW2 3462   3.169  -7.947  -2.238
  157SOL     OW 3463   8.650  -8.229  -2.831
  157SOL    HW1 3464   8.726  -8.279  -2.872
  157SOL    HW2 3465   8.585  -8.203  -2.902
  158SOL     OW 3466   4.199  -2.075   2.977
  158SOL    HW1 3467   4.263  -2.106   3.047
  158SOL    HW2 3468   4.200  -2.138  -5.110
  159SOL     OW 3469  -0.551  -1.689  -0.519
  159SOL    HW1 3470  -0.607  -1.607  -0.506
  159SOL    HW2 3471  -0.516  -1.720  -8.438
  160SOL     OW 3472  -3.644  -3.203   9.591
  160SOL    HW1 3473  -3.582  -3.217   9.514
  160SOL    HW2 3474  -3.671  -3.291   9.629
  161SOL     OW 3475   5.757   2.601   7.309
  161SOL    HW1 3476   5.849   2.582   7.274
  161SOL    HW2 3477   5.746   2.700   7.323
  162SOL     OW 3478   2.026  -4.241   9.727
  162SOL    HW1 3479   1.958  -4.233   9.654
  162SOL    HW2 3480  -3.014  -4.300   9.799
  163SOL     OW 3481   4.604   1.360  14.141
  163SOL    HW1 3482   4.658   1.366  14.225
  163SOL    HW2 3483   4.571   1.267  14.129
  164SOL     OW 3484   7.446  -3.264  -4.771
  164SOL    HW1 3485   7.373  -3.235  -4.834
  164SOL    HW2 3486   2.405  -3.333  -4.708
  165SOL     OW 3487  -5.837  -3.629   1.961
  165SOL    HW1 3488  -5.874  -3.682   1.885
  165SOL    HW2 3489  -5.777  -3.687   2.016
  166SOL     OW 3490   2.616   7.786  -9.746
  166SOL    HW1 3491   2.714   7.805  -9.744
  166SOL    HW2 3492   2.571   7.852  -9.807
  167SOL     OW 3493   4.417  -2.339  -3.579
  167SOL    HW1 3494   4.469  -2.262  -3.542
  167SOL    HW2 3495   4.461  -2.425  -3.553
  168SOL     OW 3496   0.556  -6.219   3.293
  168SOL    HW1 3497   5.478  -6.187   3.339
  168SOL    HW2 3498   0.636  -6.171   3.330
  169SOL     OW 3499  -2.009  -2.775   9.136
  169SOL    HW1 3500  -1.940  -2.842   9.163
  169SOL    HW2 3501  -1.988  -2.741   9.044
  170SOL     OW 3502  13.036   3.612   7.094
  170SOL    HW1 3503  13.005  -1.362   7.184
  170SOL    HW2 3504  12.965   3.630   7.026
  171SOL     OW 3505  -4.318  -5.036   7.547
  171SOL    HW1 3506   5.686  -5.064   7.643
  171SOL    HW2 3507  -4.223  -5.045   7.515
  172SOL     OW 3508   6.356  -0.801   2.050
  172SOL    HW1 3509   6.326  -0.882   2.001
  172SOL    HW2 3510   6.384  -0.731   1.983
  173SOL     OW 3511  13.860 -12.721  10.606
  173SOL    HW1 3512  13.775 -12.731  10.555
  173SOL    HW2 3513  18.929 -12.794  10.579
  174SOL     OW 3514  -0.157  -5.698  -7.666
  174SOL    HW1 3515  -0.152  -5.705  -7.766
  174SOL    HW2 3516  -0.175  -5.789  -7.627
  175SOL     OW 3517   1.033  -6.739  20.404
  175SOL    HW1 3518   1.039  -1.635  20.400
  175SOL    HW2 3519   1.047  -6.776  20.312
  176SOL     OW 3520   0.331  -3.624   2.147
  176SOL    HW1 3521  -4.670  -3.648   2.050
  176SOL    HW2 3522   0.377  -3.695   2.201
  177SOL     OW 3523  11.228  -8.501   3.840
  177SOL    HW1 3524  11.217  -8.402   3.832
  177SOL    HW2 3525  11.320  -8.523   3.870
  178SOL     OW 3526   8.007   2.534   8.673
  178SOL    HW1 3527   8.084   2.475   8.649
  178SOL    HW2 3528   7.954   2.492   8.747
  179SOL     OW 3529  -2.061  -3.219   6.059
  179SOL    HW1 3530  -2.101  -3.229   6.151
  179SOL    HW2 3531  -2.003  -3.138   6.057
  180SOL     OW 3532  -4.483  -4.052   9.313
  180SOL    HW1 3533  -4.522  -4.002   9.390
  180SOL    HW2 3534  -4.457  -4.144   9.343
  181SOL     OW 3535   2.256   2.943   4.738
  181SOL    HW1 3536   2.333   2.976   4.793
  181SOL    HW2 3537   2.284   7.938  -3.366
  182SOL     OW 3538   7.721   8.006   1.036
  182SOL    HW1 3539   7.766   7.980   0.951
  182SOL    HW2 3540   7.735   8.103   1.053
  183SOL     OW 3541  -4.163   0.854  11.340
  183SOL    HW1 3542   0.927   0.823  11.383
  183SOL    HW2 3543  -4.186   0.794  11.264
  184SOL     OW 3544  11.608  -2.027  10.365
  184SOL    HW1 3545  11.667  -2.006  10.442
  184SOL    HW2 3546  11.521  -2.064  10.399
  185SOL     OW 3547   6.807   1.158   3.318
  185SOL    HW1 3548   6.720   1.110   3.321
  185SOL    HW2 3549   6.840   1.174   3.411
  186SOL     OW 3550   2.687   5.871   2.101
  186SOL    HW1 3551   2.757   0.890   2.169
  186SOL    HW2 3552   2.633   5.952   2.078
  187SOL     OW 3553   4.814  -2.283  -4.805
  187SOL    HW1 3554   4.861  -2.206  -4.761
  187SOL    HW2 3555   4.744  -2.249  -4.867
  188SOL     OW 3556   3.533  -2.223   7.233
  188SOL    HW1 3557   3.459  -2.284  15.211
  188SOL    HW2 3558   3.514  -2.191   7.326
  189SOL     OW 3559   1.743   2.318   0.994
  189SOL    HW1 3560   1.842   2.306   0.984
  189SOL    HW2 3561   1.699   2.228   0.999
  190SOL     OW 3562   6.198   2.750  -3.898
  190SOL    HW1 3563   6.194   2.721   4.207
  190SOL    HW2 3564   6.249   2.835 -11.913
  191SOL     OW 3565   0.947   5.353  10.752
  191SOL    HW1 3566   0.925   5.345  10.849
  191SOL    HW2 3567   1.027   5.413  10.741
  192SOL     OW 3568   5.039   5.392   7.700
  192SOL    HW1 3569   4.964   5.453   7.724
  192SOL    HW2 3570   5.064   5.336   7.779
  193SOL     OW 3571  13.378  -2.171   0.322
  193SOL    HW1 3572  13.397  -2.269   0.319
  193SOL    HW2 3573  13.386  -2.138   0.416
  194SOL     OW 3574  -2.764  -1.738  13.036
  194SOL    HW1 3575  -2.737   3.178  13.072
  194SOL    HW2 3576  -2.724  -1.665  13.092
  195SOL     OW 3577   6.815  -5.729  10.869
  195SOL    HW1 3578   6.863  -5.665  10.810
  195SOL    HW2 3579   6.867  -5.741  10.954
  196SOL     OW 3580   1.087  -0.900  -8.692
  196SOL    HW1 3581   1.070  -0.905  -8.790
  196SOL    HW2 3582   1.184  -0.917  -8.673
  197SOL     OW 3583   6.391  -1.209  -2.433
  197SOL    HW1 3584   6.291  -1.211  -2.440
  197SOL    HW2 3585   6.418  -1.202  -2.337
  198SOL     OW 3586   0.180   7.233  17.134
  198SOL    HW1 3587   0.209   7.328  17.128
  198SOL    HW2 3588   0.249   7.180  17.184
  199SOL     OW 3589   6.951   7.151  14.596
  199SOL    HW1 3590   7.008   7.089  14.650
  199SOL    HW2 3591   6.993   2.237  14.594
  200SOL     OW 3592   4.316   2.517   5.198
  200SOL    HW1 3593   4.223   2.486   5.218
  200SOL    HW2 3594  -0.659   2.581   5.269
  201SOL     OW 3595   5.554   0.700  -4.595
  201SOL    HW1 3596   5.482   0.729  -4.533
  201SOL    HW2 3597   5.644   0.719  -4.554
  202SOL     OW 3598   0.066  -5.018  13.593
  202SOL    HW1 3599  -0.024  -4.985  13.561
  202SOL    HW2 3600   0.062  -5.116  13.610
  203SOL     OW 3601   0.992   1.861   1.741
  203SOL    HW1 3602   1.016   6.786   1.686
  203SOL    HW2 3603   1.074   6.920   1.760
  204SOL     OW 3604   7.982  -1.235  -4.157
  204SOL    HW1 3605  13.087  -1.231  -4.165
  204SOL    HW2 3606  12.946  -1.204  -4.242
  205SOL     OW 3607  -8.179  -1.213  13.851
  205SOL    HW1 3608  -8.084  -1.182  13.847
  205SOL    HW2 3609  -8.233  -1.148  13.903
  206SOL     OW 3610   0.046   3.317   4.783
  206SOL    HW1 3611   0.018   3.242   4.844
  206SOL    HW2 3612   0.039   3.404  -3.176
  207SOL     OW 3613  -2.307  -1.661   0.287
  207SOL    HW1 3614  -2.268  -1.635   0.198
  207SOL    HW2 3615  -2.233  -1.684   0.350
  208SOL     OW 3616   6.642   0.412   5.398
  208SOL    HW1 3617   6.690   0.371   5.476
  208SOL    HW2 3618   6.674   0.506   5.385
  209SOL     OW 3619   0.650   0.946   3.076
  209SOL    HW1 3620   0.684   1.001   2.999
  209SOL    HW2 3621   0.688   0.854   3.070
  210SOL     OW 3622  10.930   1.353   2.401
  210SOL    HW1 3623  10.978   1.304   2.328
  210SOL    HW2 3624  10.914   1.289   2.477
  211SOL     OW 3625  -1.584  -2.952  13.211
  211SOL    HW1 3626  -1.555  -2.937  13.305
  211SOL    HW2 3627  -1.681  -2.979  13.210
  212SOL     OW 3628  16.296   2.724   1.362
  212SOL    HW1 3629  16.335   2.639   1.397
  212SOL    HW2 3630  11.191   2.722   1.374
  213SOL     OW 3631  -2.159  -6.660  15.074
  213SOL    HW1 3632  -2.109 -11.701  14.996
  213SOL    HW2 3633  -2.202  -6.573  15.049
  214SOL     OW 3634   0.293   9.220  -1.144
  214SOL    HW1 3635   5.262   9.136  -1.103
  214SOL    HW2 3636   5.363   9.262  -1.082
  215SOL     OW 3637   0.888  -0.075  14.950
  215SOL    HW1 3638   0.790  -0.089  14.965
  215SOL    HW2 3639   0.934  -0.164  14.945
  216SOL     OW 3640  -1.488   3.065   4.854
  216SOL    HW1 3641   3.539   3.077   4.757
  216SOL    HW2 3642  -1.555   2.991   4.863
  217SOL     OW 3643  10.051   3.267   3.938
  217SOL    HW1 3644  10.041   3.280   3.840
  217SOL    HW2 3645   9.976   3.211   3.973
  218SOL     OW 3646   4.017  -7.140  13.518
  218SOL    HW1 3647   4.083  -2.199  13.558
  218SOL    HW2 3648   3.946  -2.114  13.585
  219SOL     OW 3649   0.948   1.681   5.810
  219SOL    HW1 3650   0.912   1.690   5.717
  219SOL    HW2 3651   1.044   1.707  -2.198
  220SOL     OW 3652  -7.448   2.446  18.671
  220SOL    HW1 3653  -7.529   2.505  18.667
  220SOL    HW2 3654  -2.379   2.482  10.730
  221SOL     OW 3655   6.495   3.566  -4.900
  221SOL    HW1 3656   6.519  -1.533  -4.879
  221SOL    HW2 3657   6.524  -1.417  -4.993
  222SOL     OW 3658   2.575  -6.388   8.682
  222SOL    HW1 3659   7.517  -6.436   8.743
  222SOL    HW2 3660   2.635  -6.329   8.736
  223SOL     OW 3661  -1.054  -7.093  -4.608
  223SOL    HW1 3662  -1.024  -2.132  -4.693
  223SOL    HW2 3663  -1.133  -2.137  -4.572
  224SOL     OW 3664  -0.180  -4.860   1.105
  224SOL    HW1 3665  -0.106   0.098   1.153
  224SOL    HW2 3666  -0.255  -4.842   1.168
  225SOL     OW 3667   2.608  -1.460   7.016
  225SOL    HW1 3668   2.552  -1.487   7.095
  225SOL    HW2 3669   2.554  -1.469   6.933
  226SOL     OW 3670   3.412  -3.898   1.689
  226SOL    HW1 3671   3.372  -3.935   1.606
  226SOL    HW2 3672   3.412  -3.798   1.684
  227SOL     OW 3673   3.981   7.587   3.404
  227SOL    HW1 3674   3.920   7.516   3.438
  227SOL    HW2 3675   3.930   7.647   3.342
  228SOL     OW 3676  -5.306   4.460  22.931
  228SOL    HW1 3677  -5.248   4.520  22.986
  228SOL    HW2 3678  -5.261   4.442  22.843
  229SOL     OW 3679   1.878   0.576  13.046
  229SOL    HW1 3680   1.926  -4.472  13.121
  229SOL    HW2 3681   1.910   0.670  21.043
  230SOL     OW 3682   2.978  12.748   7.591
  230SOL    HW1 3683   2.984  12.657  -0.376
  230SOL    HW2 3684   3.068  12.773   7.553
  231SOL     OW 3685 -10.101   2.774   0.680
  231SOL    HW1 3686 -10.005   2.801   0.681
  231SOL    HW2 3687 -10.128   2.751   8.596
  232SOL     OW 3688   3.570  -2.299  -5.921
  232SOL    HW1 3689   3.560  -2.206  -5.885
  232SOL    HW2 3690   3.480  -2.335  -5.945
  233SOL     OW 3691   4.139  -3.825  -4.978
  233SOL    HW1 3692   9.203  -3.895  -5.018
  233SOL    HW2 3693   4.066  -3.869  -4.926
  234SOL     OW 3694   4.491  -1.198  12.940
  234SOL    HW1 3695   4.517  -6.107   4.946
  234SOL    HW2 3696   4.543  -1.236  12.864
  235SOL     OW 3697  -4.117  -4.257  -8.344
  235SOL    HW1 3698  -4.152  -9.353  -8.369
  235SOL    HW2 3699  -4.119  -9.252  -8.244
  236SOL     OW 3700  -0.502  -2.880   4.038
  236SOL    HW1 3701  -0.522  -7.900   3.941
  236SOL    HW2 3702  -0.586  -2.855   4.086
  237SOL     OW 3703   6.628   4.197  10.103
  237SOL    HW1 3704   6.531   9.199  10.076
  237SOL    HW2 3705   6.662   4.104  10.115
  238SOL     OW 3706   2.407  11.794 -11.415
  238SOL    HW1 3707   2.500  11.802 -11.453
  238SOL    HW2 3708   2.372  11.702 -11.432
  239SOL     OW 3709   1.628   8.978   4.724
  239SOL    HW1 3710   1.719   8.937   4.710
  239SOL    HW2 3711   1.614   9.051   4.658
  240SOL     OW 3712   5.903  10.006  -2.991
  240SOL    HW1 3713   5.808  10.008  -2.961
  240SOL    HW2 3714   5.907   9.986  -3.089
  241SOL     OW 3715  -4.151  -0.912 -10.894
  241SOL    HW1 3716  -4.174  -5.820 -10.901
  241SOL    HW2 3717  -4.233   4.038 -10.909
  242SOL     OW 3718   1.714   0.210  -4.306
  242SOL    HW1 3719   1.780   0.173 -12.248
  242SOL    HW2 3720   1.723   5.315  -4.308
  243SOL     OW 3721  10.046  -2.871   4.180
  243SOL    HW1 3722  10.103  -2.953   4.181
  243SOL    HW2 3723   9.953  -2.895   4.156
  244SOL     OW 3724   1.781  -6.989  -0.945
  244SOL    HW1 3725   1.834  -2.068  -0.955
  244SOL    HW2 3726   1.692  -7.010  -8.912
  245SOL     OW 3727   7.304   1.897  13.113
  245SOL    HW1 3728   7.334  -3.132  13.020
  245SOL    HW2 3729   7.306  -3.190  13.170
  246SOL     OW 3730   9.028   4.928  10.577
  246SOL    HW1 3731   8.959   4.999  10.588
  246SOL    HW2 3732   9.096   4.936  10.649
  247SOL     OW 3733   5.400  -3.966   5.854
  247SOL    HW1 3734   5.351  -4.008   5.777
  247SOL    HW2 3735   5.498  -3.963   5.834
  248SOL     OW 3736  -0.781  -7.780  13.344
  248SOL    HW1 3737  -0.687  -7.760  13.374
  248SOL    HW2 3738  -0.838  -7.699  13.357
  249SOL     OW 3739   9.527  -5.058   0.552
  249SOL    HW1 3740   9.524  -4.959   0.540
  249SOL    HW2 3741   9.480  -5.082   0.637
  250SOL     OW 3742  11.761  -6.550   3.367
  250SOL    HW1 3743  11.666  -6.525  11.395
  250SOL    HW2 3744  11.822  -6.502   3.430
  251SOL     OW 3745   5.648  -3.728   3.064
  251SOL    HW1 3746   5.616  -3.692   3.151
  251SOL    HW2 3747   5.729  -3.784   3.079
  252SOL     OW 3748   5.947   4.390  -1.750
  252SOL    HW1 3749   5.861   4.339  -1.760
  252SOL    HW2 3750   5.936   4.459  -1.679
  253SOL     OW 3751  -1.321   6.894   5.991
  253SOL    HW1 3752  -1.299   6.899   6.089
  253SOL    HW2 3753   3.623   6.816   5.975
  254SOL     OW 3754   0.028   0.265  -2.544
  254SOL    HW1 3755  -4.879  -4.720  -2.548
  254SOL    HW2 3756   5.010   5.198  -2.609
  255SOL     OW 3757  -3.392   2.890  -0.319
  255SOL    HW1 3758  -3.351   2.969  -0.365
  255SOL    HW2 3759  -3.396   2.907  -0.221
  256SOL     OW 3760   2.893   3.122  10.252
  256SOL    HW1 3761   2.953   3.108  18.182
  256SOL    HW2 3762   7.911   3.047  10.318
  257SOL     OW 3763   5.311  -1.615   4.973
  257SOL    HW1 3764  10.221  -1.585   4.976
  257SOL    HW2 3765   5.353  -1.587   4.887
  258SOL     OW 3766   2.522  -1.225  12.730
  258SOL    HW1 3767  -2.393  -1.251  12.694
  258SOL    HW2 3768   2.532   3.811  12.824
  259SOL     OW 3769  -2.738   2.572   0.791
  259SOL    HW1 3770  -2.701  -2.372   0.861
  259SOL    HW2 3771  -2.746  -2.526   0.828
  260SOL     OW 3772   2.324  -4.272   3.525
  260SOL    HW1 3773   2.278  -4.300   3.609
  260SOL    HW2 3774   2.367  -4.352   3.482
  261SOL     OW 3775  -2.751  -1.213  11.703
  261SOL    HW1 3776  -2.690  -1.151  11.653
  261SOL    HW2 3777  -2.725  -1.215  11.800
  262SOL     OW 3778   5.935  -2.563   9.975
  262SOL    HW1 3779   0.992  -2.633  10.008
  262SOL    HW2 3780   5.969  -2.526   9.888
  263SOL     OW 3781   9.731  10.135  10.087
  263SOL    HW1 3782   9.763   5.220  10.115
  263SOL    HW2 3783   9.763  10.067  10.153
  264SOL     OW 3784  -5.050   5.535  11.005
  264SOL    HW1 3785  -0.053   0.628  10.985
  264SOL    HW2 3786  -4.956   5.515  11.033
  265SOL     OW 3787   0.909  -5.362  -8.271
  265SOL    HW1 3788   0.881  -5.336  -0.171
  265SOL    HW2 3789   0.917  -5.281  -0.321
  266SOL     OW 3790  -4.359  -1.428   8.831
  266SOL    HW1 3791  -9.375  -1.485   8.749
  266SOL    HW2 3792  -4.305  -1.478   8.899
  267SOL     OW 3793   0.833   0.309   2.980
  267SOL    HW1 3794   0.811   0.345   3.071
  267SOL    HW2 3795   0.829   0.209   2.982
  268SOL     OW 3796   6.056  -8.630  17.531
  268SOL    HW1 3797   6.050  -3.724  17.545
  268SOL    HW2 3798   6.107  -8.612  17.447
  269SOL     OW 3799   7.226  -2.773   2.504
  269SOL    HW1 3800   2.176  -2.809   2.422
  269SOL    HW2 3801   7.318  -2.742   2.481
  270SOL     OW 3802   5.097   3.568   6.136
  270SOL    HW1 3803   5.100   3.638   6.064
  270SOL    HW2 3804   5.002   3.541   6.151
  271SOL     OW 3805  -3.095   3.509   3.602
  271SOL    HW1 3806  -3.144   3.427   3.633
  271SOL    HW2 3807  -3.155   3.589   3.609
  272SOL     OW 3808   5.733   3.549  11.491
  272SOL    HW1 3809   5.641   3.550  11.453
  272SOL    HW2 3810   0.747   3.458  11.529
  273SOL     OW 3811  -0.348  -4.234   2.601
  273SOL    HW1 3812  -0.363  -4.172   2.524
  273SOL    HW2 3813  -0.431  -4.288   2.617
  274SOL     OW 3814   4.419  -6.452   0.795
  274SOL    HW1 3815   4.344  -1.483   0.852
  274SOL    HW2 3816   4.399  -6.356   0.773
  275SOL     OW 3817   5.563  11.023  -3.811
  275SOL    HW1 3818   5.636  11.088  -3.788
  275SOL    HW2 3819   5.484  11.073  -3.847
  276SOL     OW 3820  -6.677   2.217  10.571
  276SOL    HW1 3821  -6.721   2.300  10.605
  276SOL    HW2 3822  -6.709   2.198  10.478
  277SOL     OW 3823   7.403   2.554  14.922
  277SOL    HW1 3824   7.423   2.467  14.968
  277SOL    HW2 3825   7.402   2.539  14.823
  278SOL     OW 3826   4.162  -5.338  -7.259
  278SOL    HW1 3827   4.101  -5.322  -7.181
  278SOL    HW2 3828   4.214  -5.255  -7.278
  279SOL     OW 3829  -5.137  -6.367  11.956
  279SOL    HW1 3830  -0.125  -6.267  11.960
  279SOL    HW2 3831  -5.231  -6.394  11.979
  280SOL     OW 3832   2.003  -2.551  -4.795
  280SOL    HW1 3833   6.951  -2.630  -4.815
  280SOL    HW2 3834   1.944  -2.473  -4.772
  281SOL     OW 3835   4.992  -2.392   2.628
  281SOL    HW1 3836   5.082  -2.348   2.630
  281SOL    HW2 3837  -0.005  -2.486   2.661
  282SOL     OW 3838   4.584  -2.519   6.159
  282SOL    HW1 3839   4.490  -2.548   6.177
  282SOL    HW2 3840   4.620  -2.470   6.238
  283SOL     OW 3841   4.621  -1.412   4.010
  283SOL    HW1 3842   4.581  -1.450   4.093
  283SOL    HW2 3843   4.552  -1.413   3.937
  284SOL     OW 3844   6.358  -9.595   5.327
  284SOL    HW1 3845   6.303  -9.535   5.384
  284SOL    HW2 3846   6.437  -9.627  13.386
  285SOL     OW 3847  -8.718   0.007  12.472
  285SOL    HW1 3848  -8.811   0.004  12.437
  285SOL    HW2 3849  -8.720   0.026   4.562
  286SOL     OW 3850   8.846  -3.725   1.636
  286SOL    HW1 3851   8.791  -3.712   1.719
  286SOL    HW2 3852   3.784  -8.713   1.555
  287SOL     OW 3853   2.913  -4.113   2.538
  287SOL    HW1 3854   2.898  -4.028  -5.420
  287SOL    HW2 3855   2.866   0.817   2.585
  288SOL     OW 3856  -6.351   2.671  14.207
  288SOL    HW1 3857  -6.431   2.614   6.178
  288SOL    HW2 3858  -6.353   2.697  14.303
  289SOL     OW 3859  -3.177  -1.422  -2.582
  289SOL    HW1 3860  -3.140  -1.330  -2.571
  289SOL    HW2 3861  -3.254  -1.420  -2.645
  290SOL     OW 3862   1.965  -3.386  -3.586
  290SOL    HW1 3863   1.989  -3.476  -3.623
  290SOL    HW2 3864   6.988  -3.384  -3.488
  291SOL     OW 3865  -4.418   1.115  15.330
  291SOL    HW1 3866   0.521   1.042  15.347
  291SOL    HW2 3867  -4.430   1.151  15.238
  292SOL     OW 3868  -5.011  -1.060   0.718
  292SOL    HW1 3869  -5.049  -0.969   0.703
  292SOL    HW2 3870  -4.934  -1.075   0.655
  293SOL     OW 3871  -4.918   0.460   1.289
  293SOL    HW1 3872  -4.821   5.474   1.315
  293SOL    HW2 3873   0.040   0.547   1.305
  294SOL     OW 3874  10.659  -0.993   4.480
  294SOL    HW1 3875  10.694  -1.011   4.572
  294SOL    HW2 3876  10.577  -1.047   4.464
  295SOL     OW 3877  -4.678  -3.887   5.395
  295SOL    HW1 3878  -4.623  -3.856   5.317
  295SOL    HW2 3879  -4.737  -3.962   5.366
  296SOL     OW 3880   2.387   2.935   8.727
  296SOL    HW1 3881   2.311   7.975   8.672
  296SOL    HW2 3882   2.460   3.003  -7.288
  297SOL     OW 3883   1.496   3.514   3.415
  297SOL    HW1 3884   1.500   8.564   3.326
  297SOL    HW2 3885   6.445   3.569   3.477
  298SOL     OW 3886  -2.400  -5.022  -6.253
  298SOL    HW1 3887  -2.437  -5.089  -6.318
  298SOL    HW2 3888  -2.443   0.072  -6.267
  299SOL     OW 3889   0.726   5.814   1.508
  299SOL    HW1 3890   0.789   5.839   1.433
  299SOL    HW2 3891   0.706   5.716  -6.506
  300SOL     OW 3892   3.377  -6.299  -0.070
  300SOL    HW1 3893  -1.597  -6.378  -0.017
  300SOL    HW2 3894   3.443  -6.277  -0.141
  301SOL     OW 3895   2.428   2.083  -1.501
  301SOL    HW1 3896   2.345   2.089  -1.555
  301SOL    HW2 3897   2.431   1.995  -1.452
  302SOL     OW 3898  10.311 -10.399  14.005
  302SOL    HW1 3899  10.339 -10.426  13.913
  302SOL    HW2 3900  10.212 -10.384  14.007
  303SOL     OW 3901   1.652   3.277   0.345
  303SOL    HW1 3902   1.737   3.231   0.319
  303SOL    HW2 3903   6.580   3.214   0.332
  304SOL     OW 3904   1.948  -2.978  15.599
  304SOL    HW1 3905   1.950  -2.976  15.499
  304SOL    HW2 3906   2.041  -2.988  15.634
  305SOL     OW 3907   5.942  -1.863  -5.874
  305SOL    HW1 3908   1.004   3.092  -5.928
  305SOL    HW2 3909   5.975  -1.770  -5.858
  306SOL     OW 3910   9.088  -2.517  -0.468
  306SOL    HW1 3911   9.017  -2.501  -0.537
  306SOL    HW2 3912   9.044  -2.544  -0.382
  307SOL     OW 3913   2.012  -2.764  20.718
  307SOL    HW1 3914   1.991  -2.669  20.741
  307SOL    HW2 3915  -2.917  -2.767  20.653
  308SOL     OW 3916   9.281   1.945   5.201
  308SOL    HW1 3917   9.268   2.022   5.263
  308SOL    HW2 3918   9.345  -3.034   5.129
  309SOL     OW 3919   4.968  -7.580  18.036
  309SOL    HW1 3920   9.891  -7.594  17.982
  309SOL    HW2 3921   4.943  -2.545  18.128
  310SOL     OW 3922  -1.352   1.774  16.142
  310SOL    HW1 3923  -1.404   1.825  16.211
  310SOL    HW2 3924  -1.396   1.783  16.053
  311SOL     OW 3925   2.168  -2.380  23.810
  311SOL    HW1 3926  -2.878  -2.292  23.833
  311SOL    HW2 3927   2.104  -2.454  23.831
  312SOL     OW 3928  -4.258  -0.070   0.277
  312SOL    HW1 3929  -4.264  -0.097   0.181
  312SOL    HW2 3930  -4.300   0.020   0.289
  313SOL     OW 3931  -0.722  14.179  -1.198
  313SOL    HW1 3932  -0.733  14.176  -1.098
  313SOL    HW2 3933  -5.783  14.107  -1.240
  314SOL     OW 3934   2.754  -2.785  -2.877
  314SOL    HW1 3935  -2.179  -2.849  -2.848
  314SOL    HW2 3936   2.773  -2.753  -2.970
  315SOL     OW 3937  15.386   2.408   9.759
  315SOL    HW1 3938  15.335  -2.670  17.720
  315SOL    HW2 3939  10.316   2.467   9.807
  316SOL     OW 3940  -1.122  -6.679   3.780
  316SOL    HW1 3941  -1.036  -6.630   3.788
  316SOL    HW2 3942  -1.105  -6.768  -4.272
  317SOL     OW 3943   9.761  -0.802   1.292
  317SOL    HW1 3944   9.780  -0.718   1.241
  317SOL    HW2 3945   9.662  -0.813   1.301
  318SOL     OW 3946  11.235   1.573  -3.768
  318SOL    HW1 3947  11.298   1.496  -3.770
  318SOL    HW2 3948  11.141   1.540   4.233
  319SOL     OW 3949   1.295   8.702   0.786
  319SOL    HW1 3950   1.199   3.683   0.762
  319SOL    HW2 3951   6.341   8.615   0.811
  320SOL     OW 3952   6.892  -3.805  19.610
  320SOL    HW1 3953   6.930   1.108  19.599
  320SOL    HW2 3954   6.887  -3.783  19.708
  321SOL     OW 3955   1.320   0.513  -4.045
  321SOL    HW1 3956   6.330   0.541  -3.949
  321SOL    HW2 3957   6.237   0.541  -4.083
  322SOL     OW 3958   0.464  -4.152   1.871
  322SOL    HW1 3959   0.439  -4.084   1.940
  322SOL    HW2 3960   0.518   0.897   1.799
  323SOL     OW 3961   1.030  -2.204  11.661
  323SOL    HW1 3962   1.129  -2.218  11.664
  323SOL    HW2 3963   6.005  -2.161  11.747
  324SOL     OW 3964   8.111  -4.091  10.749
  324SOL    HW1 3965   8.077   0.898  10.657
  324SOL    HW2 3966   8.035   0.943  10.808
  325SOL     OW 3967   2.235   3.839   1.696
  325SOL    HW1 3968   2.318   3.784   1.689
  325SOL    HW2 3969   2.158   3.781   1.722
  326SOL     OW 3970   3.025 -10.614  17.806
  326SOL    HW1 3971  -2.021 -10.705  17.815
  326SOL    HW2 3972   3.029 -10.571  17.896
  327SOL     OW 3973  -0.113   2.509  12.717
  327SOL    HW1 3974  -0.124   2.545  12.810
  327SOL    HW2 3975  -0.191   2.450  12.695
  328SOL     OW 3976  -1.028  -3.810   0.969
  328SOL    HW1 3977   3.958  -3.716   0.939
  328SOL    HW2 3978   3.935  -3.826   1.058
  329SOL     OW 3979  -8.536   0.711  -6.272
  329SOL    HW1 3980  -8.506   0.625  -6.231
  329SOL    HW2 3981  -8.534   0.783  -6.203
  330SOL     OW 3982   2.070  -1.575   5.393
  330SOL    HW1 3983   1.988  -1.520   5.400
  330SOL    HW2 3984   2.146  -1.527   5.438
  331SOL     OW 3985  12.379   6.807 -12.478
  331SOL    HW1 3986  12.382   6.735 -12.408
  331SOL    HW2 3987  12.306   6.787 -12.543
  332SOL     OW 3988   2.072   1.842   3.882
  332SOL    HW1 3989   2.155   1.786   3.882
  332SOL    HW2 3990   2.096   1.936   3.906
  333SOL     OW 3991   0.927   3.703   6.844
  333SOL    HW1 3992   0.910   8.621   6.889
  333SOL    HW2 3993   1.025   3.723   6.846
  334SOL     OW 3994   7.812  -1.485   7.505
  334SOL    HW1 3995   7.772  -1.398  15.544
  334SOL    HW2 3996   7.887  -1.466   7.441
  335SOL     OW 3997  -0.811  -3.335   6.711
  335SOL    HW1 3998  -0.739  -3.373   6.769
  335SOL    HW2 3999  -0.778  -3.328   6.617
  336SOL     OW 4000   1.841  -1.079   6.831
  336SOL    HW1 4001   1.894   4.007  14.815
  336SOL    HW2 4002   1.770  -1.094   6.762
  337SOL     OW 4003  -0.977   5.509  -0.052
  337SOL    HW1 4004  -0.975   5.585   0.012
  337SOL    HW2 4005  -0.987   5.423  -0.002
  338SOL     OW 4006   4.811  -4.671   6.863
  338SOL    HW1 4007   4.851   0.319   6.954
  338SOL    HW2 4008   4.718   0.368   6.873
  339SOL     OW 4009  -1.670  -2.090  14.652
  339SOL    HW1 4010  -1.748  -2.152  14.655
  339SOL    HW2 4011  -1.701  -1.997  14.675
  340SOL     OW 4012   2.982  -0.332   2.334
  340SOL    HW1 4013   3.014  -5.363   2.243
  340SOL    HW2 4014   2.930  -5.252   2.328
  341SOL     OW 4015   9.343  -1.893   4.284
  341SOL    HW1 4016   9.313  -1.988   4.294
  341SOL    HW2 4017   9.355  -1.872   4.187
  342SOL     OW 4018   0.892  -3.041   8.350
  342SOL    HW1 4019   0.891  -3.105   8.426
  342SOL    HW2 4020   0.873  -3.090   8.265
  343SOL     OW 4021  -0.050   2.691   6.793
  343SOL    HW1 4022  -0.014   2.671   6.884
  343SOL    HW2 4023   4.962   2.789   6.775
  344SOL     OW 4024   6.521   0.516   2.153
  344SOL    HW1 4025   6.570   0.551   2.073
  344SOL    HW2 4026   6.477   0.429   2.130
  345SOL     OW 4027  -1.639  -0.603  17.884
  345SOL    HW1 4028  -1.648  -0.702  17.882
  345SOL    HW2 4029  -1.632  -0.568  17.790
  346SOL     OW 4030  -2.964   1.943  15.327
  346SOL    HW1 4031  -2.866   1.965  15.324
  346SOL    HW2 4032  -3.002   1.943  15.235
  347SOL     OW 4033  10.809  -6.090   7.857
  347SOL    HW1 4034  10.824  -6.039   7.942
  347SOL    HW2 4035  10.727  -6.055   7.812
  348SOL     OW 4036  -0.751   2.119   2.302
  348SOL    HW1 4037  -0.787   2.050   2.239
  348SOL    HW2 4038  -0.700   2.188   2.250
  349SOL     OW 4039  -3.594   0.640   9.491
  349SOL    HW1 4040  -3.584  -4.344   1.580
  349SOL    HW2 4041  -3.508   0.601   9.457
  350SOL     OW 4042   1.742   4.894  27.506
  350SOL    HW1 4043   1.819   4.863  27.562
  350SOL    HW2 4044   1.699   4.815  19.454
  351SOL     OW 4045  14.482   1.916   5.701
  351SOL    HW1 4046  14.542   1.859   5.757
  351SOL    HW2 4047  14.386  -3.111   5.722
  352SOL     OW 4048   6.313   4.086  10.357
  352SOL    HW1 4049   6.404   4.052  10.335
  352SOL    HW2 4050   1.308   4.186  10.358
  353SOL     OW 4051  -0.951  -0.328   0.290
  353SOL    HW1 4052  -0.965  -0.257   0.359
  353SOL    HW2 4053  -0.863  -0.314   0.245
  354SOL     OW 4054  -1.096   6.503   0.343
  354SOL    HW1 4055   3.990   6.514   0.401
  354SOL    HW2 4056  -1.120   6.406   0.336
  355SOL     OW 4057  13.383  -3.053   2.643
  355SOL    HW1 4058  13.389  -2.968   2.591
  355SOL    HW2 4059  13.410  -3.130   2.585
  356SOL     OW 4060   4.692  -1.655   7.971
  356SOL    HW1 4061   4.745  -1.590   8.025
  356SOL    HW2 4062   4.741  -1.743   7.968
  357SOL     OW 4063   0.818  -0.863  10.697
  357SOL    HW1 4064   0.782  -0.863  10.790
  357SOL    HW2 4065   0.782  -0.785  10.647
  358SOL     OW 4066   4.970   3.494   7.846
  358SOL    HW1 4067  -0.076   3.474   7.935
  358SOL    HW2 4068  -5.108   3.479   7.774
  359SOL     OW 4069   5.277  -6.200   3.761
  359SOL    HW1 4070   5.307  -1.283   3.725
  359SOL    HW2 4071   5.192  -6.173   3.717
  360SOL     OW 4072   2.695  -2.326   9.442
  360SOL    HW1 4073   2.714  -2.415   9.483
  360SOL    HW2 4074   2.677  -2.338   9.344
  361SOL     OW 4075   2.276  -7.121   0.030
  361SOL    HW1 4076   2.202  -2.182   0.022
  361SOL    HW2 4077   2.265  -7.069   8.123
  362SOL     OW 4078   0.033   2.486  19.230
  362SOL    HW1 4079   0.049   2.512  19.325
  362SOL    HW2 4080   0.064   2.392  19.215
  363SOL     OW 4081  -3.633   6.356  -3.715
  363SOL    HW1 4082  -3.653   6.263  -3.744
  363SOL    HW2 4083  -3.541   6.360  -3.676
  364SOL     OW 4084   4.868  -8.768  10.301
  364SOL    HW1 4085  -0.136 -13.686  10.350
  364SOL    HW2 4086  -0.050  -3.811  10.316
  365SOL     OW 4087  -3.167   0.157   4.317
  365SOL    HW1 4088  -3.169   0.078   4.379
  365SOL    HW2 4089  -3.183   0.240   4.370
  366SOL     OW 4090   9.781  -8.387   3.693
  366SOL    HW1 4091   9.714  -3.383   3.767
  366SOL    HW2 4092   9.823  -8.478   3.685
  367SOL     OW 4093   6.067  -1.522   8.070
  367SOL    HW1 4094   6.111  -1.496   7.984
  367SOL    HW2 4095   6.063  -1.443   8.131
  368SOL     OW 4096   0.684   2.206  -0.739
  368SOL    HW1 4097   0.697   2.140  -0.666
  368SOL    HW2 4098   0.748   2.186  -0.814
  369SOL     OW 4099   0.288   0.212  -7.643
  369SOL    HW1 4100   0.209   0.265  -7.673
  369SOL    HW2 4101   0.312   0.146   0.294
  370SOL     OW 4102   7.242  13.539  18.345
  370SOL    HW1 4103   7.205  13.459  18.393
  370SOL    HW2 4104   2.300  13.508  10.265
  371SOL     OW 4105   3.899   3.466  -5.321
  371SOL    HW1 4106   3.824   3.404  -5.298
  371SOL    HW2 4107   3.968   8.421  -5.374
  372SOL     OW 4108   3.484   3.440  24.003
  372SOL    HW1 4109   3.533  -1.618  23.934
  372SOL    HW2 4110   3.431  -1.627  24.061
  373SOL     OW 4111   3.418  -2.534   6.738
  373SOL    HW1 4112   3.349  -2.555   6.807
  373SOL    HW2 4113   3.492  -2.601   6.743
  374SOL     OW 4114   4.096  -3.806   9.746
  374SOL    HW1 4115   4.148  -3.770   9.669
  374SOL    HW2 4116   3.998  -3.794   9.729
  375SOL     OW 4117  -6.285  -6.922  10.323
  375SOL    HW1 4118 -11.268  -6.937  10.419
  375SOL    HW2 4119  -6.281  -6.824  10.303
  376SOL     OW 4120   8.034   7.666  10.863
  376SOL    HW1 4121   3.043   7.580  10.914
  376SOL    HW2 4122   8.061   2.738  10.920
  377SOL     OW 4123  -0.335  -3.256  13.844
  377SOL    HW1 4124  -0.382  -3.339  13.876
  377SOL    HW2 4125  -0.280  -3.218  13.917
  378SOL     OW 4126   3.783   2.268   6.328
  378SOL    HW1 4127   3.835   2.201   6.381
  378SOL    HW2 4128   3.695   2.284   6.372
  379SOL     OW 4129  13.541   2.411  14.428
  379SOL    HW1 4130   8.472   2.488  14.436
  379SOL    HW2 4131   8.616   7.434  14.487
  380SOL     OW 4132   1.051  -4.996   4.358
  380SOL    HW1 4133   6.014  -5.005   4.268
  380SOL    HW2 4134   6.005  -4.929   4.412
  381SOL     OW 4135   4.039  -9.587   8.741
  381SOL    HW1 4136   3.999  -9.611   8.829
  381SOL    HW2 4137   3.975  -9.613   8.668
  382SOL     OW 4138   5.794   5.120   2.317
  382SOL    HW1 4139   5.857   5.183   2.362
  382SOL    HW2 4140   5.776   5.042   2.378
  383SOL     OW 4141   4.332  -8.781   3.234
  383SOL    HW1 4142   4.255  -8.779   3.170
  383SOL    HW2 4143  -0.605  -8.846  11.210
  384SOL     OW 4144   2.445   7.549  12.587
  384SOL    HW1 4145   2.430   7.601  12.672
  384SOL    HW2 4146   2.516   7.594  12.533
  385SOL     OW 4147   9.429   7.875   3.123
  385SOL    HW1 4148   9.494   7.946   3.094
  385SOL    HW2 4149   9.475   2.808   3.187
  386SOL     OW 4150  -4.551   1.985   4.291
  386SOL    HW1 4151  -4.549  -2.930   4.334
  386SOL    HW2 4152  -4.582  -3.088   4.357
  387SOL     OW 4153  -6.040   6.534  21.537
  387SOL    HW1 4154  -5.973   6.519  21.464
  387SOL    HW2 4155  -5.993   6.546  21.624
  388SOL     OW 4156   5.441   3.262  12.107
  388SOL    HW1 4157   0.395   3.201  12.038
  388SOL    HW2 4158   5.370   3.293  12.171
  389SOL     OW 4159   1.846   3.194  -0.722
  389SOL    HW1 4160   6.937   3.158  -0.757
  389SOL    HW2 4161   1.775   3.189  -0.792
  390SOL     OW 4162   7.186  -6.869  16.739
  390SOL    HW1 4163   7.168  -6.963  16.769
  390SOL    HW2 4164   7.122  -6.845  16.666
  391SOL     OW 4165  -3.306   2.533  12.524
  391SOL    HW1 4166  -3.224   2.566  12.571
  391SOL    HW2 4167  -3.280   2.458  12.463
  392SOL     OW 4168   5.037   2.019  15.256
  392SOL    HW1 4169   5.031   2.097  15.193
  392SOL    HW2 4170  -0.050   2.017  15.313
  393SOL     OW 4171   3.179  -7.579   7.925
  393SOL    HW1 4172   3.147  -7.570   8.019
  393SOL    HW2 4173   3.188  -7.676   7.902
  394SOL     OW 4174  -3.620  -6.567   8.907
  394SOL    HW1 4175  -3.661  -6.598   8.992
  394SOL    HW2 4176  -3.630  -6.639   8.837
  395SOL     OW 4177   5.848   3.512   5.886
  395SOL    HW1 4178   5.819   3.566   5.807
  395SOL    HW2 4179   5.810   3.551   5.969
  396SOL     OW 4180   5.946  13.795  17.535
  396SOL    HW1 4181   5.932   8.888  17.526
  396SOL    HW2 4182   5.891  13.761  17.612
  397SOL     OW 4183   0.344  -2.266  11.009
  397SOL    HW1 4184   0.271  -2.247  11.074
  397SOL    HW2 4185   0.304  -2.289  10.920
  398SOL     OW 4186  -2.409 -12.885   1.433
  398SOL    HW1 4187   2.517 -12.926   1.386
  398SOL    HW2 4188  -2.439 -12.808   1.488
  399SOL     OW 4189  -3.295  -0.261  -5.419
  399SOL    HW1 4190  -3.342  -0.336  -5.373
  399SOL    HW2 4191  -3.212  -0.237  -5.368
  400SOL     OW 4192   6.149  -1.542  19.617
  400SOL    HW1 4193   6.078  -1.519  19.684
  400SOL    HW2 4194  11.226  -1.473  19.620
  401SOL     OW 4195   9.197  -9.224   7.289
  401SOL    HW1 4196   9.106  -9.222   7.329
  401SOL    HW2 4197   9.265  -9.239   7.360
  402SOL     OW 4198   5.378  -4.244  11.919
  402SOL    HW1 4199   5.461  -4.272  19.974
  402SOL    HW2 4200   5.395  -4.159  11.868
  403SOL     OW 4201  -0.492   1.501   3.042
  403SOL    HW1 4202   4.558   1.582   3.079
  403SOL    HW2 4203  -0.545   1.456   3.114
  404SOL     OW 4204  13.527  -2.847   5.753
  404SOL    HW1 4205  18.533  -2.753   5.718
  404SOL    HW2 4206  13.621  -2.878   5.765
  405SOL     OW 4207  -0.971  -1.939  -1.560
  405SOL    HW1 4208  -0.997  -2.033  -1.583
  405SOL    HW2 4209  -0.960  -1.930  -1.461
  406SOL     OW 4210   3.479  -1.672   2.045
  406SOL    HW1 4211   3.433  -1.681   2.133
  406SOL    HW2 4212   3.519  -1.760   2.019
  407SOL     OW 4213   6.122 -14.185  -4.632
  407SOL    HW1 4214   6.180 -14.176  -4.551
  407SOL    HW2 4215   6.141  -9.266  -4.678
  408SOL     OW 4216  -3.375  -0.646  12.308
  408SOL    HW1 4217  -3.356  -0.679  12.215
  408SOL    HW2 4218  -8.299  -0.598  12.343
  409SOL     OW 4219  -5.383  -3.347   7.155
  409SOL    HW1 4220  -5.415  -3.285  -0.782
  409SOL    HW2 4221  -5.289  -3.373   7.172
  410SOL     OW 4222  -1.418   3.878  11.015
  410SOL    HW1 4223  -1.488   3.812  10.987
  410SOL    HW2 4224  -1.419   3.956   2.944
  411SOL     OW 4225  12.286   3.834  22.608
  411SOL    HW1 4226  12.190   3.857  22.593
  411SOL    HW2 4227  12.342   3.917  22.596
  412SOL     OW 4228   7.101  -5.940   3.073
  412SOL    HW1 4229   7.084  -6.027   3.027
  412SOL    HW2 4230   7.160  -5.883   3.016
  413SOL     OW 4231  -4.045  -3.257   1.343
  413SOL    HW1 4232  -3.996  -3.317   1.278
  413SOL    HW2 4233  -4.005  -3.165   1.338
  414SOL     OW 4234  -1.221  -1.302   7.581
  414SOL    HW1 4235  -1.177  -1.219   7.616
  414SOL    HW2 4236  -1.167  -1.341   7.507
  415SOL     OW 4237   3.214  -3.293  21.879
  415SOL    HW1 4238   3.155   1.723  21.959
  415SOL    HW2 4239   3.157  -3.296  21.796
  416SOL     OW 4240   7.224  -7.666  23.552
  416SOL    HW1 4241   7.213  -7.763  23.576
  416SOL    HW2 4242   2.258  -2.612  23.630
  417SOL     OW 4243   6.449  -2.274  15.017
  417SOL    HW1 4244   6.487  -2.205  15.078
  417SOL    HW2 4245   6.473  -2.252  14.922
  418SOL     OW 4246   5.092  -3.437  10.344
  418SOL    HW1 4247   5.088  -3.427  10.443
  418SOL    HW2 4248   5.004  -3.412  10.303
  419SOL     OW 4249   1.604   3.719  15.260
  419SOL    HW1 4250   1.665   3.687  15.333
  419SOL    HW2 4251   1.652   3.787  15.205
  420SOL     OW 4252  10.993   4.402  10.431
  420SOL    HW1 4253  10.943   4.316  10.445
  420SOL    HW2 4254  11.046   4.395  10.346
  421SOL     OW 4255   0.390  -4.938  -5.775
  421SOL    HW1 4256   0.473  -4.901  -5.818
  421SOL    HW2 4257   0.403  -4.940  -5.676
  422SOL     OW 4258  -2.449   3.721   4.195
  422SOL    HW1 4259  -2.498   3.635   4.206
  422SOL    HW2 4260  -2.454   3.774   4.280
  423SOL     OW 4261   6.186   8.283   2.967
  423SOL    HW1 4262   6.156   8.345   2.894
  423SOL    HW2 4263   6.187   8.189   2.932
  424SOL     OW 4264   1.003  -6.305   9.190
  424SOL    HW1 4265   0.978  -6.340   9.099
  424SOL    HW2 4266   1.065  -6.228   9.179
  425SOL     OW 4267   6.354  10.873   5.677
  425SOL    HW1 4268   6.367  10.912   5.768
  425SOL    HW2 4269   6.316  10.781   5.686
  426SOL     OW 4270   7.332  -1.271   9.397
  426SOL    HW1 4271   2.265  -1.333   9.444
  426SOL    HW2 4272   2.416  -1.270   9.443
  427SOL     OW 4273   5.451   0.714  -1.957
  427SOL    HW1 4274   5.384   0.779  -1.992
  427SOL    HW2 4275   0.412   0.621  -1.967
  428SOL     OW 4276  -4.845  -0.859   7.823
  428SOL    HW1 4277  -4.768  -0.882  15.771
  428SOL    HW2 4278  -4.912  -0.933   7.819
  429SOL     OW 4279   4.686   2.887  15.842
  429SOL    HW1 4280  -0.261   2.932  15.910
  429SOL    HW2 4281   4.629   2.818  15.887
  430SOL     OW 4282   0.634  -5.706  -1.932
  430SOL    HW1 4283  -4.444  -5.639  -1.915
  430SOL    HW2 4284   0.671  -5.738  -1.845
  431SOL     OW 4285  -0.975  -6.138   8.484
  431SOL    HW1 4286  -1.035  -6.095   8.417
  431SOL    HW2 4287  -0.935  -6.067   8.543
  432SOL     OW 4288  15.025  -1.988   7.211
  432SOL    HW1 4289  14.989  -1.905   7.168
  432SOL    HW2 4290   9.994  -2.068   7.156
  433SOL     OW 4291  -3.174   1.328   1.994
  433SOL    HW1 4292  -3.251   1.391   1.986
  433SOL    HW2 4293  -3.201  -3.767   1.960
  434SOL     OW 4294   2.414   7.375   2.296
  434SOL    HW1 4295   2.494   7.416   2.340
  434SOL    HW2 4296   2.337   7.438   2.303
  435SOL     OW 4297  -3.003   2.168   8.762
  435SOL    HW1 4298  -3.049   2.100   8.820
  435SOL    HW2 4299   1.952  -2.828   8.675
  436SOL     OW 4300  -4.527  -6.621   8.225
  436SOL    HW1 4301  -4.458  -6.651   8.159
  436SOL    HW2 4302  -4.483  -6.596   8.311
  437SOL     OW 4303   5.120   5.282  15.957
  437SOL    HW1 4304   5.065   5.215  16.008
  437SOL    HW2 4305   5.217   5.262  15.970
  438SOL     OW 4306   0.143   7.845  10.257
  438SOL    HW1 4307   0.155   7.753  10.295
  438SOL    HW2 4308   0.155   2.836  10.158
  439SOL     OW 4309   6.620  -1.370   1.789
  439SOL    HW1 4310   6.662  -1.288   1.828
  439SOL    HW2 4311   6.683  -1.447   1.797
  440SOL     OW 4312  -0.234   3.394   1.091
  440SOL    HW1 4313  -0.267   3.307   1.055
  440SOL    HW2 4314  -0.298   3.429   1.159
  441SOL     OW 4315   1.694   1.852   5.666
  441SOL    HW1 4316   1.724   1.921   5.601
  441SOL    HW2 4317   1.700  -3.117   5.759
  442SOL     OW 4318   1.600  -1.813  -1.142
  442SOL    HW1 4319   1.564   3.264  -1.201
  442SOL    HW2 4320   1.652  -1.771  -1.067
  443SOL     OW 4321   5.671   4.175   6.683
  443SOL    HW1 4322   5.607  -0.763   6.647
  443SOL    HW2 4323   5.622   4.108   6.738
  444SOL     OW 4324   4.026   4.062  15.232
  444SOL    HW1 4325   4.077   4.141  15.199
  444SOL    HW2 4326   3.931   4.069  15.201
  445SOL     OW 4327   9.265  -0.316   0.113
  445SOL    HW1 4328   9.338   4.626   0.086
  445SOL    HW2 4329   9.225   4.731   0.032
  446SOL     OW 4330   0.239   1.664   2.059
  446SOL    HW1 4331   0.205   1.753   2.029
  446SOL    HW2 4332   0.295   1.623   1.987
  447SOL     OW 4333  -5.340   0.695   6.054
  447SOL    HW1 4334  -5.340   5.723   5.956
  447SOL    HW2 4335  -5.279   5.622   6.069
  448SOL     OW 4336   0.780  -1.362   7.726
  448SOL    HW1 4337   0.790  -6.466   7.719
  448SOL    HW2 4338   0.775  -1.335   7.822
  449SOL     OW 4339  -6.280  -6.397  12.647
  449SOL    HW1 4340  -6.233  -1.405  12.559
  449SOL    HW2 4341  -1.290  -6.486  12.690
  450SOL     OW 4342   0.935   3.815   3.150
  450SOL    HW1 4343   0.898   3.868   3.226
  450SOL    HW2 4344   0.955   3.722  -4.827
  451SOL     OW 4345  -0.382  -2.398  13.564
  451SOL    HW1 4346  -0.394  -2.398  13.465
  451SOL    HW2 4347  -0.425  -2.480  13.602
  452SOL     OW 4348   3.981   2.166   7.629
  452SOL    HW1 4349   4.050   2.145   7.560
  452SOL    HW2 4350  -1.111   2.123   7.603
  453SOL     OW 4351  13.816  -1.332  -1.312
  453SOL    HW1 4352   8.803  -1.252  -1.253
  453SOL    HW2 4353  13.764  -1.316  -1.396
  454SOL     OW 4354   0.909  -9.549   5.623
  454SOL    HW1 4355   1.000  -9.552   5.665
  454SOL    HW2 4356   0.841  -9.584   5.688
  455SOL     OW 4357  -2.802   4.196  10.800
  455SOL    HW1 4358  -2.804   4.238  10.891
  455SOL    HW2 4359  -2.760   4.260  10.735
  456SOL     OW 4360   0.319  -3.727  -9.839
  456SOL    HW1 4361  -4.709  -3.779  -9.922
  456SOL    HW2 4362   0.237  -3.681  -9.805
  457SOL     OW 4363   8.008  13.000   6.623
  457SOL    HW1 4364   8.006  13.054   6.707
  457SOL    HW2 4365   8.008   8.057   6.544
  458SOL     OW 4366  -1.873  -2.135   9.213
  458SOL    HW1 4367  -1.912  -2.178   9.132
  458SOL    HW2 4368  -1.878  -2.199   9.290
  459SOL     OW 4369  -1.344   7.162  11.295
  459SOL    HW1 4370  -6.384   7.163  11.389
  459SOL    HW2 4371  -1.366   7.074  11.252
  460SOL     OW 4372  -0.781  -2.954   6.056
  460SOL    HW1 4373  -0.744  -2.877   6.003
  460SOL    HW2 4374  -0.835  -7.923   6.132
  461SOL     OW 4375   7.791   8.139  13.997
  461SOL    HW1 4376   7.827   8.233  13.996
  461SOL    HW2 4377   7.831   8.088  13.921
  462SOL     OW 4378   0.325  -1.918   1.955
  462SOL    HW1 4379   0.321  -1.834   2.009
  462SOL    HW2 4380   0.407   3.035   9.987
  463SOL     OW 4381  -2.696  -2.321  -6.446
  463SOL    HW1 4382  -2.649  -2.248  -6.396
  463SOL    HW2 4383  -2.635  -2.399  -6.456
  464SOL     OW 4384   5.286   1.798  -5.273
  464SOL    HW1 4385   5.367   1.857  -5.277
  464SOL    HW2 4386   5.308   1.708  -5.311
  465SOL     OW 4387   0.154  -1.338   8.676
  465SOL    HW1 4388   0.064  -1.368   8.647
  465SOL    HW2 4389   0.220  -1.412   8.663
  466SOL     OW 4390   6.685   3.059  13.275
  466SOL    HW1 4391   6.734   3.063  13.362
  466SOL    HW2 4392   6.595   3.102  13.286
  467SOL     OW 4393   2.627  -2.508   7.212
  467SOL    HW1 4394   2.586  -2.566   7.141
  467SOL    HW2 4395   2.562  -2.494   7.286
  468SOL     OW 4396   5.006   8.033  24.585
  468SOL    HW1 4397   4.940   3.101  24.569
  468SOL    HW2 4398   4.973   7.974  24.659
  469SOL     OW 4399   8.106  -1.840  19.409
  469SOL    HW1 4400   8.068  -1.905  19.474
  469SOL    HW2 4401   8.033  -1.801  19.354
  470SOL     OW 4402  -0.172  -7.332  -9.479
  470SOL    HW1 4403  -0.135  -2.333  -9.386
  470SOL    HW2 4404  -0.100  -7.346  -9.546
  471SOL     OW 4405  -4.121  -8.272  11.968
  471SOL    HW1 4406  -4.191  -8.201  11.976
  471SOL    HW2 4407  -4.141  -8.329  11.889
  472SOL     OW 4408  11.013  -3.826  -8.776
  472SOL    HW1 4409  11.012   1.178  -8.676
  472SOL    HW2 4410  10.929  -3.781  -8.809
  473SOL     OW 4411  15.135  -1.342  -6.764
  473SOL    HW1 4412  10.064  -1.356  -6.838
  473SOL    HW2 4413  15.197  -1.268  -6.790
  474SOL     OW 4414   1.187  -4.882   3.841
  474SOL    HW1 4415   1.263  -4.845   3.895
  474SOL    HW2 4416   1.181  -4.833   3.754
  475SOL     OW 4417  -6.196  -2.439   1.100
  475SOL    HW1 4418  -6.296  -2.433   1.097
  475SOL    HW2 4419  -6.168  -2.487   1.183
  476SOL     OW 4420   0.100   0.363  28.373
  476SOL    HW1 4421   0.060   0.393  20.452
  476SOL    HW2 4422   0.126   0.267  28.381
  477SOL     OW 4423   6.065   1.378  11.185
  477SOL    HW1 4424   1.120   1.409  11.111
  477SOL    HW2 4425  -3.984  -3.549  11.232
  478SOL     OW 4426   0.191   0.521   3.124
  478SOL    HW1 4427   0.272   0.535   3.068
  478SOL    HW2 4428   5.219   0.534  11.229
  479SOL     OW 4429   0.781   3.176  13.940
  479SOL    HW1 4430   5.850   3.232  13.992
  479SOL    HW2 4431   0.779   3.083  13.977
  480SOL     OW 4432   7.413   2.385  16.049
  480SOL    HW1 4433   2.503   2.407  16.074
  480SOL    HW2 4434   7.360   2.470  16.044
  481SOL     OW 4435   9.588  -2.530  -3.965
  481SOL    HW1 4436   4.681  -2.515  -3.955
  481SOL    HW2 4437   9.565  -2.539  -4.061
  482SOL     OW 4438   7.633   3.276  15.600
  482SOL    HW1 4439   7.647   3.310  15.507
  482SOL    HW2 4440   2.710   3.293  15.654
  483SOL     OW 4441   0.997   8.402   2.096
  483SOL    HW1 4442   0.976   8.476   2.160
  483SOL    HW2 4443   1.007   8.439   2.004
  484SOL     OW 4444  17.151  -9.285  10.718
  484SOL    HW1 4445  17.216  -9.350  10.680
  484SOL    HW2 4446  12.085  -9.253  26.662
  485SOL     OW 4447  -0.249  -1.116  26.499
  485SOL    HW1 4448  -0.202  -1.051  26.439
  485SOL    HW2 4449  -0.186  -1.189  18.516
  486SOL     OW 4450  -0.098  -6.770   2.868
  486SOL    HW1 4451  -0.026  -6.824   2.825
  486SOL    HW2 4452  -0.110  -6.800   2.963
  487SOL     OW 4453  10.394  -6.148   8.747
  487SOL    HW1 4454  10.356  -6.059   8.724
  487SOL    HW2 4455  10.336  -6.220   8.710
  488SOL     OW 4456  -0.266   1.982  11.904
  488SOL    HW1 4457  -0.364  -3.030  11.887
  488SOL    HW2 4458  -0.241   2.078  11.914
  489SOL     OW 4459  10.405   2.636  12.460
  489SOL    HW1 4460  10.469   2.574  12.414
  489SOL    HW2 4461  10.341   2.583  12.516
  490SOL     OW 4462   6.918   2.423   4.280
  490SOL    HW1 4463   6.954   2.509   4.242
  490SOL    HW2 4464   6.986   2.382   4.340
  491SOL     OW 4465  11.770   2.914   4.254
  491SOL    HW1 4466   6.799   2.944  -3.845
  491SOL    HW2 4467  11.678   2.877   4.244
  492SOL     OW 4468   1.393   2.865   2.471
  492SOL    HW1 4469   1.332   2.795  -5.575
  492SOL    HW2 4470   1.417   2.841   2.565
  493SOL     OW 4471  -8.605   1.905  12.267
  493SOL    HW1 4472  -8.542   1.978  12.294
  493SOL    HW2 4473  -8.554   1.820  12.255
  494SOL     OW 4474   4.889   7.422 -10.109
  494SOL    HW1 4475  -0.037   7.365 -10.128
  494SOL    HW2 4476  -0.142   7.471  -2.184
  495SOL     OW 4477   5.486  -5.497   5.807
  495SOL    HW1 4478   5.507  -5.591   5.832
  495SOL    HW2 4479   5.481  -0.485   5.707
  496SOL     OW 4480   6.550   1.018   1.575
  496SOL    HW1 4481   6.467   0.968   9.559
  496SOL    HW2 4482   6.571   1.084   1.502
  497SOL     OW 4483  -3.602   5.473  18.681
  497SOL    HW1 4484  -3.566   5.548  18.626
  497SOL    HW2 4485  -3.567   5.386  10.638
  498SOL     OW 4486  13.383  -2.645  14.013
  498SOL    HW1 4487   8.363  -2.547  13.995
  498SOL    HW2 4488  13.479  -2.659  14.039
  499SOL     OW 4489   4.984   2.571   7.301
  499SOL    HW1 4490   4.917   2.501  15.333
  499SOL    HW2 4491   5.076   2.538   7.324
  500SOL     OW 4492   4.055   3.728  16.877
  500SOL    HW1 4493   3.967   3.681  16.868
  500SOL    HW2 4494   4.065   3.763  16.970
  501SOL     OW 4495  -2.880  -6.135  13.383
  501SOL    HW1 4496   2.056  -6.087  13.328
  501SOL    HW2 4497  -2.793  -6.086  13.379
  502SOL     OW 4498   2.105   7.123  10.314
  502SOL    HW1 4499   2.031   7.060  10.336
  502SOL    HW2 4500   2.122   7.122  10.215
  503SOL     OW 4501   0.907  -8.271  12.343
  503SOL    HW1 4502   0.895  -8.287  12.441
  503SOL    HW2 4503   0.969  -3.189  12.329
  504SOL     OW 4504  -0.445   1.211  15.274
  504SOL    HW1 4505  -0.405   1.236  15.186
  504SOL    HW2 4506  -0.473   1.294  23.331
  505SOL     OW 4507  -6.111  -0.478  15.883
  505SOL    HW1 4508  -6.109  -0.384  15.847
  505SOL    HW2 4509  -1.094  -0.475  15.983
  506SOL     OW 4510   8.226  -1.411  -1.161
  506SOL    HW1 4511   8.187  -1.490  -1.208
  506SOL    HW2 4512  13.326  -1.399  -1.188
  507SOL     OW 4513  -0.691   1.514   9.358
  507SOL    HW1 4514  -0.634   1.562   9.424
  507SOL    HW2 4515  -0.651   1.522   9.266
  508SOL     OW 4516  11.191   6.578  10.656
  508SOL    HW1 4517  11.265   1.615  10.708
  508SOL    HW2 4518  11.226   1.544  10.567
  509SOL     OW 4519   3.057  -2.236   8.034
  509SOL    HW1 4520   3.151   2.801   8.030
  509SOL    HW2 4521   3.049  -2.311   8.100
  510SOL     OW 4522   6.436  -6.395   6.030
  510SOL    HW1 4523   6.370  -6.454   5.984
  510SOL    HW2 4524   6.399  -6.366   6.118
  511SOL     OW 4525   3.249  -2.088   2.144
  511SOL    HW1 4526   3.280  -2.144   2.067
  511SOL    HW2 4527   3.329   2.950   2.195
  512SOL     OW 4528  -2.331   6.696  25.945
  512SOL    HW1 4529  -7.255   6.645  25.915
  512SOL    HW2 4530  -2.324   1.711  26.042
  513SOL     OW 4531  -7.673  -6.763  11.349
  513SOL    HW1 4532  -2.632  -6.777  11.442
  513SOL    HW2 4533  -7.708  -6.669  11.342
  514SOL     OW 4534  10.188  -1.200  -5.323
  514SOL    HW1 4535  10.170  -1.122  -5.383
  514SOL    HW2 4536  10.285  -1.223  -5.328
  515SOL     OW 4537   0.267  -4.780   8.841
  515SOL    HW1 4538   0.224  -4.800   8.929
  515SOL    HW2 4539   0.367  -4.781   8.852
  516SOL     OW 4540  -2.322  -1.132   7.133
  516SOL    HW1 4541  -2.272  -1.205   7.086
  516SOL    HW2 4542   2.735  -1.047   7.129
  517SOL     OW 4543  -0.948   1.421  10.395
  517SOL    HW1 4544  -0.860   1.376  10.407
  517SOL    HW2 4545  -0.996   1.381   2.308
  518SOL     OW 4546  -3.438   2.070   0.549
  518SOL    HW1 4547  -3.412   2.148   0.606
  518SOL    HW2 4548  -3.391   1.988   0.580
  519SOL     OW 4549  -0.256   2.844   8.433
  519SOL    HW1 4550  -0.255   2.921   8.498
  519SOL    HW2 4551  -0.315   2.771  -7.548
  520SOL     OW 4552  -1.303  13.109   5.614
  520SOL    HW1 4553  -1.266  13.172   5.682
  520SOL    HW2 4554  -1.260  13.019   5.625
  521SOL     OW 4555   0.637   1.934  19.933
  521SOL    HW1 4556  -4.416   1.929  20.021
  521SOL    HW2 4557   0.574   1.912  19.859
  522SOL     OW 4558  -0.984   2.367   8.717
  522SOL    HW1 4559  -0.887   2.345   8.706
  522SOL    HW2 4560  -1.035   2.282   8.736
  523SOL     OW 4561   3.632   2.504  26.357
  523SOL    HW1 4562   8.654   2.588  26.306
  523SOL    HW2 4563   3.613   2.526  26.453
  524SOL     OW 4564   2.092   3.907   0.103
  524SOL    HW1 4565   7.039   3.921  -7.824
  524SOL    HW2 4566   2.151   3.828  -7.891
  525SOL     OW 4567   0.909  -0.302   9.892
  525SOL    HW1 4568   0.978  -0.253   9.839
  525SOL    HW2 4569   0.907  -0.398   9.863
  526SOL     OW 4570   3.058  -7.699  13.076
  526SOL    HW1 4571   2.997  -7.632  13.119
  526SOL    HW2 4572   3.005  -7.760  13.017
  527SOL     OW 4573   0.710  -2.524   7.545
  527SOL    HW1 4574   0.744  -2.464   7.618
  527SOL    HW2 4575   0.719  -2.478   7.457
  528SOL     OW 4576   1.656  -3.864  13.344
  528SOL    HW1 4577   1.559  -8.849  13.350
  528SOL    HW2 4578   1.696  -3.867  13.436
  529SOL     OW 4579  -3.866  14.817   0.744
  529SOL    HW1 4580  -3.961  14.794   0.764
  529SOL    HW2 4581  -3.820  14.737   0.706
  530SOL     OW 4582  -2.433  -1.142   3.659
  530SOL    HW1 4583  -2.419  -1.176   3.752
  530SOL    HW2 4584  -2.448  -1.219   3.597
  531SOL     OW 4585   4.901  -5.971   2.291
  531SOL    HW1 4586   4.945  -5.890   2.328
  531SOL    HW2 4587   9.936  -0.980   2.196
  532SOL     OW 4588  -2.172   3.595   7.811
  532SOL    HW1 4589  -2.186   3.504   7.774
  532SOL    HW2 4590   2.748   3.630   7.850
  533SOL     OW 4591   6.061  -1.556   2.742
  533SOL    HW1 4592   6.086  -1.475   2.690
  533SOL    HW2 4593   5.968  -1.545  10.787
  534SOL     OW 4594  -1.800   9.165   1.765
  534SOL    HW1 4595  -1.865   9.214   1.823
  534SOL    HW2 4596  -1.847   9.091   1.717
  535SOL     OW 4597  -0.963  -7.421  18.982
  535SOL    HW1 4598   4.090  -7.379  18.905
  535SOL    HW2 4599  -1.049  -7.461  18.951
  536SOL     OW 4600  10.268   2.042  -2.109
  536SOL    HW1 4601  10.324   2.084  -2.180
  536SOL    HW2 4602  10.293   1.946  -2.099
  537SOL     OW 4603  -4.778   0.537  16.285
  537SOL    HW1 4604  -4.708   0.548  16.357
  537SOL    HW2 4605  -4.737   0.558  16.196
  538SOL     OW 4606   0.417   1.656  12.051
  538SOL    HW1 4607   0.494   1.691  12.103
  538SOL    HW2 4608   0.399   1.561  12.077
  539SOL     OW 4609  -6.232   7.839  10.778
  539SOL    HW1 4610  -6.257   7.749  10.745
  539SOL    HW2 4611  -6.304   2.870  10.837
  540SOL     OW 4612   5.125  -4.230   7.905
  540SOL    HW1 4613   5.136  -4.138   7.940
  540SOL    HW2 4614   5.186  -4.293   7.954
  541SOL     OW 4615   6.179   1.570   6.572
  541SOL    HW1 4616   6.244   1.608   6.506
  541SOL    HW2 4617   6.217   1.487   6.613
  542SOL     OW 4618   8.012   7.362   8.364
  542SOL    HW1 4619   7.945   7.434   8.383
  542SOL    HW2 4620   8.080   7.360   8.437
  543SOL     OW 4621  14.969  -4.059   7.748
  543SOL    HW1 4622  20.013  -4.148   7.724
  543SOL    HW2 4623  20.039  -4.007   7.802
  544SOL     OW 4624  -0.334   7.336   4.736
  544SOL    HW1 4625  -0.365   2.378   4.819
  544SOL    HW2 4626  -0.319   2.234   4.757
  545SOL     OW 4627   4.758  -2.545  -0.299
  545SOL    HW1 4628   4.796   2.552  -0.303
  545SOL    HW2 4629   4.730   2.432  -0.391
  546SOL     OW 4630   4.479  -3.724  13.794
  546SOL    HW1 4631   4.561  -3.748  13.741
  546SOL    HW2 4632  14.410  -3.718  13.732
  547SOL     OW 4633  -0.542  -0.495  24.088
  547SOL    HW1 4634  -0.462  -5.440  24.089
  547SOL    HW2 4635  -0.553  -0.535  23.997
  548SOL     OW 4636  11.933   4.826   2.734
  548SOL    HW1 4637  11.929   4.926   2.740
  548SOL    HW2 4638  11.961   4.788   2.821
  549SOL     OW 4639   5.911  -9.188  10.061
  549SOL    HW1 4640   5.905  -9.188  10.161
  549SOL    HW2 4641   5.883  -9.278  10.026
  550SOL     OW 4642   1.004   5.471   9.535
  550SOL    HW1 4643   6.054   5.437   9.618
  550SOL    HW2 4644   1.069   5.524   9.481
  551SOL     OW 4645   3.886   3.030   5.119
  551SOL    HW1 4646   3.825   2.979   5.180
  551SOL    HW2 4647   3.979   3.028   5.157
  552SOL     OW 4648  -3.836  -0.507   9.746
  552SOL    HW1 4649  -3.877  -0.424   9.708
  552SOL    HW2 4650  -3.772  -0.483   9.819
  553SOL     OW 4651  -1.047   2.034  19.390
  553SOL    HW1 4652  -0.987   1.989  19.456
  553SOL    HW2 4653  -1.141   2.003  19.404
  554SOL     OW 4654   3.162   2.727   3.216
  554SOL    HW1 4655   3.242   2.667   3.227
  554SOL    HW2 4656   3.125   2.749   3.306
  555SOL     OW 4657   2.579  -3.530  12.738
  555SOL    HW1 4658   2.523  -3.608  12.711
  555SOL    HW2 4659   2.632  -3.553  20.828
  556SOL     OW 4660   7.384  -1.651  12.802
  556SOL    HW1 4661   7.319  -1.714  12.845
  556SOL    HW2 4662   7.426  -1.697  12.723
  557SOL     OW 4663   2.154   3.915  10.038
  557SOL    HW1 4664   2.155   3.886   9.942
  557SOL    HW2 4665   2.232   3.875  10.086
  558SOL     OW 4666   6.685  -4.804   3.287
  558SOL    HW1 4667   6.668  -9.794   3.384
  558SOL    HW2 4668   6.615  -9.761   3.233
  559SOL     OW 4669   3.684  -1.163  17.613
  559SOL    HW1 4670   3.613  -1.125   9.665
  559SOL    HW2 4671   3.645  -1.236   9.549
  560SOL     OW 4672   8.549  -2.205  -8.483
  560SOL    HW1 4673   8.490  -2.286  -0.468
  560SOL    HW2 4674   3.633  -2.233  -0.510
  561SOL     OW 4675  -0.704  -1.826  -4.832
  561SOL    HW1 4676  -0.784   3.238  -4.844
  561SOL    HW2 4677   4.289   3.096  -4.887
  562SOL     OW 4678  -0.996   2.883   1.425
  562SOL    HW1 4679  -0.989  -2.031   9.392
  562SOL    HW2 4680  -0.933   2.876   1.502
  563SOL     OW 4681  -0.996   8.320  -1.137
  563SOL    HW1 4682  -0.913   8.313  -1.083
  563SOL    HW2 4683  -1.029   8.415  -1.136
  564SOL     OW 4684   1.041   1.681  -1.689
  564SOL    HW1 4685   1.111   1.640  -1.747
  564SOL    HW2 4686   1.067   1.670  -1.593
  565SOL     OW 4687  -4.211   6.660   7.182
  565SOL    HW1 4688  -4.181   6.595   7.252
  565SOL    HW2 4689  -4.238   6.610   7.099
  566SOL     OW 4690  -3.080  -2.911   2.598
  566SOL    HW1 4691  -3.083   2.048   2.687
  566SOL    HW2 4692  -3.014  -2.836   2.602
  567SOL     OW 4693   0.161  -2.431  -6.132
  567SOL    HW1 4694   0.164  -2.343  -6.085
  567SOL    HW2 4695   0.125  -2.500  -6.070
  568SOL     OW 4696   1.486  -1.571  -7.493
  568SOL    HW1 4697   1.556  -1.605  -7.555
  568SOL    HW2 4698   1.496  -1.472  -7.482
  569SOL     OW 4699   6.931   2.493   7.940
  569SOL    HW1 4700   6.940   2.400   7.974
  569SOL    HW2 4701   6.850   2.499   7.881
  570SOL     OW 4702  -7.120  -7.072  -0.784
  570SOL    HW1 4703  -7.214  -7.099  -0.803
  570SOL    HW2 4704  -7.071  -2.144  -0.744
  571SOL     OW 4705   5.490  -2.601   8.244
  571SOL    HW1 4706   5.479  -2.643   8.334
  571SOL    HW2 4707   5.403  -2.601   8.196
  572SOL     OW 4708   6.346  -5.150   4.201
  572SOL    HW1 4709   6.425  -5.200   4.165
  572SOL    HW2 4710   6.373  -5.056   4.221
  573SOL     OW 4711  -0.134   1.746  13.376
  573SOL    HW1 4712  -0.209   1.729  13.441
  573SOL    HW2 4713  -0.075   1.819  21.421
  574SOL     OW 4714   2.007  -1.846 -10.748
  574SOL    HW1 4715   2.034  -1.750 -10.740
  574SOL    HW2 4716   1.973  -1.879 -10.661
  575SOL     OW 4717  11.547  -1.127  -4.477
  575SOL    HW1 4718  11.503  -1.136  -4.388
  575SOL    HW2 4719  11.487  -1.074  -4.538
  576SOL     OW 4720   5.216  -3.841  -1.230
  576SOL    HW1 4721   5.130  -3.791  -1.234
  576SOL    HW2 4722   5.220  -3.907  -1.306
  577SOL     OW 4723   1.221   0.306   4.248
  577SOL    HW1 4724   1.132   0.340   4.216
  577SOL    HW2 4725   1.222   0.303   4.348
  578SOL     OW 4726  11.044  -1.287  12.948
  578SOL    HW1 4727  11.050  -1.353  12.874
  578SOL    HW2 4728  10.958  -1.299  12.997
  579SOL     OW 4729   3.341  -2.695   6.273
  579SOL    HW1 4730   3.359  -2.683   6.175
  579SOL    HW2 4731   3.425   2.326   6.324
  580SOL     OW 4732   1.774  -3.943   9.960
  580SOL    HW1 4733   1.714  -3.944   9.879
  580SOL    HW2 4734   1.841  -4.017   9.952
  581SOL     OW 4735   6.654   8.083  14.625
  581SOL    HW1 4736   6.572   8.111  14.576
  581SOL    HW2 4737   6.651   8.119  14.718
  582SOL     OW 4738   0.973  -9.607   4.140
  582SOL    HW1 4739   0.913  -9.634   4.064
  582SOL    HW2 4740   0.932  -9.529   4.187
  583SOL     OW 4741   5.274   1.868   6.624
  583SOL    HW1 4742   5.213   1.934   6.582
  583SOL    HW2 4743   5.233   1.832   6.708
  584SOL     OW 4744   7.105  -8.846  10.190
  584SOL    HW1 4745   7.011  -3.810  10.204
  584SOL    HW2 4746   7.107  -8.917  10.120
  585SOL     OW 4747  -4.690  -0.206   2.223
  585SOL    HW1 4748  -4.611  -0.252   2.263
  585SOL    HW2 4749  -4.680  -0.107   2.231
  586SOL     OW 4750   1.107  -9.042   2.328
  586SOL    HW1 4751   1.098  -9.032   2.427
  586SOL    HW2 4752   6.040  -9.104   2.294
  587SOL     OW 4753   8.124   0.547  17.840
  587SOL    HW1 4754   8.209   0.598  17.845
  587SOL    HW2 4755   8.144   0.449  17.833
  588SOL     OW 4756   5.293  -4.623   1.637
  588SOL    HW1 4757  10.214  -4.571   1.652
  588SOL    HW2 4758  10.365  -9.571   1.588
  589SOL     OW 4759  -0.655   3.836   0.277
  589SOL    HW1 4760  -0.705   3.923   8.295
  589SOL    HW2 4761  -0.720   3.763   0.255
  590SOL     OW 4762   9.037   2.137   2.458
  590SOL    HW1 4763   9.055   2.065   2.525
  590SOL    HW2 4764   9.122   2.161   2.411
  591SOL     OW 4765   5.288   0.383  12.623
  591SOL    HW1 4766   5.284   0.307  12.558
  591SOL    HW2 4767   0.194   0.393  12.667
  592SOL     OW 4768   2.769  -1.029   7.761
  592SOL    HW1 4769   2.686  -0.990   7.722
  592SOL    HW2 4770   2.761  -1.033   7.860
  593SOL     OW 4771   1.378  -2.831   6.367
  593SOL    HW1 4772   1.447  -2.831   6.294
  593SOL    HW2 4773   1.378  -2.921   6.412
  594SOL     OW 4774   0.954  -0.786  20.425
  594SOL    HW1 4775   0.944  -0.689  20.400
  594SOL    HW2 4776   0.951  -0.843  20.343
  595SOL     OW 4777   0.410  -1.289  12.417
  595SOL    HW1 4778   0.452  -1.299  12.327
  595SOL    HW2 4779   0.371  -1.376   4.438
  596SOL     OW 4780  -0.666   4.876  16.815
  596SOL    HW1 4781  -0.709  -0.039  16.828
  596SOL    HW2 4782  -0.610  -0.150  16.895
  597SOL     OW 4783   4.860   5.511  16.493
  597SOL    HW1 4784   4.782   5.451  16.511
  597SOL    HW2 4785   4.842   5.601  16.533
  598SOL     OW 4786   0.707  -4.939   1.691
  598SOL    HW1 4787   0.673   0.008   1.765
  598SOL    HW2 4788   0.734   0.009   1.614
  599SOL     OW 4789  -2.519   2.607  13.652
  599SOL    HW1 4790  -2.505  -2.482  13.705
  599SOL    HW2 4791  -2.538   2.683  13.715
  600SOL     OW 4792  11.060  -2.558  -5.063
  600SOL    HW1 4793  10.991  -2.560  -4.991
  600SOL    HW2 4794  11.027  -2.607  -5.143
  601SOL     OW 4795  11.602   1.630  18.388
  601SOL    HW1 4796   6.657   1.672  18.457
  601SOL    HW2 4797  11.631   1.536  18.372
  602SOL     OW 4798  -0.048  -3.408  -1.086
  602SOL    HW1 4799  -0.071  -3.452  -9.007
  602SOL    HW2 4800   4.918  -3.461  -1.161
  603SOL     OW 4801  -4.764   8.404   2.577
  603SOL    HW1 4802  -4.696   8.476   2.589
  603SOL    HW2 4803  -4.852   8.435   2.613
  604SOL     OW 4804   1.920  -4.452   1.883
  604SOL    HW1 4805   1.958  -4.532   1.929
  604SOL    HW2 4806   1.868  -4.397   1.949
  605SOL     OW 4807  10.308   1.657  -0.195
  605SOL    HW1 4808  10.221   1.659  -0.147
  605SOL    HW2 4809  10.381   1.688  -0.134
  606SOL     OW 4810   4.924   1.924  16.391
  606SOL    HW1 4811   4.921   1.824  16.385
  606SOL    HW2 4812  -0.019   1.951  16.464
  607SOL     OW 4813   1.988  -6.028   8.346
  607SOL    HW1 4814   2.035  -6.011   8.432
  607SOL    HW2 4815   1.889  -6.022   8.361
  608SOL     OW 4816  -3.250  -2.411   6.203
  608SOL    HW1 4817  -3.247  -2.509   6.224
  608SOL    HW2 4818  -3.285  -2.399   6.111
  609SOL     OW 4819  -1.402  -6.633  15.702
  609SOL    HW1 4820  -1.308  -6.621  15.672
  609SOL    HW2 4821  -1.429  -6.729  15.691
  610SOL     OW 4822   7.923   6.875  10.357
  610SOL    HW1 4823   7.988   6.912  10.291
  610SOL    HW2 4824   7.969   6.807  10.414
  611SOL     OW 4825  -2.262  -7.539  -5.825
  611SOL    HW1 4826  -2.258  -7.444  -5.796
  611SOL    HW2 4827  -2.237  -7.599  -5.749
  612SOL     OW 4828   4.349  -1.239 -13.788
  612SOL    HW1 4829   4.339  -1.151  -5.734
  612SOL    HW2 4830   4.436  -1.240  -5.830
  613SOL     OW 4831  -1.557   3.676  26.947
  613SOL    HW1 4832  -1.601   3.594  26.983
  613SOL    HW2 4833  -1.516   3.656  18.850
  614SOL     OW 4834   9.935  10.880   9.604
  614SOL    HW1 4835   9.851  10.933   9.606
  614SOL    HW2 4836   9.967  10.863   1.689
  615SOL     OW 4837   0.068  -3.372  12.483
  615SOL    HW1 4838   0.050  -3.468  12.460
  615SOL    HW2 4839   0.104  -3.325  12.402
  616SOL     OW 4840   0.354  -7.910  18.202
  616SOL    HW1 4841   0.352  -7.992  18.259
  616SOL    HW2 4842  -4.743  -7.891  18.167
  617SOL     OW 4843   3.816  -1.648  10.293
  617SOL    HW1 4844   3.874  -1.596   2.222
  617SOL    HW2 4845  -1.220  -1.588  10.367
  618SOL     OW 4846  -0.554  -6.192  17.023
  618SOL    HW1 4847  -0.478  -6.155  16.970
  618SOL    HW2 4848  -0.640  -6.167  16.980
  619SOL     OW 4849   8.097  -8.310   2.506
  619SOL    HW1 4850   8.193  -8.283   2.501
  619SOL    HW2 4851   8.061  -8.288   2.597
  620SOL     OW 4852   4.166   2.286   6.939
  620SOL    HW1 4853   4.082   2.297   6.992
  620SOL    HW2 4854   4.216   7.210   6.971
  621SOL     OW 4855   7.927   3.721   0.169
  621SOL    HW1 4856  13.006   3.754   0.111
  621SOL    HW2 4857   7.895   3.632   0.135
  622SOL     OW 4858   1.149  -3.613  12.660
  622SOL    HW1 4859   1.232  -3.579  12.705
  622SOL    HW2 4860   1.103  -3.538  12.614
  623SOL     OW 4861   1.140   6.708  -0.823
  623SOL    HW1 4862   1.162   6.691  -0.727
  623SOL    HW2 4863   1.052   6.756  -0.829
  624SOL     OW 4864   6.062   8.554  -3.657
  624SOL    HW1 4865   6.050  13.658  -3.645
  624SOL    HW2 4866   6.139   8.523  -3.602
  625SOL     OW 4867  -1.811  -2.539  -6.401
  625SOL    HW1 4868  -1.843  -2.591   1.688
  625SOL    HW2 4869  -1.879  -2.543   1.536
  626SOL     OW 4870  -1.594  -0.008   9.710
  626SOL    HW1 4871  -1.657  -0.020   9.787
  626SOL    HW2 4872  -1.550   0.082   9.717
  627SOL     OW 4873   0.846   3.247  -0.876
  627SOL    HW1 4874   0.825   3.277  -0.783
  627SOL    HW2 4875   0.770  -1.734  -0.936
  628SOL     OW 4876  -0.891   2.093  16.558
  628SOL    HW1 4877  -0.887   2.009  16.613
  628SOL    HW2 4878  -0.822   2.157  16.591
  629SOL     OW 4879  -5.320   0.320  -6.499
  629SOL    HW1 4880  -5.270   0.334  -6.414
  629SOL    HW2 4881  -5.418   0.336  -6.484
  630SOL     OW 4882  -3.626  -6.648   2.230
  630SOL    HW1 4883  -3.549  -6.707   2.205
  630SOL    HW2 4884  -3.672  -6.686   2.310
  631SOL     OW 4885  -5.138   3.087  12.039
  631SOL    HW1 4886  -5.203   3.019  12.006
  631SOL    HW2 4887  -5.167   3.121  12.128
  632SOL     OW 4888   0.893  -9.714  -5.944
  632SOL    HW1 4889   0.946  -9.757  -6.017
  632SOL    HW2 4890   5.960  -9.677  -5.875
  633SOL     OW 4891   2.153 -10.807  -2.239
  633SOL    HW1 4892   2.098 -10.872  -2.292
  633SOL    HW2 4893   2.134  -5.709  -2.272
  634SOL     OW 4894   1.516   0.111  21.476
  634SOL    HW1 4895   1.534  -4.799  21.502
  634SOL    HW2 4896   1.502   0.056  21.559
  635SOL     OW 4897   3.768  -1.724  13.803
  635SOL    HW1 4898   3.693  -1.661  13.783
  635SOL    HW2 4899   3.732  -1.808  13.842
  636SOL     OW 4900   0.383   2.628   8.600
  636SOL    HW1 4901   5.334   2.585   8.528
  636SOL    HW2 4902   5.445   2.560   8.646
  637SOL     OW 4903  -6.045   2.596  -5.758
  637SOL    HW1 4904  -6.105   2.549  -5.823
  637SOL    HW2 4905  -6.005   2.677  -5.801
  638SOL     OW 4906   9.471  -4.797  15.515
  638SOL    HW1 4907   9.486  -4.873  15.452
  638SOL    HW2 4908   9.373  -4.776  15.520
  639SOL     OW 4909   1.059   4.816  -4.700
  639SOL    HW1 4910   1.038   4.831  -4.797
  639SOL    HW2 4911   0.975   4.796  -4.650
  640SOL     OW 4912  -0.944  -5.321   0.998
  640SOL    HW1 4913  -0.924  -5.410   1.039
  640SOL    HW2 4914  -1.042  -0.296   1.006
  641SOL     OW 4915   1.175   3.437   4.769
  641SOL    HW1 4916   1.078   3.443   4.744
  641SOL    HW2 4917   1.182   3.415   4.866
  642SOL     OW 4918   1.332 -12.594   1.761
  642SOL    HW1 4919   1.370 -12.623   1.849
  642SOL    HW2 4920   6.238 -12.603   1.763
  643SOL     OW 4921  -0.812  -2.916   4.002
  643SOL    HW1 4922  -0.911  -2.931   4.010
  643SOL    HW2 4923   4.241  -2.980   4.062
  644SOL     OW 4924   3.198   3.697 -11.824
  644SOL    HW1 4925   3.110   3.744 -11.834
  644SOL    HW2 4926   3.251   3.739 -11.751
  645SOL     OW 4927  10.381  -4.904  -3.262
  645SOL    HW1 4928   5.298  -4.854  -3.225
  645SOL    HW2 4929  10.456  -4.841  -3.280
  646SOL     OW 4930   7.212   3.960  18.677
  646SOL    HW1 4931   7.308   3.941  18.696
  646SOL    HW2 4932   7.189   4.051  10.703
  647SOL     OW 4933   1.139   3.452  -1.372
  647SOL    HW1 4934   1.165  -1.585  -1.463
  647SOL    HW2 4935   1.213   3.505  -1.333
  648SOL     OW 4936   2.305  -6.433  14.573
  648SOL    HW1 4937   2.365  -1.458  14.647
  648SOL    HW2 4938   2.290  -6.334  14.580
  649SOL     OW 4939   3.242  -3.007   8.927
  649SOL    HW1 4940  -6.695  -2.939   8.926
  649SOL    HW2 4941  -1.745  -3.077   8.858
  650SOL     OW 4942   6.965   0.108  10.665
  650SOL    HW1 4943   6.899   0.086  10.594
  650SOL    HW2 4944   6.997   0.202  10.652
  651SOL     OW 4945   6.118  -5.842  22.076
  651SOL    HW1 4946   6.199  -0.891  22.098
  651SOL    HW2 4947   6.141  -5.774  22.007
  652SOL     OW 4948  -0.384   9.491   8.437
  652SOL    HW1 4949  -0.360   9.562   8.371
  652SOL    HW2 4950  -0.321   9.414   8.426
  653SOL     OW 4951   6.113   1.064   5.792
  653SOL    HW1 4952   6.212   6.052   5.785
  653SOL    HW2 4953   6.064   0.977  13.791
  654SOL     OW 4954  -3.898  12.228  11.112
  654SOL    HW1 4955  -3.991  12.256  11.088
  654SOL    HW2 4956  -3.896   7.192  11.207
  655SOL     OW 4957   9.612  -2.348   6.389
  655SOL    HW1 4958   4.559  -2.277   6.440
  655SOL    HW2 4959   9.699  -2.369  22.451
  656SOL     OW 4960   0.800   0.083   3.428
  656SOL    HW1 4961   0.840   0.138   3.354
  656SOL    HW2 4962   0.713   0.122   3.455
  657SOL     OW 4963   3.495  -0.627  10.220
  657SOL    HW1 4964   3.460  -0.542  10.180
  657SOL    HW2 4965   3.434  -0.656  10.293
  658SOL     OW 4966   2.610  -4.548   9.674
  658SOL    HW1 4967   2.683  -4.515   9.735
  658SOL    HW2 4968  -2.418   0.528   9.608
  659SOL     OW 4969   1.844   2.873  -2.381
  659SOL    HW1 4970   6.762   2.828  -2.405
  659SOL    HW2 4971   1.854   2.875  -2.282
  660SOL     OW 4972   2.797   1.767  13.413
  660SOL    HW1 4973   2.699   1.750  13.420
  660SOL    HW2 4974   2.823   1.841  13.475
  661SOL     OW 4975  10.009   3.945 -16.236
  661SOL    HW1 4976   9.998   3.846  -8.237
  661SOL    HW2 4977   9.922   3.990  -8.247
  662SOL     OW 4978   7.567  -3.437  13.844
  662SOL    HW1 4979   7.565  -3.528  13.801
  662SOL    HW2 4980   7.475  -3.398  13.843
  663SOL     OW 4981   4.597   3.623  14.479
  663SOL    HW1 4982   4.598   3.626  14.578
  663SOL    HW2 4983   4.683  -1.420  14.446
  664SOL     OW 4984  11.904   6.617  11.894
  664SOL    HW1 4985  11.840   6.615  11.816
  664SOL    HW2 4986  11.958   6.700  11.890
  665SOL     OW 4987   6.333  10.127   3.280
  665SOL    HW1 4988   6.407   5.064   3.246
  665SOL    HW2 4989   6.330  10.123   3.380
  666SOL     OW 4990  -3.042   1.976   5.756
  666SOL    HW1 4991  -3.045   1.929   5.668
  666SOL    HW2 4992  -3.038   1.909  -2.180
  667SOL     OW 4993   4.841   7.722  -0.360
  667SOL    HW1 4994  -0.121   7.775  -0.434
  667SOL    HW2 4995   4.800   7.785  -0.294
  668SOL     OW 4996  -3.435  -0.691  14.291
  668SOL    HW1 4997  -3.454  -0.618  14.226
  668SOL    HW2 4998  -3.337  -0.711  14.292
  669SOL     OW 4999   9.507  -8.209   2.617
  669SOL    HW1 5000   9.457  -8.154  10.559
  669SOL    HW2 5001   9.453  -8.217  10.709
  670SOL     OW 5002   0.674   1.393   3.971
  670SOL    HW1 5003   0.590   1.405   4.025
  670SOL    HW2 5004   0.683   1.468   3.906
  671SOL     OW 5005   8.812   2.403   4.516
  671SOL    HW1 5006   8.789   2.490   4.559
  671SOL    HW2 5007   3.758   2.329   4.562
  672SOL     OW 5008   3.820   2.366  11.040
  672SOL    HW1 5009  -1.127   2.332  11.113
  672SOL    HW2 5010   3.740   2.412  11.079
  673SOL     OW 5011  -3.785   4.605   3.315
  673SOL    HW1 5012  -3.835   4.692   3.312
  673SOL    HW2 5013  -3.837   4.539   3.368
  674SOL     OW 5014   4.374  -7.771  -2.118
  674SOL    HW1 5015   4.383 -12.695  -2.060
  674SOL    HW2 5016   4.322 -12.754  -2.200
  675SOL     OW 5017  -0.025  -4.996 -14.740
  675SOL    HW1 5018  -0.078  -5.062 -14.687
  675SOL    HW2 5019  -0.001  -4.918  -6.675
  676SOL     OW 5020   3.742   8.290   7.270
  676SOL    HW1 5021   3.657   8.242   7.247
  676SOL    HW2 5022   3.737   3.379   7.237
  677SOL     OW 5023   2.185   1.248  -4.727
  677SOL    HW1 5024   2.138   1.161  -4.740
  677SOL    HW2 5025   2.250   1.263  -4.801
  678SOL     OW 5026  -1.595   7.224  -7.035
  678SOL    HW1 5027  -1.523   7.276  -7.082
  678SOL    HW2 5028   3.406   7.253  -6.939
  679SOL     OW 5029  -3.513   2.815   0.317
  679SOL    HW1 5030  -8.471   2.760   0.248
  679SOL    HW2 5031  -3.548   2.898   0.274
  680SOL     OW 5032   0.343   5.607  -5.263
  680SOL    HW1 5033   0.383   0.575  -5.175
  680SOL    HW2 5034   0.362   5.705  -5.278
  681SOL     OW 5035   0.157   4.490  10.650
  681SOL    HW1 5036   0.103  -0.435  10.674
  681SOL    HW2 5037   0.158   4.426  10.726
  682SOL     OW 5038  14.927  -0.891   3.111
  682SOL    HW1 5039   9.863  -0.908   3.189
  682SOL    HW2 5040  14.882  -0.828   3.048
  683SOL     OW 5041   5.482   5.510   8.455
  683SOL    HW1 5042   5.478   5.424   0.498
  683SOL    HW2 5043   5.554   0.499   8.387
  684SOL     OW 5044  -4.010   2.554   5.693
  684SOL    HW1 5045   0.946   2.507   5.620
  684SOL    HW2 5046  -4.022   2.653   5.683
  685SOL     OW 5047   4.447   5.785   9.695
  685SOL    HW1 5048   4.383   0.850   9.664
  685SOL    HW2 5049   4.404   0.690   9.691
  686SOL     OW 5050   7.040   2.442  14.783
  686SOL    HW1 5051   7.049   2.540  14.799
  686SOL    HW2 5052   7.025   2.426   6.678
  687SOL     OW 5053   5.814   4.010   5.458
  687SOL    HW1 5054   5.860   4.098   5.462
  687SOL    HW2 5055   5.878   3.940   5.425
  688SOL     OW 5056   5.240   0.809  -0.761
  688SOL    HW1 5057   5.242   0.710  -0.744
  688SOL    HW2 5058   5.317   0.852  -0.713
  689SOL     OW 5059  10.510  -0.821  -0.484
  689SOL    HW1 5060  10.499  -0.892  -0.415
  689SOL    HW2 5061  10.441  -5.756  -0.471
  690SOL     OW 5062  -1.344  -2.845  -5.795
  690SOL    HW1 5063  -1.270  -2.820  -5.858
  690SOL    HW2 5064  -1.333  -2.941  -5.768
  691SOL     OW 5065  -0.432  -4.107   2.151
  691SOL    HW1 5066   4.638  -4.100   2.227
  691SOL    HW2 5067  -0.477  -4.196   2.153
  692SOL     OW 5068   0.408  -0.432  25.782
  692SOL    HW1 5069   0.356  -0.387  17.701
  692SOL    HW2 5070   0.436  -0.523  17.745
  693SOL     OW 5071   2.243   7.292   2.974
  693SOL    HW1 5072   2.318   7.356  10.963
  693SOL    HW2 5073   2.166   7.313  10.922
  694SOL     OW 5074   0.065   1.819   1.678
  694SOL    HW1 5075   0.102   1.827  -6.239
  694SOL    HW2 5076   0.132   1.772   1.619
  695SOL     OW 5077   2.376  -5.956   5.324
  695SOL    HW1 5078   2.317  -5.889   5.370
  695SOL    HW2 5079   2.422  -5.912   5.247
  696SOL     OW 5080  11.201  -4.591   9.956
  696SOL    HW1 5081   6.152  -4.505   9.929
  696SOL    HW2 5082  11.208   0.353   9.877
  697SOL     OW 5083  -5.253  11.011  -8.950
  697SOL    HW1 5084  -5.162  10.978  -8.976
  697SOL    HW2 5085  -5.256  11.110  -8.959
  698SOL     OW 5086   1.127  -1.894  16.633
  698SOL    HW1 5087  -3.791  -1.845  16.631
  698SOL    HW2 5088   1.059  -1.845   8.569
  699SOL     OW 5089   3.081  -7.103  -6.233
  699SOL    HW1 5090   3.052  -7.191  -6.272
  699SOL    HW2 5091   3.012  -7.034  -6.253
  700SOL     OW 5092  -7.885   1.856   4.530
  700SOL    HW1 5093  -7.850   1.946  -3.455
  700SOL    HW2 5094  -7.833   1.785  -3.430
  701SOL     OW 5095   5.063  -4.085   9.177
  701SOL    HW1 5096   5.084   0.894  17.279
  701SOL    HW2 5097   5.148   0.935   9.127
  702SOL     OW 5098   0.414   4.920  -3.052
  702SOL    HW1 5099   0.344   4.851  -3.033
  702SOL    HW2 5100   0.376   4.991  -3.112
  703SOL     OW 5101   4.471   7.074   8.093
  703SOL    HW1 5102   4.400   7.049  16.035
  703SOL    HW2 5103   4.514   6.990   8.128
  704SOL     OW 5104  11.794  -4.651  10.818
  704SOL    HW1 5105  11.735   0.351  10.737
  704SOL    HW2 5106  11.818  -4.556  10.837
  705SOL     OW 5107   4.684  -3.951   7.751
  705SOL    HW1 5108   4.773  -3.981   7.785
  705SOL    HW2 5109   4.697  -3.889  -0.335
  706SOL     OW 5110   4.861  -2.176  -2.091
  706SOL    HW1 5111   4.847  -2.178  -1.992
  706SOL    HW2 5112   4.947  -2.132  -2.112
  707SOL     OW 5113  -0.522   4.970  15.290
  707SOL    HW1 5114  -0.613   4.946  15.327
  707SOL    HW2 5115  -0.528   4.979  15.191
  708SOL     OW 5116   3.506   3.093   8.369
  708SOL    HW1 5117  -1.415   3.101   8.422
  708SOL    HW2 5118   3.441   3.164   8.397
  709SOL     OW 5119  -2.267   7.074  13.879
  709SOL    HW1 5120  -2.340   7.092  13.814
  709SOL    HW2 5121  -2.239   6.978  13.874
  710SOL     OW 5122   6.150  -0.629  10.163
  710SOL    HW1 5123   6.221  -0.693  10.134
  710SOL    HW2 5124   6.063  -0.652  10.118
  711SOL     OW 5125   4.958   0.708  14.022
  711SOL    HW1 5126   4.938   0.773  14.095
  711SOL    HW2 5127   4.923   0.618  14.047
  712SOL     OW 5128   0.949   1.918  -1.873
  712SOL    HW1 5129   1.045   1.888  -1.871
  712SOL    HW2 5130   0.933   1.982  -1.798
  713SOL     OW 5131  -3.024  -1.078  -1.477
  713SOL    HW1 5132  -3.108  -1.025   6.546
  713SOL    HW2 5133   1.980  -1.157  -1.417
  714SOL     OW 5134   6.181   2.108   0.667
  714SOL    HW1 5135   6.227   7.043   0.612
  714SOL    HW2 5136   6.226   2.196   0.652
  715SOL     OW 5137   0.064  -0.399   4.349
  715SOL    HW1 5138   0.082  -0.300   4.348
  715SOL    HW2 5139   5.011  -0.423   4.271
  716SOL     OW 5140   2.226  -1.195  -2.014
  716SOL    HW1 5141  -2.807  -1.105  -1.982
  716SOL    HW2 5142   2.301  -1.230  -1.958
  717SOL     OW 5143  -4.181   3.697  11.874
  717SOL    HW1 5144  -4.216   3.747  11.795
  717SOL    HW2 5145  -4.179   3.599  11.853
  718SOL     OW 5146   1.138  -4.116   1.937
  718SOL    HW1 5147   1.053  -4.132   1.987
  718SOL    HW2 5148   1.214  -4.104   2.002
  719SOL     OW 5149   0.100   4.542   0.085
  719SOL    HW1 5150   0.158   4.615   0.048
  719SOL    HW2 5151   0.137   4.453   0.056
  720SOL     OW 5152   1.815   2.088  12.841
  720SOL    HW1 5153   1.721   2.122  12.841
  720SOL    HW2 5154   1.878   2.165  12.848
  721SOL     OW 5155   0.093   3.925   0.998
  721SOL    HW1 5156   0.030   3.917   1.075
  721SOL    HW2 5157   0.047   3.896   0.914
  722SOL     OW 5158   0.812   0.498  -1.710
  722SOL    HW1 5159   0.870   0.456  -1.639
  722SOL    HW2 5160   0.804   0.435  -1.787
  723SOL     OW 5161  -0.153   8.754 -14.003
  723SOL    HW1 5162  -0.161   8.777 -14.100
  723SOL    HW2 5163  -0.075   8.692 -13.989
  724SOL     OW 5164  10.745  -0.194  -3.634
  724SOL    HW1 5165  10.765   4.857  -3.721
  724SOL    HW2 5166  10.677  -0.141   4.426
  725SOL     OW 5167   8.839  -0.240   2.022
  725SOL    HW1 5168   8.779  -0.319  -5.999
  725SOL    HW2 5169   8.838  -0.212   2.119
  726SOL     OW 5170   4.131  -0.688  -0.940
  726SOL    HW1 5171   4.184   4.402  -0.931
  726SOL    HW2 5172   4.035  -0.667  -0.952
  727SOL     OW 5173   3.669  -2.284 -19.740
  727SOL    HW1 5174   3.643   2.625 -11.728
  727SOL    HW2 5175  -1.397  -2.235 -19.803
  728SOL     OW 5176   0.991   2.376  -8.320
  728SOL    HW1 5177   0.895   2.364  -8.292
  728SOL    HW2 5178   1.049   2.320  -8.262
  729SOL     OW 5179   4.919   1.996  17.307
  729SOL    HW1 5180   4.902  -2.943   9.372
  729SOL    HW2 5181   4.832   1.957   9.269
  730SOL     OW 5182  -4.687  -1.480   3.490
  730SOL    HW1 5183  -4.623  -1.445   3.559
  730SOL    HW2 5184  -4.776  -1.437   3.503
  731SOL     OW 5185   4.107  -2.218   0.945
  731SOL    HW1 5186   4.030  -2.223   1.009
  731SOL    HW2 5187   4.129  -2.123   0.926
  732SOL     OW 5188   0.645   1.792  17.367
  732SOL    HW1 5189   0.567   1.850  17.388
  732SOL    HW2 5190   0.671   1.741  17.449
  733SOL     OW 5191   0.035   0.361  16.751
  733SOL    HW1 5192   0.118   0.307  16.767
  733SOL    HW2 5193   4.992   0.325  16.672
  734SOL     OW 5194   9.177  -0.924   1.080
  734SOL    HW1 5195   9.186  -0.836   1.125
  734SOL    HW2 5196   9.267  -0.957   1.053
  735SOL     OW 5197 -10.582  -1.604  -4.901
  735SOL    HW1 5198  -5.598  -6.524  -4.854
  735SOL    HW2 5199 -10.640  -1.677  -4.865
  736SOL     OW 5200  -0.368   5.958  -6.890
  736SOL    HW1 5201  -0.310   0.873   1.130
  736SOL    HW2 5202  -0.464   0.925  -6.896
  737SOL     OW 5203  -1.258   8.912   2.044
  737SOL    HW1 5204   3.809   8.843   2.007
  737SOL    HW2 5205  -1.326   8.936   1.976
  738SOL     OW 5206  -4.554   4.096  -5.101
  738SOL    HW1 5207   0.425   4.058  -5.189
  738SOL    HW2 5208   0.550   4.104  -5.095
  739SOL     OW 5209   5.495   3.891  14.102
  739SOL    HW1 5210  10.444   3.847  14.171
  739SOL    HW2 5211   5.438   3.948  14.043
  740SOL     OW 5212  -3.226  -2.540   8.393
  740SOL    HW1 5213  -3.140  -2.591   8.393
  740SOL    HW2 5214  -3.222  -2.468   8.323
  741SOL     OW 5215   4.673   5.371   0.055
  741SOL    HW1 5216   4.734   5.325  -0.009
  741SOL    HW2 5217   9.661   5.313   0.134
  742SOL     OW 5218   1.148  -4.866  -5.363
  742SOL    HW1 5219   1.062   0.148  -5.414
  742SOL    HW2 5220   1.223   0.177  -5.417
  743SOL     OW 5221   3.472   6.745   1.708
  743SOL    HW1 5222   3.558   6.701   1.735
  743SOL    HW2 5223   8.432   6.691   1.637
  744SOL     OW 5224   2.960  -2.126   6.125
  744SOL    HW1 5225   2.886  -2.069   6.162
  744SOL    HW2 5226   3.015  -2.071   6.062
  745SOL     OW 5227  -4.883   1.336  -2.689
  745SOL    HW1 5228  -4.843   1.273  -2.622
  745SOL    HW2 5229  -4.949  -3.718  -2.745
  746SOL     OW 5230  10.205   6.056  11.860
  746SOL    HW1 5231  10.178   6.003  11.941
  746SOL    HW2 5232  10.123   6.082  11.809
  747SOL     OW 5233   3.962   3.529   5.936
  747SOL    HW1 5234   3.884   3.477   5.972
  747SOL    HW2 5235   4.034  -1.472   6.006
  748SOL     OW 5236   2.946   2.998   3.571
  748SOL    HW1 5237   2.978   2.904  -4.453
  748SOL    HW2 5238   7.856   3.006   3.542
  749SOL     OW 5239   2.604  -6.352  -0.086
  749SOL    HW1 5240   2.531  -6.293  -0.119
  749SOL    HW2 5241   2.566  -6.424  -0.029
  750SOL     OW 5242   4.628  -1.512   9.300
  750SOL    HW1 5243  -0.414   3.563   9.361
  750SOL    HW2 5244  -0.452  -1.560   9.255
  751SOL     OW 5245   5.197   0.961   6.601
  751SOL    HW1 5246  10.116   0.914   6.620
  751SOL    HW2 5247   0.201   0.974   6.502
  752SOL     OW 5248  -1.679   4.382   9.576
  752SOL    HW1 5249  -1.639   4.448   9.511
  752SOL    HW2 5250  -1.655   4.289   9.548
  753SOL     OW 5251  -0.651   7.404  -8.472
  753SOL    HW1 5252  -0.602   7.319  -8.493
  753SOL    HW2 5253   4.257   7.391  -8.492
  754SOL     OW 5254   4.745   1.080   1.683
  754SOL    HW1 5255   4.708   1.034   1.764
  754SOL    HW2 5256   4.671   1.097   1.618
  755SOL     OW 5257   2.343   8.533  -2.881
  755SOL    HW1 5258   2.298   8.617  -2.852
  755SOL    HW2 5259   2.391   8.548  -2.967
  756SOL     OW 5260   5.992   1.880   8.645
  756SOL    HW1 5261   6.061   1.953   8.642
  756SOL    HW2 5262   5.914   1.910   8.700
  757SOL     OW 5263   9.273  -2.085  -0.045
  757SOL    HW1 5264   9.330  -2.120   7.890
  757SOL    HW2 5265   9.331  -2.056   0.031
  758SOL     OW 5266   9.630   0.651 -16.637
  758SOL    HW1 5267   9.684   0.735  -8.620
  758SOL    HW2 5268   9.534   0.672  -8.612
  759SOL     OW 5269   3.768  -1.818   8.782
  759SOL    HW1 5270   3.814  -1.846   8.866
  759SOL    HW2 5271   3.786  -1.720   8.766
  760SOL     OW 5272  -1.079  -0.411  -1.533
  760SOL    HW1 5273  -1.122  -0.499  -1.511
  760SOL    HW2 5274  -1.026  -0.420  -1.618
  761SOL     OW 5275   7.111  -1.321  11.237
  761SOL    HW1 5276   7.024  -1.308  11.191
  761SOL    HW2 5277   7.127  -1.245  11.301
  762SOL     OW 5278  -1.836  -0.015   1.903
  762SOL    HW1 5279  -1.865  -0.107   9.884
  762SOL    HW2 5280  -1.840  -0.007   2.003
  763SOL     OW 5281   1.697  13.061  10.870
  763SOL    HW1 5282   1.691   8.014  10.960
  763SOL    HW2 5283   1.713  13.159   2.871
  764SOL     OW 5284  -3.471  -2.996  10.643
  764SOL    HW1 5285  -3.566  -3.023  10.660
  764SOL    HW2 5286  -3.414  -3.077  10.633
  765SOL     OW 5287  -3.699  -2.896  12.084
  765SOL    HW1 5288  -3.707  -2.967  12.155
  765SOL    HW2 5289  -3.603  -2.881  12.063
  766SOL     OW 5290   7.041   2.032   5.351
  766SOL    HW1 5291   7.025   1.941   5.388
  766SOL    HW2 5292   7.043   2.099   5.426
  767SOL     OW 5293   0.795   5.268   5.445
  767SOL    HW1 5294   0.868   5.236   5.384
  767SOL    HW2 5295   0.831   0.335   5.504
  768SOL     OW 5296   5.749  -4.409  -2.566
  768SOL    HW1 5297   5.738  -4.325  -2.512
  768SOL    HW2 5298   5.780  -4.483  -2.506
  769SOL     OW 5299  -5.588  -3.541   3.389
  769SOL    HW1 5300  -5.501  -3.562   3.433
  769SOL    HW2 5301  -5.634  -3.627   3.364
  770SOL     OW 5302   6.955   7.465  -2.481
  770SOL    HW1 5303   7.032   7.401 -10.483
  770SOL    HW2 5304   6.869   7.414  -2.488
  771SOL     OW 5305  -0.840   2.255   9.373
  771SOL    HW1 5306  -0.776   2.332   9.377
  771SOL    HW2 5307  -0.833   2.200   9.456
  772SOL     OW 5308  -2.878  -7.325   1.368
  772SOL    HW1 5309  -2.869  -7.415   1.324
  772SOL    HW2 5310  -2.816  -7.321   9.455
  773SOL     OW 5311   1.816  -2.337   8.246
  773SOL    HW1 5312   1.744  -2.309   8.182
  773SOL    HW2 5313   1.904  -2.299   8.217
  774SOL     OW 5314  -5.398   5.546  -0.159
  774SOL    HW1 5315  -5.389   5.608  -0.236
  774SOL    HW2 5316  -5.322  10.566   7.914
  775SOL     OW 5317   0.500   2.893  11.244
  775SOL    HW1 5318   0.536   2.875  11.152
  775SOL    HW2 5319   0.512   2.811  11.300
  776SOL     OW 5320  -1.603   2.573   0.758
  776SOL    HW1 5321  -1.568   2.662   0.726
  776SOL    HW2 5322  -1.648   2.526   0.682
  777SOL     OW 5323   5.006   7.207  -8.959
  777SOL    HW1 5324  10.012   7.141  -9.035
  777SOL    HW2 5325   5.041   7.295  -8.992
  778SOL     OW 5326   4.693  -3.840   5.616
  778SOL    HW1 5327   4.736  -3.766   5.564
  778SOL    HW2 5328   4.723  -3.928   5.581
  779SOL     OW 5329   0.302   6.741   8.415
  779SOL    HW1 5330   0.222   6.719   8.471
  779SOL    HW2 5331   0.351   6.657   8.392
  780SOL     OW 5332   5.474   2.268   1.266
  780SOL    HW1 5333   5.480   2.187   1.326
  780SOL    HW2 5334   5.525   2.252   9.191
  781SOL     OW 5335   0.297   8.270  -3.393
  781SOL    HW1 5336  -4.774   8.302  -3.325
  781SOL    HW2 5337  -4.727   8.174  -3.415
  782SOL     OW 5338  -4.013  -4.187   5.744
  782SOL    HW1 5339  -4.052  -4.203   5.654
  782SOL    HW2 5340  -3.934  -4.248   5.757
  783SOL     OW 5341   7.877   0.514  -5.258
  783SOL    HW1 5342   7.942   0.575  -5.303
  783SOL    HW2 5343   2.909   0.485   2.839
  784SOL     OW 5344   5.405   0.217  17.226
  784SOL    HW1 5345   5.317   0.190  17.188
  784SOL    HW2 5346   5.406   0.200  17.324
  785SOL     OW 5347  10.181  -1.661   5.988
  785SOL    HW1 5348   5.174  -1.572   6.033
  785SOL    HW2 5349  10.136  -1.654   5.898
  786SOL     OW 5350   8.568  -7.759  -9.310
  786SOL    HW1 5351   8.557  -7.789  -9.215
  786SOL    HW2 5352   8.522  -7.824  -9.370
  787SOL     OW 5353   2.014   7.466   1.064
  787SOL    HW1 5354   1.923   7.500   1.087
  787SOL    HW2 5355   2.066   7.450   1.148
  788SOL     OW 5356   4.806  -9.438   1.665
  788SOL    HW1 5357   4.825  -9.346   1.700
  788SOL    HW2 5358   4.765  -9.431   1.574
  789SOL     OW 5359  10.482   1.062  10.066
  789SOL    HW1 5360  10.580   1.074  10.050
  789SOL    HW2 5361  10.454   1.118  10.144
  790SOL     OW 5362   6.206   1.695  -2.164
  790SOL    HW1 5363   6.286   1.724  -2.217
  790SOL    HW2 5364   6.234   1.629  -2.095
  791SOL     OW 5365   3.163   4.252  10.629
  791SOL    HW1 5366   3.099   4.179  10.603
  791SOL    HW2 5367   3.229   4.266  10.555
  792SOL     OW 5368   6.743  -4.545   2.493
  792SOL    HW1 5369   6.797  -4.618   2.452
  792SOL    HW2 5370   6.793  -4.458   2.485
  793SOL     OW 5371  11.748  -1.599   4.252
  793SOL    HW1 5372   1.815   3.469   4.265
  793SOL    HW2 5373  11.761  -1.680   4.308
  794SOL     OW 5374  -2.188  -1.245   4.395
  794SOL    HW1 5375  -2.278  -1.228   4.435
  794SOL    HW2 5376  -2.189  -1.220   4.299
  795SOL     OW 5377  -1.957  -1.207   4.540
  795SOL    HW1 5378   3.059  -1.239   4.634
  795SOL    HW2 5379  -2.044  -1.240   4.503
  796SOL     OW 5380   3.998  11.820   1.222
  796SOL    HW1 5381   3.990  11.852   1.317
  796SOL    HW2 5382   4.013  11.721   1.222
  797SOL     OW 5383   9.917  -4.216  -6.150
  797SOL    HW1 5384   9.833  -4.172  -6.120
  797SOL    HW2 5385   4.962  -4.251  -6.071
  798SOL     OW 5386  -0.692  -4.641  14.663
  798SOL    HW1 5387  -0.772  -4.591  14.697
  798SOL    HW2 5388  -0.703  -4.738  14.682
  799SOL     OW 5389   4.715   2.499   9.879
  799SOL    HW1 5390   4.647   7.546   9.820
  799SOL    HW2 5391   4.690   2.403   9.895
  800SOL     OW 5392   0.419  -5.301 -13.453
  800SOL    HW1 5393   5.462  -5.318 -13.544
  800SOL    HW2 5394   0.344  -5.364 -13.435
  801SOL     OW 5395  -1.258  -1.949   2.577
  801SOL    HW1 5396  -1.272  -2.043   2.607
  801SOL    HW2 5397  -1.230  -1.893   2.655
  802SOL     OW 5398   2.861   2.641  12.101
  802SOL    HW1 5399   2.777   2.588   4.108
  802SOL    HW2 5400   2.941   2.583   4.114
  803SOL     OW 5401   4.554   3.532   0.304
  803SOL    HW1 5402   4.582   3.538   0.400
  803SOL    HW2 5403   4.635   3.531   0.245
  804SOL     OW 5404   7.279  -2.913   3.182
  804SOL    HW1 5405   7.262  -3.000   3.135
  804SOL    HW2 5406   7.256  -2.837  -4.887
  805SOL     OW 5407  -2.737   3.036   5.190
  805SOL    HW1 5408  -2.808   3.060   5.255
  805SOL    HW2 5409  -2.669   2.977   5.235
  806SOL     OW 5410   6.643  -2.191  -9.205
  806SOL    HW1 5411   6.660   2.885  -9.273
  806SOL    HW2 5412   6.636  -2.280  -9.251
  807SOL     OW 5413  -0.897   2.359   9.911
  807SOL    HW1 5414  -0.983   2.317   9.881
  807SOL    HW2 5415  -0.913   2.456   9.932
  808SOL     OW 5416   7.844   2.235  -7.809
  808SOL    HW1 5417   2.906   2.281  -7.751
  808SOL    HW2 5418   7.855   2.136  -7.803
  809SOL     OW 5419  -5.845   5.129   0.850
  809SOL    HW1 5420  -0.895   5.212   0.846
  809SOL    HW2 5421  -5.842   5.095   0.944
  810SOL     OW 5422  -2.127  -1.527   4.070
  810SOL    HW1 5423  -2.088  -1.588   4.140
  810SOL    HW2 5424  -2.081  -1.439   4.074
  811SOL     OW 5425  -2.710   4.960   9.613
  811SOL    HW1 5426  -2.729   5.017   9.534
  811SOL    HW2 5427  -2.739   5.007   9.697
  812SOL     OW 5428  -4.343   2.118  16.519
  812SOL    HW1 5429  -4.341   2.049  16.592
  812SOL    HW2 5430  -4.431   2.164  16.519
  813SOL     OW 5431  11.338  -3.787   3.686
  813SOL    HW1 5432  11.251   1.206   3.735
  813SOL    HW2 5433  11.333  -3.836   3.598
  814SOL     OW 5434   3.832   2.673   9.477
  814SOL    HW1 5435   3.867   2.600   9.419
  814SOL    HW2 5436  -1.131   2.760   9.451
  815SOL     OW 5437  10.802  -1.511  12.280
  815SOL    HW1 5438  10.902  -6.510  12.283
  815SOL    HW2 5439  10.764  -1.422  12.254
  816SOL     OW 5440   6.004   6.472   5.979
  816SOL    HW1 5441   5.934   6.488   6.049
  816SOL    HW2 5442   6.010   1.546   5.918
  817SOL     OW 5443   2.707  -0.976   3.501
  817SOL    HW1 5444   2.678  -1.012   3.413
  817SOL    HW2 5445   2.666  -1.031   3.574
  818SOL     OW 5446   3.858  -4.416  -6.338
  818SOL    HW1 5447   3.880  -4.513   1.659
  818SOL    HW2 5448   3.848  -4.373  -6.428
  819SOL     OW 5449   0.253   2.794   6.518
  819SOL    HW1 5450   0.325   2.803   6.587
  819SOL    HW2 5451   0.222   2.699   6.515
  820SOL     OW 5452   0.882   3.014   4.130
  820SOL    HW1 5453   0.806   3.062   4.173
  820SOL    HW2 5454   0.955   3.079   4.108
  821SOL     OW 5455   6.705   2.343  -2.498
  821SOL    HW1 5456   6.672   2.359  -2.405
  821SOL    HW2 5457   6.636   2.372  -2.564
  822SOL     OW 5458  -5.903   3.608   8.454
  822SOL    HW1 5459  -5.957   3.692   8.467
  822SOL    HW2 5460  -5.901   3.556  16.547
  823SOL     OW 5461   9.073   1.828   3.901
  823SOL    HW1 5462   9.161   1.873   3.916
  823SOL    HW2 5463   9.001   1.877   3.950
  824SOL     OW 5464  -6.686   3.017  -9.047
  824SOL    HW1 5465  -6.588   3.036  -9.056
  824SOL    HW2 5466 -11.741   3.071  -9.115
  825SOL     OW 5467  10.940   5.593  -4.416
  825SOL    HW1 5468  10.938   5.692  -4.412
  825SOL    HW2 5469  10.848   5.558  -4.434
  826SOL     OW 5470   1.171  -0.666   1.496
  826SOL    HW1 5471   1.200  -0.637   1.588
  826SOL    HW2 5472   1.140  -0.587   1.445
  827SOL     OW 5473   3.714  -1.374   9.893
  827SOL    HW1 5474   3.794   3.661  17.953
  827SOL    HW2 5475   3.734  -1.461  17.856
  828SOL     OW 5476   0.009   5.136  11.449
  828SOL    HW1 5477   0.090   5.166  11.500
  828SOL    HW2 5478  -0.026   5.211  11.394
  829SOL     OW 5479  10.075   3.700   9.525
  829SOL    HW1 5480  10.076   3.675   9.428
  829SOL    HW2 5481  15.033  -1.376   9.577
  830SOL     OW 5482  10.302  -1.024   1.203
  830SOL    HW1 5483  10.372  -0.962   1.169
  830SOL    HW2 5484  10.221  -1.019   1.145
  831SOL     OW 5485  -2.048  -2.578  -3.625
  831SOL    HW1 5486  -2.033  -2.675  -3.644
  831SOL    HW2 5487  -2.009  -2.555  -3.535
  832SOL     OW 5488  -0.856  -4.505  10.081
  832SOL    HW1 5489   4.151  -4.544  10.173
  832SOL    HW2 5490  -0.769  -4.460  10.061
  833SOL     OW 5491   4.090   3.099   3.841
  833SOL    HW1 5492   4.117   8.082   3.748
  833SOL    HW2 5493   3.995   3.073   3.856
  834SOL     OW 5494  -0.753 -10.384   1.227
  834SOL    HW1 5495  -0.852  -5.373   9.225
  834SOL    HW2 5496  -0.713 -10.423   9.153
  835SOL     OW 5497  -4.533  -3.187  13.917
  835SOL    HW1 5498  -4.571  -3.275  13.944
  835SOL    HW2 5499  -4.439  -3.179  13.952
  836SOL     OW 5500   0.044  -0.067   2.139
  836SOL    HW1 5501   0.140  -0.060   2.112
  836SOL    HW2 5502  -0.009  -0.108   2.066
  837SOL     OW 5503   1.329  -1.879  -0.788
  837SOL    HW1 5504   1.370  -1.850  -0.701
  837SOL    HW2 5505   1.237  -1.915  -0.772
  838SOL     OW 5506   0.258  -1.306  12.030
  838SOL    HW1 5507   0.240  -1.276  11.936
  838SOL    HW2 5508   0.344  -1.267  12.062
  839SOL     OW 5509   0.439  -2.135  -2.683
  839SOL    HW1 5510   0.429  -2.233  -2.703
  839SOL    HW2 5511   0.436  -2.084  -2.769
  840SOL     OW 5512   7.689  -4.119  -6.279
  840SOL    HW1 5513   7.747  -4.038  -6.275
  840SOL    HW2 5514   7.673  -4.153  -6.186
  841SOL     OW 5515  -5.304   8.764  -8.067
  841SOL    HW1 5516  -5.296   8.841  -8.004
  841SOL    HW2 5517  -5.235   3.690  -8.044
  842SOL     OW 5518   1.064  10.188  -3.433
  842SOL    HW1 5519   1.153  10.222  -3.464
  842SOL    HW2 5520   1.073  10.146  -3.343
  843SOL     OW 5521   8.175  -1.619  -2.752
  843SOL    HW1 5522   8.176  -1.638  -2.654
  843SOL    HW2 5523   8.269   3.395  -2.785
  844SOL     OW 5524  -3.591   0.065  10.413
  844SOL    HW1 5525  -3.519   0.033  10.474
  844SOL    HW2 5526  -3.585   0.164   2.395
  845SOL     OW 5527   0.223   9.650  12.800
  845SOL    HW1 5528   0.249   9.728  12.743
  845SOL    HW2 5529   5.160   9.595  12.751
  846SOL     OW 5530   3.124  -4.421  10.639
  846SOL    HW1 5531  -1.828  -4.479  10.578
  846SOL    HW2 5532   3.179  -4.344  10.670
  847SOL     OW 5533   5.857  -4.456  -0.109
  847SOL    HW1 5534   5.836  -4.492  -0.200
  847SOL    HW2 5535   5.950  -4.481  -0.084
  848SOL     OW 5536  10.024  -0.716   6.931
  848SOL    HW1 5537   9.968   4.221   6.884
  848SOL    HW2 5538  10.120  -0.726   6.903
  849SOL     OW 5539   5.240   1.656  -0.526
  849SOL    HW1 5540   5.205   1.678  -0.617
  849SOL    HW2 5541   5.169   1.610  -0.473
  850SOL     OW 5542  -3.800  -1.986   8.293
  850SOL    HW1 5543  -3.827  -1.890   8.306
  850SOL    HW2 5544  -3.864  -2.045   8.341
  851SOL     OW 5545  -0.501   2.712   0.614
  851SOL    HW1 5546  -0.535   2.661   0.535
  851SOL    HW2 5547  -0.577   2.761   0.657
  852SOL     OW 5548  -0.465   6.538  -7.191
  852SOL    HW1 5549  -0.402   6.520  -7.266
  852SOL    HW2 5550  -0.432   1.488  -7.108
  853SOL     OW 5551   0.065   4.221  16.958
  853SOL    HW1 5552   0.129   4.146  16.937
  853SOL    HW2 5553   0.048   4.222  17.057
  854SOL     OW 5554   1.966  -0.938   4.267
  854SOL    HW1 5555   1.958  -0.895   4.177
  854SOL    HW2 5556   1.935   4.131   4.337
  855SOL     OW 5557  12.065   2.697   8.687
  855SOL    HW1 5558  12.060   2.684   8.588
  855SOL    HW2 5559  12.143   2.645   8.723
  856SOL     OW 5560  -1.851  -9.818   2.953
  856SOL    HW1 5561  -1.817  -9.842  10.870
  856SOL    HW2 5562  -1.927  -9.879   2.977
  857SOL     OW 5563   5.470   0.531   0.879
  857SOL    HW1 5564   5.476   0.432   0.868
  857SOL    HW2 5565   5.543   0.575   0.826
  858SOL     OW 5566   5.569  -2.330  -9.743
  858SOL    HW1 5567   5.512   2.606  -9.698
  858SOL    HW2 5568   5.639  -2.375  -1.791
  859SOL     OW 5569  -1.247  -6.510  -8.033
  859SOL    HW1 5570  -1.341  -6.508   0.011
  859SOL    HW2 5571  -1.184  -1.529  -7.960
  860SOL     OW 5572  -0.368  -1.346  12.396
  860SOL    HW1 5573  -5.326  -1.389  12.319
  860SOL    HW2 5574  -0.442  -1.406  12.428
  861SOL     OW 5575  -7.942  -3.011  -0.020
  861SOL    HW1 5576  -8.030  -3.048  -0.051
  861SOL    HW2 5577  -7.871  -3.079  -0.032
  862SOL     OW 5578   2.529  13.834   5.005
  862SOL    HW1 5579   2.628   8.825   4.989
  862SOL    HW2 5580   2.512   8.826   5.103
  863SOL     OW 5581   4.637   1.663  12.536
  863SOL    HW1 5582   4.725   1.619  12.550
  863SOL    HW2 5583   4.567   1.617  12.590
  864SOL     OW 5584  -3.038   4.457  10.744
  864SOL    HW1 5585  -3.049   4.532  10.679
  864SOL    HW2 5586  -2.983   4.487  10.822
  865SOL     OW 5587   2.853  -1.689  -5.186
  865SOL    HW1 5588   2.937  -6.685  -5.133
  865SOL    HW2 5589   2.842  -6.614  -5.245
  866SOL     OW 5590   9.322  -2.011   6.544
  866SOL    HW1 5591   9.394  -1.945   6.567
  866SOL    HW2 5592   9.232  -1.969   6.557
  867SOL     OW 5593   0.029  -2.455  -0.035
  867SOL    HW1 5594   0.034  -7.473  -0.134
  867SOL    HW2 5595   0.035  -2.357  -0.014
  868SOL     OW 5596  -2.533  -6.506  -7.911
  868SOL    HW1 5597  -2.507  -6.531  -7.817
  868SOL    HW2 5598  -2.520  -6.585  -7.971
  869SOL     OW 5599   3.759  -3.568   8.654
  869SOL    HW1 5600  -1.331  -3.532   0.684
  869SOL    HW2 5601  -1.263  -3.603   8.562
  870SOL     OW 5602  -0.820   2.670  -2.410
  870SOL    HW1 5603  -0.745   2.693  -2.348
  870SOL    HW2 5604  -0.783   2.655  -2.502
  871SOL     OW 5605  10.615  -0.336   3.224
  871SOL    HW1 5606   5.530  -0.366   3.172
  871SOL    HW2 5607  10.587  -0.311   3.317
  872SOL     OW 5608   3.904   1.287  10.594
  872SOL    HW1 5609   3.968   1.316  10.524
  872SOL    HW2 5610   3.811   1.312  10.566
  873SOL     OW 5611   4.953   1.233  -2.883
  873SOL    HW1 5612   4.988   1.148  -2.923
  873SOL    HW2 5613   9.870   1.256  -2.924
  874SOL     OW 5614   5.183  -2.182  -4.807
  874SOL    HW1 5615   5.097  -2.170  -4.756
  874SOL    HW2 5616   5.256  -2.206  -4.744
  875SOL     OW 5617   0.089   1.992  10.672
  875SOL    HW1 5618   0.175   1.959  10.710
  875SOL    HW2 5619   0.030   1.914  10.649
  876SOL     OW 5620  -4.048   2.469   1.461
  876SOL    HW1 5621   0.864   2.433   1.458
  876SOL    HW2 5622   1.018   2.408   1.411
  877SOL     OW 5623   1.094  -1.052  13.400
  877SOL    HW1 5624   1.077   3.883  13.330
  877SOL    HW2 5625   1.105   3.908  13.489
  878SOL     OW 5626   6.918  -3.006  11.709
  878SOL    HW1 5627   6.985  -3.059  11.762
  878SOL    HW2 5628   6.891  -2.925  11.761
  879SOL     OW 5629   4.681   2.924   8.866
  879SOL    HW1 5630   4.736   2.843   8.849
  879SOL    HW2 5631   4.687   2.986   8.787
  880SOL     OW 5632   3.033  -2.290  -4.481
  880SOL    HW1 5633  -1.878  -7.290  -4.516
  880SOL    HW2 5634   8.040  -2.315  -4.384
  881SOL     OW 5635  -0.370   3.218   7.686
  881SOL    HW1 5636  -0.315   3.223   7.604
  881SOL    HW2 5637  -0.335   3.282   7.754
  882SOL     OW 5638   3.957   3.839  -6.400
  882SOL    HW1 5639   3.982   3.934   1.594
  882SOL    HW2 5640   3.858   3.832  -6.387
  883SOL     OW 5641   3.073   3.744  22.241
  883SOL    HW1 5642   3.075   3.689  22.158
  883SOL    HW2 5643   3.004  -1.188  22.231
  884SOL     OW 5644  -4.902   4.543   3.512
  884SOL    HW1 5645  -4.980   4.590   3.552
  884SOL    HW2 5646  -4.893   4.568   3.416
  885SOL     OW 5647   0.216  10.882   5.374
  885SOL    HW1 5648   0.186  10.816   5.305
  885SOL    HW2 5649   0.149  10.884   5.449
  886SOL     OW 5650   0.086   4.455   8.363
  886SOL    HW1 5651  -0.004   4.413   8.354
  886SOL    HW2 5652   0.106   4.509   8.282
  887SOL     OW 5653   0.886  -1.609   1.258
  887SOL    HW1 5654   0.891  -1.608   1.158
  887SOL    HW2 5655   0.848  -1.696   1.289
  888SOL     OW 5656  -3.259  -2.790  10.297
  888SOL    HW1 5657  -3.266  -2.703  10.346
  888SOL    HW2 5658  -3.272  -2.774  10.199
  889SOL     OW 5659   4.208  -2.691  11.059
  889SOL    HW1 5660   4.119  -2.646  11.059
  889SOL    HW2 5661   4.254  -2.675  11.146
  890SOL     OW 5662   4.017   0.498  -5.175
  890SOL    HW1 5663   4.079   0.576  -5.178
  890SOL    HW2 5664   3.971   0.495  -5.086
  891SOL     OW 5665   5.163  -2.153   1.970
  891SOL    HW1 5666   5.229  -2.082   1.996
  891SOL    HW2 5667   0.143  -2.149   1.871
  892SOL     OW 5668  -4.511   1.605   6.652
  892SOL    HW1 5669   0.397   1.583   6.652
  892SOL    HW2 5670  -4.486   1.649   6.566
  893SOL     OW 5671  -0.111   5.884  14.248
  893SOL    HW1 5672  -0.200   0.834  14.249
  893SOL    HW2 5673  -0.053   5.845  14.320
  894SOL     OW 5674   4.421  -0.547  -1.168
  894SOL    HW1 5675   4.441  -0.460  -1.213
  894SOL    HW2 5676   4.387  -0.531  -1.076
  895SOL     OW 5677   0.094   5.368  -1.958
  895SOL    HW1 5678   0.074   5.308  -1.880
  895SOL    HW2 5679   0.010   5.408  -1.992
  896SOL     OW 5680   5.319  -5.070   1.697
  896SOL    HW1 5681   0.361  -5.054   1.784
  896SOL    HW2 5682   5.233  -5.019   1.696
  897SOL     OW 5683   7.319   2.755   2.468
  897SOL    HW1 5684   7.417   7.773   2.452
  897SOL    HW2 5685   7.274   2.844   2.474
  898SOL     OW 5686  -0.322  -1.403   0.601
  898SOL    HW1 5687  -0.349  -1.473   0.667
  898SOL    HW2 5688  -0.223   3.596   0.585
  899SOL     OW 5689   4.384  -1.356   9.870
  899SOL    HW1 5690   4.308  -1.318   9.923
  899SOL    HW2 5691   4.375  -1.455   9.865
  900SOL     OW 5692  -4.498  -2.936   7.740
  900SOL    HW1 5693  -4.414  -2.891   7.709
  900SOL    HW2 5694  -4.530  -2.998   7.669
  901SOL     OW 5695   0.641   0.980   1.717
  901SOL    HW1 5696   0.574   1.049   1.689
  901SOL    HW2 5697   0.670  -4.077   1.637
  902SOL     OW 5698  -0.683  -2.588   0.971
  902SOL    HW1 5699  -0.746  -2.665   0.967
  902SOL    HW2 5700  -0.650  -7.582   1.065
  903SOL     OW 5701   4.190   3.113   2.328
  903SOL    HW1 5702   4.100   3.101   2.369
  903SOL    HW2 5703   4.250   3.038   2.354
  904SOL     OW 5704   7.486   8.681   9.703
  904SOL    HW1 5705   7.575   8.680   9.658
  904SOL    HW2 5706  12.503   8.674   9.802
  905SOL     OW 5707   2.746   2.917  10.663
  905SOL    HW1 5708   2.824   2.931  10.723
  905SOL    HW2 5709   2.671   2.876  10.716
  906SOL     OW 5710   3.205  -2.592  13.524
  906SOL    HW1 5711  -1.855  -2.633  13.597
  906SOL    HW2 5712   8.156  -2.522  13.478
  907SOL     OW 5713  -4.327   5.194  16.297
  907SOL    HW1 5714  -4.370   5.221  24.391
  907SOL    HW2 5715  -4.363  10.256  16.223
  908SOL     OW 5716  12.250  -3.057   5.652
  908SOL    HW1 5717  12.171  -2.997   5.664
  908SOL    HW2 5718  12.250  -3.126   5.724
  909SOL     OW 5719   6.580   7.111  12.316
  909SOL    HW1 5720   6.516   2.172  12.356
  909SOL    HW2 5721   6.638   7.158  12.250
  910SOL     OW 5722   1.335  11.511   2.427
  910SOL    HW1 5723   1.427   6.510   2.388
  910SOL    HW2 5724   1.268   6.498   2.353
  911SOL     OW 5725   1.987   6.994  -1.967
  911SOL    HW1 5726   1.957   6.989  -1.872
  911SOL    HW2 5727   2.065   7.057  -1.974
  912SOL     OW 5728   5.802   4.041  12.724
  912SOL    HW1 5729   5.770   4.125  12.769
  912SOL    HW2 5730   5.829   3.974  12.793
  913SOL     OW 5731   0.617   0.074  19.186
  913SOL    HW1 5732   0.550   0.145  19.162
  913SOL    HW2 5733   0.639   0.081  19.284
  914SOL     OW 5734   6.604  -1.763  10.539
  914SOL    HW1 5735   6.536  -1.804  10.600
  914SOL    HW2 5736   6.696  -1.777  10.576
  915SOL     OW 5737   6.237   4.970  -1.557
  915SOL    HW1 5738   6.222   4.896  -1.492
  915SOL    HW2 5739   6.315   4.949  -1.616
  916SOL     OW 5740   0.647  -5.906  18.125
  916SOL    HW1 5741  -4.308  -5.993  10.107
  916SOL    HW2 5742   0.632  -5.888  10.214
  917SOL     OW 5743  -0.141   1.697   8.773
  917SOL    HW1 5744  -0.147   1.601   8.800
  917SOL    HW2 5745  -0.122   1.703   8.675
  918SOL     OW 5746  -1.351   2.966   1.231
  918SOL    HW1 5747  -1.393   2.991   9.327
  918SOL    HW2 5748  -1.420   2.967   9.168
  919SOL     OW 5749   1.564   2.425   4.749
  919SOL    HW1 5750   1.618   2.444  12.675
  919SOL    HW2 5751   1.533   2.330   4.747
  920SOL     OW 5752   4.698  -6.329  -0.729
  920SOL    HW1 5753   4.660  -6.239  -0.751
  920SOL    HW2 5754   9.665  -6.362  -0.643
  921SOL     OW 5755   2.163   1.519  10.527
  921SOL    HW1 5756   2.216   1.457  10.585
  921SOL    HW2 5757   2.096   1.568  18.591
  922SOL     OW 5758   9.371   4.364  -5.568
  922SOL    HW1 5759   4.427   4.354  -5.647
  922SOL    HW2 5760   9.420   4.412  -5.495
  923SOL     OW 5761   6.657  -1.104   9.859
  923SOL    HW1 5762   6.754   3.911   9.836
  923SOL    HW2 5763   6.603  -1.043   9.801
  924SOL     OW 5764   3.548   3.286   1.632
  924SOL    HW1 5765   3.457   3.245   1.625
  924SOL    HW2 5766   3.617   3.213   1.636
  925SOL     OW 5767   5.542   2.784  11.961
  925SOL    HW1 5768   5.576   2.803  11.869
  925SOL    HW2 5769   5.618   2.793  12.026
  926SOL     OW 5770  -7.449  -2.128  13.998
  926SOL    HW1 5771  -7.539  -2.139  13.957
  926SOL    HW2 5772  -7.429  -2.030  14.009
  927SOL     OW 5773   2.392   3.867 -12.876
  927SOL    HW1 5774   2.402   3.819  -4.955
  927SOL    HW2 5775   2.303   3.846 -12.836
  928SOL     OW 5776   0.913  -1.821   4.632
  928SOL    HW1 5777   0.968  -1.780   4.559
  928SOL    HW2 5778   0.840   3.128   4.591
  929SOL     OW 5779   6.061   1.580  10.233
  929SOL    HW1 5780   6.112   1.595  10.148
  929SOL    HW2 5781   6.018   6.495  10.231
  930SOL     OW 5782   9.265   2.014   3.701
  930SOL    HW1 5783   9.247   2.021   3.799
  930SOL    HW2 5784   9.196   1.956   3.658
  931SOL     OW 5785   1.215   6.784   0.746
  931SOL    HW1 5786   6.274   6.827   0.673
  931SOL    HW2 5787   1.118   6.804   0.733
  932SOL     OW 5788   5.302  -4.712   9.926
  932SOL    HW1 5789   0.390  -4.699   9.960
  932SOL    HW2 5790   5.301  -4.699   9.827
  933SOL     OW 5791  -2.480  -1.186   0.895
  933SOL    HW1 5792  -2.431  -1.113   0.943
  933SOL    HW2 5793  -2.523  -1.247   0.962
  934SOL     OW 5794   4.870  -9.414  -0.404
  934SOL    HW1 5795   4.937 -14.417  -0.478
  934SOL    HW2 5796   4.811  -9.334  -0.410
  935SOL     OW 5797  -6.244   2.966   3.109
  935SOL    HW1 5798  -6.299   3.012   3.180
  935SOL    HW2 5799  -6.298   2.957   3.026
  936SOL     OW 5800  -3.171   2.172   3.400
  936SOL    HW1 5801  -3.259   2.215   3.420
  936SOL    HW2 5802  -3.168   2.148   3.303
  937SOL     OW 5803  -4.687   2.044   7.297
  937SOL    HW1 5804  -4.642   2.054   7.208
  937SOL    HW2 5805  -4.780   2.009   7.284
  938SOL     OW 5806   6.211   1.519  22.173
  938SOL    HW1 5807   6.223   1.442  22.237
  938SOL    HW2 5808   6.133   1.500  22.114
  939SOL     OW 5809   1.990   3.548 -10.240
  939SOL    HW1 5810   1.991   3.647 -10.248
  939SOL    HW2 5811   2.051   3.508 -10.309
  940SOL     OW 5812  -0.769  -2.172   5.007
  940SOL    HW1 5813  -0.827  -2.237   5.056
  940SOL    HW2 5814  -0.785  -2.080  13.051
  941SOL     OW 5815   8.130   3.952  15.256
  941SOL    HW1 5816   8.064   4.014  15.300
  941SOL    HW2 5817   8.221   3.993  15.259
  942SOL     OW 5818   0.572   3.940  14.854
  942SOL    HW1 5819   0.493   3.909  14.801
  942SOL    HW2 5820   0.543   3.959  14.948
  943SOL     OW 5821   2.556  -2.704   1.639
  943SOL    HW1 5822   2.496  -2.775   1.675
  943SOL    HW2 5823   2.620  -2.674   1.709
  944SOL     OW 5824  -0.868   3.939  -1.065
  944SOL    HW1 5825  -0.812   3.991  -1.001
  944SOL    HW2 5826  -0.964   3.960   6.959
  945SOL     OW 5827  12.579   3.463  -2.167
  945SOL    HW1 5828  12.492   3.421  -2.138
  945SOL    HW2 5829  12.617   3.515  -2.091
  946SOL     OW 5830  -5.875  -3.931   2.652
  946SOL    HW1 5831  -5.903  -4.015   2.606
  946SOL    HW2 5832  -5.850  -3.953   2.747
  947SOL     OW 5833   3.970  -1.853   3.526
  947SOL    HW1 5834   4.067  -1.834   3.543
  947SOL    HW2 5835   3.960  -1.946   3.493
  948SOL     OW 5836   0.837   1.725  13.569
  948SOL    HW1 5837   0.898   1.680  13.503
  948SOL    HW2 5838  -4.157   1.824  13.563
  949SOL     OW 5839   2.143  -7.460   6.088
  949SOL    HW1 5840   2.136  -7.395   6.164
  949SOL    HW2 5841   2.133  -7.412   6.001
  950SOL     OW 5842   1.528  -2.137  13.803
  950SOL    HW1 5843   6.436  -2.138  13.827
  950SOL    HW2 5844   1.542  -2.188  13.718
  951SOL     OW 5845   2.012  -3.458   4.712
  951SOL    HW1 5846   1.979  -3.466   4.806
  951SOL    HW2 5847   2.110  -3.475   4.710
  952SOL     OW 5848   2.276  -2.893   9.098
  952SOL    HW1 5849   2.221  -2.977   9.093
  952SOL    HW2 5850   2.250  -2.832   9.022
  953SOL     OW 5851   6.040  -1.745  -2.589
  953SOL    HW1 5852   5.991  -1.755  -2.502
  953SOL    HW2 5853   5.977  -1.757  -2.665
  954SOL     OW 5854  12.641  -1.845  -5.254
  954SOL    HW1 5855   7.718  -1.792  -5.234
  954SOL    HW2 5856  12.666   3.066  -5.276
  955SOL     OW 5857  -3.589  -6.934  19.165
  955SOL    HW1 5858  -3.676  -6.977  19.145
  955SOL    HW2 5859  -3.570  -6.941  19.263
  956SOL     OW 5860  -6.636   7.590  -2.897
  956SOL    HW1 5861  -6.658   7.518  -2.831
  956SOL    HW2 5862 -11.677   7.564   5.022
  957SOL     OW 5863  -4.343   5.611   5.753
  957SOL    HW1 5864  -4.339   5.697   5.804
  957SOL    HW2 5865  -4.350   5.535   5.817
  958SOL     OW 5866  -5.409  -0.793   7.885
  958SOL    HW1 5867  -5.316  -0.763   7.862
  958SOL    HW2 5868  -0.399  -0.864   7.955
  959SOL     OW 5869   6.911   5.969  18.376
  959SOL    HW1 5870   6.957   5.992  18.462
  959SOL    HW2 5871   6.979   5.942  18.308
  960SOL     OW 5872  11.161  -0.256  20.546
  960SOL    HW1 5873   6.253  -0.235  20.560
  960SOL    HW2 5874   6.119  -0.198  20.474
  961SOL     OW 5875  -0.666   1.559  -1.103
  961SOL    HW1 5876  -0.570   1.576  -1.126
  961SOL    HW2 5877  -0.686   1.599  -1.013
  962SOL     OW 5878   0.510   0.626  17.412
  962SOL    HW1 5879   0.475   0.692  17.479
  962SOL    HW2 5880   5.602   0.589  17.444
  963SOL     OW 5881  -8.309  -2.845  -0.385
  963SOL    HW1 5882  -8.363  -2.929  -0.379
  963SOL    HW2 5883  -8.216  -2.867  -0.414
  964SOL     OW 5884  -6.961  -6.983  -3.474
  964SOL    HW1 5885  -6.958  -7.009  -3.570
  964SOL    HW2 5886  -6.887  -6.918  -3.454
  965SOL     OW 5887  -1.273  -2.604   4.085
  965SOL    HW1 5888  -1.259  -2.600   4.184
  965SOL    HW2 5889  -1.319  -2.689  12.068
  966SOL     OW 5890   7.546   2.046  -8.894
  966SOL    HW1 5891   7.637  -2.994  -8.917
  966SOL    HW2 5892   7.484   2.029  -8.972
  967SOL     OW 5893   3.026   2.669  13.839
  967SOL    HW1 5894   3.082   2.728   5.773
  967SOL    HW2 5895  -1.926   2.640  13.918
  968SOL     OW 5896  -4.811  -3.826  15.122
  968SOL    HW1 5897  -4.891  -3.788  15.076
  968SOL    HW2 5898  -4.776  -3.760  15.189
  969SOL     OW 5899   6.730   9.009 -10.623
  969SOL    HW1 5900   6.744   8.939 -10.554
  969SOL    HW2 5901   6.793   3.988 -10.700
  970SOL     OW 5902   6.755   3.099   7.576
  970SOL    HW1 5903   6.768   3.164   7.651
  970SOL    HW2 5904   6.844   8.069   7.546
  971SOL     OW 5905  -2.907  -2.657  12.985
  971SOL    HW1 5906  -2.989  -2.608  12.956
  971SOL    HW2 5907  -2.907  -2.748  12.945
  972SOL     OW 5908  -4.296   5.718  -1.931
  972SOL    HW1 5909  -4.395   5.718  -1.928
  972SOL    HW2 5910  -4.264   5.639   6.026
  973SOL     OW 5911   9.857  -2.392   5.715
  973SOL    HW1 5912   9.842  -2.326   5.787
  973SOL    HW2 5913   9.794  -2.375   5.639
  974SOL     OW 5914   6.106   1.625   8.950
  974SOL    HW1 5915   1.141   1.653   0.854
  974SOL    HW2 5916   6.174   1.574   9.003
  975SOL     OW 5917   0.301  -0.292  10.886
  975SOL    HW1 5918   0.296  -0.385  10.922
  975SOL    HW2 5919   0.210  -0.252  10.882
  976SOL     OW 5920   0.834  -4.108  13.946
  976SOL    HW1 5921   0.790  -4.177  14.003
  976SOL    HW2 5922   0.892  -4.152  13.878
  977SOL     OW 5923   0.348   3.847   1.440
  977SOL    HW1 5924   0.336   3.905   1.360
  977SOL    HW2 5925   0.261   3.803   1.462
  978SOL     OW 5926   1.078   2.785  18.743
  978SOL    HW1 5927   1.066   2.761  18.839
  978SOL    HW2 5928   1.118   7.712  10.686
  979SOL     OW 5929  10.279  -5.158   6.935
  979SOL    HW1 5930  10.318  -5.074   6.898
  979SOL    HW2 5931  10.185  -5.140   6.966
  980SOL     OW 5932  -0.071   0.278   5.116
  980SOL    HW1 5933  -0.048   0.368   5.152
  980SOL    HW2 5934  -0.073   0.281   5.016
  981SOL     OW 5935   5.344   6.710   7.124
  981SOL    HW1 5936   5.317   6.746   7.035
  981SOL    HW2 5937   5.420   6.765   7.160
  982SOL     OW 5938   1.537   0.565   2.965
  982SOL    HW1 5939   1.611   0.598   3.024
  982SOL    HW2 5940   1.552   0.596   2.871
  983SOL     OW 5941  -0.122  -1.198  -7.696
  983SOL    HW1 5942  -0.200  -1.138  -7.685
  983SOL    HW2 5943  -0.143  -1.268   0.243
  984SOL     OW 5944   2.925  -1.663   8.462
  984SOL    HW1 5945   2.932   3.440   8.478
  984SOL    HW2 5946   2.955  -1.713   8.544
  985SOL     OW 5947   0.043   1.488   3.428
  985SOL    HW1 5948   0.103  -3.494   3.352
  985SOL    HW2 5949  -0.021   1.563   3.445
  986SOL     OW 5950   7.803   3.572  12.643
  986SOL    HW1 5951   7.754  -6.430  12.556
  986SOL    HW2 5952   7.756  -6.504  12.701
  987SOL     OW 5953   9.615   4.288   6.417
  987SOL    HW1 5954   9.614   4.350   6.339
  987SOL    HW2 5955   9.521  -0.747   6.436
  988SOL     OW 5956  -5.724  -0.311  -5.622
  988SOL    HW1 5957  -5.701  -0.244  -5.551
  988SOL    HW2 5958  -0.638  -0.332  -5.676
  989SOL     OW 5959  -4.713   4.095  -2.060
  989SOL    HW1 5960  -4.617   4.113  -2.081
  989SOL    HW2 5961  -4.770   4.170  -2.095
  990SOL     OW 5962  -4.412  19.787   0.748
  990SOL    HW1 5963  -4.478  14.763   0.820
  990SOL    HW2 5964  -4.319  19.782   0.785
  991SOL     OW 5965   3.069   2.729  13.102
  991SOL    HW1 5966   3.059   2.811  13.159
  991SOL    HW2 5967   3.024   2.744  13.014
  992SOL     OW 5968   3.397  13.396  12.482
  992SOL    HW1 5969   3.483  13.389  20.439
  992SOL    HW2 5970   3.321  13.406  12.418
  993SOL     OW 5971   8.251   6.101  10.569
  993SOL    HW1 5972  13.211   6.191  10.569
  993SOL    HW2 5973   8.214   6.045  10.643
  994SOL     OW 5974   0.953  -3.813   1.930
  994SOL    HW1 5975   0.856  -3.827   1.949
  994SOL    HW2 5976   0.979  -3.867   1.850
  995SOL     OW 5977  -1.190  -1.154  24.690
  995SOL    HW1 5978  -1.106  -1.110  24.656
  995SOL    HW2 5979  -1.203  -1.131  24.786
  996SOL     OW 5980   4.379   2.705   1.224
  996SOL    HW1 5981   4.402   2.756   1.141
  996SOL    HW2 5982   4.415   7.617   1.216
  997SOL     OW 5983   0.038   4.618   6.048
  997SOL    HW1 5984   0.004   9.647   6.139
  997SOL    HW2 5985  -0.039   9.615   5.984
  998SOL     OW 5986   5.209  -1.568  16.014
  998SOL    HW1 5987   5.250   3.528  16.019
  998SOL    HW2 5988   5.121  -1.563  15.967
  999SOL     OW 5989  -0.785   0.425   2.316
  999SOL    HW1 5990   4.300   0.445   2.372
  999SOL    HW2 5991  -0.860   0.395   2.376
 1000SOL     OW 5992   3.709  -2.374  -4.068
 1000SOL    HW1 5993   3.651   2.697  -4.021
 1000SOL    HW2 5994   8.710  -2.462  -4.020
 1001SOL     OW 5995   1.369  -1.797  -2.208
 1001SOL    HW1 5996   1.366  -1.766  -2.303
 1001SOL    HW2 5997   1.338  -1.892  -2.203
 1002SOL     OW 5998  -1.413   1.991  17.731
 1002SOL    HW1 5999  -1.424   1.892   9.729
 1002SOL    HW2 6000  -1.328   2.012  17.684
 1003SOL     OW 6001   4.868  -4.736  -0.854
 1003SOL    HW1 6002   4.787  -4.678  -0.841
 1003SOL    HW2 6003   4.848  -4.828  -0.821
 1004SOL     OW 6004   7.173  -5.738   9.854
 1004SOL    HW1 6005   7.098  -5.795   9.890
 1004SOL    HW2 6006   7.181  -5.655   9.909
 1005SOL     OW 6007  -9.540   5.442   7.359
 1005SOL    HW1 6008  -4.465   5.512   7.363
 1005SOL    HW2 6009  -9.508   5.366   7.303
 1006SOL     OW 6010   4.668  -0.844   7.264
 1006SOL    HW1 6011   9.714  -0.801   7.345
 1006SOL    HW2 6012   4.612  -0.777   7.215
 1007SOL     OW 6013   0.137   1.504   8.695
 1007SOL    HW1 6014   0.108   1.497   8.790
 1007SOL    HW2 6015   0.206   1.434   8.676
 1008SOL     OW 6016   1.329   6.673  14.379
 1008SOL    HW1 6017   1.331   6.605  14.305
 1008SOL    HW2 6018   1.422   6.699  14.402
 1009SOL     OW 6019  -5.614   2.700  18.882
 1009SOL    HW1 6020  -5.544   2.771  18.877
 1009SOL    HW2 6021  -5.606  -2.353  18.969
 1010SOL     OW 6022  -5.296   5.383  -0.446
 1010SOL    HW1 6023  -5.332   5.378  -0.353
 1010SOL    HW2 6024  -5.235   5.462  -0.453
 1011SOL     OW 6025  -1.868   2.531   8.175
 1011SOL    HW1 6026  -1.781   2.561   8.213
 1011SOL    HW2 6027  -6.931   7.500   8.248
 1012SOL     OW 6028  -1.239   6.777   4.386
 1012SOL    HW1 6029  -1.314   6.840   4.371
 1012SOL    HW2 6030  -1.273   6.696   4.435
 1013SOL     OW 6031   4.637   4.579   9.428
 1013SOL    HW1 6032   4.547   4.535   9.427
 1013SOL    HW2 6033   4.695   4.536   9.497
 1014SOL     OW 6034   3.687  -2.886   7.655
 1014SOL    HW1 6035  -1.295  -2.899   7.752
 1014SOL    HW2 6036   3.593  -2.852   7.647
 1015SOL     OW 6037   4.995  -1.075  -0.860
 1015SOL    HW1 6038   4.982  -1.092  -0.762
 1015SOL    HW2 6039   4.909  -1.042  -0.899
 1016SOL     OW 6040  -5.156   3.464  15.285
 1016SOL    HW1 6041  -5.064   3.502  15.279
 1016SOL    HW2 6042  -5.223  -1.467  15.274
 1017SOL     OW 6043   6.421  -7.511   3.725
 1017SOL    HW1 6044   6.383  -7.527   3.816
 1017SOL    HW2 6045   6.359  -7.550   3.657
 1018SOL     OW 6046   4.225  -3.988  24.720
 1018SOL    HW1 6047   4.258  -4.068  24.670
 1018SOL    HW2 6048   4.125  -3.989  24.723
 1019SOL     OW 6049  -7.790   3.465  10.719
 1019SOL    HW1 6050  -7.781   3.470  10.818
 1019SOL    HW2 6051  -7.819   3.554  10.683
 1020SOL     OW 6052   5.130   0.329  -0.792
 1020SOL    HW1 6053   5.166   0.348  -0.883
 1020SOL    HW2 6054   5.036   0.295  -0.800
 1021SOL     OW 6055   0.215  -7.136   6.927
 1021SOL    HW1 6056   0.226  -7.093   6.837
 1021SOL    HW2 6057   0.127  -7.110   6.966
 1022SOL     OW 6058  10.952  12.821   1.713
 1022SOL    HW1 6059  10.869  12.786   1.757
 1022SOL    HW2 6060  10.965   7.912   1.737
 1023SOL     OW 6061   5.552   1.897  24.369
 1023SOL    HW1 6062   5.523   1.814  24.322
 1023SOL    HW2 6063   5.631   1.936  24.321
 1024SOL     OW 6064  -0.069   1.033  14.016
 1024SOL    HW1 6065  -0.128   5.986  13.954
 1024SOL    HW2 6066   4.927   6.001   6.101
 1025SOL     OW 6067   7.467  -4.586  -5.798
 1025SOL    HW1 6068   7.404  -4.519  -5.760
 1025SOL    HW2 6069   7.443  -4.606  -5.893
 1026SOL     OW 6070   7.389  -5.012  10.946
 1026SOL    HW1 6071   7.346  -5.102  10.933
 1026SOL    HW2 6072   7.456  -4.997  10.874
 1027SOL     OW 6073  10.224  -0.486   9.199
 1027SOL    HW1 6074  10.170   4.588   9.247
 1027SOL    HW2 6075  10.257  -0.448   9.112
 1028SOL     OW 6076  -5.987   2.345  14.712
 1028SOL    HW1 6077  -5.925   2.337  14.790
 1028SOL    HW2 6078  -5.966   2.429  14.662
 1029SOL     OW 6079  -3.009   3.199  -3.817
 1029SOL    HW1 6080  -2.970   3.142  -3.745
 1029SOL    HW2 6081  -2.960   3.286  -3.820
 1030SOL     OW 6082  10.601  -0.464  22.397
 1030SOL    HW1 6083  10.691   4.581  14.406
 1030SOL    HW2 6084  10.581   4.544  22.299
 1031SOL     OW 6085  12.720  -1.359  13.361
 1031SOL    HW1 6086  12.660  -1.404  13.427
 1031SOL    HW2 6087  12.671  -1.282  13.319
 1032SOL     OW 6088  -8.647  -4.755  -3.993
 1032SOL    HW1 6089  -8.638   0.339  -4.037
 1032SOL    HW2 6090  -8.686  -4.744  -3.901
 1033SOL     OW 6091  -2.265   8.065   6.239
 1033SOL    HW1 6092  -2.201  13.118   6.300
 1033SOL    HW2 6093  -2.252   3.093   6.145
 1034SOL     OW 6094  -2.956   8.047   7.607
 1034SOL    HW1 6095  -2.860   8.031   7.585
 1034SOL    HW2 6096  -2.974   8.017   7.701
 1035SOL     OW 6097   5.853   6.915  -2.758
 1035SOL    HW1 6098   5.795   6.987  -2.797
 1035SOL    HW2 6099   5.873   6.936  -2.663
 1036SOL     OW 6100   0.313  14.239   1.398
 1036SOL    HW1 6101   0.230  14.257   1.450
 1036SOL    HW2 6102  -4.711  14.175   1.324
 1037SOL     OW 6103   5.087   3.615   2.098
 1037SOL    HW1 6104   5.096   3.617   2.198
 1037SOL    HW2 6105   5.165   3.662   2.057
 1038SOL     OW 6106   0.327   4.942   5.788
 1038SOL    HW1 6107   0.327   5.004   5.866
 1038SOL    HW2 6108   0.402   4.876   5.798
 1039SOL     OW 6109  -1.574  -2.281   1.427
 1039SOL    HW1 6110  -1.568  -2.185   9.462
 1039SOL    HW2 6111  -1.513  -2.335   1.485
 1040SOL     OW 6112   3.400 -11.182   1.545
 1040SOL    HW1 6113   3.384 -11.239   1.626
 1040SOL    HW2 6114   3.470 -11.224   1.488
 1041SOL     OW 6115   1.013  -2.922   5.909
 1041SOL    HW1 6116   0.954  -2.841   5.908
 1041SOL    HW2 6117   0.981   2.019   5.979
 1042SOL     OW 6118   8.545   3.559   7.421
 1042SOL    HW1 6119   8.553   3.650   7.461
 1042SOL    HW2 6120   8.573   3.490   7.488
 1043SOL     OW 6121   3.978   0.795  -8.586
 1043SOL    HW1 6122  -1.054   0.707  -8.547
 1043SOL    HW2 6123   3.930   0.869  -8.538
 1044SOL     OW 6124   1.630  -2.263  13.578
 1044SOL    HW1 6125   1.619  -2.248  13.480
 1044SOL    HW2 6126   1.588  -2.350  13.604
 1045SOL     OW 6127   0.953   3.105   2.985
 1045SOL    HW1 6128   0.859   3.136   2.967
 1045SOL    HW2 6129   1.013   3.184   2.998
 1046SOL     OW 6130   5.851   1.641  13.208
 1046SOL    HW1 6131   5.824   1.736   5.210
 1046SOL    HW2 6132   5.913   1.632  13.129
 1047SOL     OW 6133  -0.961   2.647   9.970
 1047SOL    HW1 6134  -1.050   2.669  10.012
 1047SOL    HW2 6135  -0.902  -2.277   1.966
 1048SOL     OW 6136   8.906   3.554  12.430
 1048SOL    HW1 6137   8.947   3.635  12.390
 1048SOL    HW2 6138   8.907   3.479  12.363
 1049SOL     OW 6139  -1.308   4.967   9.679
 1049SOL    HW1 6140  -1.306   5.061  17.652
 1049SOL    HW2 6141   3.611   4.923   9.652
 1050SOL     OW 6142   4.563  -1.856   5.947
 1050SOL    HW1 6143   4.568  -1.910   6.030
 1050SOL    HW2 6144  -0.514  -1.787   5.956
 1051SOL     OW 6145   0.622  -2.053  -5.369
 1051SOL    HW1 6146   0.668  -1.967  -5.388
 1051SOL    HW2 6147   5.694  -2.128  -5.375
 1052SOL     OW 6148  -0.824  -6.772   0.592
 1052SOL    HW1 6149  -0.808  -6.680   0.558
 1052SOL    HW2 6150  -0.884  -6.821   0.529
 1053SOL     OW 6151   4.321   3.584  14.080
 1053SOL    HW1 6152  -0.643   3.662  14.129
 1053SOL    HW2 6153  -0.770   3.559  14.122
 1054SOL     OW 6154   5.888  -5.829  -5.738
 1054SOL    HW1 6155   5.952  -0.897  -5.763
 1054SOL    HW2 6156   5.870  -5.772  -5.818
 1055SOL     OW 6157  10.157   9.269   2.824
 1055SOL    HW1 6158  10.066   9.229   2.811
 1055SOL    HW2 6159  15.232   9.206   2.790
 1056SOL     OW 6160   6.415   1.524  13.000
 1056SOL    HW1 6161   6.494  -3.508  13.056
 1056SOL    HW2 6162   6.414   1.470  12.916
 1057SOL     OW 6163   5.683  -6.236   3.622
 1057SOL    HW1 6164   5.698  -6.315   3.562
 1057SOL    HW2 6165   0.733  -6.159   3.590
 1058SOL     OW 6166   0.376   6.150   8.474
 1058SOL    HW1 6167   0.442   6.224   8.487
 1058SOL    HW2 6168   0.422   6.072   8.431
 1059SOL     OW 6169   6.247   7.009  -4.168
 1059SOL    HW1 6170   6.251   7.081  -4.099
 1059SOL    HW2 6171   6.314   7.027  -4.240
 1060SOL     OW 6172   4.459   0.681   7.090
 1060SOL    HW1 6173   4.455   0.591   7.133
 1060SOL    HW2 6174   9.371   0.710   7.067
 1061SOL     OW 6175   0.620  -9.956  13.374
 1061SOL    HW1 6176   0.540  -9.973  13.431
 1061SOL    HW2 6177   5.665  -9.867  13.396
 1062SOL     OW 6178  16.395   2.674   8.842
 1062SOL    HW1 6179  16.458   2.648   8.769
 1062SOL    HW2 6180  16.404   2.772   8.861
 1063SOL     OW 6181   5.604   2.473   3.856
 1063SOL    HW1 6182   0.563   2.524   3.934
 1063SOL    HW2 6183   5.541   2.480   3.779
 1064SOL     OW 6184   3.998  -8.794  26.239
 1064SOL    HW1 6185   4.068  -3.828  26.179
 1064SOL    HW2 6186   3.935  -8.866  26.268
 1065SOL     OW 6187   1.742   2.745  11.259
 1065SOL    HW1 6188   1.825   2.747  11.203
 1065SOL    HW2 6189   1.690   2.829   3.236
 1066SOL     OW 6190  10.892  -6.428   2.259
 1066SOL    HW1 6191  10.795  -6.448  -5.763
 1066SOL    HW2 6192  10.903  -6.367  -5.672
 1067SOL     OW 6193  -6.995  -6.085  14.942
 1067SOL    HW1 6194  -6.956  -6.102  15.032
 1067SOL    HW2 6195  -7.056  -6.161  14.918
 1068SOL     OW 6196  11.183  -2.871   5.665
 1068SOL    HW1 6197  11.104  -2.839   5.613
 1068SOL    HW2 6198   6.157  -2.867   5.763
 1069SOL     OW 6199  -2.047   9.352   2.214
 1069SOL    HW1 6200  -2.140   9.345  -5.758
 1069SOL    HW2 6201  -2.021   9.449   2.209
 1070SOL     OW 6202  -1.017   2.904  15.122
 1070SOL    HW1 6203  -0.948   2.861  15.065
 1070SOL    HW2 6204  -1.103   2.853  15.115
 1071SOL     OW 6205  -3.082   0.699  12.171
 1071SOL    HW1 6206   1.955   0.718   4.256
 1071SOL    HW2 6207  -3.120   0.606   4.160
 1072SOL     OW 6208   9.955   0.875   2.590
 1072SOL    HW1 6209  10.037   0.932   2.590
 1072SOL    HW2 6210   9.895   5.907   2.515
 1073SOL     OW 6211   1.604   2.395  16.151
 1073SOL    HW1 6212   1.612   2.495  16.146
 1073SOL    HW2 6213   1.581   2.368   8.237
 1074SOL     OW 6214   0.895  -4.415  20.333
 1074SOL    HW1 6215   0.796   0.596  20.320
 1074SOL    HW2 6216   0.915  -4.440  20.427
 1075SOL     OW 6217   2.836  -1.086  16.613
 1075SOL    HW1 6218   2.832  -1.144  16.694
 1075SOL    HW2 6219   2.745  -1.078  16.572
 1076SOL     OW 6220   6.282   4.131  13.556
 1076SOL    HW1 6221   6.194   4.164  13.590
 1076SOL    HW2 6222   6.344  -0.889  13.633
 1077SOL     OW 6223   5.082   6.700  10.974
 1077SOL    HW1 6224   5.005   6.759  10.951
 1077SOL    HW2 6225   5.155   6.713  10.906
 1078SOL     OW 6226  -0.336   3.890  19.093
 1078SOL    HW1 6227  -0.375   3.927  19.177
 1078SOL    HW2 6228  -0.285   3.962  19.046
 1079SOL     OW 6229  -2.953   3.757   7.664
 1079SOL    HW1 6230  -3.045   3.796   7.663
 1079SOL    HW2 6231  -2.927   3.731   7.571
 1080SOL     OW 6232  -5.574   2.292   1.640
 1080SOL    HW1 6233  -0.594   2.343   1.558
 1080SOL    HW2 6234  -5.476   2.302   1.657
 1081SOL     OW 6235  -0.059   2.100   5.654
 1081SOL    HW1 6236  -0.030   7.011  -2.337
 1081SOL    HW2 6237   0.006   2.163   5.696
 1082SOL     OW 6238   7.431   7.160   5.421
 1082SOL    HW1 6239   7.362   7.152  -2.660
 1082SOL    HW2 6240  12.520   7.199  -2.626
 1083SOL     OW 6241  -0.658   7.491  14.750
 1083SOL    HW1 6242  -0.682   7.432  14.673
 1083SOL    HW2 6243  -0.667   7.586  14.722
 1084SOL     OW 6244   5.048  -5.535  14.515
 1084SOL    HW1 6245   5.026  -5.478  14.594
 1084SOL    HW2 6246   5.055  -5.479  14.433
 1085SOL     OW 6247   1.864   2.894   4.527
 1085SOL    HW1 6248   6.824   2.880   4.439
 1085SOL    HW2 6249   1.935   2.825   4.540
 1086SOL     OW 6250   2.522   6.886  21.448
 1086SOL    HW1 6251   2.452   6.815  21.443
 1086SOL    HW2 6252   2.540   6.920  21.356
 1087SOL     OW 6253  -1.036   3.144   7.283
 1087SOL    HW1 6254  -1.009   3.104   7.195
 1087SOL    HW2 6255  -1.127   3.186   7.274
 1088SOL     OW 6256   0.236   5.678   4.229
 1088SOL    HW1 6257   0.297   5.653   4.305
 1088SOL    HW2 6258   0.258   5.623   4.149
 1089SOL     OW 6259   1.509   3.598  20.332
 1089SOL    HW1 6260   1.580   3.528  20.336
 1089SOL    HW2 6261   1.548   3.687  20.358
 1090SOL     OW 6262   3.413   0.691  -2.793
 1090SOL    HW1 6263   3.451   5.656  -2.876
 1090SOL    HW2 6264   3.404   0.620  -2.723
 1091SOL     OW 6265   0.203 -11.797  -2.639
 1091SOL    HW1 6266   0.256  -6.853  -2.580
 1091SOL    HW2 6267   0.198 -11.706  -2.598
 1092SOL     OW 6268   2.142  -4.695  11.256
 1092SOL    HW1 6269   2.113  -4.632  11.328
 1092SOL    HW2 6270   2.240  -4.714  11.266
 1093SOL     OW 6271  -0.730   3.756  -3.522
 1093SOL    HW1 6272  -0.646   3.810   4.488
 1093SOL    HW2 6273  -0.747  -1.284  -3.614
 1094SOL     OW 6274   4.895  -5.702  -1.930
 1094SOL    HW1 6275   4.871  -5.747  -1.844
 1094SOL    HW2 6276   4.845  -5.615  -1.936
 1095SOL     OW 6277   3.995  -8.453   3.143
 1095SOL    HW1 6278   4.007  -8.367   3.093
 1095SOL    HW2 6279   3.908  -8.495   3.115
 1096SOL     OW 6280  -6.050   0.149  -5.633
 1096SOL    HW1 6281  -1.112   0.136  -5.560
 1096SOL    HW2 6282  -1.004   0.240  -5.626
 1097SOL     OW 6283   9.955   2.346  11.797
 1097SOL    HW1 6284   9.886   2.299  11.852
 1097SOL    HW2 6285   9.954   2.444  11.818
 1098SOL     OW 6286   9.752  -8.592  19.423
 1098SOL    HW1 6287   9.782  -8.653  11.341
 1098SOL    HW2 6288   9.802  -8.615  19.507
 1099SOL     OW 6289  -2.414   2.087  14.116
 1099SOL    HW1 6290  -2.487   2.019  14.117
 1099SOL    HW2 6291  -2.372   2.089   6.017
 1100SOL     OW 6292   0.171  -5.826  10.164
 1100SOL    HW1 6293   0.234  -5.899   2.182
 1100SOL    HW2 6294   5.086  -5.865  10.144
 1101SOL     OW 6295   0.365  -4.824  20.430
 1101SOL    HW1 6296   0.287  -4.855  20.376
 1101SOL    HW2 6297   5.444   0.115  12.416
 1102SOL     OW 6298   2.085  -6.994  10.753
 1102SOL    HW1 6299   2.065  -6.928  10.826
 1102SOL    HW2 6300   2.139  -7.070  10.791
 1103SOL     OW 6301   5.081  -1.782   1.502
 1103SOL    HW1 6302   5.037  -1.872   1.508
 1103SOL    HW2 6303   5.032  -1.725   9.443
 1104SOL     OW 6304  -1.322   6.983  14.750
 1104SOL    HW1 6305  -1.295   7.061  14.806
 1104SOL    HW2 6306  -1.246   6.919  14.743
 1105SOL     OW 6307   4.521   2.058  -4.234
 1105SOL    HW1 6308   4.452   2.000   3.731
 1105SOL    HW2 6309   4.522   2.148  -4.278
 1106SOL     OW 6310   0.795   2.862   8.554
 1106SOL    HW1 6311   0.713   2.837   8.502
 1106SOL    HW2 6312   0.769   2.891   8.646
 1107SOL     OW 6313   9.528   0.463  13.889
 1107SOL    HW1 6314   9.626   0.462  13.909
 1107SOL    HW2 6315   9.510   0.412  13.805
 1108SOL     OW 6316  -0.054   1.422   7.772
 1108SOL    HW1 6317   0.027   1.378   7.734
 1108SOL    HW2 6318  -0.028   1.479   7.851
 1109SOL     OW 6319   2.518   3.228   1.069
 1109SOL    HW1 6320   2.542   3.137   1.103
 1109SOL    HW2 6321   2.489  -1.719   1.145
 1110SOL     OW 6322   4.693  -2.362   6.829
 1110SOL    HW1 6323   4.653  -2.290   6.772
 1110SOL    HW2 6324   4.789  -2.340   6.847
 1111SOL     OW 6325  -6.569   8.919   8.864
 1111SOL    HW1 6326  -6.482   8.872   8.875
 1111SOL    HW2 6327  -6.561  -0.996   8.896
 1112SOL     OW 6328   0.002  -3.386   9.291
 1112SOL    HW1 6329  -0.009  -3.476   9.333
 1112SOL    HW2 6330  -0.083  -3.361   9.244
 1113SOL     OW 6331   5.944   2.672  12.880
 1113SOL    HW1 6332   5.959   2.710  12.789
 1113SOL    HW2 6333   5.871   2.723  12.926
 1114SOL     OW 6334   0.336   3.196   0.021
 1114SOL    HW1 6335   0.311   3.180   0.117
 1114SOL    HW2 6336   0.312   3.290  -0.005
 1115SOL     OW 6337   0.125  -0.125  17.108
 1115SOL    HW1 6338   0.058  -0.186  17.065
 1115SOL    HW2 6339   0.079  -0.071  17.179
 1116SOL     OW 6340  -4.250   7.209  15.629
 1116SOL    HW1 6341  -4.238   7.156  15.545
 1116SOL    HW2 6342  -4.265   7.305  15.607
 1117SOL     OW 6343   8.068   3.152   7.239
 1117SOL    HW1 6344   8.004   3.075   7.239
 1117SOL    HW2 6345   8.024  -1.775   7.194
 1118SOL     OW 6346   6.666   2.566   1.404
 1118SOL    HW1 6347   6.572   2.575   1.437
 1118SOL    HW2 6348   1.719   2.634   1.449
 1119SOL     OW 6349  -4.194   0.923  23.431
 1119SOL    HW1 6350  -4.223   0.830  23.409
 1119SOL    HW2 6351  -4.264   0.988  23.400
 1120SOL     OW 6352  -4.657  -5.068  -2.564
 1120SOL    HW1 6353  -4.737  -5.056  -2.623
 1120SOL    HW2 6354  -4.654  -5.162  -2.531
 1121SOL     OW 6355  -0.581   0.725   2.962
 1121SOL    HW1 6356  -0.503   0.759   3.015
 1121SOL    HW2 6357  -0.561   0.632   2.930
 1122SOL     OW 6358   1.796   3.475  -1.688
 1122SOL    HW1 6359   1.764   3.475  -1.593
 1122SOL    HW2 6360   1.770   3.561  -1.732
 1123SOL     OW 6361   4.227  -1.722  11.568
 1123SOL    HW1 6362   4.196   3.351  11.502
 1123SOL    HW2 6363   4.315  -1.760  11.538
 1124SOL     OW 6364   9.402  -5.556   9.496
 1124SOL    HW1 6365   9.372  -0.489   9.568
 1124SOL    HW2 6366   9.322  -5.586   9.443
 1125SOL     OW 6367  -4.241   6.201  14.310
 1125SOL    HW1 6368  -4.223   6.265  14.385
 1125SOL    HW2 6369  -4.154   6.163  14.278
 1126SOL     OW 6370   4.899  -2.367   3.840
 1126SOL    HW1 6371   4.946  -2.278   3.835
 1126SOL    HW2 6372   4.801  -2.353   3.827
 1127SOL     OW 6373  15.620   1.565   6.995
 1127SOL    HW1 6374  10.672   1.590   6.916
 1127SOL    HW2 6375  15.581   1.648   7.035
 1128SOL     OW 6376   5.691   2.694   2.881
 1128SOL    HW1 6377   5.665   2.781   2.924
 1128SOL    HW2 6378   5.727   2.632   2.950
 1129SOL     OW 6379  10.209   2.309   2.420
 1129SOL    HW1 6380  10.258   2.267   2.343
 1129SOL    HW2 6381  10.270   2.313   2.499
 1130SOL     OW 6382  -2.141   2.487  21.184
 1130SOL    HW1 6383  -2.198   2.564  21.154
 1130SOL    HW2 6384  -2.096   2.512  21.270
 1131SOL     OW 6385   0.078   1.466   0.939
 1131SOL    HW1 6386   0.160   1.414   0.964
 1131SOL    HW2 6387   0.049   1.521   1.017
 1132SOL     OW 6388   8.089  -1.326  11.489
 1132SOL    HW1 6389   8.117  -1.359  11.399
 1132SOL    HW2 6390   3.159  -1.338  11.553
 1133SOL     OW 6391   2.146   4.053   6.055
 1133SOL    HW1 6392   2.230   4.078   6.007
 1133SOL    HW2 6393   7.073   4.091   6.007
 1134SOL     OW 6394   2.217  -2.335   6.613
 1134SOL    HW1 6395   2.153  -2.389   6.557
 1134SOL    HW2 6396   2.167  -2.288   6.685
 1135SOL     OW 6397  -0.032  -0.481  12.605
 1135SOL    HW1 6398   0.006  -0.451  12.518
 1135SOL    HW2 6399  -0.071  -0.403  12.654
 1136SOL     OW 6400   8.391  -1.187  14.582
 1136SOL    HW1 6401   8.430  -1.100  14.551
 1136SOL    HW2 6402   8.369  -1.244   6.495
 1137SOL     OW 6403   0.419  -0.313 -10.504
 1137SOL    HW1 6404   0.409  -0.410 -10.526
 1137SOL    HW2 6405   0.516  -0.290 -10.498
 1138SOL     OW 6406   2.552   4.030  10.490
 1138SOL    HW1 6407   2.545   4.095  10.566
 1138SOL    HW2 6408  -2.511   4.059  10.415
 1139SOL     OW 6409   1.021   2.964  13.074
 1139SOL    HW1 6410   1.064   2.910  13.002
 1139SOL    HW2 6411   0.949   3.021  13.034
 1140SOL     OW 6412   7.399   7.483 -16.307
 1140SOL    HW1 6413   7.470   7.480 -16.237
 1140SOL    HW2 6414   7.332   7.553 -16.283
 1141SOL     OW 6415  -8.047   1.407  13.592
 1141SOL    HW1 6416  -3.109   1.475  13.622
 1141SOL    HW2 6417  -8.024   1.423  13.496
 1142SOL     OW 6418  -2.385  -3.002  -6.197
 1142SOL    HW1 6419  -2.406  -3.092  -6.159
 1142SOL    HW2 6420  -2.470  -2.955  -6.222
 1143SOL     OW 6421   0.198  -0.412  16.681
 1143SOL    HW1 6422   0.267  -0.462  16.629
 1143SOL    HW2 6423   0.183  -0.322  16.639
 1144SOL     OW 6424  -0.130   9.380  12.857
 1144SOL    HW1 6425  -0.129   9.464  12.911
 1144SOL    HW2 6426  -0.138   9.301  12.918
 1145SOL     OW 6427   4.173  -3.356   2.849
 1145SOL    HW1 6428   4.098  -3.303   2.809
 1145SOL    HW2 6429   4.152  -3.454   2.840
 1146SOL     OW 6430   9.270   8.375   4.953
 1146SOL    HW1 6431   9.328   8.417   4.883
 1146SOL    HW2 6432   9.322   8.366   5.038
 1147SOL     OW 6433  -0.710   0.876  -7.808
 1147SOL    HW1 6434  -0.654   0.838  -7.735
 1147SOL    HW2 6435  -0.806   0.856  -7.791
 1148SOL     OW 6436   5.530   8.296   9.181
 1148SOL    HW1 6437   5.518   8.390   9.148
 1148SOL    HW2 6438   5.525   8.295   9.281
 1149SOL     OW 6439   0.334   5.940   1.111
 1149SOL    HW1 6440   0.328   0.837   1.090
 1149SOL    HW2 6441   0.405   5.954   9.190
 1150SOL     OW 6442   0.167   3.000  12.896
 1150SOL    HW1 6443   0.081   3.046  12.917
 1150SOL    HW2 6444   0.241  -1.962  12.947
 1151SOL     OW 6445   2.435  -2.132   4.075
 1151SOL    HW1 6446   2.455   2.880   4.173
 1151SOL    HW2 6447   2.439   2.964   4.034
 1152SOL     OW 6448  10.609   2.880   9.561
 1152SOL    HW1 6449  10.587   2.791   9.601
 1152SOL    HW2 6450  10.552   2.950   1.596
 1153SOL     OW 6451   0.722  12.675  -2.740
 1153SOL    HW1 6452   0.741   7.657  -2.837
 1153SOL    HW2 6453   5.795  12.737  -2.701
 1154SOL     OW 6454  -0.698  -0.875   3.178
 1154SOL    HW1 6455  -0.620   4.188   3.156
 1154SOL    HW2 6456  -0.768  -0.821  11.233
 1155SOL     OW 6457   7.267   3.719   8.112
 1155SOL    HW1 6458   7.306  -1.376   8.134
 1155SOL    HW2 6459   7.306   3.753   8.027
 1156SOL     OW 6460  -2.136  -2.405   3.789
 1156SOL    HW1 6461  -2.073  -2.474   3.825
 1156SOL    HW2 6462   2.802  -2.382   3.860
 1157SOL     OW 6463  12.507  -1.797   4.294
 1157SOL    HW1 6464  12.458  -1.845   4.221
 1157SOL    HW2 6465  12.498  -1.698   4.280
 1158SOL     OW 6466  -1.225   3.254  -5.178
 1158SOL    HW1 6467   3.712   3.317  -5.140
 1158SOL    HW2 6468  -1.154   3.237  -5.110
 1159SOL     OW 6469   5.863  10.447  -4.764
 1159SOL    HW1 6470   5.908  10.358  -4.761
 1159SOL    HW2 6471   5.816  10.464  -4.678
 1160SOL     OW 6472   5.679  -2.102   8.790
 1160SOL    HW1 6473   5.756  -2.144   8.838
 1160SOL    HW2 6474   5.597  -2.157   8.807
 1161SOL     OW 6475  -0.615  -5.082 -11.241
 1161SOL    HW1 6476  -0.533  -0.084  -3.176
 1161SOL    HW2 6477  -0.589  -5.067 -11.336
 1162SOL     OW 6478   4.835  -6.681   7.539
 1162SOL    HW1 6479   4.806  -6.645   7.450
 1162SOL    HW2 6480   4.934  -6.691   7.540
 1163SOL     OW 6481  -2.597  -1.727  13.502
 1163SOL    HW1 6482  -2.558  -1.804  13.553
 1163SOL    HW2 6483  -2.694  -1.719  13.525
 1164SOL     OW 6484   1.160   7.154   6.588
 1164SOL    HW1 6485   1.157   7.232   6.525
 1164SOL    HW2 6486   1.204   7.077   6.543
 1165SOL     OW 6487   5.521  -4.551  -2.435
 1165SOL    HW1 6488   5.580  -4.491  -2.382
 1165SOL    HW2 6489   5.536   0.470  -2.533
 1166SOL     OW 6490  -5.106  -1.407   4.594
 1166SOL    HW1 6491  -5.042  -6.473   4.642
 1166SOL    HW2 6492  -5.199  -1.422   4.628
 1167SOL     OW 6493   2.211   3.184   9.765
 1167SOL    HW1 6494   2.206   3.157   9.669
 1167SOL    HW2 6495   2.173   3.276   9.777
 1168SOL     OW 6496  -8.463   7.102  14.786
 1168SOL    HW1 6497  -8.451   7.003  14.798
 1168SOL    HW2 6498  -8.546   7.132  14.833
 1169SOL     OW 6499   2.028  -2.589  14.477
 1169SOL    HW1 6500  -2.900  -2.612  14.417
 1169SOL    HW2 6501   1.943  -7.597  14.425
 1170SOL     OW 6502   3.394  -4.003   0.618
 1170SOL    HW1 6503   3.484   1.026   0.654
 1170SOL    HW2 6504   3.400  -4.090   0.569
 1171SOL     OW 6505  -0.465  -1.757  10.173
 1171SOL    HW1 6506  -0.450  -1.660  10.152
 1171SOL    HW2 6507   4.510  -1.805  10.091
 1172SOL     OW 6508   4.400   2.312  -5.869
 1172SOL    HW1 6509   4.416   2.289  -5.965
 1172SOL    HW2 6510   4.362   2.404  -5.863
 1173SOL     OW 6511   3.674  12.702  12.969
 1173SOL    HW1 6512   3.738   7.764  12.931
 1173SOL    HW2 6513   3.702  12.678  13.062
 1174SOL     OW 6514   1.586  -2.286   0.074
 1174SOL    HW1 6515   1.504  -2.324   0.031
 1174SOL    HW2 6516   1.623  -2.213   0.016
 1175SOL     OW 6517   0.482  -3.517   7.611
 1175SOL    HW1 6518   0.462  -3.572  15.700
 1175SOL    HW2 6519   5.560  -3.561   7.559
 1176SOL     OW 6520   1.915  -4.064  14.171
 1176SOL    HW1 6521   1.858  -3.986  14.197
 1176SOL    HW2 6522   1.945  -4.112  14.253
 1177SOL     OW 6523   0.230   4.033   8.566
 1177SOL    HW1 6524   0.247   8.987   8.482
 1177SOL    HW2 6525   0.231   4.131   8.548
 1178SOL     OW 6526   8.493  -4.371   1.918
 1178SOL    HW1 6527   3.470  -4.354   1.821
 1178SOL    HW2 6528   8.426  -4.323   1.974
 1179SOL     OW 6529  -7.218   2.528   3.234
 1179SOL    HW1 6530  -7.202   2.543   3.331
 1179SOL    HW2 6531  -7.168   2.448   3.203
 1180SOL     OW 6532   1.946  -5.244  11.667
 1180SOL    HW1 6533   1.955  -5.222  11.764
 1180SOL    HW2 6534   2.025  -5.298  11.638
 1181SOL     OW 6535  -2.712  -1.127   7.612
 1181SOL    HW1 6536  -2.804  -1.152   7.643
 1181SOL    HW2 6537  -2.718  -1.080   7.524
 1182SOL     OW 6538  11.249  -0.835   2.909
 1182SOL    HW1 6539  11.278  -0.913  -5.154
 1182SOL    HW2 6540  11.169  -0.860  -5.045
 1183SOL     OW 6541   5.223  -3.483   5.149
 1183SOL    HW1 6542   5.227  -3.529   5.061
 1183SOL    HW2 6543   5.183  -3.545   5.217
 1184SOL     OW 6544  -1.092   3.588  -0.638
 1184SOL    HW1 6545  -1.004   3.541  -0.650
 1184SOL    HW2 6546  -1.120   3.630   7.285
 1185SOL     OW 6547   8.477   3.372   4.852
 1185SOL    HW1 6548   8.558   3.360   4.795
 1185SOL    HW2 6549  13.412   3.421   4.800
 1186SOL     OW 6550   4.305  -3.498   8.699
 1186SOL    HW1 6551   4.387   1.523   8.754
 1186SOL    HW2 6552   4.332  -3.525   8.607
 1187SOL     OW 6553   8.953   0.242   7.269
 1187SOL    HW1 6554   8.926   0.147   7.281
 1187SOL    HW2 6555   8.907   5.285   7.188
 1188SOL     OW 6556   1.033   1.566  11.432
 1188SOL    HW1 6557   0.972   1.509  11.486
 1188SOL    HW2 6558   1.127   1.535  11.443
 1189SOL     OW 6559   7.226   6.580   3.346
 1189SOL    HW1 6560   7.249   6.506   3.283
 1189SOL    HW2 6561   7.219   6.542   3.439
 1190SOL     OW 6562   1.319   3.004   8.045
 1190SOL    HW1 6563   1.254   2.993   7.970
 1190SOL    HW2 6564   1.273   2.989   8.132
 1191SOL     OW 6565   0.035  -1.525   1.677
 1191SOL    HW1 6566   0.069  -1.598   1.618
 1191SOL    HW2 6567   0.028  -1.558   1.771
 1192SOL     OW 6568   4.949  -6.821   3.377
 1192SOL    HW1 6569   4.961  -1.761   3.459
 1192SOL    HW2 6570   5.039  -6.847  -4.667
 1193SOL     OW 6571   5.410   4.031   9.949
 1193SOL    HW1 6572   5.493   4.072   9.987
 1193SOL    HW2 6573   5.356   4.101   9.902
 1194SOL     OW 6574   6.863  -6.723  10.628
 1194SOL    HW1 6575   6.953  -6.757  10.651
 1194SOL    HW2 6576   6.845  -6.638  10.679
 1195SOL     OW 6577   8.361   4.007   8.057
 1195SOL    HW1 6578   8.330   3.925   8.009
 1195SOL    HW2 6579   8.295   4.031   8.129
 1196SOL     OW 6580   8.862   3.641  -2.349
 1196SOL    HW1 6581   8.935   3.620  -2.413
 1196SOL    HW2 6582   8.882   3.600  -2.260
 1197SOL     OW 6583   5.305  -1.367 -14.311
 1197SOL    HW1 6584   5.209  -1.384 -14.334
 1197SOL    HW2 6585   5.364  -1.422 -14.371
 1198SOL     OW 6586   0.749   1.821  13.992
 1198SOL    HW1 6587   0.833   1.853  14.036
 1198SOL    HW2 6588   0.772   1.763  21.922
 1199SOL     OW 6589  -7.777   2.330   3.345
 1199SOL    HW1 6590  -7.798   2.253   3.286
 1199SOL    HW2 6591  -7.814   2.414   3.306
 1200SOL     OW 6592   4.163  -5.990   8.214
 1200SOL    HW1 6593   4.083  -1.040   8.188
 1200SOL    HW2 6594   4.138   4.116   8.218
 1201SOL     OW 6595   0.342   4.910   6.263
 1201SOL    HW1 6596   0.384   4.873   6.180
 1201SOL    HW2 6597   0.262   4.856   6.288
 1202SOL     OW 6598  -7.442  -1.468   5.573
 1202SOL    HW1 6599  -7.447  -6.475   5.673
 1202SOL    HW2 6600  -7.473  -1.557   5.537
 1203SOL     OW 6601   1.264   6.058  11.476
 1203SOL    HW1 6602   1.179   1.105   3.461
 1203SOL    HW2 6603   1.309   1.050  11.387
 1204SOL     OW 6604   5.505   8.690 -11.849
 1204SOL    HW1 6605   5.570   3.742 -11.899
 1204SOL    HW2 6606   5.504   3.593 -11.889
 1205SOL     OW 6607   6.159   8.929  17.233
 1205SOL    HW1 6608   6.232   3.925  17.165
 1205SOL    HW2 6609   6.190   8.882  17.315
 1206SOL     OW 6610   4.261  -6.134   0.821
 1206SOL    HW1 6611   4.172  -6.179   0.825
 1206SOL    HW2 6612   4.301  -1.143   0.731
 1207SOL     OW 6613  -1.755  -1.849   6.724
 1207SOL    HW1 6614  -1.677  -1.792   6.747
 1207SOL    HW2 6615   3.169  -1.792   6.713
 1208SOL     OW 6616   3.984  -1.035  10.462
 1208SOL    HW1 6617   4.069   3.968  18.522
 1208SOL    HW2 6618   3.997  -1.082  10.375
 1209SOL     OW 6619   1.599   0.472 -14.161
 1209SOL    HW1 6620   1.562   5.384 -14.157
 1209SOL    HW2 6621   1.686   0.471 -14.211
 1210SOL     OW 6622  -2.232  -7.479  18.820
 1210SOL    HW1 6623  -2.254  -7.483  18.917
 1210SOL    HW2 6624  -2.140  -7.441  18.809
 1211SOL     OW 6625   1.114  13.483   8.558
 1211SOL    HW1 6626   1.104  13.419   8.634
 1211SOL    HW2 6627   1.098  13.576   8.591
 1212SOL     OW 6628   6.302  -3.337  -5.923
 1212SOL    HW1 6629   6.400  -3.354  -5.938
 1212SOL    HW2 6630   6.290  -3.291  -5.835
 1213SOL     OW 6631   4.588   4.519   0.975
 1213SOL    HW1 6632   4.491  -0.492   0.955
 1213SOL    HW2 6633   4.640   4.510   0.890
 1214SOL     OW 6634   4.234   1.048  15.262
 1214SOL    HW1 6635   4.205   0.953  15.263
 1214SOL    HW2 6636   4.332   1.053  15.240
 1215SOL     OW 6637   6.747   5.565 -10.129
 1215SOL    HW1 6638   6.765  10.472 -10.131
 1215SOL    HW2 6639   6.668   5.586  -2.179
 1216SOL     OW 6640   2.372   3.827   2.168
 1216SOL    HW1 6641   2.338   3.753   2.227
 1216SOL    HW2 6642   2.385   3.909   2.223
 1217SOL     OW 6643  -7.267  -4.664  10.586
 1217SOL    HW1 6644  -7.215  -4.594  10.635
 1217SOL    HW2 6645  -7.362  -4.635  10.576
 1218SOL     OW 6646  13.435   3.187  -2.107
 1218SOL    HW1 6647  13.355   3.241  -2.081
 1218SOL    HW2 6648  13.496   3.242  -2.165
 1219SOL     OW 6649  -1.403   2.238   1.205
 1219SOL    HW1 6650  -1.464   2.310   1.172
 1219SOL    HW2 6651   3.691   2.248   9.170
 1220SOL     OW 6652   4.277   1.248  10.461
 1220SOL    HW1 6653   4.222   1.204  10.532
 1220SOL    HW2 6654   4.308   1.178  10.396
 1221SOL     OW 6655   5.010   0.908  -1.051
 1221SOL    HW1 6656  -0.016   0.820  -1.010
 1221SOL    HW2 6657   5.000   0.902  -1.150
 1222SOL     OW 6658  -7.841  -7.687   7.162
 1222SOL    HW1 6659  -7.743  -2.693   7.179
 1222SOL    HW2 6660  -7.864  -7.726   7.073
 1223SOL     OW 6661  -0.408  -8.728  -5.544
 1223SOL    HW1 6662  -0.367  -8.640  -5.568
 1223SOL    HW2 6663  -0.413  -8.786   2.383
 1224SOL     OW 6664   5.426   1.493   5.416
 1224SOL    HW1 6665   5.388   1.577  13.387
 1224SOL    HW2 6666   5.368   1.459  -2.519
 1225SOL     OW 6667   3.825   4.352   7.644
 1225SOL    HW1 6668   3.836   4.423   7.574
 1225SOL    HW2 6669   3.873  -0.625   7.728
 1226SOL     OW 6670  11.672   1.892   3.833
 1226SOL    HW1 6671  11.740   1.850   3.773
 1226SOL    HW2 6672  11.595   1.829   3.846
 1227SOL     OW 6673   5.162   6.382   0.431
 1227SOL    HW1 6674   0.213   6.456   0.393
 1227SOL    HW2 6675   0.211   6.298   0.436
 1228SOL     OW 6676   5.548  -3.230  -5.020
 1228SOL    HW1 6677   5.510  -8.324  -4.996
 1228SOL    HW2 6678   5.582  -3.232  -5.114
 1229SOL     OW 6679   1.187   3.046   4.788
 1229SOL    HW1 6680   1.232   3.069   4.702
 1229SOL    HW2 6681   1.112   3.109   4.806
 1230SOL     OW 6682  -0.675   8.357   2.338
 1230SOL    HW1 6683  -0.730   8.281   2.301
 1230SOL    HW2 6684  -0.587   8.361   2.291
 1231SOL     OW 6685   5.765   2.106  10.246
 1231SOL    HW1 6686   5.725   2.172   2.301
 1231SOL    HW2 6687   5.712   2.104  10.161
 1232SOL     OW 6688   1.208  -8.249  12.047
 1232SOL    HW1 6689   1.284  -8.185  12.044
 1232SOL    HW2 6690   1.226  -8.319  12.117
 1233SOL     OW 6691   6.437  -0.415   4.794
 1233SOL    HW1 6692   1.414  -0.349   4.867
 1233SOL    HW2 6693   6.514  -0.473   4.820
 1234SOL     OW 6694   0.572   4.159   5.405
 1234SOL    HW1 6695   0.498   4.092   5.406
 1234SOL    HW2 6696   0.660   4.110   5.407
 1235SOL     OW 6697  -5.811  -6.794   2.083
 1235SOL    HW1 6698  -0.819  -1.830   2.174
 1235SOL    HW2 6699  -5.745  -6.848   2.031
 1236SOL     OW 6700  -2.977  -4.558   9.641
 1236SOL    HW1 6701  -3.050  -4.625   9.653
 1236SOL    HW2 6702  -2.982  -4.490   9.713
 1237SOL     OW 6703   1.706   2.734   2.229
 1237SOL    HW1 6704   1.640   2.779  10.298
 1237SOL    HW2 6705   1.778   2.799  10.212
 1238SOL     OW 6706  -1.151   6.792   0.725
 1238SOL    HW1 6707  -1.182   6.839   0.808
 1238SOL    HW2 6708  -1.230   6.770   0.668
 1239SOL     OW 6709   0.037  -6.401  -3.843
 1239SOL    HW1 6710  -0.033  -6.378   4.099
 1239SOL    HW2 6711   0.126  -6.367   4.134
 1240SOL     OW 6712  -8.907   2.937   4.387
 1240SOL    HW1 6713  -8.966   2.993   4.329
 1240SOL    HW2 6714  -8.843   2.996   4.436
 1241SOL     OW 6715  -0.540   3.311  11.964
 1241SOL    HW1 6716  -0.628   8.270  11.973
 1241SOL    HW2 6717  -0.552   3.396  11.912
 1242SOL     OW 6718   5.860   2.717   9.161
 1242SOL    HW1 6719   5.920   2.694   9.238
 1242SOL    HW2 6720   5.915   2.727   9.078
 1243SOL     OW 6721   8.894  -5.295  -5.540
 1243SOL    HW1 6722   8.879  -0.358  -5.468
 1243SOL    HW2 6723   8.948  -5.219  -5.503
 1244SOL     OW 6724   5.181  -1.860  -1.228
 1244SOL    HW1 6725   5.234  -1.847  -1.312
 1244SOL    HW2 6726   5.219  -1.802  -1.156
 1245SOL     OW 6727  -2.916   3.019  20.385
 1245SOL    HW1 6728  -2.859   2.937  20.390
 1245SOL    HW2 6729  -3.012   2.993  20.399
 1246SOL     OW 6730   1.073  -3.742  -4.234
 1246SOL    HW1 6731   1.018  -3.718  -4.315
 1246SOL    HW2 6732   1.124  -3.662  -4.203
 1247SOL     OW 6733   7.583   3.025   7.402
 1247SOL    HW1 6734   7.642   7.966   7.452
 1247SOL    HW2 6735   7.616  -1.887   7.414
 1248SOL     OW 6736  -3.895   9.214   4.831
 1248SOL    HW1 6737  -3.918   9.133   4.884
 1248SOL    HW2 6738  -3.801   9.207   4.798
 1249SOL     OW 6739  -4.423  -1.154  14.575
 1249SOL    HW1 6740  -4.516  -1.144  14.611
 1249SOL    HW2 6741  -4.379  -1.233  14.616
 1250SOL     OW 6742  -1.501  -3.947   2.528
 1250SOL    HW1 6743  -1.459   1.148   2.519
 1250SOL    HW2 6744  -1.599  -3.938   2.542
 1251SOL     OW 6745  -1.069   7.395  -3.729
 1251SOL    HW1 6746  -1.124   7.408  -3.647
 1251SOL    HW2 6747  -1.070   7.298  -3.755
 1252SOL     OW 6748  -4.609  -5.003  -0.808
 1252SOL    HW1 6749  -4.589  -4.917  -0.762
 1252SOL    HW2 6750  -4.707  -5.020  -0.807
 1253SOL     OW 6751   3.732  -2.542  -1.413
 1253SOL    HW1 6752   3.759  -7.508  -1.325
 1253SOL    HW2 6753   3.742  -7.647  -1.409
 1254SOL     OW 6754   1.423  -0.525   7.939
 1254SOL    HW1 6755   1.436  -0.552   8.034
 1254SOL    HW2 6756   1.468  -0.592   7.879
 1255SOL     OW 6757   5.214 -10.713   0.025
 1255SOL    HW1 6758   5.182 -10.779  -0.043
 1255SOL    HW2 6759   5.295 -10.666  -0.010
 1256SOL     OW 6760   0.210  -4.771  13.756
 1256SOL    HW1 6761   0.254  -4.682  13.766
 1256SOL    HW2 6762   0.117  -4.767  13.794
 1257SOL     OW 6763  -3.338   2.248   2.630
 1257SOL    HW1 6764  -3.249   2.226   2.592
 1257SOL    HW2 6765  -3.395   2.166   2.633
 1258SOL     OW 6766   0.973   1.065   2.837
 1258SOL    HW1 6767   1.069   6.083   2.862
 1258SOL    HW2 6768   0.929   1.154   2.824
 1259SOL     OW 6769   5.093   3.816   5.192
 1259SOL    HW1 6770   5.130   3.723   5.198
 1259SOL    HW2 6771   5.017  -1.187   5.128
 1260SOL     OW 6772  -4.796   3.980  -0.482
 1260SOL    HW1 6773  -4.857   4.039  -0.536
 1260SOL    HW2 6774  -4.844  -1.054  -0.399
 1261SOL     OW 6775   4.637  -4.862  -9.351
 1261SOL    HW1 6776  -0.419  -4.880  -9.266
 1261SOL    HW2 6777   4.656  -4.949  -9.397
 1262SOL     OW 6778   1.476   2.962   8.889
 1262SOL    HW1 6779   1.571   2.935   8.900
 1262SOL    HW2 6780   1.427   2.949   8.975
 1263SOL     OW 6781   4.880  -0.917   6.801
 1263SOL    HW1 6782   4.871  -0.935   6.899
 1263SOL    HW2 6783   4.835  -0.989   6.749
 1264SOL     OW 6784  -0.511   2.670  10.421
 1264SOL    HW1 6785  -0.570   2.589  10.420
 1264SOL    HW2 6786  -0.415   7.646  10.424
 1265SOL     OW 6787   5.349  -4.079 -12.347
 1265SOL    HW1 6788   5.282  -4.023 -12.299
 1265SOL    HW2 6789   5.303  -4.154 -12.395
 1266SOL     OW 6790   7.717  -2.790   8.980
 1266SOL    HW1 6791   2.668  -2.712   9.024
 1266SOL    HW2 6792   7.776  -2.836   9.045
 1267SOL     OW 6793   1.081   7.270   1.304
 1267SOL    HW1 6794   1.110   7.325   1.226
 1267SOL    HW2 6795   1.160   7.248   1.362
 1268SOL     OW 6796  -0.798  -3.400  15.443
 1268SOL    HW1 6797  -0.816  -3.302  15.436
 1268SOL    HW2 6798  -0.848  -3.437  15.522
 1269SOL     OW 6799  -0.075  -1.438   0.488
 1269SOL    HW1 6800  -0.095  -1.343   0.466
 1269SOL    HW2 6801   5.017  -1.464  -7.564
 1270SOL     OW 6802   0.900  -0.256   7.285
 1270SOL    HW1 6803   0.926  -0.353   7.292
 1270SOL    HW2 6804   0.924  -0.208   7.369
 1271SOL     OW 6805   4.519   4.357  -0.869
 1271SOL    HW1 6806   4.470   4.432  -0.824
 1271SOL    HW2 6807   4.570   4.394  -0.947
 1272SOL     OW 6808  -3.999   2.276   3.833
 1272SOL    HW1 6809   1.076   2.285   3.762
 1272SOL    HW2 6810  -3.956   7.279   3.923
 1273SOL     OW 6811   7.054  -2.311  -3.108
 1273SOL    HW1 6812   7.062  -2.314  -3.008
 1273SOL    HW2 6813   2.043  -2.216  -3.138
 1274SOL     OW 6814   5.329  -1.870  18.682
 1274SOL    HW1 6815   5.303  -1.784  18.636
 1274SOL    HW2 6816   5.335  -1.854  10.773
 1275SOL     OW 6817   4.198   0.786  16.525
 1275SOL    HW1 6818   4.149   0.727  16.589
 1275SOL    HW2 6819   4.166   0.769  16.432
 1276SOL     OW 6820  -3.531  -4.201  -3.412
 1276SOL    HW1 6821  -3.448  -4.162  -3.372
 1276SOL    HW2 6822   1.440  -4.140  -3.484
 1277SOL     OW 6823   2.132   0.752  12.019
 1277SOL    HW1 6824   2.214   0.757  12.076
 1277SOL    HW2 6825  -2.954   0.760  12.077
 1278SOL     OW 6826   0.123   1.312  -5.139
 1278SOL    HW1 6827   0.048   1.250   2.845
 1278SOL    HW2 6828   0.195   1.260  -5.093
 1279SOL     OW 6829  -1.801   0.190   2.673
 1279SOL    HW1 6830  -1.897   0.207  10.658
 1279SOL    HW2 6831   3.262   0.252   2.620
 1280SOL     OW 6832   0.704   1.424   2.235
 1280SOL    HW1 6833   0.774   1.445   2.303
 1280SOL    HW2 6834   0.737   1.449   2.144
 1281SOL     OW 6835   0.645   1.165  20.948
 1281SOL    HW1 6836   0.561   1.156  20.894
 1281SOL    HW2 6837   0.725  -3.853  20.889
 1282SOL     OW 6838  11.527   3.701  -5.710
 1282SOL    HW1 6839   6.554   3.647  -5.633
 1282SOL    HW2 6840  11.524   3.644  -5.792
 1283SOL     OW 6841   2.290   2.972  -8.537
 1283SOL    HW1 6842   2.371   2.958  -8.595
 1283SOL    HW2 6843   7.257   2.884  -8.510
 1284SOL     OW 6844   6.795  -3.204 -14.449
 1284SOL    HW1 6845   6.891  -3.179 -14.457
 1284SOL    HW2 6846   6.785   1.728 -14.380
 1285SOL     OW 6847   4.433   5.568  16.155
 1285SOL    HW1 6848   4.519   5.618  16.152
 1285SOL    HW2 6849   4.358   5.629  16.128
 1286SOL     OW 6850   0.367  -2.647  15.015
 1286SOL    HW1 6851   0.389  -2.728  14.960
 1286SOL    HW2 6852   0.440  -2.631  15.082
 1287SOL     OW 6853  15.338   0.135  -0.319
 1287SOL    HW1 6854  15.252   0.085  -0.310
 1287SOL    HW2 6855  10.367   0.158  -0.228
 1288SOL     OW 6856   8.623  -2.365  13.238
 1288SOL    HW1 6857   8.645   2.544  13.256
 1288SOL    HW2 6858   8.533  -2.358  13.196
 1289SOL     OW 6859  -2.842   2.930   2.220
 1289SOL    HW1 6860  -2.809   2.874   2.296
 1289SOL    HW2 6861  -2.782   2.918   2.141
 1290SOL     OW 6862   7.065   1.025   1.932
 1290SOL    HW1 6863   7.123   1.077   1.869
 1290SOL    HW2 6864   7.118   0.950   1.971
 1291SOL     OW 6865   2.131   2.418   3.901
 1291SOL    HW1 6866   2.171   2.434   3.811
 1291SOL    HW2 6867   2.130   2.320   3.920
 1292SOL     OW 6868   5.897  -3.981  -3.207
 1292SOL    HW1 6869  10.961  -4.034  -3.267
 1292SOL    HW2 6870  10.840  -4.043  -3.158
 1293SOL     OW 6871   4.379   4.172   7.347
 1293SOL    HW1 6872  -0.598   4.259  15.315
 1293SOL    HW2 6873   4.447   4.143   7.414
 1294SOL     OW 6874   0.419   3.336  10.070
 1294SOL    HW1 6875   0.377   3.422  10.100
 1294SOL    HW2 6876   0.514   3.334  10.101
 1295SOL     OW 6877  10.470  -3.502   8.364
 1295SOL    HW1 6878  10.504  -3.447   8.287
 1295SOL    HW2 6879  10.530  -3.581   8.376
 1296SOL     OW 6880   0.605   0.906  -4.393
 1296SOL    HW1 6881   0.632   0.831  -4.332
 1296SOL    HW2 6882   0.506   0.917  -4.391
 1297SOL     OW 6883   7.750   2.233   3.581
 1297SOL    HW1 6884   7.667   2.280   3.548
 1297SOL    HW2 6885   7.743   2.135   3.560
 1298SOL     OW 6886   3.754   3.597   8.554
 1298SOL    HW1 6887   3.758   3.684   8.603
 1298SOL    HW2 6888   3.810   3.604   8.471
 1299SOL     OW 6889   1.010   0.387   6.452
 1299SOL    HW1 6890  -4.001   0.393   6.552
 1299SOL    HW2 6891   1.058   0.468   6.417
 1300SOL     OW 6892   5.785   4.342   0.174
 1300SOL    HW1 6893   5.703   4.323   0.228
 1300SOL    HW2 6894   5.837   4.258   0.160
 1301SOL     OW 6895   6.463  -4.123   6.462
 1301SOL    HW1 6896   6.520  -4.042   6.475
 1301SOL    HW2 6897   1.506  -4.189   6.404
 1302SOL     OW 6898  -3.863   0.576  19.264
 1302SOL    HW1 6899  -3.941   0.514  19.254
 1302SOL    HW2 6900  -3.829   0.601  19.174
 1303SOL     OW 6901  -9.409   0.669  -1.587
 1303SOL    HW1 6902  -4.488  -4.286  -1.610
 1303SOL    HW2 6903  -9.412   0.641  -1.492
 1304SOL     OW 6904  -1.936   8.823   3.206
 1304SOL    HW1 6905  -1.912   8.831   3.303
 1304SOL    HW2 6906  -1.923   8.912   3.161
 1305SOL     OW 6907  -1.578   7.214   4.370
 1305SOL    HW1 6908  -1.511   7.209   4.444
 1305SOL    HW2 6909  -1.662  12.174   4.399
 1306SOL     OW 6910  -4.516   1.941   5.340
 1306SOL    HW1 6911  -4.582   7.008   5.299
 1306SOL    HW2 6912  -4.555   1.850   5.347
 1307SOL     OW 6913  -0.934  -7.362  15.943
 1307SOL    HW1 6914  -0.965  -7.267  15.937
 1307SOL    HW2 6915  -0.937  -2.398  15.851
 1308SOL     OW 6916  -6.094   4.131   2.008
 1308SOL    HW1 6917  -6.154  -0.953   2.022
 1308SOL    HW2 6918  -6.149   4.210   1.982
 1309SOL     OW 6919   0.540   2.786  -7.582
 1309SOL    HW1 6920   0.600   2.712  -7.610
 1309SOL    HW2 6921   0.459   2.749  -7.537
 1310SOL     OW 6922   7.164   3.719   7.136
 1310SOL    HW1 6923   2.138   3.638   7.081
 1310SOL    HW2 6924   7.212   3.786   7.080
 1311SOL     OW 6925   7.126   4.823  17.812
 1311SOL    HW1 6926   7.173   4.736  17.827
 1311SOL    HW2 6927   7.139   4.851  17.717
 1312SOL     OW 6928   4.376  -5.719   8.574
 1312SOL    HW1 6929   9.464  -5.756   8.614
 1312SOL    HW2 6930   4.304  -5.789   8.577
 1313SOL     OW 6931  -6.894   3.593  -0.402
 1313SOL    HW1 6932  -6.987   3.556  -0.406
 1313SOL    HW2 6933  -6.894   3.688  -0.433
 1314SOL     OW 6934  -4.276  -1.340  -1.898
 1314SOL    HW1 6935   0.643  -1.367   6.155
 1314SOL    HW2 6936  -4.259  -1.243  -1.881
 1315SOL     OW 6937   5.289   0.874   3.339
 1315SOL    HW1 6938   5.235   0.865   3.255
 1315SOL    HW2 6939   5.306   0.783   3.377
 1316SOL     OW 6940   6.677   3.529  -2.157
 1316SOL    HW1 6941   6.738   3.608  -2.168
 1316SOL    HW2 6942   6.599   3.555  -2.099
 1317SOL     OW 6943   4.132  -0.067  10.318
 1317SOL    HW1 6944   4.057  -0.037  10.378
 1317SOL    HW2 6945   4.163  -0.158  10.345
 1318SOL     OW 6946   5.508  -2.469   5.234
 1318SOL    HW1 6947   5.497  -2.510   5.325
 1318SOL    HW2 6948   5.587  -2.408   5.235
 1319SOL     OW 6949   4.275  -6.190   5.727
 1319SOL    HW1 6950   4.308  -6.146   5.644
 1319SOL    HW2 6951   4.331  -1.265  -2.261
 1320SOL     OW 6952   4.958   4.056  17.434
 1320SOL    HW1 6953   4.978   3.970  17.387
 1320SOL    HW2 6954  -0.121  -0.902  17.386
 1321SOL     OW 6955   1.704   3.893  16.337
 1321SOL    HW1 6956   1.767   3.817  16.323
 1321SOL    HW2 6957   1.687   3.940  16.250
 1322SOL     OW 6958  -1.686  -1.436  16.700
 1322SOL    HW1 6959  -1.647  -1.417  16.610
 1322SOL    HW2 6960  -1.785  -1.439  16.694
 1323SOL     OW 6961   8.470   2.694  -5.461
 1323SOL    HW1 6962   8.423   2.632  -5.525
 1323SOL    HW2 6963   8.569   2.679  -5.467
 1324SOL     OW 6964  -2.784  -5.011  -5.335
 1324SOL    HW1 6965  -2.759  -5.099  -5.296
 1324SOL    HW2 6966  -2.840  -4.959  -5.270
 1325SOL     OW 6967   2.081   5.497  11.951
 1325SOL    HW1 6968   2.108   5.586  11.988
 1325SOL    HW2 6969   2.106   5.492  11.855
 1326SOL     OW 6970  -0.708   1.920   6.340
 1326SOL    HW1 6971   4.305   1.828   6.380
 1326SOL    HW2 6972  -0.675   1.988   6.406
 1327SOL     OW 6973  -0.823   3.790  -0.485
 1327SOL    HW1 6974   4.107   3.821  -0.428
 1327SOL    HW2 6975  -0.850   3.796  -0.582
 1328SOL     OW 6976  13.478   2.434  -2.379
 1328SOL    HW1 6977   8.373   2.433  -2.389
 1328SOL    HW2 6978  13.519  -2.616   5.550
 1329SOL     OW 6979  -3.808  -1.470  -0.156
 1329SOL    HW1 6980  -3.798  -1.372  -0.175
 1329SOL    HW2 6981  -3.734  -1.520  -0.201
 1330SOL     OW 6982   2.631  -6.222   3.928
 1330SOL    HW1 6983   2.626  -6.260   4.021
 1330SOL    HW2 6984   2.725  -6.226   3.895
 1331SOL     OW 6985  -1.376   6.315   2.485
 1331SOL    HW1 6986  -1.387   6.317   2.386
 1331SOL    HW2 6987  -1.431   6.388   2.526
 1332SOL     OW 6988   2.679  11.669 -13.826
 1332SOL    HW1 6989   2.767  11.622 -13.821
 1332SOL    HW2 6990   2.627  11.654 -13.743
 1333SOL     OW 6991   1.764   8.230 -13.756
 1333SOL    HW1 6992   6.738   8.172 -13.832
 1333SOL    HW2 6993   1.721   8.198 -13.671
 1334SOL     OW 6994  -1.020   1.915  13.168
 1334SOL    HW1 6995  -0.923   1.939  13.164
 1334SOL    HW2 6996  -1.030   1.822  13.201
 1335SOL     OW 6997   0.833   6.389  -6.864
 1335SOL    HW1 6998   5.927   6.350  -6.887
 1335SOL    HW2 6999   0.813   6.465  -6.925
 1336SOL     OW 7000  -3.242   4.085  -5.340
 1336SOL    HW1 7001  -3.339   4.060  -5.334
 1336SOL    HW2 7002   1.780  -0.839  -5.284
 1337SOL     OW 7003   0.813   0.677  -4.888
 1337SOL    HW1 7004   0.820   0.581  -4.859
 1337SOL    HW2 7005   0.904   5.716  -4.912
 1338SOL     OW 7006  10.805   3.969  14.389
 1338SOL    HW1 7007  10.782   8.966  14.293
 1338SOL    HW2 7008   5.722   8.947  14.445
 1339SOL     OW 7009   1.574  13.948 -16.279
 1339SOL    HW1 7010  -3.482  13.894 -16.212
 1339SOL    HW2 7011   1.515  14.021 -16.316
 1340SOL     OW 7012   4.154  -3.046   3.029
 1340SOL    HW1 7013   4.231  -3.020   3.087
 1340SOL    HW2 7014   4.088  -3.099   3.083
 1341SOL     OW 7015   0.958  -4.804  13.250
 1341SOL    HW1 7016   0.957  -4.714  13.206
 1341SOL    HW2 7017   0.926  -4.872  13.185
 1342SOL     OW 7018   8.717   2.579   8.136
 1342SOL    HW1 7019   3.730   2.674   8.109
 1342SOL    HW2 7020   8.676   2.577   8.227
 1343SOL     OW 7021   5.075  -0.268   5.671
 1343SOL    HW1 7022   4.998  -0.324   5.703
 1343SOL    HW2 7023   5.132  -0.242  -2.260
 1344SOL     OW 7024   5.521  -1.550 -13.250
 1344SOL    HW1 7025   5.469  -1.541 -13.166
 1344SOL    HW2 7026   5.537  -1.647  -5.261
 1345SOL     OW 7027  10.649   7.532   9.058
 1345SOL    HW1 7028  10.724   2.587   9.086
 1345SOL    HW2 7029  10.561   7.574   9.083
 1346SOL     OW 7030   0.935   4.780   6.256
 1346SOL    HW1 7031   0.870  -0.150   6.273
 1346SOL    HW2 7032   5.964   4.736   6.342
 1347SOL     OW 7033   0.785  11.526   4.772
 1347SOL    HW1 7034   0.801  11.430   4.745
 1347SOL    HW2 7035   0.688  11.548   4.759
 1348SOL     OW 7036   0.479   7.762   8.911
 1348SOL    HW1 7037   0.480   7.675   8.863
 1348SOL    HW2 7038   0.429   7.752   8.997
 1349SOL     OW 7039   5.458   2.365   7.529
 1349SOL    HW1 7040   5.554   2.389   7.512
 1349SOL    HW2 7041   5.422   2.316   7.450
 1350SOL     OW 7042   3.792  -7.625  -2.807
 1350SOL    HW1 7043   3.849  -7.634  -2.888
 1350SOL    HW2 7044   3.818  -7.693  -2.739
 1351SOL     OW 7045   0.558  -2.486   0.771
 1351SOL    HW1 7046   5.595  -2.484   0.866
 1351SOL    HW2 7047   0.624  -2.537   0.716
 1352SOL     OW 7048   2.302  -0.117   2.319
 1352SOL    HW1 7049   2.236  -0.173   2.369
 1352SOL    HW2 7050   2.281  -0.118   2.222
 1353SOL     OW 7051  -1.210   3.279   0.404
 1353SOL    HW1 7052  -1.152   3.208   0.444
 1353SOL    HW2 7053  -1.288   3.296   0.464
 1354SOL     OW 7054  -1.921   4.029   0.591
 1354SOL    HW1 7055  -2.010   3.988   0.569
 1354SOL    HW2 7056  -1.927  -0.933   0.681
 1355SOL     OW 7057   2.734  -6.287 -14.423
 1355SOL    HW1 7058   2.830  -6.314 -14.434
 1355SOL    HW2 7059   2.679  -6.328 -14.496
 1356SOL     OW 7060   0.285  -0.302   9.555
 1356SOL    HW1 7061   0.219  -0.298   9.480
 1356SOL    HW2 7062   0.319  -0.209   9.574
 1357SOL     OW 7063  -0.752   3.550   2.102
 1357SOL    HW1 7064  -0.719   3.636   2.141
 1357SOL    HW2 7065  -0.680   3.481   2.106
 1358SOL     OW 7066   1.117   7.311   4.078
 1358SOL    HW1 7067   1.181   7.236   4.098
 1358SOL    HW2 7068   1.057   7.325   4.157
 1359SOL     OW 7069   2.648  -2.345   5.217
 1359SOL    HW1 7070   2.684  -2.397   5.295
 1359SOL    HW2 7071   2.603  -2.408   5.154
 1360SOL     OW 7072   3.400  -3.292  10.498
 1360SOL    HW1 7073   3.433  -3.294  10.403
 1360SOL    HW2 7074   3.408  -3.384  10.537
 1361SOL     OW 7075   5.163  -3.004  16.907
 1361SOL    HW1 7076   5.183  -2.909  16.930
 1361SOL    HW2 7077   5.233  -3.064  16.947
 1362SOL     OW 7078  -6.614   1.840  -2.991
 1362SOL    HW1 7079  -6.704   1.827  -2.948
 1362SOL    HW2 7080  -6.570   1.921  -2.952
 1363SOL     OW 7081   9.697  -2.237   2.830
 1363SOL    HW1 7082   9.735  -2.203   2.744
 1363SOL    HW2 7083   9.675  -2.161   2.890
 1364SOL     OW 7084   3.716   1.516   6.224
 1364SOL    HW1 7085   3.682   1.506   6.130
 1364SOL    HW2 7086   3.646   1.559   6.280
 1365SOL     OW 7087  15.582  -8.324  -2.446
 1365SOL    HW1 7088  10.550  -8.405  -2.499
 1365SOL    HW2 7089  15.681  -8.313  -2.452
 1366SOL     OW 7090  -0.460  -0.901  13.699
 1366SOL    HW1 7091  -0.525  -0.942  13.635
 1366SOL    HW2 7092  -0.429  -0.970  13.765
 1367SOL     OW 7093   0.272  -0.624   2.388
 1367SOL    HW1 7094   0.227  -0.553   2.441
 1367SOL    HW2 7095   0.350  -0.660   2.440
 1368SOL     OW 7096  11.691  -4.454  17.487
 1368SOL    HW1 7097  11.760  -4.395  17.529
 1368SOL    HW2 7098  11.699  -4.547  17.525
 1369SOL     OW 7099  -0.383  -0.006   0.284
 1369SOL    HW1 7100  -0.407  -0.049   0.371
 1369SOL    HW2 7101  -0.461  -0.009   0.222
 1370SOL     OW 7102  -2.460   7.490  -8.533
 1370SOL    HW1 7103  -2.535   7.556  -8.531
 1370SOL    HW2 7104  -2.465   7.431  -8.453
 1371SOL     OW 7105  10.860  -8.976   9.009
 1371SOL    HW1 7106  10.944  -3.947   9.058
 1371SOL    HW2 7107  10.880  -3.975   8.911
 1372SOL     OW 7108   6.299  -7.249  -4.336
 1372SOL    HW1 7109   6.331  -7.339  -4.306
 1372SOL    HW2 7110   6.350  -7.178  -4.286
 1373SOL     OW 7111   1.004   2.143  15.355
 1373SOL    HW1 7112   1.057  -2.906  15.427
 1373SOL    HW2 7113   1.011   2.242  15.364
 1374SOL     OW 7114   0.906  10.675   6.562
 1374SOL    HW1 7115   1.001  10.700   6.584
 1374SOL    HW2 7116  -4.151  10.665   6.647
 1375SOL     OW 7117   3.221   3.257   1.118
 1375SOL    HW1 7118  -1.865   3.313   1.137
 1375SOL    HW2 7119   3.210   3.212   1.029
 1376SOL     OW 7120   7.367   6.618   3.722
 1376SOL    HW1 7121   7.359   6.519   3.733
 1376SOL    HW2 7122   7.379   6.661  -4.198
 1377SOL     OW 7123   3.802  -2.238  -0.566
 1377SOL    HW1 7124   3.885  -2.182  -0.572
 1377SOL    HW2 7125   3.823  -2.331  -0.599
 1378SOL     OW 7126   7.002   4.892   4.197
 1378SOL    HW1 7127   7.003  -0.182   4.125
 1378SOL    HW2 7128   6.978   4.849   4.284
 1379SOL     OW 7129  -3.898  11.901  13.163
 1379SOL    HW1 7130   1.147  11.872  13.250
 1379SOL    HW2 7131  -9.002  11.902  13.170
 1380SOL     OW 7132  -1.076   7.710  -3.833
 1380SOL    HW1 7133  -1.176   7.719  -3.831
 1380SOL    HW2 7134  -1.034   7.801  -3.824
 1381SOL     OW 7135   7.224   6.356   4.848
 1381SOL    HW1 7136   7.151   6.290   4.862
 1381SOL    HW2 7137   7.301   6.313   4.801
 1382SOL     OW 7138  -0.506  -3.801  16.505
 1382SOL    HW1 7139  -0.594  -3.802  16.457
 1382SOL    HW2 7140  -0.508  -3.731  16.577
 1383SOL     OW 7141  -0.903   5.076   8.579
 1383SOL    HW1 7142  -0.843   5.078   8.660
 1383SOL    HW2 7143  -0.968   5.000   8.587
 1384SOL     OW 7144   5.085   6.186   1.585
 1384SOL    HW1 7145   5.032   6.102   1.574
 1384SOL    HW2 7146   5.177   1.168   1.548
 1385SOL     OW 7147   4.463  10.684   8.814
 1385SOL    HW1 7148   4.560  10.690   8.790
 1385SOL    HW2 7149  -0.563  10.750   8.886
 1386SOL     OW 7150  -2.969   1.135  19.885
 1386SOL    HW1 7151  -2.944   1.042  19.859
 1386SOL    HW2 7152  -2.887   1.191  19.892
 1387SOL     OW 7153   9.348   4.402   8.278
 1387SOL    HW1 7154   4.252   9.368   8.265
 1387SOL    HW2 7155   9.373  -0.551   8.196
 1388SOL     OW 7156   0.559  -6.512  19.954
 1388SOL    HW1 7157   0.637  -6.555  11.900
 1388SOL    HW2 7158   0.498  -6.582  19.989
 1389SOL     OW 7159  -0.587   3.525 -12.217
 1389SOL    HW1 7160  -0.608   3.622  -4.202
 1389SOL    HW2 7161  -0.521   3.510 -12.290
 1390SOL     OW 7162  -3.656   3.326  12.306
 1390SOL    HW1 7163  -3.568   3.282  12.323
 1390SOL    HW2 7164  -3.671   3.397  12.375
 1391SOL     OW 7165  -0.679  -7.538   1.455
 1391SOL    HW1 7166  -0.737  -2.464  -6.512
 1391SOL    HW2 7167  -0.585  -7.504  -6.558
 1392SOL     OW 7168  10.357   0.448   5.974
 1392SOL    HW1 7169  10.331   0.466   5.879
 1392SOL    HW2 7170  10.275   0.428   6.027
 1393SOL     OW 7171   4.099  -6.498   0.699
 1393SOL    HW1 7172   4.109  -6.420   0.760
 1393SOL    HW2 7173   4.005  -6.533   0.704
 1394SOL     OW 7174  -4.476   1.893  -5.330
 1394SOL    HW1 7175  -4.432   1.971  -5.285
 1394SOL    HW2 7176  -4.470   1.905  -5.429
 1395SOL     OW 7177  -3.652   1.881   6.795
 1395SOL    HW1 7178  -3.562   1.858   6.760
 1395SOL    HW2 7179  -3.650   1.881   6.895
 1396SOL     OW 7180  -0.130  -1.285   0.795
 1396SOL    HW1 7181  -0.088  -1.197   0.774
 1396SOL    HW2 7182  -0.226  -1.272   0.820
 1397SOL     OW 7183  -0.209  -1.816  11.118
 1397SOL    HW1 7184   4.758  -1.725  11.130
 1397SOL    HW2 7185  -0.165  -1.845  11.203
 1398SOL     OW 7186   8.477   3.685   8.473
 1398SOL    HW1 7187   8.535   3.766   8.480
 1398SOL    HW2 7188   8.468   3.660   8.377
 1399SOL     OW 7189   5.885  -5.027  12.734
 1399SOL    HW1 7190   5.789  -5.030  12.764
 1399SOL    HW2 7191   5.920  -5.120  12.724
 1400SOL     OW 7192   7.460  -1.850   4.576
 1400SOL    HW1 7193   7.469  -1.844   4.476
 1400SOL    HW2 7194   7.537  -1.903   4.613
 1401SOL     OW 7195   1.020   1.165  -4.617
 1401SOL    HW1 7196   0.941   1.115  -4.653
 1401SOL    HW2 7197   1.060   1.220  -4.690
 1402SOL     OW 7198  11.560  -0.934   5.698
 1402SOL    HW1 7199  11.635   4.130   5.671
 1402SOL    HW2 7200  11.584  -1.030   5.678
 1403SOL     OW 7201  -1.141  11.985   5.563
 1403SOL    HW1 7202  -1.174  12.025   5.648
 1403SOL    HW2 7203  -1.215  11.931   5.521
 1404SOL     OW 7204   7.443  -1.263  18.680
 1404SOL    HW1 7205   7.528  -1.235  18.636
 1404SOL    HW2 7206   7.406  -1.343  18.634
 1405SOL     OW 7207   5.685  -2.005   9.085
 1405SOL    HW1 7208   5.654  -2.096   9.113
 1405SOL    HW2 7209  10.690  -2.000   8.985
 1406SOL     OW 7210   1.924  -3.515   3.117
 1406SOL    HW1 7211   1.971  -3.438   3.074
 1406SOL    HW2 7212   1.948  -3.599   3.069
 1407SOL     OW 7213   5.167  -7.903  -1.375
 1407SOL    HW1 7214   5.175  -7.932  -1.280
 1407SOL    HW2 7215   5.125  -7.812  -1.378
 1408SOL     OW 7216  -4.735  -2.295   9.516
 1408SOL    HW1 7217  -4.702  -2.250   9.433
 1408SOL    HW2 7218  -4.658  -2.308   9.579
 1409SOL     OW 7219   0.283  -4.238  -0.313
 1409SOL    HW1 7220   0.218  -4.214  -0.241
 1409SOL    HW2 7221   0.340  -4.158  -0.334
 1410SOL     OW 7222  11.317  -3.315  -3.511
 1410SOL    HW1 7223  11.275  -3.381  -3.572
 1410SOL    HW2 7224  11.385  -3.261  -3.561
 1411SOL     OW 7225  -0.474   3.979   6.883
 1411SOL    HW1 7226  -0.561   3.941   6.914
 1411SOL    HW2 7227  -0.490   4.069   6.843
 1412SOL     OW 7228   5.389   4.857  15.729
 1412SOL    HW1 7229   5.356   4.944  15.691
 1412SOL    HW2 7230   5.452   4.876  15.805
 1413SOL     OW 7231  -1.956   2.188  12.376
 1413SOL    HW1 7232  -1.945   2.167  12.279
 1413SOL    HW2 7233  -1.883   2.146  12.429
 1414SOL     OW 7234  -3.693  -7.055  -1.307
 1414SOL    HW1 7235  -3.663  -7.027  -9.406
 1414SOL    HW2 7236  -3.631  -7.017  -9.246
 1415SOL     OW 7237   0.282  -0.545  -3.643
 1415SOL    HW1 7238   0.336  -0.523  -3.562
 1415SOL    HW2 7239   0.201  -0.487  -3.647
 1416SOL     OW 7240  -0.363   2.394   6.519
 1416SOL    HW1 7241  -0.329   2.328   6.585
 1416SOL    HW2 7242  -5.341   2.486   6.548
 1417SOL     OW 7243   4.883   1.353   0.543
 1417SOL    HW1 7244  -0.104   6.266   0.576
 1417SOL    HW2 7245   9.973   1.395   0.512
 1418SOL     OW 7246  -0.501  -2.761   5.419
 1418SOL    HW1 7247   4.526  -2.733   5.513
 1418SOL    HW2 7248  -0.486  -2.860   5.410
 1419SOL     OW 7249   4.856   2.069  -3.359
 1419SOL    HW1 7250   4.914   2.108  -3.431
 1419SOL    HW2 7251   4.901   2.079  -3.271
 1420SOL     OW 7252   8.214  -8.002   5.431
 1420SOL    HW1 7253   8.180  -8.094   5.412
 1420SOL    HW2 7254   8.178  -7.971   5.520
 1421SOL     OW 7255  -0.541   5.260  -6.102
 1421SOL    HW1 7256  -0.470   5.326  -6.126
 1421SOL    HW2 7257  -0.545   5.250  -6.003
 1422SOL     OW 7258  -8.281  -1.690  10.941
 1422SOL    HW1 7259  -8.216  -1.635  10.994
 1422SOL    HW2 7260  -8.368  -1.693  10.989
 1423SOL     OW 7261  -3.899   5.239  20.870
 1423SOL    HW1 7262   1.035   5.194  20.925
 1423SOL    HW2 7263  -3.809   5.215  20.906
 1424SOL     OW 7264  -2.198  -7.591  -0.590
 1424SOL    HW1 7265  -7.189  -7.661   7.490
 1424SOL    HW2 7266  -2.290  -2.548   7.427
 1425SOL     OW 7267   0.534   5.370  -1.864
 1425SOL    HW1 7268   0.489   5.417  -1.940
 1425SOL    HW2 7269   0.630   5.353  -1.887
 1426SOL     OW 7270  -0.226   1.751   7.917
 1426SOL    HW1 7271   4.717   1.828   7.898
 1426SOL    HW2 7272  -0.262   1.668   7.875
 1427SOL     OW 7273   7.441   5.558   9.873
 1427SOL    HW1 7274   7.381   5.613   9.814
 1427SOL    HW2 7275   7.457   5.469   9.831
 1428SOL     OW 7276  -1.103  -3.256   2.448
 1428SOL    HW1 7277   3.975  -3.243   2.380
 1428SOL    HW2 7278  -1.094  -3.189   2.521
 1429SOL     OW 7279   2.317   0.781   1.735
 1429SOL    HW1 7280   2.335   0.879   1.733
 1429SOL    HW2 7281   2.218   0.765   1.729
 1430SOL     OW 7282  -5.519  -1.365   5.160
 1430SOL    HW1 7283  -5.541  -1.298   5.089
 1430SOL    HW2 7284  -0.434  -1.335   5.211
 1431SOL     OW 7285   5.811   2.221   0.165
 1431SOL    HW1 7286   5.794   2.289   0.094
 1431SOL    HW2 7287   5.803   2.129   0.125
 1432SOL     OW 7288   0.234  -8.611  13.595
 1432SOL    HW1 7289   0.213  -8.708  13.588
 1432SOL    HW2 7290   0.148  -8.558  13.598
 1433SOL     OW 7291   8.836   7.112  17.397
 1433SOL    HW1 7292  13.751   7.117  17.356
 1433SOL    HW2 7293   8.891   2.186  17.370
 1434SOL     OW 7294   3.603   1.844   2.840
 1434SOL    HW1 7295   3.661   1.885   2.770
 1434SOL    HW2 7296   3.509   1.839  -5.202
 1435SOL     OW 7297   4.969   6.293  15.051
 1435SOL    HW1 7298   4.992   1.299  14.954
 1435SOL    HW2 7299  -0.134   6.307  15.064
 1436SOL     OW 7300   4.860   0.125   8.303
 1436SOL    HW1 7301   4.785   0.059   8.294
 1436SOL    HW2 7302   4.922   0.114   8.225
 1437SOL     OW 7303  -0.665   2.283  18.566
 1437SOL    HW1 7304  -0.712   2.351  10.500
 1437SOL    HW2 7305  -0.649   2.200  18.513
 1438SOL     OW 7306   6.354   2.831  -0.449
 1438SOL    HW1 7307   1.262   2.874  -0.471
 1438SOL    HW2 7308   6.397  -2.124  -0.373
 1439SOL     OW 7309   1.102  -3.100  18.194
 1439SOL    HW1 7310   6.137  -3.149  18.113
 1439SOL    HW2 7311   6.134  -3.004  18.188
 1440SOL     OW 7312  13.146  -1.996  -2.029
 1440SOL    HW1 7313   8.098  -1.977  -2.117
 1440SOL    HW2 7314  13.224  -2.057  -2.042
 1441SOL     OW 7315   1.795  -1.485  -5.799
 1441SOL    HW1 7316   1.736  -1.485  -5.718
 1441SOL    HW2 7317   1.818  -1.579  -5.824
 1442SOL     OW 7318   3.025  -3.090   9.451
 1442SOL    HW1 7319   8.076  -3.002   9.443
 1442SOL    HW2 7320   2.948  -3.082   9.514
 1443SOL     OW 7321   0.839  -1.587  11.019
 1443SOL    HW1 7322   0.797  -1.528  10.951
 1443SOL    HW2 7323   0.898  -1.533  11.079
 1444SOL     OW 7324  -0.817   3.284   6.347
 1444SOL    HW1 7325   4.152   3.191   6.335
 1444SOL    HW2 7326  -0.853   3.343   6.275
 1445SOL     OW 7327  -3.698   3.446   1.988
 1445SOL    HW1 7328  -3.615   3.417   1.940
 1445SOL    HW2 7329  -3.691   3.420   2.084
 1446SOL     OW 7330   2.262   3.559  -2.446
 1446SOL    HW1 7331   7.224   3.624  -2.384
 1446SOL    HW2 7332   2.361   3.561  -2.432
 1447SOL     OW 7333   9.918   1.575   7.180
 1447SOL    HW1 7334   9.985  -3.357   7.193
 1447SOL    HW2 7335   9.868   1.560   7.265
 1448SOL     OW 7336   5.596   0.325   4.387
 1448SOL    HW1 7337   5.514   0.272   4.410
 1448SOL    HW2 7338   5.677   0.267   4.398
 1449SOL     OW 7339   8.294   7.531  -5.623
 1449SOL    HW1 7340   8.248   7.443  -5.611
 1449SOL    HW2 7341   8.280   7.564  -5.716
 1450SOL     OW 7342  -0.113   2.022  -6.046
 1450SOL    HW1 7343  -0.205   1.984  -6.045
 1450SOL    HW2 7344  -0.102   2.085  -5.969
 1451SOL     OW 7345  10.666   1.918   6.235
 1451SOL    HW1 7346  10.603   1.994   6.223
 1451SOL    HW2 7347  10.703   1.891   6.146
 1452SOL     OW 7348   2.986  -1.481   8.732
 1452SOL    HW1 7349   2.905  -1.491   8.790
 1452SOL    HW2 7350   2.964  -1.424   8.653
 1453SOL     OW 7351  -0.981   0.334   1.923
 1453SOL    HW1 7352  -0.930   5.406   1.977
 1453SOL    HW2 7353  -1.038   0.278   1.983
 1454SOL     OW 7354   0.220   0.852  13.989
 1454SOL    HW1 7355   0.173   0.905  13.918
 1454SOL    HW2 7356   0.152   0.803  14.044
 1455SOL     OW 7357   1.324  -5.238  -3.037
 1455SOL    HW1 7358   1.371  -5.284  -2.961
 1455SOL    HW2 7359   1.268  -5.163  -3.001
 1456SOL     OW 7360   0.835   1.573   3.737
 1456SOL    HW1 7361   0.823   1.475   3.718
 1456SOL    HW2 7362   0.784   1.627   3.670
 1457SOL     OW 7363   7.061   5.989   2.570
 1457SOL    HW1 7364   7.088   1.060   2.629
 1457SOL    HW2 7365   7.135   5.923  -5.445
 1458SOL     OW 7366  11.277  -2.506   6.791
 1458SOL    HW1 7367  11.335  -2.529   6.713
 1458SOL    HW2 7368   6.219  -2.587   6.818
 1459SOL     OW 7369  10.579  -0.268   8.488
 1459SOL    HW1 7370  10.576  -0.288   8.586
 1459SOL    HW2 7371  10.501  -0.209   8.464
 1460SOL     OW 7372  -4.906   4.289  17.219
 1460SOL    HW1 7373  -4.950   4.277   9.300
 1460SOL    HW2 7374  -4.868   4.381   9.205
 1461SOL     OW 7375   5.181   7.585  10.383
 1461SOL    HW1 7376   5.184   7.486  10.396
 1461SOL    HW2 7377   5.196   7.631  10.470
 1462SOL     OW 7378   6.296   7.676   6.461
 1462SOL    HW1 7379   6.210   7.699  14.513
 1462SOL    HW2 7380   6.333   7.593   6.502
 1463SOL     OW 7381  10.726  -4.678 -15.323
 1463SOL    HW1 7382  10.719  -4.588 -15.281
 1463SOL    HW2 7383  10.701  -9.678 -15.419
 1464SOL     OW 7384   5.243  -3.964  14.342
 1464SOL    HW1 7385   5.275  -3.895  14.278
 1464SOL    HW2 7386   5.295  -4.049  14.328
 1465SOL     OW 7387   0.170   8.607   8.275
 1465SOL    HW1 7388   0.070   3.604   8.272
 1465SOL    HW2 7389   0.204   8.540   8.208
 1466SOL     OW 7390   2.766   7.416   0.804
 1466SOL    HW1 7391   2.752   7.397   0.707
 1466SOL    HW2 7392   7.762   7.331   0.856
 1467SOL     OW 7393   0.682  -7.112  11.753
 1467SOL    HW1 7394  -4.381  -7.031  11.758
 1467SOL    HW2 7395   0.773  -7.087  11.720
 1468SOL     OW 7396   5.626   5.319   1.701
 1468SOL    HW1 7397  10.543   0.333   1.658
 1468SOL    HW2 7398   5.649   0.218   1.689
 1469SOL     OW 7399  -1.094  -6.920  12.221
 1469SOL    HW1 7400  -1.069  -6.823  12.229
 1469SOL    HW2 7401  -1.172  -6.930  12.160
 1470SOL     OW 7402   9.618  -6.171  -7.613
 1470SOL    HW1 7403   9.558  -6.192  -7.689
 1470SOL    HW2 7404   9.605  -6.239  -7.540
 1471SOL     OW 7405   5.741  -3.078  11.164
 1471SOL    HW1 7406   5.699  -3.139  11.096
 1471SOL    HW2 7407   5.832   1.892  11.188
 1472SOL     OW 7408   0.406  -0.391   7.628
 1472SOL    HW1 7409  -4.509  -0.432   7.611
 1472SOL    HW2 7410   0.416  -0.291   7.633
 1473SOL     OW 7411  -0.885   3.792   9.872
 1473SOL    HW1 7412  -0.920   3.815   9.781
 1473SOL    HW2 7413  -0.836   3.870   9.910
 1474SOL     OW 7414   0.730   0.429  11.493
 1474SOL    HW1 7415   0.631   0.447  11.489
 1474SOL    HW2 7416   0.746   0.349  11.550
 1475SOL     OW 7417   5.287   0.408  13.165
 1475SOL    HW1 7418   5.212  -4.531  13.170
 1475SOL    HW2 7419   5.250   0.316  13.152
 1476SOL     OW 7420   6.160  -5.280  13.322
 1476SOL    HW1 7421   6.259  -5.265  13.310
 1476SOL    HW2 7422   6.120  -0.195  13.367
 1477SOL     OW 7423  -0.703  -3.694  10.828
 1477SOL    HW1 7424  -0.702   1.268  10.918
 1477SOL    HW2 7425   4.215  -3.646  10.815
 1478SOL     OW 7426  -1.447  -2.346   1.177
 1478SOL    HW1 7427  -1.509  -2.301   1.112
 1478SOL    HW2 7428  -1.472  -2.320   1.270
 1479SOL     OW 7429   1.885   4.019   2.103
 1479SOL    HW1 7430   1.966   3.963   2.084
 1479SOL    HW2 7431   6.901  -0.941   2.192
 1480SOL     OW 7432  -0.046   4.033  -2.358
 1480SOL    HW1 7433  -0.082   3.967  -2.423
 1480SOL    HW2 7434  -0.014   4.115  -2.406
 1481SOL     OW 7435   3.454  -4.031   9.951
 1481SOL    HW1 7436   3.382  -4.099   9.964
 1481SOL    HW2 7437   3.450  -3.996   9.857
 1482SOL     OW 7438   6.370  -6.320   7.143
 1482SOL    HW1 7439   6.369  -6.400   7.083
 1482SOL    HW2 7440   6.455  -6.318   7.194
 1483SOL     OW 7441  13.116   3.481   7.942
 1483SOL    HW1 7442  13.152   3.564   7.985
 1483SOL    HW2 7443  13.175   3.455  -0.144
 1484SOL     OW 7444  -6.373   4.277  -6.042
 1484SOL    HW1 7445  -1.431   4.200  -6.035
 1484SOL    HW2 7446  -6.394   4.330  -6.124
 1485SOL     OW 7447  10.805   0.291   9.426
 1485SOL    HW1 7448  10.775   0.196   9.419
 1485SOL    HW2 7449  10.799  -4.684   9.521
 1486SOL     OW 7450   0.785  -0.026  12.140
 1486SOL    HW1 7451   0.875   0.007  12.111
 1486SOL    HW2 7452   0.715  -4.967  12.109
 1487SOL     OW 7453  -2.542  -1.922  20.879
 1487SOL    HW1 7454  -2.468  -1.916  20.812
 1487SOL    HW2 7455  -2.503  -1.922  20.971
 1488SOL     OW 7456   8.420  -3.561  -5.438
 1488SOL    HW1 7457   8.360  -3.575  -5.360
 1488SOL    HW2 7458   8.387  -3.615  -5.516
 1489SOL     OW 7459   1.488   5.331  -6.430
 1489SOL    HW1 7460   1.433   5.358  -6.352
 1489SOL    HW2 7461   1.484   0.227  -6.441
 1490SOL     OW 7462  -1.166  -6.147  -3.251
 1490SOL    HW1 7463  -6.130  -6.114  -3.336
 1490SOL    HW2 7464  -6.222  -6.231  -3.270
 1491SOL     OW 7465  10.526   0.254   7.129
 1491SOL    HW1 7466  10.585   0.311   7.071
 1491SOL    HW2 7467  10.487   0.180   7.074
 1492SOL     OW 7468  -1.630   2.911  -0.300
 1492SOL    HW1 7469  -1.697   2.840  -0.276
 1492SOL    HW2 7470  -1.566   2.874  -0.368
 1493SOL     OW 7471  -5.235   1.366  -6.337
 1493SOL    HW1 7472  -5.217   1.271  -6.364
 1493SOL    HW2 7473  -0.292   1.367  -6.258
 1494SOL     OW 7474   0.062   2.669  16.296
 1494SOL    HW1 7475   0.058   2.670  16.396
 1494SOL    HW2 7476  -0.018   2.717  24.267
 1495SOL     OW 7477  -0.947   2.236  -1.757
 1495SOL    HW1 7478  -5.972   2.166  -1.688
 1495SOL    HW2 7479  -1.032   2.281  -1.785
 1496SOL     OW 7480   0.190   7.239  13.421
 1496SOL    HW1 7481   0.114   7.270  13.364
 1496SOL    HW2 7482   0.269   7.220  13.364
 1497SOL     OW 7483   1.103   5.449  -0.049
 1497SOL    HW1 7484   1.136   0.509   0.020
 1497SOL    HW2 7485   1.181   5.413  -0.100
 1498SOL     OW 7486   3.898   8.186   7.878
 1498SOL    HW1 7487   3.840   8.186   7.959
 1498SOL    HW2 7488   3.849   8.229  15.810
 1499SOL     OW 7489   0.595   9.882   6.918
 1499SOL    HW1 7490   0.567   9.796   6.875
 1499SOL    HW2 7491   0.544   9.958   6.878
 1500SOL     OW 7492  -3.447  -3.867   4.589
 1500SOL    HW1 7493  -3.357  -3.908   4.605
 1500SOL    HW2 7494  -3.439  -3.800   4.515
 1501SOL     OW 7495   5.326   0.039  -3.921
 1501SOL    HW1 7496   5.269   5.034  -3.839
 1501SOL    HW2 7497   5.273   5.088  -3.993
 1502SOL     OW 7498   3.415   3.388   3.781
 1502SOL    HW1 7499   3.483   3.460   3.796
 1502SOL    HW2 7500   3.433   3.312   3.844
 1503SOL     OW 7501   5.350   1.956   7.566
 1503SOL    HW1 7502   5.368   2.015   7.487
 1503SOL    HW2 7503   5.252   1.946   7.579
 1504SOL     OW 7504  -6.362   9.448   1.735
 1504SOL    HW1 7505  -6.379   9.474   1.640
 1504SOL    HW2 7506  -6.268   9.473   1.760
 1505SOL     OW 7507   0.393   4.027   3.908
 1505SOL    HW1 7508   0.363   3.948  11.862
 1505SOL    HW2 7509   0.470   4.071   3.863
 1506SOL     OW 7510   5.834   2.258  22.677
 1506SOL    HW1 7511   5.777   2.274  14.750
 1506SOL    HW2 7512   5.900   2.186  22.696
 1507SOL     OW 7513   7.208   9.387  18.324
 1507SOL    HW1 7514   7.135   4.450  18.322
 1507SOL    HW2 7515   7.170   9.299  18.355
 1508SOL     OW 7516  -4.938  -8.323  -2.067
 1508SOL    HW1 7517  -4.911  -8.305  -1.972
 1508SOL    HW2 7518  -4.919  -8.418  -2.090
 1509SOL     OW 7519   6.287  -2.811   0.236
 1509SOL    HW1 7520   6.218  -2.740   0.221
 1509SOL    HW2 7521   6.361  -2.775   0.292
 1510SOL     OW 7522   9.911  -0.371   6.693
 1510SOL    HW1 7523   9.871  -0.282   6.673
 1510SOL    HW2 7524   4.843  -0.443  14.673
 1511SOL     OW 7525   4.205  -1.625  -6.531
 1511SOL    HW1 7526   4.257  -1.642  -6.615
 1511SOL    HW2 7527   4.230  -1.535  -6.495
 1512SOL     OW 7528   5.417   8.043   9.719
 1512SOL    HW1 7529   5.509   8.058   9.755
 1512SOL    HW2 7530   5.350   8.054   9.792
 1513SOL     OW 7531  -2.618  -1.011   3.524
 1513SOL    HW1 7532  -2.549  -1.058   3.580
 1513SOL    HW2 7533  -2.583  -0.921   3.498
 1514SOL     OW 7534   5.895  10.802  -5.690
 1514SOL    HW1 7535   5.923  10.712  -5.656
 1514SOL    HW2 7536   5.803  10.823  -5.654
 1515SOL     OW 7537   4.396  -1.389  10.498
 1515SOL    HW1 7538   4.465  -1.413  10.566
 1515SOL    HW2 7539   4.427  -1.311  10.444
 1516SOL     OW 7540   3.658  -2.192   4.548
 1516SOL    HW1 7541   3.678  -2.219   4.454
 1516SOL    HW2 7542   3.578  -2.241   4.581
 1517SOL     OW 7543   2.941   2.218  -2.035
 1517SOL    HW1 7544   2.913   2.277  -1.959
 1517SOL    HW2 7545   2.860   2.170  -2.070
 1518SOL     OW 7546  -3.923  -4.765   8.173
 1518SOL    HW1 7547  -3.940  -4.848   8.118
 1518SOL    HW2 7548  -3.935  -4.684   8.115
 1519SOL     OW 7549  -3.560  -5.534   5.497
 1519SOL    HW1 7550  -3.476  -5.585   5.518
 1519SOL    HW2 7551  -3.538  -5.437   5.486
 1520SOL     OW 7552   7.373   0.167  11.157
 1520SOL    HW1 7553  12.412   0.121  11.239
 1520SOL    HW2 7554   7.372   5.107  11.081
 1521SOL     OW 7555   6.103  -1.823  12.125
 1521SOL    HW1 7556   6.180  -6.892  12.126
 1521SOL    HW2 7557   6.107  -6.772  12.042
 1522SOL     OW 7558  -1.879   2.364  10.647
 1522SOL    HW1 7559  -1.962   2.394  10.600
 1522SOL    HW2 7560  -1.904   2.302  10.721
 1523SOL     OW 7561   7.444   0.646   2.618
 1523SOL    HW1 7562   7.432   0.710   2.542
 1523SOL    HW2 7563   7.530   0.667   2.665
 1524SOL     OW 7564   5.946  -1.056  16.543
 1524SOL    HW1 7565   5.932  -1.044  16.444
 1524SOL    HW2 7566   6.006  -0.985  16.578
 1525SOL     OW 7567   7.060   6.015   3.240
 1525SOL    HW1 7568   7.059   5.924   3.199
 1525SOL    HW2 7569   6.967   6.041   3.265
 1526SOL     OW 7570  -0.149  -4.357  15.240
 1526SOL    HW1 7571  -0.234  -4.406  15.259
 1526SOL    HW2 7572  -0.135  -4.286  15.310
 1527SOL     OW 7573  10.067   0.525  17.630
 1527SOL    HW1 7574  10.068   0.569  17.540
 1527SOL    HW2 7575   9.972   0.519  17.662
 1528SOL     OW 7576   2.913  -2.542  10.506
 1528SOL    HW1 7577   2.873  -2.483  10.577
 1528SOL    HW2 7578   2.841   2.405  10.468
 1529SOL     OW 7579   0.677  -6.756   0.934
 1529SOL    HW1 7580   0.618  -6.808   0.872
 1529SOL    HW2 7581   0.633  -1.744   1.024
 1530SOL     OW 7582  -0.378   3.109   7.068
 1530SOL    HW1 7583  -0.285   3.146   7.068
 1530SOL    HW2 7584  -0.442   3.178   7.100
 1531SOL     OW 7585  -0.627   8.373  21.930
 1531SOL    HW1 7586  -0.654   8.441  21.999
 1531SOL    HW2 7587  -0.669   8.396  21.842
 1532SOL     OW 7588  -5.007  -2.113 -13.217
 1532SOL    HW1 7589  -4.928  -2.147 -13.268
 1532SOL    HW2 7590  -5.091  -2.138 -13.265
 1533SOL     OW 7591   0.094  -4.352   3.923
 1533SOL    HW1 7592   0.150  -4.269   3.929
 1533SOL    HW2 7593   0.064  -9.370   3.828
 1534SOL     OW 7594   6.111   0.507   0.280
 1534SOL    HW1 7595   6.020   0.535   0.250
 1534SOL    HW2 7596   6.151   0.579   0.337
 1535SOL     OW 7597   0.153   1.073  15.899
 1535SOL    HW1 7598   0.165   1.115  15.989
 1535SOL    HW2 7599   5.221   1.116  15.834
 1536SOL     OW 7600   0.370   3.319   5.747
 1536SOL    HW1 7601   0.290  -1.656   5.799
 1536SOL    HW2 7602   0.422  -1.752   5.802
 1537SOL     OW 7603   2.502  -4.917  10.363
 1537SOL    HW1 7604   2.555  -5.002  10.357
 1537SOL    HW2 7605   2.407  -4.939  10.382
 1538SOL     OW 7606  -2.163   3.270   4.466
 1538SOL    HW1 7607   2.883   3.244   4.553
 1538SOL    HW2 7608  -2.222   3.349   4.480
 1539SOL     OW 7609   2.815 -10.499  10.519
 1539SOL    HW1 7610   2.881 -10.449  10.463
 1539SOL    HW2 7611   2.863 -10.551  10.589
 1540SOL     OW 7612   1.664  -4.335   2.758
 1540SOL    HW1 7613   6.767  -4.335   2.774
 1540SOL    HW2 7614   1.646  -4.321   2.660
 1541SOL     OW 7615  11.728   6.343   9.633
 1541SOL    HW1 7616  11.676   6.263   9.602
 1541SOL    HW2 7617  11.823   6.315   9.653
 1542SOL     OW 7618   8.941  -2.613  -8.248
 1542SOL    HW1 7619   8.939  -2.699  -8.298
 1542SOL    HW2 7620   8.959  -2.631  -8.151
 1543SOL     OW 7621   1.912   3.119  13.530
 1543SOL    HW1 7622   1.875   3.031  13.563
 1543SOL    HW2 7623   1.859   3.194  13.570
 1544SOL     OW 7624   5.717  10.387   6.936
 1544SOL    HW1 7625   5.675  10.368   6.847
 1544SOL    HW2 7626   5.736  10.485   6.944
 1545SOL     OW 7627  -1.028  -3.372  14.043
 1545SOL    HW1 7628  -1.002  -3.387  14.138
 1545SOL    HW2 7629  -1.002  -3.279  14.016
 1546SOL     OW 7630   4.488  -3.232   4.277
 1546SOL    HW1 7631   4.469  -3.327   4.250
 1546SOL    HW2 7632   4.556  -3.232   4.351
 1547SOL     OW 7633   3.249   3.118  18.492
 1547SOL    HW1 7634   3.183   3.165  10.544
 1547SOL    HW2 7635   3.234   3.019  18.498
 1548SOL     OW 7636   6.539   1.951   1.270
 1548SOL    HW1 7637   6.569   1.864   1.312
 1548SOL    HW2 7638   6.579   2.027   1.322
 1549SOL     OW 7639  -1.819   2.065   9.202
 1549SOL    HW1 7640  -1.753   2.016   9.259
 1549SOL    HW2 7641  -1.800   2.045   9.106
 1550SOL     OW 7642  -8.321   2.056   5.468
 1550SOL    HW1 7643  -8.287   2.143   5.503
 1550SOL    HW2 7644  -8.419   2.061   5.454
 1551SOL     OW 7645   4.622  -0.017   1.366
 1551SOL    HW1 7646   4.624   0.072   1.320
 1551SOL    HW2 7647   4.542  -0.069   1.334
 1552SOL     OW 7648   0.194  -4.277  24.957
 1552SOL    HW1 7649   0.241  -4.345  25.013
 1552SOL    HW2 7650   0.261  -4.219  24.911
 1553SOL     OW 7651   4.862  -2.479  14.159
 1553SOL    HW1 7652   9.774  -2.443  14.161
 1553SOL    HW2 7653   4.878  -2.524  14.071
 1554SOL     OW 7654   0.729  -0.588   3.213
 1554SOL    HW1 7655   0.801  -5.656   3.241
 1554SOL    HW2 7656   0.725  -0.511   3.277
 1555SOL     OW 7657   4.059   5.407   7.006
 1555SOL    HW1 7658   4.103   5.420   7.095
 1555SOL    HW2 7659   3.966   5.372   7.020
 1556SOL     OW 7660   5.172  -1.378  18.366
 1556SOL    HW1 7661   5.251  -1.397  18.425
 1556SOL    HW2 7662   5.089  -1.383  18.421
 1557SOL     OW 7663   0.660   1.584  -6.147
 1557SOL    HW1 7664   0.743   1.546  -6.106
 1557SOL    HW2 7665   0.682   1.670  -6.194
 1558SOL     OW 7666   0.083  -1.235   5.964
 1558SOL    HW1 7667   0.005  -1.193   6.010
 1558SOL    HW2 7668   0.110  -1.178   5.886
 1559SOL     OW 7669   7.025   5.486  20.385
 1559SOL    HW1 7670   6.936   5.475  20.430
 1559SOL    HW2 7671   7.076   5.558  20.430
 1560SOL     OW 7672   3.219   3.020  14.243
 1560SOL    HW1 7673   3.184   3.029  14.150
 1560SOL    HW2 7674   3.294   2.955  14.245
 1561SOL     OW 7675  -5.124   7.104  18.836
 1561SOL    HW1 7676  -5.049   2.089  18.770
 1561SOL    HW2 7677  -5.206   7.061  18.799
 1562SOL     OW 7678  -0.576  -0.426   0.674
 1562SOL    HW1 7679  -0.649  -0.383   0.727
 1562SOL    HW2 7680  -0.488  -0.406   0.717
 1563SOL     OW 7681   0.462  -1.151  -0.539
 1563SOL    HW1 7682   0.487  -1.183  -0.448
 1563SOL    HW2 7683   0.390  -1.082  -0.531
 1564SOL     OW 7684   6.318   1.900   6.516
 1564SOL    HW1 7685   6.335   1.890   6.614
 1564SOL    HW2 7686   1.298   1.811  14.482
 1565SOL     OW 7687  -0.495   4.291  11.089
 1565SOL    HW1 7688   4.588   4.246  11.045
 1565SOL    HW2 7689  -0.522   4.371  11.035
 1566SOL     OW 7690   4.481   0.498  18.461
 1566SOL    HW1 7691   4.560   0.440  18.481
 1566SOL    HW2 7692   4.461   0.555  18.541
 1567SOL     OW 7693  13.966  -3.177   3.111
 1567SOL    HW1 7694  13.943  -3.128   3.194
 1567SOL    HW2 7695  13.884  -3.218   3.071
 1568SOL     OW 7696   5.973  -0.681  -1.322
 1568SOL    HW1 7697   5.920   4.273  -1.390
 1568SOL    HW2 7698   6.068  -0.714  -9.331
 1569SOL     OW 7699   0.478  -9.546   3.656
 1569SOL    HW1 7700   0.454  -9.616   3.723
 1569SOL    HW2 7701   0.406  -9.477   3.652
 1570SOL     OW 7702   0.155  -3.871  19.453
 1570SOL    HW1 7703   0.165  -3.970  19.457
 1570SOL    HW2 7704   0.148  -3.842  19.357
 1571SOL     OW 7705   7.784  -3.009   1.575
 1571SOL    HW1 7706   7.712  -2.988   1.510
 1571SOL    HW2 7707   7.746  -3.010   1.668
 1572SOL     OW 7708   8.856  -5.595   9.505
 1572SOL    HW1 7709   8.936  -5.626   9.455
 1572SOL    HW2 7710   8.784  -5.664   1.493
 1573SOL     OW 7711  -1.050   8.943  -0.353
 1573SOL    HW1 7712  -1.074   9.028  -0.400
 1573SOL    HW2 7713  -0.979   8.961  -0.286
 1574SOL     OW 7714   1.089  -4.986  14.096
 1574SOL    HW1 7715   1.077 -10.084  14.131
 1574SOL    HW2 7716   1.095  -4.923  14.173
 1575SOL     OW 7717   8.476  -2.639  10.167
 1575SOL    HW1 7718   8.524  -2.596  10.243
 1575SOL    HW2 7719   8.537  -2.705  10.123
 1576SOL     OW 7720  -0.783   2.634   3.257
 1576SOL    HW1 7721  -0.858   2.621   3.322
 1576SOL    HW2 7722  -0.810   2.701   3.188
 1577SOL     OW 7723   1.575  -7.166   6.229
 1577SOL    HW1 7724   1.491  -7.220   6.231
 1577SOL    HW2 7725   1.635  -7.202   6.157
 1578SOL     OW 7726   1.440  -0.457  12.368
 1578SOL    HW1 7727   1.492  -0.542  12.376
 1578SOL    HW2 7728   1.429  -0.434  12.271
 1579SOL     OW 7729  10.190  -9.023  18.461
 1579SOL    HW1 7730  10.209  -8.925  18.451
 1579SOL    HW2 7731  10.141  -9.056  18.380
 1580SOL     OW 7732   1.207  -3.227   2.429
 1580SOL    HW1 7733   1.221   1.767   2.527
 1580SOL    HW2 7734   1.290  -3.189   2.387
 1581SOL     OW 7735   1.804  -3.111  20.577
 1581SOL    HW1 7736   1.777   1.979  20.623
 1581SOL    HW2 7737   1.722   1.842  20.553
 1582SOL     OW 7738  10.678  -1.705  11.237
 1582SOL    HW1 7739  10.739  -1.665  11.168
 1582SOL    HW2 7740  10.608  -1.637  11.262
 1583SOL     OW 7741   1.163   3.010  -0.214
 1583SOL    HW1 7742   1.243  -1.951  -0.256
 1583SOL    HW2 7743   6.085   3.039  -0.262
 1584SOL     OW 7744   5.438   4.643  -9.217
 1584SOL    HW1 7745   5.397   4.561  -9.257
 1584SOL    HW2 7746   5.369   4.716  -9.212
 1585SOL     OW 7747  -9.753  -0.341   7.359
 1585SOL    HW1 7748  -9.713  -0.314   7.271
 1585SOL    HW2 7749  -4.678  -0.333   7.430
 1586SOL     OW 7750  -9.746   3.696  16.024
 1586SOL    HW1 7751  -9.646   3.691  16.034
 1586SOL    HW2 7752  -4.781   3.729  16.110
 1587SOL     OW 7753  -0.035   2.291   8.095
 1587SOL    HW1 7754  -0.067   2.247   8.011
 1587SOL    HW2 7755  -0.014   2.386   8.077
 1588SOL     OW 7756   0.288   0.509  13.726
 1588SOL    HW1 7757   0.355   0.496  13.652
 1588SOL    HW2 7758   0.205   0.551  13.688
 1589SOL     OW 7759   3.496  -1.814  10.620
 1589SOL    HW1 7760   3.579  -1.864  10.596
 1589SOL    HW2 7761   3.418  -1.851  10.569
 1590SOL     OW 7762  10.199  -3.918   0.859
 1590SOL    HW1 7763  10.258  -3.998   0.854
 1590SOL    HW2 7764  10.113  -3.937   0.812
 1591SOL     OW 7765   3.494  -1.056  -5.594
 1591SOL    HW1 7766   3.476  -1.149  -5.626
 1591SOL    HW2 7767   3.522  -1.059  -5.497
 1592SOL     OW 7768   8.199  -1.971   8.145
 1592SOL    HW1 7769   8.151  -6.912   8.084
 1592SOL    HW2 7770   3.144   3.028   8.232
 1593SOL     OW 7771   1.147   4.016   3.539
 1593SOL    HW1 7772   1.195   4.036   3.624
 1593SOL    HW2 7773   1.064   4.072   3.533
 1594SOL     OW 7774   5.285  -2.379   6.818
 1594SOL    HW1 7775   5.253  -2.368  -1.285
 1594SOL    HW2 7776   5.287  -2.290  -9.154
 1595SOL     OW 7777  -2.194   8.709   6.935
 1595SOL    HW1 7778   2.740   8.645   6.962
 1595SOL    HW2 7779  -2.220   3.748   6.849
 1596SOL     OW 7780  -1.270  -6.261  -1.893
 1596SOL    HW1 7781  -1.202  -6.318  -1.847
 1596SOL    HW2 7782  -1.235  -6.231  -1.981
 1597SOL     OW 7783  -3.034  -5.685  18.506
 1597SOL    HW1 7784  -3.061  -5.607  18.451
 1597SOL    HW2 7785  -3.016  -5.656  18.600
 1598SOL     OW 7786   4.601   4.747   7.088
 1598SOL    HW1 7787   4.546   4.829   7.070
 1598SOL    HW2 7788   4.599   4.688  -1.002
 1599SOL     OW 7789   4.542  10.371   3.205
 1599SOL    HW1 7790   4.571  10.378   3.300
 1599SOL    HW2 7791   4.620  10.343   3.148
 1600SOL     OW 7792   4.640   6.233   8.229
 1600SOL    HW1 7793   4.590   6.230   8.316
 1600SOL    HW2 7794   4.616   6.317   8.180
 1601SOL     OW 7795   4.866   5.000   6.837
 1601SOL    HW1 7796   4.828  -0.036   6.750
 1601SOL    HW2 7797  -0.207   5.052   6.887
 1602SOL     OW 7798   4.093   5.539   9.416
 1602SOL    HW1 7799   4.172   5.493   9.375
 1602SOL    HW2 7800   4.058   5.483   9.491
 1603SOL     OW 7801  -9.915   7.197  -5.911
 1603SOL    HW1 7802  -9.998   7.175  -5.860
 1603SOL    HW2 7803  -4.930   7.271  -5.976
 1604SOL     OW 7804   3.826   2.225   9.062
 1604SOL    HW1 7805  -1.082   2.248   9.054
 1604SOL    HW2 7806  -1.227   2.254   8.980
 1605SOL     OW 7807   7.769   3.523   2.664
 1605SOL    HW1 7808   7.851   3.562   2.624
 1605SOL    HW2 7809  12.693   3.567   2.624
 1606SOL     OW 7810   5.124  -7.148   3.583
 1606SOL    HW1 7811   5.101  -7.093   3.664
 1606SOL    HW2 7812   5.222  -7.164   3.582
 1607SOL     OW 7813   9.203   1.853  17.056
 1607SOL    HW1 7814   9.220   1.755  17.043
 1607SOL    HW2 7815  14.134   1.866  17.121
 1608SOL     OW 7816   0.737  -2.194  12.428
 1608SOL    HW1 7817   0.801  -2.137  12.479
 1608SOL    HW2 7818   0.648  -2.192  12.472
 1609SOL     OW 7819  -5.945   5.015  -6.656
 1609SOL    HW1 7820  -5.969   5.111  -6.642
 1609SOL    HW2 7821  -1.013   4.957 -14.627
 1610SOL     OW 7822   4.124   8.818  -0.771
 1610SOL    HW1 7823  -0.956   8.753  -0.780
 1610SOL    HW2 7824   4.091   8.910  -0.790
 1611SOL     OW 7825   0.084   1.407   5.907
 1611SOL    HW1 7826  -0.007   1.419   5.870
 1611SOL    HW2 7827   0.108   1.310   5.907
 1612SOL     OW 7828  10.239   4.038  13.280
 1612SOL    HW1 7829  10.158   3.979  13.281
 1612SOL    HW2 7830  10.281  -0.966  13.371
 1613SOL     OW 7831   0.888 -14.723  24.444
 1613SOL    HW1 7832   0.828  -9.782  24.396
 1613SOL    HW2 7833   0.844 -14.634  24.449
 1614SOL     OW 7834   4.287  -0.350  15.503
 1614SOL    HW1 7835   4.249  -0.274  15.451
 1614SOL    HW2 7836   4.351  -0.315  15.572
 1615SOL     OW 7837   5.113   5.111   6.895
 1615SOL    HW1 7838   5.025   5.077   6.860
 1615SOL    HW2 7839   5.123   5.082   6.990
 1616SOL     OW 7840   6.182  -4.743   9.715
 1616SOL    HW1 7841   6.094  -4.780   9.743
 1616SOL    HW2 7842   6.248   0.187   9.703
 1617SOL     OW 7843   6.840  -7.803   5.780
 1617SOL    HW1 7844   6.889  -7.890   5.771
 1617SOL    HW2 7845   6.905  -7.732   5.806
 1618SOL     OW 7846   4.387   0.210  18.194
 1618SOL    HW1 7847   4.310   0.270  18.219
 1618SOL    HW2 7848   4.352   0.119  10.164
 1619SOL     OW 7849  -1.162   4.070   8.381
 1619SOL    HW1 7850  -1.239   4.011   8.405
 1619SOL    HW2 7851  -1.157   4.147   8.444
 1620SOL     OW 7852   7.432  -6.903  -1.984
 1620SOL    HW1 7853   7.372  -6.824   6.015
 1620SOL    HW2 7854   7.400  -1.955  -1.908
 1621SOL     OW 7855   1.561   1.986   3.029
 1621SOL    HW1 7856   1.616   1.983   2.945
 1621SOL    HW2 7857   1.617   1.956   3.106
 1622SOL     OW 7858   4.908  -0.184   1.915
 1622SOL    HW1 7859   5.003  -0.189   1.882
 1622SOL    HW2 7860   4.861  -0.110   1.867
 1623SOL     OW 7861  -9.545  -5.206   4.097
 1623SOL    HW1 7862  -9.512  -5.224   4.005
 1623SOL    HW2 7863  -9.600  -5.122   4.097
 1624SOL     OW 7864   0.345  -6.199   8.424
 1624SOL    HW1 7865   0.319  -6.294   8.407
 1624SOL    HW2 7866   0.442 -11.199   8.446
 1625SOL     OW 7867   0.721   3.218  10.629
 1625SOL    HW1 7868   5.812   3.251  10.590
 1625SOL    HW2 7869   0.645   3.243  10.568
 1626SOL     OW 7870  -7.852  -7.944  12.912
 1626SOL    HW1 7871  -7.879  -7.891  12.831
 1626SOL    HW2 7872  -7.838  -8.039  12.887
 1627SOL     OW 7873   6.142   3.854  -2.106
 1627SOL    HW1 7874  11.124   3.929  -2.169
 1627SOL    HW2 7875   6.151   3.769  -2.157
 1628SOL     OW 7876   0.275   4.273  -4.096
 1628SOL    HW1 7877   0.199  -0.715  -4.159
 1628SOL    HW2 7878   0.316   4.184  -4.117
 1629SOL     OW 7879   3.967  -3.935   8.544
 1629SOL    HW1 7880   3.907  -3.861   8.515
 1629SOL    HW2 7881   3.959  -4.011   8.479
 1630SOL     OW 7882  -3.306   9.762  13.033
 1630SOL    HW1 7883  -3.249   9.736  13.112
 1630SOL    HW2 7884  -3.311   4.680  12.969
 1631SOL     OW 7885   5.868  -7.224   5.744
 1631SOL    HW1 7886   5.783  -7.207   5.694
 1631SOL    HW2 7887   5.876  -7.157   5.818
 1632SOL     OW 7888   0.937   0.164  11.214
 1632SOL    HW1 7889   0.930   0.092  11.146
 1632SOL    HW2 7890   1.019  -4.786  11.197
 1633SOL     OW 7891  11.409  -1.741  12.906
 1633SOL    HW1 7892  11.312  -1.722  12.925
 1633SOL    HW2 7893  11.425  -1.736  12.808
 1634SOL     OW 7894   0.046   5.655   7.053
 1634SOL    HW1 7895   0.089   5.579  -1.005
 1634SOL    HW2 7896  -0.028   0.615   7.110
 1635SOL     OW 7897   8.572   2.320  13.424
 1635SOL    HW1 7898   8.631   2.243  13.400
 1635SOL    HW2 7899   8.518   2.347  13.344
 1636SOL     OW 7900  -4.135   4.365  10.059
 1636SOL    HW1 7901  -4.220   4.394  10.015
 1636SOL    HW2 7902  -4.070   4.337   1.981
 1637SOL     OW 7903   5.586   0.111   4.033
 1637SOL    HW1 7904   5.490   0.085  -3.964
 1637SOL    HW2 7905   5.596   0.209  -3.959
 1638SOL     OW 7906   4.751   4.468  25.214
 1638SOL    HW1 7907  -5.331   4.486  25.147
 1638SOL    HW2 7908  -0.279   9.513  17.294
 1639SOL     OW 7909   7.453   8.452   3.071
 1639SOL    HW1 7910   7.427   8.385   3.141
 1639SOL    HW2 7911   2.547   8.463   3.070
 1640SOL     OW 7912   8.294  -2.187   3.474
 1640SOL    HW1 7913   8.383  -2.167   3.433
 1640SOL    HW2 7914   8.306   2.788   3.569
 1641SOL     OW 7915  -3.203   3.575   2.673
 1641SOL    HW1 7916  -3.261   3.629   2.733
 1641SOL    HW2 7917  -3.120   3.626  -5.358
 1642SOL     OW 7918   5.229  -2.536   8.452
 1642SOL    HW1 7919   5.151  -2.576   8.501
 1642SOL    HW2 7920   5.208  -2.531   8.354
 1643SOL     OW 7921   3.179  -1.373  -5.903
 1643SOL    HW1 7922   3.092  -1.387  -5.951
 1643SOL    HW2 7923   3.164  -1.384  -5.805
 1644SOL     OW 7924  -2.198  -1.906  13.013
 1644SOL    HW1 7925  -2.153  -1.822  12.983
 1644SOL    HW2 7926  -2.291  -1.884  21.052
 1645SOL     OW 7927   1.144   5.803   3.781
 1645SOL    HW1 7928   6.129   5.707   3.801
 1645SOL    HW2 7929  11.075   5.859   3.804
 1646SOL     OW 7930   1.322   5.635  12.256
 1646SOL    HW1 7931  -3.672   5.544  12.297
 1646SOL    HW2 7932   1.227   0.660  12.268
 1647SOL     OW 7933   5.766   1.457   5.398
 1647SOL    HW1 7934   0.797   1.526   5.335
 1647SOL    HW2 7935   5.839   1.394   5.424
 1648SOL     OW 7936   2.621  -7.539  12.097
 1648SOL    HW1 7937   2.671  -7.620   4.120
 1648SOL    HW2 7938   2.544  -7.522   4.150
 1649SOL     OW 7939   9.393   0.583   6.077
 1649SOL    HW1 7940   9.440   5.543   6.001
 1649SOL    HW2 7941   9.299   0.549   6.083
 1650SOL     OW 7942  11.619   6.721   4.471
 1650SOL    HW1 7943  11.641   1.669   4.386
 1650SOL    HW2 7944  11.630   6.658   4.548
 1651SOL     OW 7945   5.618  -3.745  11.531
 1651SOL    HW1 7946   5.540  -3.714  11.585
 1651SOL    HW2 7947   5.585  -3.792  11.449
 1652SOL     OW 7948   8.140  -2.684  14.445
 1652SOL    HW1 7949   8.096  -2.774  14.438
 1652SOL    HW2 7950   8.217  -2.680   6.373
 1653SOL     OW 7951   3.849   4.849   1.449
 1653SOL    HW1 7952  -1.213   4.896  -6.492
 1653SOL    HW2 7953   3.793   4.784   1.398
 1654SOL     OW 7954   1.868   6.659  10.764
 1654SOL    HW1 7955   1.895   6.563  10.753
 1654SOL    HW2 7956   1.907   6.694  10.849
 1655SOL     OW 7957  -1.160   2.258   3.864
 1655SOL    HW1 7958  -1.175   2.311   3.948
 1655SOL    HW2 7959  -1.229   2.283   3.796
 1656SOL     OW 7960  -1.404  -6.917   9.933
 1656SOL    HW1 7961  -1.418  -1.993   9.876
 1656SOL    HW2 7962  -1.306  -1.893   9.940
 1657SOL     OW 7963   1.698   5.001   6.012
 1657SOL    HW1 7964   1.696   4.907  -1.963
 1657SOL    HW2 7965   1.688  -5.009   5.912
 1658SOL     OW 7966  -9.178   1.128   1.327
 1658SOL    HW1 7967  -4.182   1.227   1.342
 1658SOL    HW2 7968  -4.110   1.090   1.394
 1659SOL     OW 7969   6.176  -2.994   2.906
 1659SOL    HW1 7970   6.181  -2.918   2.971
 1659SOL    HW2 7971   6.135  -2.962   2.821
 1660SOL     OW 7972  -1.709   1.329   2.362
 1660SOL    HW1 7973  -1.672   1.289   2.278
 1660SOL    HW2 7974  -1.808   1.339   2.354
 1661SOL     OW 7975  -6.328 -10.413   2.294
 1661SOL    HW1 7976  -6.275 -10.380   2.372
 1661SOL    HW2 7977  -6.353 -10.336   2.236
 1662SOL     OW 7978   4.141   2.864   0.332
 1662SOL    HW1 7979   4.128   2.849   0.234
 1662SOL    HW2 7980   4.201   2.793   0.368
 1663SOL     OW 7981   1.488  -5.943  -6.369
 1663SOL    HW1 7982   6.542  -5.861  -6.399
 1663SOL    HW2 7983   6.416  -5.960  -6.430
 1664SOL     OW 7984   0.370   3.781   4.674
 1664SOL    HW1 7985   0.420  -1.256   4.593
 1664SOL    HW2 7986   0.350  -1.126   4.664
 1665SOL     OW 7987   6.046   6.260  14.611
 1665SOL    HW1 7988   6.056   6.301  14.702
 1665SOL    HW2 7989   6.027   6.162  14.620
 1666SOL     OW 7990   2.435   5.758   2.907
 1666SOL    HW1 7991   2.521   5.758   2.857
 1666SOL    HW2 7992   2.411   5.664  10.941
 1667SOL     OW 7993  11.519  -1.148   8.721
 1667SOL    HW1 7994  11.582  -1.127   8.795
 1667SOL    HW2 7995  11.439  -1.197   8.757
 1668SOL     OW 7996  -0.418   3.510  -5.924
 1668SOL    HW1 7997  -0.431   3.603  -5.889
 1668SOL    HW2 7998  -0.351   3.512  -5.998
 1669SOL     OW 7999  -0.034   4.815   3.113
 1669SOL    HW1 8000  -0.010  -0.104   3.068
 1669SOL    HW2 8001  -0.110   4.772   3.065
 1670SOL     OW 8002   4.313  -2.570  -1.792
 1670SOL    HW1 8003   4.275  -2.520  -1.870
 1670SOL    HW2 8004   4.243  -2.632  -1.756
 1671SOL     OW 8005   5.915   2.418  22.392
 1671SOL    HW1 8006   5.887   2.466  22.475
 1671SOL    HW2 8007  11.018   2.401  22.394
 1672SOL     OW 8008   5.663  -3.719  12.549
 1672SOL    HW1 8009  10.605  -3.723  12.627
 1672SOL    HW2 8010   5.751  -3.760  12.575
 1673SOL     OW 8011  -4.729  -2.010  13.949
 1673SOL    HW1 8012   0.341  -1.934   5.950
 1673SOL    HW2 8013  -4.755  -2.042  14.040
 1674SOL     OW 8014   5.882  -2.395  14.195
 1674SOL    HW1 8015   5.889  -2.454  14.275
 1674SOL    HW2 8016   5.938  -2.313  14.209
 1675SOL     OW 8017   3.779  -7.253   1.915
 1675SOL    HW1 8018  -1.290  -7.292   1.981
 1675SOL    HW2 8019   3.756  -7.285   1.823
 1676SOL     OW 8020   0.488   7.809   6.640
 1676SOL    HW1 8021   0.512   7.721   6.681
 1676SOL    HW2 8022   0.562   7.841   6.582
 1677SOL     OW 8023   1.567  -3.301   2.021
 1677SOL    HW1 8024   1.637  -3.333   2.084
 1677SOL    HW2 8025   1.558  -3.365   9.953
 1678SOL     OW 8026  -1.088  -2.484   7.087
 1678SOL    HW1 8027  -1.061  -2.447   6.998
 1678SOL    HW2 8028  -1.108  -2.581   7.078
 1679SOL     OW 8029   0.808   6.345  -9.490
 1679SOL    HW1 8030   0.892   1.308  -9.445
 1679SOL    HW2 8031   0.820   6.440  -9.518
 1680SOL     OW 8032   2.846  -2.079  12.086
 1680SOL    HW1 8033   7.789  -2.036  12.152
 1680SOL    HW2 8034   2.836  -2.178   4.083
 1681SOL     OW 8035   1.251  -1.998   2.061
 1681SOL    HW1 8036   1.250  -2.095  -5.972
 1681SOL    HW2 8037   6.348  -1.973   2.091
 1682SOL     OW 8038  10.107  -0.772   1.543
 1682SOL    HW1 8039  10.056  -0.831   1.480
 1682SOL    HW2 8040   5.048  -0.758   1.627
 1683SOL     OW 8041  -3.274  -3.282  -3.052
 1683SOL    HW1 8042  -3.208   1.649  -3.035
 1683SOL    HW2 8043  -3.364  -3.321  -3.069
 1684SOL     OW 8044  11.850   1.991  -3.993
 1684SOL    HW1 8045  11.925   2.057  -4.002
 1684SOL    HW2 8046  11.800   1.985  -4.080
 1685SOL     OW 8047   3.273  -0.058   2.527
 1685SOL    HW1 8048   3.214   4.876   2.564
 1685SOL    HW2 8049   3.244  -4.974  -5.447
 1686SOL     OW 8050   9.575   4.372  11.659
 1686SOL    HW1 8051   9.590   4.373  11.758
 1686SOL    HW2 8052   9.539   4.283  11.632
 1687SOL     OW 8053   5.208  -3.999   2.024
 1687SOL    HW1 8054   5.300  -3.962   2.020
 1687SOL    HW2 8055   5.144   1.070   1.979
 1688SOL     OW 8056   7.707   2.742   1.705
 1688SOL    HW1 8057   7.729   2.724   1.609
 1688SOL    HW2 8058   7.615   2.782   1.712
 1689SOL     OW 8059   0.232 -10.367   5.179
 1689SOL    HW1 8060   0.209 -10.452  -2.877
 1689SOL    HW2 8061   5.198 -10.368   5.271
 1690SOL     OW 8062   1.683   7.471   2.440
 1690SOL    HW1 8063  -3.372   7.557   2.432
 1690SOL    HW2 8064   1.680   7.439   2.535
 1691SOL     OW 8065  -2.600  -2.848  -3.274
 1691SOL    HW1 8066  -7.571  -2.763  -3.233
 1691SOL    HW2 8067  -2.651  -2.826  -3.357
 1692SOL     OW 8068   2.014   2.251  -0.654
 1692SOL    HW1 8069   7.060   2.263  -0.744
 1692SOL    HW2 8070   7.077   2.293  -0.584
 1693SOL     OW 8071   4.258   1.681   4.418
 1693SOL    HW1 8072   4.342   1.692   4.366
 1693SOL    HW2 8073   4.279   1.683   4.516
 1694SOL     OW 8074  -1.711  -1.796 -14.356
 1694SOL    HW1 8075  -1.746  -1.782 -14.263
 1694SOL    HW2 8076  -1.777  -1.848 -14.409
 1695SOL     OW 8077   0.898   1.258   4.668
 1695SOL    HW1 8078   0.983   1.307   4.683
 1695SOL    HW2 8079   0.900   1.171   4.718
 1696SOL     OW 8080   8.355   3.078  -2.390
 1696SOL    HW1 8081   8.420   3.110  -2.321
 1696SOL    HW2 8082   3.399   3.025  -2.460
 1697SOL     OW 8083  10.558   4.319   8.355
 1697SOL    HW1 8084  10.468  -0.728   8.369
 1697SOL    HW2 8085  10.626   4.270   8.410
 1698SOL     OW 8086   9.794  -2.779  14.704
 1698SOL    HW1 8087   9.869  -2.713  14.695
 1698SOL    HW2 8088   9.812  -2.839  14.782
 1699SOL     OW 8089   4.493  -6.201   6.162
 1699SOL    HW1 8090   4.417  -6.137   6.151
 1699SOL    HW2 8091   4.577  -6.151   6.184
 1700SOL     OW 8092  -5.167   1.313  -2.214
 1700SOL    HW1 8093  -0.172  -3.782  -2.172
 1700SOL    HW2 8094  -0.240   1.370   5.821
 1701SOL     OW 8095   6.150  -1.671  -2.975
 1701SOL    HW1 8096   6.109  -1.741  -2.917
 1701SOL    HW2 8097   6.162  -1.587  -2.923
 1702SOL     OW 8098   2.199   2.194  11.694
 1702SOL    HW1 8099   2.189   2.144  11.781
 1702SOL    HW2 8100   2.284   2.166  11.649
 1703SOL     OW 8101   7.164  -8.629  12.395
 1703SOL    HW1 8102   7.247  -8.677  12.424
 1703SOL    HW2 8103   7.086  -8.661  12.449
 1704SOL     OW 8104   6.206   0.244   6.636
 1704SOL    HW1 8105   6.294  -4.719   6.657
 1704SOL    HW2 8106   6.134  -4.717   6.690
 1705SOL     OW 8107   5.109   4.635  21.432
 1705SOL    HW1 8108   5.015   4.620  21.403
 1705SOL    HW2 8109   5.112   4.661  13.520
 1706SOL     OW 8110   3.719   3.853  -2.182
 1706SOL    HW1 8111   3.766   3.782  -2.233
 1706SOL    HW2 8112   3.783   3.925  -2.156
 1707SOL     OW 8113  -0.920   2.380  -3.983
 1707SOL    HW1 8114  -0.847   2.316  -3.960
 1707SOL    HW2 8115  -0.927   7.393  -4.082
 1708SOL     OW 8116   4.898   2.596  -5.745
 1708SOL    HW1 8117   4.987   2.583  -5.703
 1708SOL    HW2 8118   4.827   2.559  -5.685
 1709SOL     OW 8119  10.947   2.875  13.355
 1709SOL    HW1 8120  10.890   2.944  21.407
 1709SOL    HW2 8121   6.038   2.901  21.369
 1710SOL     OW 8122   6.567  -7.925   9.017
 1710SOL    HW1 8123   6.476  -7.935   8.976
 1710SOL    HW2 8124   6.577  -7.989   9.094
 1711SOL     OW 8125   5.138  11.197  -7.856
 1711SOL    HW1 8126   5.217  11.258  -7.871
 1711SOL    HW2 8127   5.066  11.248  -7.809
 1712SOL     OW 8128   6.146   4.834   5.773
 1712SOL    HW1 8129   6.068   4.783   5.809
 1712SOL    HW2 8130   6.210   4.771  -2.281
 1713SOL     OW 8131  -5.416   7.467   3.467
 1713SOL    HW1 8132  -5.415   7.369   3.488
 1713SOL    HW2 8133  -5.474   7.515   3.533
 1714SOL     OW 8134  13.732  -6.981   8.558
 1714SOL    HW1 8135  13.661  -7.048   0.572
 1714SOL    HW2 8136  13.749  -6.923   8.637
 1715SOL     OW 8137   6.060   3.841  -1.840
 1715SOL    HW1 8138   6.091   3.845  -1.935
 1715SOL    HW2 8139   5.972   3.887  -1.832
 1716SOL     OW 8140   8.739  -3.069  10.035
 1716SOL    HW1 8141   8.768  -2.979  10.001
 1716SOL    HW2 8142   8.796  -3.140   9.994
 1717SOL     OW 8143  -2.562   2.749  11.192
 1717SOL    HW1 8144  -2.488   2.714  11.249
 1717SOL    HW2 8145  -2.583   2.843  11.219
 1718SOL     OW 8146   0.518   1.864   3.654
 1718SOL    HW1 8147   0.461   1.787   3.684
 1718SOL    HW2 8148   0.460   1.931   3.607
 1719SOL     OW 8149   5.126  -5.968  14.647
 1719SOL    HW1 8150   5.203  -5.929  14.698
 1719SOL    HW2 8151   5.041  -5.929  14.680
 1720SOL     OW 8152   4.318  -0.606   0.925
 1720SOL    HW1 8153   4.231  -0.598   0.974
 1720SOL    HW2 8154   4.300   4.396   0.826
 1721SOL     OW 8155   6.023  -4.518   9.198
 1721SOL    HW1 8156   6.097  -4.457   9.226
 1721SOL    HW2 8157   5.936  -4.470   9.202
 1722SOL     OW 8158   3.695  -2.248   5.933
 1722SOL    HW1 8159   3.675  -2.248   6.031
 1722SOL    HW2 8160   3.677  -2.340   5.896
 1723SOL     OW 8161   5.706  -2.805   4.011
 1723SOL    HW1 8162  10.731  -2.778   4.106
 1723SOL    HW2 8163   5.716  -2.904   4.002
 1724SOL     OW 8164   5.044  -3.316   8.526
 1724SOL    HW1 8165   5.086  -3.384   8.586
 1724SOL    HW2 8166   4.999  -3.363   8.449
 1725SOL     OW 8167   4.995  -4.751   4.051
 1725SOL    HW1 8168   5.066  -4.785  11.998
 1725SOL    HW2 8169   4.949  -4.829  12.103
 1726SOL     OW 8170   0.345   0.143   6.040
 1726SOL    HW1 8171   0.288   0.222   6.018
 1726SOL    HW2 8172   0.437   0.158   6.006
 1727SOL     OW 8173  -5.415   0.265  -7.706
 1727SOL    HW1 8174  -5.354   0.306  -7.637
 1727SOL    HW2 8175  -5.413  -4.839  -7.697
 1728SOL     OW 8176   8.583   2.388   0.842
 1728SOL    HW1 8177   8.671   2.434   8.868
 1728SOL    HW2 8178   8.514   2.456   0.816
 1729SOL     OW 8179  -3.335  -2.501  11.650
 1729SOL    HW1 8180   1.581  -2.486  11.692
 1729SOL    HW2 8181  -3.339  -2.475  11.553
 1730SOL     OW 8182  10.820  -5.402   0.219
 1730SOL    HW1 8183  10.840  -5.495   0.189
 1730SOL    HW2 8184  10.796  -5.346  -7.869
 1731SOL     OW 8185   2.263  -2.035   6.252
 1731SOL    HW1 8186   2.213  -1.968   6.199
 1731SOL    HW2 8187   2.271  -2.004   6.347
 1732SOL     OW 8188   6.337   0.914  -6.572
 1732SOL    HW1 8189   6.363   0.818  -6.563
 1732SOL    HW2 8190   1.268   0.925  -6.648
 1733SOL     OW 8191   9.689  -2.160  -0.835
 1733SOL    HW1 8192   9.660  -2.078  -0.885
 1733SOL    HW2 8193   9.690  -2.140  -0.737
 1734SOL     OW 8194   6.444  -4.664  -2.404
 1734SOL    HW1 8195   6.345  -4.651  -2.410
 1734SOL    HW2 8196  11.472  -4.701  -2.314
 1735SOL     OW 8197   6.213   4.139   8.936
 1735SOL    HW1 8198   6.196   4.138   8.838
 1735SOL    HW2 8199   6.260   4.055   8.963
 1736SOL     OW 8200   3.566  -1.666  -1.899
 1736SOL    HW1 8201   3.541  -1.706  -1.811
 1736SOL    HW2 8202   3.528  -1.721  -1.973
 1737SOL     OW 8203   1.668  -0.130   3.876
 1737SOL    HW1 8204   1.728  -0.064   3.830
 1737SOL    HW2 8205   1.642  -0.202   3.811
 1738SOL     OW 8206   0.213  -5.716  -0.722
 1738SOL    HW1 8207   0.252  -5.703  -0.631
 1738SOL    HW2 8208   0.134  -5.656  -0.734
 1739SOL     OW 8209   5.418  -0.043   9.046
 1739SOL    HW1 8210   5.412  -0.142   9.048
 1739SOL    HW2 8211   5.337  -0.003   9.089
 1740SOL     OW 8212   0.355  10.813  -1.684
 1740SOL    HW1 8213   0.282  10.778  -1.625
 1740SOL    HW2 8214   0.346   5.767  -1.775
 1741SOL     OW 8215   8.671  -2.638  -1.930
 1741SOL    HW1 8216   8.630  -2.725  -1.904
 1741SOL    HW2 8217   8.722  -2.600  -1.852
 1742SOL     OW 8218   4.245   1.674   0.198
 1742SOL    HW1 8219   4.290   1.599   0.151
 1742SOL    HW2 8220   4.254   1.758   0.144
 1743SOL     OW 8221   1.442   4.368   9.892
 1743SOL    HW1 8222   1.533   4.389   9.856
 1743SOL    HW2 8223   1.411  -5.567   9.950
 1744SOL     OW 8224  10.450   4.439  -3.173
 1744SOL    HW1 8225  10.449  -0.604  -3.266
 1744SOL    HW2 8226  10.398   4.524  -3.172
 1745SOL     OW 8227  -7.953   3.815   0.840
 1745SOL    HW1 8228  -7.976   3.878   0.914
 1745SOL    HW2 8229  -7.946   3.865   0.754
 1746SOL     OW 8230  -2.692   8.277   7.183
 1746SOL    HW1 8231  -2.669   8.338   7.258
 1746SOL    HW2 8232  -2.652   3.182   7.199
 1747SOL     OW 8233  -1.009  -6.960  12.502
 1747SOL    HW1 8234  -0.962  -6.875  12.474
 1747SOL    HW2 8235  -1.079  -1.978  12.434
 1748SOL     OW 8236   5.657   2.190  10.508
 1748SOL    HW1 8237   5.635   2.287  10.519
 1748SOL    HW2 8238   5.680   2.151  10.597
 1749SOL     OW 8239   4.144   1.985  10.088
 1749SOL    HW1 8240   4.102   1.895  10.100
 1749SOL    HW2 8241   4.213   1.980  10.016
 1750SOL     OW 8242   5.404   5.036  -5.513
 1750SOL    HW1 8243   5.498   5.045  -5.480
 1750SOL    HW2 8244   5.343   0.086  -5.456
 1751SOL     OW 8245   6.838  -4.143   5.901
 1751SOL    HW1 8246   6.878  -4.116   5.988
 1751SOL    HW2 8247   6.796  -4.233   5.910
 1752SOL     OW 8248   6.045   8.537  -6.145
 1752SOL    HW1 8249   6.017   3.626  -6.126
 1752SOL    HW2 8250   6.135   8.520  -6.105
 1753SOL     OW 8251   5.748  -0.778  15.391
 1753SOL    HW1 8252   5.815  -0.841  15.430
 1753SOL    HW2 8253   5.664  -0.780  15.445
 1754SOL     OW 8254  -0.055   4.318  17.788
 1754SOL    HW1 8255  -0.026   4.365  17.871
 1754SOL    HW2 8256  -0.126   4.251  17.810
 1755SOL     OW 8257   9.727  -2.596  11.237
 1755SOL    HW1 8258   9.642  -2.640  11.207
 1755SOL    HW2 8259   9.712  -2.553  11.326
 1756SOL     OW 8260   5.099   7.724   4.738
 1756SOL    HW1 8261   5.058   2.631   4.713
 1756SOL    HW2 8262   5.054   7.797   4.687
 1757SOL     OW 8263   1.264  -3.844  -6.703
 1757SOL    HW1 8264   1.179  -3.880  -6.742
 1757SOL    HW2 8265   1.270  -3.868  -6.607
 1758SOL     OW 8266   1.236  -2.728   3.670
 1758SOL    HW1 8267   6.202  -2.781   3.595
 1758SOL    HW2 8268   1.321  -2.770   3.699
 1759SOL     OW 8269   0.286  -2.108   4.021
 1759SOL    HW1 8270   0.371  -2.156   3.996
 1759SOL    HW2 8271   5.271  -2.125   4.117
 1760SOL     OW 8272   7.197   3.434   2.989
 1760SOL    HW1 8273   7.136   3.503   3.029
 1760SOL    HW2 8274   7.291   3.451   3.018
 1761SOL     OW 8275  -0.611   3.947   9.406
 1761SOL    HW1 8276  -0.705  -1.043   9.377
 1761SOL    HW2 8277  -0.602   3.969   9.503
 1762SOL     OW 8278  -3.258   1.824  -5.436
 1762SOL    HW1 8279  -3.216  -3.111  -5.493
 1762SOL    HW2 8280  -3.187   1.777  -5.384
 1763SOL     OW 8281  -1.921  -1.818   0.623
 1763SOL    HW1 8282  -1.952  -1.801   0.716
 1763SOL    HW2 8283  -1.822  -1.802   0.617
 1764SOL     OW 8284   5.211   2.037  -2.857
 1764SOL    HW1 8285   5.114   2.011   5.149
 1764SOL    HW2 8286   5.267   1.959  -2.882
 1765SOL     OW 8287   0.516  -3.741   7.112
 1765SOL    HW1 8288   5.497  -3.652   7.152
 1765SOL    HW2 8289   0.610  -3.736   7.077
 1766SOL     OW 8290   1.767   5.739  -5.570
 1766SOL    HW1 8291   1.667   0.732  -5.569
 1766SOL    HW2 8292   1.798   5.833  -5.561
 1767SOL     OW 8293   6.448  -1.393   0.155
 1767SOL    HW1 8294   6.416  -1.319   0.096
 1767SOL    HW2 8295   6.413  -1.380   0.247
 1768SOL     OW 8296   1.251   0.274  14.331
 1768SOL    HW1 8297   1.293   0.253  14.243
 1768SOL    HW2 8298   1.319   0.316  14.391
 1769SOL     OW 8299   6.333  -0.004  12.738
 1769SOL    HW1 8300   6.337  -0.096  12.777
 1769SOL    HW2 8301   6.408   0.051  12.775
 1770SOL     OW 8302   5.271   4.293   8.491
 1770SOL    HW1 8303   5.330   9.365   0.528
 1770SOL    HW2 8304  10.205   4.342   8.440
 1771SOL     OW 8305   4.298   2.276   8.211
 1771SOL    HW1 8306   4.332   2.363   8.176
 1771SOL    HW2 8307   4.363   2.203   8.189
 1772SOL     OW 8308  10.115  -4.429   4.873
 1772SOL    HW1 8309  10.060   0.599  -3.056
 1772SOL    HW2 8310  10.066   0.508   4.818
 1773SOL     OW 8311   1.520  -3.251   7.281
 1773SOL    HW1 8312   1.570  -3.217   7.360
 1773SOL    HW2 8313   1.576  -3.243   7.199
 1774SOL     OW 8314  -4.333 -10.065   6.217
 1774SOL    HW1 8315  -4.371  -9.982   6.256
 1774SOL    HW2 8316  -4.406 -10.120   6.177
 1775SOL     OW 8317   1.026   4.118   3.057
 1775SOL    HW1 8318   1.029   4.208   3.099
 1775SOL    HW2 8319   1.031   4.047   3.128
 1776SOL     OW 8320  -0.196  -0.017  13.485
 1776SOL    HW1 8321  -0.255  -4.943  13.503
 1776SOL    HW2 8322  -0.181  -0.025  13.387
 1777SOL     OW 8323  -0.278   1.529  -8.620
 1777SOL    HW1 8324  -0.373   1.517  -8.646
 1777SOL    HW2 8325  -0.269   1.516  -8.521
 1778SOL     OW 8326  -2.284   2.193  -3.886
 1778SOL    HW1 8327  -2.342   2.210  -3.807
 1778SOL    HW2 8328  -2.336   2.145  -3.956
 1779SOL     OW 8329   9.480  -3.868   7.951
 1779SOL    HW1 8330   9.498  -3.772   7.976
 1779SOL    HW2 8331   9.549  -3.898   7.885
 1780SOL     OW 8332   4.755   2.658   5.191
 1780SOL    HW1 8333   4.663   2.621   5.184
 1780SOL    HW2 8334   4.800   2.620   5.272
 1781SOL     OW 8335   6.292   1.672  15.454
 1781SOL    HW1 8336   6.373   1.651  15.400
 1781SOL    HW2 8337   6.311   1.749  15.515
 1782SOL     OW 8338   8.769   4.908 -13.743
 1782SOL    HW1 8339   8.707   4.983 -13.720
 1782SOL    HW2 8340   8.823   4.883 -13.662
 1783SOL     OW 8341   0.160   2.267  14.187
 1783SOL    HW1 8342   0.067   2.288  14.217
 1783SOL    HW2 8343   0.220   2.259  14.267
 1784SOL     OW 8344   0.048  -3.806   1.902
 1784SOL    HW1 8345   0.054  -3.780   1.806
 1784SOL    HW2 8346   0.017  -3.727   1.955
 1785SOL     OW 8347   4.436  -2.541   3.070
 1785SOL    HW1 8348   4.373  -2.585   3.006
 1785SOL    HW2 8349   4.403  -2.556   3.164
 1786SOL     OW 8350  11.426   6.444 -10.387
 1786SOL    HW1 8351  11.479   6.446 -10.302
 1786SOL    HW2 8352  11.462   6.372 -10.447
 1787SOL     OW 8353  -0.155   4.740   3.817
 1787SOL    HW1 8354  -0.217   4.808   3.857
 1787SOL    HW2 8355  -0.061   4.770   3.830
 1788SOL     OW 8356   1.459   7.509  -0.856
 1788SOL    HW1 8357   1.423   7.423  -0.893
 1788SOL    HW2 8358  11.441   7.585  -0.915
 1789SOL     OW 8359   7.903   3.540   1.427
 1789SOL    HW1 8360   7.804   3.550   1.415
 1789SOL    HW2 8361   7.940   3.484   1.353
 1790SOL     OW 8362   3.786   2.045  -3.332
 1790SOL    HW1 8363   3.837   1.995  -3.402
 1790SOL    HW2 8364  -1.187   2.017  -3.242
 1791SOL     OW 8365  -2.713   2.971   8.297
 1791SOL    HW1 8366  -2.652   3.050   8.308
 1791SOL    HW2 8367  -2.663  -2.118   8.316
 1792SOL     OW 8368   7.206  -7.882   6.325
 1792SOL    HW1 8369   2.103  -7.898   6.319
 1792SOL    HW2 8370   2.220  -7.786   6.309
 1793SOL     OW 8371   7.429  -7.697   9.223
 1793SOL    HW1 8372   7.390  -7.771   9.169
 1793SOL    HW2 8373   7.496  -7.647   9.168
 1794SOL     OW 8374   3.732   7.632   2.564
 1794SOL    HW1 8375   3.726   7.575   2.646
 1794SOL    HW2 8376   3.828   7.650   2.543
 1795SOL     OW 8377   3.649   8.631  13.075
 1795SOL    HW1 8378   3.744   8.619  13.045
 1795SOL    HW2 8379   3.632   8.729  13.090
 1796SOL     OW 8380   4.758   0.317   3.042
 1796SOL    HW1 8381   4.714   0.283   2.959
 1796SOL    HW2 8382   4.838   0.371   3.018
 1797SOL     OW 8383  -0.483   1.511  13.942
 1797SOL    HW1 8384  -0.519   6.445  13.882
 1797SOL    HW2 8385  -0.462   1.473  14.031
 1798SOL     OW 8386   0.947  -0.879  -8.461
 1798SOL    HW1 8387   1.005  -0.917  -8.534
 1798SOL    HW2 8388   0.968  -0.926  -8.376
 1799SOL     OW 8389  -0.236  -0.522   1.642
 1799SOL    HW1 8390  -0.264  -0.477   1.726
 1799SOL    HW2 8391  -0.165  -0.590   1.661
 1800SOL     OW 8392  11.277  -1.556  21.459
 1800SOL    HW1 8393   6.206  -1.631  21.463
 1800SOL    HW2 8394  11.234  -1.471  21.488
 1801SOL     OW 8395  -0.517  -2.405  -0.975
 1801SOL    HW1 8396  -0.429  -2.377   6.996
 1801SOL    HW2 8397  -0.538  -2.348  -0.895
 1802SOL     OW 8398   6.583  -3.031   4.979
 1802SOL    HW1 8399   6.499  -3.021   5.033
 1802SOL    HW2 8400   6.567  -3.094   4.904
 1803SOL     OW 8401 -10.459  12.336   6.890
 1803SOL    HW1 8402  -5.409  12.251   6.862
 1803SOL    HW2 8403 -10.393  12.411   6.886
 1804SOL     OW 8404   8.546  -6.059  -6.165
 1804SOL    HW1 8405   8.482  -5.992  -6.128
 1804SOL    HW2 8406   8.506  -1.146  -6.159
 1805SOL     OW 8407   5.127   2.323  -0.632
 1805SOL    HW1 8408   5.081   2.250  -0.682
 1805SOL    HW2 8409   5.186   2.375  -0.694
 1806SOL     OW 8410   6.394  -1.205   1.645
 1806SOL    HW1 8411   6.371  -1.260   1.725
 1806SOL    HW2 8412   6.457  -1.132   1.670
 1807SOL     OW 8413   5.545  11.809  -0.215
 1807SOL    HW1 8414   5.527   6.901  -0.197
 1807SOL    HW2 8415   5.600   6.767  -0.139
 1808SOL     OW 8416   4.157  -7.916   7.434
 1808SOL    HW1 8417   4.207  -7.869   7.362
 1808SOL    HW2 8418   4.220  -7.967   7.492
 1809SOL     OW 8419   0.792   0.167  12.467
 1809SOL    HW1 8420   0.728   0.094  12.493
 1809SOL    HW2 8421   0.867   0.172  12.534
 1810SOL     OW 8422   5.829  -2.747  -6.292
 1810SOL    HW1 8423   5.788  -2.687   1.649
 1810SOL    HW2 8424   5.780   2.171  -6.290
 1811SOL     OW 8425  -1.757  -6.007  -4.374
 1811SOL    HW1 8426   3.249  -5.937  -4.302
 1811SOL    HW2 8427  -1.821  -5.980  -4.446
 1812SOL     OW 8428  -0.791  -0.696   9.338
 1812SOL    HW1 8429  -0.850  -0.770   9.368
 1812SOL    HW2 8430  -0.841  -0.636   9.276
 1813SOL     OW 8431   2.947   2.212   1.614
 1813SOL    HW1 8432   3.043   2.190   1.603
 1813SOL    HW2 8433   2.891   2.132   1.592
 1814SOL     OW 8434   9.145   2.522   3.656
 1814SOL    HW1 8435   9.093   2.595   3.701
 1814SOL    HW2 8436   9.093   2.487  -4.430
 1815SOL     OW 8437   4.526  -8.076   4.679
 1815SOL    HW1 8438   4.496  -8.166   4.646
 1815SOL    HW2 8439   4.448  -8.029   4.721
 1816SOL     OW 8440   3.833  -1.697  -9.909
 1816SOL    HW1 8441   8.889  -1.628  -9.858
 1816SOL    HW2 8442   8.743   3.336  -9.918
 1817SOL     OW 8443   4.654  -5.989   0.067
 1817SOL    HW1 8444   4.748  -5.968   0.095
 1817SOL    HW2 8445   4.590  -5.931   0.119
 1818SOL     OW 8446   9.529  -2.491   8.406
 1818SOL    HW1 8447   9.620  -2.497   8.366
 1818SOL    HW2 8448   9.511  -2.572   8.461
 1819SOL     OW 8449   6.864  -7.513   9.643
 1819SOL    HW1 8450   6.938  -7.520   9.709
 1819SOL    HW2 8451   6.780  -7.549   9.684
 1820SOL     OW 8452  -3.026  -1.867  13.870
 1820SOL    HW1 8453  -2.982  -6.861  13.959
 1820SOL    HW2 8454  -3.106  -1.806  13.864
 1821SOL     OW 8455  11.588  -3.538  -9.778
 1821SOL    HW1 8456  11.652  -3.570  -1.839
 1821SOL    HW2 8457  11.526  -3.612  -9.752
 1822SOL     OW 8458  -3.449  -0.285   4.090
 1822SOL    HW1 8459   1.594  -0.241  -4.001
 1822SOL    HW2 8460  -3.504  -0.364   4.063
 1823SOL     OW 8461   7.031   1.938  -6.383
 1823SOL    HW1 8462   7.126   1.949  -6.355
 1823SOL    HW2 8463   6.970   1.967  -6.309
 1824SOL     OW 8464  -1.694   4.141  -0.470
 1824SOL    HW1 8465  -1.639  -0.908  -0.541
 1824SOL    HW2 8466   3.245   4.075  -0.434
 1825SOL     OW 8467   5.510  -5.694  14.511
 1825SOL    HW1 8468   0.437  -5.721  14.442
 1825SOL    HW2 8469   5.551  -5.607  14.485
 1826SOL     OW 8470  -0.663  -7.144   2.308
 1826SOL    HW1 8471  -0.754  -7.170   2.277
 1826SOL    HW2 8472  -0.630 -12.214  -5.633
 1827SOL     OW 8473   7.416  -3.107   4.859
 1827SOL    HW1 8474   7.416  -3.178   4.788
 1827SOL    HW2 8475   7.406  -3.017   4.817
 1828SOL     OW 8476   0.463   1.185   6.459
 1828SOL    HW1 8477   0.379   1.141   6.491
 1828SOL    HW2 8478   0.513   1.221   6.538
 1829SOL     OW 8479  -2.857  -8.990  10.964
 1829SOL    HW1 8480  -2.866  -8.911  10.903
 1829SOL    HW2 8481  -2.867  -3.955  11.059
 1830SOL     OW 8482   5.364  -8.685  -7.935
 1830SOL    HW1 8483   5.422  -8.604  -7.935
 1830SOL    HW2 8484   5.348  -8.714  -8.029
 1831SOL     OW 8485   5.435  -5.393   4.550
 1831SOL    HW1 8486   5.481  -5.391   4.639
 1831SOL    HW2 8487   5.394 -10.309   4.532
 1832SOL     OW 8488   3.730  -2.129  21.319
 1832SOL    HW1 8489   3.694  -2.218  21.290
 1832SOL    HW2 8490   3.725  -2.123  21.419
 1833SOL     OW 8491   2.533  -2.396  -4.578
 1833SOL    HW1 8492   2.606  -2.329  -4.567
 1833SOL    HW2 8493   7.453  -2.359  -4.542
 1834SOL     OW 8494  10.887  -5.888  -7.151
 1834SOL    HW1 8495   5.864  -5.804  -7.099
 1834SOL    HW2 8496   5.925  -5.865  -7.238
 1835SOL     OW 8497   0.235   1.915  18.426
 1835SOL    HW1 8498   0.182   1.898  18.509
 1835SOL    HW2 8499   0.178   1.898  10.337
 1836SOL     OW 8500  -8.330  -2.483   1.968
 1836SOL    HW1 8501  -8.312  -2.396   1.924
 1836SOL    HW2 8502  -8.246  -2.518   2.010
 1837SOL     OW 8503   8.201  -2.830   1.909
 1837SOL    HW1 8504   8.151  -2.748   1.937
 1837SOL    HW2 8505   8.156  -2.911   1.947
 1838SOL     OW 8506   5.595  -2.368   3.316
 1838SOL    HW1 8507   5.643  -2.329   3.395
 1838SOL    HW2 8508   5.659  -2.418   3.258
 1839SOL     OW 8509   2.905   1.845  14.320
 1839SOL    HW1 8510   2.830   1.911  14.320
 1839SOL    HW2 8511   2.924   1.816  14.414
 1840SOL     OW 8512  12.732  -1.025  -7.991
 1840SOL    HW1 8513  12.642  -1.067  -7.988
 1840SOL    HW2 8514  12.772  -1.024  -7.899
 1841SOL     OW 8515   3.544  -4.128  18.915
 1841SOL    HW1 8516   3.583  -4.149  18.826
 1841SOL    HW2 8517   3.450  -4.162  18.919
 1842SOL     OW 8518   5.920   7.326   2.758
 1842SOL    HW1 8519   5.928   7.355   2.663
 1842SOL    HW2 8520   5.824   2.322   2.786
 1843SOL     OW 8521   1.160   3.390   3.346
 1843SOL    HW1 8522   6.160   3.421   3.441
 1843SOL    HW2 8523   1.215   3.307   3.340
 1844SOL     OW 8524  -0.841   5.729  -5.354
 1844SOL    HW1 8525  -0.865   5.742   2.559
 1844SOL    HW2 8526  -0.907   5.777  -5.296
 1845SOL     OW 8527   7.381  -9.039   2.267
 1845SOL    HW1 8528   7.348  -8.958   2.315
 1845SOL    HW2 8529  12.455  -9.011   2.199
 1846SOL     OW 8530   5.376  -4.544  -3.150
 1846SOL    HW1 8531   5.372  -9.575  -3.246
 1846SOL    HW2 8532   5.287  -9.515   4.889
 1847SOL     OW 8533  10.873  -1.550  -1.313
 1847SOL    HW1 8534  10.932  -1.576  -1.236
 1847SOL    HW2 8535  10.927  -6.504  -1.380
 1848SOL     OW 8536   4.733  -1.310  14.918
 1848SOL    HW1 8537   4.659  -1.360  14.875
 1848SOL    HW2 8538  -0.273  -1.215  14.886
 1849SOL     OW 8539   6.565   1.702   1.431
 1849SOL    HW1 8540   6.650   1.730   1.476
 1849SOL    HW2 8541   1.549   1.603   1.440
 1850SOL     OW 8542   0.067  -3.599  -1.794
 1850SOL    HW1 8543   0.045  -3.580  -1.890
 1850SOL    HW2 8544   0.005  -3.669  -1.759
 1851SOL     OW 8545   5.737   1.045   9.977
 1851SOL    HW1 8546   5.791   0.975  10.023
 1851SOL    HW2 8547   5.705   6.015   9.889
 1852SOL     OW 8548   0.247  -2.525   0.992
 1852SOL    HW1 8549   0.298  -2.456   1.043
 1852SOL    HW2 8550   0.186  -2.479   0.927
 1853SOL     OW 8551  10.341   7.973   2.419
 1853SOL    HW1 8552   0.336   8.054   2.361
 1853SOL    HW2 8553  10.260   7.920   2.394
 1854SOL     OW 8554   2.454  -7.363  -0.036
 1854SOL    HW1 8555   2.544  -7.339   0.000
 1854SOL    HW2 8556   2.401  -7.279  -0.051
 1855SOL     OW 8557   0.752   2.697   1.878
 1855SOL    HW1 8558   0.792   2.611   1.911
 1855SOL    HW2 8559   0.709   2.745   1.955
 1856SOL     OW 8560   5.402   1.536   1.838
 1856SOL    HW1 8561   0.496   1.541   1.850
 1856SOL    HW2 8562   0.368   1.440  -6.175
 1857SOL     OW 8563   6.944  -3.714   4.527
 1857SOL    HW1 8564   6.899  -3.803   4.523
 1857SOL    HW2 8565   6.936  -3.677   4.620
 1858SOL     OW 8566   7.303  -0.232  -5.143
 1858SOL    HW1 8567   2.331  -0.321  -5.174
 1858SOL    HW2 8568   7.225  -0.245  -5.081
 1859SOL     OW 8569  -0.673   4.107  -0.926
 1859SOL    HW1 8570  -0.698   4.202  -0.945
 1859SOL    HW2 8571  -0.660   4.096  -0.828
 1860SOL     OW 8572  10.413   4.679   8.952
 1860SOL    HW1 8573  10.460   4.651   9.036
 1860SOL    HW2 8574  10.331   4.623   8.940
 1861SOL     OW 8575   1.119  -3.913   1.728
 1861SOL    HW1 8576  -3.873  -3.990   1.790
 1861SOL    HW2 8577   1.108  -3.947   1.635
 1862SOL     OW 8578  -3.673  -2.255 -19.325
 1862SOL    HW1 8579  -3.709  -2.344 -19.298
 1862SOL    HW2 8580   1.324  -2.192 -19.247
 1863SOL     OW 8581   6.748   6.876  -3.756
 1863SOL    HW1 8582   6.818   6.911  -3.818
 1863SOL    HW2 8583   6.700   6.953  -3.713
 1864SOL     OW 8584   7.911   9.070   9.436
 1864SOL    HW1 8585   7.951   4.016   9.513
 1864SOL    HW2 8586   2.957   4.150   9.421
 1865SOL     OW 8587   4.616  -1.381   7.743
 1865SOL    HW1 8588   4.533  -1.430   7.771
 1865SOL    HW2 8589   4.651  -1.328   7.821
 1866SOL     OW 8590   0.645   5.693   3.749
 1866SOL    HW1 8591   0.588   5.613   3.731
 1866SOL    HW2 8592   5.664   0.697   3.848
 1867SOL     OW 8593   7.425  -7.327  12.818
 1867SOL    HW1 8594   7.333  -7.290  12.827
 1867SOL    HW2 8595   7.481  -2.291  12.895
 1868SOL     OW 8596   3.947  -6.306   2.788
 1868SOL    HW1 8597   3.935  -6.396   2.746
 1868SOL    HW2 8598   3.938  -6.314   2.887
 1869SOL     OW 8599  -2.059   6.574   2.153
 1869SOL    HW1 8600  -2.045   6.483  10.200
 1869SOL    HW2 8601  -1.972   6.611  10.129
 1870SOL     OW 8602  11.434  -0.227   3.041
 1870SOL    HW1 8603  11.456  -0.159   3.111
 1870SOL    HW2 8604  11.393  -0.181   2.962
 1871SOL     OW 8605   0.902 -10.560   7.294
 1871SOL    HW1 8606   0.909 -10.534   7.198
 1871SOL    HW2 8607   0.855  -5.643   7.301
 1872SOL     OW 8608  -6.852  -0.045   2.186
 1872SOL    HW1 8609  -6.856   0.041   2.237
 1872SOL    HW2 8610  -6.770  -0.096   2.213
 1873SOL     OW 8611   3.725   7.640  11.300
 1873SOL    HW1 8612   3.675   7.558  11.271
 1873SOL    HW2 8613   3.723   7.708  11.227
 1874SOL     OW 8614   0.397  -3.180   4.727
 1874SOL    HW1 8615   0.368  -3.271   4.698
 1874SOL    HW2 8616   0.483  -3.156   4.681
 1875SOL     OW 8617   3.819  -2.474  16.840
 1875SOL    HW1 8618   3.884  -2.537  16.798
 1875SOL    HW2 8619   3.852  -2.447   8.922
 1876SOL     OW 8620   1.933   6.504  12.982
 1876SOL    HW1 8621   1.967   6.533  13.072
 1876SOL    HW2 8622   1.946  -3.604  12.972
 1877SOL     OW 8623  -1.246  -2.906  -2.181
 1877SOL    HW1 8624   3.779  -2.841  -2.108
 1877SOL    HW2 8625   3.731   2.012  -2.140
 1878SOL     OW 8626  -2.276  -1.564  -4.943
 1878SOL    HW1 8627  -2.226   3.527  -4.943
 1878SOL    HW2 8628  -2.245  -1.621   2.989
 1879SOL     OW 8629  12.484  -3.513  18.391
 1879SOL    HW1 8630  12.389   1.480  18.364
 1879SOL    HW2 8631  12.543  -3.573  18.337
 1880SOL     OW 8632   0.608   9.218  -0.075
 1880SOL    HW1 8633   0.668   9.201   0.003
 1880SOL    HW2 8634   0.530   9.273  -0.047
 1881SOL     OW 8635  11.840  -2.138  13.102
 1881SOL    HW1 8636  11.868  -2.219  13.154
 1881SOL    HW2 8637  11.793  -2.166  13.019
 1882SOL     OW 8638   4.180  -0.552  -1.419
 1882SOL    HW1 8639   4.098  -0.548  -1.475
 1882SOL    HW2 8640   4.197  -0.463  -1.377
 1883SOL     OW 8641   5.980   6.288   5.451
 1883SOL    HW1 8642   5.969   6.218   5.381
 1883SOL    HW2 8643   1.051   6.348   5.427
 1884SOL     OW 8644  -4.282  -1.300   1.718
 1884SOL    HW1 8645  -4.316  -1.228   9.665
 1884SOL    HW2 8646  -4.354  -1.324   1.784
 1885SOL     OW 8647   2.809  -1.771  16.843
 1885SOL    HW1 8648   2.811  -1.680  16.884
 1885SOL    HW2 8649   2.719  -1.788  16.803
 1886SOL     OW 8650   7.904   8.257  -4.758
 1886SOL    HW1 8651   7.961   3.260  -4.840
 1886SOL    HW2 8652   7.821   8.205  -4.780
 1887SOL     OW 8653   9.165   0.491  -8.761
 1887SOL    HW1 8654   9.162   0.591  -8.766
 1887SOL    HW2 8655   9.255  -4.546  -8.790
 1888SOL     OW 8656   3.247   2.386  -1.044
 1888SOL    HW1 8657   3.228   2.288  -1.046
 1888SOL    HW2 8658   3.161   2.437  -1.046
 1889SOL     OW 8659  10.239   3.009   4.613
 1889SOL    HW1 8660  10.172   2.946   4.573
 1889SOL    HW2 8661  10.241   2.996   4.712
 1890SOL     OW 8662   4.360  -0.983 -10.120
 1890SOL    HW1 8663   4.309  -1.061 -10.157
 1890SOL    HW2 8664   4.346  -5.983  -2.013
 1891SOL     OW 8665   4.515   3.427   4.241
 1891SOL    HW1 8666   9.438   3.477   4.269
 1891SOL    HW2 8667   4.491   3.360   4.170
 1892SOL     OW 8668   2.559   3.556  15.307
 1892SOL    HW1 8669  -2.497  -1.437   7.384
 1892SOL    HW2 8670   2.611   3.471   7.303
 1893SOL     OW 8671   2.568  -7.699  22.570
 1893SOL    HW1 8672   2.514  -7.781  22.551
 1893SOL    HW2 8673   2.517  -2.613  22.540
 1894SOL     OW 8674   4.751  12.080   8.075
 1894SOL    HW1 8675  -0.239  12.074   7.976
 1894SOL    HW2 8676   4.656  12.106   8.093
 1895SOL     OW 8677  -7.348  -6.016  17.072
 1895SOL    HW1 8678  -7.319  -6.078  17.146
 1895SOL    HW2 8679  -7.288  -5.936  17.071
 1896SOL     OW 8680   3.645  -6.128  -0.613
 1896SOL    HW1 8681   3.712  -1.061  -0.572
 1896SOL    HW2 8682   3.559  -6.122  -0.563
 1897SOL     OW 8683  -0.534   0.500   8.469
 1897SOL    HW1 8684   4.400   5.521   8.537
 1897SOL    HW2 8685  -0.476   5.428   8.498
 1898SOL     OW 8686  -3.560   2.623  10.162
 1898SOL    HW1 8687  -3.546  -2.469  10.115
 1898SOL    HW2 8688  -3.472   7.665  10.191
 1899SOL     OW 8689   4.323   3.014   5.795
 1899SOL    HW1 8690   4.421  -1.969   5.786
 1899SOL    HW2 8691   4.283   3.007   5.704
 1900SOL     OW 8692   5.693  -2.641   9.449
 1900SOL    HW1 8693   5.614  -2.623   9.391
 1900SOL    HW2 8694   5.701  -2.739   9.466
 1901SOL     OW 8695  11.964   3.966   9.678
 1901SOL    HW1 8696   6.968  -0.955   9.732
 1901SOL    HW2 8697  11.977  -1.018   9.581
 1902SOL     OW 8698   9.225  -5.525   2.094
 1902SOL    HW1 8699   9.169  -5.568   2.023
 1902SOL    HW2 8700   4.165 -10.518   2.177
 1903SOL     OW 8701   0.257   1.771  16.142
 1903SOL    HW1 8702   0.348   1.733  16.124
 1903SOL    HW2 8703   0.241  -3.230  16.241
 1904SOL     OW 8704  -5.440   4.590   2.299
 1904SOL    HW1 8705  -5.465   4.507   2.251
 1904SOL    HW2 8706  -5.405   4.657   2.234
 1905SOL     OW 8707   3.475   7.428   3.885
 1905SOL    HW1 8708   3.489   7.360   3.956
 1905SOL    HW2 8709   8.383   7.435   3.863
 1906SOL     OW 8710   2.571   2.182   0.290
 1906SOL    HW1 8711   2.652   2.216   0.242
 1906SOL    HW2 8712   2.599   2.143   0.378
 1907SOL     OW 8713   9.750   5.714  -9.077
 1907SOL    HW1 8714   9.777   5.706  -9.173
 1907SOL    HW2 8715   4.751   5.624  -9.034
 1908SOL     OW 8716   3.696  -1.283  -1.551
 1908SOL    HW1 8717   3.762   3.694  -1.621
 1908SOL    HW2 8718   3.607  -1.268  -1.594
 1909SOL     OW 8719  -4.318  -3.333  10.781
 1909SOL    HW1 8720  -4.218  -3.324  10.790
 1909SOL    HW2 8721  -4.353  -3.256  10.728
 1910SOL     OW 8722   5.385   2.010   3.485
 1910SOL    HW1 8723   5.453   2.043  -4.590
 1910SOL    HW2 8724   5.307   2.072   3.486
 1911SOL     OW 8725   6.256  -8.267  12.960
 1911SOL    HW1 8726   6.204  -3.200  13.019
 1911SOL    HW2 8727   6.307  -8.332  13.016
 1912SOL     OW 8728   4.031  11.882  13.942
 1912SOL    HW1 8729   3.941  11.926  13.931
 1912SOL    HW2 8730   4.094  11.946  13.985
 1913SOL     OW 8731   0.798   3.488  -9.610
 1913SOL    HW1 8732   0.867   3.561  -9.606
 1913SOL    HW2 8733   0.707   3.527  -9.598
 1914SOL     OW 8734  12.087  -2.297  -1.158
 1914SOL    HW1 8735  12.171  -2.248  -1.135
 1914SOL    HW2 8736  12.021  -2.233  -1.197
 1915SOL     OW 8737   4.929   3.214   4.543
 1915SOL    HW1 8738   5.008   3.200   4.483
 1915SOL    HW2 8739  -0.046   3.254   4.629
 1916SOL     OW 8740  -1.416  -2.527   7.390
 1916SOL    HW1 8741  -1.476  -2.447   7.383
 1916SOL    HW2 8742  -1.437  -2.577   7.474
 1917SOL     OW 8743   3.662  -2.298  14.490
 1917SOL    HW1 8744   3.720  -2.377  14.510
 1917SOL    HW2 8745   3.588   2.711  14.557
 1918SOL     OW 8746   0.610   6.230   1.121
 1918SOL    HW1 8747   0.530   6.228   1.181
 1918SOL    HW2 8748   0.662   6.313   1.137
 1919SOL     OW 8749  -1.072  -7.748  15.099
 1919SOL    HW1 8750  -1.108  -7.783  15.013
 1919SOL    HW2 8751  -1.080  -7.818  15.170
 1920SOL     OW 8752   6.591  -2.859  -4.034
 1920SOL    HW1 8753   6.634  -2.950  -4.036
 1920SOL    HW2 8754   6.661  -2.789  -4.021
 1921SOL     OW 8755   7.960   3.317  21.470
 1921SOL    HW1 8756   7.935   3.371  21.551
 1921SOL    HW2 8757   8.000   3.231  13.492
 1922SOL     OW 8758  -2.942   1.835  -5.464
 1922SOL    HW1 8759  -2.844   1.848  -5.478
 1922SOL    HW2 8760  -2.973   6.899  -5.390
 1923SOL     OW 8761   5.490   3.518   3.264
 1923SOL    HW1 8762   5.510  -1.392   3.285
 1923SOL    HW2 8763   5.422   3.483   3.329
 1924SOL     OW 8764  -3.993  -5.626  -4.247
 1924SOL    HW1 8765  -3.896  -5.617   3.739
 1924SOL    HW2 8766   0.970  -5.691  -4.311
 1925SOL     OW 8767   1.206  -7.850   4.404
 1925SOL    HW1 8768   1.291  -7.797  -3.604
 1925SOL    HW2 8769   1.129  -7.789   4.422
 1926SOL     OW 8770   3.471   3.079   0.803
 1926SOL    HW1 8771   3.571   3.090   0.801
 1926SOL    HW2 8772   8.449   3.045   0.893
 1927SOL     OW 8773   2.713  -4.737   2.302
 1927SOL    HW1 8774   2.719  -4.709   2.397
 1927SOL    HW2 8775   7.642  -4.801   2.290
 1928SOL     OW 8776  10.518 -11.386  -1.740
 1928SOL    HW1 8777  10.527 -11.472  -1.690
 1928SOL    HW2 8778  10.428 -11.346  -1.722
 1929SOL     OW 8779   3.027   5.931   9.947
 1929SOL    HW1 8780   2.953   5.979   9.901
 1929SOL    HW2 8781   2.990   5.878  10.024
 1930SOL     OW 8782   6.836   3.681  -2.890
 1930SOL    HW1 8783   6.927   3.640  -2.881
 1930SOL    HW2 8784   6.845   3.780  -2.901
 1931SOL     OW 8785  -1.980   8.868   2.680
 1931SOL    HW1 8786  -2.005   8.779   2.643
 1931SOL    HW2 8787  -1.959   8.930   2.604
 1932SOL     OW 8788   8.783  -7.069 -11.148
 1932SOL    HW1 8789   3.691  -7.026 -11.172
 1932SOL    HW2 8790   8.811  -7.037 -11.057
 1933SOL     OW 8791  10.710  -0.008  -4.185
 1933SOL    HW1 8792  15.660  -0.091  -4.191
 1933SOL    HW2 8793  10.675  -4.954  -4.112
 1934SOL     OW 8794   2.449 -14.782  -6.038
 1934SOL    HW1 8795   2.461  -4.773  -6.138
 1934SOL    HW2 8796   2.512  -9.842  -5.996
 1935SOL     OW 8797   1.458  -3.178  12.765
 1935SOL    HW1 8798   1.494  -3.225  12.685
 1935SOL    HW2 8799   1.417  -3.244  12.828
 1936SOL     OW 8800   4.040  -4.750  18.746
 1936SOL    HW1 8801   4.032  -4.665  10.790
 1936SOL    HW2 8802   4.136  -9.780  18.735
 1937SOL     OW 8803   2.195  -1.347   4.363
 1937SOL    HW1 8804   2.171  -1.414   4.292
 1937SOL    HW2 8805   2.249  -1.392   4.434
 1938SOL     OW 8806   5.185  -0.650  -2.590
 1938SOL    HW1 8807   5.179  -0.551  -2.606
 1938SOL    HW2 8808   5.149  -0.670  -2.498
 1939SOL     OW 8809   0.539   3.205  12.719
 1939SOL    HW1 8810   0.611   3.194  12.650
 1939SOL    HW2 8811   0.452   3.225  12.673
 1940SOL     OW 8812   2.011   3.889  -1.760
 1940SOL    HW1 8813   2.088   3.944  -1.794
 1940SOL    HW2 8814   2.016   3.882  -1.661
 1941SOL     OW 8815  -2.512  -1.669   1.618
 1941SOL    HW1 8816  -2.498  -1.670   1.519
 1941SOL    HW2 8817  -2.593  -1.615   1.640
 1942SOL     OW 8818   2.780  -1.600  11.839
 1942SOL    HW1 8819   2.843  -1.579  11.765
 1942SOL    HW2 8820   2.814  -1.558  11.924
 1943SOL     OW 8821  16.748  -3.954   2.679
 1943SOL    HW1 8822  16.795  -4.019   2.739
 1943SOL    HW2 8823  16.664  -3.922   2.724
 1944SOL     OW 8824   3.184 -11.172  16.799
 1944SOL    HW1 8825   3.172 -11.200  16.703
 1944SOL    HW2 8826   3.279 -11.147  16.815
 1945SOL     OW 8827   3.671  -3.893  -5.011
 1945SOL    HW1 8828   3.687   1.101  -4.913
 1945SOL    HW2 8829   3.627  -3.975  -5.047
 1946SOL     OW 8830   7.186  -9.302   3.030
 1946SOL    HW1 8831   7.217  -9.392   3.063
 1946SOL    HW2 8832   7.103  -9.276   3.078
 1947SOL     OW 8833  10.712   8.813   2.432
 1947SOL    HW1 8834  10.725   8.826   2.334
 1947SOL    HW2 8835  10.798   8.784   2.474
 1948SOL     OW 8836  -1.479  -2.857  15.217
 1948SOL    HW1 8837  -1.451  -2.919  15.290
 1948SOL    HW2 8838  -1.467  -2.763  15.247
 1949SOL     OW 8839  -0.166   1.423   8.819
 1949SOL    HW1 8840  -0.163   1.367   0.727
 1949SOL    HW2 8841  -5.079   1.432   8.857
 1950SOL     OW 8842   6.068   5.554   3.857
 1950SOL    HW1 8843   6.007   5.548   3.778
 1950SOL    HW2 8844   6.018   5.530   3.940
 1951SOL     OW 8845   6.020   3.697   8.681
 1951SOL    HW1 8846   5.923   3.688   0.649
 1951SOL    HW2 8847   6.052   3.788   8.655
 1952SOL     OW 8848   3.454   3.290   6.821
 1952SOL    HW1 8849   3.548   3.283   6.854
 1952SOL    HW2 8850   3.407   3.363   6.871
 1953SOL     OW 8851   0.918   4.248   3.305
 1953SOL    HW1 8852   0.994   9.268   3.368
 1953SOL    HW2 8853   0.884   4.155  11.323
 1954SOL     OW 8854   1.965   5.924   5.628
 1954SOL    HW1 8855   1.975   5.883   5.719
 1954SOL    HW2 8856   1.872   5.959   5.617
 1955SOL     OW 8857   6.246  -2.039   3.388
 1955SOL    HW1 8858   6.203  -2.042   3.298
 1955SOL    HW2 8859   1.181   2.922   3.455
 1956SOL     OW 8860   5.425   2.366  10.144
 1956SOL    HW1 8861   0.385   2.276  10.166
 1956SOL    HW2 8862   0.475   2.361  10.061
 1957SOL     OW 8863   7.880  -2.824   2.115
 1957SOL    HW1 8864   7.953  -7.896   2.100
 1957SOL    HW2 8865   7.854  -2.824   2.212
 1958SOL     OW 8866   3.282  -7.402  -0.853
 1958SOL    HW1 8867   3.267  -7.499  -0.872
 1958SOL    HW2 8868   3.260  -7.349  -0.935
 1959SOL     OW 8869   1.518   9.059  -5.424
 1959SOL    HW1 8870   1.510   8.997  -5.502
 1959SOL    HW2 8871   1.433   9.058  -5.371
 1960SOL     OW 8872  -0.954  -1.689   9.135
 1960SOL    HW1 8873  -1.035  -1.632   9.146
 1960SOL    HW2 8874  -0.898  -1.652   9.060
 1961SOL     OW 8875   7.311   1.006   2.693
 1961SOL    HW1 8876   7.271   1.094   2.717
 1961SOL    HW2 8877   7.399   1.020   2.648
 1962SOL     OW 8878   6.842   0.342  -2.377
 1962SOL    HW1 8879   6.888   0.257  -2.404
 1962SOL    HW2 8880   6.859   0.359   5.729
 1963SOL     OW 8881  -0.904   1.831   7.340
 1963SOL    HW1 8882  -0.842   1.809   7.266
 1963SOL    HW2 8883  -0.888   1.925   7.370
 1964SOL     OW 8884   5.091   1.927   8.634
 1964SOL    HW1 8885   5.073   1.835   8.599
 1964SOL    HW2 8886   5.100   1.924   8.734
 1965SOL     OW 8887 -15.344  -3.572  25.068
[truncated: 399,767 more chars]
