# Supplementary material for: Control over the fibrillization yield by varying the oligomeric nucleation propensities of self-assembling peptides
Source: Commun Chem. 2020 Nov 11;3:164. doi: 10.1038/s42004-020-00417-7 (PMC9814929; doi:10.1038/s42004-020-00417-7)
Supplement: Supplementary file 3 — Supplementary Data 1 [file 42004_2020_417_MOESM3_ESM.zip › MD_trajectory/Fibril structure equilibriation/SLP2/Starting_trajectory.gro]

Protein in water
17770
    1ACE     CA    1   3.751   0.908   1.177  0.0392  0.3624  0.5614
    1ACE      C    2   3.607   0.902   1.228 -0.0765  0.1567  0.2115
    1ACE      O    3   3.569   0.794   1.275 -0.4224  0.2100  0.0553
    2VAL      N    4   3.557   1.025   1.280 -0.1861  0.1964  0.0150
    2VAL      H    5   3.594   1.112   1.248  1.0696  0.4682  2.0223
    2VAL     CA    6   3.435   1.037   1.361 -0.0880 -0.2181  0.2251
    2VAL     CB    7   3.454   1.094   1.502 -0.0938  0.4027 -0.0225
    2VAL    CG1    8   3.333   1.068   1.592 -0.0842  0.3884 -0.0138
    2VAL    CG2    9   3.590   1.046   1.554 -0.2021  0.0390 -0.0659
    2VAL      C   10   3.329   1.121   1.291 -0.6016 -0.4275  0.7433
    2VAL      O   11   3.329   1.244   1.279  0.2676 -0.4465  0.5061
    3VAL      N   12   3.233   1.041   1.244 -0.3930 -0.0203 -0.3953
    3VAL      H   13   3.256   0.944   1.236 -0.3007 -0.1424  1.0651
    3VAL     CA   14   3.113   1.098   1.181 -0.5901  0.3458  0.3009
    3VAL     CB   15   3.083   1.064   1.035  0.5188  0.6550 -0.0078
    3VAL    CG1   16   2.995   1.169   0.968  0.1887  0.1181 -0.4289
    3VAL    CG2   17   3.215   1.058   0.957  0.1130  0.4568 -0.6859
    3VAL      C   18   2.996   1.061   1.273 -0.9792 -0.1054 -0.3665
    3VAL      O   19   2.980   0.943   1.304 -0.2337 -0.0838  0.1282
    4VAL      N   20   2.914   1.159   1.308 -0.5483  0.0244  0.2956
    4VAL      H   21   2.949   1.253   1.312 -0.9528  0.1688  0.5851
    4VAL     CA   22   2.793   1.144   1.391 -0.3109 -0.0241  0.6356
    4VAL     CB   23   2.798   1.235   1.514  0.1946 -0.1672  0.7231
    4VAL    CG1   24   2.670   1.221   1.597 -0.6627  0.0208 -0.5335
    4VAL    CG2   25   2.924   1.198   1.592  0.6598 -0.0564  0.0404
    4VAL      C   26   2.677   1.186   1.300  0.2967 -0.3629 -0.3092
    4VAL      O   27   2.648   1.303   1.279  0.3210 -0.4326 -0.7474
    5THR      N   28   2.629   1.084   1.229  0.0227 -0.5550  0.1554
    5THR      H   29   2.677   0.996   1.229 -0.1454 -0.6658  1.2946
    5THR     CA   30   2.511   1.107   1.145  0.0616  0.6168  0.4010
    5THR     CB   31   2.529   1.054   1.003 -0.3041  0.1210  0.5334
    5THR    OG1   32   2.655   1.103   0.955 -0.7239  0.1207 -0.6133
    5THR    HG1   33   2.670   1.190   1.001 -1.7814 -0.4873  0.9646
    5THR    CG2   34   2.418   1.103   0.909 -0.1353 -0.4426  0.0331
    5THR      C   35   2.393   1.026   1.201 -0.0691  0.1486 -0.5356
    5THR      O   36   2.397   0.905   1.222 -0.5313  0.2723  0.2753
    6LEU      N   37   2.310   1.109   1.265 -0.2007 -0.1173 -0.3636
    6LEU      H   38   2.345   1.202   1.274 -2.3260  1.1277 -3.3058
    6LEU     CA   39   2.177   1.079   1.320 -0.0565 -0.3935 -0.1589
    6LEU     CB   40   2.172   1.127   1.465 -0.8217  0.6098 -0.5070
    6LEU     CG   41   2.288   1.082   1.554 -0.8542  0.6385 -0.4504
    6LEU    CD1   42   2.316   1.188   1.661  0.0972 -0.0489 -0.0101
    6LEU    CD2   43   2.257   0.950   1.624  0.2073  0.6740  0.0984
    6LEU      C   44   2.057   1.134   1.242 -0.0727  0.1186  0.2226
    6LEU      O   45   2.050   1.251   1.204 -0.7487  0.1074  0.2995
    7LEU      N   46   1.952   1.053   1.238  0.1864 -0.2349  0.5266
    7LEU      H   47   1.943   0.971   1.295 -1.6078 -1.1741 -1.0155
    7LEU     CA   48   1.826   1.095   1.176  0.0984 -0.6211  0.4428
    7LEU     CB   49   1.811   1.031   1.037 -0.1012  0.1357  0.1106
    7LEU     CG   50   1.709   1.107   0.952  0.3501  0.0333 -0.5272
    7LEU    CD1   51   1.738   1.103   0.802 -0.1353 -0.2125 -0.6149
    7LEU    CD2   52   1.577   1.031   0.968  0.2139  0.2809 -0.4629
    7LEU      C   53   1.699   1.071   1.259  0.1618  0.0106  0.7230
    7LEU      O   54   1.652   0.961   1.285  0.3428 -0.2475 -0.0154
    8LEU      N   55   1.625   1.179   1.282  0.0828  0.0624  0.2280
    8LEU      H   56   1.661   1.271   1.263  1.0767 -0.2443  0.5764
    8LEU     CA   57   1.504   1.172   1.365  0.0199 -0.2017  0.1126
    8LEU     CB   58   1.527   1.250   1.494 -0.4470  0.0946  0.0190
    8LEU     CG   59   1.661   1.219   1.562 -0.4678  0.3136  0.1612
    8LEU    CD1   60   1.712   1.341   1.639 -0.6751  0.3692  0.2120
    8LEU    CD2   61   1.659   1.094   1.649 -0.6060  0.3682  0.2369
    8LEU      C   62   1.384   1.218   1.281 -0.1886 -0.0853  0.4716
    8LEU      O   63   1.366   1.337   1.258 -0.2899 -0.3071 -0.6481
    9GLU      N   64   1.298   1.124   1.245 -0.3234  0.2377 -0.0586
    9GLU      H   65   1.332   1.030   1.238  0.0428  0.2455  1.2836
    9GLU     CA   66   1.161   1.143   1.193 -0.4434 -0.1499  0.1120
    9GLU     CB   67   1.189   1.105   1.047 -0.6076 -0.1963  0.0928
    9GLU     CG   68   1.079   1.148   0.950 -0.0344  0.1883 -0.3929
    9GLU     CD   69   1.091   1.076   0.816  0.2441  0.0791 -0.3077
    9GLU    OE1   70   1.078   1.141   0.711  0.2841 -0.0082 -0.3670
    9GLU    OE2   71   1.089   0.951   0.817 -0.5741  0.0881 -0.2325
    9GLU      C   72   1.070   1.031   1.243 -0.4602 -0.2911 -0.2329
    9GLU      O   73   1.109   0.921   1.284  0.5627  0.1020 -0.1246
   10GLU      N   74   0.942   1.068   1.249 -0.3468  0.0770 -0.0747
   10GLU      H   75   0.905   1.145   1.198 -1.2858 -1.1128 -1.2568
   10GLU     CA   76   0.833   0.990   1.309 -0.1961 -0.0375  0.0528
   10GLU     CB   77   0.784   1.055   1.439 -0.2002  0.1897 -0.0625
   10GLU     CG   78   0.717   0.950   1.528  0.2927  0.1279  0.2380
   10GLU     CD   79   0.660   0.997   1.662  0.0084  0.3120  0.0520
   10GLU    OE1   80   0.677   0.914   1.754 -0.0802  0.0015 -0.2097
   10GLU    OE2   81   0.608   1.110   1.676 -0.0474  0.2756  0.1444
   10GLU      C   82   0.719   0.993   1.207 -0.1343  0.1007 -0.0123
   10GLU     O1   83   0.699   1.090   1.131 -0.3711 -0.0144 -0.0997
   10GLU     O2   84   0.658   0.885   1.192 -0.1998  0.1478 -0.0876
    1ACE     CA   85   1.193   1.597   1.071 -0.2125  0.2086  0.7137
    1ACE      C   86   1.320   1.672   1.111  0.2150 -0.1210  0.0065
    1ACE      O   87   1.328   1.789   1.074  0.3869 -0.1077  0.0822
    2VAL      N   88   1.405   1.608   1.207  0.1414 -0.2496 -0.0141
    2VAL      H   89   1.381   1.527   1.260 -1.0899  0.0503 -0.1010
    2VAL     CA   90   1.532   1.665   1.253  0.2058 -0.5720  0.2114
    2VAL     CB   91   1.529   1.724   1.395  0.2207 -0.5103  0.1862
    2VAL    CG1   92   1.499   1.617   1.500  0.6451 -0.2947  0.5304
    2VAL    CG2   93   1.657   1.800   1.430  0.0555 -0.2243  0.1726
    2VAL      C   94   1.651   1.574   1.221  0.1907 -0.4453 -0.2100
    2VAL      O   95   1.673   1.457   1.252 -0.0763 -0.4042  0.1432
    3VAL      N   96   1.752   1.643   1.169 -0.1522  0.2551  0.0371
    3VAL      H   97   1.744   1.741   1.152 -0.7246  0.5592  1.8551
    3VAL     CA   98   1.880   1.579   1.133 -0.1845  0.0913  0.2158
    3VAL     CB   99   1.899   1.573   0.982 -0.2167 -0.6714  0.2419
    3VAL    CG1  100   2.031   1.506   0.944  0.0510  0.0960 -0.2055
    3VAL    CG2  101   1.786   1.495   0.913 -0.3883 -0.2572  0.0548
    3VAL      C  102   2.003   1.637   1.203  0.0242  0.0224 -0.0943
    3VAL      O  103   2.017   1.759   1.211  0.0693 -0.0090  0.2947
    4VAL      N  104   2.068   1.555   1.284 -0.1162  0.3574  0.3589
    4VAL      H  105   2.047   1.458   1.284 -2.4904  0.8178  0.9405
    4VAL     CA  106   2.191   1.591   1.356  0.3289  0.4361 -0.4309
    4VAL     CB  107   2.177   1.588   1.509  0.4313  0.1259 -0.4271
    4VAL    CG1  108   2.100   1.463   1.550  0.0333  0.4013 -0.3291
    4VAL    CG2  109   2.314   1.598   1.575  0.2715  0.3864 -0.1329
    4VAL      C  110   2.316   1.523   1.301  0.0704 -0.2213 -0.2127
    4VAL      O  111   2.351   1.407   1.320  0.3739 -0.1124 -0.0988
    5THR      N  112   2.382   1.602   1.216 -0.3892  0.5241  0.1208
    5THR      H  113   2.334   1.681   1.178 -3.0574 -0.4116  1.2777
    5THR     CA  114   2.496   1.558   1.135 -0.3852  0.7763 -0.0112
    5THR     CB  115   2.470   1.571   0.984  0.1839 -0.2037 -0.2018
    5THR    OG1  116   2.344   1.511   0.950  0.3790 -0.3890 -0.5926
    5THR    HG1  117   2.348   1.503   0.850  2.2198 -2.1020 -0.4422
    5THR    CG2  118   2.582   1.509   0.901  0.8210  0.1040  0.4205
    5THR      C  119   2.626   1.627   1.175  0.0439  0.2441 -0.4622
    5THR      O  120   2.677   1.727   1.123  0.0832  0.2085 -0.4920
    6LEU      N  121   2.694   1.564   1.270 -0.1618  0.2175 -0.3320
    6LEU      H  122   2.691   1.465   1.281 -2.7346 -0.2998 -3.9044
    6LEU     CA  123   2.820   1.617   1.324  0.0178 -0.5144 -0.0222
    6LEU     CB  124   2.803   1.601   1.475 -0.0477 -0.0681  0.0196
    6LEU     CG  125   2.703   1.694   1.543 -0.0580  0.1254 -0.2554
    6LEU    CD1  126   2.678   1.646   1.687 -0.1130 -0.3214 -0.4099
    6LEU    CD2  127   2.731   1.844   1.537 -0.6605  0.2563  0.0500
    6LEU      C  128   2.940   1.543   1.263 -0.0713 -0.2476 -0.5272
    6LEU      O  129   2.946   1.420   1.261  0.0871 -0.2546  0.1957
    7LEU      N  130   3.041   1.628   1.244  0.0533 -0.1450  0.5141
    7LEU      H  131   3.036   1.728   1.239 -2.7611 -0.0629  2.5600
    7LEU     CA  132   3.165   1.572   1.187 -0.2051  0.0685 -0.2807
    7LEU     CB  133   3.178   1.604   1.038  0.0886 -0.3519 -0.3439
    7LEU     CG  134   3.294   1.534   0.966  0.0637 -0.4784 -0.2627
    7LEU    CD1  135   3.244   1.440   0.857 -0.0945 -0.3146 -0.3320
    7LEU    CD2  136   3.387   1.646   0.917 -0.1321  0.0167  0.4636
    7LEU      C  137   3.284   1.619   1.271 -0.1976 -0.0569 -0.2203
    7LEU      O  138   3.319   1.737   1.274 -0.3919 -0.0087  0.2720
    8LEU      N  139   3.351   1.527   1.339 -0.0134 -0.2696 -0.6871
    8LEU      H  140   3.343   1.431   1.310 -0.4738 -0.3979 -0.1538
    8LEU     CA  141   3.455   1.550   1.440 -0.3127 -0.6797 -0.2788
    8LEU     CB  142   3.417   1.505   1.581  0.3450  0.4953  0.2923
    8LEU     CG  143   3.291   1.560   1.647  0.1014 -0.2604  0.4657
    8LEU    CD1  144   3.268   1.709   1.621  0.0236 -0.3056  0.2679
    8LEU    CD2  145   3.177   1.458   1.638 -0.1964  0.1219 -0.1953
    8LEU      C  146   3.597   1.508   1.401 -0.0115  0.1693 -0.1223
    8LEU      O  147   3.626   1.390   1.386 -0.0390  0.1183  0.2128
    9GLU      N  148   3.679   1.611   1.378  0.5655 -0.2338  0.1053
    9GLU      H  149   3.642   1.701   1.398  1.4863  0.5471 -1.4982
    9GLU     CA  150   3.800   1.609   1.295  0.2365  0.0796 -0.3904
    9GLU     CB  151   3.749   1.596   1.152  0.4143  0.0420 -0.4503
    9GLU     CG  152   3.871   1.560   1.066  0.4623 -0.4687 -0.1747
    9GLU     CD  153   3.821   1.555   0.921  0.3431  0.1709 -0.1618
    9GLU    OE1  154   3.778   1.446   0.877 -0.2773  0.3728 -0.0556
    9GLU    OE2  155   3.838   1.652   0.845 -0.2612  0.3883 -0.0249
    9GLU      C  156   3.903   1.716   1.332 -0.3287  0.4117  0.2491
    9GLU      O  157   3.872   1.830   1.298  0.0444  0.3223 -0.4119
   10GLU      N  158   4.018   1.665   1.377 -0.2358  0.3278 -0.0800
   10GLU      H  159   4.022   1.568   1.401 -0.2815  0.0895 -1.0302
   10GLU     CA  160   4.138   1.739   1.419  0.1189 -0.3031  0.0262
   10GLU     CB  161   4.177   1.686   1.557 -0.2108 -0.0938  0.2026
   10GLU     CG  162   4.280   1.774   1.629 -0.4759  0.2511  0.1612
   10GLU     CD  163   4.328   1.709   1.759 -0.2573 -0.0420 -0.0645
   10GLU    OE1  164   4.410   1.614   1.753  0.5341  0.6430 -0.2215
   10GLU    OE2  165   4.253   1.732   1.856 -0.1311 -0.1070  0.0485
   10GLU      C  166   4.256   1.722   1.324 -0.0229 -0.2816 -0.1536
   10GLU     O1  167   4.304   1.606   1.319 -0.0560 -0.2952 -0.1531
   10GLU     O2  168   4.326   1.825   1.311 -0.4282  0.0052 -0.0892
    1ACE     CA  169   3.845   1.579   2.505  0.2930  0.1035  0.2593
    1ACE      C  170   3.715   1.651   2.470  0.2565 -0.2959 -0.4543
    1ACE      O  171   3.683   1.758   2.523  0.3915 -0.5633  0.1754
    2VAL      N  172   3.622   1.589   2.381  0.0326 -0.2392 -0.2602
    2VAL      H  173   3.633   1.492   2.358 -3.7924 -0.9617  0.2158
    2VAL     CA  174   3.493   1.645   2.338  0.0661 -0.0379 -0.0970
    2VAL     CB  175   3.513   1.706   2.199  0.0081 -0.2348 -0.1916
    2VAL    CG1  176   3.576   1.610   2.099  0.2958 -0.1337 -0.1071
    2VAL    CG2  177   3.390   1.773   2.136 -0.3813 -0.3544  0.4334
    2VAL      C  178   3.367   1.565   2.367 -0.3417  0.5511 -0.2224
    2VAL      O  179   3.337   1.459   2.311  0.0966  0.3918 -0.1543
    3VAL      N  180   3.290   1.623   2.459  0.2725  0.5484  0.2945
    3VAL      H  181   3.330   1.696   2.514 -0.7039  2.4090 -1.3568
    3VAL     CA  182   3.162   1.567   2.505  0.3136  0.2093  0.0001
    3VAL     CB  183   3.154   1.608   2.652  0.2346  0.4725 -0.0764
    3VAL    CG1  184   3.165   1.757   2.681  0.1486  0.4834 -0.1020
    3VAL    CG2  185   3.033   1.543   2.719  0.5299 -0.4166 -0.3891
    3VAL      C  186   3.054   1.631   2.417 -0.1012 -0.2132  0.1992
    3VAL      O  187   3.022   1.749   2.423 -0.2054 -0.2593  0.5686
    4VAL      N  188   2.998   1.545   2.332  0.3671 -0.1381 -0.1941
    4VAL      H  189   3.035   1.452   2.329  2.9109  0.7996 -0.0513
    4VAL     CA  190   2.886   1.581   2.244  0.2525  0.7170  0.2913
    4VAL     CB  191   2.926   1.556   2.098  0.0807 -0.0469  0.3742
    4VAL    CG1  192   2.956   1.409   2.067 -0.6445 -0.1837  0.2857
    4VAL    CG2  193   2.822   1.622   2.007  0.0839 -0.2226  0.2411
    4VAL      C  194   2.750   1.525   2.286  0.2762  0.0545 -0.4777
    4VAL      O  195   2.719   1.408   2.263  0.6813 -0.1020 -0.2396
    5THR      N  196   2.673   1.610   2.355 -0.0310 -0.5073 -0.1215
    5THR      H  197   2.682   1.709   2.350  3.5265 -0.7367 -2.4735
    5THR     CA  198   2.556   1.576   2.437 -0.1826 -0.0819 -0.1615
    5THR     CB  199   2.587   1.601   2.584 -0.0081 -0.1479 -0.1863
    5THR    OG1  200   2.707   1.536   2.625  0.0751  0.0924 -0.0461
    5THR    HG1  201   2.734   1.589   2.705  2.3768  1.4200 -1.6073
    5THR    CG2  202   2.468   1.561   2.673  0.1410  0.2287  0.1853
    5THR      C  203   2.427   1.643   2.388 -0.0854  0.0244 -0.2722
    5THR      O  204   2.412   1.761   2.420 -0.2755 -0.0046 -0.2537
    6LEU      N  205   2.338   1.580   2.311  0.4302 -0.4008 -0.5317
    6LEU      H  206   2.361   1.491   2.272 -0.6309 -0.4959 -0.9549
    6LEU     CA  207   2.221   1.646   2.253  0.4502  0.3422  0.2541
    6LEU     CB  208   2.219   1.656   2.101  0.0658  0.1844  0.2474
    6LEU     CG  209   2.315   1.764   2.051  0.2941 -0.2636 -0.3000
    6LEU    CD1  210   2.460   1.720   2.073  0.3694  0.0503 -0.1546
    6LEU    CD2  211   2.295   1.784   1.901  0.4751 -0.0219 -0.2918
    6LEU      C  212   2.086   1.582   2.289  0.4824  0.0604 -0.1311
    6LEU      O  213   2.080   1.460   2.307 -0.1400  0.0371 -0.4877
    7LEU      N  214   1.991   1.659   2.340  0.1369 -0.3825 -0.1052
    7LEU      H  215   2.015   1.753   2.360 -0.6367  0.0611 -1.1610
    7LEU     CA  216   1.856   1.615   2.378  0.1305 -0.4192 -0.1710
    7LEU     CB  217   1.837   1.659   2.523  0.0056 -0.3830 -0.1981
    7LEU     CG  218   1.710   1.610   2.593  0.1459 -0.6636 -0.1416
    7LEU    CD1  219   1.738   1.579   2.740 -0.2998  0.3023  0.1498
    7LEU    CD2  220   1.594   1.708   2.576  0.2006 -0.5281  0.2484
    7LEU      C  221   1.756   1.669   2.275  0.2675 -0.3111 -0.2463
    7LEU      O  222   1.732   1.790   2.274  0.1993 -0.3185  0.1655
    8LEU      N  223   1.680   1.578   2.216 -0.1225 -0.4334  0.4341
    8LEU      H  224   1.693   1.479   2.225  3.0909 -0.2568 -0.9969
    8LEU     CA  225   1.574   1.620   2.123 -0.0517 -0.0358  0.5298
    8LEU     CB  226   1.596   1.567   1.981  0.0096  0.0972  0.4905
    8LEU     CG  227   1.728   1.599   1.910 -0.1375  0.2405  0.2826
    8LEU    CD1  228   1.777   1.743   1.923  1.1479 -0.1504 -0.0552
    8LEU    CD2  229   1.832   1.497   1.954  0.1524  0.7498  0.7871
    8LEU      C  230   1.439   1.571   2.176 -0.4780  0.1052 -0.4108
    8LEU      O  231   1.417   1.453   2.201  0.7086 -0.0877 -0.2405
    9GLU      N  232   1.351   1.666   2.206 -0.2602  0.1820 -0.0117
    9GLU      H  233   1.370   1.761   2.181 -0.3859 -0.2344 -1.8684
    9GLU     CA  234   1.221   1.642   2.270 -0.2724 -0.2708 -0.2050
    9GLU     CB  235   1.213   1.661   2.422 -0.5138  0.2861 -0.2844
    9GLU     CG  236   1.115   1.577   2.504 -0.2405  0.1569 -0.0872
    9GLU     CD  237   1.122   1.588   2.656  0.4984 -0.1468 -0.0927
    9GLU    OE1  238   1.095   1.494   2.734 -0.2340 -0.1768 -0.3687
    9GLU    OE2  239   1.140   1.705   2.694  0.6906  0.1068 -0.9441
    9GLU      C  240   1.111   1.738   2.224 -0.0517  0.2555  0.3570
    9GLU      O  241   1.131   1.859   2.227 -0.2379  0.2796  0.5914
   10GLU      N  242   1.010   1.670   2.172  0.1012  0.5612 -0.3536
   10GLU      H  243   0.994   1.572   2.158 -0.5864  0.9190 -2.4979
   10GLU     CA  244   0.889   1.748   2.140 -0.2270  0.2178  0.0468
   10GLU     CB  245   0.861   1.725   1.992  0.0332 -0.4346  0.0959
   10GLU     CG  246   0.727   1.780   1.943 -0.0971 -0.8565 -0.0262
   10GLU     CD  247   0.698   1.714   1.808  0.1474 -0.0695 -0.4660
   10GLU    OE1  248   0.639   1.604   1.818 -0.1406  0.1213 -0.0189
   10GLU    OE2  249   0.743   1.765   1.703  0.3016  0.3596 -0.1960
   10GLU      C  250   0.776   1.719   2.240 -0.8647  0.1972 -0.6730
   10GLU     O1  251   0.744   1.599   2.258  0.6014 -0.0954  0.1291
   10GLU     O2  252   0.709   1.806   2.299 -0.5479  0.1189 -0.1917
    1ACE     CA  253   1.191   1.184   2.340 -0.0180  0.5008  0.0938
    1ACE      C  254   1.321   1.104   2.329  0.0315  0.5829  0.0828
    1ACE      O  255   1.341   1.007   2.401 -0.2079 -0.0231 -0.6545
    2VAL      N  256   1.425   1.170   2.255  0.1388  0.2716 -0.0469
    2VAL      H  257   1.428   1.267   2.230  0.8730  0.2508 -0.0506
    2VAL     CA  258   1.554   1.107   2.227  0.1111  0.2718 -0.1741
    2VAL     CB  259   1.537   1.064   2.081 -0.1750 -0.0731 -0.0398
    2VAL    CG1  260   1.484   1.175   1.990 -0.1730 -0.3620 -0.3982
    2VAL    CG2  261   1.662   0.996   2.023 -0.0835  0.0331  0.0323
    2VAL      C  262   1.676   1.185   2.276  0.5470 -0.4763 -0.0395
    2VAL      O  263   1.702   1.294   2.224 -0.6542 -0.1075  0.0998
    3VAL      N  264   1.762   1.111   2.345  0.0623 -0.4761  0.5663
    3VAL      H  265   1.741   1.016   2.367  0.5916 -0.7493 -0.1126
    3VAL     CA  266   1.888   1.161   2.402  0.0439  0.3823 -0.1268
    3VAL     CB  267   1.906   1.125   2.549 -0.2698  0.5033 -0.0576
    3VAL    CG1  268   2.021   1.198   2.618  0.4269 -0.5479 -0.0836
    3VAL    CG2  269   1.779   1.134   2.635 -0.4241 -0.5642 -0.1562
    3VAL      C  270   2.003   1.098   2.322  0.0239 -0.2171  0.3090
    3VAL      O  271   1.997   0.977   2.304 -0.1409 -0.2138  0.3348
    4VAL      N  272   2.093   1.183   2.274  0.1846 -0.8627 -0.5403
    4VAL      H  273   2.069   1.280   2.268  0.4308 -0.7296  0.4570
    4VAL     CA  274   2.212   1.139   2.198  0.3070 -0.4336 -0.5979
    4VAL     CB  275   2.193   1.167   2.049  0.1881  0.0929 -0.4876
    4VAL    CG1  276   2.066   1.105   1.991  0.2268 -0.3054 -0.1505
    4VAL    CG2  277   2.187   1.313   2.005  0.8023  0.1673 -0.3328
    4VAL      C  278   2.346   1.176   2.261  0.2045 -0.3297 -0.4404
    4VAL      O  279   2.404   1.283   2.239  0.0009 -0.0813  0.2001
    5THR      N  280   2.391   1.088   2.350 -0.1995 -0.2742 -0.1818
    5THR      H  281   2.357   0.994   2.349  0.2217 -0.4199 -1.2210
    5THR     CA  282   2.510   1.119   2.430 -0.1558  0.1933 -0.4279
    5THR     CB  283   2.495   1.083   2.577 -0.3501  0.5885 -0.3485
    5THR    OG1  284   2.411   0.968   2.595  0.2248  0.2217  0.0539
    5THR    HG1  285   2.455   0.898   2.651  0.6305  0.0562 -0.4619
    5THR    CG2  286   2.436   1.202   2.652  0.3727  1.1300 -0.6266
    5THR      C  287   2.642   1.052   2.389 -0.3966 -0.1333 -0.6704
    5THR      O  288   2.654   0.932   2.411 -0.1252  0.0201  0.0576
    6LEU      N  289   2.729   1.132   2.327 -0.3300 -0.1221 -0.5607
    6LEU      H  290   2.693   1.218   2.291 -1.6762 -1.1040 -1.6828
    6LEU     CA  291   2.860   1.081   2.285 -0.2093 -0.0406 -0.2855
    6LEU     CB  292   2.893   1.093   2.136 -0.2227  0.2755 -0.2633
    6LEU     CG  293   2.792   1.026   2.043 -0.1145 -0.0633 -0.1406
    6LEU    CD1  294   2.798   1.083   1.901 -0.0355 -0.2586 -0.2149
    6LEU    CD2  295   2.805   0.874   2.049 -0.5528 -0.0805  0.5234
    6LEU      C  296   2.981   1.132   2.364 -0.0512 -0.3777 -0.3050
    6LEU      O  297   2.981   1.254   2.383 -0.6479 -0.4144 -0.0305
    7LEU      N  298   3.090   1.058   2.378  0.6389  0.6388 -0.2047
    7LEU      H  299   3.099   0.984   2.312  0.1403  1.6301 -1.4224
    7LEU     CA  300   3.211   1.106   2.446  0.4467  0.4237  0.2937
    7LEU     CB  301   3.211   1.059   2.592  0.3300  0.0315  0.1692
    7LEU     CG  302   3.292   1.159   2.675  0.0375  0.2171  0.2349
    7LEU    CD1  303   3.215   1.172   2.807  0.4160  0.4334  0.4368
    7LEU    CD2  304   3.432   1.103   2.703 -0.4369 -1.2639 -0.2368
    7LEU      C  305   3.341   1.074   2.372 -0.1699 -0.1849 -0.5362
    7LEU      O  306   3.380   0.960   2.350  0.8067  0.0910 -0.3053
    8LEU      N  307   3.398   1.178   2.311 -0.0145  0.3808  0.5626
    8LEU      H  308   3.373   1.270   2.342 -0.8126 -0.3228  2.1627
    8LEU     CA  309   3.519   1.171   2.227 -0.3290  0.3705  0.1091
    8LEU     CB  310   3.520   1.261   2.104 -0.0883  0.1284 -0.0667
    8LEU     CG  311   3.443   1.203   1.986 -0.1078  0.3117 -0.1452
    8LEU    CD1  312   3.293   1.190   2.011 -0.2005  0.5413 -0.5603
    8LEU    CD2  313   3.483   1.282   1.861 -0.5449  0.3635 -0.2553
    8LEU      C  314   3.648   1.205   2.301 -0.2632  0.3189  0.0174
    8LEU      O  315   3.674   1.322   2.330  0.0152  0.3125 -0.2005
    9GLU      N  316   3.729   1.102   2.326 -0.2873  0.2858 -0.0409
    9GLU      H  317   3.701   1.012   2.292  0.5517  0.2668 -0.7106
    9GLU     CA  318   3.851   1.102   2.408  0.0611  0.4145 -0.5513
    9GLU     CB  319   3.806   1.074   2.552  0.4141 -0.1043 -0.5417
    9GLU     CG  320   3.902   1.127   2.658  0.0233 -0.3881 -0.0413
    9GLU     CD  321   3.822   1.123   2.788 -0.1513  0.4008 -0.1190
    9GLU    OE1  322   3.747   1.222   2.804 -0.4196  0.2409 -0.3768
    9GLU    OE2  323   3.824   1.021   2.860  0.2868  0.2146 -0.3943
    9GLU      C  324   3.951   1.000   2.356 -0.0252  0.1826 -0.2649
    9GLU      O  325   3.909   0.901   2.296 -0.6920  0.0741  0.3598
   10GLU      N  326   4.079   1.034   2.363 -0.0748  0.3259 -0.0614
   10GLU      H  327   4.116   1.117   2.405  2.0558 -0.5113 -0.1520
   10GLU     CA  328   4.189   0.942   2.332 -0.1764  0.1416  0.1286
   10GLU     CB  329   4.257   0.981   2.201  0.1291 -0.2972  0.1528
   10GLU     CG  330   4.332   0.861   2.142  0.5571 -0.0990  0.2912
   10GLU     CD  331   4.381   0.900   2.002  0.3070 -0.9782 -0.0483
   10GLU    OE1  332   4.500   0.934   1.982 -0.0870  0.2894 -0.3244
   10GLU    OE2  333   4.292   0.893   1.915  0.2303  0.1465 -0.0715
   10GLU      C  334   4.287   0.947   2.450 -0.1655 -0.4406  0.1487
   10GLU     O1  335   4.345   1.051   2.487 -0.5339 -0.4095  0.6484
   10GLU     O2  336   4.338   0.839   2.486  0.1644 -0.4807 -0.4332
    1ACE     CA  337   3.806   1.009   3.386  0.0441 -0.4921 -0.2365
    1ACE      C  338   3.688   0.937   3.454 -0.1393  0.2807  0.2764
    1ACE      O  339   3.683   0.815   3.461 -0.1341  0.3006  0.6288
    2VAL      N  340   3.599   1.029   3.518 -1.0136 -0.1045 -0.3762
    2VAL      H  341   3.594   1.125   3.491 -1.1193 -0.3476 -1.2839
    2VAL     CA  342   3.477   0.974   3.580 -0.5817 -0.5741  0.0709
    2VAL     CB  343   3.483   1.000   3.730 -0.3240  0.0442 -0.0426
    2VAL    CG1  344   3.359   0.957   3.808 -0.1302 -0.7729 -0.1803
    2VAL    CG2  345   3.598   0.930   3.803 -0.2193 -0.0613 -0.3113
    2VAL      C  346   3.359   1.051   3.519  0.0011 -0.0063 -0.3636
    2VAL      O  347   3.342   1.172   3.523 -0.0437 -0.0197 -0.1489
    3VAL      N  348   3.257   0.971   3.486 -0.4742  0.1745  0.6382
    3VAL      H  349   3.247   0.877   3.518 -0.3921  0.1614  0.6255
    3VAL     CA  350   3.142   1.018   3.407 -0.1194  0.0933  0.0644
    3VAL     CB  351   3.143   0.954   3.268 -0.2443 -0.2754  0.2306
    3VAL    CG1  352   3.034   1.007   3.176 -0.5717 -0.2550  0.6273
    3VAL    CG2  353   3.278   0.946   3.196 -0.2160  0.0858  0.2396
    3VAL      C  354   3.011   0.984   3.478 -0.1779 -0.0722 -0.1213
    3VAL      O  355   2.963   0.870   3.476 -0.0764 -0.1122 -0.2228
    4VAL      N  356   2.942   1.089   3.522 -0.4262 -0.3695  0.2118
    4VAL      H  357   2.969   1.184   3.507 -1.4509  0.6575  3.8336
    4VAL     CA  358   2.822   1.072   3.605 -0.0530 -0.5684  0.7177
    4VAL     CB  359   2.842   1.143   3.739 -0.1217  0.3893  0.2265
    4VAL    CG1  360   2.715   1.142   3.824 -0.4517 -0.1283 -0.2719
    4VAL    CG2  361   2.954   1.082   3.824 -0.1433 -0.1445 -0.1301
    4VAL      C  362   2.700   1.124   3.529  0.0604 -0.3732  0.6687
    4VAL      O  363   2.679   1.244   3.513 -0.2605 -0.4420  0.5796
    5THR      N  364   2.639   1.028   3.460  0.1091 -0.0987  0.2376
    5THR      H  365   2.693   0.945   3.449 -1.6201 -1.0714 -1.7128
    5THR     CA  366   2.529   1.046   3.364  0.1286 -0.5738  0.1215
    5THR     CB  367   2.550   0.964   3.236 -0.6388 -0.7103  0.0787
    5THR    OG1  368   2.687   0.975   3.195 -0.6970 -0.0866  0.0362
    5THR    HG1  369   2.738   0.894   3.222  0.2061  0.1412 -0.9238
    5THR    CG2  370   2.465   1.028   3.127  0.2237  0.2302 -0.0592
    5THR      C  371   2.394   0.999   3.418 -0.0842  0.2406  0.3126
    5THR      O  372   2.360   0.882   3.406  0.4391  0.0822  0.3374
    6LEU      N  373   2.320   1.087   3.485 -0.0155  0.6096 -0.0860
    6LEU      H  374   2.349   1.181   3.503 -1.9468  1.1206  0.5838
    6LEU     CA  375   2.189   1.054   3.544  0.1734 -0.3099 -0.1629
    6LEU     CB  376   2.200   1.069   3.695 -0.7062  0.1675 -0.1376
    6LEU     CG  377   2.293   0.964   3.758 -0.8050  0.3392  0.3021
    6LEU    CD1  378   2.344   1.014   3.893  0.0060  0.0628  0.1042
    6LEU    CD2  379   2.206   0.840   3.775 -0.7440  0.2415 -0.0800
    6LEU      C  380   2.069   1.114   3.470 -0.0386  0.0992  0.5104
    6LEU      O  381   2.089   1.228   3.429  0.1631 -0.1483 -0.0899
    7LEU      N  382   1.961   1.037   3.478 -0.0734  0.0931 -0.0260
    7LEU      H  383   1.950   0.943   3.510  0.7757 -1.5309 -3.9281
    7LEU     CA  384   1.849   1.074   3.391  0.1095 -0.2482 -0.4115
    7LEU     CB  385   1.865   0.995   3.260  0.5921  0.0459 -0.5325
    7LEU     CG  386   1.782   1.036   3.139 -0.2412 -0.3272 -0.0976
    7LEU    CD1  387   1.843   0.976   3.012 -0.1050 -0.7007  0.1456
    7LEU    CD2  388   1.646   0.968   3.156 -0.4883  0.1172 -0.2679
    7LEU      C  389   1.721   1.030   3.462  0.2341 -0.1077 -0.1000
    7LEU      O  390   1.683   0.913   3.467 -1.0482  0.2543 -1.0084
    8LEU      N  391   1.642   1.131   3.497 -0.0024 -0.2072 -0.3403
    8LEU      H  392   1.650   1.217   3.448 -1.9895  0.7229  0.8472
    8LEU     CA  393   1.532   1.107   3.592  0.1038  0.1529 -0.1225
    8LEU     CB  394   1.561   1.209   3.702  0.5826  0.0389 -0.1403
    8LEU     CG  395   1.692   1.185   3.779  0.4349  0.1738  0.1551
    8LEU    CD1  396   1.763   1.315   3.816 -0.2262  0.4715  0.3922
    8LEU    CD2  397   1.657   1.112   3.908 -0.2234 -0.3106 -0.2912
    8LEU      C  398   1.398   1.141   3.526 -0.0448  0.4268  0.3176
    8LEU      O  399   1.356   1.249   3.487  0.0878  0.2198 -0.4108
    9GLU      N  400   1.318   1.035   3.535 -0.0108  0.3537 -0.2311
    9GLU      H  401   1.338   0.948   3.580  1.4373  0.8315  0.1104
    9GLU     CA  402   1.187   1.028   3.469  0.0284  0.2408 -0.2983
    9GLU     CB  403   1.222   0.979   3.328 -0.0194  0.0004 -0.2269
    9GLU     CG  404   1.152   1.049   3.212 -0.0739  0.3797  0.0344
    9GLU     CD  405   1.157   0.970   3.081 -0.1877  0.4494 -0.0130
    9GLU    OE1  406   1.171   1.032   2.974 -0.3903 -0.1172 -0.3674
    9GLU    OE2  407   1.126   0.850   3.097  0.1187  0.4204  0.4057
    9GLU      C  408   1.092   0.929   3.537  0.1181  0.0416 -0.4613
    9GLU      O  409   1.132   0.854   3.626  0.4699  0.1935 -0.4880
   10GLU      N  410   0.966   0.972   3.531  0.1438  0.2285  0.2808
   10GLU      H  411   0.939   1.056   3.486  1.6304 -0.1111 -1.3684
   10GLU     CA  412   0.845   0.907   3.584 -0.1583  0.3547 -0.2450
   10GLU     CB  413   0.799   0.982   3.709  0.2815 -0.2249  0.2749
   10GLU     CG  414   0.681   0.915   3.779  0.1546 -0.1852  0.0995
   10GLU     CD  415   0.684   0.958   3.926 -0.1716  0.1903 -0.0032
   10GLU    OE1  416   0.789   0.949   3.992 -0.2368 -0.3888  0.0246
   10GLU    OE2  417   0.582   1.012   3.975 -0.0812  0.0289  0.3667
   10GLU      C  418   0.737   0.914   3.476  0.1722  0.0370 -0.5987
   10GLU     O1  419   0.668   1.018   3.471  0.1812  0.0933  0.2405
   10GLU     O2  420   0.712   0.815   3.404 -0.3472 -0.2689 -0.0035
    1ACE     CA  421   1.217   1.707   3.306  0.0632 -0.0132 -0.2997
    1ACE      C  422   1.355   1.738   3.363 -0.3499  0.4779  0.4472
    1ACE      O  423   1.414   1.844   3.340  0.3524  0.0587  0.2944
    2VAL      N  424   1.410   1.641   3.453 -0.2848  0.2203  0.1323
    2VAL      H  425   1.357   1.568   3.496  0.7866 -0.3799  0.4479
    2VAL     CA  426   1.542   1.665   3.512 -0.2889 -0.3266  0.3645
    2VAL     CB  427   1.522   1.695   3.660 -0.1359 -0.4480  0.4103
    2VAL    CG1  428   1.475   1.576   3.744 -0.1365 -0.4061  0.4695
    2VAL    CG2  429   1.655   1.748   3.715  0.1014 -0.3899 -0.2112
    2VAL      C  430   1.645   1.558   3.474 -0.6391 -0.5554  0.0514
    2VAL      O  431   1.625   1.437   3.481 -0.1894 -0.6555 -0.3288
    3VAL      N  432   1.749   1.615   3.414 -0.2757 -0.7023  0.5380
    3VAL      H  433   1.746   1.714   3.400  1.1042 -0.4925  1.5191
    3VAL     CA  434   1.872   1.545   3.372 -0.0889  0.0693 -0.2427
    3VAL     CB  435   1.891   1.546   3.220  0.5333 -0.0835 -0.1683
    3VAL    CG1  436   2.014   1.473   3.165  0.7488  0.4305 -0.3799
    3VAL    CG2  437   1.774   1.480   3.148  0.0008  0.1678  0.4584
    3VAL      C  438   1.993   1.603   3.445 -0.3112  0.2381 -0.0049
    3VAL      O  439   2.024   1.722   3.453 -0.4751  0.2881 -0.1157
    4VAL      N  440   2.060   1.513   3.517  0.0405  0.5173  0.0230
    4VAL      H  441   2.015   1.424   3.533 -0.9353  0.7050 -1.4528
    4VAL     CA  442   2.187   1.539   3.585  0.2184 -0.7575  0.2175
    4VAL     CB  443   2.170   1.532   3.737 -0.1599 -0.7795  0.1744
    4VAL    CG1  444   2.123   1.396   3.788 -0.1525 -0.7963  0.1366
    4VAL    CG2  445   2.302   1.563   3.809 -0.4171  0.3408  0.1868
    4VAL      C  446   2.313   1.472   3.531  0.5002 -0.0508 -0.0192
    4VAL      O  447   2.327   1.353   3.561  0.4439  0.0534  0.4264
    5THR      N  448   2.382   1.551   3.450 -0.3059  0.3912 -0.2894
    5THR      H  449   2.376   1.650   3.464 -2.1143  0.3935 -0.8805
    5THR     CA  450   2.490   1.521   3.355 -0.1336  0.2050 -0.0355
    5THR     CB  451   2.468   1.568   3.211 -0.3311  0.0056 -0.0703
    5THR    OG1  452   2.334   1.545   3.166 -0.1658 -0.5826 -0.2824
    5THR    HG1  453   2.308   1.626   3.113  1.8871  0.7551  0.6066
    5THR    CG2  454   2.545   1.481   3.111 -0.0959  0.0543  0.0682
    5THR      C  455   2.621   1.587   3.398 -0.2520  0.1518  0.4047
    5THR      O  456   2.627   1.709   3.383  0.0797  0.1046  0.1469
    6LEU      N  457   2.706   1.511   3.466 -0.1635 -0.3347 -0.2495
    6LEU      H  458   2.683   1.424   3.510  0.2291  0.1607  0.9711
    6LEU     CA  459   2.827   1.558   3.536 -0.4535 -0.4959  0.3601
    6LEU     CB  460   2.803   1.560   3.687  0.4811  0.1277  0.5062
    6LEU     CG  461   2.690   1.651   3.737 -0.2305 -0.4556 -0.0225
    6LEU    CD1  462   2.687   1.619   3.886  0.2471  0.1822  0.1255
    6LEU    CD2  463   2.731   1.797   3.720  0.3178 -0.6211 -0.1610
    6LEU      C  464   2.959   1.486   3.510 -0.1110  0.0611  0.5411
    6LEU      O  465   2.972   1.364   3.498  0.1606  0.1630 -0.2675
    7LEU      N  466   3.058   1.572   3.490  0.1002 -0.3455 -0.1607
    7LEU      H  467   3.040   1.667   3.466 -3.6634 -0.9004 -0.0530
    7LEU     CA  468   3.191   1.520   3.455  0.2177 -0.0108 -0.2201
    7LEU     CB  469   3.216   1.594   3.323 -0.0572 -0.4376 -0.5164
    7LEU     CG  470   3.327   1.548   3.228  0.3831 -0.1252 -0.1570
    7LEU    CD1  471   3.293   1.581   3.083  0.5408 -0.1346 -0.1970
    7LEU    CD2  472   3.459   1.614   3.269  0.1196  0.2381  0.1247
    7LEU      C  473   3.296   1.548   3.562 -0.3194 -0.6361  0.4822
    7LEU      O  474   3.296   1.656   3.621  0.0793 -0.3066 -0.1173
    8LEU      N  475   3.389   1.456   3.587  0.0136 -0.4348  0.0035
    8LEU      H  476   3.381   1.361   3.556 -1.1695 -0.0380 -0.9681
    8LEU     CA  477   3.498   1.471   3.684 -0.2682 -0.3763  0.3137
    8LEU     CB  478   3.468   1.387   3.808 -0.5876 -0.7918 -0.0441
    8LEU     CG  479   3.345   1.413   3.894  0.0758 -0.4609  0.8201
    8LEU    CD1  480   3.318   1.556   3.942 -0.7580 -0.1893 -0.4040
    8LEU    CD2  481   3.220   1.338   3.847 -0.1440  0.0790  0.5234
    8LEU      C  482   3.633   1.429   3.626 -0.0722 -0.0272  0.5151
    8LEU      O  483   3.646   1.312   3.593 -0.1650 -0.0062  0.4048
    9GLU      N  484   3.716   1.527   3.589 -0.1455 -0.0405  0.3158
    9GLU      H  485   3.706   1.622   3.619 -0.9492  0.5184 -1.5530
    9GLU     CA  486   3.844   1.511   3.519 -0.1911  0.5433  0.0899
    9GLU     CB  487   3.811   1.541   3.373 -0.0219 -0.1919 -0.1033
    9GLU     CG  488   3.930   1.537   3.277 -0.1216 -0.2658 -0.2234
    9GLU     CD  489   3.892   1.507   3.132 -0.0191 -0.0112 -0.3048
    9GLU    OE1  490   3.959   1.411   3.087  0.0643  0.1894 -0.6129
    9GLU    OE2  491   3.794   1.569   3.085  0.2031  0.3898 -0.2457
    9GLU      C  492   3.950   1.609   3.571  0.1716  0.2222 -0.0349
    9GLU      O  493   3.915   1.715   3.623 -0.3685  0.0973 -0.1349
   10GLU      N  494   4.070   1.553   3.578  0.1176  0.1080 -0.0123
   10GLU      H  495   4.094   1.464   3.538  0.2772 -0.4744  1.3401
   10GLU     CA  496   4.180   1.641   3.620 -0.1920  0.6208 -0.2490
   10GLU     CB  497   4.202   1.609   3.769  0.0120  0.2163 -0.3623
   10GLU     CG  498   4.310   1.702   3.826  0.1515 -0.1630 -0.0019
   10GLU     CD  499   4.346   1.653   3.966 -0.1072 -0.3979 -0.0170
   10GLU    OE1  500   4.449   1.587   3.990  0.0284 -0.1608  0.0465
   10GLU    OE2  501   4.278   1.695   4.062  0.1152  0.2191 -0.1279
   10GLU      C  502   4.296   1.591   3.534  0.1502  0.3685  0.3470
   10GLU     O1  503   4.296   1.478   3.479  0.3712  0.7192 -0.3945
   10GLU     O2  504   4.380   1.678   3.501  0.3721 -0.1657 -0.5395
    1ACE     CA  505   3.904   1.543   4.662 -0.2606 -0.5317  0.8251
    1ACE      C  506   3.774   1.620   4.636  0.6175  0.6423 -0.1753
    1ACE      O  507   3.756   1.736   4.674  0.2840  0.6866 -0.4686
    2VAL      N  508   3.670   1.534   4.590  0.3548  0.6491  0.3960
    2VAL      H  509   3.685   1.437   4.574 -0.7508  0.4160  0.6420
    2VAL     CA  510   3.537   1.590   4.557  0.1047 -0.2100 -0.0862
    2VAL     CB  511   3.542   1.655   4.419 -0.1839  0.2311  0.1106
    2VAL    CG1  512   3.602   1.568   4.309  0.1691  0.1498  0.3687
    2VAL    CG2  513   3.408   1.713   4.370 -0.3976 -0.4750 -0.1510
    2VAL      C  514   3.406   1.520   4.593  0.1097 -0.2021 -0.0511
    2VAL      O  515   3.396   1.401   4.565  0.1696 -0.2502  0.1286
    3VAL      N  516   3.313   1.584   4.664  0.0336 -0.0622 -0.2730
    3VAL      H  517   3.323   1.683   4.674  0.0189 -0.2275  1.6371
    3VAL     CA  518   3.181   1.536   4.706 -0.0738  0.3226 -0.1742
    3VAL     CB  519   3.163   1.555   4.857 -0.0200 -0.1601 -0.1061
    3VAL    CG1  520   3.171   1.702   4.897  0.1268 -0.2801  0.3097
    3VAL    CG2  521   3.046   1.477   4.916 -0.0224  0.5061  0.7796
    3VAL      C  522   3.072   1.593   4.615  0.5679  0.2284 -1.0102
    3VAL      O  523   3.043   1.712   4.603  0.3441  0.1920 -0.8467
    4VAL      N  524   3.004   1.500   4.548  0.1337  0.1095 -0.4153
    4VAL      H  525   3.026   1.403   4.543 -0.9555 -0.2308  0.7796
    4VAL     CA  526   2.877   1.522   4.477 -0.1279 -0.1796 -0.0358
    4VAL     CB  527   2.900   1.503   4.327 -0.2707 -0.5363 -0.0157
    4VAL    CG1  528   2.965   1.373   4.281  0.0171 -0.2736 -0.3588
    4VAL    CG2  529   2.779   1.530   4.237 -0.2268 -0.0548  0.0674
    4VAL      C  530   2.752   1.461   4.542 -0.1814  0.0679  0.0926
    4VAL      O  531   2.710   1.347   4.526 -0.2115  0.1536 -0.4478
    5THR      N  532   2.701   1.547   4.631 -0.1105  0.3483 -0.1367
    5THR      H  533   2.743   1.634   4.654  0.1143  0.8483 -2.2063
    5THR     CA  534   2.575   1.527   4.704  0.2076  0.1060  0.3517
    5THR     CB  535   2.597   1.578   4.847 -0.0020  0.2698  0.3257
    5THR    OG1  536   2.724   1.541   4.902  0.2750 -0.2170 -0.6108
    5THR    HG1  537   2.714   1.462   4.962 -2.4218  0.7167  0.3107
    5THR    CG2  538   2.483   1.534   4.940 -0.6052 -0.0305 -0.5380
    5THR      C  539   2.470   1.613   4.634  0.2146 -0.3381 -0.2197
    5THR      O  540   2.461   1.736   4.636  0.3671 -0.3307  0.1100
    6LEU      N  541   2.376   1.538   4.578 -0.1992 -0.0634  0.0938
    6LEU      H  542   2.376   1.439   4.590  0.8142 -0.4827 -2.5459
    6LEU     CA  543   2.259   1.595   4.510  0.0768  0.2300 -0.1372
    6LEU     CB  544   2.286   1.575   4.360  0.0402 -0.0001 -0.1134
    6LEU     CG  545   2.356   1.686   4.281  0.1657  0.1140  0.1554
    6LEU    CD1  546   2.490   1.740   4.332  0.2731 -0.0479  0.0469
    6LEU    CD2  547   2.373   1.623   4.142  0.0552  0.3726  0.0247
    6LEU      C  548   2.132   1.514   4.536  0.2462 -0.0427 -0.1545
    6LEU      O  549   2.134   1.392   4.548 -0.3938 -0.0543 -0.1029
    7LEU      N  550   2.023   1.588   4.558  0.2756  0.1206 -0.5594
    7LEU      H  551   2.023   1.686   4.537 -0.3814  0.0969 -0.6877
    7LEU     CA  552   1.893   1.534   4.597  0.6224 -0.2426  0.1120
    7LEU     CB  553   1.875   1.544   4.749  0.7556  0.7479  0.0703
    7LEU     CG  554   1.756   1.502   4.836  0.4034 -0.1893 -0.8311
    7LEU    CD1  555   1.800   1.486   4.982  0.2105  0.1283 -0.7374
    7LEU    CD2  556   1.639   1.599   4.820  0.2161 -0.2080  0.3020
    7LEU      C  557   1.777   1.593   4.516  0.7079 -0.2291 -0.0005
    7LEU      O  558   1.757   1.715   4.518  0.3571 -0.2864  0.1147
    8LEU      N  559   1.696   1.505   4.458 -0.3746  0.2447  0.7661
    8LEU      H  560   1.699   1.413   4.496  2.0104  0.8399  2.1931
    8LEU     CA  561   1.581   1.531   4.369  0.1570  0.2590  0.0794
    8LEU     CB  562   1.592   1.455   4.237 -0.2127 -0.6658  0.5730
    8LEU     CG  563   1.726   1.446   4.164 -0.4766 -0.0283 -0.0044
    8LEU    CD1  564   1.782   1.579   4.112  0.0575 -0.0867  0.4120
    8LEU    CD2  565   1.826   1.344   4.220 -0.0782 -0.0028 -0.6653
    8LEU      C  566   1.455   1.499   4.450 -0.0479  0.0744 -0.3147
    8LEU      O  567   1.425   1.384   4.482  0.0469  0.1848  0.1805
    9GLU      N  568   1.385   1.605   4.490  0.0250  0.0642 -0.1600
    9GLU      H  569   1.423   1.695   4.467  0.9851 -0.5812 -1.2523
    9GLU     CA  570   1.251   1.593   4.548  0.1387  0.1053  0.1106
    9GLU     CB  571   1.231   1.637   4.693  0.0801 -0.3314  0.2360
    9GLU     CG  572   1.153   1.524   4.761  0.1004 -0.2053  0.4710
    9GLU     CD  573   1.138   1.548   4.911 -0.0107  0.3213  0.3742
    9GLU    OE1  574   1.158   1.452   4.988  0.2622 -0.5292 -0.7397
    9GLU    OE2  575   1.092   1.659   4.945 -0.2230  0.1808  0.5485
    9GLU      C  576   1.143   1.667   4.469  0.0912  0.3183  0.3734
    9GLU      O  577   1.190   1.742   4.384  0.0933 -0.2726 -0.1528
   10GLU      N  578   1.015   1.638   4.488  0.0872 -0.3084 -0.5455
   10GLU      H  579   0.979   1.571   4.553  2.2413  0.5705  1.7053
   10GLU     CA  580   0.901   1.693   4.413 -0.0082  0.1387 -0.0807
   10GLU     CB  581   0.894   1.641   4.269  0.0599 -0.1198  0.0083
   10GLU     CG  582   0.815   1.742   4.186 -0.3103 -0.4625 -0.0602
   10GLU     CD  583   0.795   1.704   4.039 -0.2359 -0.1935 -0.1401
   10GLU    OE1  584   0.695   1.640   4.001 -0.1623 -0.1788 -0.3555
   10GLU    OE2  585   0.878   1.765   3.968 -0.2099 -0.1195 -0.0473
   10GLU      C  586   0.775   1.659   4.493  0.0953 -0.4810 -0.1728
   10GLU     O1  587   0.773   1.566   4.576  0.3465  0.2353  0.6494
   10GLU     O2  588   0.677   1.736   4.482  0.1118 -0.3709  0.4109
    1ACE     CA  589   1.210   1.131   4.603 -0.7373 -0.7378  0.1527
    1ACE      C  590   1.333   1.042   4.583  0.1251  0.3757  0.4397
    1ACE      O  591   1.349   0.940   4.649 -0.2690 -0.4281 -0.6777
    2VAL      N  592   1.436   1.103   4.504 -0.2091  0.0326 -0.2713
    2VAL      H  593   1.435   1.202   4.491  1.3684  0.1189  0.0247
    2VAL     CA  594   1.561   1.034   4.467 -0.3091 -0.2414 -0.1031
    2VAL     CB  595   1.556   0.998   4.318 -0.3051 -0.4076 -0.0628
    2VAL    CG1  596   1.515   1.116   4.230 -0.1479  0.1254  0.5670
    2VAL    CG2  597   1.678   0.926   4.260  0.4542  0.5010  0.3720
    2VAL      C  598   1.691   1.102   4.510 -0.3314 -0.1847 -0.1255
    2VAL      O  599   1.700   1.224   4.501  0.0235 -0.2135 -0.1628
    3VAL      N  600   1.787   1.022   4.555 -0.1364 -0.1206 -0.4231
    3VAL      H  601   1.766   0.928   4.582 -0.6846  0.5843  1.8597
    3VAL     CA  602   1.911   1.070   4.616 -0.3288 -0.0194 -0.1085
    3VAL     CB  603   1.901   1.039   4.766  0.0174 -0.0892 -0.0979
    3VAL    CG1  604   2.018   1.109   4.835  0.0848 -0.0007 -0.3010
    3VAL    CG2  605   1.769   1.076   4.833  0.0658 -0.0903 -0.0021
    3VAL      C  606   2.040   1.008   4.561 -0.0223  0.1178  0.4375
    3VAL      O  607   2.071   0.892   4.589 -0.1545 -0.0969 -0.2771
    4VAL      N  608   2.121   1.087   4.493 -0.3442 -0.2249 -0.3572
    4VAL      H  609   2.110   1.185   4.474 -1.3794 -0.1598  0.5388
    4VAL     CA  610   2.245   1.038   4.429 -0.0947  0.2273 -0.2220
    4VAL     CB  611   2.256   1.066   4.279  0.0413  0.1396 -0.2280
    4VAL    CG1  612   2.140   0.997   4.207 -0.0625  0.0742 -0.0012
    4VAL    CG2  613   2.245   1.213   4.239 -0.3446  0.1681 -0.0287
    4VAL      C  614   2.357   1.102   4.512 -0.2157  0.2603 -0.0831
    4VAL      O  615   2.365   1.225   4.512  0.1093  0.2390 -0.1663
    5THR      N  616   2.413   1.014   4.595  0.1316  0.2380 -0.3409
    5THR      H  617   2.360   0.932   4.617  0.3853  0.2497  0.3315
    5THR     CA  618   2.521   1.048   4.689  0.0077  0.0795 -0.1394
    5THR     CB  619   2.480   1.020   4.833 -0.0077 -0.5916 -0.2720
    5THR    OG1  620   2.346   1.065   4.858  0.0588 -0.1745 -0.6573
    5THR    HG1  621   2.338   1.160   4.828 -0.5974  0.8068  2.3245
    5THR    CG2  622   2.580   1.083   4.930 -0.1567  0.0975 -0.5603
    5THR      C  623   2.650   0.983   4.638  0.2427  0.5485 -0.1511
    5THR      O  624   2.664   0.861   4.647  0.1308  0.5042 -0.5270
    6LEU      N  625   2.748   1.063   4.599  0.3663  0.5515  0.1655
    6LEU      H  626   2.731   1.160   4.582  0.2748  0.1304 -2.6623
    6LEU     CA  627   2.875   1.017   4.540 -0.0162  0.0048 -0.2413
    6LEU     CB  628   2.880   1.052   4.391  0.2250 -0.0182 -0.2398
    6LEU     CG  629   2.775   0.976   4.310 -0.0798  0.5645 -0.4024
    6LEU    CD1  630   2.801   1.013   4.164  0.5760  0.1617 -0.3957
    6LEU    CD2  631   2.786   0.824   4.323 -0.1166  0.5625 -0.3942
    6LEU      C  632   3.000   1.078   4.603 -0.4455  0.0737  0.5584
    6LEU      O  633   3.006   1.201   4.609 -0.0652  0.0755  0.1960
    7LEU      N  634   3.105   0.997   4.606 -0.0985  0.5039  0.1295
    7LEU      H  635   3.111   0.922   4.540 -1.1677 -0.4638  1.1117
    7LEU     CA  636   3.236   1.041   4.656 -0.0916  0.2256  0.3558
    7LEU     CB  637   3.271   0.970   4.787  0.4619  0.2396  0.2171
    7LEU     CG  638   3.378   1.052   4.858  0.7109 -0.1042  0.2434
    7LEU    CD1  639   3.313   1.164   4.939  0.2748 -0.2629  0.1134
    7LEU    CD2  640   3.469   0.964   4.945  0.1927 -0.5349  0.3524
    7LEU      C  641   3.345   1.031   4.550 -0.4464  0.3395 -0.0209
    7LEU      O  642   3.363   0.918   4.505  0.4326  0.2589  0.5154
    8LEU      N  643   3.425   1.135   4.526 -0.1848  0.1977  0.2285
    8LEU      H  644   3.402   1.230   4.546  1.7573  0.7758 -0.1116
    8LEU     CA  645   3.547   1.121   4.445 -0.2057 -0.3520  0.2843
    8LEU     CB  646   3.548   1.213   4.323 -0.1812  0.0933  0.6148
    8LEU     CG  647   3.443   1.184   4.215 -0.0281  0.1460  0.4518
    8LEU    CD1  648   3.422   1.037   4.176 -0.1265  0.2562  0.0879
    8LEU    CD2  649   3.315   1.263   4.241 -0.1809  0.1895 -0.3851
    8LEU      C  650   3.674   1.148   4.525 -0.2467  0.4121  0.0980
    8LEU      O  651   3.705   1.261   4.564 -0.5139  0.1139  1.2121
    9GLU      N  652   3.752   1.044   4.551 -0.1251  0.3274 -0.5879
    9GLU      H  653   3.702   0.959   4.567  0.7860 -0.1717 -0.3084
    9GLU     CA  654   3.880   1.050   4.624 -0.2849  0.2749 -0.3012
    9GLU     CB  655   3.835   1.027   4.768  0.3481 -0.4195 -0.2116
    9GLU     CG  656   3.926   1.084   4.877  0.1349 -0.3612 -0.0634
    9GLU     CD  657   3.874   1.042   5.015 -0.9990 -0.4383 -0.5083
    9GLU    OE1  658   3.820   1.128   5.089  0.0056 -0.1018 -0.1463
    9GLU    OE2  659   3.883   0.921   5.045  0.2449 -0.3049 -0.2956
    9GLU      C  660   3.986   0.947   4.585 -0.1883  0.3408 -0.2133
    9GLU      O  661   3.953   0.829   4.597  0.1387  0.2469 -0.2165
   10GLU      N  662   4.113   0.981   4.560 -0.1407  0.0048 -0.4465
   10GLU      H  663   4.141   1.076   4.575 -0.6962 -0.1091  1.8158
   10GLU     CA  664   4.214   0.881   4.525  0.4613  0.2603  0.5370
   10GLU     CB  665   4.259   0.917   4.383  0.3134 -0.2346  0.3635
   10GLU     CG  666   4.366   0.834   4.314  0.0877 -0.2637  0.0456
   10GLU     CD  667   4.364   0.866   4.165 -0.2487  0.5124  0.2155
   10GLU    OE1  668   4.400   0.976   4.117  0.3238  0.0475 -0.4459
   10GLU    OE2  669   4.297   0.793   4.089 -0.7326  0.4017  0.7412
   10GLU      C  670   4.333   0.899   4.620  1.1173  0.1960 -0.2604
   10GLU     O1  671   4.370   1.013   4.653  0.0659  0.4952 -0.0805
   10GLU     O2  672   4.376   0.790   4.664 -0.0306 -0.1850 -0.0536
    1ACE     CA  673   3.748   1.033   5.661 -0.4751  0.0274 -0.6896
    1ACE      C  674   3.608   0.976   5.688 -0.0703 -0.2092  1.0198
    1ACE      O  675   3.573   0.864   5.649  0.1595 -0.1366  0.5962
    2VAL      N  676   3.515   1.080   5.717 -0.0471  0.1285 -0.0877
    2VAL      H  677   3.541   1.176   5.712  2.9077 -0.3477  3.1735
    2VAL     CA  678   3.379   1.049   5.764  0.0233 -0.2420 -0.1267
    2VAL     CB  679   3.359   1.067   5.915 -0.2755 -0.0938 -0.1836
    2VAL    CG1  680   3.230   1.010   5.975 -0.4337  0.2834 -0.1658
    2VAL    CG2  681   3.477   1.010   5.995 -0.0118  0.3985 -0.2195
    2VAL      C  682   3.262   1.113   5.690  0.3782  0.0008 -0.4787
    2VAL      O  683   3.226   1.227   5.719 -0.1984 -0.2788 -0.0771
    3VAL      N  684   3.183   1.020   5.636 -0.0510 -0.1156  0.3369
    3VAL      H  685   3.204   0.922   5.639  0.9578  0.1056  2.1733
    3VAL     CA  686   3.058   1.064   5.574 -0.0448 -0.2166  0.2510
    3VAL     CB  687   3.055   1.023   5.427 -0.1508  0.5593  0.0296
    3VAL    CG1  688   2.946   1.103   5.356 -0.3190  0.4986  0.2192
    3VAL    CG2  689   3.190   1.032   5.357  0.1549  0.9994  0.6662
    3VAL      C  690   2.928   1.028   5.647 -0.6498  0.0327 -0.6859
    3VAL      O  691   2.896   0.913   5.678  0.3635 -0.0904 -0.0531
    4VAL      N  692   2.860   1.132   5.695  0.1419  0.1599  0.1873
    4VAL      H  693   2.910   1.219   5.693  1.0709 -0.2064  3.1559
    4VAL     CA  694   2.736   1.122   5.772  0.0044  1.0248  0.0920
    4VAL     CB  695   2.739   1.217   5.892 -0.2304  0.8286  0.2567
    4VAL    CG1  696   2.608   1.233   5.969 -0.3894  0.0615  0.1550
    4VAL    CG2  697   2.848   1.183   5.993 -0.3502 -0.0253  0.1056
    4VAL      C  698   2.623   1.162   5.676  0.0875 -0.0795 -0.4906
    4VAL      O  699   2.621   1.278   5.634  0.0838  0.2883  0.4802
    5THR      N  700   2.550   1.063   5.626 -0.0925 -0.1327 -0.1227
    5THR      H  701   2.591   0.972   5.635  0.2808  0.1807  2.0367
    5THR     CA  702   2.440   1.090   5.533 -0.2988 -0.4718  0.0225
    5THR     CB  703   2.478   1.025   5.399  0.1100 -0.2401  0.0261
    5THR    OG1  704   2.607   1.073   5.361  0.0024 -0.2060 -0.2946
    5THR    HG1  705   2.627   1.015   5.282  1.3898  1.4269 -1.2140
    5THR    CG2  706   2.380   1.056   5.286 -0.0306 -0.1427  0.1723
    5THR      C  707   2.308   1.032   5.586 -0.2829 -0.3204  0.2279
    5THR      O  708   2.279   0.914   5.566 -0.3537 -0.2879  0.1383
    6LEU      N  709   2.222   1.119   5.636  0.0261 -0.0631  0.3152
    6LEU      H  710   2.247   1.211   5.667 -0.3466  0.1855 -0.1131
    6LEU     CA  711   2.090   1.068   5.678 -0.0844 -0.3197 -0.3374
    6LEU     CB  712   2.069   1.056   5.829  0.3138 -0.2548 -0.2746
    6LEU     CG  713   2.187   1.010   5.915  0.4014 -0.1303 -0.3271
    6LEU    CD1  714   2.248   1.127   5.992 -0.2372  0.3877 -0.5984
    6LEU    CD2  715   2.146   0.891   6.003  0.3513  0.3709  0.3310
    6LEU      C  716   1.971   1.146   5.622  0.0887 -0.0166 -0.2851
    6LEU      O  717   1.975   1.269   5.611  0.0066  0.0323  0.1922
    7LEU      N  718   1.870   1.066   5.591 -0.3233  0.2440  0.3735
    7LEU      H  719   1.892   0.971   5.569 -0.0477  0.4795 -0.4106
    7LEU     CA  720   1.741   1.111   5.535 -0.1551  0.5083  0.1940
    7LEU     CB  721   1.721   1.059   5.393 -0.9105  0.3059  0.3666
    7LEU     CG  722   1.619   1.134   5.307 -0.5610  0.5507  0.1617
    7LEU    CD1  723   1.668   1.144   5.163 -0.0345 -0.1679  0.2863
    7LEU    CD2  724   1.483   1.065   5.306 -0.5409  0.5021  0.5246
    7LEU      C  725   1.617   1.080   5.619 -0.5417 -0.1607 -0.6131
    7LEU      O  726   1.588   0.965   5.652 -0.0455  0.0900  0.7619
    8LEU      N  727   1.531   1.179   5.640 -0.3450 -0.1139 -0.0169
    8LEU      H  728   1.555   1.273   5.615  0.1649 -0.4575 -0.8488
    8LEU     CA  729   1.413   1.164   5.728 -0.0445 -0.5753  0.3110
    8LEU     CB  730   1.430   1.232   5.863  0.1600  0.0847 -0.0411
    8LEU     CG  731   1.560   1.210   5.941  0.1896 -0.0408 -0.1275
    8LEU    CD1  732   1.571   1.314   6.052 -0.2073 -0.1130 -0.0166
    8LEU    CD2  733   1.576   1.069   5.999  0.0800 -0.2840 -0.6824
    8LEU      C  734   1.277   1.206   5.672  0.4043 -0.3925 -0.6681
    8LEU      O  735   1.250   1.323   5.645 -0.4075 -0.3406  0.3139
    9GLU      N  736   1.206   1.097   5.645  0.2399 -0.3439 -0.4301
    9GLU      H  737   1.237   1.009   5.681  3.8703  0.8906 -0.1006
    9GLU     CA  738   1.070   1.102   5.591  0.0113  0.2760  0.1745
    9GLU     CB  739   1.074   1.042   5.450 -0.7370 -0.1642  0.3321
    9GLU     CG  740   0.958   1.091   5.363  0.1121  0.4392 -0.4840
    9GLU     CD  741   0.979   1.049   5.217  0.2112 -0.3479 -0.2487
    9GLU    OE1  742   0.942   1.130   5.130  0.2340  0.2370  0.2755
    9GLU    OE2  743   1.014   0.932   5.194  0.3223 -0.4430  0.3815
    9GLU      C  744   0.964   1.043   5.685 -0.0364 -0.1992 -0.1692
    9GLU      O  745   1.001   0.951   5.757  0.3595  0.5101  0.5598
   10GLU      N  746   0.841   1.093   5.679 -0.0218 -0.2140 -0.6334
   10GLU      H  747   0.811   1.166   5.617 -2.1564 -0.5730 -0.1082
   10GLU     CA  748   0.725   1.049   5.757  0.0084  0.5501 -0.1447
   10GLU     CB  749   0.677   1.137   5.872 -0.2174  0.1650  0.0601
   10GLU     CG  750   0.573   1.053   5.946 -0.1993 -0.0362 -0.1441
   10GLU     CD  751   0.537   1.106   6.085 -0.0839 -0.3340  0.0006
   10GLU    OE1  752   0.601   1.068   6.185 -0.1528  0.1673  0.2363
   10GLU    OE2  753   0.422   1.155   6.094  0.2166  0.5055 -0.6014
   10GLU      C  754   0.615   1.013   5.656  0.4022 -0.2686 -0.2889
   10GLU     O1  755   0.564   1.111   5.599 -0.0346 -0.1384  0.3166
   10GLU     O2  756   0.591   0.892   5.633 -0.6705 -0.1765  0.2698
    1ACE     CA  757   1.124   1.663   5.561 -0.0984 -0.0190 -0.3481
    1ACE      C  758   1.244   1.721   5.636 -0.5408 -0.2397  0.5496
    1ACE      O  759   1.261   1.842   5.651 -0.1143 -0.2311  0.0419
    2VAL      N  760   1.344   1.621   5.660  0.1252  0.0874 -0.7535
    2VAL      H  761   1.333   1.526   5.634 -1.6444 -1.0596  3.3417
    2VAL     CA  762   1.472   1.647   5.729 -0.2133 -0.2111 -0.0087
    2VAL     CB  763   1.442   1.674   5.877  0.2132  0.1052  0.0194
    2VAL    CG1  764   1.342   1.576   5.937 -0.1999  0.4680 -0.0717
    2VAL    CG2  765   1.570   1.697   5.958  0.5785  0.1088 -0.5503
    2VAL      C  766   1.596   1.565   5.692 -0.4619 -0.2930 -0.6663
    2VAL      O  767   1.596   1.443   5.707  0.3220 -0.1220  0.8663
    3VAL      N  768   1.678   1.622   5.604 -0.4546  0.0480 -0.4391
    3VAL      H  769   1.666   1.720   5.588 -0.1823  0.4745  1.6692
    3VAL     CA  770   1.799   1.553   5.557 -0.1529  0.1941  0.1121
    3VAL     CB  771   1.800   1.540   5.404  0.1731 -0.3525  0.1609
    3VAL    CG1  772   1.902   1.443   5.344 -0.0219 -0.0689 -0.6307
    3VAL    CG2  773   1.660   1.518   5.347  0.3395 -0.2440 -0.2882
    3VAL      C  774   1.926   1.616   5.613 -0.2554  0.1316  0.4169
    3VAL      O  775   1.951   1.737   5.614  0.2918  0.0222  0.5786
    4VAL      N  776   2.010   1.534   5.676  0.1031 -0.3590 -0.6829
    4VAL      H  777   1.992   1.436   5.684  1.2269 -0.6769 -1.6848
    4VAL     CA  778   2.133   1.590   5.732 -0.2780 -0.3766  0.1845
    4VAL     CB  779   2.144   1.600   5.884  0.0446 -0.6969  0.1841
    4VAL    CG1  780   2.098   1.472   5.955 -0.7861 -0.6781 -0.3098
    4VAL    CG2  781   2.281   1.648   5.931 -0.0520 -0.2452  0.0082
    4VAL      C  782   2.250   1.513   5.671 -0.1852 -0.1750  0.1094
    4VAL      O  783   2.276   1.395   5.694  0.3345 -0.1624 -0.3740
    5THR      N  784   2.321   1.581   5.581  0.0084  0.2884  0.6115
    5THR      H  785   2.295   1.669   5.541  0.4104  0.1838  0.1142
    5THR     CA  786   2.446   1.533   5.520 -0.3186  0.1105  0.0738
    5THR     CB  787   2.441   1.529   5.368  0.1039 -0.1359  0.0641
    5THR    OG1  788   2.398   1.656   5.317  0.1079  0.0359  0.4859
    5THR    HG1  789   2.341   1.646   5.236 -0.0719 -1.7277  0.7935
    5THR    CG2  790   2.338   1.425   5.323  0.1440 -0.0595 -0.2100
    5THR      C  791   2.567   1.615   5.567  0.0319 -0.1897 -0.3000
    5THR      O  792   2.568   1.736   5.545  0.0025 -0.0344  0.5284
    6LEU      N  793   2.659   1.546   5.632 -0.4426 -0.2799  0.2835
    6LEU      H  794   2.654   1.446   5.641 -0.6712 -0.1958  1.1432
    6LEU     CA  795   2.785   1.603   5.683 -0.1004 -0.5682 -0.2263
    6LEU     CB  796   2.797   1.599   5.835  0.0862 -0.3968 -0.2356
    6LEU     CG  797   2.705   1.694   5.911  0.5658  0.2740 -0.4858
    6LEU    CD1  798   2.712   1.638   6.054 -0.4217 -0.1652 -0.6024
    6LEU    CD2  799   2.738   1.843   5.916 -0.2828  0.4611 -0.2142
    6LEU      C  800   2.911   1.534   5.631  0.2286 -0.1844  0.0619
    6LEU      O  801   2.920   1.412   5.638 -0.3168 -0.2057  0.4269
    7LEU      N  802   3.017   1.612   5.609  0.2316 -0.1442  0.2170
    7LEU      H  803   2.999   1.711   5.605 -1.9992 -0.5051 -0.3130
    7LEU     CA  804   3.145   1.567   5.555 -0.0020 -0.4902 -0.0513
    7LEU     CB  805   3.173   1.624   5.416  0.5976 -0.3058  0.1395
    7LEU     CG  806   3.288   1.558   5.340  0.5288  0.0433 -0.2719
    7LEU    CD1  807   3.230   1.462   5.236  0.0586  0.5682 -0.5042
    7LEU    CD2  808   3.393   1.655   5.284  0.1989  0.5996  0.0583
    7LEU      C  809   3.259   1.609   5.649 -0.2313 -0.0529  0.0304
    7LEU      O  810   3.281   1.728   5.672  0.2399 -0.0312 -0.5119
    8LEU      N  811   3.311   1.512   5.723  0.2961 -0.2616 -0.6059
    8LEU      H  812   3.262   1.427   5.740 -1.8919  1.1770  0.7788
    8LEU     CA  813   3.408   1.531   5.832 -0.2694 -0.0742 -0.1295
    8LEU     CB  814   3.374   1.449   5.956  0.2165 -0.5131 -0.2831
    8LEU     CG  815   3.263   1.503   6.046  0.6190 -0.7570  0.3690
    8LEU    CD1  816   3.264   1.656   6.046 -0.0011 -0.7518  0.5257
    8LEU    CD2  817   3.131   1.431   6.020  0.3655 -0.1926  0.0649
    8LEU      C  818   3.545   1.491   5.776 -0.3611 -0.0433 -0.3783
    8LEU      O  819   3.563   1.373   5.748 -0.8955 -0.1662 -0.2062
    9GLU      N  820   3.617   1.601   5.750 -0.7443  0.2533 -0.2013
    9GLU      H  821   3.583   1.691   5.775  1.1414  1.5449 -2.0442
    9GLU     CA  822   3.744   1.594   5.677 -0.6653 -0.2190 -0.0228
    9GLU     CB  823   3.724   1.603   5.526 -0.5717 -0.9659 -0.0844
    9GLU     CG  824   3.834   1.533   5.445  0.0352 -0.3523  0.1977
    9GLU     CD  825   3.815   1.555   5.294  0.3506 -0.1165  0.1903
    9GLU    OE1  826   3.748   1.470   5.232  0.1495  0.3320 -0.2116
    9GLU    OE2  827   3.883   1.641   5.236  0.1791 -0.1469 -0.0550
    9GLU      C  828   3.852   1.688   5.731 -0.2430 -0.5797 -0.2256
    9GLU      O  829   3.834   1.804   5.771  0.2374 -0.5371 -0.1305
   10GLU      N  830   3.971   1.633   5.712 -0.1496 -0.4400 -0.0504
   10GLU      H  831   3.984   1.549   5.659  0.3237 -0.2798 -0.1953
   10GLU     CA  832   4.104   1.689   5.739 -0.3609 -0.1099  0.3210
   10GLU     CB  833   4.154   1.635   5.873  0.2495 -0.6927 -0.1339
   10GLU     CG  834   4.212   1.728   5.979 -0.0649 -0.3993 -0.2175
   10GLU     CD  835   4.197   1.664   6.117 -0.2812  0.2850  0.0815
   10GLU    OE1  836   4.303   1.618   6.165  0.3053  0.5525 -0.9250
   10GLU    OE2  837   4.087   1.634   6.170 -0.2636 -0.3144 -0.2187
   10GLU      C  838   4.204   1.653   5.628 -0.1371 -0.1962  0.5501
   10GLU     O1  839   4.174   1.553   5.559  0.8822 -0.1199 -0.0203
   10GLU     O2  840   4.299   1.724   5.591  0.0505 -0.7277 -0.0001
    1ACE     CA  841   3.737   1.526   6.921 -0.0843 -0.0371 -0.1542
    1ACE      C  842   3.610   1.603   6.884  0.2080  0.4379 -0.1762
    1ACE      O  843   3.582   1.704   6.948 -0.2595 -0.0142  0.3460
    2VAL      N  844   3.557   1.565   6.757 -0.1902 -0.1466  0.1600
    2VAL      H  845   3.573   1.476   6.713  5.2029  0.2833  0.6769
    2VAL     CA  846   3.437   1.631   6.702  0.0344  0.0553 -0.0883
    2VAL     CB  847   3.459   1.686   6.561 -0.0310 -0.2428 -0.2168
    2VAL    CG1  848   3.510   1.585   6.459  0.2081 -0.0779 -0.2633
    2VAL    CG2  849   3.332   1.752   6.507 -0.2060 -0.2294  0.2076
    2VAL      C  850   3.312   1.550   6.735  0.0639  0.0984  0.1342
    2VAL      O  851   3.307   1.427   6.727 -0.3032  0.0566  0.9584
    3VAL      N  852   3.221   1.622   6.800 -0.0284 -0.2986  0.4523
    3VAL      H  853   3.235   1.720   6.816 -0.7163 -0.2528  0.8028
    3VAL     CA  854   3.093   1.564   6.843  0.0261 -0.4507  0.4088
    3VAL     CB  855   3.092   1.555   6.995  0.1291  0.3088  0.4588
    3VAL    CG1  856   3.139   1.681   7.067 -0.0476  0.5711  0.1196
    3VAL    CG2  857   2.960   1.508   7.057 -0.2172  0.8477  0.1347
    3VAL      C  858   2.976   1.631   6.772  0.4963  0.0453  0.0961
    3VAL      O  859   2.948   1.750   6.788 -0.6305 -0.1616 -0.1876
    4VAL      N  860   2.889   1.552   6.709  0.0452  0.2867  0.4156
    4VAL      H  861   2.892   1.452   6.712 -0.0766  0.2267 -0.8480
    4VAL     CA  862   2.767   1.601   6.642  0.1790 -0.1184 -0.1288
    4VAL     CB  863   2.780   1.601   6.490  0.4442  0.5828 -0.1117
    4VAL    CG1  864   2.833   1.471   6.430 -0.2550  0.2988 -0.1283
    4VAL    CG2  865   2.657   1.648   6.412  0.3019  0.5182  0.0725
    4VAL      C  866   2.647   1.532   6.708  0.6364 -0.0823  0.7537
    4VAL      O  867   2.611   1.420   6.673 -0.0087  0.1420  0.6867
    5THR      N  868   2.576   1.618   6.781 -0.1504  0.3026 -0.4482
    5THR      H  869   2.585   1.718   6.777  1.0990  0.3379  1.5699
    5THR     CA  870   2.457   1.577   6.856  0.2297 -0.4257 -0.2351
    5THR     CB  871   2.468   1.599   7.007  0.6464  0.2135 -0.3552
    5THR    OG1  872   2.598   1.553   7.046  0.2002  0.0021  0.9368
    5THR    HG1  873   2.639   1.630   7.095  2.0772 -0.9722  0.9779
    5THR    CG2  874   2.360   1.528   7.088  0.4603  0.3984 -0.4396
    5THR      C  875   2.335   1.652   6.802 -0.0417 -0.4796  0.2894
    5THR      O  876   2.339   1.775   6.798 -0.1629 -0.4861 -0.0780
    6LEU      N  877   2.259   1.580   6.721  0.5492 -0.1114 -0.6146
    6LEU      H  878   2.273   1.483   6.703  0.3214 -0.2410 -0.1144
    6LEU     CA  879   2.137   1.621   6.649  0.0593 -0.1963  0.1567
    6LEU     CB  880   2.145   1.583   6.501 -0.0908 -0.0864  0.1195
    6LEU     CG  881   2.188   1.702   6.415 -0.0998 -0.1137  0.0771
    6LEU    CD1  882   2.333   1.747   6.426 -0.1178 -0.1373  0.4134
    6LEU    CD2  883   2.153   1.650   6.275 -0.0462  0.3817 -0.1244
    6LEU      C  884   2.004   1.565   6.700  0.1235  0.0838  0.6384
    6LEU      O  885   1.989   1.444   6.679 -0.2609  0.3487 -0.6954
    7LEU      N  886   1.899   1.642   6.727  0.0762  0.2731 -0.0689
    7LEU      H  887   1.898   1.740   6.709 -3.4004  0.1401 -1.3393
    7LEU     CA  888   1.774   1.586   6.779 -0.1096  0.9120  0.1760
    7LEU     CB  889   1.774   1.611   6.930  0.2448  0.0247  0.3279
    7LEU     CG  890   1.651   1.559   7.005 -0.0819  0.1164 -0.1386
    7LEU    CD1  891   1.700   1.553   7.150 -0.2873  0.3507 -0.0600
    7LEU    CD2  892   1.541   1.664   6.991  0.3670  0.5906 -0.1496
    7LEU      C  893   1.659   1.640   6.693 -0.3010 -0.1361 -0.2362
    7LEU      O  894   1.648   1.762   6.686 -0.3940 -0.1258  0.0641
    8LEU      N  895   1.586   1.547   6.632 -0.3095 -0.3019  0.0245
    8LEU      H  896   1.603   1.448   6.629  1.0065 -0.0839 -1.3694
    8LEU     CA  897   1.475   1.578   6.541 -0.4685 -0.1342  0.2750
    8LEU     CB  898   1.503   1.516   6.404  0.1661  0.2945  0.2067
    8LEU     CG  899   1.624   1.569   6.327  0.1492  0.1406  0.0732
    8LEU    CD1  900   1.624   1.722   6.329  0.7358  0.1555 -0.5685
    8LEU    CD2  901   1.757   1.506   6.368  0.1395  0.0259 -0.0706
    8LEU      C  902   1.338   1.533   6.592 -0.6182  0.3098  0.2690
    8LEU      O  903   1.321   1.424   6.645  0.2952  0.0814  0.1157
    9GLU      N  904   1.247   1.630   6.587 -0.4286  0.4574 -0.3537
    9GLU      H  905   1.248   1.701   6.516 -1.9036  0.9107  0.0583
    9GLU     CA  906   1.116   1.612   6.650 -0.4191 -0.3259 -0.5427
    9GLU     CB  907   1.125   1.615   6.803 -0.0802 -0.1515 -0.5666
    9GLU     CG  908   1.016   1.542   6.881  0.1107  0.4268  0.2489
    9GLU     CD  909   1.018   1.572   7.031 -0.2494 -0.2653  0.3933
    9GLU    OE1  910   1.085   1.492   7.100 -0.3172 -0.9336 -0.3030
    9GLU    OE2  911   0.933   1.650   7.079 -0.0219  0.6128 -0.6104
    9GLU      C  912   1.017   1.720   6.603 -0.4493 -0.0984  0.0283
    9GLU      O  913   1.048   1.837   6.580  0.3293 -0.3347 -0.1646
   10GLU      N  914   0.901   1.670   6.562 -0.4004 -0.4152  0.2729
   10GLU      H  915   0.875   1.576   6.584 -0.0625 -0.3227  1.0995
   10GLU     CA  916   0.790   1.759   6.525 -0.3625 -0.2832  0.4731
   10GLU     CB  917   0.743   1.716   6.386  0.3809  0.7623 -0.1084
   10GLU     CG  918   0.664   1.824   6.312 -0.2581  0.4807  0.1594
   10GLU     CD  919   0.679   1.799   6.162  0.2207  0.4103  0.2183
   10GLU    OE1  920   0.595   1.724   6.108  0.7595  0.0903 -0.1937
   10GLU    OE2  921   0.775   1.843   6.095  0.3992 -0.2802  0.0163
   10GLU      C  922   0.687   1.756   6.639 -0.6917 -0.0765  0.1823
   10GLU     O1  923   0.627   1.649   6.661  0.1266 -0.5635  0.0805
   10GLU     O2  924   0.657   1.861   6.700 -0.2242  0.1046  0.1056
    1ACE     CA  925   1.120   1.103   6.748  0.1797  0.3360  0.6776
    1ACE      C  926   1.262   1.050   6.727 -0.1152 -0.1181 -0.2087
    1ACE      O  927   1.304   0.965   6.805 -0.3534 -0.0120  0.0407
    2VAL      N  928   1.341   1.122   6.632 -0.0763  0.0199 -0.0727
    2VAL      H  929   1.325   1.214   6.596  3.0379  0.9141  0.5732
    2VAL     CA  930   1.469   1.067   6.585 -0.1511 -0.2171 -0.0042
    2VAL     CB  931   1.468   1.046   6.434  0.0345 -0.2578 -0.0001
    2VAL    CG1  932   1.431   1.172   6.354 -0.1284 -0.7046 -0.6345
    2VAL    CG2  933   1.605   0.996   6.387  0.1943  0.1848 -0.0106
    2VAL      C  934   1.588   1.150   6.636 -0.1594  0.0480 -0.4115
    2VAL      O  935   1.584   1.273   6.640 -0.1000  0.0320  0.1269
    3VAL      N  936   1.669   1.078   6.713 -0.3212 -0.0350 -0.3182
    3VAL      H  937   1.640   0.999   6.767  1.9424  1.4647  3.5695
    3VAL     CA  938   1.795   1.132   6.765 -0.4958  0.4041 -0.3457
    3VAL     CB  939   1.802   1.127   6.917  0.0194  0.3820 -0.3677
    3VAL    CG1  940   1.926   1.202   6.968  0.4395 -0.3244 -0.3472
    3VAL    CG2  941   1.677   1.191   6.979  0.1613 -0.0091  0.3364
    3VAL      C  942   1.916   1.071   6.692 -0.5909  0.2880 -0.4069
    3VAL      O  943   1.914   0.952   6.662 -0.0824  0.1663  0.0306
    4VAL      N  944   1.996   1.161   6.636  0.3205 -0.1100  0.2313
    4VAL      H  945   1.986   1.259   6.656  3.1748  0.4599 -0.7457
    4VAL     CA  946   2.124   1.126   6.573  0.1642  0.1347 -0.2246
    4VAL     CB  947   2.112   1.129   6.421  0.0577  0.2144 -0.2156
    4VAL    CG1  948   2.081   1.266   6.361  0.4153  0.5584  0.3781
    4VAL    CG2  949   2.244   1.066   6.374 -0.2190 -0.4190 -0.1533
    4VAL      C  950   2.248   1.187   6.639 -0.0503  0.0782  0.2355
    4VAL      O  951   2.266   1.308   6.635  0.7196 -0.0243  0.3853
    5THR      N  952   2.307   1.107   6.727 -0.7563 -0.0664  0.5834
    5THR      H  953   2.276   1.015   6.751  2.6949 -1.7154 -0.5598
    5THR     CA  954   2.418   1.149   6.814 -0.0934 -0.0528 -0.2617
    5THR     CB  955   2.397   1.123   6.963 -0.0701 -0.2051 -0.2848
    5THR    OG1  956   2.265   1.162   7.002  0.0342 -0.1421  0.0038
    5THR    HG1  957   2.202   1.094   6.966 -1.1181 -0.2403  2.0136
    5THR    CG2  958   2.498   1.184   7.061 -0.8238  0.0909  0.3162
    5THR      C  959   2.548   1.086   6.764  0.1730  0.0237  0.3331
    5THR      O  960   2.572   0.967   6.783  0.7075  0.0376 -0.2022
    6LEU      N  961   2.645   1.159   6.709 -0.1987 -0.0892 -0.4844
    6LEU      H  962   2.646   1.259   6.716  2.0903 -0.0374 -0.9779
    6LEU     CA  963   2.767   1.104   6.648  0.2568  0.0832  0.2559
    6LEU     CB  964   2.762   1.112   6.496  0.0291 -0.4494  0.2337
    6LEU     CG  965   2.683   0.991   6.445  0.2281 -0.1603 -0.7947
    6LEU    CD1  966   2.626   1.017   6.305 -0.0861 -0.2649 -0.6882
    6LEU    CD2  967   2.756   0.857   6.438  0.0648 -0.2850 -0.1516
    6LEU      C  968   2.901   1.167   6.686  0.2918 -0.1291  0.4913
    6LEU      O  969   2.924   1.287   6.676  0.5126 -0.2383 -0.4935
    7LEU      N  970   2.992   1.077   6.721  0.0051 -0.6570 -0.0850
    7LEU      H  971   2.977   0.979   6.717 -0.6436 -0.5465 -0.3993
    7LEU     CA  972   3.119   1.121   6.781 -0.2015  0.2008 -0.2618
    7LEU     CB  973   3.121   1.075   6.927 -0.3605  0.6852 -0.1065
    7LEU     CG  974   3.218   1.144   7.024  0.3078 -0.6429  0.1914
    7LEU    CD1  975   3.195   1.097   7.167 -0.1907  0.5009  0.4991
    7LEU    CD2  976   3.364   1.114   6.989  0.3147  0.1315 -0.4861
    7LEU      C  977   3.243   1.079   6.701 -0.0675  0.3287 -0.1229
    7LEU      O  978   3.270   0.964   6.668  0.0857  0.2336  0.3253
    8LEU      N  979   3.320   1.178   6.658  0.3775  0.2835  0.5576
    8LEU      H  980   3.303   1.274   6.683 -0.6972 -0.2134  1.8408
    8LEU     CA  981   3.433   1.150   6.568 -0.0267 -0.3686  0.2486
    8LEU     CB  982   3.419   1.228   6.437 -0.5309 -0.5243  0.2082
    8LEU     CG  983   3.291   1.225   6.352 -0.2231  0.1633 -0.2844
    8LEU    CD1  984   3.233   1.084   6.348  0.2384 -0.0295 -0.2191
    8LEU    CD2  985   3.193   1.330   6.404  0.5848  0.7186  0.1459
    8LEU      C  986   3.565   1.185   6.636 -0.3803 -0.2192  0.8633
    8LEU      O  987   3.590   1.302   6.664 -0.0502 -0.1895  0.4602
    9GLU      N  988   3.654   1.087   6.653  0.1273  0.1784  0.5092
    9GLU      H  989   3.652   1.006   6.594 -0.1680  1.3613 -1.2030
    9GLU     CA  990   3.774   1.100   6.736  0.5681  0.1738 -0.1161
    9GLU     CB  991   3.735   1.116   6.883  0.2958 -0.2760 -0.1379
    9GLU     CG  992   3.855   1.153   6.971  0.0116  0.3016  0.0119
    9GLU     CD  993   3.841   1.097   7.112  0.4292 -0.1591 -0.1271
    9GLU    OE1  994   3.796   1.160   7.211  0.3592 -0.0355 -0.2376
    9GLU    OE2  995   3.878   0.978   7.121  0.5952 -0.1018 -0.0408
    9GLU      C  996   3.876   0.990   6.705  0.3129 -0.1666  0.2427
    9GLU      O  997   3.836   0.887   6.650 -0.4800  0.1482  0.2215
   10GLU      N  998   4.004   1.027   6.707  0.3825 -0.3967  0.0603
   10GLU      H  999   4.033   1.122   6.716  0.2859 -0.2900 -0.7381
   10GLU     CA 1000   4.111   0.930   6.680  0.4125 -0.3955  0.1722
   10GLU     CB 1001   4.153   0.952   6.534  0.7016  0.0713  0.3245
   10GLU     CG 1002   4.266   0.861   6.487  0.5588  0.1380 -0.1563
   10GLU     CD 1003   4.264   0.861   6.334 -0.0575 -0.0708 -0.1519
   10GLU    OE1 1004   4.315   0.958   6.274 -0.6641  0.1209 -0.3606
   10GLU    OE2 1005   4.185   0.779   6.283 -0.3497 -0.1489  0.4140
   10GLU      C 1006   4.231   0.950   6.772  0.1499  0.3119  0.3681
   10GLU     O1 1007   4.244   1.059   6.831  0.0859  0.5878 -0.1309
   10GLU     O2 1008   4.306   0.854   6.802 -0.0636  0.1353  0.3427
    1ACE     CA 1009   3.721   2.204   1.134  0.1401  0.0658 -0.4500
    1ACE      C 1010   3.609   2.164   1.229  0.6042 -0.6742 -0.2079
    1ACE      O 1011   3.573   2.047   1.231 -0.9131 -0.2238  0.5034
    2VAL      N 1012   3.567   2.269   1.317  0.4885 -0.6838 -0.2505
    2VAL      H 1013   3.617   2.347   1.353  2.7733 -1.2977 -1.8784
    2VAL     CA 1014   3.442   2.248   1.392  0.3646 -0.0519 -0.2742
    2VAL     CB 1015   3.460   2.283   1.540 -0.3408 -0.5356 -0.0669
    2VAL    CG1 1016   3.338   2.229   1.614 -0.5734 -0.1248 -0.1459
    2VAL    CG2 1017   3.580   2.216   1.608 -0.2485 -0.4921 -0.1863
    2VAL      C 1018   3.326   2.329   1.333 -0.0156 -0.3053  0.1171
    2VAL      O 1019   3.310   2.448   1.361  0.0072 -0.1516 -0.5030
    3VAL      N 1020   3.233   2.255   1.275 -0.0611  0.0826 -0.3109
    3VAL      H 1021   3.255   2.161   1.249  2.2982  0.8172 -1.2913
    3VAL     CA 1022   3.114   2.314   1.212 -0.0492  0.1292 -0.2893
    3VAL     CB 1023   3.108   2.275   1.064  0.4317  0.1049 -0.3034
    3VAL    CG1 1024   3.003   2.356   0.988  0.1401 -0.0644 -0.0844
    3VAL    CG2 1025   3.242   2.266   0.991  0.7127  0.0945  0.2068
    3VAL      C 1026   2.996   2.255   1.290 -0.1378  0.1706 -0.3913
    3VAL      O 1027   2.975   2.136   1.313 -0.1547  0.1082 -0.7249
    4VAL      N 1028   2.904   2.348   1.309 -0.2239  0.0055  0.0072
    4VAL      H 1029   2.925   2.439   1.273 -0.2855 -0.1120 -0.3317
    4VAL     CA 1030   2.783   2.334   1.391 -0.0071 -0.3570  0.2647
    4VAL     CB 1031   2.786   2.412   1.523 -0.0858  0.1193 -0.0138
    4VAL    CG1 1032   2.666   2.384   1.613 -0.1023  0.3011  0.0217
    4VAL    CG2 1033   2.912   2.386   1.605 -0.0572  0.2690 -0.0095
    4VAL      C 1034   2.666   2.372   1.301  0.2142 -0.1754  0.0541
    4VAL      O 1035   2.641   2.490   1.277 -0.1202 -0.4172 -0.8454
    5THR      N 1036   2.604   2.270   1.243 -0.1666 -0.1090  0.3354
    5THR      H 1037   2.649   2.180   1.234 -1.8368 -1.1017  1.4479
    5THR     CA 1038   2.492   2.291   1.150 -0.0105 -0.2706  0.1089
    5THR     CB 1039   2.509   2.230   1.010  0.1647  0.2727 -0.1067
    5THR    OG1 1040   2.638   2.273   0.964  0.1588 -0.0470 -0.4194
    5THR    HG1 1041   2.678   2.212   0.896  0.0565  0.2020 -0.7045
    5THR    CG2 1042   2.416   2.296   0.908 -0.0884  0.0186 -0.0420
    5THR      C 1043   2.366   2.226   1.208 -0.1100  0.3133  0.5510
    5THR      O 1044   2.330   2.120   1.157 -0.7164  0.7082  0.1400
    6LEU      N 1045   2.287   2.313   1.270 -0.3169  0.4290  0.1260
    6LEU      H 1046   2.321   2.406   1.284  0.4671  0.3835 -1.2474
    6LEU     CA 1047   2.157   2.271   1.324 -0.2900 -0.4716 -0.5006
    6LEU     CB 1048   2.149   2.309   1.471  0.4141  0.1777 -0.6242
    6LEU     CG 1049   2.255   2.240   1.558  0.0717  0.1577 -0.2185
    6LEU    CD1 1050   2.296   2.309   1.688 -0.0494 -0.1607 -0.0104
    6LEU    CD2 1051   2.194   2.107   1.604 -0.3880  0.3801 -0.1820
    6LEU      C 1052   2.039   2.332   1.249 -0.9176 -0.0990  0.7688
    6LEU      O 1053   2.025   2.454   1.252 -0.0018  0.0361 -0.0218
    7LEU      N 1054   1.948   2.253   1.191 -0.2986  0.0962 -0.5038
    7LEU      H 1055   1.971   2.156   1.177  1.3165  0.2689  0.6353
    7LEU     CA 1056   1.827   2.309   1.130 -0.1270  0.0572 -0.8805
    7LEU     CB 1057   1.811   2.247   0.991  0.2575  0.1663 -0.9773
    7LEU     CG 1058   1.700   2.298   0.899 -0.4632  0.3912  0.0060
    7LEU    CD1 1059   1.727   2.250   0.757 -0.7954  0.0083  0.0692
    7LEU    CD2 1060   1.557   2.259   0.938 -0.0609 -0.5672  0.5661
    7LEU      C 1061   1.705   2.274   1.215  0.3350  0.2563 -0.1223
    7LEU      O 1062   1.678   2.155   1.228 -0.3345  0.4103 -0.0367
    8LEU      N 1063   1.633   2.371   1.270  0.5716  0.0662  0.5311
    8LEU      H 1064   1.668   2.464   1.284 -0.5842  0.4481  1.0314
    8LEU     CA 1065   1.513   2.331   1.344 -0.0494  0.0202 -0.4789
    8LEU     CB 1066   1.516   2.380   1.489 -0.2314 -0.7592 -0.2032
    8LEU     CG 1067   1.652   2.359   1.556 -0.0611  0.4172 -0.1567
    8LEU    CD1 1068   1.668   2.452   1.676  0.0520  0.3241 -0.0993
    8LEU    CD2 1069   1.679   2.214   1.594 -0.4738  0.2791 -0.3797
    8LEU      C 1070   1.385   2.383   1.278 -0.4169  0.5839  0.6486
    8LEU      O 1071   1.381   2.491   1.220 -0.1286  0.6337  0.7179
    9GLU      N 1072   1.282   2.299   1.281  0.2459 -0.2577  0.2060
    9GLU      H 1073   1.280   2.219   1.341 -1.7388 -1.2451 -1.0646
    9GLU     CA 1074   1.157   2.310   1.204  0.1245  1.0064  0.5574
    9GLU     CB 1075   1.195   2.290   1.057  0.1677  0.5263  0.6314
    9GLU     CG 1076   1.107   2.372   0.962  0.2912  0.0297  0.0808
    9GLU     CD 1077   1.127   2.307   0.825 -0.3436 -0.1157  0.0550
    9GLU    OE1 1078   1.202   2.375   0.753 -0.2290 -0.4490 -0.1427
    9GLU    OE2 1079   1.105   2.186   0.801  0.2446 -0.1215 -0.4914
    9GLU      C 1080   1.046   2.213   1.245  0.6160  0.1619 -0.0505
    9GLU      O 1081   1.068   2.096   1.275 -0.6144 -0.0731  0.0099
   10GLU      N 1082   0.924   2.265   1.253  0.4796 -0.2099  0.3556
   10GLU      H 1083   0.908   2.363   1.236 -0.0832 -0.5120 -1.0151
   10GLU     CA 1084   0.802   2.192   1.289  0.2020 -0.2169 -0.5557
   10GLU     CB 1085   0.797   2.215   1.441  0.1167 -0.5340 -0.5101
   10GLU     CG 1086   0.674   2.147   1.501 -0.0460  0.1193 -0.1021
   10GLU     CD 1087   0.641   2.218   1.633  0.3195  0.2500 -0.0791
   10GLU    OE1 1088   0.689   2.164   1.735  0.0948  0.4799  0.1495
   10GLU    OE2 1089   0.562   2.315   1.637 -0.0836 -0.0549 -0.5332
   10GLU      C 1090   0.689   2.263   1.213  0.4763 -0.0360 -0.7931
   10GLU     O1 1091   0.694   2.388   1.216 -0.3201 -0.0182  0.1792
   10GLU     O2 1092   0.591   2.199   1.169 -0.2157  0.3775  0.1254
    1ACE     CA 1093   1.185   2.763   1.076 -0.0680  0.4329  0.1845
    1ACE      C 1094   1.289   2.851   1.147 -0.0062  0.2294  0.3490
    1ACE      O 1095   1.290   2.973   1.138 -0.4482  0.1906 -0.3007
    2VAL      N 1096   1.389   2.779   1.219  0.3280  0.1710 -0.1677
    2VAL      H 1097   1.397   2.679   1.223 -1.3956 -0.0644 -1.3272
    2VAL     CA 1098   1.503   2.834   1.292  0.2556  0.6330 -0.4009
    2VAL     CB 1099   1.477   2.851   1.442 -0.2743  0.1956 -0.4425
    2VAL    CG1 1100   1.419   2.721   1.499 -0.3309  0.4131  0.0003
    2VAL    CG2 1101   1.592   2.899   1.530 -0.6743  0.5108 -0.0849
    2VAL      C 1102   1.633   2.758   1.266  0.1779  0.1922  0.4326
    2VAL      O 1103   1.624   2.636   1.278  0.0281  0.1458 -0.1193
    3VAL      N 1104   1.736   2.822   1.210  0.1600 -0.5447 -0.4604
    3VAL      H 1105   1.745   2.921   1.201  1.3674 -0.8021 -3.3494
    3VAL     CA 1106   1.858   2.753   1.165  0.4231 -0.2018 -0.2762
    3VAL     CB 1107   1.862   2.771   1.014  0.1386  0.3046 -0.2234
    3VAL    CG1 1108   1.975   2.690   0.950 -0.4529 -0.4999 -0.2583
    3VAL    CG2 1109   1.741   2.714   0.939 -0.2184 -0.1176  0.6662
    3VAL      C 1110   1.982   2.805   1.238  0.2435  0.0767 -0.1697
    3VAL      O 1111   2.036   2.906   1.194 -0.1388  0.3732  0.0325
    4VAL      N 1112   2.031   2.723   1.330  0.4848  0.2569 -0.1356
    4VAL      H 1113   2.019   2.624   1.323  0.1521  0.2974 -0.1441
    4VAL     CA 1114   2.156   2.758   1.399  0.1897 -0.2333  0.6692
    4VAL     CB 1115   2.146   2.747   1.551  0.1531  0.4042  0.7149
    4VAL    CG1 1116   2.066   2.626   1.600  0.0982  0.2108  0.1565
    4VAL    CG2 1117   2.282   2.747   1.621  0.4101  0.6618  0.2156
    4VAL      C 1118   2.282   2.709   1.326 -0.0544 -0.1115  0.1618
    4VAL      O 1119   2.318   2.591   1.319  0.5692  0.1231 -0.7422
    5THR      N 1120   2.363   2.803   1.278  0.4735 -0.2457  0.7726
    5THR      H 1121   2.393   2.886   1.325 -0.7469  1.8163 -1.8083
    5THR     CA 1122   2.463   2.761   1.179  0.1944  0.4251  0.1967
    5THR     CB 1123   2.426   2.789   1.033  0.5286  0.6023  0.1468
    5THR    OG1 1124   2.286   2.808   1.011  0.4112 -0.3697  0.0132
    5THR    HG1 1125   2.236   2.728   1.044  0.9582 -0.6524  0.1787
    5THR    CG2 1126   2.477   2.671   0.951 -0.3260  0.2959  0.0543
    5THR      C 1127   2.600   2.823   1.205  0.4151  0.1611 -0.3311
    5THR      O 1128   2.636   2.925   1.146 -0.1140  0.4983 -0.0692
    6LEU      N 1129   2.677   2.755   1.290 -0.4878 -0.0271  0.3434
    6LEU      H 1130   2.666   2.657   1.311 -0.3725  0.1531  1.2640
    6LEU     CA 1131   2.812   2.800   1.323 -0.1307 -0.7491 -0.0955
    6LEU     CB 1132   2.831   2.785   1.474 -0.6131  0.0343  0.0515
    6LEU     CG 1133   2.755   2.859   1.584 -0.2534  0.0706  0.2759
    6LEU    CD1 1134   2.791   2.790   1.716  0.0330  0.0199  0.1723
    6LEU    CD2 1135   2.791   3.007   1.574  0.5698 -0.1587 -0.3145
    6LEU      C 1136   2.931   2.739   1.248  0.0000 -0.9272  0.2542
    6LEU      O 1137   2.927   2.621   1.216 -0.3814 -0.9556  0.4010
    7LEU      N 1138   3.041   2.814   1.241 -0.4438 -0.2948 -0.1062
    7LEU      H 1139   3.043   2.912   1.260 -2.2682  0.0167 -1.3117
    7LEU     CA 1140   3.164   2.758   1.185 -0.0625  0.5515 -0.1346
    7LEU     CB 1141   3.180   2.785   1.035 -0.1354 -0.3174 -0.3075
    7LEU     CG 1142   3.289   2.707   0.962 -0.1187 -0.3667 -0.2295
    7LEU    CD1 1143   3.258   2.693   0.813 -0.7244 -0.1605 -0.1277
    7LEU    CD2 1144   3.419   2.785   0.979 -0.2256 -0.1395 -0.4479
    7LEU      C 1145   3.292   2.801   1.258 -0.0128  0.4181 -0.1417
    7LEU      O 1146   3.308   2.921   1.277 -0.0761  0.3624  0.2627
    8LEU      N 1147   3.360   2.707   1.322  0.4819  0.3685 -0.7326
    8LEU      H 1148   3.323   2.615   1.328 -0.7047  0.8704 -0.1129
    8LEU     CA 1149   3.471   2.739   1.413 -0.2057 -0.0263  0.2577
    8LEU     CB 1150   3.459   2.677   1.553 -0.0784 -0.1574  0.2105
    8LEU     CG 1151   3.328   2.691   1.629 -0.1652 -0.1915  0.0687
    8LEU    CD1 1152   3.286   2.835   1.661 -0.1205 -0.0586 -0.4617
    8LEU    CD2 1153   3.205   2.612   1.584 -0.2214  0.1441 -0.3727
    8LEU      C 1154   3.605   2.702   1.348 -0.1656 -0.1837  0.4271
    8LEU      O 1155   3.633   2.587   1.315 -0.3837  0.0253 -0.5049
    9GLU      N 1156   3.678   2.804   1.303 -0.3176 -0.1701  0.2066
    9GLU      H 1157   3.656   2.897   1.332 -0.2989  0.4682 -1.7225
    9GLU     CA 1158   3.808   2.795   1.234 -0.2575  0.2982  0.2585
    9GLU     CB 1159   3.793   2.841   1.089 -0.0499 -0.1016  0.1087
    9GLU     CG 1160   3.889   2.773   0.992  0.4800  0.7435  0.0255
    9GLU     CD 1161   3.842   2.786   0.847  0.3734  0.2267  0.0108
    9GLU    OE1 1162   3.772   2.696   0.794  0.5969 -0.0609  0.2045
    9GLU    OE2 1163   3.900   2.876   0.783  0.2171  0.6197  0.4110
    9GLU      C 1164   3.911   2.885   1.303  0.2699 -0.6090  0.6736
    9GLU      O 1165   3.874   2.974   1.380  0.3902 -0.2899  0.3641
   10GLU      N 1166   4.034   2.841   1.280  0.2324 -0.4127  0.0711
   10GLU      H 1167   4.059   2.772   1.213  1.4050 -0.4050  0.4744
   10GLU     CA 1168   4.154   2.906   1.335  0.0800  0.2494 -0.3704
   10GLU     CB 1169   4.171   2.856   1.478 -0.3000  0.0353 -0.3984
   10GLU     CG 1170   4.266   2.957   1.544  0.5285 -0.7287 -0.4127
   10GLU     CD 1171   4.297   2.919   1.689 -0.1915  0.3066  0.0200
   10GLU    OE1 1172   4.386   2.836   1.716 -0.5805 -0.1608 -0.1417
   10GLU    OE2 1173   4.231   2.966   1.784 -0.2505 -0.1324  0.1962
   10GLU      C 1174   4.274   2.861   1.250  0.0724 -0.2105 -0.1431
   10GLU     O1 1175   4.295   2.739   1.233 -0.0344 -0.3241  0.5071
   10GLU     O2 1176   4.329   2.951   1.182 -0.4981  0.4868  0.2983
    1ACE     CA 1177   3.840   2.728   2.553  0.2232 -0.2770 -0.2409
    1ACE      C 1178   3.727   2.825   2.518  0.3262 -0.1264 -0.1525
    1ACE      O 1179   3.745   2.946   2.532  0.0167 -0.0459 -0.4509
    2VAL      N 1180   3.628   2.757   2.442 -0.2115  0.1323  0.3117
    2VAL      H 1181   3.632   2.663   2.409 -0.4012 -0.1444  1.0560
    2VAL     CA 1182   3.508   2.819   2.383 -0.2839 -0.0969  0.2169
    2VAL     CB 1183   3.539   2.878   2.246 -0.0373  0.4903  0.5247
    2VAL    CG1 1184   3.594   2.774   2.148 -0.0450  0.4948  0.5156
    2VAL    CG2 1185   3.431   2.967   2.183  0.0727  0.3211  0.0929
    2VAL      C 1186   3.367   2.759   2.380 -0.1154 -0.4832  0.0088
    2VAL      O 1187   3.338   2.667   2.303  0.3321 -0.4284 -0.2253
    3VAL      N 1188   3.295   2.800   2.484 -0.5199 -0.0505 -0.4412
    3VAL      H 1189   3.344   2.837   2.562 -0.1503  1.3006 -1.2814
    3VAL     CA 1190   3.152   2.768   2.497 -0.4328 -0.2126  0.1160
    3VAL     CB 1191   3.113   2.813   2.638 -0.1072 -0.1306  0.1801
    3VAL    CG1 1192   3.110   2.965   2.656  1.1373 -0.2022  1.1286
    3VAL    CG2 1193   2.977   2.750   2.669 -0.3872  0.0797 -0.6015
    3VAL      C 1194   3.060   2.822   2.387 -0.2968  0.4190  0.3083
    3VAL      O 1195   3.060   2.940   2.352 -0.2687  0.1266 -0.7058
    4VAL      N 1196   2.971   2.736   2.339 -0.3644  0.3917  0.4818
    4VAL      H 1197   2.977   2.644   2.377  1.8893  1.2137  2.3337
    4VAL     CA 1198   2.858   2.772   2.252 -0.2197  0.4089  0.3013
    4VAL     CB 1199   2.873   2.741   2.103 -0.5238 -0.7789  0.5074
    4VAL    CG1 1200   2.984   2.640   2.073 -0.0423 -0.3116  0.7064
    4VAL    CG2 1201   2.749   2.674   2.043 -0.5035 -0.4530  0.0942
    4VAL      C 1202   2.729   2.719   2.315 -0.5480  0.1088 -0.5995
    4VAL      O 1203   2.711   2.598   2.328 -0.0091  0.1403  0.5382
    5THR      N 1204   2.656   2.808   2.382 -0.1481 -0.0932  0.1218
    5THR      H 1205   2.694   2.900   2.386  1.3546 -0.6673 -0.4111
    5THR     CA 1206   2.527   2.771   2.444 -0.3602  0.3286 -0.0658
    5THR     CB 1207   2.527   2.800   2.594 -0.2131 -0.2623  0.0485
    5THR    OG1 1208   2.657   2.780   2.652 -0.0843 -0.1002 -0.1816
    5THR    HG1 1209   2.661   2.817   2.745  1.4506  0.1249 -0.3249
    5THR    CG2 1210   2.419   2.719   2.665 -0.3648 -0.1158 -0.0163
    5THR      C 1211   2.412   2.850   2.380 -0.3431  0.3218 -0.1046
    5THR      O 1212   2.409   2.972   2.378 -0.0625  0.3263 -0.2321
    6LEU      N 1213   2.329   2.769   2.315 -0.2815 -0.3611  0.6490
    6LEU      H 1214   2.353   2.672   2.308  1.9764  0.1918  0.0514
    6LEU     CA 1215   2.202   2.814   2.255  0.1731  0.0896  0.0122
    6LEU     CB 1216   2.190   2.781   2.107  0.3624  0.4892 -0.0935
    6LEU     CG 1217   2.274   2.855   2.002  0.3974  0.0397 -0.3870
    6LEU    CD1 1218   2.237   3.003   1.993 -0.2771 -0.1004 -0.0234
    6LEU    CD2 1219   2.422   2.816   2.008  0.5987  0.8812  0.2744
    6LEU      C 1220   2.075   2.749   2.311  0.2036 -0.0830 -0.1184
    6LEU      O 1221   2.063   2.628   2.329  0.2741 -0.0964 -0.1642
    7LEU      N 1222   1.973   2.831   2.338  0.2764  0.0447 -0.2296
    7LEU      H 1223   2.000   2.926   2.347 -0.4197  0.3217 -0.9813
    7LEU     CA 1224   1.840   2.790   2.385  0.2575  0.2929 -0.0704
    7LEU     CB 1225   1.836   2.846   2.528 -0.2050  0.4443 -0.1411
    7LEU     CG 1226   1.723   2.781   2.608  0.2990 -0.0871  0.1470
    7LEU    CD1 1227   1.755   2.807   2.755  0.5772  0.1774  0.0412
    7LEU    CD2 1228   1.582   2.832   2.578  0.2286 -0.3860 -0.0471
    7LEU      C 1229   1.736   2.852   2.292  0.5434  0.4108 -0.3140
    7LEU      O 1230   1.702   2.970   2.290 -0.1105  0.2226 -0.6256
    8LEU      N 1231   1.657   2.764   2.230 -0.4327  0.4290  0.8653
    8LEU      H 1232   1.658   2.675   2.276 -0.0050  0.0394  0.1184
    8LEU     CA 1233   1.555   2.799   2.130 -0.1107 -0.1745  0.3201
    8LEU     CB 1234   1.568   2.727   1.996  0.3938  0.3327  0.0866
    8LEU     CG 1235   1.704   2.718   1.926  0.2778 -0.3155 -0.0668
    8LEU    CD1 1236   1.762   2.857   1.897  0.3463 -0.2084  0.5797
    8LEU    CD2 1237   1.803   2.622   1.991  0.5351 -0.1100 -0.1565
    8LEU      C 1238   1.415   2.761   2.178 -0.4303  0.2825 -0.2299
    8LEU      O 1239   1.378   2.645   2.192  0.5224 -0.0731 -0.5575
    9GLU      N 1240   1.344   2.863   2.226 -0.4324  0.1381  0.0763
    9GLU      H 1241   1.381   2.949   2.260  0.3789  0.0120 -0.4580
    9GLU     CA 1242   1.206   2.843   2.273 -0.4175 -0.2041 -0.0204
    9GLU     CB 1243   1.220   2.861   2.424 -0.3002 -0.5094  0.0059
    9GLU     CG 1244   1.100   2.814   2.505 -0.3429 -0.2546  0.0927
    9GLU     CD 1245   1.112   2.836   2.656  0.0128  0.3397 -0.0235
    9GLU    OE1 1246   1.152   2.743   2.729 -0.2217  0.4193  0.2087
    9GLU    OE2 1247   1.088   2.951   2.699 -0.0105  0.1243  0.5423
    9GLU      C 1248   1.102   2.937   2.211 -0.2308  0.2469  0.3403
    9GLU      O 1249   1.137   3.020   2.127  0.5011 -0.1392  0.2508
   10GLU      N 1250   0.978   2.896   2.235 -0.0914  0.1800  0.9631
   10GLU      H 1251   0.961   2.820   2.298  0.8853 -0.6945  0.1966
   10GLU     CA 1252   0.867   2.971   2.175  0.1824  0.1385  0.4024
   10GLU     CB 1253   0.832   2.916   2.036 -0.0671  0.2410  0.4242
   10GLU     CG 1254   0.720   2.983   1.956  0.2302 -0.0663 -0.2563
   10GLU     CD 1255   0.727   2.950   1.807 -0.2839  0.2549 -0.3512
   10GLU    OE1 1256   0.624   2.923   1.742 -0.4801 -0.0030  0.0582
   10GLU    OE2 1257   0.840   2.961   1.756 -0.2065 -0.0059 -0.2356
   10GLU      C 1258   0.747   2.939   2.263  0.3490  0.3265  0.7002
   10GLU     O1 1259   0.743   2.826   2.316  0.0356 -0.2377 -0.4934
   10GLU     O2 1260   0.668   3.029   2.300 -0.1919  0.0610  0.2119
    1ACE     CA 1261   1.244   2.188   2.433  0.0758  0.0807  0.1046
    1ACE      C 1262   1.357   2.160   2.334  0.0839 -0.2856  0.2158
    1ACE      O 1263   1.382   2.044   2.300  0.0024 -0.1719 -0.2325
    2VAL      N 1264   1.430   2.274   2.286 -0.1608 -0.2642 -0.1058
    2VAL      H 1265   1.416   2.365   2.324  1.5707  0.3603 -0.8904
    2VAL     CA 1266   1.556   2.252   2.216  0.1015 -0.2938  0.3703
    2VAL     CB 1267   1.543   2.249   2.063  0.2364  0.3072  0.3467
    2VAL    CG1 1268   1.479   2.367   1.989  0.7497  0.1026 -0.4370
    2VAL    CG2 1269   1.683   2.220   2.009 -0.0410 -0.0680 -0.1755
    2VAL      C 1270   1.671   2.341   2.263  0.4420 -0.2531 -0.5094
    2VAL      O 1271   1.677   2.463   2.249  0.8624 -0.2755 -0.5520
    3VAL      N 1272   1.765   2.267   2.322  0.4166  0.0277 -0.1145
    3VAL      H 1273   1.738   2.178   2.360  0.9749 -1.0035 -2.0260
    3VAL     CA 1274   1.889   2.325   2.373  0.4905 -0.2764  0.0578
    3VAL     CB 1275   1.897   2.300   2.524 -0.4551 -0.2925  0.1098
    3VAL    CG1 1276   2.034   2.338   2.581 -0.2856 -0.4768 -0.1727
    3VAL    CG2 1277   1.788   2.368   2.608 -0.2359 -0.2883  0.3939
    3VAL      C 1278   2.010   2.262   2.304  0.6255 -0.1788  0.2028
    3VAL      O 1279   1.996   2.150   2.254 -0.6674  0.3482 -0.6400
    4VAL      N 1280   2.098   2.353   2.264  0.2305  0.0272 -0.2036
    4VAL      H 1281   2.072   2.449   2.265  1.3524  0.3453 -0.0267
    4VAL     CA 1282   2.236   2.329   2.219  0.3277  0.1944  0.0026
    4VAL     CB 1283   2.256   2.336   2.067 -0.4753 -0.0330 -0.1181
    4VAL    CG1 1284   2.173   2.445   1.999 -0.2135 -0.1753 -0.6684
    4VAL    CG2 1285   2.404   2.346   2.028 -0.5036  0.0293 -0.2097
    4VAL      C 1286   2.349   2.388   2.303  0.1445  0.1930  0.2515
    4VAL      O 1287   2.381   2.507   2.298  0.9048 -0.0146  0.0400
    5THR      N 1288   2.414   2.293   2.368  0.8220  0.1528 -0.4665
    5THR      H 1289   2.397   2.196   2.350 -0.1608  0.3057 -0.4004
    5THR     CA 1290   2.523   2.320   2.464  0.0720  0.0852  0.4201
    5THR     CB 1291   2.495   2.244   2.593 -0.0172  0.2545  0.5004
    5THR    OG1 1292   2.356   2.268   2.618 -0.3876 -0.0587 -1.1690
    5THR    HG1 1293   2.326   2.190   2.672 -0.3500 -0.9171 -2.3630
    5THR    CG2 1294   2.574   2.291   2.716 -0.1677  0.3287  0.5699
    5THR      C 1295   2.647   2.254   2.403  0.1805  0.0747  0.6522
    5THR      O 1296   2.654   2.132   2.392  0.2736  0.1404 -0.0827
    6LEU      N 1297   2.743   2.334   2.356  0.1683 -0.5179 -0.3994
    6LEU      H 1298   2.728   2.432   2.361  1.5297 -0.3453  1.6927
    6LEU     CA 1299   2.866   2.282   2.293  0.1550 -0.5508 -0.3986
    6LEU     CB 1300   2.866   2.306   2.142  0.3062  0.6561 -0.2184
    6LEU     CG 1301   2.767   2.215   2.069  0.5250  0.3218 -0.1010
    6LEU    CD1 1302   2.763   2.260   1.923  0.6185 -0.4152 -0.3321
    6LEU    CD2 1303   2.799   2.066   2.082 -0.4212  0.1078 -0.1653
    6LEU      C 1304   2.991   2.350   2.351 -0.0818 -0.1718 -0.3249
    6LEU      O 1305   2.982   2.460   2.404 -0.3490 -0.3646  0.0417
    7LEU      N 1306   3.089   2.264   2.375 -0.5577 -0.5647  0.2439
    7LEU      H 1307   3.072   2.167   2.359 -0.4717 -0.4009 -0.9111
    7LEU     CA 1308   3.215   2.307   2.437 -0.3011 -0.5238 -0.3044
    7LEU     CB 1309   3.220   2.246   2.577 -0.0222  0.1494 -0.0135
    7LEU     CG 1310   3.299   2.315   2.688 -0.3075  0.0952  0.2252
    7LEU    CD1 1311   3.251   2.283   2.830  0.0399  0.1035  0.3463
    7LEU    CD2 1312   3.446   2.274   2.674 -0.2443  0.5090 -0.3730
    7LEU      C 1313   3.335   2.264   2.352  0.1953  0.1801  0.0281
    7LEU      O 1314   3.361   2.146   2.327  0.1882  0.1993 -0.0671
    8LEU      N 1315   3.402   2.367   2.301  0.0461  0.2272 -0.0732
    8LEU      H 1316   3.385   2.464   2.319 -0.5265 -0.3483  3.1953
    8LEU     CA 1317   3.516   2.336   2.213  0.0972  0.6803 -0.1690
    8LEU     CB 1318   3.512   2.410   2.080  0.2011  0.2887 -0.3924
    8LEU     CG 1319   3.399   2.404   1.977  0.1398  0.3004 -0.3254
    8LEU    CD1 1320   3.290   2.297   1.992  0.3976  0.0837  0.0099
    8LEU    CD2 1321   3.328   2.538   1.996 -0.1755  0.0283  0.5172
    8LEU      C 1322   3.649   2.360   2.285  0.1486  0.4111 -0.1734
    8LEU      O 1323   3.663   2.465   2.347  0.1143  0.1335  0.3078
    9GLU      N 1324   3.725   2.251   2.295 -0.0691  0.2150 -0.6068
    9GLU      H 1325   3.699   2.163   2.256 -0.4537  1.1285 -2.5390
    9GLU     CA 1326   3.852   2.253   2.369 -0.2601  0.0729 -0.2696
    9GLU     CB 1327   3.827   2.200   2.509 -0.1080  0.5494 -0.0576
    9GLU     CG 1328   3.896   2.292   2.610 -0.3379  0.7157 -0.0498
    9GLU     CD 1329   3.878   2.233   2.750  0.2576 -0.8306 -0.5921
    9GLU    OE1 1330   3.782   2.256   2.827  1.1639 -0.1011  0.3457
    9GLU    OE2 1331   3.973   2.163   2.789  0.1403 -0.7031 -0.0611
    9GLU      C 1332   3.964   2.170   2.306  0.3062  0.6678 -0.0631
    9GLU      O 1333   3.938   2.073   2.235 -0.3955  0.4701  0.4496
   10GLU      N 1334   4.088   2.205   2.340  0.4745  0.1626 -0.1464
   10GLU      H 1335   4.105   2.279   2.404 -0.7528  1.0004 -0.7339
   10GLU     CA 1336   4.212   2.137   2.298  0.2889 -0.4301  0.2573
   10GLU     CB 1337   4.250   2.194   2.162  0.2886 -0.0509  0.4133
   10GLU     CG 1338   4.322   2.089   2.076  0.0666  0.1855 -0.0686
   10GLU     CD 1339   4.342   2.157   1.941  0.1939  0.1211 -0.0829
   10GLU    OE1 1340   4.445   2.220   1.909  0.4016 -0.4676 -0.5903
   10GLU    OE2 1341   4.248   2.145   1.859 -0.0079 -0.4177  0.2250
   10GLU      C 1342   4.316   2.180   2.402 -0.1597 -0.1520  0.5980
   10GLU     O1 1343   4.322   2.298   2.442  0.1341  0.1193 -0.2254
   10GLU     O2 1344   4.405   2.097   2.430  0.2092  0.1594  0.3675
    1ACE     CA 1345   3.805   2.146   3.400  0.0349  0.4408 -0.1409
    1ACE      C 1346   3.678   2.107   3.477  0.2666 -0.2335 -0.0883
    1ACE      O 1347   3.665   1.994   3.522 -0.1121 -0.1826 -0.0668
    2VAL      N 1348   3.603   2.216   3.532  0.2021 -0.4723  0.3022
    2VAL      H 1349   3.635   2.309   3.513  2.6856 -1.6371 -1.8365
    2VAL     CA 1350   3.479   2.192   3.607 -0.1367  1.0692  0.2620
    2VAL     CB 1351   3.484   2.227   3.756 -0.2164  0.4320  0.4153
    2VAL    CG1 1352   3.342   2.226   3.812 -0.4276  0.1539 -0.1196
    2VAL    CG2 1353   3.561   2.130   3.846  0.1453 -0.2297 -0.5835
    2VAL      C 1354   3.366   2.264   3.532 -0.2971  0.1227 -0.4287
    2VAL      O 1355   3.373   2.386   3.519  0.2700  0.1254 -0.1334
    3VAL      N 1356   3.271   2.185   3.484  0.0246 -0.5434  0.0138
    3VAL      H 1357   3.286   2.088   3.469 -1.8893 -0.9854  0.6154
    3VAL     CA 1358   3.148   2.238   3.423  0.0390 -0.4398  0.0743
    3VAL     CB 1359   3.130   2.214   3.273 -0.0539  0.6065 -0.0877
    3VAL    CG1 1360   3.034   2.323   3.225 -0.3761  0.2950 -0.1472
    3VAL    CG2 1361   3.264   2.205   3.199 -0.1455 -0.3703 -0.1445
    3VAL      C 1362   3.023   2.187   3.494 -0.2720  0.3346  0.0951
    3VAL      O 1363   2.998   2.068   3.516 -0.4638  0.2650 -0.4626
    4VAL      N 1364   2.932   2.279   3.525  0.2056  0.6762  0.4800
    4VAL      H 1365   2.948   2.368   3.483  2.2119 -0.9905 -2.7372
    4VAL     CA 1366   2.811   2.254   3.605  0.0432 -0.5684 -0.1360
    4VAL     CB 1367   2.822   2.308   3.747 -0.2029 -0.5177 -0.1359
    4VAL    CG1 1368   2.688   2.308   3.820 -0.5040  0.0536 -0.6766
    4VAL    CG2 1369   2.928   2.245   3.838  0.2996  0.0618 -0.3134
    4VAL      C 1370   2.694   2.308   3.523  0.1742 -0.1517 -0.0478
    4VAL      O 1371   2.681   2.431   3.516  0.1799 -0.1177  0.4577
    5THR      N 1372   2.633   2.214   3.451 -0.0999 -0.3117  0.3858
    5THR      H 1373   2.676   2.124   3.446 -0.7817 -0.6507  0.6447
    5THR     CA 1374   2.529   2.255   3.356  0.0188 -0.7676  0.0550
    5THR     CB 1375   2.568   2.198   3.220  0.1525  0.0713 -0.2654
    5THR    OG1 1376   2.710   2.212   3.201  0.2569 -0.2285  0.2721
    5THR    HG1 1377   2.723   2.302   3.160 -0.9649 -0.1533 -0.0123
    5THR    CG2 1378   2.502   2.269   3.102 -0.0135 -0.3586 -0.4309
    5THR      C 1379   2.397   2.188   3.395 -0.1597 -0.1036  0.6129
    5THR      O 1380   2.366   2.076   3.355  0.1196  0.0598 -0.0753
    6LEU      N 1381   2.319   2.264   3.472 -0.4941  0.3421 -0.1456
    6LEU      H 1382   2.331   2.360   3.495 -1.6771  0.0065  2.2770
    6LEU     CA 1383   2.195   2.208   3.529 -0.2639 -0.1216 -0.0900
    6LEU     CB 1384   2.210   2.229   3.680 -0.1568  0.0401 -0.1223
    6LEU     CG 1385   2.289   2.124   3.759 -0.2120 -0.0926 -0.2438
    6LEU    CD1 1386   2.314   2.195   3.892 -0.2750  0.3392 -0.4627
    6LEU    CD2 1387   2.196   2.006   3.788 -0.1718 -0.0653 -0.0044
    6LEU      C 1388   2.068   2.278   3.481 -0.2982 -0.0649  0.0824
    6LEU      O 1389   2.054   2.400   3.487  0.3112  0.0263 -0.1968
    7LEU      N 1390   1.972   2.193   3.444  0.0308 -0.1336 -0.6446
    7LEU      H 1391   1.985   2.097   3.421  0.1167 -0.2674 -0.0532
    7LEU     CA 1392   1.835   2.236   3.414 -0.0659 -0.1168 -0.1862
    7LEU     CB 1393   1.801   2.203   3.269 -0.1762  0.3731 -0.2744
    7LEU     CG 1394   1.677   2.262   3.203 -0.3859  0.0401 -0.1784
    7LEU    CD1 1395   1.713   2.263   3.055  0.3171 -0.6024 -0.0157
    7LEU    CD2 1396   1.549   2.179   3.223 -0.2796 -0.1832 -0.4238
    7LEU      C 1397   1.723   2.178   3.501 -0.0445 -0.0481 -0.1123
    7LEU      O 1398   1.712   2.056   3.515  0.2259 -0.0969 -0.3078
    8LEU      N 1399   1.639   2.271   3.544  0.0308 -0.3580  0.7272
    8LEU      H 1400   1.659   2.368   3.535 -1.0932 -0.1302  0.5167
    8LEU     CA 1401   1.512   2.236   3.610 -0.3832 -0.2488  0.0019
    8LEU     CB 1402   1.521   2.266   3.760 -0.6151  0.4008 -0.1115
    8LEU     CG 1403   1.588   2.396   3.806 -0.1230 -0.0730  0.5253
    8LEU    CD1 1404   1.506   2.476   3.906 -0.1267  0.0460  0.4266
    8LEU    CD2 1405   1.729   2.368   3.858  0.5561  0.9740 -0.6824
    8LEU      C 1406   1.390   2.301   3.544 -0.3890  0.3612  0.5937
    8LEU      O 1407   1.383   2.421   3.518 -0.2670  0.1708 -0.3833
    9GLU      N 1408   1.291   2.214   3.530 -0.3472  0.3321  0.4723
    9GLU      H 1409   1.298   2.124   3.573 -0.5648 -0.3392 -0.8378
    9GLU     CA 1410   1.168   2.220   3.449  0.2320 -0.3608 -0.4746
    9GLU     CB 1411   1.203   2.179   3.306  0.2302 -0.1289 -0.5423
    9GLU     CG 1412   1.094   2.199   3.200 -0.0905  0.1349 -0.1661
    9GLU     CD 1413   1.162   2.194   3.063  0.2039  0.2580 -0.0271
    9GLU    OE1 1414   1.234   2.290   3.029 -0.0749  0.3626 -0.3270
    9GLU    OE2 1415   1.126   2.110   2.978  0.7810  0.0634 -0.0822
    9GLU      C 1416   1.066   2.122   3.507 -0.1953  0.1958 -0.2776
    9GLU      O 1417   1.104   2.018   3.561  0.2637  0.4649 -0.0757
   10GLU      N 1418   0.944   2.173   3.519 -0.2776  0.0862 -0.6393
   10GLU      H 1419   0.923   2.271   3.517  0.2832  0.2031 -0.8991
   10GLU     CA 1420   0.824   2.102   3.567 -0.1246  0.4649  0.3181
   10GLU     CB 1421   0.767   2.175   3.689  0.1561  0.4334  0.4681
   10GLU     CG 1422   0.649   2.097   3.746 -0.0108  0.3731  0.0463
   10GLU     CD 1423   0.574   2.145   3.871 -0.1317  0.1704  0.0515
   10GLU    OE1 1424   0.629   2.139   3.983  0.2159  0.1207 -0.1214
   10GLU    OE2 1425   0.460   2.196   3.861  0.0706  0.5320 -0.4623
   10GLU      C 1426   0.730   2.101   3.446 -0.9156  0.1208  0.9268
   10GLU     O1 1427   0.720   2.200   3.371 -0.4429 -0.4839  0.0405
   10GLU     O2 1428   0.673   1.991   3.428 -0.0841 -0.2881  0.7106
    1ACE     CA 1429   1.248   2.830   3.292  0.1224 -0.1261 -0.2981
    1ACE      C 1430   1.363   2.888   3.374  0.1784 -0.2254 -0.3052
    1ACE      O 1431   1.375   3.008   3.401 -0.2029 -0.1996 -0.2459
    2VAL      N 1432   1.457   2.788   3.413  0.6884  0.3200 -0.1121
    2VAL      H 1433   1.469   2.711   3.350 -0.5268  0.7330 -0.8809
    2VAL     CA 1434   1.558   2.803   3.519  0.3772 -0.0309  0.2353
    2VAL     CB 1435   1.507   2.829   3.661 -0.0681  0.3300  0.0137
    2VAL    CG1 1436   1.394   2.739   3.710  0.5013 -0.1971  0.3711
    2VAL    CG2 1437   1.621   2.861   3.758 -0.0801 -0.7061  0.3856
    2VAL      C 1438   1.672   2.702   3.501 -0.0689 -0.4724 -0.1639
    2VAL      O 1439   1.679   2.588   3.545  0.7133 -0.4822 -0.2977
    3VAL      N 1440   1.769   2.768   3.439  0.2776 -0.3561  0.4968
    3VAL      H 1441   1.759   2.857   3.395 -0.8967 -0.7748 -0.1183
    3VAL     CA 1442   1.895   2.700   3.404  0.0437 -0.5615  0.0569
    3VAL     CB 1443   1.923   2.739   3.259 -0.5004 -0.1662  0.0536
    3VAL    CG1 1444   2.038   2.649   3.212 -0.5828 -0.3201  0.1479
    3VAL    CG2 1445   1.816   2.703   3.155 -0.2429 -0.0314 -0.2610
    3VAL      C 1446   2.008   2.763   3.485  0.1555  0.2429 -0.7108
    3VAL      O 1447   2.025   2.882   3.509  0.0948  0.1592 -0.2461
    4VAL      N 1448   2.091   2.674   3.538 -0.7512  0.0811  0.4835
    4VAL      H 1449   2.072   2.577   3.518 -0.6298  0.0632  0.4532
    4VAL     CA 1450   2.207   2.714   3.618  0.0165 -0.6398 -0.2519
    4VAL     CB 1451   2.185   2.698   3.768 -0.1539  0.1398 -0.1887
    4VAL    CG1 1452   2.163   2.553   3.813 -0.3168  0.3089  0.2898
    4VAL    CG2 1453   2.304   2.760   3.842  0.2201  0.0208 -0.6889
    4VAL      C 1454   2.333   2.655   3.554  0.5340 -0.6047  0.7116
    4VAL      O 1455   2.351   2.533   3.558  0.2184 -0.6486  0.8477
    5THR      N 1456   2.400   2.738   3.474 -0.1284 -0.4833  0.2791
    5THR      H 1457   2.372   2.834   3.469  0.3462 -0.4056 -1.6491
    5THR     CA 1458   2.523   2.704   3.401 -0.2956  0.1578 -0.3117
    5THR     CB 1459   2.509   2.752   3.256  0.2157  0.4905 -0.2523
    5THR    OG1 1460   2.380   2.745   3.195 -0.0801 -0.0054  0.4100
    5THR    HG1 1461   2.324   2.820   3.230 -0.1406  0.7097 -1.1497
    5THR    CG2 1462   2.603   2.676   3.162  0.2861 -0.2240  0.3830
    5THR      C 1463   2.637   2.785   3.462  0.4430 -0.4844 -0.8196
    5THR      O 1464   2.644   2.907   3.446 -0.6033 -0.2913  0.0889
    6LEU      N 1465   2.722   2.710   3.532  0.1609  0.2541  0.3518
    6LEU      H 1466   2.705   2.611   3.526  0.9838  0.1470 -0.4123
    6LEU     CA 1467   2.852   2.755   3.583  0.2364  0.6810 -0.2097
    6LEU     CB 1468   2.846   2.738   3.735  0.1295  0.4576 -0.2390
    6LEU     CG 1469   2.742   2.815   3.815 -0.3272 -0.3376 -0.0512
    6LEU    CD1 1470   2.713   2.734   3.941  0.8305 -0.1930  0.3177
    6LEU    CD2 1471   2.794   2.954   3.853 -0.5840 -0.1024 -0.5535
    6LEU      C 1472   2.974   2.681   3.527  0.0443  0.0542  0.1941
    6LEU      O 1473   2.955   2.569   3.481  0.6773 -0.0362  0.1569
    7LEU      N 1474   3.088   2.747   3.510  0.1322 -0.1141  0.1270
    7LEU      H 1475   3.099   2.839   3.548 -0.3172  0.2338 -0.5517
    7LEU     CA 1476   3.216   2.685   3.474  0.0919 -0.0679 -0.0961
    7LEU     CB 1477   3.231   2.701   3.322 -0.0174 -0.4243 -0.1450
    7LEU     CG 1478   3.341   2.612   3.265  0.1381 -0.0715 -0.3986
    7LEU    CD1 1479   3.296   2.586   3.121 -0.2061 -0.3962 -0.2348
    7LEU    CD2 1480   3.472   2.691   3.253  0.1346  0.0231  0.1341
    7LEU      C 1481   3.335   2.732   3.557  0.3794 -0.2129 -0.4202
    7LEU      O 1482   3.369   2.850   3.551 -0.2479  0.0122  0.2036
    8LEU      N 1483   3.406   2.638   3.618 -0.0838 -0.1224  0.2722
    8LEU      H 1484   3.386   2.543   3.592  1.8247  0.1538 -2.5822
    8LEU     CA 1485   3.528   2.654   3.698 -0.1862  0.1547  0.3713
    8LEU     CB 1486   3.515   2.584   3.833  0.0137 -0.0661  0.2756
    8LEU     CG 1487   3.414   2.643   3.931 -0.1153 -0.0230  0.1159
    8LEU    CD1 1488   3.406   2.795   3.917 -0.2986 -0.0439 -0.0085
    8LEU    CD2 1489   3.278   2.574   3.918 -0.3324  0.3274  0.4907
    8LEU      C 1490   3.657   2.612   3.627 -0.2236 -0.3123  0.5774
    8LEU      O 1491   3.659   2.504   3.569 -0.4155 -0.1813  0.3212
    9GLU      N 1492   3.743   2.713   3.621 -0.1609 -0.4024 -0.0623
    9GLU      H 1493   3.722   2.805   3.654 -0.9094 -1.7254  3.6371
    9GLU     CA 1494   3.868   2.702   3.544 -0.0358 -0.3113  0.1260
    9GLU     CB 1495   3.829   2.700   3.395 -0.0228  0.4251  0.1102
    9GLU     CG 1496   3.935   2.638   3.304 -0.3556  0.0829 -0.0475
    9GLU     CD 1497   3.895   2.641   3.156  0.1598 -0.1713 -0.1953
    9GLU    OE1 1498   3.813   2.554   3.119 -0.1621  0.1529 -0.2415
    9GLU    OE2 1499   3.919   2.738   3.081  0.1905  0.0813  0.1398
    9GLU      C 1500   3.969   2.814   3.566 -0.3023 -0.1208  0.3799
    9GLU      O 1501   3.929   2.928   3.591 -0.2680 -0.0570  0.1489
   10GLU      N 1502   4.097   2.783   3.548 -0.1337  0.5320  0.4171
   10GLU      H 1503   4.121   2.708   3.486 -1.3861  3.0453 -3.4282
   10GLU     CA 1504   4.213   2.859   3.595  0.2467  0.0091  0.3299
   10GLU     CB 1505   4.239   2.816   3.740 -0.1943 -0.2038  0.3466
   10GLU     CG 1506   4.344   2.906   3.807 -0.2378 -0.1183  0.3016
   10GLU     CD 1507   4.382   2.849   3.944  0.0989  0.1249  0.3078
   10GLU    OE1 1508   4.503   2.818   3.957  0.4166  0.8995 -0.6243
   10GLU    OE2 1509   4.289   2.840   4.026 -0.1992 -0.2526 -0.0662
   10GLU      C 1510   4.328   2.836   3.496 -0.6190 -0.3991 -0.5914
   10GLU     O1 1511   4.375   2.721   3.490  0.2364 -0.1359  0.6301
   10GLU     O2 1512   4.371   2.934   3.431 -0.7023  0.3892  0.5017
    1ACE     CA 1513   3.821   2.700   4.807  0.3063  0.4916  0.5623
    1ACE      C 1514   3.709   2.777   4.736  0.5719  0.1119 -0.2727
    1ACE      O 1515   3.719   2.900   4.734  0.4053  0.1227 -0.6462
    2VAL      N 1516   3.624   2.695   4.656  0.3412  0.1051 -0.0216
    2VAL      H 1517   3.644   2.598   4.637 -1.1816  0.2914 -3.2066
    2VAL     CA 1518   3.509   2.757   4.590  0.4841  0.1519 -0.2287
    2VAL     CB 1519   3.543   2.800   4.447 -0.0873 -0.1535 -0.4609
    2VAL    CG1 1520   3.605   2.690   4.359  0.7341  0.1091 -0.2242
    2VAL    CG2 1521   3.422   2.871   4.387 -0.1360 -0.3790 -0.6347
    2VAL      C 1522   3.384   2.669   4.600  0.7379 -0.0917  0.9148
    2VAL      O 1523   3.398   2.549   4.577 -0.3846 -0.1290  0.3640
    3VAL      N 1524   3.280   2.730   4.656 -0.4860 -0.5331 -0.8161
    3VAL      H 1525   3.287   2.826   4.680 -1.9168 -0.8628  1.1999
    3VAL     CA 1526   3.150   2.665   4.676 -0.6615  0.0865  0.1314
    3VAL     CB 1527   3.134   2.646   4.827  0.5285 -0.2331  0.2233
    3VAL    CG1 1528   3.120   2.765   4.921  0.5977  0.1966 -0.3028
    3VAL    CG2 1529   3.040   2.531   4.864  0.5179 -0.6239 -0.9699
    3VAL      C 1530   3.032   2.735   4.608 -0.7371  0.0781  0.2531
    3VAL      O 1531   3.010   2.854   4.632  0.2538  0.2539  0.3048
    4VAL      N 1532   2.961   2.667   4.518 -0.0427  0.1818 -0.3803
    4VAL      H 1533   2.994   2.583   4.476 -1.1909 -0.2712 -0.3914
    4VAL     CA 1534   2.840   2.720   4.454 -0.1161 -0.5228 -0.8283
    4VAL     CB 1535   2.837   2.701   4.302 -0.0673 -0.5201 -0.8291
    4VAL    CG1 1536   2.972   2.738   4.240  0.1149 -0.0587 -0.1793
    4VAL    CG2 1537   2.776   2.575   4.240 -0.0446 -0.6405 -0.6079
    4VAL      C 1538   2.721   2.649   4.521 -0.0341  0.0942 -0.0183
    4VAL      O 1539   2.719   2.526   4.525 -0.0182  0.0931 -0.0290
    5THR      N 1540   2.675   2.733   4.613 -0.1057 -0.3707  0.3725
    5THR      H 1541   2.727   2.801   4.665 -0.2614  0.6206 -0.7260
    5THR     CA 1542   2.546   2.701   4.677 -0.3727  0.0055  0.0311
    5THR     CB 1543   2.550   2.693   4.830  0.4997  0.3628  0.0338
    5THR    OG1 1544   2.668   2.627   4.875  0.2850 -0.2031 -0.2290
    5THR    HG1 1545   2.648   2.572   4.956 -0.7264 -0.3838 -0.5938
    5THR    CG2 1546   2.429   2.618   4.886  0.1059  0.7481 -0.2950
    5THR      C 1547   2.429   2.788   4.631 -0.2078  0.0139 -0.3775
    5THR      O 1548   2.408   2.907   4.655  0.2198 -0.0350  0.2670
    6LEU      N 1549   2.348   2.720   4.551  0.0645 -0.2034 -0.4720
    6LEU      H 1550   2.377   2.631   4.516 -2.4592 -0.6495 -1.6764
    6LEU     CA 1551   2.225   2.776   4.493 -0.1292  0.2500  0.3581
    6LEU     CB 1552   2.230   2.763   4.341  0.1793 -0.3032  0.4148
    6LEU     CG 1553   2.329   2.857   4.271  0.2691 -0.3778  0.4406
    6LEU    CD1 1554   2.356   2.992   4.338 -0.0159  0.0405 -0.2857
    6LEU    CD2 1555   2.451   2.775   4.228  0.3312 -0.1193  0.1232
    6LEU      C 1556   2.101   2.714   4.559 -0.0832 -0.3684 -0.1250
    6LEU      O 1557   2.101   2.602   4.608 -0.0577 -0.4102 -0.2215
    7LEU      N 1558   2.003   2.804   4.564  0.4204  0.1560  0.5103
    7LEU      H 1559   2.000   2.890   4.513 -1.3756  0.8196  1.6449
    7LEU     CA 1560   1.873   2.783   4.629  0.0099  0.7061 -0.1233
    7LEU     CB 1561   1.875   2.837   4.772 -0.2525 -0.1556  0.2123
    7LEU     CG 1562   1.763   2.784   4.862 -0.5220 -0.2391 -0.1700
    7LEU    CD1 1563   1.800   2.799   5.009  0.0617 -0.3948 -0.2984
    7LEU    CD2 1564   1.626   2.842   4.824 -0.4677  0.2521  0.3712
    7LEU      C 1565   1.759   2.840   4.544 -0.7367  0.0531  0.4356
    7LEU      O 1566   1.755   2.958   4.510  0.1602 -0.0951 -0.2132
    8LEU      N 1567   1.699   2.742   4.477  0.0592 -0.0952 -0.0730
    8LEU      H 1568   1.738   2.650   4.483 -0.1383 -0.2802 -1.2657
    8LEU     CA 1569   1.590   2.760   4.379  0.2226  0.5794 -0.1356
    8LEU     CB 1570   1.621   2.692   4.246 -0.3585  1.1585 -0.5719
    8LEU     CG 1571   1.730   2.753   4.157  0.3987  0.2115 -0.3158
    8LEU    CD1 1572   1.856   2.813   4.219  0.4394 -0.1888 -0.0035
    8LEU    CD2 1573   1.779   2.647   4.058  0.2803  0.2049 -0.3675
    8LEU      C 1574   1.459   2.713   4.442  0.3934  0.0142 -0.1951
    8LEU      O 1575   1.428   2.594   4.451 -0.4511  0.2355 -0.0837
    9GLU      N 1576   1.365   2.806   4.456  0.2045 -0.1511 -0.3692
    9GLU      H 1577   1.374   2.900   4.424 -0.3088 -0.1083 -0.3931
    9GLU     CA 1578   1.235   2.775   4.518  0.3494 -0.0325 -0.0025
    9GLU     CB 1579   1.262   2.761   4.668  0.2081 -0.4118 -0.0108
    9GLU     CG 1580   1.145   2.691   4.737 -0.3023  0.5581  0.1264
    9GLU     CD 1581   1.182   2.690   4.886 -0.1835  0.1378  0.0954
    9GLU    OE1 1582   1.261   2.606   4.934 -0.2227  0.0088 -0.0639
    9GLU    OE2 1583   1.130   2.780   4.956  0.0335  0.5078 -0.2141
    9GLU      C 1584   1.126   2.877   4.488  0.0138 -0.2697  0.4067
    9GLU      O 1585   1.143   2.995   4.517  0.2616 -0.1400 -0.2573
   10GLU      N 1586   1.007   2.823   4.462 -0.0995  0.3700 -0.4262
   10GLU      H 1587   0.985   2.741   4.514 -2.0987  2.3160  2.0574
   10GLU     CA 1588   0.886   2.894   4.415 -0.1633  0.2956 -0.3744
   10GLU     CB 1589   0.849   2.853   4.273  0.0444 -0.3931 -0.2334
   10GLU     CG 1590   0.747   2.946   4.208  0.0528 -0.3772 -0.2236
   10GLU     CD 1591   0.688   2.896   4.075  0.0996 -0.0858 -0.3543
   10GLU    OE1 1592   0.568   2.858   4.075  0.3270 -0.8074 -0.6078
   10GLU    OE2 1593   0.755   2.911   3.971  0.6710  0.6284  0.1063
   10GLU      C 1594   0.770   2.859   4.508 -0.0140  0.2842 -0.1911
   10GLU     O1 1595   0.763   2.748   4.566 -1.0100  0.1142 -0.6208
   10GLU     O2 1596   0.683   2.948   4.520 -0.9990 -0.7122  0.3182
    1ACE     CA 1597   1.266   2.224   4.629  0.1994 -0.0800 -0.3907
    1ACE      C 1598   1.407   2.177   4.594  0.2344 -0.0093 -0.3446
    1ACE      O 1599   1.449   2.066   4.625 -1.0710 -0.6618 -0.8172
    2VAL      N 1600   1.479   2.275   4.519  0.1200  0.1178 -0.2876
    2VAL      H 1601   1.430   2.358   4.492  0.4436  0.3641 -0.1262
    2VAL     CA 1602   1.608   2.243   4.456  0.4020 -0.0630  0.3650
    2VAL     CB 1603   1.605   2.223   4.304 -0.1258 -0.1889  0.3901
    2VAL    CG1 1604   1.533   2.336   4.230 -0.0998 -0.2340  0.2969
    2VAL    CG2 1605   1.743   2.194   4.245 -0.3065  0.0226 -0.1355
    2VAL      C 1606   1.723   2.332   4.504  0.7285 -0.0299 -0.4527
    2VAL      O 1607   1.730   2.452   4.482  0.5008 -0.0553 -0.6671
    3VAL      N 1608   1.808   2.262   4.579  0.0611 -0.4928 -0.1139
    3VAL      H 1609   1.789   2.177   4.627  0.3958 -0.2534  0.4573
    3VAL     CA 1610   1.934   2.321   4.627 -0.0195 -0.4575  0.0549
    3VAL     CB 1611   1.945   2.303   4.779  0.0741 -0.2745  0.0698
    3VAL    CG1 1612   2.074   2.365   4.832 -0.1956  0.5597 -0.2273
    3VAL    CG2 1613   1.826   2.375   4.843  0.2790  0.2854 -0.1721
    3VAL      C 1614   2.056   2.252   4.565  0.2226  0.0953 -0.0864
    3VAL      O 1615   2.056   2.130   4.580 -0.1158  0.1068  0.0151
    4VAL      N 1616   2.124   2.319   4.472  0.0468  0.6091  0.1506
    4VAL      H 1617   2.091   2.409   4.443 -1.1043  0.5317  1.1374
    4VAL     CA 1618   2.251   2.266   4.420 -0.2063  0.2935 -0.1493
    4VAL     CB 1619   2.263   2.276   4.268 -0.1314 -0.1883 -0.1768
    4VAL    CG1 1620   2.148   2.202   4.198 -0.3810  0.0760 -0.0480
    4VAL    CG2 1621   2.276   2.420   4.218 -0.0543 -0.2039 -0.2017
    4VAL      C 1622   2.372   2.318   4.497 -0.4981  0.0243  0.4967
    4VAL      O 1623   2.401   2.438   4.504 -0.7944  0.1324 -0.0952
    5THR      N 1624   2.417   2.233   4.589  0.2751 -0.1000  0.0056
    5THR      H 1625   2.378   2.142   4.581 -1.3631  0.4672  1.0149
    5THR     CA 1626   2.534   2.253   4.676  0.1648  0.0394  0.1233
    5THR     CB 1627   2.515   2.211   4.822  0.4275  0.2627  0.2225
    5THR    OG1 1628   2.391   2.259   4.873 -0.0211 -0.1133 -0.5049
    5THR    HG1 1629   2.370   2.354   4.851 -2.8788 -0.4780  0.1493
    5THR    CG2 1630   2.626   2.253   4.919  0.0716  0.2276  0.6455
    5THR      C 1631   2.664   2.189   4.625 -0.0428 -0.2633 -0.0265
    5THR      O 1632   2.707   2.082   4.668  0.5537  0.0065  0.0460
    6LEU      N 1633   2.737   2.263   4.543  0.0691 -0.0631  0.2545
    6LEU      H 1634   2.711   2.358   4.525 -1.1612 -0.7581 -1.9154
    6LEU     CA 1635   2.863   2.218   4.483  0.1769  0.4765  0.0731
    6LEU     CB 1636   2.863   2.217   4.330 -0.5933 -0.0001  0.0742
    6LEU     CG 1637   2.746   2.152   4.256 -0.5273 -0.3482  0.2722
    6LEU    CD1 1638   2.667   2.250   4.168 -0.6300  0.1566  0.9163
    6LEU    CD2 1639   2.785   2.034   4.167 -0.1900 -0.3053  0.3642
    6LEU      C 1640   2.997   2.274   4.531  0.4289  0.0828 -0.1659
    6LEU      O 1641   3.042   2.386   4.504  0.4562  0.0543 -0.2381
    7LEU      N 1642   3.088   2.185   4.571  0.1209  0.0162  0.3927
    7LEU      H 1643   3.092   2.099   4.520  0.4732  0.3753 -0.1991
    7LEU     CA 1644   3.209   2.220   4.646  0.1175  0.3757  0.2348
    7LEU     CB 1645   3.200   2.154   4.784 -0.1005 -0.5374 -0.2074
    7LEU     CG 1646   3.281   2.225   4.892  0.2955 -0.2477 -0.6902
    7LEU    CD1 1647   3.214   2.187   5.024  0.1794  0.4314 -0.5467
    7LEU    CD2 1648   3.422   2.167   4.891  0.2337 -0.4356  0.1876
    7LEU      C 1649   3.337   2.177   4.574 -0.3930  0.3653 -0.6707
    7LEU      O 1650   3.349   2.061   4.537 -0.1482  0.0959  0.2351
    8LEU      N 1651   3.421   2.279   4.555 -0.1083  0.2112 -0.2501
    8LEU      H 1652   3.393   2.374   4.570  0.5304  0.3987 -0.2172
    8LEU     CA 1653   3.536   2.256   4.467  0.2007 -0.5681  0.3472
    8LEU     CB 1654   3.542   2.346   4.343 -0.0606 -0.4168  0.4441
    8LEU     CG 1655   3.431   2.340   4.239 -0.0297  0.0820  0.3768
    8LEU    CD1 1656   3.430   2.195   4.190  0.2229  0.1487  0.1747
    8LEU    CD2 1657   3.292   2.390   4.280 -0.2807  0.1024 -0.4849
    8LEU      C 1658   3.658   2.293   4.551 -0.0990  0.5302  0.3168
    8LEU      O 1659   3.664   2.397   4.616  0.3506  0.6608  0.0678
    9GLU      N 1660   3.757   2.204   4.541 -0.5932  0.0126 -0.0393
    9GLU      H 1661   3.747   2.129   4.476 -1.0804 -1.0611  1.2389
    9GLU     CA 1662   3.882   2.204   4.618 -0.4454  0.0233 -0.2774
    9GLU     CB 1663   3.847   2.178   4.765  0.1866 -0.5199 -0.2200
    9GLU     CG 1664   3.958   2.215   4.865 -0.1200  0.2256 -0.1492
    9GLU     CD 1665   3.914   2.187   5.009  0.0386 -0.3177 -0.2037
    9GLU    OE1 1666   3.825   2.257   5.062  0.0840 -0.3658 -0.0660
    9GLU    OE2 1667   3.935   2.076   5.062  0.4342 -0.1072  0.0868
    9GLU      C 1668   3.985   2.102   4.569 -0.0414  0.0209  0.5583
    9GLU      O 1669   3.947   1.986   4.558  0.3772 -0.0925  0.2994
   10GLU      N 1670   4.108   2.150   4.559  0.2274 -0.7559  0.0755
   10GLU      H 1671   4.135   2.238   4.598  0.3743 -0.6793 -0.1912
   10GLU     CA 1672   4.221   2.062   4.525  0.3557 -0.4864 -0.2000
   10GLU     CB 1673   4.275   2.097   4.386 -0.1339 -0.5424 -0.4053
   10GLU     CG 1674   4.375   1.991   4.341 -0.5504 -0.7551 -0.8474
   10GLU     CD 1675   4.454   2.020   4.213 -0.3932  0.0687 -0.5748
   10GLU    OE1 1676   4.502   2.134   4.202 -0.4292  0.2425  0.8927
   10GLU    OE2 1677   4.441   1.939   4.118  0.0786 -0.4406 -0.2121
   10GLU      C 1678   4.335   2.060   4.626 -0.2745 -0.4718  0.5179
   10GLU     O1 1679   4.356   2.167   4.687  0.0678  0.3322 -0.9863
   10GLU     O2 1680   4.393   1.951   4.647 -0.3661 -0.6710 -0.2531
    1ACE     CA 1681   3.712   2.281   5.528  0.3336  0.1034 -0.4399
    1ACE      C 1682   3.601   2.218   5.613  0.4899  0.2594 -0.1209
    1ACE      O 1683   3.574   2.099   5.609 -0.0879  0.3784  0.1560
    2VAL      N 1684   3.512   2.312   5.675  0.1026 -0.5928  0.6328
    2VAL      H 1685   3.523   2.411   5.668 -3.5357  0.1562  2.7930
    2VAL     CA 1686   3.399   2.268   5.758 -0.1172 -0.0504  0.6244
    2VAL     CB 1687   3.427   2.296   5.905 -0.2353 -0.0311  0.6437
    2VAL    CG1 1688   3.314   2.246   5.994 -0.1829  0.1486  0.8144
    2VAL    CG2 1689   3.556   2.227   5.952  0.0311  0.0408  0.0272
    2VAL      C 1690   3.266   2.329   5.714  0.0729  0.0017  0.1125
    2VAL      O 1691   3.242   2.449   5.726 -0.1764 -0.0018 -0.3080
    3VAL      N 1692   3.177   2.248   5.657  0.3114 -0.0926 -0.1247
    3VAL      H 1693   3.186   2.148   5.658 -2.0168 -0.4276  3.8295
    3VAL     CA 1694   3.048   2.293   5.603  0.2330 -0.2490 -0.0680
    3VAL     CB 1695   3.045   2.243   5.458  0.4084 -0.0998 -0.1236
    3VAL    CG1 1696   2.938   2.312   5.372 -0.0775 -0.6808  0.0108
    3VAL    CG2 1697   3.176   2.266   5.382 -0.0417 -0.3909 -0.9977
    3VAL      C 1698   2.933   2.239   5.688  0.0928  0.2759  0.0759
    3VAL      O 1699   2.917   2.119   5.710  0.2568  0.2295 -0.0607
    4VAL      N 1700   2.847   2.338   5.713  0.1618  0.2233  0.5292
    4VAL      H 1701   2.871   2.433   5.693  2.0911 -0.0034  1.5079
    4VAL     CA 1702   2.713   2.331   5.774  0.0124  0.0559  0.1875
    4VAL     CB 1703   2.714   2.384   5.918  0.0120 -0.0452  0.2242
    4VAL    CG1 1704   2.623   2.297   6.004  0.2066  0.1751  0.6534
    4VAL    CG2 1705   2.851   2.402   5.984  0.0941 -0.0975  0.0702
    4VAL      C 1706   2.597   2.386   5.692 -0.0461  0.1981  0.3635
    4VAL      O 1707   2.541   2.493   5.717  0.4175  0.5832 -0.1993
    5THR      N 1708   2.539   2.301   5.607 -0.2984  0.2562  0.4750
    5THR      H 1709   2.576   2.208   5.612  1.2864  0.8745  1.0654
    5THR     CA 1710   2.424   2.324   5.519  0.0064  0.2730  0.0742
    5THR     CB 1711   2.440   2.280   5.374 -0.1610  0.4200  0.0094
    5THR    OG1 1712   2.566   2.315   5.316 -0.2179  0.8644  0.1566
    5THR    HG1 1713   2.588   2.250   5.243 -0.7357  2.2484 -1.3008
    5THR    CG2 1714   2.328   2.334   5.285 -0.2144  0.2255 -0.0410
    5THR      C 1715   2.308   2.245   5.581  0.6543 -0.5633  0.2348
    5THR      O 1716   2.294   2.124   5.571  0.2429 -0.5858  0.9833
    6LEU      N 1717   2.221   2.323   5.645  0.3004 -0.7012 -0.0803
    6LEU      H 1718   2.242   2.418   5.668 -1.2124 -0.5348  0.7815
    6LEU     CA 1719   2.094   2.277   5.702  0.3035 -0.1096  0.4146
    6LEU     CB 1720   2.095   2.301   5.853 -0.1117  0.0383  0.3973
    6LEU     CG 1721   2.195   2.213   5.929 -0.0541 -0.0743  0.1906
    6LEU    CD1 1722   2.247   2.293   6.049  0.6359 -0.2336 -0.0012
    6LEU    CD2 1723   2.126   2.081   5.965 -0.3547 -0.0776 -0.3811
    6LEU      C 1724   1.966   2.328   5.635  0.5454 -0.1821 -0.1067
    6LEU      O 1725   1.954   2.449   5.621 -0.5890 -0.3367 -0.5358
    7LEU      N 1726   1.865   2.242   5.627  0.3506  0.0546 -0.1926
    7LEU      H 1727   1.877   2.147   5.654 -3.3928 -0.5426 -0.0021
    7LEU     CA 1728   1.737   2.285   5.567  0.1022 -0.0725  0.2407
    7LEU     CB 1729   1.729   2.213   5.433 -0.3659  0.1649  0.1374
    7LEU     CG 1730   1.632   2.266   5.328 -0.2117  0.4949  0.1599
    7LEU    CD1 1731   1.702   2.244   5.194 -0.7912  0.5145 -0.1486
    7LEU    CD2 1732   1.501   2.186   5.330 -0.0826  0.2819  0.2242
    7LEU      C 1733   1.613   2.250   5.649  0.1411  0.4486  0.5354
    7LEU      O 1734   1.608   2.134   5.690  0.2222  0.2547  0.0087
    8LEU      N 1735   1.520   2.342   5.668  0.0064  0.4118  0.0634
    8LEU      H 1736   1.535   2.441   5.668  2.8318  0.0522 -0.4901
    8LEU     CA 1737   1.398   2.304   5.741 -0.0347  0.1263 -0.1530
    8LEU     CB 1738   1.392   2.382   5.872  0.0593  0.2541 -0.2238
    8LEU     CG 1739   1.492   2.337   5.979 -0.1128  0.2747 -0.0535
    8LEU    CD1 1740   1.478   2.428   6.102 -0.2540 -0.2185  0.2961
    8LEU    CD2 1741   1.479   2.193   6.029 -0.0813  0.3489  0.1720
    8LEU      C 1742   1.273   2.354   5.667 -0.3139 -0.1319  0.1420
    8LEU      O 1743   1.270   2.454   5.596  0.6780 -0.1909  0.0058
    9GLU      N 1744   1.182   2.257   5.667 -0.5454  0.0876  0.3288
    9GLU      H 1745   1.215   2.168   5.697  0.2993  0.8972  1.9397
    9GLU     CA 1746   1.053   2.270   5.597 -0.3681  0.4361  0.0613
    9GLU     CB 1747   1.074   2.247   5.447 -0.1397 -0.1142  0.1735
    9GLU     CG 1748   0.961   2.268   5.346 -0.1023  0.3479  0.2255
    9GLU     CD 1749   1.011   2.230   5.207 -0.3441 -0.0366  0.2414
    9GLU    OE1 1750   1.087   2.315   5.155  0.2517 -0.8806 -0.2894
    9GLU    OE2 1751   0.991   2.116   5.160 -0.2931 -0.0042  0.1399
    9GLU      C 1752   0.947   2.172   5.649 -0.4320  0.0607 -0.7567
    9GLU      O 1753   0.983   2.069   5.705  0.0145  0.3846 -0.4460
   10GLU      N 1754   0.826   2.228   5.650 -0.6130 -0.3321 -0.4243
   10GLU      H 1755   0.805   2.324   5.632  1.1294 -0.0816 -1.3228
   10GLU     CA 1756   0.715   2.154   5.711 -0.0693 -0.6964  0.1367
   10GLU     CB 1757   0.708   2.201   5.857  0.1946 -0.3234  0.0307
   10GLU     CG 1758   0.614   2.117   5.944  0.2734 -0.2623  0.1734
   10GLU     CD 1759   0.582   2.177   6.081 -0.3878 -0.2152  0.0001
   10GLU    OE1 1760   0.670   2.159   6.168 -0.0887  0.6273 -0.1122
   10GLU    OE2 1761   0.471   2.230   6.104 -0.0428  0.6667 -0.3019
   10GLU      C 1762   0.592   2.201   5.633 -0.3476 -0.7509  0.5354
   10GLU     O1 1763   0.553   2.320   5.633  0.4825 -0.4603 -0.5426
   10GLU     O2 1764   0.519   2.111   5.585 -0.5820 -0.0371 -0.5048
    1ACE     CA 1765   1.074   2.772   5.527  0.0171  0.3081 -0.4110
    1ACE      C 1766   1.196   2.853   5.571  0.1252 -0.2918  0.4363
    1ACE      O 1767   1.212   2.975   5.566 -0.7088 -0.1881  0.2392
    2VAL      N 1768   1.306   2.771   5.610  0.1500 -0.3696  0.2017
    2VAL      H 1769   1.301   2.673   5.591 -0.6870 -0.2700 -0.1333
    2VAL     CA 1770   1.427   2.834   5.665  0.2756 -0.3874 -0.0528
    2VAL     CB 1771   1.408   2.868   5.813 -0.5016  0.4573 -0.3369
    2VAL    CG1 1772   1.371   2.742   5.891 -0.3374  0.2424 -0.6017
    2VAL    CG2 1773   1.535   2.925   5.876 -0.1869 -0.3725 -0.2023
    2VAL      C 1774   1.551   2.750   5.632  0.1717 -0.4701 -0.2326
    2VAL      O 1775   1.564   2.636   5.676 -0.1143 -0.0963  0.8335
    3VAL      N 1776   1.648   2.810   5.564 -0.1850  0.0483 -0.2946
    3VAL      H 1777   1.634   2.905   5.536  0.5121  0.2922  0.1570
    3VAL     CA 1778   1.777   2.746   5.536 -0.1475 -0.1652  0.3556
    3VAL     CB 1779   1.812   2.752   5.387  0.2971 -0.1332  0.4586
    3VAL    CG1 1780   1.944   2.686   5.347  0.0780 -0.2287 -0.1191
    3VAL    CG2 1781   1.700   2.674   5.318  0.2204  0.4573 -0.0965
    3VAL      C 1782   1.889   2.817   5.612 -0.0637 -0.1516  0.2195
    3VAL      O 1783   1.904   2.939   5.600 -0.0614 -0.1527  0.2101
    4VAL      N 1784   1.983   2.737   5.661  0.3163  0.2401  0.1421
    4VAL      H 1785   1.989   2.640   5.636 -1.4532  0.5137 -1.5891
    4VAL     CA 1786   2.105   2.784   5.728  0.2199  0.4164  0.1949
    4VAL     CB 1787   2.081   2.785   5.879 -0.2548 -0.4983  0.1347
    4VAL    CG1 1788   2.024   2.652   5.927 -0.8991 -0.3168 -0.1124
    4VAL    CG2 1789   2.209   2.818   5.956 -0.3649  0.3544 -0.0290
    4VAL      C 1790   2.236   2.714   5.690 -0.0299 -0.0784  0.2336
    4VAL      O 1791   2.253   2.594   5.713  0.6370 -0.0175  0.0793
    5THR      N 1792   2.294   2.789   5.596  0.0904 -0.2074  0.2037
    5THR      H 1793   2.247   2.868   5.557 -0.4577  0.1315  1.4889
    5THR     CA 1794   2.419   2.762   5.525 -0.1260 -0.0676 -0.2322
    5THR     CB 1795   2.411   2.793   5.375 -0.0024 -0.2192 -0.2720
    5THR    OG1 1796   2.278   2.760   5.333  0.0913  0.0674 -0.7988
    5THR    HG1 1797   2.250   2.812   5.252  1.5748 -2.1117 -2.8357
    5THR    CG2 1798   2.507   2.702   5.298  0.5251  0.4319 -0.3926
    5THR      C 1799   2.541   2.832   5.585 -0.0764 -0.0725 -0.3266
    5THR      O 1800   2.577   2.946   5.555 -0.3750  0.1441  0.1318
    6LEU      N 1801   2.613   2.753   5.664 -0.5405  0.4139  0.5942
    6LEU      H 1802   2.593   2.656   5.682  2.2456 -0.6707 -1.4011
    6LEU     CA 1803   2.735   2.802   5.729  0.1554 -0.1844 -0.2242
    6LEU     CB 1804   2.714   2.807   5.881 -0.1245  0.1999 -0.2723
    6LEU     CG 1805   2.623   2.917   5.934 -0.5767 -0.3523  0.1130
    6LEU    CD1 1806   2.635   2.910   6.086 -0.3564  0.3159  0.1298
    6LEU    CD2 1807   2.671   3.057   5.894 -0.3251 -0.6373 -0.5929
    6LEU      C 1808   2.868   2.739   5.687  0.2874  0.0907 -0.2215
    6LEU      O 1809   2.865   2.616   5.688  0.7045  0.0788  0.9244
    7LEU      N 1810   2.960   2.817   5.632  0.5291 -0.1410 -0.1464
    7LEU      H 1811   2.931   2.902   5.588 -0.0076 -1.1004 -1.7142
    7LEU     CA 1812   3.088   2.759   5.589  0.7053  0.1724 -0.0511
    7LEU     CB 1813   3.116   2.801   5.444 -0.1113  0.0667 -0.2449
    7LEU     CG 1814   3.239   2.732   5.385  0.1172  0.2680 -0.0093
    7LEU    CD1 1815   3.208   2.689   5.241  0.1137 -0.3202  0.1651
    7LEU    CD2 1816   3.365   2.818   5.386  0.3185 -0.0267  0.1899
    7LEU      C 1817   3.199   2.819   5.676  0.3782  0.1823  0.3627
    7LEU      O 1818   3.199   2.940   5.700 -0.0627  0.1737  0.4206
    8LEU      N 1819   3.266   2.728   5.745 -0.2287 -0.6553 -0.1370
    8LEU      H 1820   3.255   2.631   5.724 -0.4555 -0.6124 -0.2227
    8LEU     CA 1821   3.372   2.761   5.842 -0.5006 -0.7264  0.1850
    8LEU     CB 1822   3.329   2.685   5.968 -0.6709 -0.2423  0.4224
    8LEU     CG 1823   3.215   2.756   6.041  0.0547  0.4927  0.8701
    8LEU    CD1 1824   3.080   2.728   5.975  0.3577  0.4482  0.2598
    8LEU    CD2 1825   3.199   2.697   6.181  0.0627 -0.9069  0.3025
    8LEU      C 1826   3.498   2.706   5.774 -0.0456 -0.0671  0.4907
    8LEU      O 1827   3.532   2.588   5.775  0.3088  0.0326  0.2128
    9GLU      N 1828   3.573   2.801   5.718 -0.3098 -0.1219  0.0386
    9GLU      H 1829   3.552   2.898   5.731  1.0715  0.1063  0.7263
    9GLU     CA 1830   3.709   2.780   5.667 -0.2080  0.0200  0.2508
    9GLU     CB 1831   3.706   2.789   5.514 -0.1155 -0.3913  0.2239
    9GLU     CG 1832   3.828   2.722   5.449 -0.1763  0.1018 -0.4003
    9GLU     CD 1833   3.832   2.709   5.297 -0.4644  0.2989 -0.4280
    9GLU    OE1 1834   3.782   2.598   5.267  0.4289 -0.2402  0.0004
    9GLU    OE2 1835   3.880   2.798   5.223 -0.2184  0.3753 -0.1753
    9GLU      C 1836   3.817   2.870   5.728  0.0616  0.0924 -0.3242
    9GLU      O 1837   3.790   2.969   5.795  0.3247  0.1343 -0.2790
   10GLU      N 1838   3.942   2.824   5.724 -0.1133 -0.4031 -0.2198
   10GLU      H 1839   3.953   2.737   5.677  0.4979 -0.9039  0.8216
   10GLU     CA 1840   4.065   2.886   5.776 -0.2035 -0.3102 -0.1151
   10GLU     CB 1841   4.085   2.824   5.915 -0.1038 -0.0694 -0.0222
   10GLU     CG 1842   4.171   2.901   6.015  0.3194  0.0057 -0.4423
   10GLU     CD 1843   4.197   2.836   6.151  0.5437  0.5039 -0.2451
   10GLU    OE1 1844   4.309   2.781   6.160  0.3795  0.1652 -0.2678
   10GLU    OE2 1845   4.111   2.830   6.242  0.3131 -0.5950 -0.5253
   10GLU      C 1846   4.183   2.864   5.681 -0.2377  0.0321 -0.2369
   10GLU     O1 1847   4.198   2.759   5.616  0.0955  0.0718 -0.2285
   10GLU     O2 1848   4.249   2.969   5.666  0.3465 -0.3658 -0.5087
    1ACE     CA 1849   3.793   2.735   6.827 -0.1237 -0.5653 -0.1093
    1ACE      C 1850   3.655   2.799   6.843 -0.0496 -0.6448  0.9035
    1ACE      O 1851   3.644   2.917   6.877 -0.1179 -0.3846 -0.0093
    2VAL      N 1852   3.550   2.738   6.769  0.2161 -0.1567  0.1107
    2VAL      H 1853   3.555   2.650   6.720 -1.6140 -0.6042  0.6283
    2VAL     CA 1854   3.421   2.807   6.758  0.3696  0.1098 -0.0145
    2VAL     CB 1855   3.402   2.859   6.615  0.4332 -0.1711 -0.1245
    2VAL    CG1 1856   3.502   2.963   6.565  0.0364  0.1342 -0.2816
    2VAL    CG2 1857   3.393   2.755   6.502  0.0154 -0.1027 -0.1526
    2VAL      C 1858   3.300   2.726   6.804  0.0559  0.4201 -0.2843
    2VAL      O 1859   3.298   2.603   6.797 -0.0756  0.4088 -0.0496
    3VAL      N 1860   3.202   2.796   6.861  0.0273  0.1474  0.0040
    3VAL      H 1861   3.219   2.893   6.879  0.2519  0.0659  0.2349
    3VAL     CA 1862   3.070   2.734   6.878  0.1503 -0.2294 -0.3861
    3VAL     CB 1863   3.044   2.719   7.028  0.3072  0.2587 -0.3084
    3VAL    CG1 1864   3.032   2.849   7.108 -0.3076 -0.3643  0.6316
    3VAL    CG2 1865   2.923   2.629   7.055  0.6247 -0.1393 -0.2074
    3VAL      C 1866   2.959   2.809   6.804 -0.5286 -0.0777  0.7639
    3VAL      O 1867   2.972   2.932   6.803 -0.4589 -0.0884 -0.7736
    4VAL      N 1868   2.882   2.733   6.727 -0.3130  0.4119  0.0530
    4VAL      H 1869   2.890   2.634   6.740  0.4263  0.3818 -0.5490
    4VAL     CA 1870   2.768   2.773   6.644 -0.3413 -0.0054 -0.1095
    4VAL     CB 1871   2.798   2.732   6.500 -0.4457  0.0052 -0.1340
    4VAL    CG1 1872   2.826   2.582   6.483  0.2606  0.1459 -0.2441
    4VAL    CG2 1873   2.688   2.765   6.398 -0.4531  0.5124  0.0377
    4VAL      C 1874   2.632   2.722   6.694 -0.3325 -0.0203 -0.1003
    4VAL      O 1875   2.601   2.607   6.665  0.1815 -0.1297 -0.2297
    5THR      N 1876   2.566   2.808   6.771 -0.2293  0.1406 -0.1903
    5THR      H 1877   2.615   2.889   6.805 -0.3374 -0.0841  0.5275
    5THR     CA 1878   2.454   2.766   6.856  0.0745  0.2942  0.2909
    5THR     CB 1879   2.477   2.808   7.002 -0.1975  0.2278  0.3541
    5THR    OG1 1880   2.597   2.746   7.049 -0.0418  0.0168 -0.3042
    5THR    HG1 1881   2.570   2.665   7.101  1.6233 -0.0251  0.5742
    5THR    CG2 1882   2.376   2.723   7.079  0.1963 -0.3852  0.2004
    5THR      C 1883   2.325   2.825   6.798  0.3225  0.4185 -0.1362
    5THR      O 1884   2.284   2.931   6.846 -0.1994  0.1121  0.0969
    6LEU      N 1885   2.254   2.761   6.706 -0.5435 -0.2435  0.9747
    6LEU      H 1886   2.262   2.663   6.688  0.2870  0.2133 -1.4138
    6LEU     CA 1887   2.130   2.823   6.658 -0.4148 -0.6016  0.1771
    6LEU     CB 1888   2.117   2.824   6.505  0.2138  0.3470  0.1260
    6LEU     CG 1889   2.215   2.897   6.412  0.2241  0.4405  0.2093
    6LEU    CD1 1890   2.234   3.039   6.464 -0.1030  0.4874  0.1996
    6LEU    CD2 1891   2.354   2.833   6.405 -0.0067  0.0353 -0.8175
    6LEU      C 1892   1.997   2.766   6.707 -0.5209 -0.2328  0.3144
    6LEU      O 1893   1.991   2.644   6.713 -0.0716 -0.2807 -0.2074
    7LEU      N 1894   1.887   2.842   6.712 -0.1996  0.2513  0.0973
    7LEU      H 1895   1.882   2.928   6.661  0.1400 -0.1025 -0.5440
    7LEU     CA 1896   1.766   2.785   6.773 -0.2021  0.1115 -0.0394
    7LEU     CB 1897   1.739   2.841   6.913  0.0661 -0.0041  0.0612
    7LEU     CG 1898   1.646   2.759   7.002  0.0943 -0.0140  0.0809
    7LEU    CD1 1899   1.660   2.815   7.144 -0.1220  0.5639 -0.1268
    7LEU    CD2 1900   1.501   2.769   6.957  0.1168 -0.4329 -0.0884
    7LEU      C 1901   1.651   2.824   6.681  0.0966  0.1525 -0.3978
    7LEU      O 1902   1.595   2.934   6.680  0.1265  0.1747  0.3147
    8LEU      N 1903   1.598   2.719   6.619  0.3841  0.0157 -0.4133
    8LEU      H 1904   1.621   2.624   6.637  0.9675  0.4694  1.4052
    8LEU     CA 1905   1.483   2.735   6.528  0.1762 -0.1258 -0.1750
    8LEU     CB 1906   1.509   2.665   6.394  0.1350  0.1229 -0.3132
    8LEU     CG 1907   1.598   2.734   6.291  0.0635  0.3387 -0.2320
    8LEU    CD1 1908   1.625   2.884   6.303 -0.0408  0.3427 -0.0419
    8LEU    CD2 1909   1.735   2.666   6.283 -0.0361  0.0036  0.6927
    8LEU      C 1910   1.346   2.698   6.586  0.5243 -0.2851  0.5689
    8LEU      O 1911   1.326   2.579   6.609  0.0685 -0.3414 -0.0636
    9GLU      N 1912   1.265   2.794   6.630  0.1140 -0.1898 -0.3639
    9GLU      H 1913   1.280   2.889   6.605 -1.5905 -0.5739 -3.2995
    9GLU     CA 1914   1.129   2.766   6.680  0.0394  0.2248 -0.3373
    9GLU     CB 1915   1.142   2.766   6.833  0.0315 -0.1442 -0.3373
    9GLU     CG 1916   1.025   2.708   6.913  0.2323  0.1136  0.1414
    9GLU     CD 1917   1.044   2.748   7.060  0.3276  0.0560  0.1440
    9GLU    OE1 1918   1.055   2.659   7.147  0.5137  0.0895  0.1560
    9GLU    OE2 1919   1.038   2.869   7.091  0.0328  0.2076 -0.4855
    9GLU      C 1920   1.026   2.872   6.641 -0.0744 -0.1330 -1.0295
    9GLU      O 1921   1.058   2.988   6.617  0.3702  0.0433  0.3378
   10GLU      N 1922   0.904   2.819   6.640  0.1355 -0.6725  0.1026
   10GLU      H 1923   0.883   2.731   6.683 -0.0919 -0.4647  0.4272
   10GLU     CA 1924   0.789   2.891   6.583  0.1802 -0.3312  0.4351
   10GLU     CB 1925   0.778   2.874   6.431 -0.2924  0.0133  0.4272
   10GLU     CG 1926   0.675   2.967   6.366  0.3437  0.1626 -0.3898
   10GLU     CD 1927   0.643   2.928   6.222 -0.2981  0.9581 -0.4687
   10GLU    OE1 1928   0.532   2.877   6.192  0.1405 -0.3600  0.0694
   10GLU    OE2 1929   0.731   2.973   6.146  0.0216  0.6646 -0.2786
   10GLU      C 1930   0.661   2.853   6.656 -0.5469  0.0573 -0.6088
   10GLU     O1 1931   0.633   2.731   6.664  0.4505 -0.1093  0.7556
   10GLU     O2 1932   0.594   2.943   6.712 -0.2035 -0.0696  0.0064
    1ACE     CA 1933   1.141   2.268   6.814  0.4157 -0.0558 -0.4577
    1ACE      C 1934   1.267   2.196   6.765  0.3125 -0.2312 -0.4663
    1ACE      O 1935   1.319   2.101   6.823  0.1823 -0.0096  0.0183
    2VAL      N 1936   1.351   2.282   6.687 -0.5715  0.3564 -0.7932
    2VAL      H 1937   1.330   2.374   6.656 -1.3354 -0.5143 -3.0347
    2VAL     CA 1938   1.475   2.228   6.628 -0.3379  0.1539 -0.1352
    2VAL     CB 1939   1.444   2.187   6.484  0.0190 -0.4565 -0.0371
    2VAL    CG1 1940   1.362   2.295   6.413  0.3626 -0.2621 -0.1420
    2VAL    CG2 1941   1.567   2.152   6.399 -0.0298  0.0536 -0.3189
    2VAL      C 1942   1.591   2.324   6.653  0.0624 -0.2801 -0.3222
    2VAL      O 1943   1.608   2.428   6.589 -0.4385 -0.1487 -0.2474
    3VAL      N 1944   1.696   2.263   6.708  0.1752  0.2138  0.0255
    3VAL      H 1945   1.702   2.163   6.700  1.3788  0.4090 -2.6508
    3VAL     CA 1946   1.812   2.334   6.763  0.1600  0.3508 -0.1162
    3VAL     CB 1947   1.828   2.309   6.913 -0.0514  0.3406 -0.0955
    3VAL    CG1 1948   1.931   2.405   6.972  0.0588  0.0412  0.2048
    3VAL    CG2 1949   1.695   2.310   6.989  0.0335 -0.5362  0.0759
    3VAL      C 1950   1.938   2.289   6.689  0.4641  0.0362  0.5778
    3VAL      O 1951   1.962   2.169   6.674  0.6124  0.1609 -0.2251
    4VAL      N 1952   2.022   2.375   6.632 -0.3546 -0.0792 -0.8479
    4VAL      H 1953   2.010   2.474   6.634  2.5777  0.3695 -1.6942
    4VAL     CA 1954   2.146   2.329   6.568  0.1189  0.3908 -0.2674
    4VAL     CB 1955   2.148   2.359   6.418 -0.0797 -0.3559 -0.4230
    4VAL    CG1 1956   2.044   2.276   6.343 -0.6730  0.2763 -0.3149
    4VAL    CG2 1957   2.144   2.508   6.382  0.1550 -0.1592  0.3328
    4VAL      C 1958   2.275   2.374   6.638 -0.4539  0.5745  0.6852
    4VAL      O 1959   2.308   2.492   6.637  0.0703  0.4276  0.6425
    5THR      N 1960   2.321   2.274   6.712  0.1352  0.1984 -0.1783
    5THR      H 1961   2.271   2.189   6.731 -0.4755  0.3921 -0.8595
    5THR     CA 1962   2.433   2.298   6.804  0.0915  0.0665 -0.0900
    5THR     CB 1963   2.394   2.296   6.952 -0.2666  0.0514 -0.1856
    5THR    OG1 1964   2.260   2.344   6.970 -0.2770 -0.0136 -0.0862
    5THR    HG1 1965   2.225   2.326   7.061  1.8595 -1.0108  0.6024
    5THR    CG2 1966   2.488   2.368   7.048 -0.5101  0.3003 -0.1351
    5THR      C 1967   2.559   2.225   6.756  0.3701  0.1989  0.4271
    5THR      O 1968   2.585   2.113   6.800  0.2452  0.0138  0.0373
    6LEU      N 1969   2.650   2.299   6.694 -0.3049  0.3047 -0.4730
    6LEU      H 1970   2.640   2.399   6.695  0.2370  0.3847  1.3187
    6LEU     CA 1971   2.784   2.242   6.670 -0.3808 -0.1851  0.2244
    6LEU     CB 1972   2.815   2.241   6.520 -0.6831  0.2228  0.1569
    6LEU     CG 1973   2.739   2.148   6.425  0.4328 -0.2295 -0.3079
    6LEU    CD1 1974   2.816   2.118   6.296  0.8815 -0.3990 -0.0022
    6LEU    CD2 1975   2.686   2.016   6.480  0.0433  0.1372  0.2075
    6LEU      C 1976   2.899   2.315   6.740 -0.2615  0.1714 -0.3337
    6LEU      O 1977   2.880   2.428   6.783 -0.4481  0.1717 -0.4156
    7LEU      N 1978   3.010   2.244   6.759 -0.2317  0.3967  0.3367
    7LEU      H 1979   3.017   2.160   6.705  0.4052 -1.0329  2.5346
    7LEU     CA 1980   3.134   2.298   6.817  0.1458  0.2726 -0.3412
    7LEU     CB 1981   3.154   2.253   6.962 -0.2148  0.2162 -0.3083
    7LEU     CG 1982   3.277   2.309   7.033  0.0181 -0.3011 -0.3011
    7LEU    CD1 1983   3.241   2.361   7.172  0.3646 -0.1328 -0.2707
    7LEU    CD2 1984   3.397   2.214   7.028  0.0047 -0.3185 -0.2901
    7LEU      C 1985   3.252   2.257   6.729 -0.0050  0.2484 -0.5329
    7LEU      O 1986   3.280   2.137   6.717 -0.4122  0.0360  0.5186
    8LEU      N 1987   3.336   2.357   6.705 -0.0039  0.3327 -0.1801
    8LEU      H 1988   3.321   2.446   6.747 -1.2746  0.5252 -1.0006
    8LEU     CA 1989   3.463   2.340   6.633  0.2990  0.2854  0.3543
    8LEU     CB 1990   3.482   2.416   6.501 -0.2421  0.0496  0.1378
    8LEU     CG 1991   3.424   2.353   6.374 -0.3349 -0.0398  0.2235
    8LEU    CD1 1992   3.272   2.365   6.385 -0.4049 -0.1991 -0.5048
    8LEU    CD2 1993   3.478   2.441   6.260  0.1161 -0.8325 -0.1813
    8LEU      C 1994   3.584   2.365   6.723  0.3456 -0.0814  0.3933
    8LEU      O 1995   3.598   2.479   6.766  0.1469  0.2717 -0.4703
    9GLU      N 1996   3.664   2.260   6.743 -0.0260 -0.3340  0.5805
    9GLU      H 1997   3.655   2.179   6.686 -2.5295 -1.4633  2.4155
    9GLU     CA 1998   3.780   2.260   6.833  0.3037 -0.3764  0.1587
    9GLU     CB 1999   3.739   2.240   6.979 -0.1279 -0.1675  0.0701
    9GLU     CG 2000   3.838   2.286   7.086  0.1909  0.0415 -0.3121
    9GLU     CD 2001   3.783   2.259   7.226  0.7440 -0.0497 -0.1112
    9GLU    OE1 2002   3.810   2.342   7.316  0.0825 -0.1568  0.1887
    9GLU    OE2 2003   3.744   2.145   7.256  0.1335  0.1995  0.0555
    9GLU      C 2004   3.885   2.159   6.787  0.7905 -0.0538  0.5480
    9GLU      O 2005   3.858   2.039   6.781 -0.2910  0.2242 -0.6207
   10GLU      N 2006   4.004   2.213   6.763  0.5109  0.4220  0.2136
   10GLU      H 2007   4.043   2.296   6.801  2.6531 -0.7162  0.6574
   10GLU     CA 2008   4.114   2.128   6.715 -0.0148 -0.2134  0.1147
   10GLU     CB 2009   4.139   2.166   6.568 -0.7982  0.4151  0.1362
   10GLU     CG 2010   4.228   2.065   6.495 -0.3052  0.4849  0.6315
   10GLU     CD 2011   4.250   2.116   6.353 -0.1999  0.0503  0.4901
   10GLU    OE1 2012   4.361   2.166   6.327 -0.2402 -0.0806  0.0402
   10GLU    OE2 2013   4.155   2.111   6.271 -0.5964  0.2332  0.9305
   10GLU      C 2014   4.239   2.158   6.798 -0.1050  0.2194  0.0982
   10GLU     O1 2015   4.272   2.277   6.814  0.7227 -0.0185  0.2288
   10GLU     O2 2016   4.286   2.064   6.866  0.2761  0.2654 -0.1004
    1ACE     CA 2017   3.782   3.266   1.192  0.4915 -0.3242  0.1072
    1ACE      C 2018   3.650   3.222   1.255 -0.1508 -0.0639 -1.0439
    1ACE      O 2019   3.616   3.104   1.255  0.6168 -0.3084  0.6976
    2VAL      N 2020   3.569   3.335   1.287  0.0525 -0.1285 -0.2901
    2VAL      H 2021   3.590   3.428   1.255 -4.7685  1.2888 -0.2497
    2VAL     CA 2022   3.444   3.326   1.364  0.0172  0.1423 -0.3136
    2VAL     CB 2023   3.460   3.356   1.513 -0.0906 -0.1339 -0.2461
    2VAL    CG1 2024   3.325   3.369   1.585  0.0742 -0.4023  0.1179
    2VAL    CG2 2025   3.534   3.242   1.584  0.0790 -0.1812 -0.4999
    2VAL      C 2026   3.336   3.413   1.299  0.0751 -0.1769 -0.8366
    2VAL      O 2027   3.346   3.532   1.273 -0.0012  0.0353  0.0818
    3VAL      N 2028   3.251   3.335   1.231  0.0327 -0.3960 -0.5376
    3VAL      H 2029   3.261   3.236   1.235  0.9745 -0.3429 -1.1933
    3VAL     CA 2030   3.131   3.383   1.161 -0.0811  0.4057  0.1799
    3VAL     CB 2031   3.139   3.350   1.011  0.1295  0.1489  0.2456
    3VAL    CG1 2032   3.045   3.431   0.922  0.8159  0.0806 -0.5451
    3VAL    CG2 2033   3.282   3.365   0.959  0.2244 -0.2623  0.3829
    3VAL      C 2034   3.001   3.336   1.226  0.2152  0.0019  0.4844
    3VAL      O 2035   2.944   3.234   1.187 -0.3175  0.2428  0.6309
    4VAL      N 2036   2.938   3.439   1.282  0.2163  0.2012  0.1193
    4VAL      H 2037   2.978   3.531   1.283 -0.6650  0.5962  0.0720
    4VAL     CA 2038   2.810   3.409   1.347  0.2776  0.1701  0.2253
    4VAL     CB 2039   2.802   3.470   1.487  0.3683 -0.5231  0.5356
    4VAL    CG1 2040   2.705   3.383   1.568 -0.2575  0.6082  1.0289
    4VAL    CG2 2041   2.929   3.496   1.569  0.4193  0.2100  0.2349
    4VAL      C 2042   2.698   3.461   1.258  0.5433 -0.2620 -0.3647
    4VAL      O 2043   2.683   3.581   1.233  0.5610 -0.1992 -0.0733
    5THR      N 2044   2.638   3.362   1.192  0.0565 -0.3589  0.2157
    5THR      H 2045   2.652   3.263   1.201 -1.7714 -0.6606  0.0849
    5THR     CA 2046   2.518   3.391   1.111  0.1009  0.5674  0.4756
    5THR     CB 2047   2.550   3.345   0.969  0.1003 -0.2008  0.7185
    5THR    OG1 2048   2.679   3.387   0.923 -0.3529  0.1293 -0.2910
    5THR    HG1 2049   2.734   3.306   0.903  0.3317  0.4534  0.1993
    5THR    CG2 2050   2.450   3.407   0.871  0.3296  0.2113  0.7396
    5THR      C 2051   2.389   3.327   1.161 -0.0519  0.1750 -0.4197
    5THR      O 2052   2.369   3.206   1.170 -0.2571  0.2714  0.5736
    6LEU      N 2053   2.292   3.407   1.204 -0.1871  0.2333 -0.8251
    6LEU      H 2054   2.303   3.506   1.218  0.2755  0.0896 -0.0924
    6LEU     CA 2055   2.166   3.368   1.268  0.3724 -0.2062  0.0309
    6LEU     CB 2056   2.173   3.394   1.419  0.1185 -0.4293  0.0828
    6LEU     CG 2057   2.239   3.287   1.506  0.4777 -0.1315  0.1770
    6LEU    CD1 2058   2.265   3.338   1.648  0.0836 -0.0053  0.2061
    6LEU    CD2 2059   2.166   3.153   1.505 -0.1142  0.1902  0.3483
    6LEU      C 2060   2.047   3.442   1.207  0.5564 -0.2957 -0.4375
    6LEU      O 2061   2.062   3.559   1.175 -0.3547  0.0949  0.4958
    7LEU      N 2062   1.930   3.378   1.201 -0.1028  0.7727  0.5335
    7LEU      H 2063   1.918   3.294   1.255  2.9487  1.2091  2.1054
    7LEU     CA 2064   1.818   3.428   1.121  0.1304  0.5490  0.0592
    7LEU     CB 2065   1.815   3.361   0.983 -0.4415 -0.4481  0.5459
    7LEU     CG 2066   1.733   3.430   0.874  0.1087 -0.5345  0.0757
    7LEU    CD1 2067   1.789   3.403   0.734 -0.8798 -0.5946 -0.3191
    7LEU    CD2 2068   1.584   3.395   0.869  0.0340 -0.1661 -0.3783
    7LEU      C 2069   1.701   3.394   1.214  0.0250  0.1219 -0.2285
    7LEU      O 2070   1.688   3.280   1.258 -0.1790  0.2289 -0.0113
    8LEU      N 2071   1.628   3.498   1.252 -0.3311 -0.2445  0.0947
    8LEU      H 2072   1.642   3.588   1.212  1.7261  0.1984  1.6376
    8LEU     CA 2073   1.507   3.496   1.336 -0.1226 -0.2825  0.3950
    8LEU     CB 2074   1.515   3.581   1.463  0.6900  0.5120 -0.1743
    8LEU     CG 2075   1.652   3.552   1.525  0.1184 -0.3202  0.7327
    8LEU    CD1 2076   1.739   3.675   1.549 -0.0124 -0.1600  0.3941
    8LEU    CD2 2077   1.630   3.482   1.659 -0.0277 -0.2115  0.7658
    8LEU      C 2078   1.374   3.537   1.273  0.1131 -0.0673  0.0385
    8LEU      O 2079   1.363   3.645   1.215  0.1382  0.1239  0.3900
    9GLU      N 2080   1.287   3.438   1.259 -0.1036  0.0898  0.2752
    9GLU      H 2081   1.309   3.351   1.304 -2.3652 -0.3637  0.6285
    9GLU     CA 2082   1.163   3.440   1.180 -0.0891  0.4028  0.2595
    9GLU     CB 2083   1.208   3.394   1.041 -0.0395 -0.1137  0.4440
    9GLU     CG 2084   1.103   3.449   0.944 -0.0489 -0.4192  0.2772
    9GLU     CD 2085   1.138   3.403   0.802  0.3129 -0.2287  0.3010
    9GLU    OE1 2086   1.199   3.484   0.729 -0.1992  0.0669  0.1903
    9GLU    OE2 2087   1.133   3.284   0.764 -0.7652  0.0268 -0.4128
    9GLU      C 2088   1.054   3.349   1.236  0.2756 -0.1613  0.0692
    9GLU      O 2089   1.074   3.229   1.254 -0.3895 -0.2743  0.0811
   10GLU      N 2090   0.928   3.392   1.236  0.2590 -0.2083 -0.2302
   10GLU      H 2091   0.887   3.475   1.198 -2.0123 -1.1088  0.0656
   10GLU     CA 2092   0.813   3.317   1.291  0.1346 -0.1329 -0.3873
   10GLU     CB 2093   0.767   3.380   1.422 -0.6342 -0.0386 -0.6971
   10GLU     CG 2094   0.678   3.314   1.528 -0.4210  0.1363 -0.4048
   10GLU     CD 2095   0.631   3.406   1.641  0.1018 -0.1446  0.0410
   10GLU    OE1 2096   0.646   3.367   1.759  0.3179 -0.5931 -0.1317
   10GLU    OE2 2097   0.567   3.510   1.614  0.2942 -0.0313  0.0199
   10GLU      C 2098   0.702   3.310   1.186 -0.1856 -0.3117 -0.0397
   10GLU     O1 2099   0.675   3.411   1.116  0.1608 -0.2074 -0.0254
   10GLU     O2 2100   0.659   3.194   1.172  0.0569 -0.4040 -0.0364
    1ACE     CA 2101   1.220   3.939   1.003  0.0978 -0.0217  0.2094
    1ACE      C 2102   1.340   4.015   1.060  0.1890 -0.1069  0.1312
    1ACE      O 2103   1.368   4.118   1.000 -0.2210 -0.3519 -0.4851
    2VAL      N 2104   1.419   3.949   1.160  0.2094 -0.2143  0.0437
    2VAL      H 2105   1.397   3.855   1.187 -0.2188 -1.4460 -3.9283
    2VAL     CA 2106   1.533   4.017   1.222  0.1955  0.1268 -0.2982
    2VAL     CB 2107   1.514   4.038   1.373  0.4351 -0.1522 -0.2275
    2VAL    CG1 2108   1.420   3.945   1.449  0.2634  0.1575 -0.0574
    2VAL    CG2 2109   1.630   4.053   1.472  0.1607  0.6054 -0.0162
    2VAL      C 2110   1.648   3.920   1.195  0.0443 -0.0641 -0.2589
    2VAL      O 2111   1.634   3.798   1.203 -0.5010  0.0340  0.3624
    3VAL      N 2112   1.761   3.978   1.154 -0.1888  0.5289 -0.0731
    3VAL      H 2113   1.769   4.075   1.135 -1.3408  0.1627 -3.0295
    3VAL     CA 2114   1.877   3.895   1.118 -0.2223  0.4630 -0.0294
    3VAL     CB 2115   1.922   3.896   0.972  0.1615  0.0494  0.0844
    3VAL    CG1 2116   2.019   3.783   0.936  0.1341  0.0445  0.0264
    3VAL    CG2 2117   1.800   3.909   0.881 -0.0546  0.2921  0.4085
    3VAL      C 2118   1.987   3.942   1.213  0.2101 -0.1989 -0.1970
    3VAL      O 2119   2.003   4.062   1.236  0.1392 -0.1801 -0.2468
    4VAL      N 2120   2.060   3.844   1.267  0.2528  0.1004  0.2980
    4VAL      H 2121   2.036   3.749   1.250 -1.7969  0.7472 -0.7703
    4VAL     CA 2122   2.182   3.879   1.341  0.1840  0.6108  0.1750
    4VAL     CB 2123   2.154   3.860   1.490  0.2121 -0.2998  0.0681
    4VAL    CG1 2124   2.110   3.718   1.529 -0.0863 -0.2288 -0.0049
    4VAL    CG2 2125   2.276   3.891   1.578 -0.0862  0.9783  0.0529
    4VAL      C 2126   2.308   3.811   1.288 -0.2422  0.1617 -0.2737
    4VAL      O 2127   2.306   3.689   1.276 -0.0788  0.1191  0.1182
    5THR      N 2128   2.380   3.897   1.217 -0.2735 -0.1111 -0.6387
    5THR      H 2129   2.349   3.993   1.215  1.1241  0.3775  0.0003
    5THR     CA 2130   2.502   3.867   1.140  0.3015  0.3907  0.0612
    5THR     CB 2131   2.490   3.885   0.989  0.1017  0.2899  0.0640
    5THR    OG1 2132   2.359   3.853   0.942  0.0410  0.5636  0.0458
    5THR    HG1 2133   2.311   3.941   0.937 -3.3966 -1.2017 -3.2848
    5THR    CG2 2134   2.588   3.799   0.908  0.1820  0.4723 -0.0332
    5THR      C 2135   2.630   3.934   1.188  0.2616  0.1370  0.5306
    5THR      O 2136   2.661   4.044   1.143 -0.3370  0.1489  0.1350
    6LEU      N 2137   2.718   3.850   1.242 -0.4294 -0.5376  0.6188
    6LEU      H 2138   2.714   3.751   1.230  0.7055 -0.5010 -0.2174
    6LEU     CA 2139   2.841   3.900   1.306 -0.3629 -0.0976  0.1496
    6LEU     CB 2140   2.816   3.883   1.456  0.0177  0.4842  0.2825
    6LEU     CG 2141   2.703   3.976   1.502 -0.5556 -0.1018  0.0675
    6LEU    CD1 2142   2.674   3.952   1.650 -0.0383 -0.1239  0.1646
    6LEU    CD2 2143   2.742   4.121   1.474 -0.0628 -0.3010 -0.2856
    6LEU      C 2144   2.966   3.823   1.263 -0.3985 -0.1495  0.1397
    6LEU      O 2145   2.975   3.701   1.258 -0.3559 -0.1559  0.3591
    7LEU      N 2146   3.066   3.908   1.243 -0.7535  0.1728 -0.3192
    7LEU      H 2147   3.088   3.975   1.314 -0.0506 -0.9633  0.5904
    7LEU     CA 2148   3.188   3.860   1.176 -0.5260  0.2608  0.0280
    7LEU     CB 2149   3.196   3.931   1.041  0.2380  0.6777  0.2832
    7LEU     CG 2150   3.304   3.876   0.947 -0.0711 -0.1732  0.4197
    7LEU    CD1 2151   3.273   3.909   0.801  0.3918  0.6203  0.4966
    7LEU    CD2 2152   3.440   3.942   0.968  0.0849 -0.3534 -0.0299
    7LEU      C 2153   3.306   3.899   1.265  0.0879 -0.1608 -0.5880
    7LEU      O 2154   3.329   4.017   1.294  0.0148 -0.1918 -0.4017
    8LEU      N 2155   3.366   3.798   1.328 -0.5858 -0.0986  0.1795
    8LEU      H 2156   3.348   3.701   1.310  1.6835 -0.1206 -2.8465
    8LEU     CA 2157   3.481   3.821   1.416 -0.3998  0.0676 -0.1070
    8LEU     CB 2158   3.461   3.744   1.546 -0.4598  0.1149 -0.0886
    8LEU     CG 2159   3.367   3.809   1.648  0.1688  0.0614  0.5335
    8LEU    CD1 2160   3.383   3.959   1.669 -0.0679  0.2598 -0.6248
    8LEU    CD2 2161   3.220   3.777   1.619  0.4801 -0.2767 -0.7359
    8LEU      C 2162   3.611   3.783   1.345 -0.3099  0.2845 -0.0601
    8LEU      O 2163   3.624   3.673   1.292 -0.1067  0.3015 -0.0492
    9GLU      N 2164   3.710   3.872   1.350 -0.0997  0.0199  0.6151
    9GLU      H 2165   3.699   3.946   1.416 -0.6135 -0.4327  1.0424
    9GLU     CA 2166   3.829   3.864   1.263 -0.5319  0.2519 -0.0051
    9GLU     CB 2167   3.782   3.878   1.118  0.2420  0.3004 -0.2531
    9GLU     CG 2168   3.893   3.880   1.012  0.5162  0.4797  0.0336
    9GLU     CD 2169   3.812   3.921   0.888  0.4758  0.0070 -0.0968
    9GLU    OE1 2170   3.783   3.828   0.809  0.5524 -0.2474  0.1714
    9GLU    OE2 2171   3.790   4.041   0.862  0.5655  0.0657  0.0964
    9GLU      C 2172   3.932   3.972   1.296 -0.0010 -0.0440 -0.6620
    9GLU      O 2173   3.900   4.083   1.341  0.5662 -0.1047 -0.1006
   10GLU      N 2174   4.058   3.931   1.310 -0.0564 -0.0965 -0.2966
   10GLU      H 2175   4.086   3.848   1.262  0.1972 -1.1981  1.6512
   10GLU     CA 2176   4.167   4.024   1.344 -0.3021 -0.1243  0.5871
   10GLU     CB 2177   4.234   3.973   1.471 -0.1717 -0.1332  0.5148
   10GLU     CG 2178   4.337   4.066   1.535  0.2035 -0.2521  0.0828
   10GLU     CD 2179   4.297   4.103   1.677  0.0046  0.1097 -0.0657
   10GLU    OE1 2180   4.337   4.017   1.759  0.1048 -0.1639 -0.4034
   10GLU    OE2 2181   4.269   4.220   1.711  0.1654 -0.0876  0.7952
   10GLU      C 2182   4.269   3.999   1.233 -0.2026  0.4997  0.5365
   10GLU     O1 2183   4.281   3.887   1.179  0.1440  0.8179 -0.0580
   10GLU     O2 2184   4.340   4.096   1.200  0.6851 -0.3504 -0.1081
    1ACE     CA 2185   3.838   3.922   2.502 -0.1532 -0.3617 -0.4277
    1ACE      C 2186   3.716   3.994   2.442  0.4063  0.3360 -0.7373
    1ACE      O 2187   3.698   4.111   2.473 -0.2263  0.0537 -0.0094
    2VAL      N 2188   3.619   3.914   2.373  0.0176 -0.0261  0.2153
    2VAL      H 2189   3.618   3.816   2.394 -0.9598  0.1599  1.0878
    2VAL     CA 2190   3.505   3.967   2.297 -0.1681 -0.2588  0.3331
    2VAL     CB 2191   3.544   3.996   2.152 -0.3525  0.7005  0.4687
    2VAL    CG1 2192   3.624   3.882   2.088 -0.4033  0.7147  0.3810
    2VAL    CG2 2193   3.425   4.031   2.063 -0.3105 -0.0639  0.0991
    2VAL      C 2194   3.381   3.880   2.321  0.2216 -0.7715  0.5039
    2VAL      O 2195   3.372   3.759   2.298 -0.1493 -0.5308 -0.6374
    3VAL      N 2196   3.292   3.937   2.402 -0.1448  0.0725 -0.4873
    3VAL      H 2197   3.308   4.032   2.429  0.1773  0.0380 -0.5433
    3VAL     CA 2198   3.164   3.877   2.441 -0.1464  0.2764 -0.1717
    3VAL     CB 2199   3.143   3.847   2.589  0.2507 -0.4131 -0.2512
    3VAL    CG1 2200   3.172   3.967   2.678  0.6638 -0.3470 -0.4748
    3VAL    CG2 2201   3.007   3.785   2.625 -0.3493  1.0161  0.0114
    3VAL      C 2202   3.046   3.936   2.363 -0.5367  0.1024  0.2880
    3VAL      O 2203   3.001   4.048   2.385  0.3670  0.5029  0.1141
    4VAL      N 2204   2.984   3.847   2.286 -0.5180  0.4097 -0.0851
    4VAL      H 2205   3.003   3.749   2.294 -2.9402 -0.1295 -0.2946
    4VAL     CA 2206   2.865   3.876   2.205 -0.3020  0.3968 -0.4087
    4VAL     CB 2207   2.891   3.845   2.057  0.0579 -0.2991 -0.2041
    4VAL    CG1 2208   2.932   3.702   2.022  0.1509 -0.2575 -0.2685
    4VAL    CG2 2209   2.771   3.876   1.968  0.3348  0.2991 -0.3755
    4VAL      C 2210   2.733   3.823   2.262 -0.1563  0.2029 -0.2491
    4VAL      O 2211   2.698   3.709   2.232 -0.2755  0.1216  0.1959
    5THR      N 2212   2.677   3.912   2.345  0.6048  0.3175  0.1521
    5THR      H 2213   2.730   3.992   2.373  1.1832  0.6901 -1.7970
    5THR     CA 2214   2.554   3.902   2.423 -0.0190  0.1462 -0.8309
    5THR     CB 2215   2.571   3.943   2.570 -0.4412 -0.2808 -0.6578
    5THR    OG1 2216   2.671   4.045   2.585 -0.2804 -0.5271 -0.0545
    5THR    HG1 2217   2.710   4.032   2.676  0.1451 -0.1018 -0.1730
    5THR    CG2 2218   2.600   3.826   2.662  0.1669  0.2761 -0.1352
    5THR      C 2219   2.436   3.987   2.375 -0.0985  0.1070 -0.7062
    5THR      O 2220   2.417   4.102   2.411 -0.0322 -0.0537 -0.1533
    6LEU      N 2221   2.355   3.921   2.292 -0.3271 -0.1495 -0.2820
    6LEU      H 2222   2.363   3.821   2.285 -0.3050 -0.2548  1.0457
    6LEU     CA 2223   2.227   3.980   2.254 -0.2259  0.4226  0.2506
    6LEU     CB 2224   2.200   3.990   2.103 -0.2538  0.0046  0.2271
    6LEU     CG 2225   2.284   4.082   2.014 -0.5138 -0.1810 -0.2098
    6LEU    CD1 2226   2.302   4.227   2.057  0.5504 -0.2257 -0.4722
    6LEU    CD2 2227   2.409   4.012   1.958  0.0822  0.2680  0.5450
    6LEU      C 2228   2.108   3.901   2.309  0.0051 -0.0001  0.1468
    6LEU      O 2229   2.116   3.779   2.299 -0.6804 -0.0256 -0.1211
    7LEU      N 2230   2.005   3.976   2.349 -0.1982  0.0940 -0.5415
    7LEU      H 2231   2.017   4.068   2.386  2.0477 -0.2557 -0.2326
    7LEU     CA 2232   1.874   3.914   2.372 -0.1600  0.1408 -0.1915
    7LEU     CB 2233   1.832   3.943   2.517 -0.2327  0.5162 -0.2869
    7LEU     CG 2234   1.696   3.900   2.572 -0.1067 -0.1841 -0.5037
    7LEU    CD1 2235   1.718   3.906   2.724  0.1059  0.8969 -0.5702
    7LEU    CD2 2236   1.577   3.993   2.548 -0.4762 -0.4139  0.3885
    7LEU      C 2237   1.772   3.962   2.269 -0.3483  0.3066  0.0721
    7LEU      O 2238   1.783   4.077   2.227  0.6050  0.1894 -0.0182
    8LEU      N 2239   1.689   3.870   2.220  0.2059 -0.1009 -0.1089
    8LEU      H 2240   1.709   3.773   2.233  0.2653  0.1916  2.6433
    8LEU     CA 2241   1.580   3.899   2.126  0.2522  0.8484  0.1184
    8LEU     CB 2242   1.591   3.837   1.986 -0.0650  0.1643  0.3918
    8LEU     CG 2243   1.725   3.811   1.916 -0.5710 -0.0355 -0.5040
    8LEU    CD1 2244   1.806   3.940   1.902 -0.2754 -0.1631  0.0273
    8LEU    CD2 2245   1.786   3.681   1.966 -0.5390  0.2018  0.0746
    8LEU      C 2246   1.444   3.860   2.184  0.3778  0.0991 -0.0829
    8LEU      O 2247   1.417   3.745   2.219 -0.3466  0.4755  0.6273
    9GLU      N 2248   1.355   3.958   2.195  0.3371  0.0057  0.4634
    9GLU      H 2249   1.383   4.052   2.174 -1.4084  0.5454  0.4283
    9GLU     CA 2250   1.223   3.937   2.255  0.2438 -0.1063  0.2196
    9GLU     CB 2251   1.246   3.954   2.405  0.3988  0.8908  0.0937
    9GLU     CG 2252   1.118   3.943   2.488 -0.0666  0.4722 -0.6718
    9GLU     CD 2253   1.152   3.974   2.634  0.2138 -0.3601 -0.5565
    9GLU    OE1 2254   1.172   3.878   2.712 -0.0425 -0.1540 -0.2359
    9GLU    OE2 2255   1.142   4.089   2.681  0.4252 -0.4945 -0.1771
    9GLU      C 2256   1.124   4.041   2.202 -0.0120 -0.3928  0.1330
    9GLU      O 2257   1.167   4.155   2.185  0.2608 -0.5038  0.0882
   10GLU      N 2258   0.999   4.003   2.177 -0.1454 -0.2097  0.5237
   10GLU      H 2259   0.965   3.911   2.194 -0.5677 -0.1872 -0.1507
   10GLU     CA 2260   0.895   4.097   2.132  0.2489 -0.2785 -0.5532
   10GLU     CB 2261   0.878   4.078   1.981  0.0553 -0.5836 -0.4958
   10GLU     CG 2262   0.778   4.165   1.904  0.2444 -0.2615 -0.3811
   10GLU     CD 2263   0.800   4.157   1.753 -0.2077 -0.0166 -0.4603
   10GLU    OE1 2264   0.726   4.073   1.697 -0.1507 -0.1369 -0.3558
   10GLU    OE2 2265   0.873   4.239   1.693 -0.1533 -0.0536 -0.4448
   10GLU      C 2266   0.768   4.082   2.216  0.2866  0.0353 -0.4411
   10GLU     O1 2267   0.758   3.977   2.282  0.5178 -0.1172 -0.6498
   10GLU     O2 2268   0.705   4.186   2.247  0.1999 -0.0370 -0.3762
    1ACE     CA 2269   1.189   3.427   2.357 -0.1274 -0.0333 -0.2378
    1ACE      C 2270   1.322   3.354   2.339 -0.1040 -0.1182  0.2602
    1ACE      O 2271   1.328   3.234   2.365 -0.6433 -0.1776  0.1236
    2VAL      N 2272   1.431   3.423   2.277 -0.1509 -0.6548 -0.4232
    2VAL      H 2273   1.440   3.523   2.280  1.4556 -0.8056  1.1353
    2VAL     CA 2274   1.551   3.367   2.212  0.1121 -0.4346 -0.1292
    2VAL     CB 2275   1.533   3.346   2.062 -0.3072  0.3065 -0.1884
    2VAL    CG1 2276   1.494   3.479   1.996 -0.4751  0.0292 -0.6573
    2VAL    CG2 2277   1.668   3.294   2.010 -0.0961 -0.0820  0.7336
    2VAL      C 2278   1.674   3.448   2.254 -0.3421  0.1889  0.0183
    2VAL      O 2279   1.672   3.571   2.259  0.2454  0.1947  0.1620
    3VAL      N 2280   1.763   3.380   2.325 -0.2759  0.2830  0.0243
    3VAL      H 2281   1.746   3.308   2.392  1.6597  0.0887  0.3674
    3VAL     CA 2282   1.892   3.446   2.353 -0.1367  0.0971 -0.1782
    3VAL     CB 2283   1.926   3.440   2.502  0.1077 -0.5741 -0.2569
    3VAL    CG1 2284   2.045   3.529   2.539 -0.5588  0.3345 -0.2507
    3VAL    CG2 2285   1.812   3.485   2.594  0.6503  0.1922  0.0561
    3VAL      C 2286   1.999   3.405   2.252 -0.0095  0.2074 -0.0889
    3VAL      O 2287   2.000   3.292   2.202 -0.5096  0.4458 -0.6435
    4VAL      N 2288   2.094   3.495   2.230  0.3048 -0.1592 -0.2429
    4VAL      H 2289   2.067   3.591   2.239  1.0887  0.2091 -1.5087
    4VAL     CA 2290   2.220   3.473   2.157 -0.0566 -0.7212 -0.7051
    4VAL     CB 2291   2.211   3.526   2.014 -0.3811  0.3376 -0.2985
    4VAL    CG1 2292   2.172   3.672   1.989  0.0452  0.4016 -0.5873
    4VAL    CG2 2293   2.346   3.507   1.945 -0.2658 -0.4913  0.1446
    4VAL      C 2294   2.341   3.519   2.238 -0.4326 -0.3133 -0.3674
    4VAL      O 2295   2.386   3.633   2.232 -0.0913 -0.4322 -0.0932
    5THR      N 2296   2.399   3.419   2.304 -0.2418 -0.0723 -0.1664
    5THR      H 2297   2.384   3.320   2.297  3.9081 -1.1106  2.3368
    5THR     CA 2298   2.509   3.446   2.398  0.1015 -0.7092 -0.3808
    5THR     CB 2299   2.462   3.428   2.542  0.3607  0.5886 -0.1297
    5THR    OG1 2300   2.361   3.524   2.575 -0.2318  0.0272 -0.3075
    5THR    HG1 2301   2.334   3.514   2.671  0.4340 -0.6417 -0.1811
    5THR    CG2 2302   2.565   3.451   2.653 -0.1031  0.1705  0.3887
    5THR      C 2303   2.636   3.367   2.365  0.2712 -0.4928 -0.2427
    5THR      O 2304   2.634   3.244   2.368  0.1724 -0.5017 -0.6223
    6LEU      N 2305   2.722   3.430   2.286 -0.4444  0.1656 -0.5070
    6LEU      H 2306   2.696   3.517   2.245 -1.8331  0.2518  0.5090
    6LEU     CA 2307   2.852   3.369   2.256 -0.2309  0.5304 -0.3400
    6LEU     CB 2308   2.888   3.377   2.107  0.2875 -0.0763 -0.2536
    6LEU     CG 2309   2.787   3.286   2.036  0.0037  0.0306  0.0060
    6LEU    CD1 2310   2.787   3.306   1.884 -0.0646  0.1621  0.0226
    6LEU    CD2 2311   2.806   3.140   2.077  0.9503  0.1742  0.1138
    6LEU      C 2312   2.971   3.432   2.329 -0.4177  0.0094  0.4284
    6LEU      O 2313   2.986   3.553   2.312  0.4061 -0.1266  0.1217
    7LEU      N 2314   3.077   3.353   2.340 -0.2219  0.2639  0.3787
    7LEU      H 2315   3.072   3.268   2.288 -1.9632 -0.4633  1.6496
    7LEU     CA 2316   3.205   3.394   2.400 -0.0901  0.2800  0.0901
    7LEU     CB 2317   3.203   3.328   2.537  0.2338 -0.3172 -0.1920
    7LEU     CG 2318   3.306   3.373   2.642  0.1851 -0.2788 -0.1608
    7LEU    CD1 2319   3.266   3.308   2.775  0.1327  0.7954  0.3561
    7LEU    CD2 2320   3.454   3.350   2.613  0.2054  0.0804 -0.3508
    7LEU      C 2321   3.331   3.359   2.321 -0.0626  0.2183  0.1620
    7LEU      O 2322   3.349   3.241   2.291 -0.2086  0.2143  0.0866
    8LEU      N 2323   3.400   3.459   2.267  0.2548  0.0133  0.1876
    8LEU      H 2324   3.385   3.555   2.290  2.4626  0.7167 -0.9590
    8LEU     CA 2325   3.522   3.444   2.186  0.2293  0.2266  0.1096
    8LEU     CB 2326   3.515   3.540   2.067  0.0228 -0.2613 -0.2738
    8LEU     CG 2327   3.396   3.514   1.973 -0.0191  0.0343 -0.3046
    8LEU    CD1 2328   3.371   3.364   1.955 -0.1766  0.0604 -0.3047
    8LEU    CD2 2329   3.276   3.594   2.023  0.0123  0.1219 -0.3698
    8LEU      C 2330   3.649   3.465   2.269  0.2323  0.2442  0.1008
    8LEU      O 2331   3.676   3.574   2.318  0.6861 -0.0326  0.4734
    9GLU      N 2332   3.725   3.356   2.276  0.1827  0.2019 -0.0254
    9GLU      H 2333   3.679   3.268   2.263 -0.8041  0.5113  1.1913
    9GLU     CA 2334   3.847   3.357   2.358  0.1051  0.1115  0.0914
    9GLU     CB 2335   3.801   3.336   2.502  0.5444 -0.7939  0.1076
    9GLU     CG 2336   3.877   3.426   2.600  0.0603 -0.4277  0.1501
    9GLU     CD 2337   3.821   3.402   2.741  0.2428  0.0905  0.3136
    9GLU    OE1 2338   3.733   3.473   2.793 -0.1772 -0.5925  0.5567
    9GLU    OE2 2339   3.867   3.299   2.795  0.1992  0.0243  0.2254
    9GLU      C 2340   3.960   3.263   2.316  0.0949 -0.0246  0.3671
    9GLU      O 2341   3.944   3.155   2.260 -0.1949  0.1035  0.2039
   10GLU      N 2342   4.080   3.321   2.304 -0.1772  0.3685 -0.5643
   10GLU      H 2343   4.100   3.408   2.349  2.7070 -0.3717 -0.2575
   10GLU     CA 2344   4.207   3.259   2.265  0.0538  0.3520  0.1877
   10GLU     CB 2345   4.233   3.315   2.124 -0.8329  0.1061 -0.0775
   10GLU     CG 2346   4.367   3.268   2.068 -0.7961 -0.1699  0.2368
   10GLU     CD 2347   4.386   3.341   1.935 -0.4402 -0.4007  0.1611
   10GLU    OE1 2348   4.449   3.449   1.937  0.3560 -0.8626  0.4562
   10GLU    OE2 2349   4.340   3.287   1.831  0.3142 -0.4746 -0.1440
   10GLU      C 2350   4.318   3.291   2.365  0.2811  0.0472  0.0336
   10GLU     O1 2351   4.328   3.414   2.383  0.1820  0.0978 -0.2508
   10GLU     O2 2352   4.362   3.206   2.446 -0.3432  0.2096  0.5396
    1ACE     CA 2353   3.816   3.312   3.420  0.2553  0.0955  0.1216
    1ACE      C 2354   3.680   3.253   3.459  0.2990  0.1463  0.3474
    1ACE      O 2355   3.671   3.131   3.460  0.9062  0.0977  0.3268
    2VAL      N 2356   3.597   3.347   3.528 -0.0226  0.4532 -0.4468
    2VAL      H 2357   3.619   3.440   3.556 -0.0603 -0.2805  2.3682
    2VAL     CA 2358   3.473   3.295   3.589  0.0263  0.3776 -0.4127
    2VAL     CB 2359   3.488   3.322   3.739 -0.0581 -0.1896 -0.2996
    2VAL    CG1 2360   3.366   3.278   3.820  0.2551  0.2657  0.4297
    2VAL    CG2 2361   3.613   3.271   3.813 -0.0120  0.2572 -0.0640
    2VAL      C 2362   3.345   3.358   3.535 -0.3863 -0.2678 -0.2007
    2VAL      O 2363   3.304   3.467   3.575 -0.4132 -0.2207 -0.3570
    3VAL      N 2364   3.269   3.284   3.455 -0.2582 -0.3985 -0.2019
    3VAL      H 2365   3.310   3.197   3.426 -0.1117 -0.9845  1.6829
    3VAL     CA 2366   3.149   3.340   3.390 -0.1322 -0.0562 -0.1453
    3VAL     CB 2367   3.150   3.304   3.242  0.3588  0.5240 -0.2863
    3VAL    CG1 2368   3.028   3.361   3.169  0.4970  0.7165 -0.3671
    3VAL    CG2 2369   3.269   3.352   3.159  0.6648  0.1037 -0.0938
    3VAL      C 2370   3.027   3.285   3.465  0.1284  0.2901  0.5429
    3VAL      O 2371   3.004   3.166   3.483 -0.1566  0.2624  0.0350
    4VAL      N 2372   2.962   3.387   3.520  0.1193  0.1563  0.7790
    4VAL      H 2373   2.995   3.481   3.506  0.8805 -0.3205 -0.8152
    4VAL     CA 2374   2.837   3.367   3.595 -0.3197 -0.6340 -0.1498
    4VAL     CB 2375   2.842   3.441   3.729 -0.0651 -0.5264 -0.2183
    4VAL    CG1 2376   2.721   3.400   3.813  0.1179 -0.0726  0.2705
    4VAL    CG2 2377   2.972   3.432   3.808 -0.2195 -0.6625  0.0201
    4VAL      C 2378   2.728   3.421   3.501 -0.2672  0.1823  0.2515
    4VAL      O 2379   2.691   3.538   3.497  0.1664  0.3059 -0.3897
    5THR      N 2380   2.654   3.327   3.443 -0.1614  0.2193  0.0553
    5THR      H 2381   2.641   3.240   3.491 -0.5751 -0.5595 -1.4255
    5THR     CA 2382   2.542   3.346   3.350 -0.2899  0.0663  0.1802
    5THR     CB 2383   2.573   3.297   3.209  0.0410  0.1618  0.2191
    5THR    OG1 2384   2.696   3.354   3.163 -0.0302 -0.1210 -0.3316
    5THR    HG1 2385   2.731   3.301   3.085 -0.2686 -1.1925  0.2671
    5THR    CG2 2386   2.464   3.336   3.109 -0.2355 -0.4846  0.2615
    5THR      C 2387   2.411   3.283   3.399 -0.0142 -0.1688  0.6232
    5THR      O 2388   2.390   3.164   3.378 -0.1272 -0.0045 -0.2154
    6LEU      N 2389   2.324   3.371   3.448  0.0238  0.1314  0.1584
    6LEU      H 2390   2.344   3.466   3.473  3.3709 -0.4561  0.0904
    6LEU     CA 2391   2.190   3.328   3.491 -0.0843  0.0993 -0.2049
    6LEU     CB 2392   2.174   3.348   3.642 -0.5672 -1.2719 -0.0612
    6LEU     CG 2393   2.272   3.275   3.734  0.3052 -0.1816 -0.0962
    6LEU    CD1 2394   2.263   3.316   3.881 -0.0469 -0.0410 -0.1565
    6LEU    CD2 2395   2.252   3.123   3.728 -0.2607 -0.0944 -0.5266
    6LEU      C 2396   2.072   3.407   3.433  0.0418 -0.1854 -0.8511
    6LEU      O 2397   2.067   3.530   3.431  0.7272 -0.1258  0.1966
    7LEU      N 2398   1.966   3.333   3.403 -0.3713  0.1930 -0.3337
    7LEU      H 2399   1.973   3.238   3.373  2.5560 -0.0713  0.8413
    7LEU     CA 2400   1.842   3.398   3.357 -0.2880  0.3959 -0.2750
    7LEU     CB 2401   1.836   3.368   3.207  0.1956  0.2396 -0.2656
    7LEU     CG 2402   1.723   3.434   3.128 -0.1753  0.0311  0.0852
    7LEU    CD1 2403   1.767   3.450   2.982 -0.2328 -0.1577  0.0473
    7LEU    CD2 2404   1.599   3.345   3.119 -0.5273  0.5353 -0.1091
    7LEU      C 2405   1.726   3.343   3.440  0.2006  0.0692  0.1961
    7LEU      O 2406   1.715   3.223   3.466 -0.1410  0.0111 -0.1955
    8LEU      N 2407   1.640   3.435   3.482 -0.1287 -0.1537  0.0113
    8LEU      H 2408   1.646   3.526   3.442 -0.2297 -0.6469 -1.1831
    8LEU     CA 2409   1.529   3.395   3.571 -0.1884 -0.3295 -0.1401
    8LEU     CB 2410   1.530   3.470   3.705  0.8158 -0.3428 -0.1316
    8LEU     CG 2411   1.669   3.513   3.753  0.4714  0.4104  0.1945
    8LEU    CD1 2412   1.655   3.615   3.867 -0.4407  0.3103  0.1825
    8LEU    CD2 2413   1.761   3.405   3.809  0.2235 -0.1311 -0.4370
    8LEU      C 2414   1.390   3.424   3.514 -0.2810 -0.3358  0.0836
    8LEU      O 2415   1.354   3.538   3.485  0.7454  0.1374  0.5924
    9GLU      N 2416   1.333   3.317   3.460 -0.4782 -0.2820  0.1822
    9GLU      H 2417   1.376   3.227   3.457  0.2592  0.0675 -0.1622
    9GLU     CA 2418   1.198   3.336   3.404 -0.2713 -0.4048 -0.3735
    9GLU     CB 2419   1.206   3.335   3.252  0.5497  0.3221 -0.3406
    9GLU     CG 2420   1.097   3.431   3.203  0.0605 -0.0525  0.0161
    9GLU     CD 2421   1.070   3.415   3.053 -0.2154  0.2856  0.0289
    9GLU    OE1 2422   1.082   3.518   2.984  0.8029  0.0848 -0.1131
    9GLU    OE2 2423   1.041   3.302   3.009 -0.1759  0.5530 -0.6884
    9GLU      C 2424   1.091   3.247   3.469 -0.1434 -0.0242  0.3751
    9GLU      O 2425   1.103   3.129   3.501  0.1445 -0.0273  0.2611
   10GLU      N 2426   0.973   3.307   3.463  0.3492  0.8877 -0.5742
   10GLU      H 2427   0.956   3.384   3.401  1.0688  1.6139  0.1055
   10GLU     CA 2428   0.842   3.260   3.512  0.7665  0.2159 -0.0876
   10GLU     CB 2429   0.820   3.322   3.650  0.0515 -0.4283  0.0912
   10GLU     CG 2430   0.685   3.280   3.708 -0.2374  0.3283 -0.0231
   10GLU     CD 2431   0.623   3.349   3.830  0.1135  0.4086  0.1092
   10GLU    OE1 2432   0.643   3.288   3.938  0.0675 -0.1480 -0.1909
   10GLU    OE2 2433   0.592   3.469   3.822 -0.4644  0.2347 -0.2664
   10GLU      C 2434   0.740   3.304   3.407  0.4888  0.0184  0.1000
   10GLU     O1 2435   0.762   3.408   3.341 -0.1444 -0.1468 -0.3774
   10GLU     O2 2436   0.650   3.224   3.374  0.0455  0.6911 -0.3536
    1ACE     CA 2437   1.218   3.810   3.317  0.2309 -0.0843 -0.2103
    1ACE      C 2438   1.335   3.902   3.353  0.2989 -0.1244 -0.3286
    1ACE      O 2439   1.343   4.020   3.319  0.4463  0.1479  0.6119
    2VAL      N 2440   1.441   3.837   3.424  0.1043 -0.0815  0.0028
    2VAL      H 2441   1.425   3.741   3.448 -0.4985  0.3151  1.2869
    2VAL     CA 2442   1.562   3.912   3.460  0.1018 -0.1601  0.1759
    2VAL     CB 2443   1.551   3.971   3.601  0.1120 -0.3489  0.2565
    2VAL    CG1 2444   1.460   3.892   3.694 -0.0425 -0.4300  0.0389
    2VAL    CG2 2445   1.694   3.980   3.655  0.3213 -0.5278 -0.2538
    2VAL      C 2446   1.687   3.829   3.431  0.3946  0.1499  0.5539
    2VAL      O 2447   1.674   3.707   3.423 -0.1874  0.2129  0.5414
    3VAL      N 2448   1.778   3.898   3.362  0.3174  0.3311  0.6316
    3VAL      H 2449   1.756   3.989   3.327 -1.7065  0.3509  1.7930
    3VAL     CA 2450   1.907   3.840   3.322  0.2347  0.2986  0.4092
    3VAL     CB 2451   1.946   3.871   3.177  0.0127 -0.1574  0.2481
    3VAL    CG1 2452   2.065   3.788   3.130  0.0295 -0.0662  0.1301
    3VAL    CG2 2453   1.827   3.859   3.081  0.0065  0.2775  0.1997
    3VAL      C 2454   2.013   3.896   3.416 -0.1264  0.1317  0.9203
    3VAL      O 2455   2.040   4.016   3.411  0.0151  0.0494 -0.5348
    4VAL      N 2456   2.073   3.804   3.490  0.1873 -0.4915 -0.1003
    4VAL      H 2457   2.054   3.708   3.469 -0.1073 -0.5226  0.3004
    4VAL     CA 2458   2.179   3.836   3.586 -0.1591  0.5715 -0.0658
    4VAL     CB 2459   2.125   3.819   3.729 -0.0278  0.0124 -0.0821
    4VAL    CG1 2460   2.085   3.675   3.763  0.3087 -0.0927 -0.1251
    4VAL    CG2 2461   2.205   3.878   3.845 -0.4799 -0.1770  0.3306
    4VAL      C 2462   2.318   3.777   3.562 -0.3280  0.0779  0.1492
    4VAL      O 2463   2.357   3.665   3.594  0.2710  0.1136 -0.4387
    5THR      N 2464   2.397   3.858   3.492  0.3345 -0.1608  0.6008
    5THR      H 2465   2.367   3.953   3.475 -0.4200 -0.6038 -0.7824
    5THR     CA 2466   2.516   3.807   3.422 -0.0580 -0.3859  0.0861
    5THR     CB 2467   2.485   3.801   3.273 -0.3154  0.1898  0.1129
    5THR    OG1 2468   2.437   3.925   3.219 -0.4951  0.0332 -0.0924
    5THR    HG1 2469   2.448   3.923   3.120 -1.5057 -1.9590 -0.2169
    5THR    CG2 2470   2.390   3.687   3.233  0.0781 -0.1574  0.1619
    5THR      C 2471   2.647   3.879   3.455 -0.0189 -0.1778 -0.5175
    5THR      O 2472   2.668   3.997   3.428 -0.1524 -0.0669 -0.1327
    6LEU      N 2473   2.735   3.802   3.518  0.0127 -0.2061 -0.5960
    6LEU      H 2474   2.727   3.703   3.527 -0.7739 -0.0131  1.4891
    6LEU     CA 2475   2.857   3.857   3.580 -0.3826  0.2479 -0.2172
    6LEU     CB 2476   2.858   3.842   3.732 -0.4669  0.0973 -0.2317
    6LEU     CG 2477   2.748   3.927   3.797 -0.1510 -0.1419  0.6311
    6LEU    CD1 2478   2.750   3.893   3.946 -0.3908 -0.5314  0.5473
    6LEU    CD2 2479   2.784   4.074   3.783 -0.2301 -0.1161  0.6968
    6LEU      C 2480   2.976   3.781   3.524 -0.4646  0.1223 -0.2198
    6LEU      O 2481   2.974   3.664   3.484 -0.1724 -0.1229  0.4666
    7LEU      N 2482   3.077   3.861   3.488  0.1082 -0.4329  0.1232
    7LEU      H 2483   3.092   3.949   3.532  2.1022 -2.0220  2.9893
    7LEU     CA 2484   3.197   3.802   3.428  0.0636  0.0855 -0.4786
    7LEU     CB 2485   3.206   3.855   3.284 -0.7018  0.9248 -0.2301
    7LEU     CG 2486   3.292   3.769   3.191 -0.6143  0.3433  0.3728
    7LEU    CD1 2487   3.286   3.821   3.047  0.1466  0.2857  0.3136
    7LEU    CD2 2488   3.440   3.788   3.228 -0.3413  0.1421 -0.5759
    7LEU      C 2489   3.317   3.850   3.510  0.1965 -0.2572 -0.4723
    7LEU      O 2490   3.343   3.970   3.519 -0.8326 -0.0310 -0.3778
    8LEU      N 2491   3.387   3.751   3.566  0.6953  0.4334  0.1429
    8LEU      H 2492   3.338   3.667   3.591 -1.4107  1.7086  0.6346
    8LEU     CA 2493   3.505   3.777   3.650  0.6156  1.0053  0.0831
    8LEU     CB 2494   3.489   3.718   3.790  0.3458  0.5888 -0.1214
    8LEU     CG 2495   3.385   3.786   3.879  0.3036  0.3757 -0.0061
    8LEU    CD1 2496   3.398   3.938   3.890  0.0443  0.3887  0.1136
    8LEU    CD2 2497   3.242   3.740   3.854  0.5425 -0.4536  0.1362
    8LEU      C 2498   3.635   3.736   3.581  0.2049 -0.2784  0.0547
    8LEU      O 2499   3.651   3.618   3.549  0.0893 -0.3735  0.3373
    9GLU      N 2500   3.732   3.827   3.580 -0.3555  0.3215 -0.6388
    9GLU      H 2501   3.722   3.911   3.634 -0.1577  0.9553 -1.5688
    9GLU     CA 2502   3.856   3.808   3.504 -0.4847  0.3031 -0.8459
    9GLU     CB 2503   3.833   3.824   3.354 -0.4892  0.1081 -0.8672
    9GLU     CG 2504   3.957   3.780   3.275 -0.1973 -0.3502 -0.1664
    9GLU     CD 2505   3.965   3.818   3.127  0.3247  0.3458  0.0348
    9GLU    OE1 2506   3.959   3.726   3.042  0.0351  0.2191  0.1921
    9GLU    OE2 2507   4.016   3.931   3.110 -0.0506  0.4163 -0.6556
    9GLU      C 2508   3.961   3.908   3.553 -0.2894 -0.2762 -0.0568
    9GLU      O 2509   3.943   4.029   3.559  0.2698 -0.1344 -1.0245
   10GLU      N 2510   4.082   3.856   3.574 -0.2653 -0.2252 -0.0731
   10GLU      H 2511   4.091   3.759   3.555 -0.3619 -0.5377  1.3830
   10GLU     CA 2512   4.197   3.933   3.622 -0.2190 -0.3504  0.0169
   10GLU     CB 2513   4.241   3.900   3.765  0.3781  0.6305  0.0727
   10GLU     CG 2514   4.325   4.020   3.807  0.3527  0.7319 -0.1657
   10GLU     CD 2515   4.338   4.008   3.959  0.1307  0.7767 -0.1427
   10GLU    OE1 2516   4.430   3.937   4.004  0.1019  0.8599  0.0483
   10GLU    OE2 2517   4.258   4.067   4.034 -0.2935 -0.5078  0.4299
   10GLU      C 2518   4.316   3.934   3.525 -0.1077  0.1146  0.1558
   10GLU     O1 2519   4.371   3.828   3.489 -0.1869 -0.0642  0.5597
   10GLU     O2 2520   4.351   4.039   3.467 -0.5779  0.0526 -0.2495
    1ACE     CA 2521   3.883   3.845   4.719 -0.5167  0.6126  0.3183
    1ACE      C 2522   3.759   3.915   4.663 -0.6599  0.1217  0.0154
    1ACE      O 2523   3.768   4.038   4.657 -0.1149  0.1071  0.4860
    2VAL      N 2524   3.677   3.837   4.576 -0.0663 -0.1805 -0.2747
    2VAL      H 2525   3.691   3.741   4.554  1.7454 -0.0339  0.0715
    2VAL     CA 2526   3.552   3.892   4.521 -0.1867 -0.1239  0.0572
    2VAL     CB 2527   3.562   3.920   4.371 -0.3508  0.0617  0.0806
    2VAL    CG1 2528   3.615   3.802   4.289 -0.3665  0.1836 -0.1060
    2VAL    CG2 2529   3.428   3.958   4.308 -0.3548  0.3486  0.2618
    2VAL      C 2530   3.424   3.814   4.552 -0.0665 -0.2288  0.2952
    2VAL      O 2531   3.396   3.706   4.500  0.2049 -0.1171 -0.0886
    3VAL      N 2532   3.329   3.885   4.613 -0.2005 -0.4253  0.3153
    3VAL      H 2533   3.338   3.982   4.634 -0.9050  0.0091 -1.3144
    3VAL     CA 2534   3.202   3.831   4.664 -0.2856 -0.3362  0.1970
    3VAL     CB 2535   3.201   3.842   4.817  0.3791 -0.0538  0.1857
    3VAL    CG1 2536   3.199   3.976   4.890  0.5092 -0.0372  0.1591
    3VAL    CG2 2537   3.080   3.762   4.865 -0.0449  0.2599 -0.3471
    3VAL      C 2538   3.076   3.885   4.597  0.1092 -0.0437 -0.3140
    3VAL      O 2539   3.064   4.007   4.592  0.1157 -0.0206  0.2429
    4VAL      N 2540   3.014   3.792   4.525 -0.0898  0.0662 -0.2846
    4VAL      H 2541   3.031   3.694   4.538  0.6697  0.2506  0.1569
    4VAL     CA 2542   2.883   3.824   4.466 -0.3031  0.3959  0.3573
    4VAL     CB 2543   2.878   3.794   4.316  0.1085 -0.1624  0.4510
    4VAL    CG1 2544   2.981   3.692   4.269 -0.0647 -0.1454  0.0332
    4VAL    CG2 2545   2.736   3.767   4.264  0.0473  0.4572  0.2895
    4VAL      C 2546   2.762   3.776   4.546 -0.0277  0.0666  0.5792
    4VAL      O 2547   2.730   3.657   4.556  0.4813 -0.0922  0.3485
    5THR      N 2548   2.684   3.874   4.590 -0.0264  0.2600  0.1547
    5THR      H 2549   2.697   3.972   4.574  0.3706 -0.0415 -1.5569
    5THR     CA 2550   2.563   3.845   4.669  0.0878  0.3244  0.3555
    5THR     CB 2551   2.577   3.879   4.817 -0.0766  0.4894  0.3338
    5THR    OG1 2552   2.707   3.844   4.865  0.0975  0.1787 -0.3493
    5THR    HG1 2553   2.704   3.755   4.911  0.5618  0.4599  0.2483
    5THR    CG2 2554   2.478   3.803   4.906 -0.2061  0.2001 -0.0570
    5THR      C 2555   2.444   3.913   4.600 -0.5428 -0.5300  0.5874
    5THR      O 2556   2.413   4.027   4.633  0.4724 -0.1293  0.1991
    6LEU      N 2557   2.374   3.838   4.515 -0.3762 -0.1792  0.1360
    6LEU      H 2558   2.402   3.746   4.490  1.2100  0.4311 -0.4670
    6LEU     CA 2559   2.246   3.883   4.458 -0.3162 -0.3775 -0.1500
    6LEU     CB 2560   2.242   3.877   4.305  0.5124 -0.0950 -0.1876
    6LEU     CG 2561   2.310   3.994   4.233 -0.1194  0.3599 -0.0525
    6LEU    CD1 2562   2.257   4.128   4.285 -0.1994  0.3240 -0.0411
    6LEU    CD2 2563   2.463   3.996   4.244 -0.1097  0.0858 -0.1291
    6LEU      C 2564   2.121   3.816   4.516 -0.1110 -0.4059  0.2653
    6LEU      O 2565   2.111   3.694   4.508 -0.2196 -0.3787 -0.0278
    7LEU      N 2566   2.026   3.904   4.548 -0.1584 -0.0816 -0.7228
    7LEU      H 2567   2.051   3.999   4.565  1.3488 -0.7828  1.3350
    7LEU     CA 2568   1.893   3.870   4.600  0.0809  0.1181  0.0347
    7LEU     CB 2569   1.875   3.926   4.741 -0.1354 -0.3830  0.2103
    7LEU     CG 2570   1.776   3.851   4.830 -0.8213 -0.0971 -0.2988
    7LEU    CD1 2571   1.844   3.743   4.915 -0.3382  0.6528  0.2879
    7LEU    CD2 2572   1.727   3.955   4.930  0.5056  0.2157  0.0495
    7LEU      C 2573   1.778   3.918   4.511  0.4043 -0.1312 -0.5281
    7LEU      O 2574   1.748   4.036   4.493  0.1750 -0.1526 -0.3051
    8LEU      N 2575   1.714   3.816   4.454  0.2466 -0.0594 -0.4805
    8LEU      H 2576   1.743   3.723   4.472  1.0807  0.4074  0.7211
    8LEU     CA 2577   1.606   3.827   4.354 -0.2514 -0.1514  0.0448
    8LEU     CB 2578   1.639   3.788   4.210 -0.4165  0.6113 -0.2070
    8LEU     CG 2579   1.765   3.834   4.137 -0.0678 -0.0678 -0.0512
    8LEU    CD1 2580   1.773   3.987   4.144 -0.3264 -0.0665  0.2677
    8LEU    CD2 2581   1.890   3.757   4.181 -0.1582 -0.2961 -0.1993
    8LEU      C 2582   1.464   3.783   4.392 -0.3139 -0.0538 -0.0737
    8LEU      O 2583   1.439   3.664   4.414  0.8172 -0.2650  0.1688
    9GLU      N 2584   1.384   3.886   4.415 -0.0865 -0.0590  0.7978
    9GLU      H 2585   1.419   3.979   4.417  0.3213 -0.1659 -0.5680
    9GLU     CA 2586   1.246   3.870   4.463 -0.3580  0.0540  0.0753
    9GLU     CB 2587   1.253   3.870   4.616  0.2625 -0.1832  0.0482
    9GLU     CG 2588   1.119   3.830   4.678  0.0343  0.2025 -0.1890
    9GLU     CD 2589   1.120   3.870   4.826  0.7263 -0.1690 -0.0876
    9GLU    OE1 2590   1.124   3.779   4.911  0.1136 -0.1857 -0.0783
    9GLU    OE2 2591   1.142   3.989   4.859  0.2287 -0.1741  0.2631
    9GLU      C 2592   1.148   3.979   4.419 -0.4234 -0.1763 -0.3477
    9GLU      O 2593   1.190   4.093   4.409  0.3199 -0.4109  0.0534
   10GLU      N 2594   1.025   3.941   4.383 -0.6407 -0.1964  0.3978
   10GLU      H 2595   1.002   3.849   4.352 -0.4163  0.3389 -1.4804
   10GLU     CA 2596   0.921   4.034   4.339  0.0867  0.3124 -0.2781
   10GLU     CB 2597   0.877   4.014   4.193  0.1087 -0.3877 -0.1938
   10GLU     CG 2598   0.756   4.101   4.157  0.0398 -0.5689 -0.4002
   10GLU     CD 2599   0.702   4.066   4.019  0.9057 -0.3608 -0.7984
   10GLU    OE1 2600   0.648   3.954   4.008  0.2395 -0.0375 -0.9434
   10GLU    OE2 2601   0.744   4.128   3.919 -0.1179  0.3843 -0.7932
   10GLU      C 2602   0.797   4.026   4.429  0.5329  0.1796  0.3252
   10GLU     O1 2603   0.756   3.912   4.460  0.1717  0.2699  0.1759
   10GLU     O2 2604   0.736   4.131   4.458  0.3055 -0.0934  0.8520
    1ACE     CA 2605   1.269   3.363   4.570 -0.2330 -0.3970 -0.2093
    1ACE      C 2606   1.389   3.287   4.513  0.0542  0.0080 -0.1473
    1ACE      O 2607   1.399   3.167   4.536  0.0925  0.0685  0.1572
    2VAL      N 2608   1.481   3.363   4.434 -0.0516  0.0384 -0.2411
    2VAL      H 2609   1.452   3.455   4.405  1.1611  0.5278  0.0395
    2VAL     CA 2610   1.601   3.298   4.380 -0.0642 -0.6504  0.5485
    2VAL     CB 2611   1.599   3.305   4.227  0.4494 -0.2513  0.5589
    2VAL    CG1 2612   1.563   3.445   4.178  0.2826 -0.3796  0.3118
    2VAL    CG2 2613   1.737   3.284   4.163  0.1464 -0.2640 -0.0981
    2VAL      C 2614   1.721   3.372   4.440 -0.4146  0.3336  0.0581
    2VAL      O 2615   1.739   3.491   4.419  0.1355  0.3020  0.3428
    3VAL      N 2616   1.803   3.282   4.494 -0.4434  0.1863 -0.1396
    3VAL      H 2617   1.791   3.184   4.506  1.1029  0.0308  0.3913
    3VAL     CA 2618   1.918   3.332   4.572 -0.1462 -0.0348 -0.4361
    3VAL     CB 2619   1.914   3.278   4.715  0.2407  0.7191 -0.1373
    3VAL    CG1 2620   2.001   3.360   4.810  0.1756  0.1062  0.4644
    3VAL    CG2 2621   1.773   3.260   4.770  0.3165 -0.4576 -0.3021
    3VAL      C 2622   2.050   3.296   4.504  0.0058 -0.0474 -0.1340
    3VAL      O 2623   2.098   3.182   4.510  0.4160  0.1464  0.3610
    4VAL      N 2624   2.129   3.399   4.477 -0.0235  0.0531  0.1610
    4VAL      H 2625   2.093   3.489   4.501 -0.9000  0.5869 -2.7698
    4VAL     CA 2626   2.263   3.382   4.418 -0.2812 -0.0776 -0.3879
    4VAL     CB 2627   2.272   3.392   4.265 -0.2753 -0.5055 -0.4169
    4VAL    CG1 2628   2.204   3.516   4.207  0.3186  0.2129  0.3969
    4VAL    CG2 2629   2.413   3.370   4.212 -0.0723  0.3504 -0.2479
    4VAL      C 2630   2.377   3.452   4.492  0.1062 -0.3710 -0.6986
    4VAL      O 2631   2.400   3.573   4.483 -0.1661 -0.2447  0.1461
    5THR      N 2632   2.440   3.363   4.567  0.1827  0.3436  0.1118
    5THR      H 2633   2.411   3.267   4.568 -1.9879  0.9503  1.0140
    5THR     CA 2634   2.554   3.394   4.654  0.5324 -0.0432 -0.2009
    5THR     CB 2635   2.520   3.369   4.801  0.0719  0.0848 -0.2835
    5THR    OG1 2636   2.392   3.419   4.841  0.0654  0.1165 -0.3441
    5THR    HG1 2637   2.333   3.342   4.862  0.1013  0.0040 -0.6448
    5THR    CG2 2638   2.617   3.442   4.895  0.0938 -0.3159  0.0087
    5THR      C 2639   2.684   3.319   4.621  0.6870 -0.1485  0.6108
    5THR      O 2640   2.686   3.198   4.639  0.1311 -0.2503  0.0610
    6LEU      N 2641   2.781   3.386   4.560  0.1302  0.4781  0.3896
    6LEU      H 2642   2.772   3.483   4.538  0.7918  0.5002  0.1812
    6LEU     CA 2643   2.902   3.324   4.505 -0.2133  0.4357 -0.3268
    6LEU     CB 2644   2.907   3.312   4.352 -0.3928  0.2363 -0.3172
    6LEU     CG 2645   2.782   3.270   4.274 -0.3881 -0.4955  0.0595
    6LEU    CD1 2646   2.811   3.282   4.124 -0.1505  0.3735  0.1686
    6LEU    CD2 2647   2.757   3.122   4.299  0.2668 -0.6924 -0.4060
    6LEU      C 2648   3.028   3.398   4.552 -0.1234 -0.1186  0.3236
    6LEU      O 2649   3.030   3.520   4.566 -0.2701 -0.0609 -0.1400
    7LEU      N 2650   3.133   3.323   4.585 -0.0946 -0.2095  0.0286
    7LEU      H 2651   3.130   3.229   4.551  1.0266 -0.7349  1.2968
    7LEU     CA 2652   3.259   3.376   4.639  0.2177 -0.7395 -0.1699
    7LEU     CB 2653   3.269   3.332   4.785  0.2914  0.3945  0.1774
    7LEU     CG 2654   3.364   3.406   4.879  0.4065  0.0981  0.2966
    7LEU    CD1 2655   3.294   3.379   5.013 -0.1970 -0.0143 -0.0379
    7LEU    CD2 2656   3.511   3.363   4.886  0.3994  0.0069 -0.1480
    7LEU      C 2657   3.381   3.329   4.560  0.3605 -0.2445 -0.2493
    7LEU      O 2658   3.403   3.209   4.544 -0.5309 -0.4382 -0.0790
    8LEU      N 2659   3.446   3.426   4.496 -0.2392  0.3609  0.0460
    8LEU      H 2660   3.428   3.524   4.502 -1.4763  0.1649 -0.3172
    8LEU     CA 2661   3.565   3.395   4.415 -0.2395  0.6548 -0.0663
    8LEU     CB 2662   3.562   3.458   4.276  0.0517  0.0322 -0.3592
    8LEU     CG 2663   3.441   3.433   4.185 -0.3197  0.5913 -0.0262
    8LEU    CD1 2664   3.411   3.284   4.177  0.2518  0.4500  0.3692
    8LEU    CD2 2665   3.317   3.514   4.224 -0.3612  0.3570  0.3348
    8LEU      C 2666   3.689   3.432   4.497 -0.0004  0.0887 -0.1685
    8LEU      O 2667   3.703   3.550   4.529  0.1079  0.1166 -0.3180
    9GLU      N 2668   3.779   3.335   4.512  0.3308  0.3315 -0.5756
    9GLU      H 2669   3.774   3.250   4.460  0.2542 -0.2312  0.3284
    9GLU     CA 2670   3.904   3.348   4.588 -0.0318  0.2442  0.0444
    9GLU     CB 2671   3.873   3.342   4.737 -0.2827  0.9850  0.0259
    9GLU     CG 2672   3.989   3.373   4.832  0.2136 -0.0892 -0.2216
    9GLU     CD 2673   3.959   3.326   4.975  1.1090 -0.0600 -0.0204
    9GLU    OE1 2674   3.942   3.414   5.062  0.3651  0.0718 -0.2930
    9GLU    OE2 2675   3.948   3.204   4.998 -0.0564  0.0657  0.1163
    9GLU      C 2676   4.010   3.246   4.546 -0.0971  0.2203 -0.0626
    9GLU      O 2677   3.978   3.129   4.527  0.3211  0.1337 -0.2399
   10GLU      N 2678   4.134   3.290   4.564  0.0959 -0.5505  0.5478
   10GLU      H 2679   4.160   3.358   4.634  0.2380  0.4409 -0.4448
   10GLU     CA 2680   4.251   3.218   4.512 -0.1522 -0.5458 -0.0137
   10GLU     CB 2681   4.305   3.278   4.382  0.5884 -0.1307  0.4825
   10GLU     CG 2682   4.402   3.198   4.295  0.2313  0.0731 -0.1061
   10GLU     CD 2683   4.442   3.285   4.175  0.5641 -0.1978 -0.1933
   10GLU    OE1 2684   4.504   3.390   4.203 -0.3824  0.0774  0.9557
   10GLU    OE2 2685   4.389   3.265   4.063 -0.5117  0.2619  0.2123
   10GLU      C 2686   4.359   3.229   4.620  0.0967 -0.0461 -0.3099
   10GLU     O1 2687   4.352   3.324   4.701  0.3769  0.4008 -0.7979
   10GLU     O2 2688   4.453   3.148   4.624 -0.2534 -0.4630 -0.4218
    1ACE     CA 2689   3.671   3.190   5.550  0.2216 -0.3343  0.4907
    1ACE      C 2690   3.565   3.196   5.659  0.1096 -0.5952  0.3981
    1ACE      O 2691   3.547   3.098   5.730  0.2706 -0.7762  0.1876
    2VAL      N 2692   3.485   3.315   5.665  0.1006 -0.5763 -0.0983
    2VAL      H 2693   3.501   3.382   5.593  0.8223 -1.4837 -0.8154
    2VAL     CA 2694   3.369   3.328   5.755  0.4270  0.1062  0.2276
    2VAL     CB 2695   3.395   3.392   5.891  0.2219 -0.0235  0.3286
    2VAL    CG1 2696   3.274   3.356   5.977 -0.0141  0.0212  0.0139
    2VAL    CG2 2697   3.521   3.351   5.969  0.2518  0.1845  0.3916
    2VAL      C 2698   3.253   3.400   5.686  0.8412 -0.0481 -0.6429
    2VAL      O 2699   3.237   3.522   5.688  0.2680 -0.1247 -0.2864
    3VAL      N 2700   3.174   3.318   5.616 -0.1533  0.0444  0.3431
    3VAL      H 2701   3.198   3.222   5.607  1.1352  0.2425  1.2824
    3VAL     CA 2702   3.047   3.357   5.553  0.1692  0.0610 -0.2984
    3VAL     CB 2703   3.038   3.299   5.411  0.4737 -0.3237 -0.1626
    3VAL    CG1 2704   2.909   3.327   5.334  0.3974 -0.1589  0.0251
    3VAL    CG2 2705   3.151   3.348   5.320 -0.2075  0.2357 -0.7175
    3VAL      C 2706   2.929   3.319   5.642  0.1352  0.6349 -0.0962
    3VAL      O 2707   2.935   3.214   5.706 -0.5336  0.8394  0.3122
    4VAL      N 2708   2.852   3.424   5.668 -0.8591 -0.0306 -0.2692
    4VAL      H 2709   2.880   3.515   5.635  1.8307 -1.1998 -1.5495
    4VAL     CA 2710   2.733   3.421   5.755 -0.3931  0.3036  0.3949
    4VAL     CB 2711   2.770   3.514   5.870 -0.1174 -0.1133  0.6462
    4VAL    CG1 2712   2.641   3.553   5.944 -0.5328  0.2089 -0.2361
    4VAL    CG2 2713   2.860   3.444   5.972  0.7107 -0.5256 -0.3616
    4VAL      C 2714   2.612   3.459   5.670  0.1231  0.3814 -0.3231
    4VAL      O 2715   2.584   3.578   5.655 -0.0610  0.4261  0.3604
    5THR      N 2716   2.535   3.357   5.631  0.2558  0.2669 -0.2842
    5THR      H 2717   2.530   3.282   5.697  1.1835 -0.2842 -0.8069
    5THR     CA 2718   2.426   3.383   5.536 -0.1183  0.4725  0.1995
    5THR     CB 2719   2.452   3.333   5.394  0.0444  0.0792  0.3661
    5THR    OG1 2720   2.593   3.352   5.375 -0.0624  0.7233  0.1902
    5THR    HG1 2721   2.611   3.442   5.413 -1.5240  0.6838  1.0688
    5THR    CG2 2722   2.367   3.397   5.284  0.1527  0.4823  0.5152
    5THR      C 2723   2.295   3.323   5.589  0.1555  0.2441  0.6220
    5THR      O 2724   2.291   3.203   5.616 -0.5226  0.2301  0.4648
    6LEU      N 2725   2.199   3.405   5.631  0.0489  0.2538  0.3591
    6LEU      H 2726   2.209   3.504   5.638  1.4753  0.1469  0.2128
    6LEU     CA 2727   2.063   3.369   5.673 -0.0217 -0.2327 -0.2697
    6LEU     CB 2728   2.033   3.389   5.822  0.6299  0.2377 -0.1951
    6LEU     CG 2729   2.097   3.285   5.914  0.1242  0.0601 -0.0348
    6LEU    CD1 2730   2.037   3.293   6.054  0.0302 -0.1653 -0.0627
    6LEU    CD2 2731   2.095   3.142   5.860 -0.6515  0.0377  0.0544
    6LEU      C 2732   1.959   3.444   5.591 -0.1416 -0.2073 -0.0951
    6LEU      O 2733   1.977   3.560   5.553  0.2975 -0.2609 -0.0588
    7LEU      N 2734   1.850   3.370   5.573 -0.0896 -0.2691 -0.1566
    7LEU      H 2735   1.852   3.278   5.612  1.5728  1.6016  5.0282
    7LEU     CA 2736   1.726   3.423   5.513  0.0701  0.0338 -0.2226
    7LEU     CB 2737   1.725   3.374   5.368 -0.3205  0.0254 -0.2191
    7LEU     CG 2738   1.657   3.474   5.275 -0.3494  0.1328 -0.0821
    7LEU    CD1 2739   1.685   3.431   5.131 -0.1053 -0.4380  0.1357
    7LEU    CD2 2740   1.504   3.464   5.284 -0.3235  0.0268  0.2319
    7LEU      C 2741   1.612   3.374   5.602  0.4319  0.1947  0.3305
    7LEU      O 2742   1.598   3.256   5.635 -0.3194  0.4193  0.8366
    8LEU      N 2743   1.524   3.462   5.649 -0.4145 -0.4345 -0.0611
    8LEU      H 2744   1.534   3.555   5.616 -1.8510 -0.3082 -0.2072
    8LEU     CA 2745   1.418   3.436   5.748 -0.4220  0.1160  0.0736
    8LEU     CB 2746   1.461   3.520   5.869  0.1957  0.1234 -0.1465
    8LEU     CG 2747   1.595   3.472   5.924 -0.1164 -0.3044  0.2529
    8LEU    CD1 2748   1.665   3.588   5.997  0.2234 -0.3119 -0.0612
    8LEU    CD2 2749   1.579   3.348   6.012  0.4016 -0.2944  0.3631
    8LEU      C 2750   1.277   3.477   5.702 -0.4495 -0.1759 -0.1060
    8LEU      O 2751   1.251   3.596   5.685 -0.5122 -0.0991  0.4926
    9GLU      N 2752   1.220   3.377   5.637 -0.2624 -0.2024 -0.2316
    9GLU      H 2753   1.265   3.298   5.596  0.2383 -0.5250  0.9215
    9GLU     CA 2754   1.087   3.402   5.579 -0.3705 -0.2935 -0.0231
    9GLU     CB 2755   1.105   3.361   5.433  0.0498  0.3581 -0.1599
    9GLU     CG 2756   0.987   3.406   5.347 -0.4291 -0.4314  0.0737
    9GLU     CD 2757   1.033   3.364   5.207  0.0152  0.0572  0.0688
    9GLU    OE1 2758   1.117   3.430   5.143 -0.6266  0.4418 -0.3855
    9GLU    OE2 2759   0.996   3.255   5.158  0.4331 -0.1378  0.1854
    9GLU      C 2760   0.977   3.316   5.641 -0.2813  0.1988  0.8427
    9GLU      O 2761   1.007   3.208   5.693  0.1146 -0.0574  0.0992
   10GLU      N 2762   0.857   3.373   5.640 -0.3199  0.1133 -0.4978
   10GLU      H 2763   0.838   3.465   5.605 -0.1256  0.2844 -0.1538
   10GLU     CA 2764   0.740   3.303   5.696 -0.0887  0.2335  0.1356
   10GLU     CB 2765   0.703   3.363   5.832  0.0723 -0.0572  0.3079
   10GLU     CG 2766   0.605   3.282   5.918  0.0307  0.0217  0.3343
   10GLU     CD 2767   0.525   3.373   6.012 -0.2750  0.1910 -0.0870
   10GLU    OE1 2768   0.560   3.369   6.132 -0.0257  0.1965 -0.1589
   10GLU    OE2 2769   0.426   3.436   5.967 -0.5430 -0.4841 -0.4577
   10GLU      C 2770   0.621   3.305   5.601 -0.5790 -0.0014  0.7410
   10GLU     O1 2771   0.601   3.411   5.538  0.4126 -0.2810 -0.0606
   10GLU     O2 2772   0.565   3.197   5.573 -0.2448  0.0017  0.0277
    1ACE     CA 2773   1.092   3.920   5.552  0.0096 -0.2065 -0.1172
    1ACE      C 2774   1.229   3.983   5.576  0.0796 -0.2810 -0.3233
    1ACE      O 2775   1.244   4.096   5.528 -0.3075 -0.1257 -0.0792
    2VAL      N 2776   1.329   3.909   5.647  0.0068  0.0268  0.1049
    2VAL      H 2777   1.308   3.819   5.686  0.8408 -0.8059 -1.2669
    2VAL     CA 2778   1.458   3.969   5.684 -0.0666  0.0612  0.3065
    2VAL     CB 2779   1.455   4.004   5.833 -0.0321 -0.4007  0.4185
    2VAL    CG1 2780   1.438   3.878   5.917 -0.9169 -0.5657 -0.0040
    2VAL    CG2 2781   1.591   4.058   5.879 -0.0693  0.2895 -0.2630
    2VAL      C 2782   1.576   3.882   5.640 -0.2325 -0.1395  0.2521
    2VAL      O 2783   1.589   3.762   5.660  0.1644  0.0349  1.0513
    3VAL      N 2784   1.676   3.947   5.581 -0.2908 -0.0081  0.2975
    3VAL      H 2785   1.682   4.047   5.579 -0.6694  0.0046 -0.2239
    3VAL     CA 2786   1.794   3.883   5.521 -0.2097  0.3971  0.0183
    3VAL     CB 2787   1.798   3.888   5.368 -0.2149 -0.2429 -0.0044
    3VAL    CG1 2788   1.904   3.793   5.312 -0.2157 -0.1756 -0.1196
    3VAL    CG2 2789   1.661   3.872   5.301 -0.3665  0.7758  0.0461
    3VAL      C 2790   1.916   3.938   5.595 -0.1549  0.0962  0.1518
    3VAL      O 2791   1.950   4.055   5.577 -0.3638  0.1252 -0.0533
    4VAL      N 2792   1.988   3.842   5.653  0.1118  0.1737 -0.0496
    4VAL      H 2793   1.979   3.744   5.634  0.9959  0.0083  0.3191
    4VAL     CA 2794   2.114   3.873   5.723  0.2005  0.1575 -0.2003
    4VAL     CB 2795   2.081   3.871   5.872  0.2874 -0.1113 -0.1854
    4VAL    CG1 2796   2.030   3.735   5.920 -0.1901  0.0333 -0.2808
    4VAL    CG2 2797   2.208   3.915   5.945  0.1050 -0.0602  0.1000
    4VAL      C 2798   2.237   3.804   5.665  0.0106  0.0145 -0.4381
    4VAL      O 2799   2.263   3.690   5.703  0.0509  0.0236 -0.4378
    5THR      N 2800   2.312   3.885   5.591  0.0886  0.3044 -0.0443
    5THR      H 2801   2.278   3.978   5.573  1.1358  0.6325 -0.4036
    5THR     CA 2802   2.425   3.844   5.506 -0.0979  0.4009 -0.3425
    5THR     CB 2803   2.393   3.876   5.360  0.1113  0.1527 -0.4412
    5THR    OG1 2804   2.260   3.836   5.327  0.2407 -0.7645  0.1049
    5THR    HG1 2805   2.237   3.869   5.236  0.8617  0.7902  0.4706
    5THR    CG2 2806   2.489   3.798   5.269  0.2260 -0.3013  0.0579
    5THR      C 2807   2.553   3.916   5.550 -0.3511  0.1273  0.8758
    5THR      O 2808   2.572   4.031   5.511 -0.1622  0.0278  0.6751
    6LEU      N 2809   2.642   3.842   5.616  0.4191 -0.0298 -0.3165
    6LEU      H 2810   2.614   3.750   5.644 -0.7057  0.0176 -1.2199
    6LEU     CA 2811   2.766   3.905   5.664  0.3439 -0.0376 -0.1107
    6LEU     CB 2812   2.767   3.910   5.817 -0.1129 -0.2486 -0.0996
    6LEU     CG 2813   2.666   4.008   5.877 -0.0588 -0.2549  0.0007
    6LEU    CD1 2814   2.650   3.976   6.026  0.5881 -0.2946  0.0652
    6LEU    CD2 2815   2.704   4.155   5.856 -0.0490 -0.4200 -1.2169
    6LEU      C 2816   2.889   3.827   5.616  0.1614 -0.2265 -0.2730
    6LEU      O 2817   2.902   3.707   5.640 -0.1017 -0.1810  0.1204
    7LEU      N 2818   2.996   3.900   5.588 -0.0166  0.2160  0.1961
    7LEU      H 2819   2.989   4.000   5.591 -0.6692  0.1880 -0.1211
    7LEU     CA 2820   3.127   3.854   5.541  0.0238  0.3295  0.1991
    7LEU     CB 2821   3.138   3.850   5.389 -0.1482 -0.4583  0.2035
    7LEU     CG 2822   3.260   3.772   5.340  0.1266  0.0096  0.1314
    7LEU    CD1 2823   3.229   3.695   5.212 -0.2151 -0.4555  0.4869
    7LEU    CD2 2824   3.384   3.860   5.330  0.2435 -0.1264  0.3739
    7LEU      C 2825   3.243   3.907   5.625  0.2318 -0.1081  0.1882
    7LEU      O 2826   3.237   4.024   5.664 -0.4434 -0.2311  0.4633
    8LEU      N 2827   3.297   3.812   5.701 -0.1316 -0.3465  0.1478
    8LEU      H 2828   3.259   3.719   5.703 -4.0678  1.0739  0.8346
    8LEU     CA 2829   3.402   3.847   5.798  0.0144  0.2427 -0.2186
    8LEU     CB 2830   3.373   3.793   5.938  0.0859  0.0851 -0.2631
    8LEU     CG 2831   3.247   3.826   6.019  0.1213 -0.0330 -0.1599
    8LEU    CD1 2832   3.221   3.977   6.012  0.1891  0.0366  0.9340
    8LEU    CD2 2833   3.122   3.749   5.976  0.0613 -0.1042  0.1431
    8LEU      C 2834   3.538   3.799   5.745 -0.1196 -0.1999 -0.1681
    8LEU      O 2835   3.566   3.680   5.740  0.3943 -0.0769 -0.2963
    9GLU      N 2836   3.611   3.899   5.697 -0.1388 -0.5478 -0.9272
    9GLU      H 2837   3.583   3.995   5.707  0.3481 -0.5512  0.6093
    9GLU     CA 2838   3.744   3.884   5.636  0.2059 -0.1841 -0.2792
    9GLU     CB 2839   3.718   3.913   5.488  0.1127  0.0762 -0.2125
    9GLU     CG 2840   3.834   3.849   5.412  0.0765  0.0378 -0.2359
    9GLU     CD 2841   3.831   3.909   5.271 -0.5491  0.2358 -0.1375
    9GLU    OE1 2842   3.800   3.831   5.178 -0.1519 -0.0577 -0.0260
    9GLU    OE2 2843   3.864   4.028   5.258  0.8027 -0.1430 -0.2709
    9GLU      C 2844   3.846   3.971   5.709 -0.2512 -0.0269  0.1745
    9GLU      O 2845   3.814   4.085   5.743 -0.1154  0.0908 -0.0954
   10GLU      N 2846   3.970   3.924   5.716 -0.0041  0.4504 -0.8133
   10GLU      H 2847   3.994   3.834   5.679 -0.1182 -0.0507  0.2824
   10GLU     CA 2848   4.076   4.009   5.773 -0.2447 -0.1895  0.6375
   10GLU     CB 2849   4.082   3.997   5.925 -1.0180 -0.3411  0.6605
   10GLU     CG 2850   4.173   4.093   6.002 -0.5257  0.0195 -0.3543
   10GLU     CD 2851   4.168   4.063   6.152 -0.1738  0.2651 -0.2924
   10GLU    OE1 2852   4.213   3.955   6.195  0.2189  0.3268 -0.5470
   10GLU    OE2 2853   4.127   4.154   6.227  0.4564 -0.0609  0.4602
   10GLU      C 2854   4.211   3.959   5.720 -0.5063  0.3893 -0.6046
   10GLU     O1 2855   4.203   3.843   5.673  0.0554  0.0649  0.0963
   10GLU     O2 2856   4.304   4.039   5.697  0.0662 -0.0440  0.1895
    1ACE     CA 2857   3.768   3.838   6.918 -0.9756  0.0148  0.7587
    1ACE      C 2858   3.656   3.923   6.855  0.1217  0.4030 -0.7115
    1ACE      O 2859   3.657   4.044   6.873 -0.4038  0.2977  0.0214
    2VAL      N 2860   3.571   3.862   6.757 -0.2321 -0.2209 -0.0195
    2VAL      H 2861   3.578   3.767   6.726 -1.1008 -0.4600  0.4826
    2VAL     CA 2862   3.455   3.928   6.696 -0.0109  0.1601 -0.0267
    2VAL     CB 2863   3.481   3.960   6.549  0.1678  0.4504  0.0662
    2VAL    CG1 2864   3.567   3.874   6.455 -0.1407 -0.1967  0.3711
    2VAL    CG2 2865   3.355   4.002   6.473 -0.0331 -0.2517  0.0037
    2VAL      C 2866   3.326   3.849   6.717 -0.1154  0.4008  0.2561
    2VAL      O 2867   3.321   3.728   6.691  0.2519  0.4222  0.0754
    3VAL      N 2868   3.214   3.914   6.745 -0.2935  0.1340  0.1722
    3VAL      H 2869   3.210   4.014   6.752 -1.2749  0.1771 -0.8057
    3VAL     CA 2870   3.085   3.853   6.781 -0.1541 -0.3235 -0.0994
    3VAL     CB 2871   3.075   3.857   6.934  0.2953 -0.0054 -0.0760
    3VAL    CG1 2872   3.046   3.994   6.996 -0.0781 -0.1166 -0.0058
    3VAL    CG2 2873   2.992   3.745   6.996 -0.2354  0.1145 -0.5627
    3VAL      C 2874   2.969   3.922   6.709 -0.0261  0.1693  0.1599
    3VAL      O 2875   2.952   4.044   6.714  0.4626  0.2344  0.2495
    4VAL      N 2876   2.892   3.832   6.648  0.7807 -0.2454 -0.2613
    4VAL      H 2877   2.915   3.735   6.649 -0.1154 -0.4590  0.1250
    4VAL     CA 2878   2.774   3.869   6.569  0.4296 -0.4969  0.1414
    4VAL     CB 2879   2.797   3.850   6.419 -0.2989  0.3247 -0.0851
    4VAL    CG1 2880   2.857   3.712   6.391  0.1074  0.5628 -0.3947
    4VAL    CG2 2881   2.669   3.857   6.336 -0.2843 -0.0639 -0.1404
    4VAL      C 2882   2.646   3.809   6.627  0.2092 -0.0632  0.1132
    4VAL      O 2883   2.626   3.687   6.630  0.0975 -0.0514 -0.1253
    5THR      N 2884   2.575   3.890   6.704  0.5466  0.0386  0.3136
    5THR      H 2885   2.612   3.970   6.753 -1.6506  1.1014  0.3760
    5THR     CA 2886   2.445   3.854   6.763 -0.1449  0.2578 -1.0407
    5THR     CB 2887   2.445   3.877   6.914  0.1999 -0.5231 -0.9152
    5THR    OG1 2888   2.568   3.828   6.966  0.0212  0.2061  0.2423
    5THR    HG1 2889   2.637   3.898   6.946 -2.3130  3.7820  3.2397
    5THR    CG2 2890   2.325   3.804   6.975 -0.0761  0.6727  0.0356
    5THR      C 2891   2.338   3.945   6.703 -0.4540 -0.0165 -0.9031
    5THR      O 2892   2.338   4.066   6.726  0.1587 -0.1981  0.0938
    6LEU      N 2893   2.243   3.878   6.638 -0.2753 -0.9899 -0.1727
    6LEU      H 2894   2.249   3.783   6.606  0.2332 -0.1883 -2.5884
    6LEU     CA 2895   2.119   3.944   6.594 -0.0667 -0.1612  0.4470
    6LEU     CB 2896   2.101   3.951   6.442  0.0973 -0.0027  0.4352
    6LEU     CG 2897   2.205   4.029   6.361  0.1286  0.0711  0.5462
    6LEU    CD1 2898   2.237   4.168   6.417 -0.5350  0.5664 -0.2668
    6LEU    CD2 2899   2.327   3.944   6.328 -0.2696 -0.1280 -0.4510
    6LEU      C 2900   1.992   3.874   6.642 -0.0050 -0.2352  0.5024
    6LEU      O 2901   1.978   3.752   6.625  0.2658 -0.1929 -0.0572
    7LEU      N 2902   1.903   3.951   6.703  0.3014  0.3999  0.1612
    7LEU      H 2903   1.911   4.050   6.705  0.4014  0.4204 -0.6757
    7LEU     CA 2904   1.774   3.894   6.747  0.3648  0.0778 -0.0605
    7LEU     CB 2905   1.748   3.953   6.886 -0.2554  0.4439 -0.3254
    7LEU     CG 2906   1.623   3.899   6.955  0.1407 -0.4127 -0.2557
    7LEU    CD1 2907   1.652   3.859   7.100  0.1601  0.7240  0.0648
    7LEU    CD2 2908   1.500   3.990   6.953  0.2643 -0.2465 -0.2854
    7LEU      C 2909   1.664   3.944   6.653 -0.3069 -0.0327  0.6514
    7LEU      O 2910   1.646   4.064   6.635 -0.0624 -0.1187 -0.2249
    8LEU      N 2911   1.602   3.846   6.587  0.2986 -0.1202  0.1972
    8LEU      H 2912   1.613   3.751   6.617 -3.2775 -1.3383 -1.7481
    8LEU     CA 2913   1.497   3.861   6.486  0.0065 -0.2972  0.4699
    8LEU     CB 2914   1.529   3.776   6.362  0.4728 -0.4338  0.6810
    8LEU     CG 2915   1.662   3.791   6.289 -0.0096  0.2908 -0.0760
    8LEU    CD1 2916   1.716   3.934   6.297  0.0276  0.2811 -0.1613
    8LEU    CD2 2917   1.772   3.702   6.349  0.1743 -0.0713 -0.9379
    8LEU      C 2918   1.358   3.831   6.541 -0.4845 -0.1639 -0.6616
    8LEU      O 2919   1.337   3.718   6.585 -0.3735  0.0520 -0.0503
    9GLU      N 2920   1.280   3.935   6.567 -0.3514 -0.1452 -0.3236
    9GLU      H 2921   1.296   4.020   6.516 -0.3562  0.0113 -0.0632
    9GLU     CA 2922   1.146   3.916   6.625 -0.1884 -0.3969 -0.0293
    9GLU     CB 2923   1.146   3.930   6.778  0.0105 -0.1868 -0.0473
    9GLU     CG 2924   1.007   3.903   6.838  0.0179 -0.1556 -0.0169
    9GLU     CD 2925   1.018   3.922   6.989  0.2252 -0.0905 -0.0393
    9GLU    OE1 2926   0.981   3.825   7.058  0.2984 -0.3814 -0.4061
    9GLU    OE2 2927   1.055   4.030   7.039  0.6047 -0.3254  0.1906
    9GLU      C 2928   1.037   4.007   6.567  0.2072 -0.2825 -0.6037
    9GLU      O 2929   1.061   4.122   6.529 -0.1280  0.0904  0.2767
   10GLU      N 2930   0.926   3.945   6.530 -0.2687 -0.0359  0.3688
   10GLU      H 2931   0.914   3.846   6.539  2.0652 -0.3701  0.5527
   10GLU     CA 2932   0.806   4.019   6.489 -0.0762  0.0586 -0.0253
   10GLU     CB 2933   0.766   3.983   6.345 -0.4816 -0.0016  0.1029
   10GLU     CG 2934   0.685   4.099   6.288  0.3578  0.6192  0.1610
   10GLU     CD 2935   0.633   4.079   6.145  0.1149  0.0092  0.3309
   10GLU    OE1 2936   0.532   4.009   6.125  0.1335  0.1353 -0.2242
   10GLU    OE2 2937   0.701   4.116   6.046  0.4532 -0.5325  0.3589
   10GLU      C 2938   0.682   3.990   6.574  0.3796 -0.2669  0.5329
   10GLU     O1 2939   0.662   3.878   6.624  0.6073 -0.2716  0.6155
   10GLU     O2 2940   0.610   4.089   6.599  0.2737 -0.0578 -0.5557
    1ACE     CA 2941   1.137   3.437   6.734 -0.0608 -0.5698 -0.4348
    1ACE      C 2942   1.263   3.352   6.721  0.8284  0.5316  0.7267
    1ACE      O 2943   1.286   3.258   6.798  0.2665 -0.2336 -0.0155
    2VAL      N 2944   1.363   3.417   6.641  0.3008  0.5204  0.0430
    2VAL      H 2945   1.360   3.513   6.615  1.6086  0.6239  0.1838
    2VAL     CA 2946   1.476   3.352   6.573  0.2612  0.2412  0.2396
    2VAL     CB 2947   1.441   3.341   6.424 -0.1646 -0.3253  0.3775
    2VAL    CG1 2948   1.385   3.464   6.353  0.9170 -0.1379 -0.1598
    2VAL    CG2 2949   1.555   3.276   6.345 -0.0955  0.1034  0.1199
    2VAL      C 2950   1.606   3.424   6.608  0.7222 -0.0240 -0.8741
    2VAL      O 2951   1.609   3.546   6.592 -0.0916  0.1583  0.2426
    3VAL      N 2952   1.711   3.357   6.654 -0.0239 -0.4569  0.2387
    3VAL      H 2953   1.706   3.258   6.655 -0.3333 -0.4418  0.4015
    3VAL     CA 2954   1.837   3.418   6.700 -0.2190 -0.1677  0.3940
    3VAL     CB 2955   1.851   3.409   6.852  0.0135 -0.3984  0.3590
    3VAL    CG1 2956   1.954   3.505   6.911 -0.1139 -0.3240  0.4601
    3VAL    CG2 2957   1.723   3.442   6.929 -0.0565  0.1458  0.0181
    3VAL      C 2958   1.967   3.368   6.638 -0.2636  0.1746  0.0112
    3VAL      O 2959   1.991   3.247   6.649  0.5582  0.3413  0.1438
    4VAL      N 2960   2.042   3.458   6.575 -0.1450  0.0102 -0.0851
    4VAL      H 2961   2.010   3.552   6.563 -1.1900 -0.4169 -0.8641
    4VAL     CA 2962   2.175   3.420   6.527 -0.1965 -0.3254  0.0329
    4VAL     CB 2963   2.185   3.456   6.378 -0.0047 -0.1783  0.0808
    4VAL    CG1 2964   2.111   3.578   6.323  0.2354 -0.0640  0.0113
    4VAL    CG2 2965   2.326   3.460   6.319  0.1585  0.2321  0.4956
    4VAL      C 2966   2.279   3.485   6.618 -0.1590  0.0130 -0.2485
    4VAL      O 2967   2.271   3.603   6.653  0.0338  0.0727 -0.4066
    5THR      N 2968   2.333   3.389   6.693 -0.4044  0.3980  0.4338
    5THR      H 2969   2.306   3.293   6.691 -1.6156  0.7163  0.5456
    5THR     CA 2970   2.447   3.412   6.782  0.0824  0.0024 -0.0806
    5THR     CB 2971   2.400   3.371   6.922 -0.0437  0.2149 -0.0611
    5THR    OG1 2972   2.274   3.436   6.946 -0.0726 -0.0164  0.4400
    5THR    HG1 2973   2.286   3.530   6.913 -0.1777 -0.0993  0.1657
    5THR    CG2 2974   2.502   3.399   7.032 -0.2755  0.5510  0.0695
    5THR      C 2975   2.571   3.329   6.748 -0.0159 -0.2066  0.0622
    5THR      O 2976   2.569   3.207   6.752 -0.7341 -0.2234 -0.4972
    6LEU      N 2977   2.668   3.408   6.701  0.0478 -0.3356 -0.0227
    6LEU      H 2978   2.657   3.506   6.685 -0.5345 -0.4603 -0.4267
    6LEU     CA 2979   2.797   3.356   6.652  0.2128 -0.2377  0.3051
    6LEU     CB 2980   2.819   3.366   6.501  0.4541 -0.1706  0.3455
    6LEU     CG 2981   2.710   3.305   6.413 -0.1144  0.3039  0.7094
    6LEU    CD1 2982   2.726   3.347   6.267 -0.3298  0.4288  0.7212
    6LEU    CD2 2983   2.722   3.152   6.414  0.0924  0.3201  0.7784
    6LEU      C 2984   2.918   3.428   6.711 -0.3057  0.5315  0.4571
    6LEU      O 2985   2.910   3.548   6.736 -0.0994  0.6578 -0.0750
    7LEU      N 2986   3.022   3.351   6.743 -0.5391 -0.1023 -0.2658
    7LEU      H 2987   3.017   3.257   6.709 -0.5932 -0.7437  1.4325
    7LEU     CA 2988   3.149   3.400   6.800 -0.6105 -0.4573  0.1987
    7LEU     CB 2989   3.152   3.357   6.947 -0.1452  0.3922  0.4422
    7LEU     CG 2990   3.249   3.417   7.049  0.0332  0.3743  0.2831
    7LEU    CD1 2991   3.207   3.356   7.182  0.2825 -0.0417  0.1726
    7LEU    CD2 2992   3.396   3.392   7.012 -0.1913 -0.0140 -0.3622
    7LEU      C 2993   3.268   3.352   6.717 -0.7834 -0.0917 -0.2629
    7LEU      O 2994   3.314   3.238   6.711  0.3591  0.3652 -0.3908
    8LEU      N 2995   3.332   3.454   6.661 -0.3092 -0.1629  0.1411
    8LEU      H 2996   3.292   3.546   6.663 -2.0937 -0.8742 -0.5469
    8LEU     CA 2997   3.443   3.428   6.569 -0.2508 -0.0497  0.1796
    8LEU     CB 2998   3.434   3.506   6.437 -0.4604  0.0750  0.2669
    8LEU     CG 2999   3.315   3.485   6.344 -0.2839  0.2957 -0.0085
    8LEU    CD1 3000   3.266   3.340   6.337  0.0377  0.1955 -0.2263
    8LEU    CD2 3001   3.195   3.572   6.381 -0.6320 -0.1623 -0.0575
    8LEU      C 3002   3.571   3.459   6.648 -0.5022 -0.5708  0.7929
    8LEU      O 3003   3.594   3.570   6.696 -0.0662 -0.2831 -0.0709
    9GLU      N 3004   3.635   3.354   6.697  0.0885 -0.4215  0.3445
    9GLU      H 3005   3.593   3.263   6.695  1.1365 -0.9126 -1.8113
    9GLU     CA 3006   3.774   3.353   6.747  0.1659 -0.0931  0.1335
    9GLU     CB 3007   3.783   3.304   6.891 -0.0178 -0.5073  0.0034
    9GLU     CG 3008   3.778   3.425   6.985  0.0696 -0.3002 -0.2578
    9GLU     CD 3009   3.780   3.401   7.136  0.0069 -0.0504 -0.2182
    9GLU    OE1 3010   3.849   3.476   7.209 -0.3676  0.0660  0.0172
    9GLU    OE2 3011   3.733   3.294   7.181 -0.5356  0.1018 -0.4197
    9GLU      C 3012   3.867   3.258   6.673  0.1806 -0.4771  0.6407
    9GLU      O 3013   3.829   3.165   6.601  0.6379 -0.0711 -0.1434
   10GLU      N 3014   3.995   3.294   6.679  0.1324 -0.2740  0.4468
   10GLU      H 3015   4.032   3.370   6.733 -1.7947  2.3613 -1.6442
   10GLU     CA 3016   4.103   3.212   6.622  0.3307  0.3051 -0.0265
   10GLU     CB 3017   4.156   3.270   6.491 -0.3152 -0.5442 -0.6736
   10GLU     CG 3018   4.236   3.168   6.409  0.1065 -0.3428 -0.5152
   10GLU     CD 3019   4.287   3.239   6.282  0.1294  0.0028 -0.3148
   10GLU    OE1 3020   4.398   3.295   6.285  0.2225 -0.1864 -0.1020
   10GLU    OE2 3021   4.210   3.240   6.184  0.0524 -0.3909 -0.2621
   10GLU      C 3022   4.228   3.200   6.710  0.1747 -0.4098  0.1056
   10GLU     O1 3023   4.254   3.288   6.795 -0.3098  0.0559 -0.2188
   10GLU     O2 3024   4.282   3.087   6.710  0.0510 -0.4687  0.1883
   11SOL     OW 3025   1.400   0.094   0.302 -0.2577  0.1576  0.4410
   11SOL    HW1 3026   1.458   0.094   0.221  0.7444 -0.4095  1.1309
   11SOL    HW2 3027   1.306   0.071   0.276 -0.1862  1.1064 -0.6939
   12SOL     OW 3028   0.497   0.246   7.897  0.2699  0.2557 -0.2601
   12SOL    HW1 3029   0.430   0.194   7.950 -0.4170  0.8236 -0.5703
   12SOL    HW2 3030   0.451   0.313   7.840  1.0726  0.3310 -0.8401
   13SOL     OW 3031   0.025   0.067   1.399  0.4345 -0.6892 -0.0088
   13SOL    HW1 3032   0.060   0.152   1.360  1.9649 -1.2071  0.1531
   13SOL    HW2 3033  -0.037   0.087   1.475 -0.5744  0.2873 -1.0631
   14SOL     OW 3034   2.841   4.891   2.138  0.0889 -0.1366  0.6759
   14SOL    HW1 3035   2.743   4.907   2.149 -0.2571 -0.3422 -1.7148
   14SOL    HW2 3036   2.858   4.796   2.115  0.8392 -0.0559  0.8566
   15SOL     OW 3037   1.705   0.562   7.859  0.0005 -0.3926  0.3525
   15SOL    HW1 3038   1.652   0.538   7.777  1.5425 -0.2867 -0.7185
   15SOL    HW2 3039   1.646   0.606   7.926 -0.9138  1.2965 -1.4960
   16SOL     OW 3040   4.652   2.406   1.025  0.3026 -0.0953 -0.3947
   16SOL    HW1 3041   4.713   2.344   1.074 -1.0530 -0.4913  0.8974
   16SOL    HW2 3042   4.612   2.471   1.090 -1.8173 -0.8473 -0.8659
   17SOL     OW 3043   1.400   2.102   0.218 -1.1593 -0.2533  0.3448
   17SOL    HW1 3044   1.447   2.053   0.145 -2.0611 -2.0044  0.8764
   17SOL    HW2 3045   1.323   2.153   0.180 -0.1534  0.8833 -0.2291
   18SOL     OW 3046   1.558   0.109   2.480  0.2722 -0.1310  0.1269
   18SOL    HW1 3047   1.512   0.182   2.428 -1.4105 -0.7307  0.7114
   18SOL    HW2 3048   1.490   0.043   2.512  1.5747 -1.0891  1.0102
   19SOL     OW 3049   1.592   4.616   7.761  0.0869 -0.0546  0.4369
   19SOL    HW1 3050   1.519   4.665   7.713  2.7397  1.5835 -2.3565
   19SOL    HW2 3051   1.630   4.675   7.832 -1.5280 -1.0891  2.2147
   20SOL     OW 3052   0.290   1.505   7.930  0.6437 -0.4075 -0.0511
   20SOL    HW1 3053   0.243   1.422   7.962  0.2464 -0.1321  0.0918
   20SOL    HW2 3054   0.385   1.503   7.960  0.3315 -0.2566  0.9722
   21SOL     OW 3055   0.472   2.466   1.385  0.2740  0.1827 -0.2002
   21SOL    HW1 3056   0.509   2.417   1.464  1.1092  1.5945  0.3223
   21SOL    HW2 3057   0.530   2.450   1.305  0.0191 -0.4175 -0.2647
   22SOL     OW 3058   0.415   0.249   6.544  0.2999  0.1917  0.6551
   22SOL    HW1 3059   0.459   0.333   6.578  0.7554  0.4804 -0.5508
   22SOL    HW2 3060   0.369   0.270   6.458  0.4455 -0.8077  0.3295
   23SOL     OW 3061   0.610   4.534   2.701  0.8934 -0.3527 -1.0901
   23SOL    HW1 3062   0.550   4.458   2.727  1.2036  0.1791  1.4446
   23SOL    HW2 3063   0.667   4.506   2.623  0.1040 -2.2343 -1.0520
   24SOL     OW 3064   0.293   0.170   0.086 -0.9337  0.0529 -0.0582
   24SOL    HW1 3065   0.282   0.269   0.092 -2.7396 -0.1617  0.4525
   24SOL    HW2 3066   0.209   0.124   0.114 -0.6540 -1.6085 -1.6871
   25SOL     OW 3067   0.025   4.887   0.447 -0.3929 -0.5324  0.4126
   25SOL    HW1 3068   0.075   4.805   0.420 -1.4919 -0.7435 -1.0874
   25SOL    HW2 3069   0.073   4.932   0.522  0.3307 -2.4534  1.1612
   26SOL     OW 3070   2.682   1.411   7.265 -0.1678  0.3051  0.1253
   26SOL    HW1 3071   2.657   1.479   7.334  1.8943  1.2405  0.0367
   26SOL    HW2 3072   2.653   1.443   7.174  0.1420  0.7308  0.1714
   27SOL     OW 3073   1.779   2.980   7.786  0.0841 -0.4568 -0.4830
   27SOL    HW1 3074   1.766   2.883   7.806  0.0853 -0.4729 -0.5587
   27SOL    HW2 3075   1.805   3.029   7.870  1.3041 -0.7387 -0.6802
   28SOL     OW 3076   0.752   1.666   0.539  0.0448  0.3670  0.4223
   28SOL    HW1 3077   0.841   1.633   0.568 -0.9853 -0.1674  3.2637
   28SOL    HW2 3078   0.742   1.762   0.564  0.0921  0.6430 -0.5895
   29SOL     OW 3079   0.783   1.118   0.720 -0.2575  0.5686 -0.3458
   29SOL    HW1 3080   0.750   1.210   0.740 -1.0134  0.1316  0.4829
   29SOL    HW2 3081   0.883   1.116   0.728 -0.3590  0.9125  1.5205
   30SOL     OW 3082   1.598   1.890   7.768  0.1225  0.4502 -0.2364
   30SOL    HW1 3083   1.536   1.956   7.725  0.8239  1.8381  0.7664
   30SOL    HW2 3084   1.688   1.898   7.727  0.9740  2.2545  1.7825
   31SOL     OW 3085   0.715   1.414   0.706 -0.5075  0.0927 -0.1699
   31SOL    HW1 3086   0.778   1.464   0.766 -0.6423  1.0480 -0.8061
   31SOL    HW2 3087   0.652   1.478   0.662 -1.0551 -0.7035 -0.5760
   32SOL     OW 3088   4.842   0.228   0.383 -0.3563 -0.0544 -0.0414
   32SOL    HW1 3089   4.918   0.206   0.323 -0.4421 -0.7532  0.1051
   32SOL    HW2 3090   4.877   0.264   0.470 -0.1931 -0.3133  0.0011
   33SOL     OW 3091   0.267   0.750   0.567 -0.2670  0.4331  0.6065
   33SOL    HW1 3092   0.296   0.664   0.611 -1.9387 -0.0974  0.7360
   33SOL    HW2 3093   0.181   0.735   0.518 -0.1415  1.8471 -0.0900
   34SOL     OW 3094   4.272   2.362   1.193 -0.1813  0.3444 -0.2825
   34SOL    HW1 3095   4.338   2.302   1.238 -0.4555 -0.2885 -0.7016
   34SOL    HW2 3096   4.250   2.439   1.253  0.4443  0.2115  0.1214
   35SOL     OW 3097   4.648   1.767   7.749 -0.2750 -0.1283  0.0821
   35SOL    HW1 3098   4.747   1.753   7.759 -0.1073  0.9342  0.0812
   35SOL    HW2 3099   4.600   1.680   7.763  0.6449 -0.6190  0.2693
   36SOL     OW 3100   4.827   4.450   7.961  0.2138  0.0808  0.2987
   36SOL    HW1 3101   4.849   4.391   7.883 -0.5590  0.9012 -0.5581
   36SOL    HW2 3102   4.728   4.463   7.966  0.2370 -0.1241  1.5546
   37SOL     OW 3103   4.947   1.718   7.738 -0.3743  0.2507  0.1975
   37SOL    HW1 3104   4.962   1.622   7.762  0.1350 -0.4258 -2.5592
   37SOL    HW2 3105   5.028   1.771   7.762 -0.5846  0.0030  1.5435
   38SOL     OW 3106   1.528   4.752   3.008  0.2648 -0.0934  0.8565
   38SOL    HW1 3107   1.452   4.813   3.030 -1.9162 -2.7108  1.2143
   38SOL    HW2 3108   1.561   4.708   3.092 -0.6833 -1.9957  0.3071
   39SOL     OW 3109   1.077   4.817   0.314 -0.3518  0.2827 -1.0542
   39SOL    HW1 3110   1.029   4.872   0.382 -0.6262 -0.3850 -0.6975
   39SOL    HW2 3111   1.100   4.874   0.235  0.3605  1.1809 -0.2234
   40SOL     OW 3112   2.089   1.696   7.132 -0.0201  0.0763 -0.3073
   40SOL    HW1 3113   2.118   1.772   7.074  0.4177  0.5802  0.5517
   40SOL    HW2 3114   2.152   1.687   7.209  0.2719 -1.5283 -0.6918
   41SOL     OW 3115   0.386   0.963   6.896 -0.0519 -0.8787  0.2453
   41SOL    HW1 3116   0.344   1.054   6.897  0.5544 -0.5853 -0.2282
   41SOL    HW2 3117   0.423   0.946   6.805  0.2474 -1.4163  0.4696
   42SOL     OW 3118   0.631   4.820   7.508 -0.2499 -0.0535  0.0897
   42SOL    HW1 3119   0.606   4.884   7.580  0.6087  0.8723 -0.4207
   42SOL    HW2 3120   0.697   4.754   7.544 -0.6807 -0.3040  0.4448
   43SOL     OW 3121   1.072   0.324   3.219  0.0148  0.6014 -0.2896
   43SOL    HW1 3122   1.101   0.276   3.136  0.7341 -0.4126  0.5303
   43SOL    HW2 3123   1.100   0.420   3.212  2.0222  0.0718 -0.3298
   44SOL     OW 3124   4.672   2.961   6.900 -0.0361 -0.5066 -0.0252
   44SOL    HW1 3125   4.600   2.911   6.852 -2.0409  0.1709  2.0866
   44SOL    HW2 3126   4.654   3.059   6.896  0.2792 -0.3745  1.2023
   45SOL     OW 3127   0.480   1.801   1.605  0.0193  0.2832 -0.0430
   45SOL    HW1 3128   0.451   1.786   1.511  0.6551  2.7211 -0.7120
   45SOL    HW2 3129   0.580   1.803   1.610 -0.0034  1.4052  0.3970
   46SOL     OW 3130   2.343   2.663   7.576  0.4743 -0.0444 -0.1737
   46SOL    HW1 3131   2.272   2.594   7.564  1.0793 -0.7696  0.3446
   46SOL    HW2 3132   2.419   2.625   7.629 -0.0424  1.6143  1.8900
   47SOL     OW 3133   2.049   2.596   7.898 -0.0990 -0.1879  0.8460
   47SOL    HW1 3134   2.123   2.588   7.963 -0.2192 -0.4029  0.9572
   47SOL    HW2 3135   2.050   2.687   7.856  0.2133 -0.1863  0.8612
   48SOL     OW 3136   0.851   1.877   1.461  0.2077  0.1098 -0.1533
   48SOL    HW1 3137   0.782   1.890   1.390  0.7175  0.2840 -0.6194
   48SOL    HW2 3138   0.809   1.831   1.540 -0.5593  0.6288 -0.2403
   49SOL     OW 3139   1.145   1.259   7.216  0.0902  0.3861  0.1910
   49SOL    HW1 3140   1.123   1.355   7.200 -1.0006  0.3973  1.6332
   49SOL    HW2 3141   1.228   1.236   7.165 -0.3113  1.7450 -1.1666
   50SOL     OW 3142   1.380   1.778   0.522  0.0391  0.2929 -0.6072
   50SOL    HW1 3143   1.350   1.863   0.480 -0.4627  0.6037  0.3462
   50SOL    HW2 3144   1.326   1.761   0.605  1.1001 -0.2127  0.0008
   51SOL     OW 3145   0.423   1.185   0.204  0.1395 -0.1841  0.5906
   51SOL    HW1 3146   0.514   1.216   0.179  0.7995 -0.3602  2.5567
   51SOL    HW2 3147   0.380   1.251   0.265 -1.3942  0.2613 -0.8983
   52SOL     OW 3148   1.955   4.930   7.897  0.7629 -0.3409 -0.3515
   52SOL    HW1 3149   1.863   4.937   7.858  0.0373 -1.9536  0.9185
   52SOL    HW2 3150   2.003   5.016   7.886 -1.1713  0.7844 -0.4063
   53SOL     OW 3151   3.706   0.983   0.552 -1.0193 -0.2657 -0.4470
   53SOL    HW1 3152   3.649   1.041   0.494 -1.3030 -0.4556 -0.3607
   53SOL    HW2 3153   3.800   1.016   0.550 -1.4418  1.1411  0.7964
   54SOL     OW 3154   3.898   0.764   0.065 -0.2174  0.1254 -0.1061
   54SOL    HW1 3155   3.996   0.754   0.049 -0.1956  1.0033 -0.6046
   54SOL    HW2 3156   3.864   0.686   0.116  0.5680 -0.6435 -0.7334
   55SOL     OW 3157   4.679   3.382   7.649  0.5977 -0.5149  0.4332
   55SOL    HW1 3158   4.754   3.332   7.605 -0.1742 -2.4867  1.2532
   55SOL    HW2 3159   4.651   3.458   7.591  2.6612 -0.2257 -0.2787
   56SOL     OW 3160   4.918   2.081   1.521 -0.1032 -0.0203  0.0848
   56SOL    HW1 3161   4.992   2.056   1.459  0.6917 -0.7583  1.2939
   56SOL    HW2 3162   4.952   2.148   1.587 -1.4578  2.2699 -1.3978
   57SOL     OW 3163   0.824   0.670   1.102 -0.9276  0.2850 -0.0232
   57SOL    HW1 3164   0.766   0.748   1.126 -0.4935  0.6860 -0.2555
   57SOL    HW2 3165   0.768   0.599   1.060 -1.4055  0.2745  0.6194
   58SOL     OW 3166   1.043   4.410   1.002 -0.4130  0.3796 -0.0159
   58SOL    HW1 3167   0.985   4.462   0.939 -2.4575  0.3187  1.6804
   58SOL    HW2 3168   1.024   4.313   0.994  0.0883  0.2786 -0.0251
   59SOL     OW 3169   1.491   1.626   0.818  0.5591 -0.2533 -0.0790
   59SOL    HW1 3170   1.513   1.724   0.816  0.1027 -0.1317  0.5304
   59SOL    HW2 3171   1.536   1.580   0.741 -1.5779  0.9215 -2.1797
   60SOL     OW 3172   1.915   4.114   0.578  0.1549 -0.5453 -0.1240
   60SOL    HW1 3173   1.818   4.116   0.553  0.3352  1.6881 -0.8512
   60SOL    HW2 3174   1.929   4.170   0.660  0.6283 -2.1212  0.9027
   61SOL     OW 3175   4.904   1.536   1.674 -0.4440 -0.0804 -0.0404
   61SOL    HW1 3176   4.903   1.453   1.729  0.7378  0.3398  0.6338
   61SOL    HW2 3177   4.829   1.596   1.704 -1.2344 -0.8235 -0.4569
   62SOL     OW 3178   0.744   0.302   0.054  0.3177  0.2312 -0.0693
   62SOL    HW1 3179   0.731   0.217   0.106  1.8367 -0.3984 -0.6532
   62SOL    HW2 3180   0.702   0.292  -0.036  1.3795 -0.3341 -0.5264
   63SOL     OW 3181   1.738   1.601   0.261  0.0290 -0.3390 -0.4104
   63SOL    HW1 3182   1.829   1.570   0.233  0.6388  0.7450  0.3113
   63SOL    HW2 3183   1.740   1.627   0.358 -1.1509 -0.6724 -0.2859
   64SOL     OW 3184   0.419   2.454   0.251  0.1237 -0.4051 -0.2321
   64SOL    HW1 3185   0.404   2.444   0.153  1.0007  1.9409 -0.6685
   64SOL    HW2 3186   0.426   2.364   0.293  0.5070 -1.4697 -2.4394
   65SOL     OW 3187   0.624   0.976   0.878  0.4890 -0.8271  0.0401
   65SOL    HW1 3188   0.642   1.047   0.810  0.1870  0.3032  1.1043
   65SOL    HW2 3189   0.663   1.002   0.966 -2.8742 -0.0444  1.4831
   66SOL     OW 3190   1.154   4.567   1.984  0.3931  0.5472 -0.4888
   66SOL    HW1 3191   1.098   4.484   1.985  0.1964  0.6535 -1.2979
   66SOL    HW2 3192   1.097   4.645   1.958  0.2164  1.2398  1.7857
   67SOL     OW 3193   1.591   0.779   1.528  0.4194 -0.3953  0.0509
   67SOL    HW1 3194   1.642   0.863   1.510  1.5382 -1.6157 -3.3099
   67SOL    HW2 3195   1.500   0.787   1.486  0.1752 -0.5201  0.5558
   68SOL     OW 3196   1.587   2.067   0.011 -0.0686 -0.2188  0.2260
   68SOL    HW1 3197   1.599   2.165  -0.003  2.1918 -0.2205  1.6174
   68SOL    HW2 3198   1.565   2.024  -0.077  1.8854  1.1878 -1.0665
   69SOL     OW 3199   1.211   4.495   1.679 -0.5100 -0.2322  0.0122
   69SOL    HW1 3200   1.202   4.527   1.773 -1.4344 -1.1874  0.2660
   69SOL    HW2 3201   1.295   4.441   1.671 -0.9444 -1.0017  0.5492
   70SOL     OW 3202   2.618   2.316   0.588  0.2474 -0.1679 -0.7508
   70SOL    HW1 3203   2.609   2.223   0.625 -1.8842  0.6441  1.0161
   70SOL    HW2 3204   2.704   2.356   0.618 -0.7318 -0.0772  2.2978
   71SOL     OW 3205   3.509   0.147   5.810  0.5957 -0.2929 -0.0234
   71SOL    HW1 3206   3.577   0.078   5.786  1.1586  0.2671 -0.0750
   71SOL    HW2 3207   3.537   0.194   5.893  0.3851  0.0932 -0.1680
   72SOL     OW 3208   0.693   1.241   0.102 -0.6256  0.2157 -0.0881
   72SOL    HW1 3209   0.700   1.185   0.019  1.4427  1.0764 -0.5412
   72SOL    HW2 3210   0.782   1.245   0.147 -0.8534  2.6137  0.2719
   73SOL     OW 3211   1.047   0.168   0.698  0.2290  0.7479  0.2109
   73SOL    HW1 3212   1.005   0.239   0.641 -0.0157  0.6438  0.2570
   73SOL    HW2 3213   1.141   0.193   0.720  0.1034  1.1147  0.3306
   74SOL     OW 3214   4.773   4.526   0.518  0.0341  0.8450  0.1002
   74SOL    HW1 3215   4.800   4.494   0.609 -1.1643  0.9980  0.5221
   74SOL    HW2 3216   4.849   4.512   0.454  0.8501  0.6270  1.0909
   75SOL     OW 3217   4.845   1.985   1.017  0.1772 -0.0540  0.4836
   75SOL    HW1 3218   4.800   2.074   1.018 -0.3547 -0.2969 -0.6485
   75SOL    HW2 3219   4.817   1.933   1.097 -1.6213 -0.2131 -0.2122
   76SOL     OW 3220   1.666   1.646   0.533  0.5667 -0.0859  0.4531
   76SOL    HW1 3221   1.638   1.558   0.571 -1.6658  0.1674 -0.4137
   76SOL    HW2 3222   1.586   1.706   0.527  1.0701  0.4652 -3.0242
   77SOL     OW 3223   0.060   0.060   0.865 -0.5473  0.0401 -0.2206
   77SOL    HW1 3224   0.140   0.024   0.816 -0.8739 -0.9459 -0.0450
   77SOL    HW2 3225   0.089   0.097   0.953 -0.1291  0.7112 -0.6361
   78SOL     OW 3226   1.832   1.962   7.611 -0.5191 -0.1141  0.8781
   78SOL    HW1 3227   1.784   1.935   7.528 -0.7918  0.7527  0.7385
   78SOL    HW2 3228   1.891   1.888   7.642  0.2020 -0.1670 -0.5450
   79SOL     OW 3229   3.006   0.060   7.391  0.3450  0.0080 -0.0234
   79SOL    HW1 3230   3.096   0.090   7.359  1.4921 -1.2453  1.8104
   79SOL    HW2 3231   2.977  -0.019   7.338  0.8301 -0.2392  0.0849
   80SOL     OW 3232   1.548   0.267   7.209 -0.2324 -0.2499 -0.1590
   80SOL    HW1 3233   1.524   0.351   7.160  0.0551  0.3752  0.7584
   80SOL    HW2 3234   1.630   0.227   7.168  0.7909  0.9897  0.6440
   81SOL     OW 3235   0.723   1.656   7.458  0.3261 -0.5523  0.3777
   81SOL    HW1 3236   0.635   1.612   7.476 -0.1793  0.7851  1.3282
   81SOL    HW2 3237   0.732   1.737   7.516  1.8147 -0.1754 -0.3414
   82SOL     OW 3238   0.443   0.147   0.344 -0.1013 -0.4119  0.1581
   82SOL    HW1 3239   0.391   0.164   0.260  1.0210 -1.4142 -0.7729
   82SOL    HW2 3240   0.540   0.166   0.327 -0.0760  1.1477  1.7797
   83SOL     OW 3241   2.054   0.286   2.056  0.2983  0.4591  0.2046
   83SOL    HW1 3242   1.993   0.241   2.122 -0.1481  0.5377 -0.1499
   83SOL    HW2 3243   2.095   0.367   2.098  0.2407  0.3458  0.4813
   84SOL     OW 3244   0.838   2.126   0.765 -0.3677 -0.1309  0.0260
   84SOL    HW1 3245   0.922   2.165   0.803 -0.2942 -0.2442 -0.0210
   84SOL    HW2 3246   0.760   2.151   0.823  0.0480 -2.3891  1.6868
   85SOL     OW 3247   1.071   2.595   0.568 -0.2815  0.1724  0.1729
   85SOL    HW1 3248   1.098   2.690   0.557  0.8065 -0.3104 -1.6222
   85SOL    HW2 3249   1.057   2.576   0.666  1.2900  1.6879  0.7440
   86SOL     OW 3250   0.329   0.808   1.969  0.2024  0.7262  0.1930
   86SOL    HW1 3251   0.345   0.729   1.910 -0.1462  0.0336  1.0262
   86SOL    HW2 3252   0.233   0.833   1.966  0.3645  1.3313 -0.3142
   87SOL     OW 3253   4.095   3.960   7.740  0.2307  0.5686  0.1648
   87SOL    HW1 3254   4.152   3.914   7.671 -0.3336 -1.8662  1.2069
   87SOL    HW2 3255   4.134   3.944   7.831 -0.8799  0.7904  0.6991
   88SOL     OW 3256   0.149   1.026   0.691 -0.0437 -0.7057 -0.1086
   88SOL    HW1 3257   0.125   0.931   0.711  0.6024 -0.6109  1.2274
   88SOL    HW2 3258   0.238   1.028   0.645  0.6702 -0.7067  1.2019
   89SOL     OW 3259   1.562   1.344   0.347  0.1278 -0.1122 -0.2333
   89SOL    HW1 3260   1.571   1.425   0.290 -0.5875  0.6745  0.7348
   89SOL    HW2 3261   1.650   1.296   0.351  1.0646  1.5673  0.5507
   90SOL     OW 3262   3.302   4.112   0.536 -0.3314  0.5238  0.5519
   90SOL    HW1 3263   3.218   4.073   0.575  0.6419 -0.8091  1.3991
   90SOL    HW2 3264   3.357   4.039   0.495 -0.8473  1.7169 -2.6096
   91SOL     OW 3265   4.708   0.273   0.731  0.4659  1.0718  0.1178
   91SOL    HW1 3266   4.684   0.362   0.692  1.3295  0.0937 -2.9434
   91SOL    HW2 3267   4.783   0.233   0.679  0.0948 -1.4821  1.3895
   92SOL     OW 3268   3.435   1.144   7.848 -0.2911 -0.1590  0.4613
   92SOL    HW1 3269   3.384   1.181   7.770  0.6087 -1.3883 -0.7610
   92SOL    HW2 3270   3.390   1.062   7.881 -0.1496 -0.1685  0.6314
   93SOL     OW 3271   1.101   4.089   1.611  0.4956  0.0930 -0.2424
   93SOL    HW1 3272   1.034   4.146   1.659 -0.3075 -1.3341  0.3717
   93SOL    HW2 3273   1.131   4.136   1.528 -1.3472  0.6978 -0.5955
   94SOL     OW 3274   0.534   0.973   3.024  0.5640 -0.3975 -0.0814
   94SOL    HW1 3275   0.615   1.022   3.056  2.1802 -1.2325 -2.6497
   94SOL    HW2 3276   0.484   1.031   2.960 -0.7072 -0.0619  1.1477
   95SOL     OW 3277   3.787   1.838   7.516 -0.3380  0.0279 -0.6129
   95SOL    HW1 3278   3.776   1.937   7.523 -0.4740  0.1257 -2.0073
   95SOL    HW2 3279   3.883   1.816   7.505 -0.3759  0.0576 -1.0104
   96SOL     OW 3280   1.556   4.581   1.048 -0.1749  0.2870 -0.6178
   96SOL    HW1 3281   1.545   4.675   1.017 -1.3136  1.3992  2.6708
   96SOL    HW2 3282   1.468   4.534   1.046  0.1370 -0.2992 -0.9944
   97SOL     OW 3283   3.859   1.525   7.472  0.0368 -0.0420 -0.1232
   97SOL    HW1 3284   3.900   1.468   7.400 -0.6210 -0.4657 -0.1666
   97SOL    HW2 3285   3.922   1.530   7.550  0.1044 -0.8270 -0.1175
   98SOL     OW 3286   1.087   1.929   0.970  0.0195 -0.7386 -0.2943
   98SOL    HW1 3287   1.171   1.891   1.011 -0.0859 -0.7265 -0.0665
   98SOL    HW2 3288   1.091   2.029   0.972 -0.6857 -0.7097  1.1626
   99SOL     OW 3289   3.739   0.377   3.142  0.0028 -0.2327 -0.0256
   99SOL    HW1 3290   3.708   0.379   3.047  0.0802 -3.9308 -0.2646
   99SOL    HW2 3291   3.675   0.429   3.199 -0.5050  1.3449 -1.9376
  100SOL     OW 3292   0.331   0.901   7.941 -0.2468 -0.0589 -0.2593
  100SOL    HW1 3293   0.402   0.841   7.906 -0.5371 -1.8042  1.9597
  100SOL    HW2 3294   0.285   0.947   7.864  1.3613 -1.0420 -1.8796
  101SOL     OW 3295   4.244   2.065   1.415  0.9633  0.2552 -0.2284
  101SOL    HW1 3296   4.163   2.093   1.363  2.2884  1.1578 -1.8959
  101SOL    HW2 3297   4.263   1.968   1.399 -1.0848 -0.6472  2.0734
  102SOL     OW 3298   0.382   1.880   7.048 -0.0356  0.3053  0.1127
  102SOL    HW1 3299   0.365   1.799   6.992  2.1323 -0.6925  0.8042
  102SOL    HW2 3300   0.438   1.945   6.995 -0.5849  0.7578  0.0683
  103SOL     OW 3301   4.465   1.673   0.558  0.0526  0.7943 -0.1766
  103SOL    HW1 3302   4.413   1.692   0.641 -3.2069 -1.5599 -1.4764
  103SOL    HW2 3303   4.561   1.659   0.581 -0.8377 -0.5262  3.3575
  104SOL     OW 3304   4.459   1.654   7.397  0.3679  0.6070  0.0513
  104SOL    HW1 3305   4.388   1.644   7.328  1.2041 -0.5980 -0.6666
  104SOL    HW2 3306   4.511   1.738   7.381 -0.5883  1.2690  0.3263
  105SOL     OW 3307   4.141   4.252   7.659  0.4591  0.1132 -0.0539
  105SOL    HW1 3308   4.069   4.316   7.687 -0.1650 -0.4890 -0.2414
  105SOL    HW2 3309   4.109   4.199   7.580  1.0560 -0.2697 -0.0457
  106SOL     OW 3310   0.062   1.476   2.342  0.2822  0.1384  0.2684
  106SOL    HW1 3311   0.015   1.516   2.420  0.6221 -0.5675  0.8458
  106SOL    HW2 3312   0.011   1.397   2.308 -0.4061  1.0496 -0.9051
  107SOL     OW 3313   1.690   4.505   0.790 -0.0915 -0.5030 -0.2502
  107SOL    HW1 3314   1.703   4.587   0.734  0.9411 -0.9044 -0.6265
  107SOL    HW2 3315   1.688   4.531   0.887 -2.6464  0.2926 -0.4301
  108SOL     OW 3316   3.751   0.066   0.448 -0.6113 -0.8433 -0.4994
  108SOL    HW1 3317   3.788   0.078   0.540  2.6064  0.8566 -1.8466
  108SOL    HW2 3318   3.726  -0.030   0.434  0.6099 -1.5111  1.5570
  109SOL     OW 3319   1.294   0.292   3.393 -0.2343  0.6247 -0.0149
  109SOL    HW1 3320   1.203   0.290   3.351  0.7157 -0.9601 -2.2360
  109SOL    HW2 3321   1.357   0.339   3.331  0.5602  1.3166  1.3005
  110SOL     OW 3322   1.143   0.365   7.370 -0.1500 -0.4767 -0.4318
  110SOL    HW1 3323   1.075   0.423   7.326 -3.0242 -2.3345  1.2138
  110SOL    HW2 3324   1.121   0.268   7.354  2.7564 -1.1910 -0.6716
  111SOL     OW 3325   4.233   1.710   0.269 -0.1065 -0.1618 -0.3252
  111SOL    HW1 3326   4.331   1.708   0.290 -0.5759  1.6958  2.6091
  111SOL    HW2 3327   4.209   1.799   0.230 -0.7111 -0.4337 -0.5848
  112SOL     OW 3328   4.897   1.014   7.617  0.1119  0.2200  0.5539
  112SOL    HW1 3329   4.798   1.021   7.628  0.0507 -0.1542  0.2615
  112SOL    HW2 3330   4.936   1.105   7.605 -0.1456  0.4025  1.0814
  113SOL     OW 3331   4.632   0.930   0.775  0.6762  0.1594 -0.8313
  113SOL    HW1 3332   4.602   0.839   0.745  0.3693 -0.2715  0.7101
  113SOL    HW2 3333   4.650   0.987   0.695 -0.2628 -0.8801 -1.8145
  114SOL     OW 3334   4.642   0.615   0.355 -0.1193  0.5208  0.3214
  114SOL    HW1 3335   4.605   0.665   0.277 -1.0114 -1.1836 -0.3992
  114SOL    HW2 3336   4.732   0.579   0.332 -0.4475 -0.1105  0.0205
  115SOL     OW 3337   0.246   1.125   0.958  0.2144  0.0030  0.1883
  115SOL    HW1 3338   0.215   1.119   0.863  0.7065 -0.3957  0.0545
  115SOL    HW2 3339   0.333   1.174   0.962 -0.2203  0.7804  0.5296
  116SOL     OW 3340   1.073   0.702   0.987  0.1946  0.3664  0.7044
  116SOL    HW1 3341   0.981   0.697   1.025  0.3823 -1.5992  0.9748
  116SOL    HW2 3342   1.090   0.796   0.955 -2.8020  0.2954 -1.6487
  117SOL     OW 3343   2.300   0.402   0.828  0.1260 -0.3119 -0.1700
  117SOL    HW1 3344   2.269   0.322   0.776  0.2662 -0.2096 -0.4161
  117SOL    HW2 3345   2.321   0.476   0.764 -1.4537  0.4424  0.1182
  118SOL     OW 3346   4.030   0.185   1.694 -0.1236  0.3669 -0.9108
  118SOL    HW1 3347   4.077   0.158   1.610 -2.7074  2.9081 -3.4412
  118SOL    HW2 3348   4.072   0.268   1.730 -0.2743  0.4428 -0.9100
  119SOL     OW 3349   1.335   0.415   1.658 -0.2323 -0.3258  0.2810
  119SOL    HW1 3350   1.329   0.500   1.712 -0.2748 -1.1322  1.5833
  119SOL    HW2 3351   1.336   0.337   1.720  1.5159 -1.2345 -0.8319
  120SOL     OW 3352   0.681   1.473   1.352  0.1244  0.4199 -0.0295
  120SOL    HW1 3353   0.685   1.572   1.352  3.0781  0.3737  0.2232
  120SOL    HW2 3354   0.664   1.439   1.444  1.4053  0.6854  0.3168
  121SOL     OW 3355   4.788   0.934   7.235  0.1374 -0.3626  0.4170
  121SOL    HW1 3356   4.874   0.979   7.212  0.2545 -0.3827  0.8152
  121SOL    HW2 3357   4.728   0.935   7.155 -0.1107  1.0349  0.5965
  122SOL     OW 3358   2.566   4.984   0.328  0.1769  0.3422  0.0158
  122SOL    HW1 3359   2.506   5.049   0.374  2.0090  2.1340  0.0009
  122SOL    HW2 3360   2.567   5.004   0.230 -0.5433 -0.8437 -0.2545
  123SOL     OW 3361   0.970   1.953   0.612  0.4681  0.1340 -0.2182
  123SOL    HW1 3362   0.934   2.001   0.692  2.4950  1.5198 -0.0497
  123SOL    HW2 3363   1.066   1.929   0.628  0.5495 -0.7288 -1.7650
  124SOL     OW 3364   2.433   0.415   1.258  0.6791  0.2180 -0.0342
  124SOL    HW1 3365   2.495   0.348   1.299  1.7048  1.0744 -0.1414
  124SOL    HW2 3366   2.379   0.459   1.330 -0.7710 -1.4298 -0.0528
  125SOL     OW 3367   0.607   4.536   0.345  0.2908  0.2308 -0.0496
  125SOL    HW1 3368   0.542   4.486   0.287  1.1129  0.5633 -1.2882
  125SOL    HW2 3369   0.692   4.482   0.353  0.0046 -0.0557  1.2958
  126SOL     OW 3370   2.527   1.889   0.840  0.7586 -0.1002 -0.2986
  126SOL    HW1 3371   2.450   1.946   0.809 -0.9048 -1.6832  0.7181
  126SOL    HW2 3372   2.549   1.910   0.935 -0.2147 -1.4236  0.2563
  127SOL     OW 3373   3.111   0.932   7.585 -0.0784 -0.6435  0.2213
  127SOL    HW1 3374   3.132   0.842   7.622  1.3796 -0.2050  0.5114
  127SOL    HW2 3375   3.054   0.921   7.503  1.8921 -2.0133 -1.0926
  128SOL     OW 3376   1.351   2.086   0.735  0.2315  0.1168 -0.1348
  128SOL    HW1 3377   1.267   2.121   0.778  0.0364 -0.2309 -0.2324
  128SOL    HW2 3378   1.357   2.122   0.641  0.6184  0.8129  0.1477
  129SOL     OW 3379   0.029   2.666   6.798  0.0742 -0.1846 -0.3469
  129SOL    HW1 3380   0.020   2.747   6.739  0.5084 -0.4020 -0.7180
  129SOL    HW2 3381   0.113   2.618   6.775  0.0336 -0.5053  0.1732
  130SOL     OW 3382   3.633   1.381   0.444 -0.3057  0.2957 -0.5007
  130SOL    HW1 3383   3.551   1.336   0.410  0.8401 -2.1860 -0.1950
  130SOL    HW2 3384   3.618   1.412   0.538 -1.0753  0.4411 -0.6668
  131SOL     OW 3385   4.715   4.394   0.991 -0.2695 -0.2285  0.6353
  131SOL    HW1 3386   4.719   4.464   1.061 -0.9081 -0.5638  1.0161
  131SOL    HW2 3387   4.648   4.324   1.017 -0.6969 -0.2284 -0.4228
  132SOL     OW 3388   0.423   1.080   1.249 -0.2386 -0.0015 -0.1376
  132SOL    HW1 3389   0.372   1.143   1.190  0.0392  0.4138  0.0567
  132SOL    HW2 3390   0.517   1.073   1.216  0.2906  1.2739  1.0114
  133SOL     OW 3391   0.842   1.728   7.860 -0.1502  0.0879  0.9730
  133SOL    HW1 3392   0.793   1.708   7.945 -1.0348 -1.8994  0.0611
  133SOL    HW2 3393   0.778   1.725   7.783  1.0807 -0.9956 -0.0724
  134SOL     OW 3394   2.200   0.509   6.477  0.0057  0.7801  0.2500
  134SOL    HW1 3395   2.228   0.513   6.381 -0.1121 -0.5529  0.1411
  134SOL    HW2 3396   2.112   0.555   6.489  0.0937  1.0810 -0.2381
  135SOL     OW 3397   2.429   4.849   3.110 -0.1336  0.5747 -0.0691
  135SOL    HW1 3398   2.485   4.927   3.083  1.2870  0.1261  1.4404
  135SOL    HW2 3399   2.406   4.795   3.029  1.7692  0.6972 -0.7373
  136SOL     OW 3400   4.730   1.651   0.616 -0.0724 -0.5940 -1.1205
  136SOL    HW1 3401   4.806   1.622   0.674 -0.6139 -1.4871 -0.8302
  136SOL    HW2 3402   4.737   1.749   0.598  0.9150 -0.5902 -0.7622
  137SOL     OW 3403   0.097   1.180   1.164 -0.1005 -0.0063 -0.3323
  137SOL    HW1 3404   0.117   1.104   1.226  1.9617  2.6478  2.5347
  137SOL    HW2 3405   0.156   1.175   1.084  2.5557  0.3037  1.4871
  138SOL     OW 3406   1.601   4.325   2.765  0.4240  0.5617 -0.4147
  138SOL    HW1 3407   1.553   4.241   2.741  0.6998  0.3245 -0.1611
  138SOL    HW2 3408   1.675   4.303   2.829  1.4289  0.7919 -1.4647
  139SOL     OW 3409   2.737   1.096   0.661 -0.7179  0.7537  0.2836
  139SOL    HW1 3410   2.831   1.101   0.628 -0.9452  0.4402 -0.4173
  139SOL    HW2 3411   2.737   1.105   0.761  0.1262 -0.0013  0.3690
  140SOL     OW 3412   4.861   0.043   0.004  0.3839  0.1701  0.2913
  140SOL    HW1 3413   4.764   0.021   0.002  0.3480  0.3575 -0.1290
  140SOL    HW2 3414   4.908  -0.009  -0.068  0.6699 -0.2149  0.7620
  141SOL     OW 3415   0.650   4.158   0.220 -0.4102  0.2404 -0.4964
  141SOL    HW1 3416   0.691   4.099   0.290  0.2321  2.1529  0.8197
  141SOL    HW2 3417   0.550   4.152   0.226 -0.3911  1.0326  1.2483
  142SOL     OW 3418   1.424   2.096   7.688  0.3822  0.7708 -0.6341
  142SOL    HW1 3419   1.330   2.073   7.663  0.6370  0.0550 -0.9501
  142SOL    HW2 3420   1.439   2.194   7.672 -0.8587  1.3150  1.1750
  143SOL     OW 3421   1.847   2.481   0.049  0.2225  0.1710  0.2390
  143SOL    HW1 3422   1.863   2.532   0.133 -0.3913 -0.3076  0.6535
  143SOL    HW2 3423   1.910   2.514  -0.022  0.3572  0.9690  0.7216
  144SOL     OW 3424   0.767   0.527   2.430  0.0923 -0.6719 -0.0452
  144SOL    HW1 3425   0.761   0.506   2.527 -1.7292 -0.3322 -0.0457
  144SOL    HW2 3426   0.786   0.624   2.418  0.7044 -0.7847 -0.0513
  145SOL     OW 3427   0.450   4.313   2.786  0.0585  0.2674 -0.7816
  145SOL    HW1 3428   0.489   4.244   2.847  3.0670 -0.1689 -3.0076
  145SOL    HW2 3429   0.438   4.398   2.836  2.2394 -0.1216  0.5176
  146SOL     OW 3430   2.732   0.527   1.171 -0.3143 -0.5328  0.5747
  146SOL    HW1 3431   2.698   0.486   1.256  0.6324 -0.1685  1.1536
  146SOL    HW2 3432   2.828   0.501   1.157 -0.5660 -0.8767 -0.5813
  147SOL     OW 3433   0.430   1.544   7.464 -0.2134 -0.5730 -0.3942
  147SOL    HW1 3434   0.352   1.604   7.479  0.0545  0.2873 -2.1521
  147SOL    HW2 3435   0.433   1.517   7.368  0.9357 -1.6264 -0.0888
  148SOL     OW 3436   0.399   0.260   2.287 -0.2394 -0.2666 -0.2770
  148SOL    HW1 3437   0.351   0.189   2.235 -1.3857  1.2691 -1.3998
  148SOL    HW2 3438   0.497   0.254   2.268 -0.6212  0.3185 -2.8234
  149SOL     OW 3439   3.449   2.290   0.606  0.6733 -0.4833  0.0436
  149SOL    HW1 3440   3.490   2.364   0.553 -0.3383  0.8544  1.0714
  149SOL    HW2 3441   3.486   2.289   0.698 -1.9198  1.1748  1.2041
  150SOL     OW 3442   4.393   0.874   7.393  0.7753  0.2707  0.1455
  150SOL    HW1 3443   4.369   0.971   7.384 -0.9688 -0.1630 -0.2630
  150SOL    HW2 3444   4.461   0.863   7.465  1.2306  1.8278 -0.0102
  151SOL     OW 3445   0.455   1.465   1.183  0.3418 -0.5234 -0.4906
  151SOL    HW1 3446   0.366   1.497   1.217  0.9487  0.6420  0.0752
  151SOL    HW2 3447   0.522   1.471   1.257  0.7645 -1.9703 -0.7389
  152SOL     OW 3448   4.740   1.388   2.066  0.2637 -0.1770 -0.2414
  152SOL    HW1 3449   4.670   1.398   1.995 -0.1869  0.1413  0.2329
  152SOL    HW2 3450   4.727   1.300   2.112  0.3838 -0.2645 -0.3764
  153SOL     OW 3451   2.219   4.330   5.818 -0.3612  0.0949 -0.1935
  153SOL    HW1 3452   2.225   4.430   5.821 -1.3370  0.1712 -0.5655
  153SOL    HW2 3453   2.300   4.294   5.771  1.3143  0.5198  2.2034
  154SOL     OW 3454   4.792   2.017   2.744 -0.1640  0.0974  0.3888
  154SOL    HW1 3455   4.781   1.978   2.652 -0.3309  0.1881  0.3689
  154SOL    HW2 3456   4.702   2.021   2.788 -0.5445  2.5038 -0.4398
  155SOL     OW 3457   2.506   4.493   0.743 -0.4609 -0.5054  0.0936
  155SOL    HW1 3458   2.419   4.489   0.694 -0.4076 -1.8181  0.0853
  155SOL    HW2 3459   2.572   4.548   0.691 -1.3329  0.7188  0.2215
  156SOL     OW 3460   2.354   0.755   0.823 -0.9242  0.2031  0.3143
  156SOL    HW1 3461   2.314   0.712   0.743 -0.1692  0.7520 -0.3790
  156SOL    HW2 3462   2.282   0.790   0.882 -1.4750  0.7124 -0.6434
  157SOL     OW 3463   4.895   3.353   0.664  0.2087  0.4582  0.0160
  157SOL    HW1 3464   4.833   3.417   0.711 -1.3296 -0.0650 -1.2009
  157SOL    HW2 3465   4.897   3.267   0.715  3.5068  1.8262  2.5414
  158SOL     OW 3466   0.653   1.788   1.289 -0.5606 -1.4478 -0.1045
  158SOL    HW1 3467   0.554   1.780   1.281 -0.6512 -0.1459 -0.3466
  158SOL    HW2 3468   0.689   1.843   1.214  0.3448 -1.8628  0.0115
  159SOL     OW 3469   1.285   2.019   0.456  0.3834 -0.1967 -0.8095
  159SOL    HW1 3470   1.226   2.098   0.473  0.3949  0.0363 -1.7893
  159SOL    HW2 3471   1.346   2.040   0.379  0.7575 -0.9637 -0.7272
  160SOL     OW 3472   0.826   3.702   2.300  0.0305  0.0655 -0.1093
  160SOL    HW1 3473   0.816   3.801   2.315 -0.0669  0.2518 -1.3657
  160SOL    HW2 3474   0.737   3.660   2.286  0.1051 -0.1486  0.0395
  161SOL     OW 3475   1.628   4.136   0.642 -0.1879  0.6056 -0.2298
  161SOL    HW1 3476   1.590   4.224   0.615 -0.6491 -0.2501 -2.6017
  161SOL    HW2 3477   1.555   4.079   0.681  0.0316  1.1175  0.9572
  162SOL     OW 3478   4.397   1.462   1.526 -0.7257 -0.8739  0.0355
  162SOL    HW1 3479   4.358   1.503   1.443 -1.1290  1.2343  1.1892
  162SOL    HW2 3480   4.396   1.530   1.600  0.5833 -2.3629  1.4896
  163SOL     OW 3481   2.110   0.169   7.853 -0.5707  0.1542 -0.0696
  163SOL    HW1 3482   2.199   0.132   7.880 -1.4340 -0.3984  2.2178
  163SOL    HW2 3483   2.116   0.269   7.849  0.6795  0.0644 -2.1823
  164SOL     OW 3484   4.946   4.275   0.131 -0.0514  0.1202  0.1819
  164SOL    HW1 3485   4.879   4.327   0.078  0.7820  1.0366 -0.0095
  164SOL    HW2 3486   5.028   4.259   0.075 -0.5387 -2.0201  0.0004
  165SOL     OW 3487   2.021   0.155   6.978  0.1192  0.4081  0.0893
  165SOL    HW1 3488   2.106   0.117   7.013  0.9146 -0.5394 -2.6378
  165SOL    HW2 3489   2.041   0.223   6.908 -1.3429 -0.4057 -1.1714
  166SOL     OW 3490   4.691   1.479   0.878  0.0899 -0.2329  0.2379
  166SOL    HW1 3491   4.787   1.483   0.850  0.7046 -0.2853  2.2340
  166SOL    HW2 3492   4.658   1.571   0.896 -0.8294 -0.0129 -2.1414
  167SOL     OW 3493   0.281   1.883   2.318  0.1376  0.6535 -0.0645
  167SOL    HW1 3494   0.332   1.872   2.233  1.1042  1.1921  0.4367
  167SOL    HW2 3495   0.339   1.924   2.387  0.3002 -2.3412  1.7732
  168SOL     OW 3496   1.467   1.638   3.033  0.3205  0.1040  0.0276
  168SOL    HW1 3497   1.398   1.699   3.071  0.3478  0.1047  0.0760
  168SOL    HW2 3498   1.484   1.563   3.096 -0.9270 -0.8794 -0.7643
  169SOL     OW 3499   1.900   4.478   2.493 -0.6051  0.5069 -0.0832
  169SOL    HW1 3500   1.958   4.528   2.556 -0.5212 -0.4888  0.6476
  169SOL    HW2 3501   1.927   4.499   2.399  0.6986  0.3395  0.2342
  170SOL     OW 3502   3.870   0.562   2.016 -0.3009  0.3424  0.3876
  170SOL    HW1 3503   3.844   0.657   2.033  0.1548  1.0102 -2.2917
  170SOL    HW2 3504   3.959   0.544   2.059  0.4173  1.6627 -0.4759
  171SOL     OW 3505   4.722   1.272   0.503 -0.0049 -0.7304  0.2870
  171SOL    HW1 3506   4.718   1.352   0.443  1.3253 -1.9745 -1.5469
  171SOL    HW2 3507   4.668   1.290   0.585 -2.1578  0.9551 -1.3598
  172SOL     OW 3508   4.484   2.219   0.576 -0.2092 -0.0380  0.2188
  172SOL    HW1 3509   4.534   2.145   0.621  1.4253  1.3223  0.7551
  172SOL    HW2 3510   4.442   2.185   0.492  0.3446 -1.5966  0.5460
  173SOL     OW 3511   0.018   0.326   4.627 -0.5238 -0.0036 -0.1218
  173SOL    HW1 3512   0.088   0.340   4.697 -0.8691 -1.9662  0.6997
  173SOL    HW2 3513  -0.060   0.385   4.646 -1.6431 -2.1640  2.7012
  174SOL     OW 3514   1.124   0.790   2.806 -0.8058 -0.1306 -0.1433
  174SOL    HW1 3515   1.097   0.848   2.883  0.0961 -0.8950  0.7852
  174SOL    HW2 3516   1.208   0.826   2.765 -0.5398 -0.4635  0.0986
  175SOL     OW 3517   1.901   0.689   4.408 -0.0485 -0.3258 -0.2230
  175SOL    HW1 3518   1.971   0.669   4.338 -0.3510 -0.7079 -0.4201
  175SOL    HW2 3519   1.938   0.754   4.474  0.3819 -0.2681 -0.5157
  176SOL     OW 3520   0.530   0.821   2.257  0.1526  0.4231 -0.3040
  176SOL    HW1 3521   0.438   0.782   2.264 -0.7723  2.1527 -2.0160
  176SOL    HW2 3522   0.525   0.920   2.271  1.7730  0.5230 -0.3441
  177SOL     OW 3523   4.105   0.418   4.312 -0.4275  0.4951  0.7140
  177SOL    HW1 3524   4.065   0.498   4.266 -0.2929  0.3443  0.3353
  177SOL    HW2 3525   4.133   0.444   4.404 -0.6814  0.8041  0.7068
  178SOL     OW 3526   3.997   4.757   2.542 -0.0968  0.1078  0.4591
  178SOL    HW1 3527   3.900   4.755   2.520 -0.2681 -0.3571  1.1899
  178SOL    HW2 3528   4.048   4.705   2.474 -0.3607  0.3585  0.0712
  179SOL     OW 3529   4.552   0.699   2.585 -0.5733  0.1032 -0.4421
  179SOL    HW1 3530   4.485   0.756   2.536  0.3738  3.4328  1.7506
  179SOL    HW2 3531   4.636   0.692   2.532 -0.7195  0.8137 -0.7803
  180SOL     OW 3532   0.826   0.811   0.788  0.0629  0.2610  0.3332
  180SOL    HW1 3533   0.740   0.855   0.813 -0.0863  1.4159 -1.9789
  180SOL    HW2 3534   0.903   0.871   0.813  0.0004  0.7128 -0.5397
  181SOL     OW 3535   2.607   0.521   4.232  0.2296  0.0452  1.0755
  181SOL    HW1 3536   2.704   0.497   4.226  0.1340 -0.8218  2.6067
  181SOL    HW2 3537   2.576   0.555   4.143  2.1524  1.2351  0.7907
  182SOL     OW 3538   0.401   4.761   0.316  0.4211 -0.0168  0.3202
  182SOL    HW1 3539   0.471   4.691   0.315  0.0141 -0.4293  0.4586
  182SOL    HW2 3540   0.399   4.808   0.227  0.0371 -0.8477 -0.1220
  183SOL     OW 3541   2.602   4.397   3.824 -0.2573  0.7776  0.0889
  183SOL    HW1 3542   2.691   4.428   3.792  0.3850 -0.3531  0.7129
  183SOL    HW2 3543   2.614   4.326   3.893 -1.6458  0.5662  0.1479
  184SOL     OW 3544   4.922   2.225   2.315  0.2485 -0.1827  0.0809
  184SOL    HW1 3545   4.956   2.132   2.328 -2.4697 -1.5209 -1.5205
  184SOL    HW2 3546   4.885   2.259   2.401 -0.1734 -1.2165  0.3137
  185SOL     OW 3547   0.501   1.850   3.990 -0.2349 -0.0867 -0.2322
  185SOL    HW1 3548   0.538   1.927   3.938 -0.4725  0.1237 -0.0909
  185SOL    HW2 3549   0.574   1.784   4.008 -0.1371 -0.1300 -0.7763
  186SOL     OW 3550   1.577   4.750   2.499 -0.0973  0.3095  0.2126
  186SOL    HW1 3551   1.662   4.791   2.466  0.6370 -2.3779 -1.5350
  186SOL    HW2 3552   1.568   4.766   2.597  1.9808  1.3594  0.2754
  187SOL     OW 3553   0.415   4.621   3.947 -0.4311  0.5217 -0.2313
  187SOL    HW1 3554   0.507   4.637   3.913  0.3934 -0.6848  1.3344
  187SOL    HW2 3555   0.386   4.698   4.004  0.1897  0.2453  0.4589
  188SOL     OW 3556   1.412   1.457   2.827  0.0462  0.4367  0.2656
  188SOL    HW1 3557   1.343   1.504   2.772 -0.6251 -1.3690 -0.5098
  188SOL    HW2 3558   1.440   1.516   2.903 -1.4386  1.6870 -0.1066
  189SOL     OW 3559   0.632   0.414   5.957 -0.2392  0.2643  0.5812
  189SOL    HW1 3560   0.701   0.354   5.917 -2.4010 -1.5177 -0.7026
  189SOL    HW2 3561   0.603   0.481   5.888 -1.6733 -0.7414  0.1726
  190SOL     OW 3562   4.407   3.793   2.341  0.2242 -0.5498  0.3156
  190SOL    HW1 3563   4.430   3.705   2.301 -0.3828 -1.3480  1.6323
  190SOL    HW2 3564   4.320   3.825   2.303 -0.2688 -1.2202  0.8634
  191SOL     OW 3565   1.329   3.995   1.765 -0.1335 -0.1303 -0.0197
  191SOL    HW1 3566   1.349   4.083   1.810  1.1973  1.1309 -2.8528
  191SOL    HW2 3567   1.233   3.994   1.736 -0.0920  0.4964 -0.1937
  192SOL     OW 3568   4.783   4.263   1.888 -0.0765 -0.3007  0.4588
  192SOL    HW1 3569   4.873   4.234   1.855  0.4104  2.7168 -1.2591
  192SOL    HW2 3570   4.714   4.198   1.857  0.9293  0.0828 -3.0752
  193SOL     OW 3571   4.630   0.435   4.050  0.4541 -0.3451  0.3360
  193SOL    HW1 3572   4.535   0.465   4.047  0.1464 -1.2941  0.2592
  193SOL    HW2 3573   4.656   0.397   3.961  1.5865  1.8718 -0.3552
  194SOL     OW 3574   0.197   0.400   2.468  0.4464  0.1328 -0.3731
  194SOL    HW1 3575   0.222   0.491   2.499  1.0823 -0.7139  1.7996
  194SOL    HW2 3576   0.260   0.370   2.397  1.7592  0.4803  0.6053
  195SOL     OW 3577   2.777   0.155   2.896 -0.0378  0.2464 -0.5034
  195SOL    HW1 3578   2.688   0.146   2.941  0.3774 -1.0905  0.1073
  195SOL    HW2 3579   2.835   0.078   2.922  1.0845  0.7637 -1.3984
  196SOL     OW 3580   0.649   1.935   1.062  0.0911 -0.0107  0.4916
  196SOL    HW1 3581   0.601   1.953   0.977  0.9066 -2.7768 -0.6553
  196SOL    HW2 3582   0.638   2.014   1.124 -2.0991  1.2831 -1.3832
  197SOL     OW 3583   0.888   1.884   2.500  0.3645 -0.5826  0.4453
  197SOL    HW1 3584   0.875   1.975   2.460  3.2704  0.2485  1.1368
  197SOL    HW2 3585   0.853   1.815   2.437 -0.0387  0.9244 -1.0658
  198SOL     OW 3586   0.996   1.732   3.609 -0.2162 -0.2986  0.4414
  198SOL    HW1 3587   1.022   1.716   3.704 -0.5338  1.1782  0.8143
  198SOL    HW2 3588   1.052   1.805   3.570 -1.1988  0.2779  0.0458
  199SOL     OW 3589   0.365   4.278   3.215  0.5034  0.0370  0.2264
  199SOL    HW1 3590   0.342   4.362   3.166  2.2946  1.1352  1.1880
  199SOL    HW2 3591   0.445   4.235   3.173 -0.2036 -1.0566 -0.0605
  200SOL     OW 3592   0.807   2.532   2.243  0.1720  0.8923  0.6102
  200SOL    HW1 3593   0.783   2.628   2.258 -1.5203  0.5665  0.1616
  200SOL    HW2 3594   0.803   2.482   2.330 -0.6143  0.8882  0.5772
  201SOL     OW 3595   0.754   4.453   2.471  0.3097  0.0835  0.1278
  201SOL    HW1 3596   0.722   4.359   2.475 -0.2661  0.3155  1.3992
  201SOL    HW2 3597   0.844   4.460   2.513  0.1522  0.1736  0.4541
  202SOL     OW 3598   0.532   0.455   3.051  0.1403 -0.4525  0.1544
  202SOL    HW1 3599   0.512   0.548   3.082 -2.2901  0.2238 -2.9006
  202SOL    HW2 3600   0.624   0.429   3.079  1.2318  3.2023  0.3965
  203SOL     OW 3601   0.344   1.513   2.433 -0.5272 -0.2140 -0.1435
  203SOL    HW1 3602   0.289   1.498   2.515  0.5365 -1.9628  0.3143
  203SOL    HW2 3603   0.433   1.550   2.460 -0.9713  1.3550 -0.7525
  204SOL     OW 3604   0.188   0.696   2.551 -0.1743  0.3389 -0.4003
  204SOL    HW1 3605   0.261   0.725   2.614 -0.9315  0.7538  0.3151
  204SOL    HW2 3606   0.204   0.735   2.461  0.2443  0.7969 -0.1316
  205SOL     OW 3607   1.560   4.247   4.181 -0.2832  0.0156  0.6797
  205SOL    HW1 3608   1.564   4.213   4.275 -1.1342  0.4974  0.8996
  205SOL    HW2 3609   1.472   4.224   4.141  0.0831 -0.1942 -0.0112
  206SOL     OW 3610   1.326   4.825   7.976 -0.2222 -0.2696  0.3089
  206SOL    HW1 3611   1.411   4.822   7.923 -1.6225  0.8561 -2.1865
  206SOL    HW2 3612   1.318   4.741   8.030  2.9522  0.0894  1.5465
  207SOL     OW 3613   1.912   0.312   3.002  0.1253 -0.0950  0.1664
  207SOL    HW1 3614   1.839   0.375   3.029 -1.8535 -1.3816 -1.7939
  207SOL    HW2 3615   1.926   0.244   3.074 -0.4267  0.3135  0.6723
  208SOL     OW 3616   1.114   2.526   3.721  0.1631 -0.0641  0.7873
  208SOL    HW1 3617   1.203   2.522   3.677 -0.5088  1.6329 -0.8831
  208SOL    HW2 3618   1.044   2.553   3.654 -1.0920  1.6395  2.6319
  209SOL     OW 3619   1.133   0.758   4.395  0.3935  0.4447  0.5341
  209SOL    HW1 3620   1.227   0.726   4.407  0.0954 -0.0930  1.6076
  209SOL    HW2 3621   1.133   0.843   4.343  1.3220 -0.4868 -1.0429
  210SOL     OW 3622   4.045   4.168   2.795  0.2841 -0.0851  0.1992
  210SOL    HW1 3623   4.067   4.193   2.889  1.2232  1.7343 -0.4612
  210SOL    HW2 3624   4.018   4.250   2.744  2.2943 -0.5567 -1.7697
  211SOL     OW 3625   0.268   4.946   3.435  0.0117 -0.1097 -0.0998
  211SOL    HW1 3626   0.285   4.942   3.337 -1.5357  0.6950 -0.4397
  211SOL    HW2 3627   0.235   4.857   3.467  1.9085 -0.8165  0.0182
  212SOL     OW 3628   4.795   3.825   1.702  0.1845  0.1316  0.3877
  212SOL    HW1 3629   4.864   3.893   1.727 -0.1723  0.4446  0.5418
  212SOL    HW2 3630   4.826   3.774   1.622  0.8837 -0.1894  0.8613
  213SOL     OW 3631   0.482   4.941   0.542  0.0796  0.1256 -0.1179
  213SOL    HW1 3632   0.482   5.035   0.509 -0.1547  0.5248  0.9771
  213SOL    HW2 3633   0.493   4.878   0.465 -1.1526  0.9915 -1.0447
  214SOL     OW 3634   0.006   1.360   3.049 -0.0624 -0.6694  0.0279
  214SOL    HW1 3635  -0.005   1.263   3.028 -2.6362 -0.5093  0.3090
  214SOL    HW2 3636  -0.028   1.415   2.973  2.6279  0.1313 -0.7311
  215SOL     OW 3637   1.464   4.473   4.560  0.3150  0.0972 -0.1075
  215SOL    HW1 3638   1.433   4.501   4.470 -0.2050  1.1905  0.3959
  215SOL    HW2 3639   1.433   4.379   4.578 -2.5721  1.0083  0.2508
  216SOL     OW 3640   0.022   1.966   2.332 -0.0409  0.0987 -0.2062
  216SOL    HW1 3641  -0.025   1.943   2.246  0.3953  0.3683 -0.5117
  216SOL    HW2 3642   0.118   1.940   2.325 -0.4465 -1.9166  0.9817
  217SOL     OW 3643   4.945   3.557   2.305 -0.2698  0.9038 -0.0024
  217SOL    HW1 3644   4.922   3.463   2.283  1.6616  0.3353  0.2640
  217SOL    HW2 3645   4.980   3.604   2.224  0.5956  0.7931  0.2999
  218SOL     OW 3646   0.265   0.591   3.683 -0.6028  0.1477 -0.7315
  218SOL    HW1 3647   0.316   0.536   3.750 -0.7405 -1.3102 -1.7779
  218SOL    HW2 3648   0.315   0.594   3.597 -1.0013  1.0002 -0.9405
  219SOL     OW 3649   0.138   1.064   2.418 -0.5177 -0.0261 -0.1359
  219SOL    HW1 3650   0.182   0.976   2.437 -0.8317 -0.0777  0.3624
  219SOL    HW2 3651   0.200   1.138   2.443  0.5798 -0.0737 -2.4475
  220SOL     OW 3652   0.012   4.608   2.870  0.3837 -0.0952 -0.2938
  220SOL    HW1 3653   0.111   4.606   2.884  0.2619 -0.9269  0.6135
  220SOL    HW2 3654  -0.014   4.535   2.806  0.2692 -0.4745  0.1795
  221SOL     OW 3655   1.362   0.775   2.989 -0.3940  0.0648 -0.0635
  221SOL    HW1 3656   1.266   0.773   3.015 -0.5225 -1.1565 -0.5290
  221SOL    HW2 3657   1.414   0.715   3.050 -0.2991 -0.9271 -1.0860
  222SOL     OW 3658   1.058   0.096   2.507 -0.3175 -0.1976  0.2908
  222SOL    HW1 3659   1.023   0.139   2.424  2.4591 -0.1253 -0.9621
  222SOL    HW2 3660   1.045   0.158   2.585 -0.2895  1.0602 -0.6738
  223SOL     OW 3661   0.892   1.323   2.584  0.0293 -0.3002 -0.4241
  223SOL    HW1 3662   0.972   1.358   2.633  0.1799 -1.4411  0.1806
  223SOL    HW2 3663   0.809   1.340   2.638  0.3537 -2.9498  1.0948
  224SOL     OW 3664   2.570   4.298   4.145 -0.2866  0.2859  0.0141
  224SOL    HW1 3665   2.637   4.355   4.193 -0.9425 -0.3268  1.7526
  224SOL    HW2 3666   2.486   4.293   4.199  0.1277 -3.2238  0.5835
  225SOL     OW 3667   2.589   0.487   0.945 -0.0673  0.3199 -0.1101
  225SOL    HW1 3668   2.597   0.551   0.868  2.2932 -0.2793 -0.4254
  225SOL    HW2 3669   2.654   0.511   1.016  2.2491 -2.6789 -1.0124
  226SOL     OW 3670   3.241   0.194   2.818  0.3969 -1.2996  0.5636
  226SOL    HW1 3671   3.161   0.248   2.848  0.9600 -0.2685  0.2698
  226SOL    HW2 3672   3.319   0.216   2.877  1.0790 -0.4999 -0.6117
  227SOL     OW 3673   1.788   0.681   3.887 -0.0777 -0.1553 -0.2723
  227SOL    HW1 3674   1.689   0.692   3.898 -1.0550 -1.5440 -5.1720
  227SOL    HW2 3675   1.817   0.724   3.801  2.8541 -2.8603 -0.8347
  228SOL     OW 3676   0.896   0.962   2.109 -0.1538  0.0285 -0.5661
  228SOL    HW1 3677   0.851   1.029   2.050  0.7921 -0.2459 -1.6149
  228SOL    HW2 3678   0.867   0.870   2.083 -0.8951 -0.0288  0.4034
  229SOL     OW 3679   0.429   4.272   2.214 -0.7221 -0.1230 -0.5660
  229SOL    HW1 3680   0.523   4.242   2.231 -1.4780 -2.2918  0.0828
  229SOL    HW2 3681   0.375   4.263   2.297 -1.2996  2.1651 -0.6200
  230SOL     OW 3682   0.806   4.450   2.195  0.2174 -0.6089 -0.0056
  230SOL    HW1 3683   0.784   4.468   2.291  1.7990 -1.8934  0.6404
  230SOL    HW2 3684   0.786   4.355   2.173  1.9942 -0.9595 -0.2681
  231SOL     OW 3685   0.887   1.118   2.970  0.1707 -0.2973 -0.2030
  231SOL    HW1 3686   0.836   1.109   3.056 -1.5974  1.7011 -0.9442
  231SOL    HW2 3687   0.982   1.091   2.985 -0.5256 -1.9453  1.8407
  232SOL     OW 3688   0.537   4.163   3.004 -0.3440  0.1665  0.0327
  232SOL    HW1 3689   0.493   4.074   2.993 -0.6199  0.3218 -0.1156
  232SOL    HW2 3690   0.636   4.150   3.014 -0.1600 -0.0580 -1.6950
  233SOL     OW 3691   4.651   1.616   2.234 -0.0533  0.1152  0.0656
  233SOL    HW1 3692   4.619   1.709   2.213  1.8940  0.5484 -1.2131
  233SOL    HW2 3693   4.680   1.571   2.150  0.2181 -1.2006  0.8458
  234SOL     OW 3694   0.949   0.403   3.890  0.4855 -0.0202  0.1631
  234SOL    HW1 3695   0.990   0.487   3.925 -0.0729  0.7320 -0.9117
  234SOL    HW2 3696   0.986   0.384   3.799  0.7420 -1.0453  0.4736
  235SOL     OW 3697   0.879   1.394   2.326 -0.2221  1.2526 -0.1489
  235SOL    HW1 3698   0.895   1.379   2.424  0.4075 -1.3437 -0.5564
  235SOL    HW2 3699   0.834   1.482   2.313 -2.4391  0.7149  2.6987
  236SOL     OW 3700   1.397   4.596   2.268  0.2584 -0.2395 -0.2840
  236SOL    HW1 3701   1.396   4.497   2.255 -0.0118 -0.3542  0.5524
  236SOL    HW2 3702   1.411   4.641   2.180 -2.7311 -0.9126 -1.2287
  237SOL     OW 3703   4.285   4.469   2.718 -0.2292 -0.0880 -0.5748
  237SOL    HW1 3704   4.342   4.467   2.800 -0.0952  2.2750 -0.5568
  237SOL    HW2 3705   4.331   4.522   2.647 -1.4119 -0.0725 -1.3478
  238SOL     OW 3706   1.468   4.868   4.185 -0.2436  0.0580  0.9733
  238SOL    HW1 3707   1.379   4.864   4.230 -0.7898 -1.3426 -0.1771
  238SOL    HW2 3708   1.475   4.952   4.132  0.1814  1.4601  3.0933
  239SOL     OW 3709   2.620   4.397   3.450  0.4417 -0.3242  0.1545
  239SOL    HW1 3710   2.645   4.479   3.500  1.0936  0.5479 -1.5075
  239SOL    HW2 3711   2.697   4.333   3.448 -0.7793 -2.1037  3.4092
  240SOL     OW 3712   3.548   4.612   2.972  0.0636  0.1193  0.0759
  240SOL    HW1 3713   3.618   4.541   2.979  1.4355  1.4516  0.3806
  240SOL    HW2 3714   3.513   4.615   2.878  1.3782  0.2909 -0.4271
  241SOL     OW 3715   1.083   0.675   2.354  0.8257 -0.7632 -0.2043
  241SOL    HW1 3716   1.121   0.711   2.269 -1.2866  1.1508 -0.4382
  241SOL    HW2 3717   1.091   0.575   2.354  3.1251 -0.6488 -1.4620
  242SOL     OW 3718   4.723   4.105   3.697  0.0279 -0.4406  0.2852
  242SOL    HW1 3719   4.752   4.148   3.611 -1.3727  0.1477  0.0734
  242SOL    HW2 3720   4.797   4.048   3.733  1.0708  0.2751 -0.6722
  243SOL     OW 3721   4.738   3.148   3.080  0.0560  0.2604 -0.3097
  243SOL    HW1 3722   4.760   3.064   3.129  1.4416  0.1685 -1.0327
  243SOL    HW2 3723   4.767   3.139   2.984  2.2431  2.2980  0.0628
  244SOL     OW 3724   1.606   0.177   1.555  0.9715 -0.0471 -0.0375
  244SOL    HW1 3725   1.580   0.271   1.577 -0.6960 -0.5464  0.1937
  244SOL    HW2 3726   1.537   0.135   1.497  2.5743 -0.5844 -1.6339
  245SOL     OW 3727   3.499   4.896   3.366 -0.0200  0.0744  0.0087
  245SOL    HW1 3728   3.451   4.917   3.281 -0.6349  1.2849  0.6257
  245SOL    HW2 3729   3.495   4.975   3.427  0.4828 -0.7402  1.1370
  246SOL     OW 3730   2.541   3.937   2.970 -0.5881  0.1016 -0.0872
  246SOL    HW1 3731   2.574   4.028   2.945 -3.6529  0.7832 -2.2639
  246SOL    HW2 3732   2.601   3.868   2.931  0.8077  1.1819  0.0783
  247SOL     OW 3733   4.398   0.105   2.604 -0.0487  0.0534 -0.3077
  247SOL    HW1 3734   4.383   0.068   2.512 -1.4553  0.9433 -0.4639
  247SOL    HW2 3735   4.491   0.082   2.634  0.1270 -1.0193 -1.5761
  248SOL     OW 3736   0.730   1.722   3.714 -0.6895  0.0943  0.3294
  248SOL    HW1 3737   0.749   1.721   3.812 -0.5820 -1.7204  0.3330
  248SOL    HW2 3738   0.812   1.750   3.664  0.0768 -1.4683  0.6631
  249SOL     OW 3739   4.737   1.214   2.485 -0.2008  0.1173  0.1963
  249SOL    HW1 3740   4.803   1.201   2.411  1.1120 -1.1254  1.5281
  249SOL    HW2 3741   4.662   1.149   2.474  1.1528 -1.6815  1.1694
  250SOL     OW 3742   0.655   0.037   1.472  0.6237  0.9074  0.0410
  250SOL    HW1 3743   0.637   0.023   1.569  0.0382 -3.8479 -0.5446
  250SOL    HW2 3744   0.569   0.057   1.425 -0.4574 -3.3986 -0.2072
  251SOL     OW 3745   2.052   0.087   1.847  0.2023 -0.1039 -0.5602
  251SOL    HW1 3746   2.059   0.158   1.916 -1.5706 -1.1146  0.7719
  251SOL    HW2 3747   2.043   0.128   1.756 -0.8948  1.3994  0.1826
  252SOL     OW 3748   4.256   4.532   3.355 -0.4060 -0.2025  0.1629
  252SOL    HW1 3749   4.205   4.599   3.409 -1.8435 -1.3947  0.3435
  252SOL    HW2 3750   4.253   4.443   3.400 -0.5906 -0.9550 -1.2719
  253SOL     OW 3751   0.639   4.180   3.354  0.1643 -0.1861  0.3331
  253SOL    HW1 3752   0.660   4.245   3.281 -0.5666  0.0086  0.2863
  253SOL    HW2 3753   0.676   4.215   3.441  0.6924 -0.2284  0.1285
  254SOL     OW 3754   1.967   0.658   4.091 -0.0253  0.0310  0.2012
  254SOL    HW1 3755   1.929   0.613   4.172  0.7264 -1.9339 -0.5050
  254SOL    HW2 3756   1.894   0.670   4.023 -0.4420  0.8412  0.7572
  255SOL     OW 3757   0.760   4.461   6.374 -0.0250 -0.1313 -0.1235
  255SOL    HW1 3758   0.809   4.545   6.395 -0.9816  0.4867 -0.2538
  255SOL    HW2 3759   0.822   4.394   6.334  1.2874 -0.4058  2.2001
  256SOL     OW 3760   3.924   2.785   2.080 -0.0678  0.1392 -0.2566
  256SOL    HW1 3761   3.872   2.760   1.999  0.5289  0.0835 -0.6228
  256SOL    HW2 3762   3.884   2.741   2.160 -0.3328 -0.2347 -0.5940
  257SOL     OW 3763   0.431   1.457   2.860 -0.2639 -0.1003 -0.3012
  257SOL    HW1 3764   0.451   1.552   2.882 -2.6223  0.4993 -0.4690
  257SOL    HW2 3765   0.491   1.397   2.912  0.6506  1.4576  0.4996
  258SOL     OW 3766   2.411   0.201   1.877  0.0999  0.0858 -0.4609
  258SOL    HW1 3767   2.341   0.273   1.877  0.1822  0.1669 -0.2847
  258SOL    HW2 3768   2.435   0.178   1.783  0.8405  1.0389 -0.5237
  259SOL     OW 3769   2.930   0.240   2.663 -0.1917  0.0750  0.2675
  259SOL    HW1 3770   2.871   0.226   2.742 -0.4466 -0.9358 -0.0769
  259SOL    HW2 3771   2.994   0.163   2.655  1.3000  1.2159  0.7165
  260SOL     OW 3772   1.718   4.164   3.252  0.0513  0.5117  0.2655
  260SOL    HW1 3773   1.654   4.138   3.180  0.9081  1.2353 -0.7855
  260SOL    HW2 3774   1.700   4.258   3.280  0.8488  0.8336 -0.2717
  261SOL     OW 3775   1.854   0.397   3.880 -0.6716 -0.0838  0.0200
  261SOL    HW1 3776   1.953   0.412   3.883 -0.4225 -1.4566 -0.6392
  261SOL    HW2 3777   1.809   0.462   3.941  0.6165  0.6525  0.2313
  262SOL     OW 3778   4.429   2.906   3.003 -0.1300 -0.4132  0.0486
  262SOL    HW1 3779   4.354   2.934   3.063 -1.2031 -1.6539 -0.6631
  262SOL    HW2 3780   4.444   2.978   2.934  0.1057  0.3376  0.8628
  263SOL     OW 3781   4.743   3.882   2.245 -0.3627 -0.0618  0.1352
  263SOL    HW1 3782   4.717   3.800   2.296  0.3965 -0.1574  0.3862
  263SOL    HW2 3783   4.787   3.854   2.159  0.4893  0.0707  0.5239
  264SOL     OW 3784   0.401   2.133   3.443  0.5548 -0.0157  0.4972
  264SOL    HW1 3785   0.397   2.233   3.438 -1.4895 -0.0355  0.7174
  264SOL    HW2 3786   0.493   2.102   3.419  1.7004  1.9885  1.9882
  265SOL     OW 3787   1.226   1.461   1.937 -0.3518  0.2012 -0.1942
  265SOL    HW1 3788   1.138   1.451   1.983 -0.3419  0.7437 -0.0459
  265SOL    HW2 3789   1.300   1.448   2.003 -0.3332  0.6299 -0.1287
  266SOL     OW 3790   1.135   1.583   1.446  0.0957 -0.0308 -0.2134
  266SOL    HW1 3791   1.109   1.680   1.455  1.4080  0.4235 -1.0816
  266SOL    HW2 3792   1.141   1.542   1.537 -0.4317  0.7065  0.1690
  267SOL     OW 3793   1.747   1.998   2.677 -0.0207  0.0610  0.2854
  267SOL    HW1 3794   1.713   2.004   2.583 -1.4815 -1.7446  0.6421
  267SOL    HW2 3795   1.671   2.008   2.740  0.6683 -0.4595  1.2226
  268SOL     OW 3796   1.279   1.956   2.787  0.2562 -0.3714  0.1692
  268SOL    HW1 3797   1.230   1.872   2.763  0.9584 -0.6909 -0.2008
  268SOL    HW2 3798   1.236   1.999   2.866 -1.0722 -0.2177 -0.6204
  269SOL     OW 3799   1.058   0.324   2.692 -0.2805  0.6766 -0.1193
  269SOL    HW1 3800   1.154   0.307   2.671 -0.0981  1.0275  0.4069
  269SOL    HW2 3801   1.049   0.409   2.745 -0.8053  0.3295  0.3726
  270SOL     OW 3802   1.206   2.040   4.242  0.2142  0.0223  0.2795
  270SOL    HW1 3803   1.291   1.988   4.238 -0.5208 -1.1784 -0.0258
  270SOL    HW2 3804   1.149   2.016   4.163 -0.7915  0.1490  0.9566
  271SOL     OW 3805   1.271   0.479   2.131 -0.6077  0.0691  0.5006
  271SOL    HW1 3806   1.331   0.554   2.159 -0.6609 -0.0469  0.9329
  271SOL    HW2 3807   1.182   0.515   2.103 -0.9862  0.0846  1.6994
  272SOL     OW 3808   4.903   4.783   5.143  0.1235 -0.1152  0.1913
  272SOL    HW1 3809   4.853   4.860   5.103  0.5031 -0.2402 -0.5334
  272SOL    HW2 3810   4.994   4.778   5.103 -0.4483 -1.9226 -0.9624
  273SOL     OW 3811   0.824   0.618   2.939  0.3205 -0.0396  0.7406
  273SOL    HW1 3812   0.911   0.582   2.906  0.0786  1.0017 -1.2185
  273SOL    HW2 3813   0.838   0.710   2.977 -0.0693  0.8695 -1.1338
  274SOL     OW 3814   1.739   1.879   3.263  0.1110 -0.2520 -0.6376
  274SOL    HW1 3815   1.680   1.929   3.325  1.5804 -1.3501  1.7759
  274SOL    HW2 3816   1.692   1.865   3.176 -1.9457  1.5116  0.1016
  275SOL     OW 3817   1.969   0.710   1.190 -0.3788 -0.3316 -0.0904
  275SOL    HW1 3818   2.015   0.751   1.269 -0.7717 -0.1733  0.0627
  275SOL    HW2 3819   1.873   0.695   1.212 -0.6039  0.1484 -0.6965
  276SOL     OW 3820   0.139   4.512   2.326  0.3121 -0.0827  0.1347
  276SOL    HW1 3821   0.175   4.554   2.242 -0.8035 -0.2794 -0.4533
  276SOL    HW2 3822   0.071   4.573   2.367  1.3411  0.3357  1.3019
  277SOL     OW 3823   1.238   0.619   2.578 -0.1943  0.0003 -0.8685
  277SOL    HW1 3824   1.202   0.649   2.489  1.0342  0.9909 -1.0721
  277SOL    HW2 3825   1.262   0.700   2.633  1.5728 -0.5671 -0.7226
  278SOL     OW 3826   0.886   0.678   4.536 -0.0108 -0.0852  0.2092
  278SOL    HW1 3827   0.965   0.721   4.580  0.0225  1.0148 -0.8466
  278SOL    HW2 3828   0.918   0.626   4.456 -0.4093  1.3317 -0.9280
  279SOL     OW 3829   0.390   0.667   1.737 -0.1955  0.5562  0.0230
  279SOL    HW1 3830   0.473   0.620   1.709 -0.4031 -1.2219  2.1843
  279SOL    HW2 3831   0.316   0.646   1.673  0.4957  0.5279 -0.7761
  280SOL     OW 3832   1.725   0.207   2.687  0.1719 -0.1868  0.0691
  280SOL    HW1 3833   1.642   0.201   2.632  0.9125  1.6362 -1.3602
  280SOL    HW2 3834   1.727   0.296   2.735  1.9240  0.4351 -1.0679
  281SOL     OW 3835   4.674   3.796   3.683  0.4276  0.0834  0.1067
  281SOL    HW1 3836   4.743   3.805   3.611 -1.5895 -2.0362 -2.2615
  281SOL    HW2 3837   4.625   3.883   3.693  0.8723  0.4718 -0.9603
  282SOL     OW 3838   1.048   1.963   4.030  0.4632 -0.0401  0.1941
  282SOL    HW1 3839   1.125   1.965   3.966 -0.4699  0.1057 -0.9476
  282SOL    HW2 3840   0.981   1.895   4.001 -1.4603  2.1380 -0.8057
  283SOL     OW 3841   1.611   4.880   2.733  0.5514 -0.0495  0.2015
  283SOL    HW1 3842   1.599   4.979   2.728 -1.8661 -0.2748  0.7969
  283SOL    HW2 3843   1.611   4.850   2.828  0.3335 -0.7285 -0.0044
  284SOL     OW 3844   1.454   0.980   2.853  0.1066 -0.2759 -0.7700
  284SOL    HW1 3845   1.412   0.902   2.900 -0.1466 -0.7241 -1.7020
  284SOL    HW2 3846   1.452   1.060   2.912 -2.8446 -0.0426 -0.9973
  285SOL     OW 3847   0.244   4.939   2.675  0.2212  0.2117  0.3380
  285SOL    HW1 3848   0.269   4.850   2.637 -1.7321  0.6139 -2.2072
  285SOL    HW2 3849   0.325   4.985   2.709  1.4370 -2.0793  0.7198
  286SOL     OW 3850   3.943   1.151   3.627 -0.7590 -0.2396 -0.4225
  286SOL    HW1 3851   4.010   1.181   3.559  0.4829 -1.0127  0.4127
  286SOL    HW2 3852   3.861   1.208   3.621 -0.1815  0.4911 -1.7258
  287SOL     OW 3853   1.608   0.626   3.426 -0.2268  0.5907  0.5594
  287SOL    HW1 3854   1.565   0.588   3.344 -1.1992  2.2868  0.2269
  287SOL    HW2 3855   1.636   0.721   3.408  0.0265  0.8209  2.0236
  288SOL     OW 3856   1.984   4.516   5.275  0.5642  0.3221 -0.1296
  288SOL    HW1 3857   2.018   4.461   5.199 -0.2465 -1.2241  0.6010
  288SOL    HW2 3858   1.958   4.607   5.240  0.7885 -0.1327 -1.5665
  289SOL     OW 3859   4.715   0.698   1.581  0.2899 -0.0597 -0.0026
  289SOL    HW1 3860   4.631   0.720   1.531 -0.5871  0.8348  1.7925
  289SOL    HW2 3861   4.781   0.772   1.569  0.3744 -0.2054 -0.4493
  290SOL     OW 3862   4.772   0.318   2.797  0.3142  0.4197  0.2117
  290SOL    HW1 3863   4.775   0.227   2.839  0.4536  0.8151  1.0732
  290SOL    HW2 3864   4.679   0.338   2.767  0.5136 -0.4964 -1.0979
  291SOL     OW 3865   1.204   0.882   1.842  0.0123  0.6064  0.1829
  291SOL    HW1 3866   1.179   0.978   1.831  2.4899  1.0104 -3.8068
  291SOL    HW2 3867   1.137   0.824   1.794 -0.6267  0.4467  1.2475
  292SOL     OW 3868   1.690   0.535   2.653 -0.4289  0.1825 -0.0256
  292SOL    HW1 3869   1.678   0.634   2.667  2.8627  0.5120  1.5322
  292SOL    HW2 3870   1.648   0.485   2.729 -0.5117  0.5159  0.1497
  293SOL     OW 3871   0.308   1.824   1.055  0.1535  0.3393 -0.5373
  293SOL    HW1 3872   0.362   1.798   0.975 -0.3263  1.0432 -1.0997
  293SOL    HW2 3873   0.236   1.888   1.028 -0.4780  0.0195  0.3369
  294SOL     OW 3874   0.867   0.749   1.906 -0.2283 -0.2616 -0.0011
  294SOL    HW1 3875   0.909   0.692   1.836  0.1915  0.3747 -0.2774
  294SOL    HW2 3876   0.813   0.821   1.863 -1.5165 -0.9887  0.3482
  295SOL     OW 3877   1.586   0.396   2.868 -0.0169 -0.1473 -0.1637
  295SOL    HW1 3878   1.579   0.434   2.960 -2.8320  0.7450 -0.6481
  295SOL    HW2 3879   1.496   0.363   2.839  0.8133 -0.4393 -2.5921
  296SOL     OW 3880   1.730   0.110   4.695  0.5873  0.0368  0.1604
  296SOL    HW1 3881   1.670   0.101   4.774  1.8248  0.2107  1.1505
  296SOL    HW2 3882   1.796   0.034   4.694 -0.2861 -0.7631 -1.5077
  297SOL     OW 3883   0.554   2.294   2.707  0.3720  0.0732 -0.2231
  297SOL    HW1 3884   0.638   2.251   2.740 -0.7262 -3.0175 -1.0438
  297SOL    HW2 3885   0.564   2.319   2.611  1.1021  2.0726  0.3251
  298SOL     OW 3886   0.648   2.714   2.940  0.3277  0.2709 -0.1025
  298SOL    HW1 3887   0.611   2.688   3.030 -0.4068  0.4213 -0.3572
  298SOL    HW2 3888   0.747   2.702   2.941  0.3506  0.4260  0.7865
  299SOL     OW 3889   1.934   0.643   3.276 -0.0987 -0.3257 -0.3621
  299SOL    HW1 3890   2.026   0.675   3.252 -0.2245 -1.3911 -2.5073
  299SOL    HW2 3891   1.935   0.543   3.283 -1.1637 -0.3815 -0.8179
  300SOL     OW 3892   1.292   4.469   3.504 -0.2766 -0.0318 -0.4792
  300SOL    HW1 3893   1.244   4.384   3.485  0.2606 -0.0152 -2.0506
  300SOL    HW2 3894   1.256   4.542   3.446 -0.1112  0.5973  0.1945
  301SOL     OW 3895   0.427   0.890   2.640  0.0235  0.3593 -0.4372
  301SOL    HW1 3896   0.520   0.870   2.672  0.2387  0.9585 -0.6781
  301SOL    HW2 3897   0.421   0.986   2.614 -0.3410  0.0478 -1.5396
  302SOL     OW 3898   1.659   0.660   5.244  0.4713 -0.1732 -0.1718
  302SOL    HW1 3899   1.665   0.723   5.167  0.1337 -0.3890 -0.3784
  302SOL    HW2 3900   1.574   0.677   5.294  0.0392 -0.9230 -0.6398
  303SOL     OW 3901   3.942   1.492   0.425  0.2564  0.3222  0.4471
  303SOL    HW1 3902   3.995   1.465   0.345 -1.3496 -1.0419 -0.2118
  303SOL    HW2 3903   4.000   1.489   0.506  0.8542 -2.7217  0.0074
  304SOL     OW 3904   1.437   1.424   3.208  0.1832 -0.0401 -0.0817
  304SOL    HW1 3905   1.374   1.380   3.144 -0.5835  1.5214 -0.4393
  304SOL    HW2 3906   1.437   1.373   3.294 -2.0968  0.2548  0.1595
  305SOL     OW 3907   0.988   0.026   3.131 -0.4488  0.9277 -0.1104
  305SOL    HW1 3908   0.942  -0.063   3.134  0.8856  0.1780 -1.0532
  305SOL    HW2 3909   1.085   0.013   3.111 -0.3028  2.6214 -0.7000
  306SOL     OW 3910   0.562   1.216   2.667 -0.2206  0.0956 -0.1136
  306SOL    HW1 3911   0.645   1.170   2.700 -0.6178 -0.7032 -0.2178
  306SOL    HW2 3912   0.575   1.242   2.571 -0.4058 -0.7892 -0.3818
  307SOL     OW 3913   0.538   3.599   1.286 -0.4944  0.1653 -0.3236
  307SOL    HW1 3914   0.591   3.520   1.254  0.2688  0.3725  0.4138
  307SOL    HW2 3915   0.521   3.589   1.384 -1.0024  0.5789 -0.3693
  308SOL     OW 3916   1.560   4.975   2.109 -0.4126 -0.4980 -0.3775
  308SOL    HW1 3917   1.478   4.948   2.159  1.0783 -1.9539  1.4009
  308SOL    HW2 3918   1.602   5.053   2.155 -0.2650 -0.3676 -0.7291
  309SOL     OW 3919   4.840   1.435   3.261 -0.0221 -0.0563 -0.0768
  309SOL    HW1 3920   4.894   1.404   3.183 -1.1146  1.9328 -1.7321
  309SOL    HW2 3921   4.884   1.514   3.303 -0.3025 -0.0765  0.2600
  310SOL     OW 3922   0.079   0.903   3.721  0.2962 -0.0220  0.3939
  310SOL    HW1 3923   0.146   0.862   3.660  0.8042 -0.9413  1.5294
  310SOL    HW2 3924   0.119   0.915   3.812 -0.9323 -0.2255  0.9916
  311SOL     OW 3925   1.165   1.345   7.853  0.2968 -0.2748 -0.8797
  311SOL    HW1 3926   1.134   1.433   7.891 -1.5154 -1.0168 -0.5773
  311SOL    HW2 3927   1.236   1.307   7.913  0.5704  0.6287 -0.6149
  312SOL     OW 3928   1.369   0.419   1.394  0.4052  0.2355 -0.0378
  312SOL    HW1 3929   1.290   0.368   1.358 -0.1725  1.6233 -0.7944
  312SOL    HW2 3930   1.362   0.424   1.494 -0.6250  0.5822 -0.1140
  313SOL     OW 3931   1.141   4.971   1.631  0.2767 -0.1715 -0.2029
  313SOL    HW1 3932   1.156   4.943   1.536 -0.7242  1.8453 -1.0091
  313SOL    HW2 3933   1.061   4.924   1.667  0.7225 -1.0270 -0.2866
  314SOL     OW 3934   4.561   1.705   4.229 -0.6612  0.3280 -0.0363
  314SOL    HW1 3935   4.486   1.766   4.204  1.2038  2.9257  0.2843
  314SOL    HW2 3936   4.592   1.654   4.149 -1.2244  0.9978 -0.6894
  315SOL     OW 3937   4.582   4.108   6.748 -0.0967 -0.2861 -0.4170
  315SOL    HW1 3938   4.527   4.025   6.757  0.3094 -0.4886  0.3713
  315SOL    HW2 3939   4.588   4.135   6.652 -1.1834 -0.5123 -0.5559
  316SOL     OW 3940   1.255   0.138   6.973 -1.4078 -0.4489  0.2139
  316SOL    HW1 3941   1.173   0.196   6.980 -1.3391 -0.3951  0.6406
  316SOL    HW2 3942   1.312   0.153   7.054 -0.7573 -0.1584 -0.2915
  317SOL     OW 3943   4.891   0.133   3.936 -0.6333  0.4807  0.0368
  317SOL    HW1 3944   4.983   0.132   3.896  0.9738  0.2878  3.3510
  317SOL    HW2 3945   4.862   0.039   3.955 -0.6601  0.6211  0.7127
  318SOL     OW 3946   4.815   0.103   3.233 -0.2865 -0.2876 -0.3551
  318SOL    HW1 3947   4.765   0.043   3.171 -0.7772 -2.4929  2.0232
  318SOL    HW2 3948   4.751   0.161   3.282  0.0352  0.8632 -1.2458
  319SOL     OW 3949   1.133   4.976   6.197  0.2942 -0.1128  0.3007
  319SOL    HW1 3950   1.163   5.050   6.136  1.1578  0.4143  1.3359
  319SOL    HW2 3951   1.052   4.932   6.158  0.7293  0.2940 -1.1579
  320SOL     OW 3952   4.453   4.205   3.094 -0.5902 -0.1558 -0.2445
  320SOL    HW1 3953   4.395   4.154   3.159 -0.5766  0.1954  0.0454
  320SOL    HW2 3954   4.532   4.149   3.069 -0.9991 -0.6013 -0.5670
  321SOL     OW 3955   0.019   4.575   5.872  0.5021 -0.4583 -0.2696
  321SOL    HW1 3956  -0.051   4.531   5.816  0.7877 -0.9310 -0.2492
  321SOL    HW2 3957  -0.024   4.644   5.931 -0.0943 -1.4379  0.4637
  322SOL     OW 3958   0.140   0.044   5.311  0.3937 -0.2529  0.0863
  322SOL    HW1 3959   0.122   0.114   5.242  0.9080 -0.3555 -0.1589
  322SOL    HW2 3960   0.057  -0.010   5.326  0.1580  0.0419 -0.1405
  323SOL     OW 3961   1.681   0.181   4.257 -0.0824 -0.5800 -0.2225
  323SOL    HW1 3962   1.615   0.245   4.217 -0.6133 -0.6281  0.5606
  323SOL    HW2 3963   1.662   0.169   4.354  1.4500 -0.1411  0.1708
  324SOL     OW 3964   4.447   2.656   5.690 -0.6759 -0.3182 -0.5354
  324SOL    HW1 3965   4.453   2.562   5.656  0.5994 -0.1275 -0.8648
  324SOL    HW2 3966   4.371   2.703   5.644 -1.5773 -1.2906 -0.0721
  325SOL     OW 3967   4.585   3.455   4.681 -0.1858 -0.1300 -0.3056
  325SOL    HW1 3968   4.510   3.389   4.686 -1.1611  0.9212 -0.6584
  325SOL    HW2 3969   4.619   3.460   4.587  0.3767 -0.6326 -0.1394
  326SOL     OW 3970   2.764   0.546   6.319  0.2001  0.2438  0.1863
  326SOL    HW1 3971   2.712   0.530   6.403  0.4412 -0.9406  0.1259
  326SOL    HW2 3972   2.740   0.475   6.251  0.2536  0.9887 -0.6270
  327SOL     OW 3973   3.056   0.086   5.068  0.1727  0.2389  0.4918
  327SOL    HW1 3974   3.020   0.002   5.109 -0.5935  0.9438  1.2618
  327SOL    HW2 3975   3.147   0.067   5.029  0.0354 -0.9265  0.7039
  328SOL     OW 3976   4.714   0.608   3.746 -0.4267 -0.0992 -0.3615
  328SOL    HW1 3977   4.775   0.530   3.761 -0.5120 -0.1322 -0.1807
  328SOL    HW2 3978   4.619   0.578   3.760 -0.3817  0.3531  1.0334
  329SOL     OW 3979   0.716   0.577   3.750  0.3339  0.3916  0.3323
  329SOL    HW1 3980   0.781   0.620   3.687 -0.1457  1.0141  0.2544
  329SOL    HW2 3981   0.767   0.525   3.819  0.9040  0.5715  0.0571
  330SOL     OW 3982   0.977   0.324   5.138  0.3148 -0.3732 -0.1869
  330SOL    HW1 3983   0.941   0.299   5.048 -0.9988 -2.3212  0.8118
  330SOL    HW2 3984   0.906   0.369   5.192  1.1698  1.0244 -0.1706
  331SOL     OW 3985   1.664   4.587   4.232  0.0655  0.4564  0.4548
  331SOL    HW1 3986   1.572   4.568   4.267 -0.4634  2.0623  0.0003
  331SOL    HW2 3987   1.716   4.501   4.228 -1.6709 -0.6326 -0.0534
  332SOL     OW 3988   1.015   4.416   4.891 -0.0926 -0.2799  0.1166
  332SOL    HW1 3989   1.099   4.402   4.943  0.5899 -1.4290 -1.2320
  332SOL    HW2 3990   0.956   4.480   4.940  1.8221  1.0516  0.8015
  333SOL     OW 3991   0.203   1.583   4.706  0.1035  0.2567  0.6029
  333SOL    HW1 3992   0.241   1.557   4.618  0.6389 -0.0682  0.9256
  333SOL    HW2 3993   0.237   1.521   4.777  0.7847  1.3414  1.2605
  334SOL     OW 3994   0.049   3.155   5.619 -0.2430  0.1500 -0.6380
  334SOL    HW1 3995   0.050   3.116   5.527  0.4907  0.8292 -0.9245
  334SOL    HW2 3996   0.138   3.195   5.640 -0.1278 -0.7185  0.6903
  335SOL     OW 3997   1.870   0.619   3.544  0.0207 -0.2369  0.2298
  335SOL    HW1 3998   1.895   0.632   3.448  0.7926  0.9307  0.5664
  335SOL    HW2 3999   1.771   0.612   3.552 -0.0108 -1.2849 -0.7387
  336SOL     OW 4000   0.399   1.121   3.203  0.1263  0.2986 -0.0123
  336SOL    HW1 4001   0.431   1.063   3.128 -1.5456  0.6565 -1.0385
  336SOL    HW2 4002   0.368   1.209   3.167  1.0810  1.2376  1.3380
  337SOL     OW 4003   2.416   4.969   3.721  0.4892  0.3380  0.1972
  337SOL    HW1 4004   2.494   4.959   3.659  1.4839  0.9358  1.3054
  337SOL    HW2 4005   2.440   4.930   3.810 -1.6444 -2.4182 -0.3071
  338SOL     OW 4006   3.516   4.186   7.476 -0.2044 -0.2297  0.0917
  338SOL    HW1 4007   3.571   4.172   7.558 -0.2842  1.9929  0.6039
  338SOL    HW2 4008   3.536   4.114   7.409  3.1243  0.2709  0.3625
  339SOL     OW 4009   0.763   2.594   7.497  0.1127 -0.0632 -0.4232
  339SOL    HW1 4010   0.758   2.693   7.483  0.4432 -0.1230 -1.0294
  339SOL    HW2 4011   0.817   2.574   7.579 -0.5651  0.2689  0.1167
  340SOL     OW 4012   4.800   0.242   4.461  0.0602 -0.9915  0.2533
  340SOL    HW1 4013   4.835   0.248   4.367  0.7098  1.2602  0.5776
  340SOL    HW2 4014   4.874   0.261   4.525 -1.2210  2.1644  1.0145
  341SOL     OW 4015   2.260   0.680   4.075  0.4541 -0.5705  0.0773
  341SOL    HW1 4016   2.162   0.699   4.074  0.7579  1.2124  0.1384
  341SOL    HW2 4017   2.296   0.694   4.168  0.9588  0.0180 -0.1935
  342SOL     OW 4018   1.559   4.941   4.477  0.0710 -0.1737 -0.4083
  342SOL    HW1 4019   1.573   4.970   4.571 -0.6229 -2.6691  0.5347
  342SOL    HW2 4020   1.640   4.890   4.445 -0.5480 -1.2234 -0.3541
  343SOL     OW 4021   2.784   4.151   4.171  0.2275 -0.1233 -0.2205
  343SOL    HW1 4022   2.699   4.199   4.194 -0.3867 -0.7672 -1.0484
  343SOL    HW2 4023   2.780   4.123   4.075  0.7805 -1.3867  0.1161
  344SOL     OW 4024   0.477   0.172   3.427  0.0894 -0.3270 -0.1602
  344SOL    HW1 4025   0.565   0.159   3.471 -0.1608  0.1331  0.4996
  344SOL    HW2 4026   0.428   0.085   3.423 -0.8543 -0.0206  2.6113
  345SOL     OW 4027   1.585   0.123   3.597 -0.4835  0.1337  0.1287
  345SOL    HW1 4028   1.632   0.208   3.572 -0.5053 -0.1396 -0.8854
  345SOL    HW2 4029   1.525   0.095   3.522 -0.5590 -0.7263  0.4998
  346SOL     OW 4030   0.329   2.103   4.136  0.1907 -0.0953 -0.0818
  346SOL    HW1 4031   0.403   2.116   4.070  0.0589  0.7927 -0.0682
  346SOL    HW2 4032   0.341   2.016   4.183  3.0236  1.3410  2.1473
  347SOL     OW 4033   0.478   1.401   4.668 -0.1191  0.0655 -0.4559
  347SOL    HW1 4034   0.452   1.304   4.674  1.1121 -0.2409  0.6093
  347SOL    HW2 4035   0.457   1.436   4.577  0.3802 -1.5118 -1.2249
  348SOL     OW 4036   0.141   0.546   3.361 -0.4478 -0.4003 -0.5502
  348SOL    HW1 4037   0.075   0.495   3.415 -0.5744  0.9937  0.6789
  348SOL    HW2 4038   0.234   0.523   3.391 -0.3745 -1.6173 -1.6067
  349SOL     OW 4039   3.788   4.987   6.106 -0.1889 -0.0193  0.4543
  349SOL    HW1 4040   3.887   4.994   6.092  0.0921 -0.9108  1.7825
  349SOL    HW2 4041   3.753   4.908   6.056  0.0679 -0.6402  1.2265
  350SOL     OW 4042   0.152   2.175   4.676 -0.0825  0.4060  0.1674
  350SOL    HW1 4043   0.208   2.158   4.757 -0.5091  0.6398  0.5141
  350SOL    HW2 4044   0.075   2.111   4.674 -1.2836  1.7268  1.0939
  351SOL     OW 4045   4.766   2.420   3.867 -0.2055  0.7308 -0.6306
  351SOL    HW1 4046   4.801   2.490   3.805 -0.5438  0.6794 -0.8842
  351SOL    HW2 4047   4.779   2.449   3.961  2.4861 -0.1994 -0.6094
  352SOL     OW 4048   0.493   0.376   4.089 -0.7979 -0.1086 -0.1348
  352SOL    HW1 4049   0.498   0.376   3.989 -2.1601 -1.6939 -0.2493
  352SOL    HW2 4050   0.444   0.458   4.119  0.2534  0.7478 -0.6947
  353SOL     OW 4051   0.118   1.711   3.224  0.0043  0.4769  0.2005
  353SOL    HW1 4052   0.051   1.717   3.149  2.0882  1.4927 -1.7070
  353SOL    HW2 4053   0.200   1.664   3.191  1.0862  1.1774  1.7874
  354SOL     OW 4054   1.669   0.804   5.011  0.3959  0.4922  0.2743
  354SOL    HW1 4055   1.596   0.861   4.975  0.8792  0.6770 -0.4384
  354SOL    HW2 4056   1.710   0.751   4.937  0.0900 -0.6304  0.8971
  355SOL     OW 4057   4.838   0.868   3.943  0.2068 -0.5507 -0.2139
  355SOL    HW1 4058   4.748   0.889   3.982 -0.3239  0.7479 -2.0137
  355SOL    HW2 4059   4.901   0.842   4.017 -0.7652  1.6649  1.5408
  356SOL     OW 4060   4.728   0.992   4.227 -0.0871 -0.1424  0.4745
  356SOL    HW1 4061   4.806   1.055   4.219 -0.4718  0.2736 -0.0941
  356SOL    HW2 4062   4.643   1.044   4.220 -0.4366 -0.4952  1.7904
  357SOL     OW 4063   1.867   0.769   6.992  0.6189 -0.1923  0.4058
  357SOL    HW1 4064   1.771   0.787   6.972  0.3986  1.4386  2.5196
  357SOL    HW2 4065   1.880   0.672   7.013 -0.8280 -0.2055  1.3399
  358SOL     OW 4066   0.397   0.946   3.432  0.0037  0.3376  0.2877
  358SOL    HW1 4067   0.493   0.965   3.450  0.4879 -0.7694 -1.0243
  358SOL    HW2 4068   0.372   0.982   3.342 -1.0876  1.4537  0.9932
  359SOL     OW 4069   2.309   0.729   4.592 -0.1836 -0.3583  0.3357
  359SOL    HW1 4070   2.302   0.631   4.575 -0.0684 -0.5726  1.4377
  359SOL    HW2 4071   2.219   0.764   4.618 -0.0401 -0.3464  0.8122
  360SOL     OW 4072   4.102   2.906   5.355  0.0041  0.3294 -0.7354
  360SOL    HW1 4073   4.023   2.851   5.329  0.0791 -0.9372  1.4601
  360SOL    HW2 4074   4.152   2.860   5.429 -0.1995  3.5329  1.5815
  361SOL     OW 4075   2.556   4.816   6.548 -0.3022  0.3233  0.5819
  361SOL    HW1 4076   2.624   4.839   6.617  2.6873  2.3378 -2.7044
  361SOL    HW2 4077   2.476   4.875   6.558  0.9737  2.0100  1.1247
  362SOL     OW 4078   1.787   0.609   4.818  0.1619 -0.0449 -0.0569
  362SOL    HW1 4079   1.715   0.547   4.849  0.0632 -0.5907 -1.2932
  362SOL    HW2 4080   1.759   0.650   4.731  0.8981  0.5648 -0.0127
  363SOL     OW 4081   1.184   0.085   4.192  0.3426 -0.4540 -0.1500
  363SOL    HW1 4082   1.247   0.109   4.266  0.1941  0.5258 -0.3313
  363SOL    HW2 4083   1.094   0.123   4.212  0.7691  1.5682 -1.7601
  364SOL     OW 4084   4.974   0.805   5.291  0.0585  0.1190 -0.1354
  364SOL    HW1 4085   5.052   0.827   5.231 -0.1232 -1.2133 -0.8806
  364SOL    HW2 4086   4.997   0.727   5.348 -0.4026  0.3144  0.3238
  365SOL     OW 4087   0.729   3.571   4.940  0.5475  0.0765  0.6288
  365SOL    HW1 4088   0.822   3.600   4.962  0.1234  1.8167  0.2982
  365SOL    HW2 4089   0.664   3.643   4.966 -0.4667 -0.0499 -1.3218
  366SOL     OW 4090   2.248   0.845   4.994 -0.3393 -0.0256  0.0967
  366SOL    HW1 4091   2.182   0.791   4.942  1.1901 -0.7161 -1.2102
  366SOL    HW2 4092   2.274   0.926   4.941 -0.2772  0.3497  0.6941
  367SOL     OW 4093   0.236   0.138   4.109  0.0472  0.1118 -0.4321
  367SOL    HW1 4094   0.167   0.158   4.040  0.1302  0.1375 -0.5075
  367SOL    HW2 4095   0.321   0.187   4.087 -0.1944  0.8207  0.1588
  368SOL     OW 4096   0.479   2.635   4.617  0.5155  0.3575 -0.1804
  368SOL    HW1 4097   0.568   2.675   4.595  0.1232  0.6258 -1.3625
  368SOL    HW2 4098   0.408   2.704   4.606  0.1858  0.2460  1.1208
  369SOL     OW 4099   0.307   0.340   4.519 -0.4477  0.5645  0.0765
  369SOL    HW1 4100   0.332   0.252   4.558  0.9128  0.7562 -0.3166
  369SOL    HW2 4101   0.207   0.350   4.521 -0.6958 -1.3454 -0.7052
  370SOL     OW 4102   1.153   3.970   3.941 -0.0652 -0.4245  0.3599
  370SOL    HW1 4103   1.183   3.875   3.951  1.6383  0.2944  2.8311
  370SOL    HW2 4104   1.054   3.975   3.954 -0.1050 -1.7928  0.7222
  371SOL     OW 4105   0.605   3.933   5.194 -0.2162  0.3473  0.0084
  371SOL    HW1 4106   0.697   3.968   5.179  0.7381 -1.5736  1.0151
  371SOL    HW2 4107   0.570   3.964   5.282 -1.0065  1.9365 -0.8238
  372SOL     OW 4108   0.851   0.920   6.283 -0.4422  0.1480 -0.1885
  372SOL    HW1 4109   0.820   0.827   6.265  0.5924 -0.4398  0.8688
  372SOL    HW2 4110   0.777   0.985   6.266 -2.0655 -1.1093  1.6691
  373SOL     OW 4111   1.820   0.857   6.118  0.0071 -0.3156  0.1552
  373SOL    HW1 4112   1.839   0.903   6.031  1.8549 -0.6330  0.3535
  373SOL    HW2 4113   1.724   0.829   6.120 -0.3195  0.5597 -1.3671
  374SOL     OW 4114   0.231   1.549   1.364  0.1832  0.7335 -0.0148
  374SOL    HW1 4115   0.284   1.519   1.443 -0.8987  0.2818  0.5600
  374SOL    HW2 4116   0.144   1.500   1.361 -0.7714  2.3551 -0.2020
  375SOL     OW 4117   0.110   0.064   2.893  0.1315 -0.0057  0.1011
  375SOL    HW1 4118   0.141   0.007   2.817 -1.6689 -0.9398  0.0285
  375SOL    HW2 4119   0.175   0.055   2.969  1.0014 -0.4565 -0.6651
  376SOL     OW 4120   1.131   1.438   3.784 -0.1074  0.3141 -0.1030
  376SOL    HW1 4121   1.135   1.480   3.693  0.6561 -0.7146 -0.5612
  376SOL    HW2 4122   1.090   1.347   3.776  1.2115 -0.3443  0.3478
  377SOL     OW 4123   1.431   4.841   4.849  0.3695  0.2046 -0.2563
  377SOL    HW1 4124   1.477   4.754   4.833  1.7353  0.9849 -0.6856
  377SOL    HW2 4125   1.332   4.830   4.834  0.5493 -1.1932 -0.5295
  378SOL     OW 4126   1.996   1.535   0.184  0.4454 -0.5277 -0.4138
  378SOL    HW1 4127   2.027   1.542   0.090  0.2289  2.7164 -0.3442
  378SOL    HW2 4128   2.057   1.474   0.235  2.9270  0.7040 -1.7354
  379SOL     OW 4129   4.399   2.394   5.634 -0.6986 -0.0047 -0.6846
  379SOL    HW1 4130   4.443   2.307   5.615 -0.9319  0.0100 -1.3096
  379SOL    HW2 4131   4.341   2.386   5.716 -0.0698 -0.2034 -0.2542
  380SOL     OW 4132   2.808   0.205   6.285 -0.0057  0.0534 -0.4908
  380SOL    HW1 4133   2.778   0.213   6.380  0.7794  0.8825 -0.3018
  380SOL    HW2 4134   2.787   0.113   6.251 -1.1209  0.0396  0.1858
  381SOL     OW 4135   0.219   0.448   4.232 -0.5882 -0.5065 -0.0183
  381SOL    HW1 4136   0.280   0.525   4.217 -0.9730 -0.7393 -3.7845
  381SOL    HW2 4137   0.272   0.364   4.245 -0.0969 -0.2643 -0.4357
  382SOL     OW 4138   0.716   0.866   5.193  0.0032 -0.3834 -0.1851
  382SOL    HW1 4139   0.644   0.931   5.219 -0.9080 -1.9446  1.4574
  382SOL    HW2 4140   0.804   0.914   5.186 -0.4928  0.9291  1.7612
  383SOL     OW 4141   4.951   0.565   4.984  0.1997  0.6124 -0.0844
  383SOL    HW1 4142   4.901   0.544   4.900 -0.2104 -0.9132  0.5142
  383SOL    HW2 4143   5.049   0.573   4.963  0.1094  0.1159 -0.6899
  384SOL     OW 4144   1.148   0.763   4.755 -0.8553  0.4715  0.4615
  384SOL    HW1 4145   1.207   0.843   4.754 -2.2846  1.6718 -2.9601
  384SOL    HW2 4146   1.203   0.680   4.757  0.9218  1.5439 -0.9316
  385SOL     OW 4147   1.303   4.930   6.418 -0.1286 -0.5296 -0.4387
  385SOL    HW1 4148   1.332   4.834   6.419  2.5030  0.1629 -1.4073
  385SOL    HW2 4149   1.264   4.952   6.329 -2.0014 -0.9586  0.2175
  386SOL     OW 4150   2.331   0.978   7.427 -0.1364 -0.6028  0.2614
  386SOL    HW1 4151   2.289   0.888   7.441 -1.0768 -0.0719  1.0590
  386SOL    HW2 4152   2.365   1.012   7.515  2.3685 -1.1613 -0.4175
  387SOL     OW 4153   0.160   4.892   4.776 -0.3201 -0.3257  0.0722
  387SOL    HW1 4154   0.096   4.862   4.706 -1.0571 -0.6356  0.8662
  387SOL    HW2 4155   0.167   4.822   4.847  0.9060 -0.3005 -0.0019
  388SOL     OW 4156   2.073   0.319   6.159  0.1385  0.0532  0.1130
  388SOL    HW1 4157   2.019   0.331   6.242  0.9761 -0.4605  0.7512
  388SOL    HW2 4158   2.018   0.342   6.079 -1.3744 -1.4506  0.6649
  389SOL     OW 4159   4.905   3.110   4.953 -0.5426 -0.1438 -0.2341
  389SOL    HW1 4160   4.825   3.108   4.893 -0.3477  0.5401 -0.5210
  389SOL    HW2 4161   4.950   3.021   4.950 -0.7777 -0.2516 -0.7755
  390SOL     OW 4162   3.005   0.581   4.602 -0.6296  0.9889  0.2985
  390SOL    HW1 4163   3.050   0.651   4.546  0.7103  0.4885  0.7019
  390SOL    HW2 4164   3.048   0.492   4.583 -1.6194  0.4527  0.5483
  391SOL     OW 4165   4.416   1.715   4.507 -0.1292 -0.9537 -0.3587
  391SOL    HW1 4166   4.356   1.707   4.427 -1.3949 -2.6137  0.6934
  391SOL    HW2 4167   4.392   1.798   4.558  2.7111  1.8891 -3.1675
  392SOL     OW 4168   0.533   3.992   5.439 -0.1328 -0.4235 -0.0106
  392SOL    HW1 4169   0.478   4.075   5.444  1.5433  0.7084  0.6344
  392SOL    HW2 4170   0.535   3.948   5.529 -1.7906 -1.7254 -0.5747
  393SOL     OW 4171   2.432   0.261   3.928  0.0695 -0.3957 -0.7636
  393SOL    HW1 4172   2.372   0.341   3.925  0.1239 -0.3370 -0.3155
  393SOL    HW2 4173   2.382   0.180   3.897 -0.7346 -0.6585  1.0830
  394SOL     OW 4174   1.221   2.028   5.868 -0.7092  0.2359 -0.0972
  394SOL    HW1 4175   1.242   1.946   5.815 -0.3279  0.3343 -0.1050
  394SOL    HW2 4176   1.129   2.022   5.905  0.0128 -1.1140  1.6139
  395SOL     OW 4177   0.670   3.093   5.045 -0.6380 -0.2835 -0.2750
  395SOL    HW1 4178   0.658   3.178   4.994  0.3782  0.6929  1.0821
  395SOL    HW2 4179   0.704   3.022   4.983  1.9225  1.2388 -0.7250
  396SOL     OW 4180   3.499   4.250   3.127  0.0577  0.1130  0.1765
  396SOL    HW1 4181   3.586   4.202   3.138 -0.3479 -0.9646 -1.0468
  396SOL    HW2 4182   3.475   4.297   3.212  1.7816  0.3554  0.5611
  397SOL     OW 4183   2.278   0.622   3.483  0.2524  0.5041 -0.2015
  397SOL    HW1 4184   2.250   0.690   3.415 -0.3150  1.2291  0.7431
  397SOL    HW2 4185   2.356   0.657   3.535  1.0697 -0.2959 -0.8503
  398SOL     OW 4186   0.624   0.023   4.514  0.3529 -0.4954  0.3644
  398SOL    HW1 4187   0.527   0.004   4.533  0.3037 -2.4934 -1.5625
  398SOL    HW2 4188   0.637   0.122   4.507 -1.2841 -0.1163  1.8684
  399SOL     OW 4189   0.950   0.165   4.348  0.0691 -0.2368  0.1952
  399SOL    HW1 4190   0.854   0.188   4.330 -0.0709 -0.1997  0.9606
  399SOL    HW2 4191   0.968   0.172   4.446  0.8025 -0.4595  0.0810
  400SOL     OW 4192   4.878   4.165   4.826  0.6849 -0.4097  0.8626
  400SOL    HW1 4193   4.910   4.127   4.913  0.0643 -0.3719  1.1087
  400SOL    HW2 4194   4.882   4.095   4.755  2.3191 -0.1289  0.6317
  401SOL     OW 4195   2.551   0.686   6.748 -0.0413 -0.1124 -0.5255
  401SOL    HW1 4196   2.555   0.786   6.741 -1.6260  0.1083  1.0428
  401SOL    HW2 4197   2.550   0.660   6.845 -3.6066 -1.3976 -0.7747
  402SOL     OW 4198   1.885   4.916   6.400  0.1511  0.0985  0.5005
  402SOL    HW1 4199   1.900   4.959   6.310  2.2043  0.4289  0.9432
  402SOL    HW2 4200   1.797   4.869   6.400 -0.8950  1.9161 -0.9591
  403SOL     OW 4201   0.481   0.850   4.955 -0.3000  0.3112  0.2427
  403SOL    HW1 4202   0.423   0.769   4.959 -0.1307  0.2368  1.4685
  403SOL    HW2 4203   0.428   0.931   4.976 -0.4894  0.5521 -1.0746
  404SOL     OW 4204   4.859   0.993   4.865 -0.0239  0.3947  0.3357
  404SOL    HW1 4205   4.928   0.933   4.825  0.0300  0.7399 -0.0996
  404SOL    HW2 4206   4.877   1.087   4.838 -0.0279  0.6303  1.1294
  405SOL     OW 4207   1.341   4.526   3.807  0.2749 -0.4865  0.0024
  405SOL    HW1 4208   1.403   4.454   3.837  0.2381 -0.1719  0.8686
  405SOL    HW2 4209   1.329   4.521   3.708  0.3979 -1.5589  0.0359
  406SOL     OW 4210   4.140   1.404   2.682  0.2165 -0.4813 -0.1784
  406SOL    HW1 4211   4.068   1.445   2.738  0.1207  0.2838 -0.8459
  406SOL    HW2 4212   4.151   1.308   2.707  0.7121  0.0264  1.6819
  407SOL     OW 4213   0.844   0.139   3.842  0.1354  0.1625  0.5806
  407SOL    HW1 4214   0.904   0.082   3.787  1.0142 -0.4721  2.1428
  407SOL    HW2 4215   0.893   0.220   3.873 -0.2354  0.3227  0.7610
  408SOL     OW 4216   0.216   1.678   5.589  0.1886 -0.2812 -0.0261
  408SOL    HW1 4217   0.120   1.691   5.613 -0.2037 -0.1549 -1.5378
  408SOL    HW2 4218   0.254   1.602   5.642 -1.1296 -1.1958 -0.3302
  409SOL     OW 4219   0.759   1.567   5.831 -0.1399 -0.0357  0.0236
  409SOL    HW1 4220   0.723   1.506   5.761  0.1332 -0.4427  0.2326
  409SOL    HW2 4221   0.832   1.521   5.882  0.4904  0.6788 -0.2112
  410SOL     OW 4222   0.295   1.254   4.233  0.2540  0.5256  0.6796
  410SOL    HW1 4223   0.342   1.272   4.146  1.1503 -3.1186  0.2462
  410SOL    HW2 4224   0.363   1.242   4.305 -0.3015  0.1818  1.1490
  411SOL     OW 4225   3.724   0.748   3.037 -0.2387 -0.0688  0.2037
  411SOL    HW1 4226   3.703   0.711   2.947 -1.1142 -0.3685  0.5249
  411SOL    HW2 4227   3.675   0.833   3.050 -0.0660  0.0048  0.3821
  412SOL     OW 4228   0.245   0.214   3.573  0.0422 -0.7969 -0.0402
  412SOL    HW1 4229   0.279   0.296   3.526 -1.5766 -0.2475 -0.3202
  412SOL    HW2 4230   0.274   0.133   3.523  2.7672 -0.5272  0.9339
  413SOL     OW 4231   3.457   0.777   5.209 -0.0269 -0.2066 -0.5493
  413SOL    HW1 4232   3.530   0.710   5.196  0.1402  0.0503 -0.9442
  413SOL    HW2 4233   3.493   0.869   5.191 -0.5782 -0.1255 -1.2240
  414SOL     OW 4234   0.621   4.413   3.638  0.5243  0.0980  0.4841
  414SOL    HW1 4235   0.538   4.392   3.587  1.0128 -0.4115 -0.1299
  414SOL    HW2 4236   0.679   4.474   3.582  0.5356  0.5043  0.9323
  415SOL     OW 4237   4.359   4.854   4.771 -0.0033  0.2371  0.3832
  415SOL    HW1 4238   4.386   4.830   4.677 -1.7860  0.4504 -0.2152
  415SOL    HW2 4239   4.282   4.917   4.769 -2.7397 -2.7638  1.9241
  416SOL     OW 4240   4.842   0.466   6.991  0.9154 -0.4257 -0.6383
  416SOL    HW1 4241   4.896   0.537   6.947  1.3214 -0.2890  0.0712
  416SOL    HW2 4242   4.785   0.506   7.063 -1.1877 -0.3413 -2.2512
  417SOL     OW 4243   3.319   0.017   4.985  0.6076  0.1241  0.0319
  417SOL    HW1 4244   3.327   0.054   4.893  1.7422 -1.1148 -0.4056
  417SOL    HW2 4245   3.331   0.090   5.052  1.5662  0.7511 -0.7943
  418SOL     OW 4246   2.035   0.241   4.058 -0.2117  0.8618 -0.4080
  418SOL    HW1 4247   2.098   0.311   4.093 -0.7511  1.3835 -0.4707
  418SOL    HW2 4248   1.957   0.285   4.015 -1.6335  0.2447  1.4249
  419SOL     OW 4249   1.294   0.251   5.186  0.3573  0.0258  0.2374
  419SOL    HW1 4250   1.277   0.347   5.209  0.4195  0.3447 -1.0017
  419SOL    HW2 4251   1.240   0.192   5.247  0.3195  0.8365  1.0101
  420SOL     OW 4252   4.759   0.935   3.615  0.2492  0.3550  0.5677
  420SOL    HW1 4253   4.763   0.982   3.527  0.9992 -0.2530  0.2655
  420SOL    HW2 4254   4.666   0.939   3.650 -0.3949 -0.5383 -0.9030
  421SOL     OW 4255   1.067   1.428   5.265  0.6186 -0.6286  0.0626
  421SOL    HW1 4256   1.061   1.389   5.173  1.6129 -1.2190  0.2373
  421SOL    HW2 4257   1.073   1.528   5.258 -0.0648 -0.6159 -0.4691
  422SOL     OW 4258   0.850   0.280   5.844 -0.4486  0.0904  0.4152
  422SOL    HW1 4259   0.925   0.316   5.788  0.1589 -1.0877  0.4463
  422SOL    HW2 4260   0.857   0.181   5.849 -2.0196 -0.0356  0.4374
  423SOL     OW 4261   0.130   0.013   4.342 -0.3012 -0.0537  0.5643
  423SOL    HW1 4262   0.073  -0.057   4.298 -1.9449  0.8206  1.2169
  423SOL    HW2 4263   0.181   0.063   4.272 -0.1722 -0.9950 -0.0225
  424SOL     OW 4264   0.806   0.703   4.198  0.2049 -0.4005  0.1550
  424SOL    HW1 4265   0.789   0.780   4.136  0.6865 -0.9407 -0.6704
  424SOL    HW2 4266   0.723   0.684   4.251 -0.7218 -0.8999 -1.4242
  425SOL     OW 4267   4.673   4.661   4.813 -0.3762  0.4745  0.0099
  425SOL    HW1 4268   4.739   4.587   4.828 -0.6134 -0.0353 -1.3176
  425SOL    HW2 4269   4.581   4.628   4.831 -0.5160  0.3253 -0.9450
  426SOL     OW 4270   2.533   0.611   3.995 -0.3327 -0.2005  0.2345
  426SOL    HW1 4271   2.538   0.601   3.895  1.0875  0.3583  0.2307
  426SOL    HW2 4272   2.447   0.656   4.018  0.2511  1.6507 -0.9464
  427SOL     OW 4273   0.947   0.555   3.395 -0.8719 -0.7688  0.6066
  427SOL    HW1 4274   0.880   0.627   3.378 -1.7271 -2.2350 -3.6979
  427SOL    HW2 4275   1.037   0.584   3.361 -1.3371 -1.7672 -1.6564
  428SOL     OW 4276   1.471   0.959   4.914 -0.6169 -0.5653  0.1383
  428SOL    HW1 4277   1.451   0.966   4.816 -1.2726 -2.0100  0.1451
  428SOL    HW2 4278   1.431   1.037   4.961 -1.6043 -0.6108 -0.5723
  429SOL     OW 4279   1.039   4.674   5.520 -0.6308  0.5219 -0.8906
  429SOL    HW1 4280   0.966   4.716   5.574 -0.2603  0.6766 -0.4974
  429SOL    HW2 4281   1.124   4.674   5.573 -0.5966 -0.6619 -0.9053
  430SOL     OW 4282   0.766   0.465   5.277 -0.1746 -0.6422  0.0385
  430SOL    HW1 4283   0.700   0.389   5.274 -0.0275 -0.7454 -0.6259
  430SOL    HW2 4284   0.742   0.527   5.352 -1.5439 -0.2008 -0.7471
  431SOL     OW 4285   0.947   0.812   4.947 -0.2044 -0.0517  0.1913
  431SOL    HW1 4286   1.024   0.797   4.884  0.2522 -0.8999  0.9315
  431SOL    HW2 4287   0.982   0.844   5.035 -0.5835 -1.6099  0.9281
  432SOL     OW 4288   1.169   4.796   4.832 -0.1380 -0.1411 -0.1533
  432SOL    HW1 4289   1.131   4.851   4.757  0.1486  2.2423  1.3397
  432SOL    HW2 4290   1.129   4.826   4.918 -1.6497 -3.8653  0.6268
  433SOL     OW 4291   0.753   1.309   4.749  0.2351 -0.1658  0.4119
  433SOL    HW1 4292   0.769   1.286   4.653  0.1548 -0.5191  0.4844
  433SOL    HW2 4293   0.839   1.307   4.799  0.7070  2.3230 -0.1307
  434SOL     OW 4294   1.413   0.701   5.336  0.3047 -0.3327 -0.0348
  434SOL    HW1 4295   1.349   0.753   5.279  0.8481 -0.3304 -0.6658
  434SOL    HW2 4296   1.403   0.728   5.431 -0.0282  0.2986 -0.2407
  435SOL     OW 4297   0.889   4.564   5.068  0.3900 -0.1024  0.0379
  435SOL    HW1 4298   0.836   4.649   5.079  0.7760  0.0696  0.6264
  435SOL    HW2 4299   0.955   4.557   5.143  1.8876  0.1676 -1.2107
  436SOL     OW 4300   0.804   1.381   3.644 -0.5312  0.3583 -0.4224
  436SOL    HW1 4301   0.871   1.397   3.716 -1.0565 -0.1395  0.1848
  436SOL    HW2 4302   0.851   1.347   3.562  0.0722  0.9816 -0.3431
  437SOL     OW 4303   0.875   2.815   5.249  0.1597  0.1397 -0.1455
  437SOL    HW1 4304   0.966   2.851   5.270 -0.3748  1.1495  0.5429
  437SOL    HW2 4305   0.883   2.721   5.219  1.5086  0.4568 -0.8670
  438SOL     OW 4306   0.287   4.931   6.053 -0.0742 -0.0713 -0.0312
  438SOL    HW1 4307   0.246   4.981   5.977 -1.2369 -0.0323  0.6083
  438SOL    HW2 4308   0.326   4.996   6.118  0.1763 -0.0859 -0.1722
  439SOL     OW 4309   0.715   1.042   4.942 -0.3580 -0.0886 -0.0751
  439SOL    HW1 4310   0.716   1.080   4.849 -1.0664  0.2311  0.0398
  439SOL    HW2 4311   0.774   1.096   5.001 -2.0144  1.4146  0.2881
  440SOL     OW 4312   4.514   4.697   5.413 -0.4563  0.3342 -0.3936
  440SOL    HW1 4313   4.479   4.747   5.334 -0.7479 -0.9452 -1.1119
  440SOL    HW2 4314   4.592   4.641   5.385 -0.3567  0.1160  0.3010
  441SOL     OW 4315   0.845   0.808   3.154  0.6830 -0.4200  0.2625
  441SOL    HW1 4316   0.790   0.828   3.235 -0.1058  1.9008 -0.7677
  441SOL    HW2 4317   0.939   0.839   3.168  0.1717  1.4711 -0.2327
  442SOL     OW 4318   0.663   0.784   2.701 -0.0727  0.2185 -0.5786
  442SOL    HW1 4319   0.651   0.772   2.602 -1.9738  0.6038 -0.4291
  442SOL    HW2 4320   0.686   0.696   2.742 -1.1508 -0.3566 -1.1456
  443SOL     OW 4321   4.924   4.916   5.474  0.5109  0.1093 -0.0070
  443SOL    HW1 4322   4.933   5.013   5.499  1.1597 -0.2422  1.1857
  443SOL    HW2 4323   4.985   4.862   5.531 -0.3565 -1.0835 -0.1933
  444SOL     OW 4324   0.873   2.348   4.529  0.2378  0.4147  0.4229
  444SOL    HW1 4325   0.922   2.328   4.444 -1.7189 -2.4466 -0.1819
  444SOL    HW2 4326   0.789   2.399   4.508 -0.1584 -0.1441  0.6077
  445SOL     OW 4327   4.559   2.919   6.072 -0.4399 -0.5870 -0.4010
  445SOL    HW1 4328   4.467   2.883   6.084 -0.9279  1.3680  3.3901
  445SOL    HW2 4329   4.555   3.018   6.060  1.1138 -0.2364  1.3670
  446SOL     OW 4330   1.003   1.201   3.850 -0.1996 -0.4034 -0.6765
  446SOL    HW1 4331   0.942   1.265   3.898 -0.8958 -0.0472 -1.9911
  446SOL    HW2 4332   0.949   1.122   3.819 -0.0665  0.0320 -2.0692
  447SOL     OW 4333   0.111   0.005   2.387  0.6971 -0.6649 -0.2614
  447SOL    HW1 4334   0.155  -0.006   2.476 -0.3121  1.7212  0.6245
  447SOL    HW2 4335   0.014  -0.019   2.394 -0.0025  1.9223  0.0541
  448SOL     OW 4336   1.495   4.197   4.687 -0.0872 -0.4994 -0.3370
  448SOL    HW1 4337   1.585   4.239   4.689  0.5329 -1.6919 -1.3975
  448SOL    HW2 4338   1.456   4.196   4.780  1.8992 -1.8438  0.5468
  449SOL     OW 4339   2.297   0.049   6.993 -0.3727  0.9968 -0.2243
  449SOL    HW1 4340   2.318  -0.036   6.944 -1.1713  1.4974 -1.4940
  449SOL    HW2 4341   2.259   0.028   7.083 -1.0609 -0.0061 -0.7323
  450SOL     OW 4342   4.301   0.653   4.901 -0.0442 -0.3326 -0.5804
  450SOL    HW1 4343   4.239   0.717   4.946 -0.2774 -1.2976  0.5330
  450SOL    HW2 4344   4.338   0.694   4.817 -2.4028  0.1747 -1.4477
  451SOL     OW 4345   0.269   0.177   5.842 -0.2112  0.4640  0.1229
  451SOL    HW1 4346   0.205   0.201   5.768 -0.5763  2.5224  1.0510
  451SOL    HW2 4347   0.281   0.256   5.902  1.5511 -0.5866  1.2058
  452SOL     OW 4348   4.948   4.425   3.550  0.0585 -0.3937 -0.5652
  452SOL    HW1 4349   4.859   4.405   3.508  0.6077  0.1392 -2.0605
  452SOL    HW2 4350   5.017   4.433   3.478  0.7523  2.1675  0.2770
  453SOL     OW 4351   0.214   1.527   4.409 -0.2845 -0.0669  0.0798
  453SOL    HW1 4352   0.313   1.513   4.413 -0.3134  0.0243  1.9240
  453SOL    HW2 4353   0.169   1.441   4.386  0.1862 -0.2128 -0.3128
  454SOL     OW 4354   1.178   1.969   5.281 -0.4431 -0.1208 -0.1236
  454SOL    HW1 4355   1.097   2.000   5.232 -1.2230 -1.9395 -0.0518
  454SOL    HW2 4356   1.223   2.047   5.323 -0.7337  1.2765 -2.2268
  455SOL     OW 4357   0.794   4.406   4.362  0.2836  0.0835  0.3499
  455SOL    HW1 4358   0.803   4.313   4.399 -0.2278  0.1316  0.6059
  455SOL    HW2 4359   0.849   4.414   4.279 -0.3708 -0.7212 -0.1767
  456SOL     OW 4360   4.960   0.094   4.811  0.1817  0.1399 -0.1232
  456SOL    HW1 4361   5.037   0.030   4.809  0.5113  0.5225  0.2891
  456SOL    HW2 4362   4.971   0.161   4.737  0.1681  0.1048 -0.1569
  457SOL     OW 4363   1.996   4.811   5.346  0.5030  0.1079  0.2261
  457SOL    HW1 4364   1.968   4.901   5.378 -2.4169 -0.6437  0.0530
  457SOL    HW2 4365   1.946   4.788   5.262  1.2425 -1.6361  0.2158
  458SOL     OW 4366   4.787   2.646   4.939  0.1727 -0.2592  0.0497
  458SOL    HW1 4367   4.707   2.684   4.891  1.0505  1.6451  0.0213
  458SOL    HW2 4368   4.798   2.549   4.914 -2.3994 -0.7262  0.4500
  459SOL     OW 4369   1.702   0.272   6.716  0.0051 -0.0827 -0.3468
  459SOL    HW1 4370   1.722   0.368   6.737 -0.5929  0.1725 -0.9108
  459SOL    HW2 4371   1.768   0.239   6.649  0.9786 -0.4474  0.7589
  460SOL     OW 4372   0.398   4.951   5.738 -0.8189  0.1968 -0.0851
  460SOL    HW1 4373   0.371   4.955   5.641 -2.8847 -2.7008  0.2434
  460SOL    HW2 4374   0.339   5.012   5.791 -1.0831  0.2190 -0.4068
  461SOL     OW 4375   2.349   4.469   6.736  0.3961 -0.4245  0.6973
  461SOL    HW1 4376   2.272   4.525   6.706  1.1042  0.2788  0.1221
  461SOL    HW2 4377   2.414   4.460   6.661  0.6406 -1.4228  1.0207
  462SOL     OW 4378   3.587   4.360   6.317  0.3912 -0.2097 -0.2041
  462SOL    HW1 4379   3.597   4.459   6.329  3.1525 -0.5240  0.7815
  462SOL    HW2 4380   3.661   4.313   6.365 -1.1330 -2.8185 -0.2237
  463SOL     OW 4381   0.857   4.827   1.684 -0.4922  0.8675  0.1416
  463SOL    HW1 4382   0.852   4.730   1.663  0.9134  0.5337  1.1983
  463SOL    HW2 4383   0.785   4.876   1.635 -1.0396 -0.6566 -0.6230
  464SOL     OW 4384   1.154   1.923   7.409 -0.4093 -0.4707  0.2125
  464SOL    HW1 4385   1.064   1.904   7.371  0.2914 -0.1859 -1.6737
  464SOL    HW2 4386   1.144   1.968   7.498 -2.1141 -0.0237 -0.1801
  465SOL     OW 4387   1.826   0.871   7.856 -0.1511  0.2055  0.3179
  465SOL    HW1 4388   1.732   0.901   7.874  0.2085  1.7287 -0.2386
  465SOL    HW2 4389   1.839   0.860   7.757  0.2653 -0.0254  0.3946
  466SOL     OW 4390   4.529   4.083   7.015  0.1748  0.3408 -0.3863
  466SOL    HW1 4391   4.458   4.127   7.070 -0.4735 -0.8303 -0.2608
  466SOL    HW2 4392   4.532   4.126   6.924 -0.4462  0.6331 -0.2749
  467SOL     OW 4393   3.119   1.832   7.514 -0.3311 -0.0673  0.2587
  467SOL    HW1 4394   3.166   1.857   7.429  0.5670  1.8849  1.2452
  467SOL    HW2 4395   3.166   1.754   7.556  0.8111  0.5722  0.2096
  468SOL     OW 4396   0.085   2.292   6.348 -0.0228 -0.1711  0.0540
  468SOL    HW1 4397   0.056   2.388   6.354 -0.1356 -0.2263  0.3704
  468SOL    HW2 4398   0.031   2.236   6.411 -0.1559 -0.4919 -0.3351
  469SOL     OW 4399   1.065   1.742   7.614  0.0359 -0.4814  0.2205
  469SOL    HW1 4400   1.074   1.760   7.712  0.3632 -1.2622  0.3429
  469SOL    HW2 4401   0.998   1.805   7.575  2.1027  1.9282  0.3291
  470SOL     OW 4402   1.188   0.489   5.223 -0.2533 -0.7288  0.5300
  470SOL    HW1 4403   1.162   0.552   5.296  0.3953 -1.1737  1.1609
  470SOL    HW2 4404   1.107   0.436   5.194 -0.8073  0.4014 -0.0430
  471SOL     OW 4405   1.894   1.978   5.695  0.2055 -0.2681  0.5328
  471SOL    HW1 4406   1.842   1.988   5.780  1.1832  0.8355  1.0378
  471SOL    HW2 4407   1.906   1.881   5.673 -0.5482 -0.5507  1.3356
  472SOL     OW 4408   1.394   0.564   5.058  0.1906  0.0498 -0.5676
  472SOL    HW1 4409   1.313   0.536   5.109  1.0015  0.3593  0.9294
  472SOL    HW2 4410   1.414   0.660   5.076  0.1070  0.3701 -2.0318
  473SOL     OW 4411   4.759   1.934   5.592 -0.5574 -0.0237  0.1148
  473SOL    HW1 4412   4.681   1.988   5.560 -0.6311 -0.4268 -0.3910
  473SOL    HW2 4413   4.814   1.990   5.655  0.2658  1.2419 -1.6244
  474SOL     OW 4414   2.223   4.634   7.581  0.4405  0.8120 -0.0154
  474SOL    HW1 4415   2.157   4.564   7.553  0.9380  1.4836 -3.3534
  474SOL    HW2 4416   2.306   4.625   7.527  1.6054  2.2979  1.4438
  475SOL     OW 4417   1.734   1.870   0.202  0.0732  0.4080 -0.1970
  475SOL    HW1 4418   1.717   1.771   0.207  1.1314  0.1992 -0.4693
  475SOL    HW2 4419   1.696   1.905   0.116 -1.1439  0.4321  0.3247
  476SOL     OW 4420   0.538   1.546   0.947 -0.2875 -0.5736 -0.0275
  476SOL    HW1 4421   0.485   1.530   1.030 -0.4638  0.9731  0.1916
  476SOL    HW2 4422   0.634   1.521   0.964  0.0242  1.2653  1.2313
  477SOL     OW 4423   4.964   0.336   6.458 -0.7134 -0.1904 -0.0647
  477SOL    HW1 4424   5.013   0.420   6.435 -0.1295 -0.8858 -1.4258
  477SOL    HW2 4425   5.002   0.259   6.407 -0.6249 -1.4840  1.8502
  478SOL     OW 4426   2.465   0.144   5.385 -0.1226  0.2103  0.3494
  478SOL    HW1 4427   2.537   0.209   5.360 -0.1395  0.3644  0.6955
  478SOL    HW2 4428   2.460   0.137   5.485 -2.4283  2.3230  0.4768
  479SOL     OW 4429   0.051   0.788   0.800 -0.3591  0.2862  0.5166
  479SOL    HW1 4430  -0.025   0.738   0.758 -0.1442  2.2911 -2.5572
  479SOL    HW2 4431   0.128   0.726   0.815  0.1491 -0.4612 -3.7868
  480SOL     OW 4432   0.782   1.234   7.416 -0.0159  0.1417 -0.1588
  480SOL    HW1 4433   0.848   1.305   7.392 -0.6517  1.1852  1.0664
  480SOL    HW2 4434   0.830   1.155   7.454  0.6266  0.2699 -0.6905
  481SOL     OW 4435   4.953   0.678   6.876  0.2176  0.2208  0.0679
  481SOL    HW1 4436   5.048   0.709   6.882  0.1918  0.7036 -1.6262
  481SOL    HW2 4437   4.927   0.666   6.780 -0.5319 -2.8362  0.5572
  482SOL     OW 4438   4.821   2.490   5.923  0.1296 -0.4117  0.2928
  482SOL    HW1 4439   4.859   2.436   5.998 -0.0122 -1.4137 -0.3339
  482SOL    HW2 4440   4.724   2.468   5.911  1.1553 -4.4485 -3.5145
  483SOL     OW 4441   1.552   0.541   6.783  0.0462  0.0041 -1.0639
  483SOL    HW1 4442   1.529   0.495   6.869  1.2211 -1.1917 -1.3483
  483SOL    HW2 4443   1.471   0.585   6.745 -0.9382 -1.1361 -0.3318
  484SOL     OW 4444   1.969   0.692   6.546 -0.3111  0.6759  0.1612
  484SOL    HW1 4445   1.964   0.780   6.592 -0.3086  0.1854  1.1247
  484SOL    HW2 4446   1.949   0.704   6.448  1.3870  1.9912 -0.0770
  485SOL     OW 4447   1.159   2.085   7.664 -0.1832  0.5480 -0.0773
  485SOL    HW1 4448   1.099   2.136   7.603 -0.2329 -0.2749 -0.7419
  485SOL    HW2 4449   1.106   2.045   7.738 -0.2177  1.0612  0.1740
  486SOL     OW 4450   0.131   1.071   5.402  0.3074  0.1498 -0.6580
  486SOL    HW1 4451   0.194   1.063   5.479  0.3721  0.8959 -0.6283
  486SOL    HW2 4452   0.038   1.053   5.433  0.3292  0.4859 -0.3966
  487SOL     OW 4453   1.618   0.137   6.237  0.1245  0.0718 -0.2078
  487SOL    HW1 4454   1.587   0.062   6.180  0.5486 -0.4261  0.2123
  487SOL    HW2 4455   1.583   0.126   6.330 -1.3172  1.3495 -0.5484
  488SOL     OW 4456   0.773   2.021   7.204  0.2160 -0.3420  0.9111
  488SOL    HW1 4457   0.683   2.022   7.247 -0.2479 -1.8235  0.0225
  488SOL    HW2 4458   0.820   1.936   7.227  1.0714  0.0616  0.6952
  489SOL     OW 4459   4.809   1.310   7.423  0.5227 -0.1414  1.0077
  489SOL    HW1 4460   4.768   1.371   7.490  0.8610  1.7201 -0.3999
  489SOL    HW2 4461   4.750   1.230   7.410  1.5150 -1.7660  5.0844
  490SOL     OW 4462   4.538   1.706   5.471 -0.3926  0.0414 -0.6288
  490SOL    HW1 4463   4.531   1.757   5.385 -1.7613 -1.4306 -1.4360
  490SOL    HW2 4464   4.452   1.714   5.521 -1.2006 -2.5706 -1.4583
  491SOL     OW 4465   1.086   1.272   6.429 -0.5093 -0.0353 -0.4204
  491SOL    HW1 4466   1.006   1.323   6.462  0.5162  0.4065  1.5450
  491SOL    HW2 4467   1.136   1.327   6.363 -0.6474  0.5682 -0.0275
  492SOL     OW 4468   1.001   2.289   7.894  0.3092 -0.2084 -0.1982
  492SOL    HW1 4469   0.981   2.275   7.991  0.3390  0.8341 -0.0408
  492SOL    HW2 4470   1.100   2.278   7.879  0.1756 -1.3873 -0.3076
  493SOL     OW 4471   0.885   2.098   6.314  0.0281 -0.0081 -0.2409
  493SOL    HW1 4472   0.797   2.083   6.270  0.3109  2.0764 -1.6594
  493SOL    HW2 4473   0.942   2.017   6.304 -1.8179 -1.5879  1.1110
  494SOL     OW 4474   4.961   4.559   0.330 -0.6572  0.2663 -0.1148
  494SOL    HW1 4475   4.999   4.483   0.276 -0.9923 -1.2368  1.6650
  494SOL    HW2 4476   5.035   4.614   0.367 -0.4318  1.3028 -2.0062
  495SOL     OW 4477   0.482   1.758   5.809 -0.0625 -0.1017 -0.2937
  495SOL    HW1 4478   0.437   1.678   5.769 -3.3490  0.0324  2.5934
  495SOL    HW2 4479   0.433   1.840   5.783  0.8685  0.5371 -0.0844
  496SOL     OW 4480   1.875   4.171   6.150 -0.6110 -0.1767 -0.0808
  496SOL    HW1 4481   1.852   4.085   6.106 -0.2722 -0.4113  0.1990
  496SOL    HW2 4482   1.799   4.203   6.206 -0.2951 -0.8990  0.7692
  497SOL     OW 4483   4.451   4.769   1.036  0.1361 -0.1546 -0.2662
  497SOL    HW1 4484   4.446   4.684   0.983 -1.6763 -0.9048  0.9921
  497SOL    HW2 4485   4.520   4.760   1.107 -0.4554 -0.8405  0.2382
  498SOL     OW 4486   4.336   1.232   6.398  0.1019  0.1677 -0.1586
  498SOL    HW1 4487   4.384   1.286   6.328  1.7705 -0.1284  0.7169
  498SOL    HW2 4488   4.332   1.136   6.369 -0.6911  0.3139 -0.5810
  499SOL     OW 4489   2.230   2.535   0.107 -0.6257 -0.2148  0.0530
  499SOL    HW1 4490   2.198   2.485   0.188  0.1814 -0.7775  0.0429
  499SOL    HW2 4491   2.301   2.600   0.134  0.0429 -0.7964 -0.2673
  500SOL     OW 4492   4.635   4.237   7.746  0.0601 -0.2351 -0.3699
  500SOL    HW1 4493   4.640   4.311   7.679 -0.3417  0.2937  0.1688
  500SOL    HW2 4494   4.727   4.218   7.781  0.3624 -0.9139 -1.4760
  501SOL     OW 4495   0.901   0.729   6.050  0.4086  0.1773 -0.4560
  501SOL    HW1 4496   0.978   0.672   6.080 -2.1087 -2.6664  1.2336
  501SOL    HW2 4497   0.864   0.693   5.965 -0.2426  0.2213 -0.2023
  502SOL     OW 4498   1.075   2.751   7.413  0.5888 -0.2681  0.0942
  502SOL    HW1 4499   1.144   2.824   7.420  1.1417 -0.5232 -2.1253
  502SOL    HW2 4500   1.076   2.713   7.321 -0.9878 -1.8423  0.6826
  503SOL     OW 4501   3.987   4.874   6.660  0.2354  0.0692 -0.6478
  503SOL    HW1 4502   4.056   4.808   6.690 -0.6778 -0.6396 -0.0453
  503SOL    HW2 4503   3.896   4.834   6.669 -0.4329  1.7087  0.5978
  504SOL     OW 4504   2.542   4.576   6.018 -0.4375  0.3179 -0.1669
  504SOL    HW1 4505   2.541   4.522   5.934  2.4554 -2.8559  1.5813
  504SOL    HW2 4506   2.462   4.554   6.073 -0.0855 -1.0979 -0.1786
  505SOL     OW 4507   0.555   0.295   6.978  0.0878 -0.7456 -0.1372
  505SOL    HW1 4508   0.599   0.238   7.048  2.1674 -0.3483 -1.0388
  505SOL    HW2 4509   0.591   0.271   6.888 -1.3466 -0.1469 -0.8922
  506SOL     OW 4510   2.718   0.299   5.588  0.6668 -0.0859  0.1712
  506SOL    HW1 4511   2.777   0.378   5.603  3.5948 -2.3100  1.2592
  506SOL    HW2 4512   2.705   0.286   5.489  1.5141  0.7490 -0.0645
  507SOL     OW 4513   0.874   4.738   6.412 -0.2499  0.3632 -0.1959
  507SOL    HW1 4514   0.899   4.834   6.411  0.2975  0.2210 -1.0150
  507SOL    HW2 4515   0.793   4.725   6.470 -0.9700  1.4711 -0.9087
  508SOL     OW 4516   1.114   2.733   6.130 -0.4824  0.1377 -0.3185
  508SOL    HW1 4517   1.016   2.750   6.140 -0.4936  0.4765 -0.9658
  508SOL    HW2 4518   1.162   2.819   6.116 -0.0256  0.0206  0.4560
  509SOL     OW 4519   0.424   0.791   7.300  0.1917 -0.1102  0.4442
  509SOL    HW1 4520   0.493   0.860   7.281 -1.4092  1.6214  0.6632
  509SOL    HW2 4521   0.455   0.732   7.375  2.1300 -0.4869 -0.5986
  510SOL     OW 4522   1.001   0.673   5.353  0.1134 -0.5278 -0.2055
  510SOL    HW1 4523   0.915   0.641   5.312 -0.6293  1.3092 -0.1775
  510SOL    HW2 4524   1.017   0.767   5.325  1.0399 -0.1594  1.4920
  511SOL     OW 4525   4.010   0.749   5.672 -0.1096 -0.5953 -0.0557
  511SOL    HW1 4526   3.934   0.777   5.730 -0.1005  2.6085 -1.3804
  511SOL    HW2 4527   4.089   0.726   5.729  0.3073  3.5867  1.4101
  512SOL     OW 4528   2.278   4.265   6.904  0.1485  0.1324 -0.1346
  512SOL    HW1 4529   2.291   4.189   6.840  1.4483 -0.1691  0.4419
  512SOL    HW2 4530   2.275   4.351   6.854 -1.7800 -0.3063 -0.8374
  513SOL     OW 4531   1.810   0.534   0.976  0.0095 -0.4351 -0.6423
  513SOL    HW1 4532   1.763   0.546   0.889 -0.2285 -2.7228 -0.8803
  513SOL    HW2 4533   1.770   0.595   1.044 -0.6960  0.4181 -1.7855
  514SOL     OW 4534   0.351   0.340   7.311 -0.3724  0.3747 -0.0323
  514SOL    HW1 4535   0.439   0.385   7.297 -0.2634  0.6370  1.2889
  514SOL    HW2 4536   0.336   0.271   7.240  0.3115  1.1920 -0.9983
  515SOL     OW 4537   2.149   0.828   7.216 -0.0819 -0.0568 -0.2584
  515SOL    HW1 4538   2.213   0.904   7.210  0.0125 -0.2173 -1.6631
  515SOL    HW2 4539   2.164   0.766   7.139 -2.3617  0.2538 -1.0210
  516SOL     OW 4540   4.867   2.190   7.386 -0.2455 -0.2472  0.0576
  516SOL    HW1 4541   4.845   2.184   7.484 -1.3184 -0.7244 -0.2054
  516SOL    HW2 4542   4.795   2.239   7.338  0.5664  0.5093 -0.4149
  517SOL     OW 4543   4.706   0.870   5.619  0.0305 -0.3045  0.2958
  517SOL    HW1 4544   4.772   0.802   5.588 -0.1521  0.1456 -1.1090
  517SOL    HW2 4545   4.615   0.845   5.588 -0.6323 -1.2216  2.6914
  518SOL     OW 4546   0.944   3.669   4.286  0.2341 -0.3234  0.7838
  518SOL    HW1 4547   0.850   3.700   4.282  0.1105 -0.7970 -1.3291
  518SOL    HW2 4548   0.957   3.610   4.366 -1.4045 -0.7208  0.7780
  519SOL     OW 4549   0.641   2.496   7.924 -0.1666  0.5306 -0.2913
  519SOL    HW1 4550   0.602   2.584   7.899 -1.8062  0.0522  0.4119
  519SOL    HW2 4551   0.691   2.504   8.011  0.7002  0.9989 -0.8373
  520SOL     OW 4552   1.553   4.901   7.122 -0.3299  0.1880  0.6693
  520SOL    HW1 4553   1.471   4.929   7.171 -0.8168 -0.0711  0.0200
  520SOL    HW2 4554   1.567   4.960   7.043 -1.0384 -0.9885 -0.3758
  521SOL     OW 4555   0.592   0.647   7.466 -0.1148  0.0039  0.2487
  521SOL    HW1 4556   0.647   0.671   7.386 -2.0496 -0.1876 -1.1848
  521SOL    HW2 4557   0.646   0.587   7.525  0.0505 -3.3134 -2.9434
  522SOL     OW 4558   0.350   3.176   0.762  0.0071 -0.0881  0.5967
  522SOL    HW1 4559   0.442   3.145   0.787  0.3396  1.0652  0.8978
  522SOL    HW2 4560   0.333   3.157   0.666  0.7892  0.1798  0.3938
  523SOL     OW 4561   4.879   1.024   6.724 -0.5375  0.0592  0.2276
  523SOL    HW1 4562   4.919   0.987   6.808 -0.3124  0.2964  0.2263
  523SOL    HW2 4563   4.781   1.039   6.738 -0.5944 -0.3563  0.2895
  524SOL     OW 4564   2.245   0.707   6.988  0.3493  0.1190  0.7092
  524SOL    HW1 4565   2.344   0.717   7.001  0.5161  0.1233 -0.4826
  524SOL    HW2 4566   2.227   0.642   6.914 -0.5532 -0.1860  1.1803
  525SOL     OW 4567   0.641   0.319   6.230  0.0352 -0.3241 -0.2260
  525SOL    HW1 4568   0.609   0.350   6.141 -1.4703 -1.2021 -0.0304
  525SOL    HW2 4569   0.662   0.221   6.225 -1.0555 -0.6169  0.6132
  526SOL     OW 4570   0.990   1.656   6.137 -0.5522 -0.2277 -0.0608
  526SOL    HW1 4571   0.987   1.581   6.071  1.3291 -0.8592  0.5105
  526SOL    HW2 4572   0.901   1.701   6.140 -1.2942 -1.5063 -1.4803
  527SOL     OW 4573   1.144   0.718   6.443  0.6203 -0.3039  0.3658
  527SOL    HW1 4574   1.046   0.717   6.424  0.8526  1.4235 -1.1592
  527SOL    HW2 4575   1.181   0.625   6.432 -0.7074 -0.8413  0.2931
  528SOL     OW 4576   0.774   4.945   7.885  0.0347  0.8642 -0.0495
  528SOL    HW1 4577   0.780   5.001   7.802  0.3330  0.5602 -0.2265
  528SOL    HW2 4578   0.838   4.869   7.880 -2.7693 -1.6425 -1.4289
  529SOL     OW 4579   1.506   4.891   0.490  0.1542  0.5836 -0.1534
  529SOL    HW1 4580   1.453   4.948   0.428  1.2639  2.1180  0.2402
  529SOL    HW2 4581   1.512   4.798   0.454 -1.7080  0.6839 -0.8132
  530SOL     OW 4582   1.682   3.286   7.768  0.0098 -0.3774  0.3856
  530SOL    HW1 4583   1.764   3.314   7.819  0.5099 -1.1155  0.0048
  530SOL    HW2 4584   1.600   3.311   7.820  0.4394  1.1787  0.3693
  531SOL     OW 4585   4.748   4.820   1.565  0.5912  0.4605 -0.2354
  531SOL    HW1 4586   4.776   4.916   1.567  0.8118  0.3950 -0.1969
  531SOL    HW2 4587   4.651   4.814   1.542  0.5138  0.7069  0.0220
  532SOL     OW 4588   0.887   1.866   6.900 -0.3951 -0.3308  0.0774
  532SOL    HW1 4589   0.829   1.833   6.826  0.5540 -0.7350 -0.4971
  532SOL    HW2 4590   0.889   1.798   6.973  1.3548 -1.5067 -0.9939
  533SOL     OW 4591   4.888   4.794   6.305 -0.2486  0.2235  0.3167
  533SOL    HW1 4592   4.878   4.874   6.363 -1.6889  1.1002 -1.0504
  533SOL    HW2 4593   4.827   4.722   6.337 -0.9711  0.6707 -0.0361
  534SOL     OW 4594   0.762   3.611   5.530 -0.3484 -0.1341 -0.0937
  534SOL    HW1 4595   0.693   3.539   5.529  0.4412 -0.9343  0.8315
  534SOL    HW2 4596   0.752   3.669   5.449 -1.5501 -0.7457 -0.3979
  535SOL     OW 4597   2.620   0.461   5.026  0.0711  0.1226  0.0453
  535SOL    HW1 4598   2.651   0.516   5.103 -0.4301  0.5845 -0.0772
  535SOL    HW2 4599   2.568   0.518   4.962 -0.1021 -0.3990 -0.2905
  536SOL     OW 4600   4.695   4.614   1.158  0.3429 -0.1789 -0.4614
  536SOL    HW1 4601   4.722   4.589   1.251 -0.3428 -0.7492 -0.4057
  536SOL    HW2 4602   4.759   4.682   1.122 -0.1265  1.0437  0.9070
  537SOL     OW 4603   0.440   1.237   7.667 -0.0096 -0.4004  0.4981
  537SOL    HW1 4604   0.425   1.268   7.573  0.8912  0.2636  0.5563
  537SOL    HW2 4605   0.476   1.313   7.721  0.1948 -0.9846  1.1912
  538SOL     OW 4606   0.627   2.216   6.434  0.2839 -0.0959  0.4857
  538SOL    HW1 4607   0.711   2.185   6.477 -0.0083 -1.4982  0.1122
  538SOL    HW2 4608   0.635   2.207   6.335  0.1562  1.0027  0.3638
  539SOL     OW 4609   1.615   1.580   7.635 -0.1894 -0.5629  0.0912
  539SOL    HW1 4610   1.519   1.577   7.661 -0.0365 -2.5945  0.6380
  539SOL    HW2 4611   1.639   1.672   7.602 -1.4188  1.0206  3.2447
  540SOL     OW 4612   0.611   0.656   6.853 -0.0383  0.6960 -0.2847
  540SOL    HW1 4613   0.545   0.586   6.880  0.9877  0.4182  1.7012
  540SOL    HW2 4614   0.591   0.741   6.902 -1.0126  1.7209 -2.3487
  541SOL     OW 4615   1.968   4.599   6.386 -0.4035  0.1972 -0.4625
  541SOL    HW1 4616   2.063   4.612   6.361  0.0647 -1.8369  0.1004
  541SOL    HW2 4617   1.957   4.615   6.484 -0.3300 -0.9469 -0.2542
  542SOL     OW 4618   2.956   4.378   5.722 -0.0874 -0.0567 -0.1638
  542SOL    HW1 4619   2.942   4.290   5.676  0.7840  0.3657 -1.2781
  542SOL    HW2 4620   3.053   4.390   5.741 -0.1481  0.8349 -0.3791
  543SOL     OW 4621   4.232   1.968   5.505 -0.5060  0.5858  0.2553
  543SOL    HW1 4622   4.155   1.925   5.458  0.7288 -0.3336 -1.0021
  543SOL    HW2 4623   4.281   1.899   5.558  1.4885  0.3149 -1.7753
  544SOL     OW 4624   3.688   4.760   7.874  0.5948 -0.5372  0.4823
  544SOL    HW1 4625   3.744   4.841   7.890  0.8992 -1.0670  2.2967
  544SOL    HW2 4626   3.716   4.717   7.788  0.1360  1.4836 -0.7290
  545SOL     OW 4627   1.645   4.801   0.110  0.1259 -0.2815 -0.0538
  545SOL    HW1 4628   1.596   4.744   0.177  0.8074 -1.2211 -0.3314
  545SOL    HW2 4629   1.614   4.895   0.118 -2.8307 -1.0465 -1.2053
  546SOL     OW 4630   4.697   1.883   6.308  0.0714 -0.0437 -0.0715
  546SOL    HW1 4631   4.628   1.827   6.354 -1.6398  0.0265 -2.3872
  546SOL    HW2 4632   4.704   1.972   6.353 -1.5675  0.0321  0.0993
  547SOL     OW 4633   0.039   1.215   6.905  0.0009 -0.0799  0.0596
  547SOL    HW1 4634   0.133   1.209   6.874  0.3470  0.7627  0.8883
  547SOL    HW2 4635   0.031   1.176   6.997 -0.8804 -1.9786 -0.7773
  548SOL     OW 4636   4.869   3.155   5.894 -0.0202 -0.0324  0.1227
  548SOL    HW1 4637   4.817   3.166   5.979  0.5006 -0.1219  0.4597
  548SOL    HW2 4638   4.951   3.101   5.912 -0.9474 -1.8581 -0.8621
  549SOL     OW 4639   4.389   0.474   7.661  0.1783 -0.0500  0.1181
  549SOL    HW1 4640   4.488   0.460   7.658  0.0207 -1.8645 -3.7099
  549SOL    HW2 4641   4.347   0.404   7.717  0.9544 -0.1389  0.6075
  550SOL     OW 4642   4.185   4.084   7.082  0.4913 -0.2865 -0.1137
  550SOL    HW1 4643   4.191   3.990   7.115 -0.9382 -0.6602 -0.8570
  550SOL    HW2 4644   4.273   4.130   7.096  1.4657 -1.9636 -0.4729
  551SOL     OW 4645   4.883   4.453   6.825 -0.2482  0.3277 -0.2159
  551SOL    HW1 4646   4.959   4.412   6.775  0.1732  1.2396 -0.3458
  551SOL    HW2 4647   4.871   4.405   6.912  2.0607  1.6238  0.9397
  552SOL     OW 4648   0.224   1.293   5.960  0.0827 -0.1597 -0.2218
  552SOL    HW1 4649   0.254   1.374   5.910 -0.8346  2.2210  2.8184
  552SOL    HW2 4650   0.304   1.245   5.996  0.6080  2.0014  1.6783
  553SOL     OW 4651   1.493   0.445   6.412 -0.1969 -0.2554 -0.3239
  553SOL    HW1 4652   1.528   0.353   6.431 -1.7096 -0.7193  0.3840
  553SOL    HW2 4653   1.559   0.495   6.356  0.8550 -1.6146 -0.3473
  554SOL     OW 4654   4.361   0.230   5.764 -0.4189 -1.3160  0.5161
  554SOL    HW1 4655   4.340   0.282   5.846  0.7130  1.2387 -0.6730
  554SOL    HW2 4656   4.369   0.293   5.686  2.8536 -3.0153 -0.7153
  555SOL     OW 4657   4.718   1.526   5.688 -0.3436  0.7141 -0.7880
  555SOL    HW1 4658   4.678   1.464   5.621 -1.5134  0.5652  0.0118
  555SOL    HW2 4659   4.720   1.481   5.777  1.0957  0.9430 -0.6853
  556SOL     OW 4660   0.540   1.164   4.353 -0.1966 -0.0288 -0.3119
  556SOL    HW1 4661   0.597   1.214   4.419  0.1592  0.4116 -0.9402
  556SOL    HW2 4662   0.578   1.176   4.261 -2.4925  2.0591 -1.0804
  557SOL     OW 4663   1.471   0.523   5.939  0.5170  0.7033  0.2986
  557SOL    HW1 4664   1.485   0.543   5.842 -1.8679  0.0118 -0.2676
  557SOL    HW2 4665   1.532   0.449   5.967  0.0150 -0.3262 -1.1965
  558SOL     OW 4666   3.957   0.387   6.156  0.3866  0.1630 -0.9464
  558SOL    HW1 4667   4.038   0.330   6.164  0.6288  0.7410  1.3938
  558SOL    HW2 4668   3.984   0.479   6.126  0.8219  0.7089  0.9881
  559SOL     OW 4669   3.735   1.916   7.122 -0.1423 -0.0524  0.2259
  559SOL    HW1 4670   3.751   2.003   7.168  1.0324  0.0990 -0.4146
  559SOL    HW2 4671   3.762   1.924   7.025  1.1591 -1.4390  0.4269
  560SOL     OW 4672   0.181   1.020   3.955 -0.3646  0.1968 -0.5737
  560SOL    HW1 4673   0.245   0.945   3.973  1.7008  2.0784  0.4001
  560SOL    HW2 4674   0.137   1.047   4.041  0.8446  1.7365 -0.4140
  561SOL     OW 4675   1.270   4.542   7.169 -0.2904  0.1286 -0.3621
  561SOL    HW1 4676   1.172   4.538   7.148 -0.2166 -0.5866 -0.5911
  561SOL    HW2 4677   1.315   4.605   7.105 -0.7199  1.0896  0.2542
  562SOL     OW 4678   0.869   0.593   6.517  0.0431 -0.6036 -0.8254
  562SOL    HW1 4679   0.899   0.508   6.560 -0.7414 -0.0873  0.8230
  562SOL    HW2 4680   0.867   0.581   6.418  1.6409 -1.9362 -0.7436
  563SOL     OW 4681   1.296   1.825   6.376  0.2034 -0.4866  0.1381
  563SOL    HW1 4682   1.342   1.913   6.384 -0.4692 -0.3290  4.9062
  563SOL    HW2 4683   1.211   1.837   6.325  1.1121  1.0811 -1.1256
  564SOL     OW 4684   0.418   4.276   7.067 -0.3732 -0.3610 -0.3589
  564SOL    HW1 4685   0.326   4.276   7.028  0.7513  0.2352 -3.2382
  564SOL    HW2 4686   0.480   4.223   7.009  1.7446  1.7589 -0.2243
  565SOL     OW 4687   0.823   4.770   0.692 -0.2977 -0.0882 -0.1541
  565SOL    HW1 4688   0.808   4.842   0.760 -0.2610  0.4565 -0.7168
  565SOL    HW2 4689   0.747   4.705   0.696 -1.3196  1.0075 -0.9123
  566SOL     OW 4690   0.916   0.440   6.763 -0.0506  0.0093  0.2977
  566SOL    HW1 4691   0.893   0.537   6.773  0.4736  0.4920 -2.4135
  566SOL    HW2 4692   0.834   0.385   6.775 -0.6888  0.9274  0.2777
  567SOL     OW 4693   0.246   2.101   7.432  0.2154  0.0426 -0.0184
  567SOL    HW1 4694   0.230   2.180   7.491  0.0980 -0.8837  1.2468
  567SOL    HW2 4695   0.200   2.114   7.345 -0.4861  1.0050  0.4802
  568SOL     OW 4696   4.539   1.591   6.031  0.2077 -0.8275  0.2339
  568SOL    HW1 4697   4.526   1.617   5.935 -0.8863 -1.0481  0.3113
  568SOL    HW2 4698   4.464   1.628   6.086  0.4959 -1.2243  0.9011
  569SOL     OW 4699   1.217   4.459   6.153 -0.2060  0.4400  0.1132
  569SOL    HW1 4700   1.192   4.464   6.056 -1.8853 -3.4277  0.1672
  569SOL    HW2 4701   1.135   4.445   6.208  1.0285 -1.0504  1.6689
  570SOL     OW 4702   0.347   0.060   7.204  0.1238  0.1506  0.2413
  570SOL    HW1 4703   0.328   0.083   7.108  1.3772  0.2595  0.0067
  570SOL    HW2 4704   0.264   0.074   7.258 -0.7296 -0.3209 -0.8943
  571SOL     OW 4705   4.214   1.501   6.430 -0.5625 -0.5537 -0.1305
  571SOL    HW1 4706   4.195   1.555   6.348  0.7889  0.7491  0.3774
  571SOL    HW2 4707   4.198   1.404   6.410 -0.6690 -0.2261 -1.8045
  572SOL     OW 4708   2.392   4.840   6.227 -0.7619 -0.3056  0.6603
  572SOL    HW1 4709   2.335   4.892   6.163 -3.2244 -1.3319  1.8663
  572SOL    HW2 4710   2.403   4.891   6.312 -1.0089 -0.6420  0.9004
  573SOL     OW 4711   0.775   3.339   0.033 -0.4401  0.0673 -0.0795
  573SOL    HW1 4712   0.786   3.280   0.113  0.3947 -0.2305 -0.4136
  573SOL    HW2 4713   0.816   3.296  -0.047  0.6374  1.3045 -0.2223
  574SOL     OW 4714   1.882   4.468   0.320  0.2671  0.0072  0.8584
  574SOL    HW1 4715   1.785   4.444   0.311  0.6112 -1.3131  0.5375
  574SOL    HW2 4716   1.912   4.517   0.238 -0.8660  3.2351  2.2157
  575SOL     OW 4717   4.290   3.639   0.409  0.2641  0.0558  0.1573
  575SOL    HW1 4718   4.191   3.656   0.407  0.5601  2.5841  2.0110
  575SOL    HW2 4719   4.338   3.725   0.430  2.9524 -0.8939 -1.5725
  576SOL     OW 4720   3.700   1.515   0.224  0.5263 -0.0563 -0.0360
  576SOL    HW1 4721   3.689   1.433   0.280 -1.0355  0.7923  0.9551
  576SOL    HW2 4722   3.771   1.573   0.264  1.1378 -0.5802 -0.3433
  577SOL     OW 4723   2.040   2.590   7.287  0.4513  0.5726 -0.1614
  577SOL    HW1 4724   2.022   2.614   7.383  1.9829  1.0597  0.0259
  577SOL    HW2 4725   2.090   2.664   7.242  1.7548 -0.5711 -0.6820
  578SOL     OW 4726   4.636   1.586   7.114  0.1392 -0.9134  0.0280
  578SOL    HW1 4727   4.560   1.637   7.072 -0.5347 -1.8932  0.0236
  578SOL    HW2 4728   4.611   1.490   7.122  0.6403 -0.9267  1.7927
  579SOL     OW 4729   0.099   1.421   6.378 -0.1113 -0.2244 -0.3559
  579SOL    HW1 4730   0.057   1.355   6.440 -1.7007 -0.8910 -2.0757
  579SOL    HW2 4731   0.028   1.471   6.329  1.0692  2.1526  0.1971
  580SOL     OW 4732   3.112   0.641   5.540 -0.3742  0.4633 -0.2844
  580SOL    HW1 4733   3.032   0.609   5.589 -1.3191  2.2092 -0.5910
  580SOL    HW2 4734   3.171   0.693   5.601 -1.0691  1.8135 -0.7072
  581SOL     OW 4735   1.238   0.657   7.350 -0.2395  0.2116  0.2923
  581SOL    HW1 4736   1.143   0.690   7.349 -0.5240 -0.5317 -1.3563
  581SOL    HW2 4737   1.239   0.559   7.368 -0.2953 -0.8117 -4.0295
  582SOL     OW 4738   3.055   0.664   5.255 -0.5443 -0.0128  0.0496
  582SOL    HW1 4739   3.087   0.693   5.345  0.3862  4.9322 -1.5697
  582SOL    HW2 4740   3.126   0.609   5.210  0.1763 -0.0816  1.2462
  583SOL     OW 4741   4.335   1.254   6.692  0.1940  0.0642  0.0410
  583SOL    HW1 4742   4.321   1.166   6.738  1.3857 -0.5779 -0.7835
  583SOL    HW2 4743   4.332   1.241   6.593 -0.9178  1.1974 -0.1050
  584SOL     OW 4744   0.980   1.451   5.954 -0.0754 -0.2877  0.0185
  584SOL    HW1 4745   1.063   1.446   5.898 -0.1249 -2.2827  0.0613
  584SOL    HW2 4746   0.958   1.360   5.989 -0.9737  0.6204  1.9519
  585SOL     OW 4747   0.889   1.465   7.350 -0.1064 -0.3484  0.0893
  585SOL    HW1 4748   0.953   1.491   7.277  0.3032 -0.5072  0.3885
  585SOL    HW2 4749   0.820   1.536   7.360 -0.4312 -0.5327 -0.7586
  586SOL     OW 4750   1.221   0.473   6.464  0.2376  0.0271  0.1250
  586SOL    HW1 4751   1.216   0.433   6.556 -2.0200 -0.4832 -0.1613
  586SOL    HW2 4752   1.315   0.468   6.431  1.0810  0.1344  2.3541
  587SOL     OW 4753   4.574   2.126   6.495  0.0029  0.3709  0.0554
  587SOL    HW1 4754   4.553   2.079   6.580  0.8472  0.1293  0.1337
  587SOL    HW2 4755   4.489   2.141   6.443 -0.4175 -0.1302  0.5921
  588SOL     OW 4756   2.219   0.544   6.207 -0.0902 -0.1900  0.3361
  588SOL    HW1 4757   2.292   0.560   6.142 -0.4830  1.5053  0.2646
  588SOL    HW2 4758   2.175   0.456   6.188  1.4489 -0.9111 -0.0399
  589SOL     OW 4759   1.623   4.290   6.230  0.5755  0.6280 -0.0983
  589SOL    HW1 4760   1.618   4.288   6.329  1.0978  1.1205 -0.0554
  589SOL    HW2 4761   1.532   4.274   6.191 -0.7137  5.0229  0.5115
  590SOL     OW 4762   0.225   3.513   7.149 -0.2966  0.0098  0.4730
  590SOL    HW1 4763   0.312   3.562   7.142  0.8973 -1.9004  1.3248
  590SOL    HW2 4764   0.183   3.508   7.058  0.4112  1.0218  0.0652
  591SOL     OW 4765   0.075   0.931   6.356  0.2440  0.8326 -0.0931
  591SOL    HW1 4766   0.001   0.864   6.361  0.3566  0.7916  1.2169
  591SOL    HW2 4767   0.127   0.916   6.272  0.6242 -1.1323  0.4411
  592SOL     OW 4768   4.133   0.626   7.505  0.4075 -0.7657 -0.4196
  592SOL    HW1 4769   4.057   0.560   7.504  0.0900 -0.4750  1.0455
  592SOL    HW2 4770   4.217   0.579   7.530  0.8369 -1.1773 -2.5154
  593SOL     OW 4771   0.298   1.015   5.611 -0.3739 -0.0786 -0.3627
  593SOL    HW1 4772   0.393   1.046   5.610 -0.2266 -0.4923 -1.9555
  593SOL    HW2 4773   0.293   0.922   5.647 -0.4842  0.7024  1.8101
  594SOL     OW 4774   0.456   1.135   6.628 -0.4280  0.1622 -0.4435
  594SOL    HW1 4775   0.470   1.217   6.574  1.4578  0.2199  0.0586
  594SOL    HW2 4776   0.543   1.086   6.638 -1.3728 -1.5533 -0.1783
  595SOL     OW 4777   2.698   4.514   7.962  0.1914  0.1939 -0.0124
  595SOL    HW1 4778   2.662   4.527   7.870  0.3283 -0.7961 -0.2193
  595SOL    HW2 4779   2.692   4.600   8.013 -0.6699  0.5330 -0.6733
  596SOL     OW 4780   2.339   4.984   6.572 -0.3415 -0.5563  0.4249
  596SOL    HW1 4781   2.350   5.058   6.639 -0.7048  0.9810 -1.1504
  596SOL    HW2 4782   2.242   4.962   6.563 -0.2903 -0.7747  0.4047
  597SOL     OW 4783   1.549   4.616   4.776 -0.1149 -0.3550 -0.3635
  597SOL    HW1 4784   1.634   4.601   4.826 -0.5337 -0.7615  0.2386
  597SOL    HW2 4785   1.552   4.567   4.689  0.6604  0.4478 -0.8010
  598SOL     OW 4786   0.980   2.012   5.980 -0.2047 -0.0900 -0.1877
  598SOL    HW1 4787   0.927   2.024   5.896 -1.0323  0.3778  0.3776
  598SOL    HW2 4788   0.928   1.954   6.043 -0.3834  0.9606  0.6526
  599SOL     OW 4789   0.005   4.473   6.510  0.2955 -0.0357 -0.5888
  599SOL    HW1 4790   0.076   4.405   6.531 -1.6492 -1.7124  0.9547
  599SOL    HW2 4791   0.044   4.565   6.519  3.2146 -0.7999 -3.4639
  600SOL     OW 4792   1.976   3.812   7.510 -0.2845 -0.0962 -0.6749
  600SOL    HW1 4793   1.961   3.908   7.534  0.7998 -0.0587 -0.0493
  600SOL    HW2 4794   2.006   3.806   7.415  1.7033  0.4330 -0.1327
  601SOL     OW 4795   4.945   0.552   1.031 -0.1507  0.2073 -0.4410
  601SOL    HW1 4796   4.996   0.634   1.054 -1.1780  0.9559 -0.7863
  601SOL    HW2 4797   4.982   0.474   1.082  2.5345  0.3136 -2.0673
  602SOL     OW 4798   1.683   2.534   0.413  0.5576  0.0478 -0.1875
  602SOL    HW1 4799   1.770   2.543   0.364  1.5940 -0.9127  1.4263
  602SOL    HW2 4800   1.642   2.445   0.392  0.9957 -0.3584  0.6661
  603SOL     OW 4801   0.914   2.300   0.222 -0.1290  0.0415 -0.1225
  603SOL    HW1 4802   0.878   2.391   0.197 -1.5616 -0.2262  0.8549
  603SOL    HW2 4803   0.857   2.260   0.293  0.7859 -1.4376 -0.1814
  604SOL     OW 4804   1.725   1.898   0.639  0.2372  0.1867 -0.1403
  604SOL    HW1 4805   1.732   1.806   0.599  0.6950 -0.1149  0.6027
  604SOL    HW2 4806   1.652   1.898   0.707 -0.6600  0.7451 -1.0710
  605SOL     OW 4807   4.836   1.234   1.076  0.0268  0.2771 -0.5888
  605SOL    HW1 4808   4.928   1.209   1.106  0.1033 -0.1277 -1.1387
  605SOL    HW2 4809   4.788   1.152   1.044 -1.4294  0.0176  1.9834
  606SOL     OW 4810   2.185   0.758   7.484  0.5568 -0.5475 -0.0927
  606SOL    HW1 4811   2.147   0.757   7.392  1.1411 -0.0873 -0.3416
  606SOL    HW2 4812   2.216   0.666   7.507 -1.3131 -1.1157  0.3926
  607SOL     OW 4813   0.756   0.282   6.482 -0.0399 -0.5403 -0.2297
  607SOL    HW1 4814   0.850   0.283   6.447 -0.1988 -1.1502 -0.6961
  607SOL    HW2 4815   0.696   0.329   6.417 -0.0609 -0.1352  0.0769
  608SOL     OW 4816   0.206   2.070   7.152  0.0316  0.0434  0.0689
  608SOL    HW1 4817   0.276   2.004   7.126  0.1124  0.3204 -0.4197
  608SOL    HW2 4818   0.140   2.080   7.078 -1.5182 -1.5034  1.1538
  609SOL     OW 4819   1.076   3.829   7.554  0.3765  0.0572 -0.8984
  609SOL    HW1 4820   1.084   3.788   7.463  1.1709  0.4669 -1.0291
  609SOL    HW2 4821   1.167   3.835   7.595 -0.1075 -1.3049  0.4684
  610SOL     OW 4822   4.547   2.148   0.958 -0.0767  0.4985  0.2425
  610SOL    HW1 4823   4.481   2.105   1.020  2.1180 -0.5968  1.9528
  610SOL    HW2 4824   4.544   2.247   0.970  0.5542  0.2906  2.4332
  611SOL     OW 4825   0.304   1.374   0.406  0.4311  0.1321  0.7234
  611SOL    HW1 4826   0.217   1.363   0.453 -0.3982 -1.0994 -0.9975
  611SOL    HW2 4827   0.366   1.429   0.463 -1.4324  1.0346  1.9861
  612SOL     OW 4828   4.351   3.057   0.043  0.2968 -0.4282 -0.2750
  612SOL    HW1 4829   4.286   3.087  -0.026 -2.8276 -0.8188  2.2438
  612SOL    HW2 4830   4.384   2.965   0.021 -1.6567 -1.0830 -0.6264
  613SOL     OW 4831   1.455   2.084   7.307  0.0676  0.6045  0.0815
  613SOL    HW1 4832   1.555   2.080   7.307  0.0491 -0.0534  0.3072
  613SOL    HW2 4833   1.418   1.999   7.269 -0.4113  0.4220  0.9288
  614SOL     OW 4834   1.809   4.280   7.927  0.2828 -0.1461  0.1796
  614SOL    HW1 4835   1.709   4.281   7.932  0.2415  2.3099  0.2086
  614SOL    HW2 4836   1.838   4.335   7.848  1.6196  0.6348  1.1871
  615SOL     OW 4837   0.285   0.667   7.690 -0.7313 -0.1665 -0.3276
  615SOL    HW1 4838   0.220   0.725   7.641  0.6277 -0.3545 -2.4879
  615SOL    HW2 4839   0.369   0.718   7.705 -0.6126 -0.6077  0.5230
  616SOL     OW 4840   1.108   1.999   6.977 -0.3047 -0.0948 -0.0496
  616SOL    HW1 4841   1.030   1.960   6.929  1.0419 -2.5594 -0.4050
  616SOL    HW2 4842   1.188   2.000   6.917  0.0424  2.2510  0.3433
  617SOL     OW 4843   0.272   0.226   0.597 -0.9018 -0.3394  0.0700
  617SOL    HW1 4844   0.348   0.206   0.535 -0.8530 -0.2849  0.1119
  617SOL    HW2 4845   0.300   0.204   0.691 -0.7468  0.1988  0.1537
  618SOL     OW 4846   0.104   2.032   5.626 -0.0530 -0.1433 -0.5653
  618SOL    HW1 4847   0.098   1.998   5.532 -0.0205 -0.7337 -0.3588
  618SOL    HW2 4848   0.173   1.979   5.676  0.8066  0.9669 -0.5463
  619SOL     OW 4849   4.298   1.547   7.860 -0.4218  0.5548 -0.2954
  619SOL    HW1 4850   4.283   1.560   7.762  0.0720 -0.7694 -0.5587
  619SOL    HW2 4851   4.384   1.499   7.875  0.2746  2.0911  0.8796
  620SOL     OW 4852   2.232   3.111   7.869 -0.7180  0.5175  0.1049
  620SOL    HW1 4853   2.179   3.161   7.938 -0.6824  1.1028 -0.2858
  620SOL    HW2 4854   2.181   3.108   7.783  0.1204  1.6174 -0.4616
  621SOL     OW 4855   1.153   4.874   7.597 -0.3131 -0.3426  0.4029
  621SOL    HW1 4856   1.240   4.904   7.558 -0.1916 -0.1120  0.8503
  621SOL    HW2 4857   1.085   4.947   7.587 -0.2197 -0.1974  0.8269
  622SOL     OW 4858   3.804   4.237   6.444  0.6452  0.6845 -0.4481
  622SOL    HW1 4859   3.822   4.161   6.382  1.2722 -0.9272  1.5950
  622SOL    HW2 4860   3.889   4.286   6.463  0.8415 -0.0178  0.5728
  623SOL     OW 4861   1.134   2.188   6.136  0.1584  0.3156  0.0022
  623SOL    HW1 4862   1.149   2.090   6.153 -1.9579  0.3441  2.8899
  623SOL    HW2 4863   1.114   2.202   6.039  1.9518 -1.8469 -0.7647
  624SOL     OW 4864   0.612   1.484   0.355  0.2073  0.0363 -0.3398
  624SOL    HW1 4865   0.650   1.559   0.410  0.1145 -0.6463  0.6844
  624SOL    HW2 4866   0.654   1.398   0.382 -1.6142 -0.6684  0.4339
  625SOL     OW 4867   0.551   1.402   6.495 -0.1895 -0.4617 -0.3198
  625SOL    HW1 4868   0.621   1.388   6.426  0.2575  0.6650 -0.1250
  625SOL    HW2 4869   0.585   1.466   6.564 -1.1029 -0.5570  0.2370
  626SOL     OW 4870   1.819   1.294   7.774  0.2584 -0.8079 -0.5024
  626SOL    HW1 4871   1.765   1.346   7.840  0.9502 -2.1050  1.1520
  626SOL    HW2 4872   1.834   1.201   7.808 -0.7839 -2.0881 -3.3048
  627SOL     OW 4873   0.103   4.297   1.018  0.0242  0.1799  0.0169
  627SOL    HW1 4874   0.072   4.366   1.084 -0.0995  0.4515 -0.3234
  627SOL    HW2 4875   0.031   4.229   1.005  0.0433  0.1336  0.1507
  628SOL     OW 4876   2.120   4.637   7.200  0.6734  0.0309 -0.5873
  628SOL    HW1 4877   2.095   4.697   7.277 -0.1161  1.9725 -2.2705
  628SOL    HW2 4878   2.053   4.563   7.194  0.5775  0.0187  0.4287
  629SOL     OW 4879   1.588   0.627   0.717 -0.9072 -0.2495  0.1174
  629SOL    HW1 4880   1.522   0.669   0.779 -1.1220  0.2408 -0.4359
  629SOL    HW2 4881   1.611   0.691   0.644 -0.0061 -0.5081  0.1620
  630SOL     OW 4882   0.754   1.033   6.645  0.2422  0.3369  0.5715
  630SOL    HW1 4883   0.804   1.061   6.564 -3.9804 -0.7627 -2.7488
  630SOL    HW2 4884   0.773   0.936   6.664 -0.0357  0.1207 -0.2183
  631SOL     OW 4885   1.201   0.868   7.614 -0.0843 -0.2432  0.7988
  631SOL    HW1 4886   1.248   0.843   7.529 -0.8800  1.1220 -0.0882
  631SOL    HW2 4887   1.135   0.797   7.637 -1.2713  0.2618 -0.8529
  632SOL     OW 4888   2.876   0.161   0.164  0.0331 -0.0489  0.3349
  632SOL    HW1 4889   2.951   0.120   0.216  1.1109  1.3261 -0.0824
  632SOL    HW2 4890   2.903   0.169   0.068 -0.5333  0.7420  0.2394
  633SOL     OW 4891   2.470   1.377   0.138  0.1465 -0.2719  0.3682
  633SOL    HW1 4892   2.411   1.325   0.077  1.0470 -1.3442  0.3864
  633SOL    HW2 4893   2.497   1.463   0.094 -0.2047 -0.4692 -0.2338
  634SOL     OW 4894   2.071   0.921   5.239  0.2124  0.1813 -0.8311
  634SOL    HW1 4895   2.060   1.018   5.263 -0.0177 -0.1587  0.5032
  634SOL    HW2 4896   2.152   0.911   5.181  1.7611  0.8796  1.0890
  635SOL     OW 4897   3.010   4.539   7.411  0.5679  0.1771 -0.4079
  635SOL    HW1 4898   2.986   4.471   7.342  1.3192 -0.2291 -0.2752
  635SOL    HW2 4899   3.104   4.570   7.397  0.9857 -0.4321  0.8468
  636SOL     OW 4900   1.601   3.771   7.744 -0.0583 -0.6959  0.5850
  636SOL    HW1 4901   1.671   3.759   7.814  0.2742 -0.0997  0.3639
  636SOL    HW2 4902   1.641   3.756   7.653  0.0681  0.7075  0.3861
  637SOL     OW 4903   3.376   3.903   7.575 -0.3295  0.0634 -0.3132
  637SOL    HW1 4904   3.315   3.973   7.538 -1.4763 -1.2111 -0.9518
  637SOL    HW2 4905   3.357   3.890   7.672 -0.2700  0.4803 -0.2450
  638SOL     OW 4906   2.027   2.883   7.529 -0.5646 -0.0840 -0.0421
  638SOL    HW1 4907   1.927   2.882   7.530 -0.5857 -0.9230  1.7044
  638SOL    HW2 4908   2.060   2.841   7.445 -1.6886 -0.2495 -0.4162
  639SOL     OW 4909   0.705   1.236   0.448  0.1266 -0.0411  0.2519
  639SOL    HW1 4910   0.784   1.264   0.393 -1.1083  1.3838 -0.8682
  639SOL    HW2 4911   0.717   1.268   0.542  1.5472 -1.1560  0.4907
  640SOL     OW 4912   0.115   0.521   0.296  0.2387  0.2168 -0.0180
  640SOL    HW1 4913   0.043   0.545   0.230 -0.6022 -0.4500  0.6281
  640SOL    HW2 4914   0.093   0.562   0.385  0.8017  0.2263  0.1164
  641SOL     OW 4915   2.589   1.599   7.432  0.4580  0.3579  0.1334
  641SOL    HW1 4916   2.560   1.577   7.526 -2.1862 -1.9103 -1.0561
  641SOL    HW2 4917   2.546   1.685   7.403  0.4999  0.5698  0.6888
  642SOL     OW 4918   4.809   1.115   6.346 -1.1115  0.0187  0.1536
  642SOL    HW1 4919   4.725   1.067   6.320 -1.8338  0.6724  1.1751
  642SOL    HW2 4920   4.888   1.061   6.318 -1.8862 -1.3426  0.4783
  643SOL     OW 4921   0.038   0.772   7.574  0.0397  0.0065 -0.4522
  643SOL    HW1 4922   0.018   0.861   7.616  0.5217 -0.3082  0.4776
  643SOL    HW2 4923  -0.025   0.756   7.498  1.6044  2.2806 -2.3471
  644SOL     OW 4924   4.038   0.828   0.494 -0.7652 -0.2396 -0.6839
  644SOL    HW1 4925   4.012   0.924   0.484 -0.5762  0.0426  1.1782
  644SOL    HW2 4926   4.124   0.811   0.445 -0.2235  0.8115 -0.1181
  645SOL     OW 4927   1.993   2.215   7.567 -0.6158 -0.1972 -0.3390
  645SOL    HW1 4928   2.004   2.139   7.502  0.8420 -1.1968  0.9895
  645SOL    HW2 4929   1.974   2.178   7.658 -0.2121  1.0480  0.2744
  646SOL     OW 4930   0.940   4.147   0.974 -0.3693  0.1657  0.3446
  646SOL    HW1 4931   0.938   4.104   1.064  1.0956 -1.1707 -0.1999
  646SOL    HW2 4932   0.886   4.093   0.910  0.4147 -0.1657 -0.0552
  647SOL     OW 4933   4.457   2.551   0.871  0.0544  0.3163  0.2183
  647SOL    HW1 4934   4.538   2.500   0.903 -0.7312 -0.7661  0.5420
  647SOL    HW2 4935   4.448   2.539   0.773 -1.4084 -2.1879  0.5643
  648SOL     OW 4936   4.859   4.085   7.854  0.0225  0.4422 -0.2857
  648SOL    HW1 4937   4.823   3.997   7.824  0.0283  0.1701  0.4707
  648SOL    HW2 4938   4.923   4.120   7.786 -2.1367  1.2768 -1.9926
  649SOL     OW 4939   0.356   1.176   7.392  0.5455 -0.3446  0.4409
  649SOL    HW1 4940   0.273   1.226   7.367  0.3169 -0.9703 -0.0773
  649SOL    HW2 4941   0.331   1.093   7.442  0.8754 -0.3495  0.5973
  650SOL     OW 4942   4.963   0.697   0.503 -0.6990 -0.5462 -0.0115
  650SOL    HW1 4943   4.894   0.734   0.441  0.1233  0.5981 -0.2697
  650SOL    HW2 4944   4.918   0.651   0.579 -1.7124 -1.0882 -0.9217
  651SOL     OW 4945   1.229   0.207   6.082 -0.6003  0.2568  0.1420
  651SOL    HW1 4946   1.254   0.221   5.986  0.1331  0.9819  0.4277
  651SOL    HW2 4947   1.266   0.282   6.137  0.5216 -1.0651  1.2469
  652SOL     OW 4948   4.474   2.403   6.617  0.2580 -0.2329 -0.0125
  652SOL    HW1 4949   4.565   2.365   6.632  0.9828  1.4693  0.1403
  652SOL    HW2 4950   4.405   2.335   6.643  1.4809 -1.1649  0.9297
  653SOL     OW 4951   2.211   3.769   0.215  0.2561 -0.2506  0.8653
  653SOL    HW1 4952   2.175   3.854   0.176 -1.0175 -1.0912  0.1645
  653SOL    HW2 4953   2.306   3.756   0.185 -0.1574 -0.0354 -0.5739
  654SOL     OW 4954   1.975   3.401   7.526  0.2916  0.2340 -0.4466
  654SOL    HW1 4955   2.041   3.422   7.598  0.0520  0.6396 -0.3364
  654SOL    HW2 4956   2.018   3.345   7.456  0.2242 -1.1331  0.5623
  655SOL     OW 4957   1.373   2.752   7.653 -0.1195 -0.1435 -0.1452
  655SOL    HW1 4958   1.400   2.693   7.577 -1.2246 -0.1117 -0.5845
  655SOL    HW2 4959   1.273   2.747   7.665 -0.1888  1.3570  0.0332
  656SOL     OW 4960   0.963   3.224   0.548  0.1888  0.3919 -0.8332
  656SOL    HW1 4961   1.000   3.131   0.541 -0.1841  0.2722 -1.2110
  656SOL    HW2 4962   1.001   3.268   0.630 -2.6415 -1.4756  1.7343
  657SOL     OW 4963   3.884   3.531   1.326 -0.1505 -0.2903 -0.5338
  657SOL    HW1 4964   3.805   3.591   1.310 -0.5325 -1.0193 -1.4614
  657SOL    HW2 4965   3.939   3.524   1.242  1.7599  1.3737  0.4919
  658SOL     OW 4966   0.900   1.528   1.707  0.0092  0.0018  0.2385
  658SOL    HW1 4967   0.843   1.610   1.704  1.4099  1.0120 -0.0559
  658SOL    HW2 4968   0.860   1.456   1.651 -1.2884  0.4527  0.5628
  659SOL     OW 4969   2.623   0.710   0.783 -0.0831  0.2258 -0.1003
  659SOL    HW1 4970   2.526   0.729   0.796  0.0997  1.1980 -0.1252
  659SOL    HW2 4971   2.658   0.764   0.706  0.8110  1.0022  0.8248
  660SOL     OW 4972   4.609   1.180   6.600 -0.0047  0.0045  0.0037
  660SOL    HW1 4973   4.620   1.197   6.502  0.9549 -0.1629  0.0747
  660SOL    HW2 4974   4.549   1.251   6.639  0.9035  1.0331 -0.4081
  661SOL     OW 4975   0.863   3.155   2.690 -0.8677  0.6176 -0.1680
  661SOL    HW1 4976   0.936   3.095   2.721 -1.0370  0.3992 -0.1854
  661SOL    HW2 4977   0.890   3.251   2.703 -1.0901  0.5294  0.9949
  662SOL     OW 4978   1.012   2.244   7.514 -0.4923  0.0698  0.2397
  662SOL    HW1 4979   1.063   2.329   7.524 -1.0777  0.9695 -3.1458
  662SOL    HW2 4980   0.955   2.248   7.432 -2.2568 -2.7914  1.1492
  663SOL     OW 4981   1.455   2.590   7.409 -0.0892  0.1731 -0.1163
  663SOL    HW1 4982   1.542   2.541   7.415  1.7233  3.1044 -0.7427
  663SOL    HW2 4983   1.412   2.571   7.321  1.6498  1.2659 -1.2568
  664SOL     OW 4984   2.159   2.844   7.279  0.0285 -0.1472 -0.3613
  664SOL    HW1 4985   2.154   2.924   7.219  0.2501  0.8676  0.9538
  664SOL    HW2 4986   2.246   2.845   7.329 -0.2166 -0.9143  0.0918
  665SOL     OW 4987   1.024   2.953   0.065 -0.3528 -0.5468 -0.1198
  665SOL    HW1 4988   0.982   2.945   0.155 -0.6209  0.2898 -0.1677
  665SOL    HW2 4989   1.057   3.046   0.051  1.3230 -1.1093 -0.1757
  666SOL     OW 4990   0.689   4.896   0.159 -0.0671 -0.3264 -0.2403
  666SOL    HW1 4991   0.687   4.974   0.223  2.5139 -0.4026  0.0123
  666SOL    HW2 4992   0.724   4.927   0.071 -1.4380 -0.7220 -0.9540
  667SOL     OW 4993   0.363   3.852   0.681 -0.2986  0.0288 -0.1415
  667SOL    HW1 4994   0.340   3.900   0.766  0.2536  0.0200  0.0124
  667SOL    HW2 4995   0.317   3.897   0.604  0.6591  1.1682 -0.0808
  668SOL     OW 4996   0.133   1.777   1.586 -0.8018 -0.1746  0.0047
  668SOL    HW1 4997   0.125   1.815   1.494 -0.3654  1.2751  0.5262
  668SOL    HW2 4998   0.046   1.736   1.613 -0.8541 -0.8405 -1.1363
  669SOL     OW 4999   4.734   1.499   0.354 -0.2752  0.0801 -0.4496
  669SOL    HW1 5000   4.694   1.533   0.269 -1.7560  1.6601  0.8109
  669SOL    HW2 5001   4.757   1.575   0.414  1.2082 -0.9785  0.4081
  670SOL     OW 5002   0.635   2.562   1.696 -0.3281 -0.5523  0.2333
  670SOL    HW1 5003   0.594   2.605   1.776  2.6316 -0.8380  2.0660
  670SOL    HW2 5004   0.614   2.464   1.697 -1.5193 -0.3100 -0.1901
  671SOL     OW 5005   3.948   2.805   1.683  0.4995  0.7353  0.2889
  671SOL    HW1 5006   3.900   2.761   1.759  1.4382  1.5306  1.3834
  671SOL    HW2 5007   3.996   2.886   1.717  0.4790  1.4332 -1.2799
  672SOL     OW 5008   1.136   4.226   1.374  0.1782 -0.1360 -0.5264
  672SOL    HW1 5009   1.060   4.268   1.424  0.7161  3.4541 -2.3586
  672SOL    HW2 5010   1.100   4.176   1.295 -0.3727 -0.3782 -0.1281
  673SOL     OW 5011   1.172   2.488   7.530  0.2096  0.2885  0.1026
  673SOL    HW1 5012   1.151   2.576   7.487  1.0652  0.5125  0.1310
  673SOL    HW2 5013   1.248   2.445   7.481  1.6085  0.8174  1.7252
  674SOL     OW 5014   3.169   0.379   0.414 -0.3153 -0.0183 -0.4570
  674SOL    HW1 5015   3.089   0.357   0.470 -0.7894  0.5103 -0.9100
  674SOL    HW2 5016   3.160   0.336   0.325 -1.3468  2.0102 -1.4247
  675SOL     OW 5017   0.238   2.840   1.486 -0.0482 -0.1070 -0.3223
  675SOL    HW1 5018   0.239   2.774   1.561  0.1047 -0.7009 -0.8324
  675SOL    HW2 5019   0.323   2.894   1.488 -0.4287  0.4857  0.4395
  676SOL     OW 5020   1.143   1.987   1.947  0.4136 -0.7820 -0.1912
  676SOL    HW1 5021   1.090   2.001   1.863  0.1598 -1.6905 -0.1900
  676SOL    HW2 5022   1.083   1.956   2.020  0.2200  2.0166  0.9879
  677SOL     OW 5023   0.622   3.502   2.245  0.9430 -0.6027  0.2605
  677SOL    HW1 5024   0.543   3.450   2.277  1.0534 -0.7818  0.2464
  677SOL    HW2 5025   0.701   3.441   2.238  1.1838 -0.3437  0.6592
  678SOL     OW 5026   1.035   1.569   0.240 -0.5824  0.3430 -0.0328
  678SOL    HW1 5027   1.119   1.536   0.284 -1.2444  0.0325  1.0370
  678SOL    HW2 5028   1.003   1.651   0.286 -0.8383  0.4963 -0.4767
  679SOL     OW 5029   0.196   2.487   1.406  0.9783 -0.3073 -0.0018
  679SOL    HW1 5030   0.294   2.476   1.391  0.9600  0.7425 -1.0424
  679SOL    HW2 5031   0.159   2.554   1.341 -0.7786 -2.0823 -0.9556
  680SOL     OW 5032   0.806   2.556   0.164 -0.0932 -0.0436  0.3779
  680SOL    HW1 5033   0.741   2.598   0.228  0.0191  0.1781  0.3481
  680SOL    HW2 5034   0.855   2.628   0.115  0.2959 -0.2084  0.5217
  681SOL     OW 5035   0.710   2.647   1.416  0.2495 -0.3965 -0.5438
  681SOL    HW1 5036   0.643   2.681   1.350 -0.9675  1.0446  1.3351
  681SOL    HW2 5037   0.668   2.577   1.474  0.1667  0.8726  0.9756
  682SOL     OW 5038   0.824   3.720   0.416  0.3904 -0.0512 -0.5838
  682SOL    HW1 5039   0.832   3.666   0.332 -0.6205 -0.5638 -0.3742
  682SOL    HW2 5040   0.856   3.667   0.494 -0.5631 -0.3590 -0.3833
  683SOL     OW 5041   4.526   2.876   7.919 -0.1331 -0.0408  0.3607
  683SOL    HW1 5042   4.599   2.935   7.883  0.2192  0.4550  1.8180
  683SOL    HW2 5043   4.565   2.790   7.951 -0.3583 -0.2461  0.0882
  684SOL     OW 5044   0.504   3.481   1.986 -0.4185 -0.0431  0.0513
  684SOL    HW1 5045   0.534   3.444   1.898 -0.7916  0.6257 -0.3687
  684SOL    HW2 5046   0.584   3.502   2.042 -0.0983  1.0532 -0.7752
  685SOL     OW 5047   4.718   2.192   6.847  0.4718 -0.1671  0.5463
  685SOL    HW1 5048   4.659   2.240   6.911  0.2359  1.6105 -0.9108
  685SOL    HW2 5049   4.805   2.242   6.838  0.6779 -0.6414 -0.1665
  686SOL     OW 5050   1.113   3.383   7.920  0.3701  0.4805  0.1999
  686SOL    HW1 5051   1.169   3.337   7.852  0.3358  0.9826 -0.1705
  686SOL    HW2 5052   1.118   3.334   8.007  2.8654  1.5305  0.7118
  687SOL     OW 5053   1.150   1.083   0.198 -0.0812  0.6213 -0.1620
  687SOL    HW1 5054   1.124   1.020   0.271 -2.1249  1.0723 -0.4548
  687SOL    HW2 5055   1.219   1.146   0.233 -1.3921  1.1778  1.5756
  688SOL     OW 5056   4.055   3.618   6.751 -0.0778  0.7116 -0.6924
  688SOL    HW1 5057   3.968   3.620   6.701 -1.2041 -2.8768  0.7772
  688SOL    HW2 5058   4.130   3.632   6.686 -1.6376  1.4655 -2.4443
  689SOL     OW 5059   4.423   1.019   0.580 -0.2805 -0.2275  0.6679
  689SOL    HW1 5060   4.460   1.058   0.496 -1.7724  0.3010  0.2115
  689SOL    HW2 5061   4.349   1.078   0.614  0.5813 -0.1908  2.6046
  690SOL     OW 5062   1.756   2.711   7.822  0.1216 -0.4964  1.1652
  690SOL    HW1 5063   1.838   2.667   7.859  0.0618 -4.6878 -2.7317
  690SOL    HW2 5064   1.675   2.674   7.868  0.2021 -3.0367 -0.5228
  691SOL     OW 5065   0.456   4.231   0.480 -0.4906 -0.2015  0.7194
  691SOL    HW1 5066   0.397   4.150   0.478  0.9513 -1.2859 -0.6728
  691SOL    HW2 5067   0.532   4.214   0.543  0.4488 -0.4419 -0.4459
  692SOL     OW 5068   0.828   1.888   7.558  0.3293  0.2638 -0.0141
  692SOL    HW1 5069   0.783   1.957   7.615 -0.0152 -0.3598  0.4913
  692SOL    HW2 5070   0.845   1.926   7.467  0.8681  1.2668  0.4897
  693SOL     OW 5071   2.805   4.895   0.448 -0.2022  0.1534  0.1684
  693SOL    HW1 5072   2.850   4.836   0.380  0.6159  0.0163  0.8007
  693SOL    HW2 5073   2.722   4.934   0.409  0.8352  0.9845 -1.3087
  694SOL     OW 5074   0.164   2.868   7.116 -0.2134  0.0152  0.2136
  694SOL    HW1 5075   0.154   2.901   7.022  0.1227  0.0145  0.1738
  694SOL    HW2 5076   0.112   2.783   7.127  1.2807 -1.0558 -0.5389
  695SOL     OW 5077   0.322   2.795   3.010  0.2151 -0.2498  0.2753
  695SOL    HW1 5078   0.366   2.711   3.040  1.0518 -0.2617 -0.9231
  695SOL    HW2 5079   0.354   2.819   2.919 -2.1332 -0.1453 -0.5807
  696SOL     OW 5080   4.755   2.342   6.513 -0.6768  0.2151 -0.2392
  696SOL    HW1 5081   4.700   2.259   6.505 -0.0492 -0.2873  0.4674
  696SOL    HW2 5082   4.771   2.381   6.423  0.4070 -1.3591 -0.7698
  697SOL     OW 5083   1.838   3.557   0.106  0.1353 -0.1903 -0.2063
  697SOL    HW1 5084   1.741   3.536   0.121 -0.3665  3.0036  2.2636
  697SOL    HW2 5085   1.890   3.539   0.189  0.9466  1.3821 -0.3294
  698SOL     OW 5086   4.733   0.649   6.705  0.3228  0.4625  0.1453
  698SOL    HW1 5087   4.707   0.732   6.656 -0.5404  0.7247  1.0076
  698SOL    HW2 5088   4.684   0.571   6.667  0.6330  0.4449 -0.2310
  699SOL     OW 5089   3.224   0.166   7.240  0.3659 -0.2724  0.0766
  699SOL    HW1 5090   3.269   0.173   7.329 -2.0186  0.8033  1.2904
  699SOL    HW2 5091   3.237   0.251   7.189  0.8573 -0.4967 -0.1808
  700SOL     OW 5092   0.606   2.485   0.745  0.2599 -0.6039  0.9262
  700SOL    HW1 5093   0.593   2.464   0.842  0.5621 -0.0383  1.0908
  700SOL    HW2 5094   0.676   2.556   0.735 -0.0109 -0.4146  0.3153
  701SOL     OW 5095   1.116   2.224   0.515 -0.5127 -0.0343  0.2900
  701SOL    HW1 5096   1.027   2.203   0.474 -0.3649 -1.0609  0.4607
  701SOL    HW2 5097   1.108   2.223   0.615 -0.0469 -1.4360  0.3307
  702SOL     OW 5098   1.107   2.604   2.017  0.2897 -0.1979 -0.0713
  702SOL    HW1 5099   1.020   2.558   2.006  0.7372 -0.8166 -1.3114
  702SOL    HW2 5100   1.155   2.569   2.097 -0.1361 -0.6363 -0.0101
  703SOL     OW 5101   4.394   3.818   2.648 -0.4445  0.7096  0.0263
  703SOL    HW1 5102   4.387   3.897   2.588 -2.9660 -0.2487 -1.0895
  703SOL    HW2 5103   4.407   3.735   2.594  0.0331  0.1087  1.0204
  704SOL     OW 5104   0.457   2.002   6.574 -0.2947  0.0650 -0.4647
  704SOL    HW1 5105   0.391   1.953   6.517  1.8124  0.5577 -3.6111
  704SOL    HW2 5106   0.515   1.935   6.622 -1.7146 -0.3708  0.7035
  705SOL     OW 5107   1.687   0.475   0.336 -0.3610  0.2704 -0.4399
  705SOL    HW1 5108   1.609   0.537   0.325 -0.6827 -0.3084 -1.6683
  705SOL    HW2 5109   1.669   0.412   0.411 -1.0925  0.1414 -0.7118
  706SOL     OW 5110   1.047   1.838   0.337  0.2120 -0.2923 -0.8782
  706SOL    HW1 5111   1.117   1.907   0.323  1.1869 -1.5249 -2.4708
  706SOL    HW2 5112   1.025   1.831   0.435 -0.0046  2.2725 -0.6868
  707SOL     OW 5113   0.719   0.247   6.741 -0.1930 -0.0276 -0.3869
  707SOL    HW1 5114   0.719   0.256   6.641 -0.7055  1.8459 -0.2554
  707SOL    HW2 5115   0.702   0.151   6.765 -2.0009 -0.2108 -2.0939
  708SOL     OW 5116   0.636   4.120   1.248 -0.3985  0.0025  0.0027
  708SOL    HW1 5117   0.616   4.034   1.295  0.7171  0.1959  0.8865
  708SOL    HW2 5118   0.713   4.165   1.293  0.6853  0.2498 -1.9405
  709SOL     OW 5119   2.998   3.660   7.453 -0.2134  0.0633 -0.0268
  709SOL    HW1 5120   3.059   3.582   7.467 -1.4380 -0.8223  0.6163
  709SOL    HW2 5121   2.984   3.708   7.539 -1.2706 -0.4031  0.0701
  710SOL     OW 5122   0.602   2.033   6.928  0.1851 -0.7694  0.5476
  710SOL    HW1 5123   0.665   2.021   7.004 -1.6139 -1.8054  1.9559
  710SOL    HW2 5124   0.618   1.962   6.859  1.6527  0.0250  0.0193
  711SOL     OW 5125   3.718   4.277   6.697  0.2787  0.3202 -0.2156
  711SOL    HW1 5126   3.702   4.195   6.752  0.2368 -0.5137 -1.4408
  711SOL    HW2 5127   3.748   4.251   6.606  5.1923  1.6649  0.7361
  712SOL     OW 5128   1.341   3.109   0.903  0.0360 -0.2496 -0.5215
  712SOL    HW1 5129   1.284   3.187   0.877 -0.9291 -0.5601  0.5994
  712SOL    HW2 5130   1.329   3.089   1.000  1.6725 -0.6637 -0.3711
  713SOL     OW 5131   0.089   1.292   7.304 -0.7628 -0.3693 -0.6899
  713SOL    HW1 5132   0.113   1.355   7.230  0.7417  0.2851  0.2975
  713SOL    HW2 5133  -0.003   1.313   7.337 -1.1515 -0.1803 -1.8575
  714SOL     OW 5134   4.764   1.927   0.551 -0.3370 -0.2992  0.5289
  714SOL    HW1 5135   4.699   1.966   0.616 -1.0193 -0.7977  0.1578
  714SOL    HW2 5136   4.850   1.978   0.555 -0.5695  0.0318  1.4014
  715SOL     OW 5137   1.804   3.074   1.362  0.1958 -0.1067  0.1926
  715SOL    HW1 5138   1.816   3.109   1.455  1.6467 -0.6267  0.2222
  715SOL    HW2 5139   1.743   3.135   1.312 -1.4751 -0.3853  1.7834
  716SOL     OW 5140   2.216   2.244   0.678  0.3183  0.0725  0.7464
  716SOL    HW1 5141   2.143   2.230   0.611  1.2569 -0.1756 -0.2510
  716SOL    HW2 5142   2.259   2.332   0.662  2.0451 -0.9337 -0.4976
  717SOL     OW 5143   1.261   3.246   7.763 -0.7215 -0.4758  0.2863
  717SOL    HW1 5144   1.281   3.312   7.690 -3.6087  0.3332  0.0963
  717SOL    HW2 5145   1.219   3.164   7.724 -1.3229 -0.4816  0.9258
  718SOL     OW 5146   0.111   0.989   0.207  0.0885 -0.6215 -0.0091
  718SOL    HW1 5147   0.059   1.044   0.142 -0.1538 -0.1229  0.6038
  718SOL    HW2 5148   0.048   0.932   0.260  0.2508 -0.7117  0.0879
  719SOL     OW 5149   0.153   3.219   7.074 -0.2458 -0.0550 -0.0777
  719SOL    HW1 5150   0.124   3.146   7.012  1.1398 -0.1963 -0.5881
  719SOL    HW2 5151   0.196   3.292   7.022  1.7740 -0.5781  0.7730
  720SOL     OW 5152   1.139   3.220   1.532 -0.7163  0.0836 -0.3536
  720SOL    HW1 5153   1.148   3.125   1.565  1.6429  0.0075 -1.0273
  720SOL    HW2 5154   1.128   3.220   1.433  0.2280  0.5268 -0.4663
  721SOL     OW 5155   0.246   3.250   6.575 -0.0889  1.0275 -0.1291
  721SOL    HW1 5156   0.210   3.232   6.483 -2.0010 -1.1702  0.9564
  721SOL    HW2 5157   0.342   3.222   6.579 -0.3037  0.0639 -1.1400
  722SOL     OW 5158   0.383   1.715   1.877  0.0345  0.6163 -0.2797
  722SOL    HW1 5159   0.471   1.685   1.840  0.7073  1.9280  0.1901
  722SOL    HW2 5160   0.313   1.647   1.855  0.9810 -0.0373 -1.4238
  723SOL     OW 5161   2.197   3.591   0.020  0.5314  0.2458 -0.1002
  723SOL    HW1 5162   2.154   3.639   0.095 -2.6598  0.0758 -1.6724
  723SOL    HW2 5163   2.259   3.520   0.056 -0.9857  0.0706  2.3414
  724SOL     OW 5164   2.958   1.290   0.036 -0.5287  0.1516 -0.2067
  724SOL    HW1 5165   2.907   1.369   0.002 -1.1429  0.1828  0.7480
  724SOL    HW2 5166   2.956   1.217  -0.033 -4.3202 -0.9219  0.8296
  725SOL     OW 5167   0.027   3.534   1.685  0.2773  0.0446  0.6844
  725SOL    HW1 5168   0.077   3.620   1.698  1.6386 -0.3518 -1.4295
  725SOL    HW2 5169   0.080   3.459   1.725  1.2931 -0.3376 -1.2914
  726SOL     OW 5170   0.769   2.218   2.872  0.4353  0.5178 -0.1887
  726SOL    HW1 5171   0.770   2.177   2.963  1.3173 -1.5621 -1.0792
  726SOL    HW2 5172   0.853   2.269   2.857  0.5899  0.2977 -0.0759
  727SOL     OW 5173   0.639   2.990   2.801  0.1242 -0.1180 -0.0581
  727SOL    HW1 5174   0.700   3.004   2.723 -1.0402 -0.6714 -1.1035
  727SOL    HW2 5175   0.670   2.910   2.853  0.0440 -0.6834 -0.8553
  728SOL     OW 5176   4.573   2.538   1.469  0.0077 -0.4442  0.6845
  728SOL    HW1 5177   4.578   2.534   1.369  0.3942  2.0160  0.5404
  728SOL    HW2 5178   4.663   2.517   1.507  0.2508  0.0955  0.4217
  729SOL     OW 5179   1.304   4.325   0.814 -0.4185 -0.2687 -0.1317
  729SOL    HW1 5180   1.228   4.370   0.862  1.2260  0.5165  1.9322
  729SOL    HW2 5181   1.351   4.264   0.878  0.2369 -1.3195 -1.5779
  730SOL     OW 5182   0.723   3.433   0.844  0.7492 -0.0264  0.1718
  730SOL    HW1 5183   0.711   3.413   0.942 -0.1778 -2.5770 -0.3872
  730SOL    HW2 5184   0.802   3.382   0.809 -0.1818 -0.8105 -0.8316
  731SOL     OW 5185   0.827   2.112   6.680  0.3454  0.0630  0.4496
  731SOL    HW1 5186   0.810   2.016   6.655  1.6964 -0.0065 -0.3000
  731SOL    HW2 5187   0.899   2.116   6.750  1.1337  0.5678 -0.3673
  732SOL     OW 5188   2.157   3.061   7.045 -0.0101  0.5094  0.2324
  732SOL    HW1 5189   2.184   2.998   6.972  0.7501 -0.5154  1.3434
  732SOL    HW2 5190   2.198   3.151   7.029  2.7626 -0.5076  0.9138
  733SOL     OW 5191   4.551   1.974   7.051 -0.2034  0.4307 -0.2624
  733SOL    HW1 5192   4.507   2.049   7.002 -0.3769 -0.6841 -1.8969
  733SOL    HW2 5193   4.647   1.968   7.024 -0.1326  0.1896  0.0321
  734SOL     OW 5194   0.725   3.937   1.440 -0.0887  0.4078 -0.3368
  734SOL    HW1 5195   0.723   3.839   1.459  0.0315  0.8208  2.1495
  734SOL    HW2 5196   0.735   3.988   1.526  0.5171  2.5914 -1.6084
  735SOL     OW 5197   0.462   3.028   1.542 -0.6151  0.3349 -0.0751
  735SOL    HW1 5198   0.514   2.994   1.620 -2.5040 -0.2533  0.9864
  735SOL    HW2 5199   0.419   3.115   1.566 -0.0740  0.8675 -0.9703
  736SOL     OW 5200   2.551   2.304   0.302 -0.2620 -0.8987  0.3464
  736SOL    HW1 5201   2.575   2.306   0.399 -0.3216  0.5176  0.3556
  736SOL    HW2 5202   2.531   2.397   0.271 -0.2915 -1.3406 -1.0167
  737SOL     OW 5203   1.407   4.437   7.437 -0.0000  0.3556  0.0199
  737SOL    HW1 5204   1.339   4.483   7.379  0.2727  0.4263 -0.2460
  737SOL    HW2 5205   1.385   4.340   7.443 -1.6687  0.7817  2.0936
  738SOL     OW 5206   1.317   3.968   7.668  0.1977 -0.0067  0.1983
  738SOL    HW1 5207   1.390   3.939   7.606 -0.0190 -0.3119  0.0840
  738SOL    HW2 5208   1.355   3.982   7.759  0.2919 -0.7562  0.2824
  739SOL     OW 5209   4.572   1.290   0.716  0.6173 -0.1877  0.2085
  739SOL    HW1 5210   4.617   1.349   0.782  1.4280 -0.7820  0.2025
  739SOL    HW2 5211   4.528   1.214   0.763 -1.2215  0.8633  0.3094
  740SOL     OW 5212   1.232   2.730   1.799  0.0151 -0.7017  0.0814
  740SOL    HW1 5213   1.177   2.709   1.880 -3.6015 -1.0971 -2.2443
  740SOL    HW2 5214   1.270   2.646   1.761  1.9992 -0.4794  1.4365
  741SOL     OW 5215   4.838   2.937   7.373 -0.1939 -0.2567  0.6904
  741SOL    HW1 5216   4.820   2.963   7.278  2.3133 -0.3221  0.1333
  741SOL    HW2 5217   4.859   2.839   7.377  0.2160 -0.1539  1.2168
  742SOL     OW 5218   0.191   2.643   0.375 -0.0802 -0.1071 -0.0735
  742SOL    HW1 5219   0.124   2.648   0.449 -2.1817 -0.7988 -1.7964
  742SOL    HW2 5220   0.148   2.602   0.295  2.1391  0.4419 -1.6400
  743SOL     OW 5221   4.760   2.933   1.808 -0.6177 -0.0463 -0.3898
  743SOL    HW1 5222   4.719   2.897   1.724 -0.3207  0.6640 -0.8390
  743SOL    HW2 5223   4.688   2.946   1.876 -0.8056 -1.0185 -0.3773
  744SOL     OW 5224   0.902   3.252   1.786 -0.5579 -0.0255 -0.1567
  744SOL    HW1 5225   0.870   3.160   1.809 -1.0245  0.1749  0.0002
  744SOL    HW2 5226   0.825   3.309   1.760 -0.3696  0.5380  0.4848
  745SOL     OW 5227   0.596   2.164   0.903 -0.7553 -0.8921 -0.0738
  745SOL    HW1 5228   0.502   2.144   0.875 -0.5511 -0.6939 -0.9035
  745SOL    HW2 5229   0.596   2.188   1.000 -1.7812  0.6784 -0.4259
  746SOL     OW 5230   4.774   4.439   1.379  0.2663 -0.0995  0.4083
  746SOL    HW1 5231   4.800   4.370   1.312  0.9684  0.7143 -0.1680
  746SOL    HW2 5232   4.851   4.457   1.440 -0.5212 -1.2182  1.8110
  747SOL     OW 5233   1.137   4.983   0.122  0.0866  0.1882  0.0853
  747SOL    HW1 5234   1.212   4.933   0.079 -1.0037  0.8264 -2.8093
  747SOL    HW2 5235   1.092   5.041   0.054 -3.1636 -0.3033  1.5899
  748SOL     OW 5236   0.336   4.794   1.256 -0.0997  0.2203  0.8461
  748SOL    HW1 5237   0.403   4.868   1.248 -2.0272  2.0396  0.6491
  748SOL    HW2 5238   0.292   4.779   1.167 -1.6407  0.7997  1.4634
  749SOL     OW 5239   0.222   2.460   6.086  0.0104  0.2701 -0.1153
  749SOL    HW1 5240   0.175   2.386   6.038  0.6273  0.3146 -0.7990
  749SOL    HW2 5241   0.170   2.484   6.169 -1.2532  0.4254 -0.9146
  750SOL     OW 5242   0.509   3.171   7.652  0.0048  0.3824  0.2326
  750SOL    HW1 5243   0.518   3.100   7.582 -2.0280 -0.3328  0.6464
  750SOL    HW2 5244   0.523   3.261   7.609  4.3599 -0.1827  0.0144
  751SOL     OW 5245   0.027   1.254   0.776  0.0549  0.1691 -0.0757
  751SOL    HW1 5246  -0.004   1.229   0.868 -2.5897 -1.1450 -1.1968
  751SOL    HW2 5247   0.073   1.176   0.734  0.6268  0.5326 -0.1346
  752SOL     OW 5248   0.056   0.228   7.124 -0.7884 -0.0520 -0.1341
  752SOL    HW1 5249   0.036   0.155   7.190 -1.4929 -0.2123 -0.5151
  752SOL    HW2 5250   0.078   0.312   7.173 -1.0647 -0.2311  0.3056
  753SOL     OW 5251   2.352   4.221   1.252  0.0939 -0.1538 -0.2910
  753SOL    HW1 5252   2.264   4.232   1.205  0.3089 -0.2215 -0.7185
  753SOL    HW2 5253   2.416   4.291   1.220 -0.2151  0.7709  1.0386
  754SOL     OW 5254   0.917   3.633   2.055  0.0444  0.5530 -0.4128
  754SOL    HW1 5255   0.893   3.656   2.149 -0.0561  0.2986 -0.3740
  754SOL    HW2 5256   0.835   3.631   1.999 -0.0087 -0.1299 -0.3204
  755SOL     OW 5257   0.247   3.582   5.773  0.1319 -0.0274 -0.5577
  755SOL    HW1 5258   0.291   3.596   5.684 -0.4108 -0.6914 -0.9434
  755SOL    HW2 5259   0.305   3.523   5.829  1.1714  1.5450  0.0973
  756SOL     OW 5260   4.758   2.434   7.812  0.2251  0.0983 -0.2134
  756SOL    HW1 5261   4.833   2.413   7.750  0.6447 -0.4417  0.4611
  756SOL    HW2 5262   4.766   2.378   7.895 -0.6465  0.3858  0.0796
  757SOL     OW 5263   0.622   2.342   1.961 -0.0505 -0.0282  0.1509
  757SOL    HW1 5264   0.633   2.283   1.881 -0.0443 -2.7079  1.9817
  757SOL    HW2 5265   0.597   2.286   2.040  2.4039  2.0699  2.6317
  758SOL     OW 5266   4.602   2.588   0.002 -0.2220 -0.2759  0.0149
  758SOL    HW1 5267   4.670   2.573   0.074 -1.8245 -0.4508  1.5567
  758SOL    HW2 5268   4.644   2.575  -0.088  1.4600 -1.6961  0.9560
  759SOL     OW 5269   0.812   2.953   1.488 -0.6368  0.2150 -0.4544
  759SOL    HW1 5270   0.739   3.004   1.442  0.3967  0.8522 -1.4239
  759SOL    HW2 5271   0.827   2.992   1.579 -0.4827  1.0641 -0.8344
  760SOL     OW 5272   0.650   3.847   0.590 -0.2598  0.2746 -0.4871
  760SOL    HW1 5273   0.551   3.837   0.591 -0.1862 -0.5563 -0.7392
  760SOL    HW2 5274   0.689   3.788   0.519  0.4609  0.0595  0.0748
  761SOL     OW 5275   4.696   3.638   6.549 -0.3803 -0.1669 -0.1725
  761SOL    HW1 5276   4.786   3.618   6.511 -1.2539 -2.4014 -1.2563
  761SOL    HW2 5277   4.645   3.696   6.485  0.0459  0.5950  0.1640
  762SOL     OW 5278   0.898   3.686   1.233  0.1109 -0.2071 -0.1242
  762SOL    HW1 5279   0.833   3.712   1.305  0.3535 -1.2624  0.5039
  762SOL    HW2 5280   0.987   3.725   1.254  0.3884 -1.2017  0.6266
  763SOL     OW 5281   1.471   3.955   7.899  0.3070 -0.0223 -0.1222
  763SOL    HW1 5282   1.543   3.904   7.852 -0.1430 -0.5483 -0.2540
  763SOL    HW2 5283   1.447   3.908   7.984  0.0804  0.1199 -0.1179
  764SOL     OW 5284   1.388   2.578   0.413 -0.1805 -0.0566 -0.2393
  764SOL    HW1 5285   1.487   2.584   0.420 -0.1767  0.4238 -0.6797
  764SOL    HW2 5286   1.353   2.656   0.362 -0.7832 -0.2452 -0.1246
  765SOL     OW 5287   1.363   2.275   7.062 -0.1678 -0.3501  0.0743
  765SOL    HW1 5288   1.382   2.210   7.135  0.3280  0.3555  0.5824
  765SOL    HW2 5289   1.335   2.225   6.980 -0.0205 -1.1878  0.5223
  766SOL     OW 5290   4.054   4.380   2.424 -0.8108  0.2880 -0.4022
  766SOL    HW1 5291   4.048   4.475   2.392  3.3512  0.4709 -1.2225
  766SOL    HW2 5292   4.044   4.378   2.524 -0.4140  1.7043 -0.3093
  767SOL     OW 5293   0.629   0.337   0.603 -0.0116 -0.7658 -0.4308
  767SOL    HW1 5294   0.702   0.336   0.535  0.1247  1.2923 -0.3559
  767SOL    HW2 5295   0.619   0.245   0.641 -0.3489 -2.0774 -3.4432
  768SOL     OW 5296   4.274   3.896   7.528  0.4157 -0.4554  0.1811
  768SOL    HW1 5297   4.326   3.975   7.495 -0.2152 -0.5771 -1.2095
  768SOL    HW2 5298   4.326   3.812   7.509 -0.0831 -0.5498 -0.8799
  769SOL     OW 5299   0.904   3.165   0.925  0.1751  0.3843  0.3705
  769SOL    HW1 5300   0.964   3.218   0.866  0.5472 -0.1518  0.2638
  769SOL    HW2 5301   0.942   3.163   1.018  1.0665 -1.1089  0.0003
  770SOL     OW 5302   1.083   3.825   1.572  0.5042  0.0361  0.8123
  770SOL    HW1 5303   1.076   3.925   1.567  1.8120  0.1583  0.8427
  770SOL    HW2 5304   1.021   3.790   1.642 -0.2987  0.7739  0.4875
  771SOL     OW 5305   0.177   3.329   1.824 -0.1481  0.1604  0.3067
  771SOL    HW1 5306   0.205   3.359   1.915  0.2371  0.5910  0.0518
  771SOL    HW2 5307   0.258   3.305   1.771 -0.4147 -0.7152  0.2926
  772SOL     OW 5308   0.162   1.253   7.959 -0.3496  0.2147 -0.7635
  772SOL    HW1 5309   0.201   1.197   7.886  0.1873 -0.0726 -0.2693
  772SOL    HW2 5310   0.070   1.222   7.980 -0.1205 -0.3811 -0.6213
  773SOL     OW 5311   0.531   3.342   6.819 -0.4646 -0.0702 -0.2390
  773SOL    HW1 5312   0.503   3.301   6.733  0.1376  0.9761 -0.9542
  773SOL    HW2 5313   0.618   3.390   6.807  0.2108 -0.8397  1.2293
  774SOL     OW 5314   0.906   2.003   1.723  0.0758 -0.2136 -0.6757
  774SOL    HW1 5315   0.857   1.916   1.734  0.1459 -0.2269 -0.4486
  774SOL    HW2 5316   0.849   2.077   1.759  1.3654 -0.5552  2.4315
  775SOL     OW 5317   0.483   3.372   7.479 -0.2567 -0.6664 -0.2836
  775SOL    HW1 5318   0.512   3.327   7.395  0.9555 -3.3109  1.4223
  775SOL    HW2 5319   0.543   3.450   7.496  1.7892 -2.1892 -0.1580
  776SOL     OW 5320   0.953   3.845   0.762 -0.7352  0.0262  0.6356
  776SOL    HW1 5321   0.890   3.841   0.840 -1.7489  0.8439 -0.1237
  776SOL    HW2 5322   0.945   3.934   0.717  0.7624  0.0382  0.3400
  777SOL     OW 5323   0.028   3.300   3.345  0.3889 -0.2415  0.6011
  777SOL    HW1 5324  -0.001   3.370   3.280 -0.0209  0.7746  1.8342
  777SOL    HW2 5325   0.010   3.332   3.438 -1.5284 -2.7340  1.1998
  778SOL     OW 5326   0.271   3.385   2.078 -0.9280 -0.1859  0.2959
  778SOL    HW1 5327   0.366   3.409   2.056 -0.8138  0.3622  1.3556
  778SOL    HW2 5328   0.269   3.324   2.157 -1.4618 -0.0815  0.3668
  779SOL     OW 5329   0.517   3.644   6.576 -0.0445 -0.5957 -0.0484
  779SOL    HW1 5330   0.422   3.666   6.550  0.1345 -0.2389 -0.4123
  779SOL    HW2 5331   0.572   3.728   6.574  0.2825 -0.8036  0.1580
  780SOL     OW 5332   1.731   1.916   1.077 -0.3826 -0.8314  0.8877
  780SOL    HW1 5333   1.827   1.941   1.076 -0.9501  1.8612 -1.6339
  780SOL    HW2 5334   1.680   1.981   1.135 -0.7728 -1.9867  1.8818
  781SOL     OW 5335   0.686   3.168   0.594 -0.0498 -0.1708  0.1031
  781SOL    HW1 5336   0.666   3.090   0.535 -0.7520  2.3240 -3.2459
  781SOL    HW2 5337   0.785   3.180   0.602  0.0741 -1.7842  1.2900
  782SOL     OW 5338   0.849   1.772   0.983  0.3204 -0.2045  0.0718
  782SOL    HW1 5339   0.778   1.841   0.999  0.3666 -0.3905  1.1468
  782SOL    HW2 5340   0.932   1.816   0.949 -0.4820 -0.0545 -1.8212
  783SOL     OW 5341   4.778   1.479   1.231  0.0333 -0.0879  0.4554
  783SOL    HW1 5342   4.702   1.529   1.189 -0.9832 -1.7941  0.1705
  783SOL    HW2 5343   4.804   1.403   1.172  1.2519 -0.1667  1.0684
  784SOL     OW 5344   4.801   3.215   1.457 -0.0275 -0.1166  0.5077
  784SOL    HW1 5345   4.800   3.120   1.426 -1.8674 -0.3685  1.2630
  784SOL    HW2 5346   4.896   3.247   1.460  0.6800 -2.0612  0.6727
  785SOL     OW 5347   0.535   1.472   0.090 -0.2948  0.2367 -0.1825
  785SOL    HW1 5348   0.602   1.403   0.065 -0.9287 -0.5858  0.3240
  785SOL    HW2 5349   0.534   1.483   0.190 -2.0140 -0.9701 -0.0051
  786SOL     OW 5350   4.420   0.044   0.515  0.3302  0.1704 -0.2023
  786SOL    HW1 5351   4.520   0.047   0.509  0.2672  0.2533 -1.4780
  786SOL    HW2 5352   4.381   0.089   0.435 -0.7358  0.7064  0.6105
  787SOL     OW 5353   0.645   3.438   3.104  0.6554  0.3423  0.2327
  787SOL    HW1 5354   0.691   3.432   3.192  1.9880  0.9259 -0.3990
  787SOL    HW2 5355   0.658   3.353   3.053 -0.4642 -0.1539  0.7394
  788SOL     OW 5356   1.384   3.402   2.792  0.2340  0.2733  0.7080
  788SOL    HW1 5357   1.409   3.444   2.704  2.4000  2.4418  2.2170
  788SOL    HW2 5358   1.417   3.308   2.794  1.5449  0.6806 -0.2763
  789SOL     OW 5359   1.957   1.821   2.969 -0.4282  0.2047 -0.0660
  789SOL    HW1 5360   1.999   1.746   3.020  0.6214 -0.1613 -1.4156
  789SOL    HW2 5361   1.858   1.817   2.981 -0.2324  0.0706  1.8152
  790SOL     OW 5362   0.720   2.457   3.861  0.0575  0.4251  0.1792
  790SOL    HW1 5363   0.808   2.488   3.898 -0.8172  1.5239  1.4371
  790SOL    HW2 5364   0.706   2.361   3.883  1.2378  0.0410 -0.6515
  791SOL     OW 5365   0.319   4.217   1.991 -0.0298  0.0418  0.7575
  791SOL    HW1 5366   0.384   4.238   2.064 -0.0321  0.8066  0.5566
  791SOL    HW2 5367   0.227   4.212   2.030  0.2293 -2.0176  1.2079
  792SOL     OW 5368   4.880   2.747   2.891 -0.7433  0.8344  0.3882
  792SOL    HW1 5369   4.801   2.698   2.856  0.2446 -0.9898  0.6135
  792SOL    HW2 5370   4.964   2.707   2.853  0.1313  2.0186  0.9973
  793SOL     OW 5371   4.945   2.694   3.917  0.3509 -0.2803 -0.6485
  793SOL    HW1 5372   4.996   2.738   3.844 -0.0238 -0.3687 -0.9668
  793SOL    HW2 5373   4.982   2.602   3.932 -1.6447 -1.6094 -3.0368
  794SOL     OW 5374   0.163   3.765   1.592 -0.1826  0.2566 -0.5941
  794SOL    HW1 5375   0.143   3.708   1.512  0.6337 -0.5106 -0.2587
  794SOL    HW2 5376   0.253   3.742   1.629 -0.9051 -0.0448  1.0851
  795SOL     OW 5377   0.394   3.315   2.741  0.2239 -0.4308 -0.0538
  795SOL    HW1 5378   0.489   3.347   2.733  0.5965 -1.3806  0.4048
  795SOL    HW2 5379   0.374   3.297   2.837 -0.2191 -0.8610 -0.2275
  796SOL     OW 5380   0.927   2.519   3.508 -0.2553 -0.5319  0.2384
  796SOL    HW1 5381   0.950   2.533   3.412  1.0118  0.2883  0.6445
  796SOL    HW2 5382   0.841   2.565   3.529  0.8028  1.6279  0.0971
  797SOL     OW 5383   0.060   3.466   2.957 -0.1913 -0.4993 -0.5236
  797SOL    HW1 5384  -0.016   3.463   3.023  1.0666 -0.5801  0.9586
  797SOL    HW2 5385   0.034   3.414   2.876 -1.2021 -1.7270  0.5295
  798SOL     OW 5386   1.687   3.027   3.321 -0.1767 -0.5538  0.5894
  798SOL    HW1 5387   1.619   3.026   3.248  0.4364  0.6938 -0.0337
  798SOL    HW2 5388   1.656   3.087   3.395  0.4531  0.4541  0.0625
  799SOL     OW 5389   1.415   0.043   3.415  0.2277  0.6498 -0.5427
  799SOL    HW1 5390   1.385  -0.003   3.331  1.3140  0.4540 -0.8391
  799SOL    HW2 5391   1.372   0.133   3.420 -3.0154 -0.8030  0.7132
  800SOL     OW 5392   1.357   3.008   2.804 -0.6124 -0.3942 -0.3288
  800SOL    HW1 5393   1.350   3.018   2.903 -0.4385 -1.7511 -0.1630
  800SOL    HW2 5394   1.290   2.940   2.773  1.7417 -2.7357 -0.6207
  801SOL     OW 5395   0.451   2.015   1.825 -0.3068  0.1101 -0.6034
  801SOL    HW1 5396   0.540   2.060   1.817  0.9977 -1.7250  2.1482
  801SOL    HW2 5397   0.395   2.064   1.892 -0.7346  0.2610 -1.0613
  802SOL     OW 5398   0.369   2.641   2.594 -0.0426 -0.0700  0.0079
  802SOL    HW1 5399   0.329   2.575   2.657  0.6237  0.2302  0.7718
  802SOL    HW2 5400   0.469   2.639   2.603  0.0140  0.6246 -0.3752
  803SOL     OW 5401   4.499   3.234   1.363 -0.2383  0.4042 -0.0338
  803SOL    HW1 5402   4.535   3.298   1.295  2.5510 -1.4706 -0.4546
  803SOL    HW2 5403   4.507   3.140   1.329  0.1104 -0.5035  2.3507
  804SOL     OW 5404   1.273   1.660   4.114 -0.7549  0.1850  0.1971
  804SOL    HW1 5405   1.213   1.687   4.190 -1.5927 -0.1984 -0.3111
  804SOL    HW2 5406   1.222   1.665   4.029 -0.3473 -1.0773 -0.1386
  805SOL     OW 5407   0.411   2.932   0.944  0.5312  0.4830  0.1355
  805SOL    HW1 5408   0.368   2.978   1.022 -2.3398  2.4658 -2.3467
  805SOL    HW2 5409   0.503   2.969   0.930  1.1415  0.0143  2.5288
  806SOL     OW 5410   0.654   2.663   2.667 -0.1559  0.6409  0.2030
  806SOL    HW1 5411   0.685   2.753   2.638  1.5592 -0.4516 -1.6029
  806SOL    HW2 5412   0.641   2.662   2.767 -0.7605  2.9869  0.1841
  807SOL     OW 5413   0.428   2.902   2.364  0.1193  0.1844 -0.4119
  807SOL    HW1 5414   0.519   2.922   2.328 -1.1021  1.6864 -2.8846
  807SOL    HW2 5415   0.396   2.979   2.420 -0.6927  0.9446 -1.8644
  808SOL     OW 5416   0.954   2.776   3.782 -0.0809 -0.0832 -0.5043
  808SOL    HW1 5417   0.883   2.763   3.851 -0.0656 -1.6725 -0.7653
  808SOL    HW2 5418   0.975   2.874   3.775 -0.9970  0.2384  0.8025
  809SOL     OW 5419   0.945   3.407   2.715 -0.1698 -0.6086  0.0737
  809SOL    HW1 5420   0.893   3.454   2.786  0.3995  0.2651 -0.0766
  809SOL    HW2 5421   0.910   3.433   2.625  0.0416 -0.5995 -0.0062
  810SOL     OW 5422   0.442   3.448   3.404 -0.1584 -0.0085  0.1166
  810SOL    HW1 5423   0.381   3.444   3.325  0.0092 -1.5315  0.0437
  810SOL    HW2 5424   0.522   3.390   3.388 -0.2918 -0.6383  1.5441
  811SOL     OW 5425   0.461   2.956   0.594 -0.1987 -0.0383  0.6046
  811SOL    HW1 5426   0.400   3.023   0.552 -0.1032 -0.1146  0.3387
  811SOL    HW2 5427   0.409   2.897   0.656 -0.1442  0.7729  1.4454
  812SOL     OW 5428   0.303   2.777   2.002 -0.1258  0.1640 -0.0231
  812SOL    HW1 5429   0.298   2.688   1.958 -2.1157 -0.5526  1.5083
  812SOL    HW2 5430   0.399   2.805   2.010  0.5475 -1.8995 -0.4171
  813SOL     OW 5431   4.661   0.010   2.707  0.4780  0.3957  0.2317
  813SOL    HW1 5432   4.728  -0.003   2.633  0.7447  0.5171  0.4481
  813SOL    HW2 5433   4.698   0.075   2.773  0.1426  0.4549  0.3542
  814SOL     OW 5434   4.838   3.070   3.351  0.2556 -0.4312  0.2799
  814SOL    HW1 5435   4.909   3.135   3.324 -1.1259  0.7114 -0.8061
  814SOL    HW2 5436   4.775   3.115   3.415  0.2501 -1.2977  0.9068
  815SOL     OW 5437   4.005   1.901   2.662 -0.6793 -0.7157 -0.1436
  815SOL    HW1 5438   3.979   1.829   2.726 -0.9069 -1.1669 -0.7290
  815SOL    HW2 5439   3.973   1.989   2.695  1.6998 -0.4871  1.8301
  816SOL     OW 5440   0.640   4.821   2.222 -0.1137  0.5837 -0.3381
  816SOL    HW1 5441   0.664   4.762   2.145 -1.4143 -0.1031 -0.2591
  816SOL    HW2 5442   0.716   4.881   2.243  0.1027  1.1796 -2.5108
  817SOL     OW 5443   0.557   1.697   2.908 -0.4747 -0.2406 -0.6584
  817SOL    HW1 5444   0.657   1.694   2.904 -0.5235 -2.7987 -2.9275
  817SOL    HW2 5445   0.524   1.771   2.849  0.0356  1.1659  0.7602
  818SOL     OW 5446   4.347   3.389   1.062 -0.2897  0.1450  0.4571
  818SOL    HW1 5447   4.260   3.344   1.083 -1.0304  1.1949 -0.2758
  818SOL    HW2 5448   4.363   3.462   1.128  0.5311 -0.6711  1.1787
  819SOL     OW 5449   0.317   4.268   1.710  0.3775 -0.1961 -0.2116
  819SOL    HW1 5450   0.364   4.183   1.687  2.2328  0.4017  1.1042
  819SOL    HW2 5451   0.322   4.283   1.809 -0.8711  0.9059 -0.2921
  820SOL     OW 5452   1.275   3.124   4.271 -0.1323  0.2776 -0.6891
  820SOL    HW1 5453   1.269   3.124   4.371 -0.8389 -0.5596 -0.7192
  820SOL    HW2 5454   1.192   3.165   4.232  0.8495  2.1269 -0.9243
  821SOL     OW 5455   4.907   1.906   2.074 -0.0849  0.2653 -0.3157
  821SOL    HW1 5456   4.892   1.808   2.065 -0.2465  0.2421  0.1409
  821SOL    HW2 5457   4.826   1.955   2.042 -0.2167  0.2268 -0.0461
  822SOL     OW 5458   0.169   1.964   1.883  0.0454 -0.3636  0.5055
  822SOL    HW1 5459   0.204   2.037   1.943  0.5392 -0.6656  0.5891
  822SOL    HW2 5460   0.095   1.916   1.930 -0.9347  0.6858  0.0800
  823SOL     OW 5461   4.393   0.264   1.891 -0.2391 -0.1726 -0.0750
  823SOL    HW1 5462   4.415   0.167   1.881  1.5274  0.0595  0.9827
  823SOL    HW2 5463   4.379   0.306   1.801  2.8656 -0.6155 -0.8706
  824SOL     OW 5464   0.207   3.024   1.127  0.5146  0.0204 -0.5842
  824SOL    HW1 5465   0.290   3.038   1.181  0.9683 -2.3658 -0.5518
  824SOL    HW2 5466   0.128   3.019   1.187  0.3086  2.0248 -0.5945
  825SOL     OW 5467   4.742   1.210   1.649 -0.3451  0.2012  0.5907
  825SOL    HW1 5468   4.683   1.134   1.676  0.6017 -0.2352  1.4898
  825SOL    HW2 5469   4.696   1.265   1.579 -0.1800 -2.4644 -1.7935
  826SOL     OW 5470   0.101   3.060   1.603  0.6596 -0.2119 -0.1513
  826SOL    HW1 5471   0.093   3.154   1.571 -0.9761 -0.2853 -0.0638
  826SOL    HW2 5472   0.137   3.003   1.530  0.1654  0.2085 -0.7301
  827SOL     OW 5473   0.933   1.916   2.952 -0.0515 -0.5544  0.1108
  827SOL    HW1 5474   0.853   1.932   3.011  0.8061  0.5855  1.0005
  827SOL    HW2 5475   1.008   1.975   2.981  0.7536 -0.7730 -1.4584
  828SOL     OW 5476   1.126   3.625   2.626 -0.3355  0.2415 -0.1268
  828SOL    HW1 5477   1.041   3.580   2.599  1.0747 -2.0585 -1.0786
  828SOL    HW2 5478   1.110   3.723   2.636 -3.0994 -0.1240 -0.1333
  829SOL     OW 5479   4.790   2.911   0.927  0.1474 -0.4375  0.1033
  829SOL    HW1 5480   4.874   2.857   0.934  0.3981 -0.2199 -0.9695
  829SOL    HW2 5481   4.721   2.860   0.875  0.5163  0.3717 -1.2457
  830SOL     OW 5482   4.314   2.573   3.263 -0.3016 -0.1310  0.0054
  830SOL    HW1 5483   4.337   2.632   3.340 -3.1276  2.5286 -0.9853
  830SOL    HW2 5484   4.275   2.488   3.296  1.7510 -0.5730  1.4617
  831SOL     OW 5485   1.032   0.553   2.035 -0.2276  0.1047  0.7105
  831SOL    HW1 5486   1.006   0.640   1.993 -0.9134 -0.6001 -0.4010
  831SOL    HW2 5487   0.954   0.518   2.087  0.0580  0.1776  1.1825
  832SOL     OW 5488   1.106   2.474   2.655 -0.0033 -0.5533  0.5615
  832SOL    HW1 5489   1.126   2.572   2.668 -2.4714  0.5253 -2.5024
  832SOL    HW2 5490   1.153   2.442   2.573 -0.2534 -1.6106  0.8234
  833SOL     OW 5491   4.648   0.704   1.885 -0.1073  0.0401  0.3678
  833SOL    HW1 5492   4.721   0.725   1.821  2.4386 -0.1691  2.9916
  833SOL    HW2 5493   4.591   0.785   1.899 -0.0331  0.3999 -1.2313
  834SOL     OW 5494   1.109   2.833   2.977 -0.0339  0.6236 -0.1105
  834SOL    HW1 5495   1.097   2.823   2.878  0.8617  0.4218 -0.2073
  834SOL    HW2 5496   1.162   2.756   3.012  1.6188  1.8265  0.1367
  835SOL     OW 5497   1.500   2.997   3.117 -0.5455 -0.5858  0.3690
  835SOL    HW1 5498   1.484   2.898   3.114  0.2563 -0.7000 -1.0751
  835SOL    HW2 5499   1.413   3.045   3.114 -0.9217 -1.2325  0.5917
  836SOL     OW 5500   1.125   3.799   1.308  0.0333 -0.2034  0.0327
  836SOL    HW1 5501   1.136   3.804   1.407  2.2166 -0.7980 -0.1342
  836SOL    HW2 5502   1.176   3.720   1.272 -2.2183 -1.1367 -1.4012
  837SOL     OW 5503   1.188   3.215   2.647 -0.3470  0.3860 -0.2494
  837SOL    HW1 5504   1.164   3.120   2.666  0.3194  0.7031  2.5396
  837SOL    HW2 5505   1.252   3.218   2.570 -1.3761 -1.2718 -1.2250
  838SOL     OW 5506   0.331   0.521   2.175 -0.3099  0.3719 -0.0538
  838SOL    HW1 5507   0.345   0.424   2.192 -0.3333  0.4723  0.5871
  838SOL    HW2 5508   0.418   0.564   2.154 -0.1120  0.4248  0.8405
  839SOL     OW 5509   1.619   3.196   2.517 -0.5046  0.2276  0.6298
  839SOL    HW1 5510   1.600   3.213   2.614  0.0744  3.3824  0.2970
  839SOL    HW2 5511   1.545   3.142   2.478 -0.4222 -1.7396  2.9164
  840SOL     OW 5512   4.163   2.358   2.859 -0.0267  0.3087  0.0888
  840SOL    HW1 5513   4.098   2.303   2.806  0.4551 -0.5843  0.4007
  840SOL    HW2 5514   4.133   2.362   2.954  0.1444  0.2687  0.1435
  841SOL     OW 5515   0.422   3.102   3.559 -0.5383 -0.3861  0.3028
  841SOL    HW1 5516   0.505   3.144   3.521 -0.7014 -0.3025  0.0402
  841SOL    HW2 5517   0.348   3.107   3.492 -0.7563 -0.4635  0.5368
  842SOL     OW 5518   0.781   4.565   3.496 -0.5293  0.1192 -0.0265
  842SOL    HW1 5519   0.784   4.664   3.483 -0.3506 -0.0780 -1.6224
  842SOL    HW2 5520   0.849   4.521   3.438 -0.4763 -0.9467  0.7965
  843SOL     OW 5521   4.669   0.040   0.449 -0.2811 -0.1584 -0.2870
  843SOL    HW1 5522   4.745   0.102   0.428 -0.9176  0.0866 -2.1124
  843SOL    HW2 5523   4.705  -0.047   0.483  0.8453 -0.0821 -1.2309
  844SOL     OW 5524   0.470   1.885   2.118  0.1468  0.0591 -0.3671
  844SOL    HW1 5525   0.558   1.884   2.165 -0.1645  4.2873  0.7114
  844SOL    HW2 5526   0.484   1.863   2.021  2.1455 -0.7795  0.0684
  845SOL     OW 5527   0.365   2.681   3.404 -0.4109 -0.2719 -0.1927
  845SOL    HW1 5528   0.393   2.678   3.500 -1.9033 -0.8589  0.2456
  845SOL    HW2 5529   0.295   2.612   3.387 -0.1585 -0.1975 -1.7266
  846SOL     OW 5530   0.739   0.819   2.420 -0.0386  0.1548  0.0569
  846SOL    HW1 5531   0.807   0.893   2.415  0.1197  0.0383  0.4997
  846SOL    HW2 5532   0.675   0.829   2.344 -1.3477  2.0546  1.3132
  847SOL     OW 5533   4.456   2.205   3.016  0.6758  0.4549  0.1124
  847SOL    HW1 5534   4.553   2.183   3.023  0.9406  0.7846 -1.8966
  847SOL    HW2 5535   4.402   2.131   3.056  1.7231 -0.3184  0.1364
  848SOL     OW 5536   2.072   3.094   2.407 -0.0324 -0.1041  0.4590
  848SOL    HW1 5537   2.150   3.098   2.470  0.7043 -3.3040 -0.0499
  848SOL    HW2 5538   2.077   3.170   2.343  1.3781  1.0482  1.8493
  849SOL     OW 5539   4.821   2.066   3.675 -0.6419 -0.1683 -0.3489
  849SOL    HW1 5540   4.770   2.096   3.594 -1.8955  0.4880  0.6436
  849SOL    HW2 5541   4.806   1.968   3.689 -0.3762 -0.2972 -0.9338
  850SOL     OW 5542   1.044   2.089   2.716  0.1594 -0.3545 -0.0117
  850SOL    HW1 5543   1.128   2.053   2.675 -0.2586  0.0862 -1.2710
  850SOL    HW2 5544   1.063   2.119   2.810  1.2530 -0.8371 -0.0658
  851SOL     OW 5545   0.472   2.426   3.721  0.1685 -0.0177  0.1687
  851SOL    HW1 5546   0.539   2.488   3.760 -0.1209  0.6886 -0.4335
  851SOL    HW2 5547   0.481   2.336   3.763  1.8178 -0.0732 -0.2470
  852SOL     OW 5548   0.119   2.178   4.004 -0.0446  0.2951  0.1350
  852SOL    HW1 5549   0.202   2.141   4.043  0.6584  1.5005 -0.1584
  852SOL    HW2 5550   0.123   2.174   3.904 -0.7648 -0.5204  0.1260
  853SOL     OW 5551   0.237   3.263   3.016 -0.4520 -0.2838 -0.0731
  853SOL    HW1 5552   0.312   3.239   3.078  0.6959  0.0440 -1.2971
  853SOL    HW2 5553   0.205   3.356   3.036  1.3289  0.6378 -1.2765
  854SOL     OW 5554   1.376   3.114   3.876 -0.6610 -0.2204  0.5272
  854SOL    HW1 5555   1.465   3.131   3.833 -0.1581 -1.2215  1.1271
  854SOL    HW2 5556   1.304   3.146   3.815  0.0951  0.4052 -0.0756
  855SOL     OW 5557   1.260   2.466   1.715  0.4821 -0.0759 -0.5677
  855SOL    HW1 5558   1.294   2.373   1.729 -0.5080 -0.4460 -0.5332
  855SOL    HW2 5559   1.197   2.467   1.636  0.7120  0.6218 -0.7496
  856SOL     OW 5560   0.134   0.169   1.769 -0.3692 -0.2196  0.1902
  856SOL    HW1 5561   0.049   0.147   1.817 -0.9816  1.5693 -0.0126
  856SOL    HW2 5562   0.177   0.248   1.812 -1.4812  2.1643 -2.7221
  857SOL     OW 5563   0.496   2.312   4.670  0.3900 -0.2952  0.3556
  857SOL    HW1 5564   0.501   2.336   4.767 -0.5118 -0.1571  0.3797
  857SOL    HW2 5565   0.501   2.213   4.660 -0.4800 -0.3805  0.6360
  858SOL     OW 5566   0.137   2.562   3.387 -0.2041  0.3819  0.2060
  858SOL    HW1 5567   0.077   2.519   3.319 -1.1697  0.9035  0.6968
  858SOL    HW2 5568   0.148   2.501   3.465 -0.7837  0.6167  0.4775
  859SOL     OW 5569   1.209   1.291   4.283 -0.0621  0.3644 -0.3524
  859SOL    HW1 5570   1.278   1.314   4.352 -0.3732 -0.9887  0.4353
  859SOL    HW2 5571   1.238   1.329   4.194  1.5274  0.1117  0.0225
  860SOL     OW 5572   0.865   2.157   0.440  0.2257  0.2745 -0.0667
  860SOL    HW1 5573   0.783   2.181   0.493  0.0890 -1.8198  0.7702
  860SOL    HW2 5574   0.906   2.074   0.478  2.2341  0.7531 -1.0469
  861SOL     OW 5575   0.983   2.658   1.390  0.0782  0.4744  0.3110
  861SOL    HW1 5576   1.026   2.741   1.355  0.9045  0.3814  1.0591
  861SOL    HW2 5577   0.887   2.656   1.363 -0.4052  2.5079  1.6607
  862SOL     OW 5578   1.159   2.541   3.119  0.1393 -0.1871  0.1899
  862SOL    HW1 5579   1.059   2.542   3.120  0.1466  0.9897  0.7415
  862SOL    HW2 5580   1.191   2.461   3.067 -1.0934  0.7087 -2.0887
  863SOL     OW 5581   0.606   1.356   3.282 -0.0150  0.1412  0.3571
  863SOL    HW1 5582   0.667   1.434   3.300  0.6913 -0.4854  0.7515
  863SOL    HW2 5583   0.562   1.328   3.367  0.7578 -0.7178  0.4918
  864SOL     OW 5584   0.949   2.629   1.742  0.4957 -0.2787  0.2801
  864SOL    HW1 5585   1.047   2.646   1.748  0.1999  1.3636  1.0128
  864SOL    HW2 5586   0.913   2.609   1.833  0.1425 -0.8634  0.0149
  865SOL     OW 5587   0.238   0.277   1.525 -0.1692 -0.3245 -0.1482
  865SOL    HW1 5588   0.338   0.269   1.532  0.0061  1.3786 -0.1174
  865SOL    HW2 5589   0.196   0.247   1.611  0.4514  0.4007  0.4286
  866SOL     OW 5590   1.589   2.283   0.352 -0.6734  0.1031 -0.4251
  866SOL    HW1 5591   1.526   2.222   0.304 -0.3597 -0.0440 -0.6522
  866SOL    HW2 5592   1.673   2.234   0.374 -0.5294  0.3750 -0.3622
  867SOL     OW 5593   0.907   2.902   3.139 -0.1229  0.1782 -0.3244
  867SOL    HW1 5594   0.887   3.000   3.141 -1.2666 -0.0002 -1.5789
  867SOL    HW2 5595   0.983   2.884   3.077  0.2176  0.2855  0.0593
  868SOL     OW 5596   1.364   3.912   2.927 -0.3512 -0.0874 -0.5820
  868SOL    HW1 5597   1.380   3.824   2.971  0.2431  0.0940 -0.4215
  868SOL    HW2 5598   1.289   3.904   2.861 -0.4398 -0.6576 -0.4139
  869SOL     OW 5599   0.420   2.622   0.597 -0.1387 -0.0439  0.2453
  869SOL    HW1 5600   0.323   2.596   0.600 -0.1895  0.1128  0.0105
  869SOL    HW2 5601   0.469   2.578   0.672 -0.5099  0.3441  0.7193
  870SOL     OW 5602   4.620   3.378   3.906 -0.3822  0.2455  0.3828
  870SOL    HW1 5603   4.540   3.375   3.966 -0.6345 -0.8831 -0.0034
  870SOL    HW2 5604   4.618   3.302   3.842  0.0825  1.2164 -0.8320
  871SOL     OW 5605   4.696   2.035   3.160 -0.1463  0.0711 -0.1069
  871SOL    HW1 5606   4.761   2.020   3.235  0.2469  0.7316 -0.3051
  871SOL    HW2 5607   4.609   1.993   3.183  0.8615 -2.4988 -0.6221
  872SOL     OW 5608   1.671   2.004   2.402  0.0689  0.1423  0.7674
  872SOL    HW1 5609   1.573   2.008   2.384 -0.0695 -2.0772  0.7589
  872SOL    HW2 5610   1.708   1.918   2.365  1.7212  0.2280  2.0977
  873SOL     OW 5611   0.026   4.558   3.760  0.3634  0.1069 -0.0503
  873SOL    HW1 5612   0.019   4.654   3.735 -0.4368 -0.0219 -0.3442
  873SOL    HW2 5613  -0.015   4.501   3.689  2.6084 -0.6001 -0.8690
  874SOL     OW 5614   1.162   4.101   2.969  0.4456  0.3231 -0.1762
  874SOL    HW1 5615   1.158   4.106   2.869  2.2414  0.1449 -0.2736
  874SOL    HW2 5616   1.246   4.056   2.998 -0.9895 -1.5137  1.4011
  875SOL     OW 5617   1.394   2.571   2.692  0.0751  0.4200  0.0386
  875SOL    HW1 5618   1.472   2.551   2.750  0.7106  0.5312 -0.7636
  875SOL    HW2 5619   1.339   2.645   2.733 -0.4065 -0.6041  1.3034
  876SOL     OW 5620   4.236   3.151   0.294  0.3481  0.0912 -0.4065
  876SOL    HW1 5621   4.326   3.157   0.336  1.5436 -0.4276 -2.7195
  876SOL    HW2 5622   4.244   3.104   0.206 -2.2798 -0.4176 -0.4425
  877SOL     OW 5623   1.785   4.292   1.133  0.0878  0.5208  0.1277
  877SOL    HW1 5624   1.803   4.278   1.036 -0.6593 -3.1934  0.3786
  877SOL    HW2 5625   1.752   4.386   1.148 -1.2021  0.7718 -3.3860
  878SOL     OW 5626   1.641   2.531   2.879  0.4683  0.2046  0.6000
  878SOL    HW1 5627   1.739   2.520   2.896  1.0935  0.9496 -1.9886
  878SOL    HW2 5628   1.598   2.442   2.872  0.8823 -0.1280  2.0071
  879SOL     OW 5629   0.864   4.318   3.713 -0.0236 -0.3636  0.5010
  879SOL    HW1 5630   0.778   4.353   3.678 -0.5717 -1.3835  0.7961
  879SOL    HW2 5631   0.848   4.268   3.798  0.8794 -0.4332  0.6447
  880SOL     OW 5632   0.856   2.227   2.544  0.3098  0.1682 -0.3796
  880SOL    HW1 5633   0.849   2.326   2.548 -2.9022  0.0344  0.2659
  880SOL    HW2 5634   0.931   2.196   2.602  0.9148  2.1646 -0.0212
  881SOL     OW 5635   4.810   3.027   2.816  0.3217  0.2311 -0.6299
  881SOL    HW1 5636   4.757   3.017   2.732 -0.0690 -1.3945 -0.2279
  881SOL    HW2 5637   4.838   2.937   2.849 -0.5850  0.7086  1.6402
  882SOL     OW 5638   0.771   2.112   2.283  0.2103  0.6122 -0.0532
  882SOL    HW1 5639   0.811   2.162   2.359 -0.0337  4.2908 -2.0863
  882SOL    HW2 5640   0.843   2.087   2.218  0.2433 -1.2770  0.6469
  883SOL     OW 5641   1.322   2.501   2.451 -0.6781 -0.1359 -0.5266
  883SOL    HW1 5642   1.352   2.555   2.372  0.4982 -0.7271 -0.4982
  883SOL    HW2 5643   1.365   2.536   2.534  0.1448 -1.1433 -0.5169
  884SOL     OW 5644   4.984   2.761   1.720  0.7697  0.2272  0.0583
  884SOL    HW1 5645   4.924   2.700   1.772  0.5318  0.0942 -0.3714
  884SOL    HW2 5646   5.056   2.708   1.676 -0.1598  0.0761 -1.3360
  885SOL     OW 5647   0.464   4.076   1.613 -0.1700  0.0542  0.0878
  885SOL    HW1 5648   0.438   4.011   1.542  0.7360 -1.0224  0.6913
  885SOL    HW2 5649   0.564   4.082   1.617 -0.2390  1.3163  0.2116
  886SOL     OW 5650   0.552   2.632   3.197  0.3233 -0.4688 -0.6158
  886SOL    HW1 5651   0.491   2.647   3.274  3.2610  1.1469  1.5924
  886SOL    HW2 5652   0.592   2.541   3.202  0.7910 -0.2321  0.0119
  887SOL     OW 5653   4.441   1.219   3.934  0.2960 -0.9419 -0.2099
  887SOL    HW1 5654   4.370   1.289   3.937  2.5161  1.4303  2.3493
  887SOL    HW2 5655   4.422   1.150   4.005 -0.2503 -1.2664 -0.6540
  888SOL     OW 5656   0.704   1.232   4.154  0.3830  0.0012 -0.1711
  888SOL    HW1 5657   0.718   1.171   4.075  1.0841  0.5575 -0.4841
  888SOL    HW2 5658   0.771   1.209   4.225 -0.4796 -0.7402  0.4248
  889SOL     OW 5659   0.184   2.887   2.230 -0.3484  0.1417 -0.1348
  889SOL    HW1 5660   0.257   2.911   2.294 -0.6651 -0.3290  0.4070
  889SOL    HW2 5661   0.224   2.863   2.142  0.0095  2.5986 -0.7280
  890SOL     OW 5662   1.941   0.460   2.773  0.4011  0.3832  0.3225
  890SOL    HW1 5663   1.931   0.404   2.855  1.0647  0.1750  0.2721
  890SOL    HW2 5664   1.851   0.485   2.738  0.1112  0.3332  1.0165
  891SOL     OW 5665   0.424   3.216   3.197 -0.0330 -0.7315  0.4668
  891SOL    HW1 5666   0.468   3.144   3.143  0.4073  1.9143 -3.0449
  891SOL    HW2 5667   0.479   3.236   3.278  1.9207 -1.7045 -0.5528
  892SOL     OW 5668   1.411   2.562   3.264 -0.7097  0.2550 -0.3839
  892SOL    HW1 5669   1.324   2.548   3.217 -0.5126 -2.0208 -0.1664
  892SOL    HW2 5670   1.406   2.523   3.356  0.2145  1.0666  0.0327
  893SOL     OW 5671   1.219   1.871   1.594  0.1822 -0.0949  0.0580
  893SOL    HW1 5672   1.200   1.786   1.644  2.5461 -1.4496 -1.1453
  893SOL    HW2 5673   1.300   1.914   1.633 -1.3813  2.0955  1.1086
  894SOL     OW 5674   1.448   2.314   2.857 -0.3362 -0.1852  0.4447
  894SOL    HW1 5675   1.401   2.352   2.777  0.3761  1.1837  0.6377
  894SOL    HW2 5676   1.381   2.290   2.927 -0.8875 -0.3274 -0.1196
  895SOL     OW 5677   3.853   3.265   4.169  0.6743 -0.5880 -0.3598
  895SOL    HW1 5678   3.851   3.220   4.079 -0.1315 -1.8854  0.2856
  895SOL    HW2 5679   3.895   3.203   4.236  1.8126  0.5980  0.0566
  896SOL     OW 5680   1.002   0.858   2.564  0.2484  0.3273  0.2767
  896SOL    HW1 5681   1.014   0.788   2.494 -1.6254 -0.1356  0.3576
  896SOL    HW2 5682   1.022   0.820   2.654 -0.4425 -0.0273  0.2871
  897SOL     OW 5683   0.009   3.940   2.414  0.9836  0.2761 -0.2359
  897SOL    HW1 5684   0.046   3.913   2.326  1.6152  1.8935 -0.4942
  897SOL    HW2 5685   0.071   3.910   2.487  0.0851 -1.7358 -0.2377
  898SOL     OW 5686   0.836   1.647   2.771 -0.0071 -0.5710 -0.2883
  898SOL    HW1 5687   0.911   1.581   2.776 -2.2648 -3.2223  2.5544
  898SOL    HW2 5688   0.760   1.607   2.719 -0.3187  1.1296 -1.1909
  899SOL     OW 5689   4.522   2.877   0.757  0.4115 -0.5128 -0.0727
  899SOL    HW1 5690   4.451   2.852   0.823  0.7335 -1.1587  0.0405
  899SOL    HW2 5691   4.520   2.814   0.679 -1.7924  1.8855 -2.1172
  900SOL     OW 5692   0.724   1.967   2.771  0.3860 -0.1951 -0.3297
  900SOL    HW1 5693   0.750   2.056   2.811  0.3062  1.1440 -3.0368
  900SOL    HW2 5694   0.626   1.952   2.784  0.3278  0.2964 -0.1605
  901SOL     OW 5695   0.997   2.381   2.888  0.1073  0.1550  0.4646
  901SOL    HW1 5696   1.039   2.407   2.800  0.5077  2.7565  1.3342
  901SOL    HW2 5697   1.064   2.332   2.943  0.5107  0.2605  0.0783
  902SOL     OW 5698   1.659   1.829   3.004  0.1926  0.5066  0.4005
  902SOL    HW1 5699   1.641   1.885   2.924 -1.4073 -0.7426 -0.1721
  902SOL    HW2 5700   1.584   1.764   3.018  0.3426  0.7669  3.0158
  903SOL     OW 5701   4.766   3.467   3.471 -0.1299 -0.0539 -0.2143
  903SOL    HW1 5702   4.719   3.550   3.441  0.3819 -0.1534 -1.3418
  903SOL    HW2 5703   4.865   3.483   3.469  0.0810 -1.2949 -2.4315
  904SOL     OW 5704   4.693   3.371   4.458  0.1087 -0.3595  0.4372
  904SOL    HW1 5705   4.645   3.353   4.372  0.6803  0.8325 -0.1432
  904SOL    HW2 5706   4.709   3.284   4.505 -0.1220 -1.0429 -0.7029
  905SOL     OW 5707   0.556   3.601   4.461  0.4356  0.4926 -0.0984
  905SOL    HW1 5708   0.511   3.536   4.524 -0.2746  0.5908 -0.4860
  905SOL    HW2 5709   0.649   3.619   4.492  0.6346 -0.6903  0.0405
  906SOL     OW 5710   0.019   4.551   4.644  0.1110  0.2115  0.2726
  906SOL    HW1 5711   0.027   4.648   4.619  0.7613  0.5224  1.5758
  906SOL    HW2 5712  -0.036   4.503   4.576  0.9224  1.2055 -1.1402
  907SOL     OW 5713   0.944   2.680   5.795 -0.4186 -0.2530 -0.2234
  907SOL    HW1 5714   0.938   2.773   5.759  2.1857 -1.5293 -4.8213
  907SOL    HW2 5715   0.863   2.628   5.767 -0.6287 -0.0454 -0.0051
  908SOL     OW 5716   0.717   3.804   3.653 -0.0653 -0.2032 -0.2152
  908SOL    HW1 5717   0.787   3.841   3.715 -0.3497 -0.8669  0.5159
  908SOL    HW2 5718   0.759   3.737   3.592  0.0789 -0.0581 -0.2771
  909SOL     OW 5719   0.550   3.224   4.474  0.2895  0.0508  0.6308
  909SOL    HW1 5720   0.577   3.140   4.521  2.6221 -0.3538 -1.2708
  909SOL    HW2 5721   0.461   3.210   4.430  0.5740 -1.3912  0.4633
  910SOL     OW 5722   1.361   3.168   5.450  0.1513  0.1551 -0.3377
  910SOL    HW1 5723   1.312   3.101   5.505 -0.3877 -0.8882 -2.0013
  910SOL    HW2 5724   1.336   3.157   5.354 -0.3377  3.0775 -0.6465
  911SOL     OW 5725   1.052   4.483   3.816 -0.1061  0.0622 -0.6755
  911SOL    HW1 5726   1.141   4.473   3.771 -0.0701 -0.3252 -0.5223
  911SOL    HW2 5727   0.981   4.438   3.761 -0.2428  0.5553 -0.9051
  912SOL     OW 5728   4.827   1.760   3.678 -0.2369  0.0578  1.2310
  912SOL    HW1 5729   4.924   1.756   3.654 -0.5665  0.7510 -0.3458
  912SOL    HW2 5730   4.773   1.718   3.605 -1.1426 -0.2789  2.0717
  913SOL     OW 5731   0.816   1.663   4.969 -0.6549 -0.4750 -0.4485
  913SOL    HW1 5732   0.911   1.643   4.948 -0.9428 -0.4349 -1.8948
  913SOL    HW2 5733   0.801   1.656   5.068  0.1598 -3.3914 -0.4651
  914SOL     OW 5734   1.040   3.286   4.172  0.2713  0.2048 -0.9822
  914SOL    HW1 5735   0.975   3.288   4.248  1.0188  0.4459 -0.3322
  914SOL    HW2 5736   1.000   3.235   4.096  0.0582 -1.3132  0.0968
  915SOL     OW 5737   3.984   4.526   5.131  0.6786  0.2759 -0.2672
  915SOL    HW1 5738   4.017   4.447   5.184 -1.0634 -0.4832 -0.2566
  915SOL    HW2 5739   3.955   4.495   5.040  0.7342  1.0644 -0.5650
  916SOL     OW 5740   0.801   3.609   3.953 -0.4789 -0.4922  0.3679
  916SOL    HW1 5741   0.777   3.603   4.050 -1.4489 -1.7556  0.0734
  916SOL    HW2 5742   0.728   3.569   3.898  0.1038  0.1209 -0.8891
  917SOL     OW 5743   0.577   2.078   4.850  0.3525 -0.0313  0.4849
  917SOL    HW1 5744   0.622   2.104   4.935  2.0185  0.3168 -0.4587
  917SOL    HW2 5745   0.645   2.061   4.779 -0.9735 -0.5931 -0.7290
  918SOL     OW 5746   0.576   4.789   4.879  0.0721  0.4706  0.0982
  918SOL    HW1 5747   0.533   4.699   4.873 -1.9162  1.3513  0.2914
  918SOL    HW2 5748   0.505   4.859   4.891  1.5476  2.0898 -0.2242
  919SOL     OW 5749   0.942   2.211   4.754  0.5069  0.4487 -0.0342
  919SOL    HW1 5750   0.945   2.271   4.675  0.2811  0.2856 -0.1698
  919SOL    HW2 5751   1.018   2.231   4.815  1.0895  0.0999 -0.6364
  920SOL     OW 5752   0.185   1.068   4.948  0.3858 -0.1412  0.2681
  920SOL    HW1 5753   0.277   1.072   4.985  0.6311 -2.3109 -0.0103
  920SOL    HW2 5754   0.145   0.978   4.966 -1.2536  0.3697 -0.5884
  921SOL     OW 5755   0.762   2.335   4.935  0.4025  0.1114 -0.1161
  921SOL    HW1 5756   0.754   2.264   5.006  0.5636 -0.7061 -0.8962
  921SOL    HW2 5757   0.793   2.293   4.850 -0.7265  0.9193 -0.9514
  922SOL     OW 5758   0.936   2.554   5.047 -0.1746  0.1886  0.2715
  922SOL    HW1 5759   1.010   2.602   5.000 -0.2487  0.4090  0.3809
  922SOL    HW2 5760   0.972   2.470   5.088  0.3616  1.0643  1.6540
  923SOL     OW 5761   4.145   2.604   4.012 -0.0413  0.1237  0.0562
  923SOL    HW1 5762   4.182   2.697   4.022 -1.6164  0.7083  0.7990
  923SOL    HW2 5763   4.192   2.557   3.937 -0.9440  2.4510 -2.1350
  924SOL     OW 5764   4.765   4.055   5.290  0.3499  0.0082 -0.0022
  924SOL    HW1 5765   4.861   4.057   5.263  0.3313  1.8946 -0.0218
  924SOL    HW2 5766   4.754   4.102   5.377 -0.6030  0.0631 -0.1435
  925SOL     OW 5767   4.640   2.745   4.340 -0.4405 -0.2080 -0.0230
  925SOL    HW1 5768   4.671   2.697   4.258 -0.2922 -0.0037 -0.0881
  925SOL    HW2 5769   4.552   2.790   4.321 -1.4242 -1.8128  0.5310
  926SOL     OW 5770   1.026   2.252   4.313 -0.3084  0.1208 -0.0120
  926SOL    HW1 5771   0.936   2.232   4.273 -1.2826 -0.3396  2.2216
  926SOL    HW2 5772   1.091   2.182   4.285 -1.5129 -1.4325  0.8487
  927SOL     OW 5773   4.871   3.387   4.064  0.2325 -0.2312  0.7441
  927SOL    HW1 5774   4.902   3.292   4.070  2.6759  0.4489  0.0995
  927SOL    HW2 5775   4.790   3.391   4.006  1.6171 -1.6756 -1.4546
  928SOL     OW 5776   0.908   3.144   3.984  0.0533 -0.1405  0.7072
  928SOL    HW1 5777   0.876   3.051   4.002  2.2055 -1.0584  0.1450
  928SOL    HW2 5778   0.832   3.200   3.950 -0.8015 -2.3741 -1.3364
  929SOL     OW 5779   3.807   4.929   4.643  0.5054 -0.2510  0.1225
  929SOL    HW1 5780   3.867   4.971   4.711 -0.0043  3.5731 -1.5606
  929SOL    HW2 5781   3.716   4.917   4.682  0.7328 -0.0190  0.7303
  930SOL     OW 5782   4.320   3.197   3.541  0.1298  0.0115 -0.0770
  930SOL    HW1 5783   4.407   3.218   3.585  1.4954 -0.6950 -2.2826
  930SOL    HW2 5784   4.322   3.103   3.507 -2.1211 -0.5479  1.1230
  931SOL     OW 5785   0.519   2.557   4.873  0.0062  0.3521  0.1975
  931SOL    HW1 5786   0.436   2.540   4.927  0.6299 -1.6500  0.6129
  931SOL    HW2 5787   0.492   2.585   4.780 -1.1244  0.3478  0.5050
  932SOL     OW 5788   1.303   3.745   4.014  0.0380 -0.2539 -0.8543
  932SOL    HW1 5789   1.255   3.678   4.071  0.2655 -0.5024 -0.9558
  932SOL    HW2 5790   1.400   3.723   4.011  0.0544 -0.1354 -1.1925
  933SOL     OW 5791   0.470   0.733   5.305 -0.3081 -0.0623 -0.5611
  933SOL    HW1 5792   0.423   0.815   5.337 -2.6668 -0.4002 -2.8808
  933SOL    HW2 5793   0.560   0.758   5.268  0.2207  0.9983  1.2940
  934SOL     OW 5794   0.893   2.242   4.058 -0.0038 -0.5429  0.0106
  934SOL    HW1 5795   0.801   2.217   4.030 -0.3765  0.3661  0.3867
  934SOL    HW2 5796   0.951   2.160   4.060 -0.2938 -0.8400 -2.0942
[truncated: 826,238 more chars]
