# Supplementary material for: Control over the fibrillization yield by varying the oligomeric nucleation propensities of self-assembling peptides
Source: Commun Chem. 2020 Nov 11;3:164. doi: 10.1038/s42004-020-00417-7 (PMC9814929; doi:10.1038/s42004-020-00417-7)
Supplement: Supplementary file 3 — Supplementary Data 1 [file 42004_2020_417_MOESM3_ESM.zip › MD_trajectory/Fibril structure equilibriation/SLP3/Final_trajectory.gro]

Generated by trjconv : Protein in water t= 100000.00000
17755
    1ACE     CA    1   2.814   1.299   0.123
    1ACE      C    2   2.717   1.231   0.220
    1ACE      O    3   2.630   1.149   0.191
    2VAL      N    4   2.731   1.276   0.355
    2VAL      H    5   2.783   1.358   0.378
    2VAL     CA    6   2.643   1.232   0.464
    2VAL     CB    7   2.723   1.189   0.587
    2VAL    CG1    8   2.631   1.140   0.699
    2VAL    CG2    9   2.820   1.075   0.557
    2VAL      C   10   2.558   1.354   0.499
    2VAL      O   11   2.607   1.461   0.537
    3VAL      N   12   2.428   1.332   0.482
    3VAL      H   13   2.391   1.239   0.483
    3VAL     CA   14   2.331   1.440   0.502
    3VAL     CB   15   2.252   1.489   0.380
    3VAL    CG1   16   2.340   1.532   0.263
    3VAL    CG2   17   2.172   1.376   0.316
    3VAL      C   18   2.240   1.426   0.624
    3VAL      O   19   2.124   1.388   0.616
    4VAL      N   20   2.286   1.480   0.737
    4VAL      H   21   2.362   1.545   0.740
    4VAL     CA   22   2.204   1.459   0.857
    4VAL     CB   23   2.304   1.443   0.972
    4VAL    CG1   24   2.229   1.418   1.103
    4VAL    CG2   25   2.384   1.316   0.945
    4VAL      C   26   2.116   1.583   0.873
    4VAL      O   27   2.167   1.689   0.911
    5THR      N   28   1.998   1.565   0.817
    5THR      H   29   1.962   1.482   0.773
    5THR     CA   30   1.889   1.664   0.818
    5THR     CB   31   1.808   1.658   0.689
    5THR    OG1   32   1.772   1.522   0.661
    5THR    HG1   33   1.723   1.500   0.577
    5THR    CG2   34   1.887   1.705   0.567
    5THR      C   35   1.788   1.650   0.932
    5THR      O   36   1.687   1.581   0.922
    6ILE      N   37   1.803   1.749   1.021
    6ILE      H   38   1.879   1.814   1.015
    6ILE     CA   39   1.714   1.763   1.137
    6ILE     CB   40   1.792   1.799   1.264
    6ILE    CG1   41   1.905   1.702   1.299
    6ILE    CG2   42   1.712   1.835   1.389
    6ILE     CD   43   1.856   1.561   1.330
    6ILE      C   44   1.605   1.866   1.106
    6ILE      O   45   1.640   1.984   1.100
    7LEU      N   46   1.489   1.819   1.060
    7LEU      H   47   1.472   1.722   1.046
    7LEU     CA   48   1.378   1.915   1.054
    7LEU     CB   49   1.302   1.884   0.925
    7LEU     CG   50   1.361   1.940   0.796
    7LEU    CD1   51   1.445   1.835   0.722
    7LEU    CD2   52   1.237   1.978   0.715
    7LEU      C   53   1.286   1.872   1.169
    7LEU      O   54   1.260   1.752   1.181
    8LEU      N   55   1.200   1.964   1.213
    8LEU      H   56   1.179   2.039   1.150
    8LEU     CA   57   1.114   1.944   1.330
    8LEU     CB   58   1.104   2.083   1.394
    8LEU     CG   59   1.238   2.145   1.434
    8LEU    CD1   60   1.222   2.297   1.447
    8LEU    CD2   61   1.274   2.081   1.568
    8LEU      C   62   0.981   1.902   1.267
    8LEU      O   63   0.890   1.984   1.260
    9GLU      N   64   0.971   1.774   1.231
    9GLU      H   65   1.043   1.710   1.258
    9GLU     CA   66   0.861   1.727   1.145
    9GLU     CB   67   0.912   1.608   1.063
    9GLU     CG   68   1.031   1.634   0.971
    9GLU     CD   69   1.064   1.503   0.900
    9GLU    OE1   70   1.166   1.439   0.933
    9GLU    OE2   71   1.002   1.482   0.793
    9GLU      C   72   0.740   1.674   1.222
    9GLU      O   73   0.766   1.626   1.332
   10GLU      N   74   0.622   1.691   1.163
   10GLU      H   75   0.627   1.711   1.065
   10GLU     CA   76   0.494   1.647   1.221
   10GLU     CB   77   0.392   1.755   1.185
   10GLU     CG   78   0.256   1.730   1.250
   10GLU     CD   79   0.151   1.840   1.232
   10GLU    OE1   80   0.038   1.822   1.183
   10GLU    OE2   81   0.185   1.955   1.265
   10GLU      C   82   0.461   1.508   1.166
   10GLU      O   83   0.447   1.491   1.045
   11GLU      N   84   0.466   1.406   1.251
   11GLU      H   85   0.511   1.420   1.339
   11GLU     CA   86   0.420   1.269   1.226
   11GLU     CB   87   0.537   1.171   1.230
   11GLU     CG   88   0.637   1.192   1.116
   11GLU     CD   89   0.775   1.135   1.153
   11GLU    OE1   90   0.873   1.169   1.084
   11GLU    OE2   91   0.789   1.036   1.228
   11GLU      C   92   0.310   1.224   1.323
   11GLU     O1   93   0.229   1.141   1.277
   11GLU     O2   94   0.326   1.246   1.445
    1ACE     CA   95   1.169   2.665   1.207
    1ACE      C   96   1.320   2.646   1.200
    1ACE      O   97   1.384   2.677   1.100
    2VAL      N   98   1.384   2.597   1.319
    2VAL      H   99   1.334   2.585   1.405
    2VAL     CA  100   1.527   2.564   1.316
    2VAL     CB  101   1.592   2.549   1.454
    2VAL    CG1  102   1.744   2.545   1.445
    2VAL    CG2  103   1.579   2.681   1.531
    2VAL      C  104   1.543   2.437   1.232
    2VAL      O  105   1.525   2.325   1.279
    3VAL      N  106   1.588   2.471   1.112
    3VAL      H  107   1.602   2.566   1.086
    3VAL     CA  108   1.618   2.366   1.012
    3VAL     CB  109   1.547   2.397   0.881
    3VAL    CG1  110   1.575   2.298   0.768
    3VAL    CG2  111   1.398   2.432   0.896
    3VAL      C  112   1.767   2.334   1.004
    3VAL      O  113   1.847   2.402   0.940
    4VAL      N  114   1.806   2.226   1.070
    4VAL      H  115   1.748   2.150   1.100
    4VAL     CA  116   1.951   2.198   1.076
    4VAL     CB  117   1.995   2.161   1.218
    4VAL    CG1  118   2.146   2.138   1.224
    4VAL    CG2  119   1.954   2.250   1.335
    4VAL      C  120   1.982   2.090   0.973
    4VAL      O  121   1.939   1.977   0.995
    5THR      N  122   2.076   2.127   0.887
    5THR      H  123   2.101   2.222   0.867
    5THR     CA  124   2.135   2.030   0.793
    5THR     CB  125   2.122   2.077   0.648
    5THR    OG1  126   2.149   2.216   0.629
    5THR    HG1  127   2.238   2.239   0.668
    5THR    CG2  128   1.983   2.038   0.595
    5THR      C  129   2.284   2.020   0.823
    5THR      O  130   2.346   2.126   0.815
    6ILE      N  131   2.341   1.909   0.870
    6ILE      H  132   2.288   1.828   0.897
    6ILE     CA  133   2.484   1.883   0.885
    6ILE     CB  134   2.528   1.815   1.016
    6ILE    CG1  135   2.492   1.895   1.141
    6ILE    CG2  136   2.676   1.778   1.007
    6ILE     CD  137   2.491   1.811   1.269
    6ILE      C  138   2.545   1.816   0.762
    6ILE      O  139   2.510   1.703   0.731
    7LEU      N  140   2.646   1.885   0.708
    7LEU      H  141   2.683   1.967   0.751
    7LEU     CA  142   2.702   1.852   0.576
    7LEU     CB  143   2.699   1.974   0.484
    7LEU     CG  144   2.563   2.027   0.439
    7LEU    CD1  145   2.581   2.133   0.329
    7LEU    CD2  146   2.469   1.912   0.401
    7LEU      C  147   2.843   1.794   0.589
    7LEU      O  148   2.933   1.862   0.639
    8LEU      N  149   2.854   1.663   0.571
    8LEU      H  150   2.778   1.602   0.548
    8LEU     CA  151   2.983   1.593   0.577
    8LEU     CB  152   2.980   1.472   0.671
    8LEU     CG  153   2.933   1.469   0.817
    8LEU    CD1  154   2.936   1.326   0.870
    8LEU    CD2  155   3.016   1.563   0.906
    8LEU      C  156   3.029   1.528   0.447
    8LEU      O  157   2.946   1.507   0.359
    9GLU      N  158   3.159   1.531   0.419
    9GLU      H  159   3.226   1.569   0.483
    9GLU     CA  160   3.211   1.462   0.300
    9GLU     CB  161   3.358   1.502   0.296
    9GLU     CG  162   3.374   1.644   0.240
    9GLU     CD  163   3.523   1.678   0.232
    9GLU    OE1  164   3.582   1.692   0.341
    9GLU    OE2  165   3.578   1.675   0.120
    9GLU      C  166   3.194   1.310   0.305
    9GLU      O  167   3.191   1.256   0.416
   10GLU      N  168   3.182   1.255   0.185
   10GLU      H  169   3.184   1.311   0.103
   10GLU     CA  170   3.180   1.109   0.162
   10GLU     CB  171   3.045   1.058   0.113
   10GLU     CG  172   3.032   0.908   0.089
   10GLU     CD  173   3.061   0.853  -0.051
   10GLU    OE1  174   2.972   0.863  -0.137
   10GLU    OE2  175   3.180   0.828  -0.082
   10GLU      C  176   3.303   1.075   0.077
   10GLU      O  177   3.289   1.073  -0.045
   11GLU      N  178   3.413   1.047   0.146
   11GLU      H  179   3.421   1.046   0.246
   11GLU     CA  180   3.536   0.984   0.098
   11GLU     CB  181   3.626   1.082   0.022
   11GLU     CG  182   3.756   1.016  -0.024
   11GLU     CD  183   3.854   1.131  -0.049
   11GLU    OE1  184   3.843   1.192  -0.157
   11GLU    OE2  185   3.927   1.176   0.042
   11GLU      C  186   3.605   0.922   0.220
   11GLU     O1  187   3.586   0.975   0.332
   11GLU     O2  188   3.662   0.812   0.207
    1ACE     CA  189   1.255   1.997   2.532
    1ACE      C  190   1.301   1.888   2.435
    1ACE      O  191   1.352   1.786   2.481
    2VAL      N  192   1.314   1.942   2.303
    2VAL      H  193   1.292   2.037   2.281
    2VAL     CA  194   1.374   1.868   2.191
    2VAL     CB  195   1.331   1.923   2.055
    2VAL    CG1  196   1.365   1.814   1.953
    2VAL    CG2  197   1.179   1.944   2.049
    2VAL      C  198   1.526   1.863   2.209
    2VAL      O  199   1.594   1.961   2.178
    3VAL      N  200   1.568   1.738   2.225
    3VAL      H  201   1.508   1.662   2.198
    3VAL     CA  202   1.701   1.694   2.270
    3VAL     CB  203   1.700   1.636   2.411
    3VAL    CG1  204   1.683   1.744   2.519
    3VAL    CG2  205   1.606   1.516   2.423
    3VAL      C  206   1.766   1.605   2.164
    3VAL      O  207   1.756   1.482   2.162
    4VAL      N  208   1.810   1.672   2.058
    4VAL      H  209   1.801   1.772   2.057
    4VAL     CA  210   1.869   1.601   1.944
    4VAL     CB  211   1.846   1.686   1.818
    4VAL    CG1  212   1.903   1.620   1.692
    4VAL    CG2  213   1.698   1.714   1.789
    4VAL      C  214   2.019   1.574   1.961
    4VAL      O  215   2.086   1.675   1.980
    5THR      N  216   2.062   1.452   1.932
    5THR      H  217   1.998   1.375   1.926
    5THR     CA  218   2.204   1.418   1.951
    5THR     CB  219   2.226   1.305   2.052
    5THR    OG1  220   2.155   1.187   2.013
    5THR    HG1  221   2.174   1.179   1.915
    5THR    CG2  222   2.182   1.333   2.195
    5THR      C  223   2.274   1.375   1.822
    5THR      O  224   2.265   1.263   1.772
    6ILE      N  225   2.341   1.464   1.750
    6ILE      H  226   2.365   1.558   1.776
    6ILE     CA  227   2.411   1.419   1.629
    6ILE     CB  228   2.415   1.516   1.510
    6ILE    CG1  229   2.277   1.571   1.476
    6ILE    CG2  230   2.474   1.454   1.383
    6ILE     CD  231   2.241   1.700   1.550
    6ILE      C  232   2.555   1.393   1.673
    6ILE      O  233   2.622   1.485   1.719
    7LEU      N  234   2.604   1.276   1.632
    7LEU      H  235   2.548   1.208   1.585
    7LEU     CA  236   2.738   1.229   1.668
    7LEU     CB  237   2.728   1.095   1.740
    7LEU     CG  238   2.698   1.109   1.890
    7LEU    CD1  239   2.599   1.003   1.938
    7LEU    CD2  240   2.832   1.094   1.960
    7LEU      C  241   2.827   1.212   1.544
    7LEU      O  242   2.830   1.104   1.485
    8LEU      N  243   2.911   1.313   1.521
    8LEU      H  244   2.916   1.399   1.571
    8LEU     CA  245   3.006   1.314   1.409
    8LEU     CB  246   3.004   1.447   1.333
    8LEU     CG  247   2.871   1.520   1.314
    8LEU    CD1  248   2.889   1.666   1.272
    8LEU    CD2  249   2.805   1.448   1.196
    8LEU      C  250   3.144   1.266   1.452
    8LEU      O  251   3.234   1.348   1.472
    9GLU      N  252   3.167   1.135   1.445
    9GLU      H  253   3.099   1.074   1.405
    9GLU     CA  254   3.297   1.075   1.476
    9GLU     CB  255   3.283   0.974   1.590
    9GLU     CG  256   3.186   0.860   1.559
    9GLU     CD  257   3.182   0.770   1.683
    9GLU    OE1  258   3.231   0.656   1.669
    9GLU    OE2  259   3.155   0.817   1.796
    9GLU      C  260   3.358   1.014   1.349
    9GLU      O  261   3.285   0.966   1.262
   10GLU      N  262   3.490   1.026   1.350
   10GLU      H  263   3.545   1.048   1.431
   10GLU     CA  264   3.570   0.988   1.233
   10GLU     CB  265   3.638   1.108   1.167
   10GLU     CG  266   3.705   1.069   1.035
   10GLU     CD  267   3.707   1.192   0.945
   10GLU    OE1  268   3.809   1.265   0.944
   10GLU    OE2  269   3.599   1.237   0.902
   10GLU      C  270   3.672   0.878   1.266
   10GLU      O  271   3.739   0.889   1.368
   11GLU      N  272   3.673   0.780   1.176
   11GLU      H  273   3.627   0.794   1.089
   11GLU     CA  274   3.747   0.654   1.193
   11GLU     CB  275   3.647   0.541   1.220
   11GLU     CG  276   3.527   0.541   1.125
   11GLU     CD  277   3.424   0.434   1.162
   11GLU    OE1  278   3.410   0.344   1.076
   11GLU    OE2  279   3.343   0.452   1.255
   11GLU      C  280   3.834   0.632   1.070
   11GLU     O1  281   3.784   0.647   0.956
   11GLU     O2  282   3.950   0.587   1.087
    1ACE     CA  283   3.492   1.457   1.759
    1ACE      C  284   3.384   1.566   1.767
    1ACE      O  285   3.371   1.628   1.872
    2VAL      N  286   3.329   1.603   1.640
    2VAL      H  287   3.351   1.571   1.548
    2VAL     CA  288   3.216   1.696   1.627
    2VAL     CB  289   3.193   1.760   1.490
    2VAL    CG1  290   3.118   1.892   1.504
    2VAL    CG2  291   3.329   1.799   1.431
    2VAL      C  292   3.084   1.649   1.689
    2VAL      O  293   3.006   1.575   1.630
    3VAL      N  294   3.064   1.681   1.816
    3VAL      H  295   3.131   1.731   1.871
    3VAL     CA  296   2.948   1.640   1.897
    3VAL     CB  297   2.985   1.582   2.033
    3VAL    CG1  298   2.859   1.554   2.116
    3VAL    CG2  299   3.074   1.459   2.014
    3VAL      C  300   2.843   1.751   1.898
    3VAL      O  301   2.847   1.846   1.975
    4VAL      N  302   2.754   1.741   1.799
    4VAL      H  303   2.760   1.664   1.735
    4VAL     CA  304   2.648   1.840   1.777
    4VAL     CB  305   2.630   1.868   1.628
    4VAL    CG1  306   2.538   1.991   1.623
    4VAL    CG2  307   2.761   1.895   1.553
    4VAL      C  308   2.517   1.803   1.846
    4VAL      O  309   2.451   1.706   1.807
    5THR      N  310   2.486   1.877   1.952
    5THR      H  311   2.548   1.946   1.991
    5THR     CA  312   2.372   1.853   2.041
    5THR     CB  313   2.413   1.816   2.184
    5THR    OG1  314   2.511   1.904   2.242
    5THR    HG1  315   2.507   2.002   2.228
    5THR    CG2  316   2.469   1.674   2.177
    5THR      C  317   2.281   1.976   2.038
    5THR      O  318   2.317   2.087   2.077
    6ILE      N  319   2.159   1.948   1.994
    6ILE      H  320   2.126   1.854   1.990
    6ILE     CA  321   2.068   2.061   1.972
    6ILE     CB  322   2.003   2.058   1.833
    6ILE    CG1  323   2.102   2.018   1.723
    6ILE    CG2  324   1.955   2.200   1.805
    6ILE     CD  325   2.046   1.992   1.583
    6ILE      C  326   1.963   2.059   2.082
    6ILE      O  327   1.904   1.954   2.110
    7LEU      N  328   1.965   2.167   2.160
    7LEU      H  329   1.996   2.257   2.128
    7LEU     CA  330   1.883   2.186   2.280
    7LEU     CB  331   1.963   2.232   2.402
    7LEU     CG  332   2.052   2.118   2.453
    7LEU    CD1  333   2.141   2.178   2.562
    7LEU    CD2  334   1.982   1.987   2.488
    7LEU      C  335   1.780   2.293   2.242
    7LEU      O  336   1.795   2.413   2.260
    8LEU      N  337   1.672   2.242   2.184
    8LEU      H  338   1.655   2.143   2.188
    8LEU     CA  339   1.555   2.324   2.151
    8LEU     CB  340   1.489   2.283   2.019
    8LEU     CG  341   1.590   2.262   1.906
    8LEU    CD1  342   1.523   2.185   1.793
    8LEU    CD2  343   1.642   2.399   1.861
    8LEU      C  344   1.459   2.310   2.269
    8LEU      O  345   1.437   2.201   2.322
    9GLU      N  346   1.397   2.421   2.309
    9GLU      H  347   1.447   2.507   2.315
    9GLU     CA  348   1.261   2.434   2.365
    9GLU     CB  349   1.217   2.576   2.400
    9GLU     CG  350   1.254   2.677   2.292
    9GLU     CD  351   1.127   2.751   2.247
    9GLU    OE1  352   1.098   2.731   2.127
    9GLU    OE2  353   1.080   2.840   2.321
    9GLU      C  354   1.146   2.358   2.298
    9GLU      O  355   1.159   2.328   2.180
   10GLU      N  356   1.044   2.317   2.373
   10GLU      H  357   1.031   2.324   2.472
   10GLU     CA  358   0.924   2.260   2.310
   10GLU     CB  359   0.884   2.120   2.357
   10GLU     CG  360   0.976   2.007   2.309
   10GLU     CD  361   0.905   1.871   2.312
   10GLU    OE1  362   0.829   1.844   2.407
   10GLU    OE2  363   0.940   1.786   2.227
   10GLU      C  364   0.808   2.354   2.343
   10GLU      O  365   0.782   2.396   2.456
   11GLU      N  366   0.738   2.386   2.235
   11GLU      H  367   0.772   2.367   2.142
   11GLU     CA  368   0.623   2.477   2.237
   11GLU     CB  369   0.653   2.599   2.149
   11GLU     CG  370   0.534   2.695   2.167
   11GLU     CD  371   0.554   2.840   2.123
   11GLU    OE1  372   0.644   2.874   2.044
   11GLU    OE2  373   0.482   2.928   2.176
   11GLU      C  374   0.496   2.399   2.206
   11GLU     O1  375   0.423   2.363   2.301
   11GLU     O2  376   0.482   2.363   2.087
    1ACE     CA  377   1.221   2.559   0.554
    1ACE      C  378   1.212   2.410   0.520
    1ACE      O  379   1.241   2.323   0.602
    2VAL      N  380   1.178   2.381   0.384
    2VAL      H  381   1.175   2.454   0.315
    2VAL     CA  382   1.171   2.244   0.332
    2VAL     CB  383   1.040   2.215   0.259
    2VAL    CG1  384   1.011   2.314   0.145
    2VAL    CG2  385   1.017   2.078   0.196
    2VAL      C  386   1.303   2.221   0.257
    2VAL      O  387   1.347   2.312   0.187
    3VAL      N  388   1.367   2.105   0.262
    3VAL      H  389   1.311   2.031   0.301
    3VAL     CA  390   1.500   2.066   0.214
    3VAL     CB  391   1.585   2.025   0.335
    3VAL    CG1  392   1.730   2.001   0.293
    3VAL    CG2  393   1.576   2.118   0.456
    3VAL      C  394   1.495   1.951   0.113
    3VAL      O  395   1.451   1.842   0.145
    4VAL      N  396   1.539   1.990  -0.007
    4VAL      H  397   1.576   2.080  -0.031
    4VAL     CA  398   1.576   1.883  -0.101
    4VAL     CB  399   1.522   1.913  -0.241
    4VAL    CG1  400   1.370   1.926  -0.222
    4VAL    CG2  401   1.574   2.041  -0.306
    4VAL      C  402   1.725   1.851  -0.108
    4VAL      O  403   1.806   1.940  -0.134
    5THR      N  404   1.753   1.722  -0.091
    5THR      H  405   1.676   1.660  -0.073
    5THR     CA  406   1.885   1.658  -0.077
    5THR     CB  407   1.887   1.568   0.047
    5THR    OG1  408   1.784   1.469   0.041
    5THR    HG1  409   1.804   1.396   0.107
    5THR    CG2  410   1.877   1.655   0.172
    5THR      C  411   1.935   1.570  -0.191
    5THR      O  412   1.873   1.470  -0.226
    6ILE      N  413   2.024   1.623  -0.276
    6ILE      H  414   2.041   1.721  -0.267
    6ILE     CA  415   2.076   1.556  -0.396
    6ILE     CB  416   2.049   1.635  -0.524
    6ILE    CG1  417   1.898   1.649  -0.550
    6ILE    CG2  418   2.100   1.564  -0.650
    6ILE     CD  419   1.834   1.781  -0.508
    6ILE      C  420   2.222   1.518  -0.373
    6ILE      O  421   2.314   1.597  -0.356
    7LEU      N  422   2.245   1.387  -0.364
    7LEU      H  423   2.169   1.322  -0.365
    7LEU     CA  424   2.378   1.327  -0.346
    7LEU     CB  425   2.379   1.223  -0.234
    7LEU     CG  426   2.378   1.294  -0.098
    7LEU    CD1  427   2.370   1.179   0.002
    7LEU    CD2  428   2.506   1.374  -0.072
    7LEU      C  429   2.422   1.280  -0.485
    7LEU      O  430   2.388   1.171  -0.532
    8LEU      N  431   2.511   1.360  -0.543
    8LEU      H  432   2.551   1.433  -0.488
    8LEU     CA  433   2.561   1.328  -0.678
    8LEU     CB  434   2.530   1.452  -0.762
    8LEU     CG  435   2.573   1.425  -0.906
    8LEU    CD1  436   2.442   1.392  -0.978
    8LEU    CD2  437   2.635   1.548  -0.972
    8LEU      C  438   2.709   1.293  -0.666
    8LEU      O  439   2.781   1.330  -0.573
    9GLU      N  440   2.742   1.194  -0.749
    9GLU      H  441   2.674   1.122  -0.762
    9GLU     CA  442   2.880   1.151  -0.775
    9GLU     CB  443   2.898   1.000  -0.764
    9GLU     CG  444   2.811   0.904  -0.846
    9GLU     CD  445   2.676   0.878  -0.779
    9GLU    OE1  446   2.680   0.776  -0.707
    9GLU    OE2  447   2.576   0.935  -0.828
    9GLU      C  448   2.936   1.191  -0.911
    9GLU      O  449   2.862   1.203  -1.009
   10GLU      N  450   3.068   1.204  -0.920
   10GLU      H  451   3.134   1.192  -0.846
   10GLU     CA  452   3.136   1.226  -1.049
   10GLU     CB  453   3.256   1.320  -1.040
   10GLU     CG  454   3.315   1.389  -1.163
   10GLU     CD  455   3.439   1.477  -1.148
   10GLU    OE1  456   3.426   1.601  -1.139
   10GLU    OE2  457   3.552   1.425  -1.164
   10GLU      C  458   3.185   1.087  -1.088
   10GLU      O  459   3.287   1.033  -1.044
   11GLU      N  460   3.096   1.018  -1.159
   11GLU      H  461   3.005   1.056  -1.174
   11GLU     CA  462   3.117   0.880  -1.205
   11GLU     CB  463   3.028   0.788  -1.121
   11GLU     CG  464   3.096   0.725  -1.000
   11GLU     CD  465   3.205   0.625  -1.043
   11GLU    OE1  466   3.312   0.677  -1.081
   11GLU    OE2  467   3.179   0.505  -1.023
   11GLU      C  468   3.081   0.860  -1.352
   11GLU     O1  469   3.183   0.833  -1.419
   11GLU     O2  470   2.964   0.868  -1.396
    1ACE     CA  471   3.079   1.372  -0.419
    1ACE      C  472   3.054   1.523  -0.428
    1ACE      O  473   3.140   1.608  -0.405
    2VAL      N  474   2.922   1.550  -0.475
    2VAL      H  475   2.867   1.475  -0.511
    2VAL     CA  476   2.858   1.681  -0.490
    2VAL     CB  477   2.839   1.702  -0.640
    2VAL    CG1  478   2.771   1.839  -0.649
    2VAL    CG2  479   2.974   1.717  -0.712
    2VAL      C  480   2.732   1.683  -0.403
    2VAL      O  481   2.642   1.609  -0.441
    3VAL      N  482   2.738   1.749  -0.287
    3VAL      H  483   2.825   1.786  -0.255
    3VAL     CA  484   2.623   1.773  -0.199
    3VAL     CB  485   2.661   1.789  -0.051
    3VAL    CG1  486   2.536   1.767   0.034
    3VAL    CG2  487   2.771   1.693  -0.005
    3VAL      C  488   2.542   1.897  -0.240
    3VAL      O  489   2.584   2.012  -0.236
    4VAL      N  490   2.427   1.869  -0.300
    4VAL      H  491   2.398   1.780  -0.335
    4VAL     CA  492   2.336   1.975  -0.346
    4VAL     CB  493   2.296   1.957  -0.493
    4VAL    CG1  494   2.194   2.060  -0.543
    4VAL    CG2  495   2.420   1.954  -0.582
    4VAL      C  496   2.214   1.973  -0.254
    4VAL      O  497   2.115   1.902  -0.272
    5THR      N  498   2.215   2.064  -0.157
    5THR      H  499   2.302   2.103  -0.127
    5THR     CA  500   2.108   2.089  -0.060
    5THR     CB  501   2.147   2.056   0.084
    5THR    OG1  502   2.285   2.085   0.106
    5THR    HG1  503   2.303   2.183   0.103
    5THR    CG2  504   2.131   1.908   0.119
    5THR      C  505   2.041   2.226  -0.061
    5THR      O  506   2.104   2.329  -0.038
    6ILE      N  507   1.934   2.228  -0.140
    6ILE      H  508   1.914   2.142  -0.186
    6ILE     CA  509   1.857   2.348  -0.178
    6ILE     CB  510   1.807   2.331  -0.321
    6ILE    CG1  511   1.925   2.310  -0.416
    6ILE    CG2  512   1.737   2.464  -0.354
    6ILE     CD  513   1.891   2.295  -0.564
    6ILE      C  514   1.751   2.364  -0.069
    6ILE      O  515   1.657   2.286  -0.074
    7LEU      N  516   1.790   2.427   0.041
    7LEU      H  517   1.884   2.459   0.055
    7LEU     CA  518   1.700   2.463   0.152
    7LEU     CB  519   1.785   2.495   0.275
    7LEU     CG  520   1.848   2.375   0.346
    7LEU    CD1  521   1.998   2.360   0.321
    7LEU    CD2  522   1.813   2.384   0.495
    7LEU      C  523   1.613   2.580   0.105
    7LEU      O  524   1.674   2.683   0.078
    8LEU      N  525   1.483   2.553   0.108
    8LEU      H  526   1.452   2.464   0.142
    8LEU     CA  527   1.378   2.646   0.063
    8LEU     CB  528   1.293   2.565  -0.036
    8LEU     CG  529   1.352   2.597  -0.173
    8LEU    CD1  530   1.314   2.486  -0.271
    8LEU    CD2  531   1.313   2.737  -0.223
    8LEU      C  532   1.291   2.694   0.179
    8LEU      O  533   1.226   2.610   0.241
    9GLU      N  534   1.281   2.825   0.194
    9GLU      H  535   1.342   2.887   0.145
    9GLU     CA  536   1.180   2.895   0.275
    9GLU     CB  537   1.192   3.047   0.267
    9GLU     CG  538   1.087   3.135   0.335
    9GLU     CD  539   1.139   3.278   0.348
    9GLU    OE1  540   1.260   3.299   0.323
    9GLU    OE2  541   1.061   3.369   0.382
    9GLU      C  542   1.037   2.850   0.241
    9GLU      O  543   0.994   2.868   0.127
   10GLU      N  544   0.960   2.812   0.343
   10GLU      H  545   0.983   2.832   0.438
   10GLU     CA  546   0.816   2.785   0.337
   10GLU     CB  547   0.772   2.695   0.452
   10GLU     CG  548   0.838   2.558   0.474
   10GLU     CD  549   0.762   2.469   0.572
   10GLU    OE1  550   0.813   2.435   0.681
   10GLU    OE2  551   0.662   2.419   0.516
   10GLU      C  552   0.743   2.919   0.335
   10GLU      O  553   0.751   2.999   0.428
   11GLU      N  554   0.676   2.951   0.225
   11GLU      H  555   0.687   2.895   0.142
   11GLU     CA  556   0.597   3.074   0.213
   11GLU     CB  557   0.646   3.176   0.110
   11GLU     CG  558   0.787   3.230   0.136
   11GLU     CD  559   0.817   3.330   0.025
   11GLU    OE1  560   0.778   3.445   0.053
   11GLU    OE2  561   0.888   3.291  -0.071
   11GLU      C  562   0.454   3.036   0.175
   11GLU     O1  563   0.434   2.950   0.086
   11GLU     O2  564   0.367   3.109   0.226
    1ACE     CA  565   2.670   1.384  -2.084
    1ACE      C  566   2.541   1.429  -2.015
    1ACE      O  567   2.510   1.548  -2.021
    2VAL      N  568   2.478   1.329  -1.934
    2VAL      H  569   2.506   1.234  -1.946
    2VAL     CA  570   2.368   1.352  -1.840
    2VAL     CB  571   2.344   1.239  -1.740
    2VAL    CG1  572   2.470   1.187  -1.669
    2VAL    CG2  573   2.229   1.256  -1.641
    2VAL      C  574   2.362   1.495  -1.784
    2VAL      O  575   2.459   1.543  -1.726
    3VAL      N  576   2.242   1.548  -1.808
    3VAL      H  577   2.169   1.502  -1.858
    3VAL     CA  578   2.201   1.680  -1.758
    3VAL     CB  579   2.144   1.776  -1.863
    3VAL    CG1  580   2.122   1.916  -1.803
    3VAL    CG2  581   2.225   1.783  -1.992
    3VAL      C  582   2.099   1.650  -1.647
    3VAL      O  583   1.980   1.630  -1.672
    4VAL      N  584   2.154   1.642  -1.527
    4VAL      H  585   2.254   1.653  -1.519
    4VAL     CA  586   2.088   1.622  -1.397
    4VAL     CB  587   2.193   1.602  -1.288
    4VAL    CG1  588   2.134   1.546  -1.159
    4VAL    CG2  589   2.311   1.516  -1.334
    4VAL      C  590   2.002   1.746  -1.369
    4VAL      O  591   2.057   1.853  -1.346
    5THR      N  592   1.877   1.739  -1.416
    5THR      H  593   1.833   1.659  -1.454
    5THR     CA  594   1.779   1.847  -1.400
    5THR     CB  595   1.687   1.851  -1.522
    5THR    OG1  596   1.625   1.725  -1.549
    5THR    HG1  597   1.574   1.739  -1.634
    5THR    CG2  598   1.765   1.902  -1.643
    5THR      C  599   1.687   1.850  -1.277
    5THR      O  600   1.604   1.761  -1.260
    6ILE      N  601   1.712   1.942  -1.184
    6ILE      H  602   1.792   2.001  -1.194
    6ILE     CA  603   1.624   1.954  -1.067
    6ILE     CB  604   1.693   1.944  -0.931
    6ILE    CG1  605   1.793   1.829  -0.919
    6ILE    CG2  606   1.603   1.969  -0.809
    6ILE     CD  607   1.935   1.860  -0.964
    6ILE      C  608   1.532   2.075  -1.081
    6ILE      O  609   1.570   2.190  -1.059
    7LEU      N  610   1.409   2.050  -1.126
    7LEU      H  611   1.378   1.958  -1.154
    7LEU     CA  612   1.314   2.159  -1.150
    7LEU     CB  613   1.232   2.115  -1.271
    7LEU     CG  614   1.308   2.108  -1.403
    7LEU    CD1  615   1.288   1.975  -1.476
    7LEU    CD2  616   1.271   2.223  -1.498
    7LEU      C  617   1.233   2.192  -1.025
    7LEU      O  618   1.129   2.135  -0.993
    8LEU      N  619   1.280   2.298  -0.960
    8LEU      H  620   1.365   2.346  -0.982
    8LEU     CA  621   1.209   2.353  -0.844
    8LEU     CB  622   1.304   2.415  -0.741
    8LEU     CG  623   1.391   2.306  -0.679
    8LEU    CD1  624   1.535   2.352  -0.660
    8LEU    CD2  625   1.335   2.278  -0.539
    8LEU      C  626   1.102   2.449  -0.898
    8LEU      O  627   0.988   2.441  -0.852
    9GLU      N  628   1.137   2.541  -0.987
    9GLU      H  629   1.224   2.589  -0.974
    9GLU     CA  630   1.041   2.607  -1.077
    9GLU     CB  631   1.119   2.717  -1.148
    9GLU     CG  632   1.047   2.788  -1.263
    9GLU     CD  633   0.944   2.885  -1.204
    9GLU    OE1  634   0.979   2.973  -1.122
    9GLU    OE2  635   0.831   2.900  -1.255
    9GLU      C  636   0.974   2.511  -1.176
    9GLU      O  637   1.040   2.432  -1.244
   10GLU      N  638   0.848   2.540  -1.205
   10GLU      H  639   0.822   2.635  -1.187
   10GLU     CA  640   0.755   2.468  -1.293
   10GLU     CB  641   0.628   2.440  -1.212
   10GLU     CG  642   0.648   2.344  -1.094
   10GLU     CD  643   0.615   2.202  -1.140
   10GLU    OE1  644   0.518   2.186  -1.218
   10GLU    OE2  645   0.682   2.113  -1.083
   10GLU      C  646   0.711   2.549  -1.415
   10GLU      O  647   0.700   2.671  -1.410
   11GLU      N  648   0.683   2.472  -1.520
   11GLU      H  649   0.680   2.372  -1.517
   11GLU     CA  650   0.644   2.529  -1.649
   11GLU     CB  651   0.723   2.446  -1.751
   11GLU     CG  652   0.694   2.478  -1.898
   11GLU     CD  653   0.772   2.390  -1.995
   11GLU    OE1  654   0.707   2.293  -2.039
   11GLU    OE2  655   0.880   2.432  -2.041
   11GLU      C  656   0.495   2.503  -1.674
   11GLU     O1  657   0.429   2.590  -1.735
   11GLU     O2  658   0.424   2.407  -1.638
    1ACE     CA  659   1.291   3.076  -1.047
    1ACE      C  660   1.413   2.983  -1.045
    1ACE      O  661   1.503   3.005  -1.125
    2VAL      N  662   1.435   2.907  -0.925
    2VAL      H  663   1.381   2.920  -0.842
    2VAL     CA  664   1.546   2.812  -0.917
    2VAL     CB  665   1.594   2.782  -0.774
    2VAL    CG1  666   1.509   2.692  -0.685
    2VAL    CG2  667   1.738   2.730  -0.773
    2VAL      C  668   1.532   2.680  -0.993
    2VAL      O  669   1.431   2.609  -0.990
    3VAL      N  670   1.619   2.680  -1.093
    3VAL      H  671   1.662   2.769  -1.109
    3VAL     CA  672   1.646   2.572  -1.190
    3VAL     CB  673   1.592   2.598  -1.331
    3VAL    CG1  674   1.639   2.494  -1.433
    3VAL    CG2  675   1.439   2.605  -1.336
    3VAL      C  676   1.795   2.537  -1.181
    3VAL      O  677   1.874   2.625  -1.215
    4VAL      N  678   1.827   2.421  -1.124
    4VAL      H  679   1.766   2.356  -1.080
    4VAL     CA  680   1.969   2.385  -1.118
    4VAL     CB  681   1.987   2.359  -0.968
    4VAL    CG1  682   2.120   2.287  -0.948
    4VAL    CG2  683   1.980   2.487  -0.885
    4VAL      C  684   1.987   2.263  -1.210
    4VAL      O  685   1.920   2.161  -1.194
    5THR      N  686   2.066   2.289  -1.314
    5THR      H  687   2.093   2.383  -1.335
    5THR     CA  688   2.105   2.192  -1.417
    5THR     CB  689   2.077   2.244  -1.558
    5THR    OG1  690   2.130   2.376  -1.571
    5THR    HG1  691   2.230   2.371  -1.569
    5THR    CG2  692   1.929   2.235  -1.598
    5THR      C  693   2.254   2.158  -1.415
    5THR      O  694   2.338   2.239  -1.452
    6ILE      N  695   2.279   2.032  -1.379
    6ILE      H  696   2.209   1.962  -1.362
    6ILE     CA  697   2.418   1.986  -1.374
    6ILE     CB  698   2.442   1.915  -1.241
    6ILE    CG1  699   2.360   1.980  -1.129
    6ILE    CG2  700   2.590   1.901  -1.204
    6ILE     CD  701   2.359   1.911  -0.993
    6ILE      C  702   2.458   1.890  -1.486
    6ILE      O  703   2.394   1.788  -1.512
    7LEU      N  704   2.578   1.915  -1.537
    7LEU      H  705   2.636   1.984  -1.494
    7LEU     CA  706   2.631   1.848  -1.657
    7LEU     CB  707   2.674   1.958  -1.754
    7LEU     CG  708   2.558   2.047  -1.800
    7LEU    CD1  709   2.550   2.186  -1.739
    7LEU    CD2  710   2.584   2.070  -1.949
    7LEU      C  711   2.751   1.762  -1.617
    7LEU      O  712   2.849   1.817  -1.569
    8LEU      N  713   2.727   1.635  -1.652
    8LEU      H  714   2.635   1.605  -1.674
    8LEU     CA  715   2.817   1.522  -1.623
    8LEU     CB  716   2.755   1.420  -1.528
    8LEU     CG  717   2.856   1.335  -1.450
    8LEU    CD1  718   2.921   1.416  -1.337
    8LEU    CD2  719   2.820   1.194  -1.403
    8LEU      C  720   2.858   1.456  -1.755
    8LEU      O  721   2.802   1.352  -1.789
    9GLU      N  722   2.957   1.517  -1.819
    9GLU      H  723   3.009   1.584  -1.767
    9GLU     CA  724   2.990   1.489  -1.960
    9GLU     CB  725   3.005   1.623  -2.031
    9GLU     CG  726   2.875   1.705  -2.031
    9GLU     CD  727   2.900   1.822  -2.125
    9GLU    OE1  728   2.954   1.926  -2.081
    9GLU    OE2  729   2.869   1.810  -2.246
    9GLU      C  730   3.116   1.404  -1.977
    9GLU      O  731   3.227   1.458  -1.989
   10GLU      N  732   3.092   1.276  -2.003
   10GLU      H  733   3.013   1.225  -1.969
   10GLU     CA  734   3.195   1.189  -2.062
   10GLU     CB  735   3.227   1.082  -1.958
   10GLU     CG  736   3.327   0.978  -2.010
   10GLU     CD  737   3.356   0.866  -1.910
   10GLU    OE1  738   3.262   0.809  -1.851
   10GLU    OE2  739   3.475   0.839  -1.884
   10GLU      C  740   3.135   1.133  -2.192
   10GLU      O  741   3.047   1.047  -2.190
   11GLU      N  742   3.177   1.181  -2.309
   11GLU      H  743   3.238   1.260  -2.306
   11GLU     CA  744   3.138   1.147  -2.446
   11GLU     CB  745   3.200   1.249  -2.542
   11GLU     CG  746   3.155   1.390  -2.503
   11GLU     CD  747   3.250   1.485  -2.576
   11GLU    OE1  748   3.369   1.494  -2.537
   11GLU    OE2  749   3.230   1.535  -2.689
   11GLU      C  750   3.178   1.008  -2.498
   11GLU     O1  751   3.271   0.943  -2.446
   11GLU     O2  752   3.100   0.952  -2.578
    1ACE     CA  753   1.137   1.634   4.871
    1ACE      C  754   1.197   1.526   4.780
    1ACE      O  755   1.278   1.445   4.824
    2VAL      N  756   1.173   1.531   4.640
    2VAL      H  757   1.144   1.614   4.593
    2VAL     CA  758   1.205   1.419   4.549
    2VAL     CB  759   1.105   1.417   4.434
    2VAL    CG1  760   1.099   1.294   4.342
    2VAL    CG2  761   0.959   1.452   4.466
    2VAL      C  762   1.346   1.426   4.489
    2VAL      O  763   1.386   1.513   4.411
    3VAL      N  764   1.423   1.338   4.552
    3VAL      H  765   1.386   1.264   4.607
    3VAL     CA  766   1.570   1.331   4.539
    3VAL     CB  767   1.630   1.328   4.680
    3VAL    CG1  768   1.601   1.195   4.749
    3VAL    CG2  769   1.774   1.377   4.670
    3VAL      C  770   1.624   1.229   4.439
    3VAL      O  771   1.671   1.120   4.473
    4VAL      N  772   1.645   1.282   4.319
    4VAL      H  773   1.632   1.381   4.315
    4VAL     CA  774   1.688   1.214   4.196
    4VAL     CB  775   1.614   1.254   4.068
    4VAL    CG1  776   1.639   1.142   3.967
    4VAL    CG2  777   1.468   1.292   4.091
    4VAL      C  778   1.839   1.229   4.179
    4VAL      O  779   1.892   1.339   4.166
    5THR      N  780   1.909   1.116   4.173
    5THR      H  781   1.860   1.029   4.171
    5THR     CA  782   2.056   1.110   4.181
    5THR     CB  783   2.107   1.061   4.317
    5THR    OG1  784   2.046   1.130   4.426
    5THR    HG1  785   1.995   1.210   4.396
    5THR    CG2  786   2.260   1.061   4.323
    5THR      C  787   2.123   1.033   4.067
    5THR      O  788   2.116   0.910   4.067
    6ILE      N  789   2.177   1.108   3.972
    6ILE      H  790   2.193   1.206   3.980
    6ILE     CA  791   2.231   1.042   3.852
    6ILE     CB  792   2.171   1.096   3.722
    6ILE    CG1  793   2.020   1.118   3.721
    6ILE    CG2  794   2.187   0.988   3.615
    6ILE     CD  795   1.974   1.254   3.776
    6ILE      C  796   2.382   1.062   3.864
    6ILE      O  797   2.437   1.172   3.863
    7LEU      N  798   2.442   0.945   3.842
    7LEU      H  799   2.393   0.872   3.793
    7LEU     CA  800   2.578   0.917   3.889
    7LEU     CB  801   2.581   0.811   3.999
    7LEU     CG  802   2.545   0.847   4.144
    7LEU    CD1  803   2.465   0.744   4.223
    7LEU    CD2  804   2.676   0.880   4.217
    7LEU      C  805   2.666   0.871   3.772
    7LEU      O  806   2.664   0.755   3.732
    8LEU      N  807   2.746   0.963   3.720
    8LEU      H  808   2.760   1.050   3.767
    8LEU     CA  809   2.833   0.946   3.603
    8LEU     CB  810   2.812   1.052   3.495
    8LEU     CG  811   2.833   0.994   3.355
    8LEU    CD1  812   2.756   0.864   3.329
    8LEU    CD2  813   2.789   1.103   3.257
    8LEU      C  814   2.981   0.942   3.640
    8LEU      O  815   3.041   1.043   3.675
    9GLU      N  816   3.023   0.819   3.669
    9GLU      H  817   2.977   0.732   3.652
    9GLU     CA  818   3.151   0.786   3.734
    9GLU     CB  819   3.123   0.728   3.873
    9GLU     CG  820   3.054   0.820   3.974
    9GLU     CD  821   3.024   0.751   4.108
    9GLU    OE1  822   2.921   0.681   4.121
    9GLU    OE2  823   3.112   0.743   4.196
    9GLU      C  824   3.239   0.693   3.650
    9GLU      O  825   3.194   0.599   3.584
   10GLU      N  826   3.371   0.708   3.656
   10GLU      H  827   3.420   0.766   3.721
   10GLU     CA  828   3.460   0.639   3.561
   10GLU     CB  829   3.585   0.723   3.540
   10GLU     CG  830   3.571   0.862   3.477
   10GLU     CD  831   3.709   0.926   3.492
   10GLU    OE1  832   3.755   0.954   3.604
   10GLU    OE2  833   3.765   0.968   3.388
   10GLU      C  834   3.473   0.489   3.590
   10GLU      O  835   3.445   0.449   3.703
   11GLU      N  836   3.518   0.417   3.488
   11GLU      H  837   3.528   0.458   3.397
   11GLU     CA  838   3.548   0.275   3.505
   11GLU     CB  839   3.473   0.194   3.399
   11GLU     CG  840   3.329   0.164   3.439
   11GLU     CD  841   3.271   0.068   3.336
   11GLU    OE1  842   3.238   0.120   3.227
   11GLU    OE2  843   3.291  -0.055   3.347
   11GLU      C  844   3.700   0.259   3.488
   11GLU     O1  845   3.760   0.323   3.399
   11GLU     O2  846   3.761   0.173   3.554
    1ACE     CA  847   3.285   1.157   3.962
    1ACE      C  848   3.183   1.270   3.973
    1ACE      O  849   3.142   1.305   4.084
    2VAL      N  850   3.110   1.272   3.850
    2VAL      H  851   3.103   1.192   3.790
    2VAL     CA  852   3.013   1.373   3.804
    2VAL     CB  853   3.008   1.383   3.651
    2VAL    CG1  854   2.901   1.480   3.601
    2VAL    CG2  855   3.142   1.440   3.604
    2VAL      C  856   2.881   1.325   3.862
    2VAL      O  857   2.823   1.234   3.802
    3VAL      N  858   2.838   1.377   3.977
    3VAL      H  859   2.897   1.444   4.021
    3VAL     CA  860   2.715   1.340   4.049
    3VAL     CB  861   2.732   1.319   4.200
    3VAL    CG1  862   2.600   1.284   4.269
    3VAL    CG2  863   2.834   1.207   4.221
    3VAL      C  864   2.614   1.453   4.034
    3VAL      O  865   2.639   1.567   4.073
    4VAL      N  866   2.521   1.429   3.941
    4VAL      H  867   2.513   1.340   3.897
    4VAL     CA  868   2.408   1.520   3.916
    4VAL     CB  869   2.371   1.535   3.769
    4VAL    CG1  870   2.278   1.655   3.745
    4VAL    CG2  871   2.493   1.538   3.677
    4VAL      C  872   2.289   1.483   4.006
    4VAL      O  873   2.219   1.386   3.980
    5THR      N  874   2.270   1.565   4.109
    5THR      H  875   2.336   1.637   4.131
    5THR     CA  876   2.161   1.534   4.203
    5THR     CB  877   2.224   1.500   4.339
    5THR    OG1  878   2.130   1.478   4.443
    5THR    HG1  879   2.166   1.412   4.509
    5THR    CG2  880   2.319   1.612   4.384
    5THR      C  881   2.060   1.648   4.215
    5THR      O  882   2.094   1.766   4.227
    6ILE      N  883   1.938   1.606   4.183
    6ILE      H  884   1.919   1.511   4.159
    6ILE     CA  885   1.821   1.695   4.174
    6ILE     CB  886   1.752   1.701   4.037
    6ILE    CG1  887   1.846   1.709   3.917
    6ILE    CG2  888   1.655   1.815   4.006
    6ILE     CD  889   1.897   1.573   3.870
    6ILE      C  890   1.712   1.681   4.280
    6ILE      O  891   1.675   1.569   4.314
    7LEU      N  892   1.685   1.793   4.346
    7LEU      H  893   1.743   1.874   4.335
    7LEU     CA  894   1.574   1.811   4.441
    7LEU     CB  895   1.619   1.891   4.563
    7LEU     CG  896   1.549   1.846   4.692
    7LEU    CD1  897   1.617   1.731   4.767
    7LEU    CD2  898   1.533   1.968   4.784
    7LEU      C  899   1.454   1.879   4.375
    7LEU      O  900   1.451   2.000   4.356
    8LEU      N  901   1.355   1.798   4.337
    8LEU      H  902   1.345   1.713   4.388
    8LEU     CA  903   1.236   1.840   4.261
    8LEU     CB  904   1.203   1.734   4.156
    8LEU     CG  905   1.299   1.724   4.037
    8LEU    CD1  906   1.273   1.597   3.956
    8LEU    CD2  907   1.305   1.852   3.953
    8LEU      C  908   1.118   1.859   4.356
    8LEU      O  909   1.113   1.784   4.454
    9GLU      N  910   1.027   1.952   4.329
    9GLU      H  911   1.006   1.972   4.233
    9GLU     CA  912   0.929   2.012   4.420
    9GLU     CB  913   0.867   2.136   4.356
    9GLU     CG  914   0.975   2.244   4.350
    9GLU     CD  915   0.918   2.377   4.300
    9GLU    OE1  916   0.919   2.476   4.377
    9GLU    OE2  917   0.885   2.379   4.179
    9GLU      C  918   0.822   1.916   4.471
    9GLU      O  919   0.748   1.848   4.399
   10GLU      N  920   0.835   1.882   4.599
   10GLU      H  921   0.923   1.890   4.645
   10GLU     CA  922   0.731   1.812   4.676
   10GLU     CB  923   0.793   1.688   4.740
   10GLU     CG  924   0.700   1.602   4.827
   10GLU     CD  925   0.587   1.529   4.756
   10GLU    OE1  926   0.479   1.527   4.819
   10GLU    OE2  927   0.613   1.432   4.681
   10GLU      C  928   0.680   1.900   4.790
   10GLU      O  929   0.562   1.930   4.807
   11GLU      N  930   0.774   1.951   4.869
   11GLU      H  931   0.873   1.941   4.854
   11GLU     CA  932   0.743   2.035   4.986
   11GLU     CB  933   0.734   1.958   5.118
   11GLU     CG  934   0.614   1.864   5.126
   11GLU     CD  935   0.611  -3.208   5.251
   11GLU    OE1  936   0.590  -3.160   5.364
   11GLU    OE2  937   0.637   1.655   5.237
   11GLU      C  938   0.862   2.130   4.987
   11GLU     O1  939   0.842   2.252   5.004
   11GLU     O2  940   0.977   2.091   4.957
    1ACE     CA  941   3.278   1.314   2.268
    1ACE      C  942   3.159   1.220   2.254
    1ACE      O  943   3.127   1.179   2.143
    2VAL      N  944   3.108   1.174   2.380
    2VAL      H  945   3.160   1.203   2.460
    2VAL     CA  946   2.984   1.096   2.394
    2VAL     CB  947   3.017   0.961   2.457
    2VAL    CG1  948   2.901   0.864   2.482
    2VAL    CG2  949   3.119   0.888   2.369
    2VAL      C  950   2.882   1.174   2.477
    2VAL      O  951   2.917   1.247   2.570
    3VAL      N  952   2.756   1.136   2.461
    3VAL      H  953   2.738   1.049   2.414
    3VAL     CA  954   2.646   1.213   2.521
    3VAL     CB  955   2.558   1.287   2.420
    3VAL    CG1  956   2.460   1.380   2.493
    3VAL    CG2  957   2.637   1.370   2.319
    3VAL      C  958   2.563   1.117   2.607
    3VAL      O  959   2.525   1.012   2.557
    4VAL      N  960   2.558   1.151   2.735
    4VAL      H  961   2.633   1.208   2.769
    4VAL     CA  962   2.458   1.089   2.824
    4VAL     CB  963   2.524   1.052   2.957
    4VAL    CG1  964   2.421   1.001   3.058
    4VAL    CG2  965   2.645   0.959   2.944
    4VAL      C  966   2.348   1.192   2.850
    4VAL      O  967   2.368   1.301   2.903
    5THR      N  968   2.232   1.156   2.795
    5THR      H  969   2.217   1.075   2.738
    5THR     CA  970   2.110   1.235   2.813
    5THR     CB  971   2.016   1.241   2.692
    5THR    OG1  972   1.975   1.109   2.656
    5THR    HG1  973   1.938   1.103   2.564
    5THR    CG2  974   2.073   1.313   2.570
    5THR      C  975   2.020   1.192   2.929
    5THR      O  976   1.999   1.073   2.952
    6ILE      N  977   1.983   1.285   3.017
    6ILE      H  978   2.011   1.380   3.004
    6ILE     CA  979   1.915   1.259   3.145
    6ILE     CB  980   1.988   1.297   3.273
    6ILE    CG1  981   2.131   1.242   3.282
    6ILE    CG2  982   1.908   1.249   3.394
    6ILE     CD  983   2.213   1.314   3.389
    6ILE      C  984   1.780   1.332   3.143
    6ILE      O  985   1.772   1.454   3.154
    7LEU      N  986   1.683   1.243   3.124
    7LEU      H  987   1.709   1.158   3.078
    7LEU     CA  988   1.540   1.276   3.117
    7LEU     CB  989   1.475   1.194   3.004
    7LEU     CG  990   1.527   1.200   2.861
    7LEU    CD1  991   1.449   1.094   2.784
    7LEU    CD2  992   1.517   1.341   2.802
    7LEU      C  993   1.478   1.242   3.253
    7LEU      O  994   1.462   1.128   3.294
    8LEU      N  995   1.458   1.354   3.323
    8LEU      H  996   1.481   1.443   3.284
    8LEU     CA  997   1.430   1.341   3.466
    8LEU     CB  998   1.445   1.473   3.541
    8LEU     CG  999   1.592   1.488   3.582
    8LEU    CD1 1000   1.607   1.622   3.654
    8LEU    CD2 1001   1.618   1.381   3.688
    8LEU      C 1002   1.302   1.266   3.506
    8LEU      O 1003   1.203   1.332   3.537
    9GLU      N 1004   1.323   1.147   3.561
    9GLU      H 1005   1.411   1.103   3.580
    9GLU     CA 1006   1.212   1.068   3.617
    9GLU     CB 1007   1.233   0.921   3.580
    9GLU     CG 1008   1.217   0.899   3.430
    9GLU     CD 1009   1.074   0.906   3.376
    9GLU    OE1 1010   0.991   0.844   3.445
    9GLU    OE2 1011   1.050   0.955   3.263
    9GLU      C 1012   1.217   1.076   3.770
    9GLU      O 1013   1.322   1.062   3.832
   10GLU      N 1014   1.095   1.066   3.821
   10GLU      H 1015   1.020   1.051   3.757
   10GLU     CA 1016   1.048   1.077   3.960
   10GLU     CB 1017   0.938   1.182   3.970
   10GLU     CG 1018   0.991   1.326   3.977
   10GLU     CD 1019   0.885   1.435   3.971
   10GLU    OE1 1020  -4.073   1.538   3.906
   10GLU    OE2 1021  -4.208   1.426   4.036
   10GLU      C 1022   1.006   0.943   4.021
   10GLU      O 1023   0.928   0.867   3.963
   11GLU      N 1024   1.084   0.899   4.119
   11GLU      H 1025   1.146   0.963   4.164
   11GLU     CA 1026   1.069   0.773   4.193
   11GLU     CB 1027   1.214   0.730   4.218
   11GLU     CG 1028   1.231   0.592   4.280
   11GLU     CD 1029   1.190   0.479   4.185
   11GLU    OE1 1030   1.082   0.417   4.189
   11GLU    OE2 1031   1.268   0.460   4.089
   11GLU      C 1032   0.985   0.792   4.320
   11GLU     O1 1033   1.031   0.852   4.419
   11GLU     O2 1034   0.866   0.757   4.305
    1ACE     CA 1035   1.098   2.157   3.352
    1ACE      C 1036   1.249   2.128   3.353
    1ACE      O 1037   1.317   2.224   3.316
    2VAL      N 1038   1.306   2.009   3.408
    2VAL      H 1039   1.249   1.935   3.443
    2VAL     CA 1040   1.452   1.992   3.410
    2VAL     CB 1041   1.519   1.970   3.545
    2VAL    CG1 1042   1.672   1.971   3.552
    2VAL    CG2 1043   1.457   2.046   3.663
    2VAL      C 1044   1.496   1.880   3.315
    2VAL      O 1045   1.467   1.764   3.344
    3VAL      N 1046   1.559   1.912   3.203
    3VAL      H 1047   1.562   1.999   3.154
    3VAL     CA 1048   1.640   1.817   3.124
    3VAL     CB 1049   1.594   1.795   2.980
    3VAL    CG1 1050   1.471   1.703   2.980
    3VAL    CG2 1051   1.552   1.923   2.907
    3VAL      C 1052   1.789   1.850   3.118
    3VAL      O 1053   1.828   1.966   3.102
    4VAL      N 1054   1.868   1.745   3.133
    4VAL      H 1055   1.828   1.654   3.144
    4VAL     CA 1056   2.015   1.756   3.134
    4VAL     CB 1057   2.071   1.706   3.267
    4VAL    CG1 1058   2.219   1.743   3.280
    4VAL    CG2 1059   1.999   1.780   3.380
    4VAL      C 1060   2.071   1.677   3.016
    4VAL      O 1061   2.012   1.577   2.975
    5THR      N 1062   2.178   1.721   2.950
    5THR      H 1063   2.212   1.815   2.954
    5THR     CA 1064   2.263   1.639   2.863
    5THR     CB 1065   2.261   1.695   2.720
    5THR    OG1 1066   2.285   1.836   2.720
    5THR    HG1 1067   2.294   1.876   2.629
    5THR    CG2 1068   2.123   1.666   2.662
    5THR      C 1069   2.403   1.648   2.925
    5THR      O 1070   2.435   1.755   2.975
    6ILE      N 1071   2.487   1.545   2.931
    6ILE      H 1072   2.452   1.455   2.905
    6ILE     CA 1073   2.626   1.540   2.978
    6ILE     CB 1074   2.643   1.458   3.106
    6ILE    CG1 1075   2.535   1.482   3.212
    6ILE    CG2 1076   2.769   1.516   3.172
    6ILE     CD 1077   2.560   1.417   3.348
    6ILE      C 1078   2.724   1.493   2.870
    6ILE      O 1079   2.714   1.379   2.825
    7LEU      N 1080   2.807   1.587   2.826
    7LEU      H 1081   2.832   1.663   2.886
    7LEU     CA 1082   2.909   1.564   2.722
    7LEU     CB 1083   2.938   1.689   2.639
    7LEU     CG 1084   2.817   1.771   2.592
    7LEU    CD1 1085   2.858   1.911   2.546
    7LEU    CD2 1086   2.758   1.690   2.477
    7LEU      C 1087   3.041   1.528   2.791
    7LEU      O 1088   3.104   1.611   2.856
    8LEU      N 1089   3.086   1.406   2.764
    8LEU      H 1090   3.033   1.353   2.698
    8LEU     CA 1091   3.215   1.344   2.800
    8LEU     CB 1092   3.195   1.209   2.868
    8LEU     CG 1093   3.083   1.193   2.971
    8LEU    CD1 1094   3.046   1.044   2.976
    8LEU    CD2 1095   3.115   1.254   3.108
    8LEU      C 1096   3.317   1.318   2.690
    8LEU      O 1097   3.287   1.248   2.594
    9GLU      N 1098   3.441   1.358   2.714
    9GLU      H 1099   3.460   1.407   2.799
    9GLU     CA 1100   3.555   1.341   2.622
    9GLU     CB 1101   3.680   1.403   2.684
    9GLU     CG 1102   3.702   1.371   2.832
    9GLU     CD 1103   3.838   1.425   2.876
    9GLU    OE1 1104   3.919   1.349   2.933
    9GLU    OE2 1105   3.863   1.547   2.862
    9GLU      C 1106   3.598   1.197   2.597
    9GLU      O 1107   3.571   1.101   2.669
   10GLU      N 1108   3.668   1.185   2.484
   10GLU      H 1109   3.690   1.256   2.417
   10GLU     CA 1110   3.723   1.056   2.439
   10GLU     CB 1111   3.651   1.018   2.310
   10GLU     CG 1112   3.530   0.928   2.335
   10GLU     CD 1113   3.555   0.784   2.383
   10GLU    OE1 1114   3.666   0.728   2.367
   10GLU    OE2 1115   3.462   0.723   2.439
   10GLU      C 1116   3.876   1.051   2.432
   10GLU      O 1117   3.946   1.151   2.422
   11GLU      N 1118   3.930   0.929   2.438
   11GLU      H 1119   3.869   0.853   2.420
   11GLU     CA 1120   4.074   0.900   2.436
   11GLU     CB 1121   4.095   0.763   2.501
   11GLU     CG 1122   4.241   0.731   2.535
   11GLU     CD 1123   4.282   0.596   2.593
   11GLU    OE1 1124   4.396   0.594   2.644
   11GLU    OE2 1125   4.219   0.495   2.556
   11GLU      C 1126   4.128   0.884   2.293
   11GLU     O1 1127   4.070   0.798   2.223
   11GLU     O2 1128   4.199   0.980   2.258
    1ACE     CA 1129   3.630   2.192   0.862
    1ACE      C 1130   3.485   2.151   0.836
    1ACE      O 1131   3.429   2.178   0.730
    2VAL      N 1132   3.421   2.080   0.942
    2VAL      H 1133   3.455   2.095   1.035
    2VAL     CA 1134   3.280   2.038   0.926
    2VAL     CB 1135   3.233   1.971   1.055
    2VAL    CG1 1136   3.086   1.929   1.059
    2VAL    CG2 1137   3.292   1.833   1.084
    2VAL      C 1138   3.191   2.159   0.899
    2VAL      O 1139   3.185   2.262   0.967
    3VAL      N 1140   3.098   2.141   0.806
    3VAL      H 1141   3.111   2.065   0.742
    3VAL     CA 1142   3.002   2.238   0.753
    3VAL     CB 1143   2.987   2.217   0.603
    3VAL    CG1 1144   2.905   2.331   0.542
    3VAL    CG2 1145   3.126   2.212   0.541
    3VAL      C 1146   2.861   2.219   0.809
    3VAL      O 1147   2.818   2.104   0.820
    4VAL      N 1148   2.818   2.312   0.894
    4VAL      H 1149   2.869   2.394   0.920
    4VAL     CA 1150   2.683   2.317   0.953
    4VAL     CB 1151   2.673   2.303   1.105
    4VAL    CG1 1152   2.531   2.306   1.163
    4VAL    CG2 1153   2.752   2.178   1.143
    4VAL      C 1154   2.617   2.443   0.898
    4VAL      O 1155   2.642   2.555   0.944
    5THR      N 1156   2.515   2.418   0.816
    5THR      H 1157   2.501   2.326   0.780
    5THR     CA 1158   2.420   2.513   0.757
    5THR     CB 1159   2.413   2.483   0.607
    5THR    OG1 1160   2.368   2.352   0.571
    5THR    HG1 1161   2.270   2.350   0.590
    5THR    CG2 1162   2.546   2.516   0.539
    5THR      C 1163   2.281   2.518   0.821
    5THR      O 1164   2.206   2.423   0.803
    6ILE      N 1165   2.267   2.609   0.917
    6ILE      H 1166   2.335   2.677   0.942
    6ILE     CA 1167   2.142   2.619   0.994
    6ILE     CB 1168   2.163   2.655   1.142
    6ILE    CG1 1169   2.277   2.563   1.185
    6ILE    CG2 1170   2.037   2.633   1.226
    6ILE     CD 1171   2.323   2.614   1.321
    6ILE      C 1172   2.053   2.731   0.940
    6ILE      O 1173   2.083   2.850   0.932
    7LEU      N 1174   1.927   2.690   0.929
    7LEU      H 1175   1.902   2.594   0.933
    7LEU     CA 1176   1.820   2.776   0.875
    7LEU     CB 1177   1.772   2.717   0.742
    7LEU     CG 1178   1.655   2.781   0.668
    7LEU    CD1 1179   1.716   2.891   0.580
    7LEU    CD2 1180   1.569   2.680   0.593
    7LEU      C 1181   1.714   2.812   0.979
    7LEU      O 1182   1.639   2.734   1.037
    8LEU      N 1183   1.702   2.942   1.002
    8LEU      H 1184   1.761   3.014   0.964
    8LEU     CA 1185   1.599   2.989   1.097
    8LEU     CB 1186   1.657   3.095   1.190
    8LEU     CG 1187   1.698   3.057   1.333
    8LEU    CD1 1188   1.808   2.952   1.350
    8LEU    CD2 1189   1.727   3.190   1.402
    8LEU      C 1190   1.478   3.050   1.026
    8LEU      O 1191   1.475   3.167   0.986
    9GLU      N 1192   1.379   2.961   1.019
    9GLU      H 1193   1.393   2.869   1.055
    9GLU     CA 1194   1.266   2.985   0.928
    9GLU     CB 1195   1.220   2.856   0.860
    9GLU     CG 1196   1.161   2.886   0.722
    9GLU     CD 1197   1.029   2.961   0.703
    9GLU    OE1 1198   0.928   2.897   0.666
    9GLU    OE2 1199   1.040   3.084   0.687
    9GLU      C 1200   1.155   3.037   1.019
    9GLU      O 1201   1.120   2.961   1.110
   10GLU      N 1202   1.065   3.115   0.960
   10GLU      H 1203   1.049   3.107   0.861
   10GLU     CA 1204   0.962   3.186   1.036
   10GLU     CB 1205   1.030   3.308   1.098
   10GLU     CG 1206   1.083   3.402   0.990
   10GLU     CD 1207   1.111   3.545   1.035
   10GLU    OE1 1208   1.018   3.629   1.034
   10GLU    OE2 1209   1.226   3.592   1.049
   10GLU      C 1210   0.835   3.224   0.958
   10GLU      O 1211   0.828   3.195   0.839
   11GLU      N 1212   0.739   3.293   1.019
   11GLU      H 1213   0.747   3.325   1.113
   11GLU     CA 1214   0.618   3.352   0.962
   11GLU     CB 1215   0.495   3.279   1.016
   11GLU     CG 1216   0.485   3.127   1.007
   11GLU     CD 1217   0.349   3.062   1.033
   11GLU    OE1 1218   0.323   3.052   1.155
   11GLU    OE2 1219   0.267   3.037   0.942
   11GLU      C 1220   0.611   3.503   0.988
   11GLU     O1 1221   0.661   3.561   1.087
   11GLU     O2 1222   0.544   3.562   0.901
    1ACE     CA 1223   1.631   3.461   0.552
    1ACE      C 1224   1.748   3.485   0.648
    1ACE      O 1225   1.838   3.567   0.632
    2VAL      N 1226   1.743   3.406   0.767
    2VAL      H 1227   1.687   3.323   0.768
    2VAL     CA 1228   1.849   3.400   0.869
    2VAL     CB 1229   1.812   3.429   1.014
    2VAL    CG1 1230   1.931   3.411   1.110
    2VAL    CG2 1231   1.775   3.577   1.014
    2VAL      C 1232   1.909   3.259   0.868
    2VAL      O 1233   1.852   3.161   0.917
    3VAL      N 1234   2.021   3.257   0.796
    3VAL      H 1235   2.052   3.340   0.749
    3VAL     CA 1236   2.089   3.132   0.760
    3VAL     CB 1237   2.084   3.125   0.607
    3VAL    CG1 1238   2.112   2.980   0.568
    3VAL    CG2 1239   1.947   3.161   0.549
    3VAL      C 1240   2.230   3.131   0.820
    3VAL      O 1241   2.318   3.196   0.764
    4VAL      N 1242   2.240   3.059   0.932
    4VAL      H 1243   2.166   2.999   0.964
    4VAL     CA 1244   2.361   3.058   1.016
    4VAL     CB 1245   2.315   3.047   1.161
    4VAL    CG1 1246   2.436   3.034   1.254
    4VAL    CG2 1247   2.235   3.170   1.208
    4VAL      C 1248   2.450   2.943   0.969
    4VAL      O 1249   2.428   2.825   0.995
    5THR      N 1250   2.557   2.981   0.899
    5THR      H 1251   2.596   3.072   0.904
    5THR     CA 1252   2.649   2.887   0.834
    5THR     CB 1253   2.661   2.908   0.683
    5THR    OG1 1254   2.711   3.039   0.654
    5THR    HG1 1255   2.808   3.048   0.681
    5THR    CG2 1256   2.525   2.891   0.613
    5THR      C 1257   2.786   2.881   0.901
    5THR      O 1258   2.869   2.971   0.891
    6ILE      N 1259   2.797   2.776   0.982
    6ILE      H 1260   2.742   2.695   0.962
    6ILE     CA 1261   2.907   2.763   1.079
    6ILE     CB 1262   2.864   2.715   1.218
    6ILE    CG1 1263   2.746   2.801   1.264
    6ILE    CG2 1264   2.968   2.731   1.329
    6ILE     CD 1265   2.661   2.737   1.373
    6ILE      C 1266   3.006   2.656   1.030
    6ILE      O 1267   2.959   2.554   0.980
    7LEU      N 1268   3.131   2.695   1.007
    7LEU      H 1269   3.165   2.780   1.049
    7LEU     CA 1270   3.239   2.608   0.960
    7LEU     CB 1271   3.322   2.676   0.851
    7LEU     CG 1272   3.401   2.571   0.771
    7LEU    CD1 1273   3.321   2.509   0.657
    7LEU    CD2 1274   3.527   2.631   0.709
    7LEU      C 1275   3.321   2.572   1.084
    7LEU      O 1276   3.382   2.665   1.137
    8LEU      N 1277   3.296   2.454   1.140
    8LEU      H 1278   3.234   2.398   1.085
    8LEU     CA 1279   3.355   2.402   1.264
    8LEU     CB 1280   3.261   2.288   1.305
    8LEU     CG 1281   3.120   2.332   1.345
    8LEU    CD1 1282   3.036   2.205   1.360
    8LEU    CD2 1283   3.127   2.420   1.469
    8LEU      C 1284   3.495   2.353   1.225
    8LEU      O 1285   3.509   2.247   1.165
    9GLU      N 1286   3.594   2.439   1.248
    9GLU      H 1287   3.587   2.525   1.298
    9GLU     CA 1288   3.732   2.407   1.211
    9GLU     CB 1289   3.779   2.532   1.137
    9GLU     CG 1290   3.883   2.521   1.025
    9GLU     CD 1291   4.010   2.443   1.062
    9GLU    OE1 1292   4.016   2.318   1.052
    9GLU    OE2 1293   4.089   2.503   1.138
    9GLU      C 1294   3.802   2.382   1.344
    9GLU      O 1295   3.756   2.432   1.447
   10GLU      N 1296   3.908   2.304   1.326
   10GLU      H 1297   3.958   2.310   1.239
   10GLU     CA 1298   3.993   2.250   1.434
   10GLU     CB 1299   4.002   2.099   1.416
   10GLU     CG 1300   3.865   2.029   1.425
   10GLU     CD 1301   3.880   1.878   1.412
   10GLU    OE1 1302   3.870   1.804   1.512
   10GLU    OE2 1303   3.911   1.830   1.301
   10GLU      C 1304   4.130   2.317   1.436
   10GLU      O 1305   4.197   2.324   1.333
   11GLU      N 1306   4.155   2.383   1.549
   11GLU      H 1307   4.083   2.391   1.617
   11GLU     CA 1308   4.279   2.462   1.565
   11GLU     CB 1309   4.256   2.536   1.697
   11GLU     CG 1310   4.129   2.620   1.697
   11GLU     CD 1311   4.083   2.678   1.831
   11GLU    OE1 1312   4.004   2.604   1.893
   11GLU    OE2 1313   4.136   2.779   1.881
   11GLU      C 1314   4.404   2.378   1.588
   11GLU     O1 1315   4.503   2.454   1.580
   11GLU     O2 1316   4.399   2.270   1.652
    1ACE     CA 1317   1.685   2.798   2.482
    1ACE      C 1318   1.660   2.726   2.349
    1ACE      O 1319   1.622   2.609   2.353
    2VAL      N 1320   1.700   2.793   2.229
    2VAL      H 1321   1.707   2.892   2.225
    2VAL     CA 1322   1.713   2.734   2.095
    2VAL     CB 1323   1.625   2.813   1.997
    2VAL    CG1 1324   1.606   2.737   1.865
    2VAL    CG2 1325   1.487   2.846   2.055
    2VAL      C 1326   1.862   2.745   2.064
    2VAL      O 1327   1.917   2.839   2.005
    3VAL      N 1328   1.927   2.650   2.131
    3VAL      H 1329   1.883   2.570   2.171
    3VAL     CA 1330   2.074   2.643   2.134
    3VAL     CB 1331   2.121   2.670   2.277
    3VAL    CG1 1332   2.107   2.545   2.364
    3VAL    CG2 1333   2.265   2.722   2.281
    3VAL      C 1334   2.139   2.526   2.060
    3VAL      O 1335   2.093   2.414   2.076
    4VAL      N 1336   2.255   2.552   1.999
    4VAL      H 1337   2.293   2.644   1.995
    4VAL     CA 1338   2.325   2.444   1.927
    4VAL     CB 1339   2.346   2.467   1.778
    4VAL    CG1 1340   2.417   2.345   1.718
    4VAL    CG2 1341   2.213   2.482   1.704
    4VAL      C 1342   2.460   2.444   1.999
    4VAL      O 1343   2.528   2.545   2.016
    5THR      N 1344   2.478   2.336   2.074
    5THR      H 1345   2.417   2.257   2.078
    5THR     CA 1346   2.599   2.313   2.155
    5THR     CB 1347   2.568   2.266   2.297
    5THR    OG1 1348   2.487   2.148   2.301
    5THR    HG1 1349   2.447   2.138   2.392
    5THR    CG2 1350   2.517   2.374   2.392
    5THR      C 1351   2.694   2.214   2.088
    5THR      O 1352   2.655   2.103   2.052
    6ILE      N 1353   2.800   2.267   2.027
    6ILE      H 1354   2.812   2.365   2.039
    6ILE     CA 1355   2.901   2.181   1.963
    6ILE     CB 1356   2.936   2.249   1.830
    6ILE    CG1 1357   2.805   2.273   1.755
    6ILE    CG2 1358   3.042   2.170   1.753
    6ILE     CD 1359   2.815   2.352   1.625
    6ILE      C 1360   3.019   2.160   2.057
    6ILE      O 1361   3.098   2.251   2.082
    7LEU      N 1362   3.043   2.034   2.093
    7LEU      H 1363   2.983   1.964   2.055
    7LEU     CA 1364   3.165   1.991   2.163
    7LEU     CB 1365   3.141   1.880   2.266
    7LEU     CG 1366   3.254   1.845   2.362
    7LEU    CD1 1367   3.271   1.956   2.466
    7LEU    CD2 1368   3.248   1.707   2.428
    7LEU      C 1369   3.255   1.946   2.048
    7LEU      O 1370   3.230   1.867   1.957
    8LEU      N 1371   3.358   2.025   2.020
    8LEU      H 1372   3.370   2.111   2.069
    8LEU     CA 1373   3.466   1.968   1.937
    8LEU     CB 1374   3.542   2.082   1.868
    8LEU     CG 1375   3.447   2.160   1.777
    8LEU    CD1 1376   3.506   2.290   1.724
    8LEU    CD2 1377   3.417   2.076   1.653
    8LEU      C 1378   3.575   1.899   2.019
    8LEU      O 1379   3.639   1.962   2.103
    9GLU      N 1380   3.578   1.766   2.013
    9GLU      H 1381   3.524   1.714   1.947
    9GLU     CA 1382   3.674   1.686   2.091
    9GLU     CB 1383   3.604   1.560   2.142
    9GLU     CG 1384   3.625   1.537   2.292
    9GLU     CD 1385   3.764   1.475   2.307
    9GLU    OE1 1386   3.853   1.545   2.360
    9GLU    OE2 1387   3.780   1.353   2.285
    9GLU      C 1388   3.801   1.649   2.014
    9GLU      O 1389   3.795   1.622   1.894
   10GLU      N 1390   3.913   1.651   2.086
   10GLU      H 1391   3.907   1.643   2.185
   10GLU     CA 1392   4.044   1.617   2.031
   10GLU     CB 1393   4.148   1.712   2.091
   10GLU     CG 1394   4.175   1.702   2.241
   10GLU     CD 1395   4.271   1.810   2.291
   10GLU    OE1 1396   4.221   1.921   2.316
   10GLU    OE2 1397   4.393   1.783   2.299
   10GLU      C 1398   4.088   1.470   2.038
   10GLU      O 1399   4.075   1.393   2.132
   11GLU      N 1400   4.175   1.438   1.942
   11GLU      H 1401   4.213   1.506   1.878
   11GLU     CA 1402   4.235   1.305   1.925
   11GLU     CB 1403   4.179   1.265   1.788
   11GLU     CG 1404   4.198   1.115   1.766
   11GLU     CD 1405   4.201   1.075   1.618
   11GLU    OE1 1406   4.092   1.029   1.576
   11GLU    OE2 1407   4.303   1.098   1.550
   11GLU      C 1408   4.388   1.304   1.935
   11GLU     O1 1409   4.449   1.413   1.941
   11GLU     O2 1410   4.436   1.193   1.967
    1ACE     CA 1411   3.693   2.018   2.491
    1ACE      C 1412   3.640   2.158   2.461
    1ACE      O 1413   3.598   2.240   2.542
    2VAL      N 1414   3.639   2.193   2.322
    2VAL      H 1415   3.663   2.130   2.248
    2VAL     CA 1416   3.603   2.325   2.270
    2VAL     CB 1417   3.677   2.359   2.140
    2VAL    CG1 1418   3.619   2.482   2.069
    2VAL    CG2 1419   3.822   2.393   2.171
    2VAL      C 1420   3.451   2.327   2.252
    2VAL      O 1421   3.399   2.244   2.176
    3VAL      N 1422   3.389   2.384   2.354
    3VAL      H 1423   3.445   2.415   2.431
    3VAL     CA 1424   3.243   2.402   2.368
    3VAL     CB 1425   3.190   2.409   2.511
    3VAL    CG1 1426   3.039   2.385   2.507
    3VAL    CG2 1427   3.254   2.305   2.603
    3VAL      C 1428   3.206   2.530   2.293
    3VAL      O 1429   3.209   2.641   2.346
    4VAL      N 1430   3.171   2.514   2.166
    4VAL      H 1431   3.169   2.424   2.121
    4VAL     CA 1432   3.114   2.628   2.093
    4VAL     CB 1433   3.156   2.612   1.947
    4VAL    CG1 1434   3.093   2.703   1.841
    4VAL    CG2 1435   3.308   2.623   1.951
    4VAL      C 1436   2.963   2.629   2.112
    4VAL      O 1437   2.894   2.533   2.077
    5THR      N 1438   2.915   2.730   2.185
    5THR      H 1439   2.968   2.790   2.245
    5THR     CA 1440   2.770   2.746   2.202
    5THR     CB 1441   2.727   2.762   2.348
    5THR    OG1 1442   2.801   2.873   2.397
    5THR    HG1 1443   2.795   2.865   2.497
    5THR    CG2 1444   2.750   2.634   2.429
    5THR      C 1445   2.715   2.860   2.116
    5THR      O 1446   2.776   2.964   2.092
    6ILE      N 1447   2.611   2.812   2.049
    6ILE      H 1448   2.585   2.717   2.069
    6ILE     CA 1449   2.546   2.889   1.943
    6ILE     CB 1450   2.566   2.823   1.806
    6ILE    CG1 1451   2.713   2.794   1.777
    6ILE    CG2 1452   2.503   2.916   1.701
    6ILE     CD 1453   2.807   2.914   1.796
    6ILE      C 1454   2.397   2.914   1.967
    6ILE      O 1455   2.321   2.818   1.953
    7LEU      N 1456   2.378   3.037   2.013
    7LEU      H 1457   2.445   3.111   2.010
    7LEU     CA 1458   2.250   3.079   2.072
    7LEU     CB 1459   2.288   3.163   2.194
    7LEU     CG 1460   2.163   3.207   2.271
    7LEU    CD1 1461   2.122   3.099   2.371
    7LEU    CD2 1462   2.182   3.341   2.342
    7LEU      C 1463   2.166   3.157   1.971
    7LEU      O 1464   2.173   3.276   1.943
    8LEU      N 1465   2.083   3.073   1.909
    8LEU      H 1466   2.064   2.984   1.950
    8LEU     CA 1467   2.014   3.108   1.784
    8LEU     CB 1468   1.982   2.991   1.691
    8LEU     CG 1469   2.113   2.931   1.640
    8LEU    CD1 1470   2.069   2.808   1.559
    8LEU    CD2 1471   2.201   3.029   1.563
    8LEU      C 1472   1.885   3.184   1.817
    8LEU      O 1473   1.775   3.132   1.804
    9GLU      N 1474   1.909   3.306   1.863
    9GLU      H 1475   2.007   3.329   1.861
    9GLU     CA 1476   1.811   3.403   1.913
    9GLU     CB 1477   1.877   3.516   1.992
    9GLU     CG 1478   1.831   3.514   2.138
    9GLU     CD 1479   1.698   3.586   2.160
    9GLU    OE1 1480   1.596   3.537   2.108
    9GLU    OE2 1481   1.699   3.689   2.231
    9GLU      C 1482   1.739   3.461   1.791
    9GLU      O 1483   1.809   3.497   1.697
   10GLU      N 1484   1.630   3.530   1.825
   10GLU      H 1485   1.609   3.532   1.922
   10GLU     CA 1486   1.529   3.571   1.725
   10GLU     CB 1487   1.400   3.489   1.735
   10GLU     CG 1488   1.327   3.486   1.869
   10GLU     CD 1489   1.208   3.390   1.874
   10GLU    OE1 1490   1.198   3.316   1.974
   10GLU    OE2 1491   1.124   3.388   1.781
   10GLU      C 1492   1.488   3.718   1.735
   10GLU      O 1493   1.508   3.782   1.837
   11GLU      N 1494   1.420   3.771   1.633
   11GLU      H 1495   1.407   3.725   1.545
   11GLU     CA 1496   1.355   3.902   1.628
   11GLU     CB 1497   1.435   4.001   1.543
   11GLU     CG 1498   1.408   4.148   1.577
   11GLU     CD 1499   1.415   4.254   1.467
   11GLU    OE1 1500   1.315   4.320   1.433
   11GLU    OE2 1501   1.528   4.271   1.414
   11GLU      C 1502   1.214   3.896   1.567
   11GLU     O1 1503   1.139   3.991   1.600
   11GLU     O2 1504   1.180   3.793   1.506
    1ACE     CA 1505   1.538   3.200   0.195
    1ACE      C 1506   1.579   3.085   0.103
    1ACE      O 1507   1.536   2.972   0.124
    2VAL      N 1508   1.619   3.127  -0.028
    2VAL      H 1509   1.636   3.225  -0.039
    2VAL     CA 1510   1.667   3.030  -0.127
    2VAL     CB 1511   1.632   3.060  -0.273
    2VAL    CG1 1512   1.665   2.943  -0.366
    2VAL    CG2 1513   1.488   3.104  -0.296
    2VAL      C 1514   1.818   3.015  -0.107
    2VAL      O 1515   1.896   3.077  -0.180
    3VAL      N 1516   1.856   2.912  -0.033
    3VAL      H 1517   1.793   2.859   0.024
    3VAL     CA 1518   1.996   2.885   0.005
    3VAL     CB 1519   2.026   2.883   0.155
    3VAL    CG1 1520   2.157   2.957   0.182
    3VAL    CG2 1521   1.910   2.940   0.236
    3VAL      C 1522   2.053   2.755  -0.052
    3VAL      O 1523   2.037   2.653   0.016
    4VAL      N 1524   2.127   2.767  -0.162
    4VAL      H 1525   2.164   2.857  -0.186
    4VAL     CA 1526   2.173   2.651  -0.239
    4VAL     CB 1527   2.189   2.686  -0.388
    4VAL    CG1 1528   2.243   2.568  -0.469
    4VAL    CG2 1529   2.056   2.727  -0.452
    4VAL      C 1530   2.309   2.615  -0.178
    4VAL      O 1531   2.402   2.691  -0.203
    5THR      N 1532   2.314   2.524  -0.081
    5THR      H 1533   2.233   2.474  -0.049
    5THR     CA 1534   2.442   2.485  -0.021
    5THR     CB 1535   2.438   2.461   0.130
    5THR    OG1 1536   2.368   2.339   0.159
    5THR    HG1 1537   2.367   2.316   0.256
    5THR    CG2 1538   2.359   2.577   0.191
    5THR      C 1539   2.511   2.368  -0.091
    5THR      O 1540   2.467   2.253  -0.090
    6ILE      N 1541   2.615   2.413  -0.161
    6ILE      H 1542   2.663   2.498  -0.142
    6ILE     CA 1543   2.686   2.317  -0.247
    6ILE     CB 1544   2.707   2.363  -0.391
    6ILE    CG1 1545   2.576   2.426  -0.439
    6ILE    CG2 1546   2.732   2.235  -0.471
    6ILE     CD 1547   2.598   2.516  -0.561
    6ILE      C 1548   2.818   2.284  -0.177
    6ILE      O 1549   2.910   2.366  -0.174
    7LEU      N 1550   2.824   2.156  -0.142
    7LEU      H 1551   2.749   2.093  -0.159
    7LEU     CA 1552   2.949   2.099  -0.090
    7LEU     CB 1553   2.943   2.028   0.045
    7LEU     CG 1554   3.070   1.988   0.120
    7LEU    CD1 1555   3.180   2.094   0.122
    7LEU    CD2 1556   3.035   1.942   0.262
    7LEU      C 1557   3.024   2.014  -0.193
    7LEU      O 1558   2.991   1.898  -0.216
    8LEU      N 1559   3.112   2.087  -0.262
    8LEU      H 1560   3.130   2.182  -0.233
    8LEU     CA 1561   3.192   2.034  -0.372
    8LEU     CB 1562   3.236   2.141  -0.473
    8LEU     CG 1563   3.122   2.219  -0.538
    8LEU    CD1 1564   3.191   2.315  -0.636
    8LEU    CD2 1565   3.043   2.117  -0.620
    8LEU      C 1566   3.314   1.963  -0.314
    8LEU      O 1567   3.401   2.039  -0.269
    9GLU      N 1568   3.314   1.832  -0.289
    9GLU      H 1569   3.234   1.779  -0.316
    9GLU     CA 1570   3.417   1.765  -0.210
    9GLU     CB 1571   3.376   1.618  -0.195
    9GLU     CG 1572   3.254   1.598  -0.105
    9GLU     CD 1573   3.223   1.449  -0.089
    9GLU    OE1 1574   3.117   1.393  -0.124
    9GLU    OE2 1575   3.317   1.371  -0.061
    9GLU      C 1576   3.564   1.768  -0.253
    9GLU      O 1577   3.596   1.793  -0.369
   10GLU      N 1578   3.650   1.774  -0.151
   10GLU      H 1579   3.611   1.760  -0.059
   10GLU     CA 1580   3.796   1.771  -0.166
   10GLU     CB 1581   3.870   1.861  -0.068
   10GLU     CG 1582   3.889   1.795   0.069
   10GLU     CD 1583   4.006   1.847   0.154
   10GLU    OE1 1584   4.006   1.969   0.183
   10GLU    OE2 1585   4.094   1.768   0.193
   10GLU      C 1586   3.853   1.629  -0.168
   10GLU      O 1587   3.807   1.536  -0.101
   11GLU      N 1588   3.955   1.617  -0.252
   11GLU      H 1589   3.994   1.696  -0.299
   11GLU     CA 1590   4.031   1.498  -0.294
   11GLU     CB 1591   3.979   1.458  -0.433
   11GLU     CG 1592   4.015   1.311  -0.452
   11GLU     CD 1593   3.961   1.257  -0.584
   11GLU    OE1 1594   3.840   1.231  -0.599
   11GLU    OE2 1595   4.042   1.238  -0.678
   11GLU      C 1596   4.179   1.534  -0.301
   11GLU     O1 1597   4.262   1.464  -0.239
   11GLU     O2 1598   4.206   1.645  -0.353
    1ACE     CA 1599   3.579   2.089   0.021
    1ACE      C 1600   3.526   2.233   0.018
    1ACE      O 1601   3.498   2.294   0.121
    2VAL      N 1602   3.494   2.273  -0.116
    2VAL      H 1603   3.499   2.206  -0.190
    2VAL     CA 1604   3.450   2.407  -0.158
    2VAL     CB 1605   3.484   2.445  -0.302
    2VAL    CG1 1606   3.435   2.586  -0.337
    2VAL    CG2 1607   3.635   2.440  -0.330
    2VAL      C 1608   3.302   2.427  -0.122
    2VAL      O 1609   3.210   2.362  -0.169
    3VAL      N 1610   3.283   2.510  -0.020
    3VAL      H 1611   3.353   2.563   0.028
    3VAL     CA 1612   3.149   2.540   0.031
    3VAL     CB 1613   3.126   2.549   0.182
    3VAL    CG1 1614   2.977   2.554   0.219
    3VAL    CG2 1615   3.196   2.433   0.253
    3VAL      C 1616   3.094   2.665  -0.039
    3VAL      O 1617   3.108   2.773   0.017
    4VAL      N 1618   3.001   2.641  -0.131
    4VAL      H 1619   2.973   2.555  -0.173
    4VAL     CA 1620   2.948   2.759  -0.201
    4VAL     CB 1621   2.953   2.744  -0.353
    4VAL    CG1 1622   2.971   2.887  -0.405
    4VAL    CG2 1623   3.049   2.639  -0.409
    4VAL      C 1624   2.802   2.777  -0.159
    4VAL      O 1625   2.728   2.684  -0.191
    5THR      N 1626   2.773   2.870  -0.068
    5THR      H 1627   2.849   2.919  -0.025
    5THR     CA 1628   2.639   2.886  -0.010
    5THR     CB 1629   2.647   2.887   0.143
    5THR    OG1 1630   2.742   2.985   0.186
    5THR    HG1 1631   2.730   3.062   0.124
    5THR    CG2 1632   2.696   2.750   0.191
    5THR      C 1633   2.571   3.010  -0.067
    5THR      O 1634   2.611   3.126  -0.052
    6ILE      N 1635   2.498   2.970  -0.171
    6ILE      H 1636   2.511   2.879  -0.211
    6ILE     CA 1637   2.432   3.069  -0.256
    6ILE     CB 1638   2.447   3.019  -0.400
    6ILE    CG1 1639   2.598   2.998  -0.419
    6ILE    CG2 1640   2.400   3.117  -0.507
    6ILE     CD 1641   2.640   2.925  -0.546
    6ILE      C 1642   2.291   3.108  -0.212
    6ILE      O 1643   2.201   3.029  -0.240
    7LEU      N 1644   2.273   3.239  -0.202
    7LEU      H 1645   2.327   3.305  -0.255
    7LEU     CA 1646   2.149   3.304  -0.155
    7LEU     CB 1647   2.177   3.385  -0.029
    7LEU     CG 1648   2.048   3.426   0.043
    7LEU    CD1 1649   1.968   3.300   0.076
    7LEU    CD2 1650   2.088   3.502   0.170
    7LEU      C 1651   2.098   3.386  -0.273
    7LEU      O 1652   2.164   3.478  -0.321
    8LEU      N 1653   1.996   3.324  -0.332
    8LEU      H 1654   1.975   3.230  -0.305
    8LEU     CA 1655   1.926   3.375  -0.451
    8LEU     CB 1656   1.913   3.269  -0.560
    8LEU     CG 1657   2.045   3.217  -0.619
    8LEU    CD1 1658   2.030   3.099  -0.714
    8LEU    CD2 1659   2.130   3.330  -0.677
    8LEU      C 1660   1.802   3.456  -0.413
    8LEU      O 1661   1.701   3.401  -0.371
    9GLU      N 1662   1.798   3.580  -0.463
    9GLU      H 1663   1.868   3.609  -0.527
    9GLU     CA 1664   1.682   3.668  -0.441
    9GLU     CB 1665   1.707   3.763  -0.324
    9GLU     CG 1666   1.604   3.754  -0.212
    9GLU     CD 1667   1.478   3.825  -0.262
    9GLU    OE1 1668   1.373   3.757  -0.260
    9GLU    OE2 1669   1.480   3.928  -0.333
    9GLU      C 1670   1.633   3.744  -0.564
    9GLU      O 1671   1.710   3.805  -0.639
   10GLU      N 1672   1.502   3.737  -0.584
   10GLU      H 1673   1.440   3.747  -0.507
   10GLU     CA 1674   1.438   3.803  -0.699
   10GLU     CB 1675   1.289   3.766  -0.704
   10GLU     CG 1676   1.217   3.809  -0.575
   10GLU     CD 1677   1.076   3.751  -0.569
   10GLU    OE1 1678   1.065   3.635  -0.524
   10GLU    OE2 1679   0.981   3.811  -0.624
   10GLU      C 1680   1.445   3.953  -0.725
   10GLU      O 1681   1.501   3.981  -0.831
   11GLU      N 1682   1.451   4.034  -0.619
   11GLU      H 1683   1.449   3.994  -0.528
   11GLU     CA 1684   1.461   4.180  -0.621
   11GLU     CB 1685   1.344   4.259  -0.562
   11GLU     CG 1686   1.214   4.249  -0.642
   11GLU     CD 1687   1.114   4.360  -0.607
   11GLU    OE1 1688   1.109   4.389  -0.486
   11GLU    OE2 1689   1.041   4.400  -0.700
   11GLU      C 1690   1.591   4.231  -0.558
   11GLU     O1 1691   1.624   4.349  -0.580
   11GLU     O2 1692   1.646   4.169  -0.465
    1ACE     CA 1693   3.477   1.771  -1.449
    1ACE      C 1694   3.333   1.818  -1.435
    1ACE      O 1695   3.266   1.856  -1.531
    2VAL      N 1696   3.275   1.819  -1.304
    2VAL      H 1697   3.321   1.766  -1.232
    2VAL     CA 1698   3.138   1.865  -1.278
    2VAL     CB 1699   3.084   1.831  -1.139
    2VAL    CG1 1700   3.040   1.684  -1.134
    2VAL    CG2 1701   3.161   1.873  -1.014
    2VAL      C 1702   3.122   2.014  -1.310
    2VAL      O 1703   3.194   2.095  -1.253
    3VAL      N 1704   3.021   2.038  -1.394
    3VAL      H 1705   2.972   1.965  -1.442
    3VAL     CA 1706   2.978   2.172  -1.434
    3VAL     CB 1707   2.981   2.191  -1.586
    3VAL    CG1 1708   2.931   2.329  -1.629
    3VAL    CG2 1709   3.122   2.170  -1.642
    3VAL      C 1710   2.835   2.184  -1.382
    3VAL      O 1711   2.736   2.142  -1.441
    4VAL      N 1712   2.819   2.287  -1.299
    4VAL      H 1713   2.894   2.347  -1.272
    4VAL     CA 1714   2.693   2.310  -1.227
    4VAL     CB 1715   2.712   2.299  -1.076
    4VAL    CG1 1716   2.575   2.304  -1.008
    4VAL    CG2 1717   2.802   2.188  -1.023
    4VAL      C 1718   2.635   2.448  -1.258
    4VAL      O 1719   2.675   2.553  -1.207
    5THR      N 1720   2.530   2.454  -1.339
    5THR      H 1721   2.472   2.375  -1.360
    5THR     CA 1722   2.472   2.583  -1.378
    5THR     CB 1723   2.454   2.573  -1.529
    5THR    OG1 1724   2.577   2.594  -1.598
    5THR    HG1 1725   2.605   2.687  -1.571
    5THR    CG2 1726   2.335   2.659  -1.575
    5THR      C 1727   2.340   2.609  -1.305
    5THR      O 1728   2.250   2.525  -1.310
    6ILE      N 1729   2.346   2.714  -1.223
    6ILE      H 1730   2.432   2.763  -1.214
    6ILE     CA 1731   2.225   2.755  -1.149
    6ILE     CB 1732   2.261   2.763  -1.001
    6ILE    CG1 1733   2.328   2.636  -0.948
    6ILE    CG2 1734   2.144   2.803  -0.911
    6ILE     CD 1735   2.388   2.658  -0.809
    6ILE      C 1736   2.172   2.889  -1.200
    6ILE      O 1737   2.246   2.987  -1.202
    7LEU      N 1738   2.054   2.873  -1.260
    7LEU      H 1739   2.014   2.782  -1.254
    7LEU     CA 1740   1.969   2.971  -1.330
    7LEU     CB 1741   1.905   2.908  -1.454
    7LEU     CG 1742   1.991   2.877  -1.575
    7LEU    CD1 1743   1.915   2.795  -1.680
    7LEU    CD2 1744   2.055   2.994  -1.650
    7LEU      C 1745   1.863   3.031  -1.238
    7LEU      O 1746   1.769   2.960  -1.204
    8LEU      N 1747   1.872   3.163  -1.222
    8LEU      H 1748   1.949   3.215  -1.260
    8LEU     CA 1749   1.773   3.236  -1.142
    8LEU     CB 1750   1.836   3.317  -1.029
    8LEU     CG 1751   1.726   3.364  -0.933
    8LEU    CD1 1752   1.683   3.241  -0.853
    8LEU    CD2 1753   1.775   3.476  -0.841
    8LEU      C 1754   1.695   3.323  -1.241
    8LEU      O 1755   1.726   3.439  -1.265
    9GLU      N 1756   1.588   3.264  -1.293
    9GLU      H 1757   1.549   3.176  -1.265
    9GLU     CA 1758   1.511   3.337  -1.396
    9GLU     CB 1759   1.512   3.272  -1.534
    9GLU     CG 1760   1.650   3.273  -1.600
    9GLU     CD 1761   1.657   3.219  -1.743
    9GLU    OE1 1762   1.767   3.190  -1.793
    9GLU    OE2 1763   1.551   3.203  -1.808
    9GLU      C 1764   1.377   3.380  -1.337
    9GLU      O 1765   1.285   3.302  -1.312
   10GLU      N 1766   1.384   3.506  -1.298
   10GLU      H 1767   1.474   3.547  -1.283
   10GLU     CA 1768   1.263   3.581  -1.261
   10GLU     CB 1769   1.254   3.632  -1.117
   10GLU     CG 1770   1.264   3.522  -1.011
   10GLU     CD 1771   1.130   3.452  -0.989
   10GLU    OE1 1772   1.019   3.508  -1.003
   10GLU    OE2 1773   1.127   3.328  -0.974
   10GLU      C 1774   1.240   3.694  -1.361
   10GLU      O 1775   1.333   3.764  -1.399
   11GLU      N 1776   1.123   3.690  -1.425
   11GLU      H 1777   1.062   3.613  -1.406
   11GLU     CA 1778   1.070   3.782  -1.527
   11GLU     CB 1779   1.015   3.701  -1.644
   11GLU     CG 1780   1.119   3.620  -1.721
   11GLU     CD 1781   1.066   3.525  -1.829
   11GLU    OE1 1782   0.985   3.580  -1.907
   11GLU    OE2 1783   1.100   3.405  -1.821
   11GLU      C 1784   0.950   3.853  -1.464
   11GLU     O1 1785   0.910   3.835  -1.347
   11GLU     O2 1786   0.889   3.936  -1.535
    1ACE     CA 1787   1.830   3.612  -1.535
    1ACE      C 1788   1.972   3.562  -1.508
    1ACE      O 1789   2.042   3.507  -1.593
    2VAL      N 1790   2.022   3.602  -1.380
    2VAL      H 1791   1.965   3.674  -1.339
    2VAL     CA 1792   2.153   3.570  -1.322
    2VAL     CB 1793   2.156   3.626  -1.180
    2VAL    CG1 1794   2.279   3.587  -1.098
    2VAL    CG2 1795   2.162   3.779  -1.191
    2VAL      C 1796   2.188   3.421  -1.338
    2VAL      O 1797   2.113   3.338  -1.286
    3VAL      N 1798   2.297   3.393  -1.408
    3VAL      H 1799   2.353   3.464  -1.451
    3VAL     CA 1800   2.357   3.260  -1.429
    3VAL     CB 1801   2.393   3.241  -1.576
    3VAL    CG1 1802   2.441   3.099  -1.604
    3VAL    CG2 1803   2.282   3.278  -1.675
    3VAL      C 1804   2.484   3.246  -1.345
    3VAL      O 1805   2.581   3.319  -1.363
    4VAL      N 1806   2.465   3.161  -1.244
    4VAL      H 1807   2.378   3.122  -1.216
    4VAL     CA 1808   2.584   3.129  -1.163
    4VAL     CB 1809   2.544   3.133  -1.016
    4VAL    CG1 1810   2.660   3.113  -0.918
    4VAL    CG2 1811   2.481   3.267  -0.975
    4VAL      C 1812   2.624   2.986  -1.199
    4VAL      O 1813   2.547   2.891  -1.188
    5THR      N 1814   2.716   2.988  -1.295
    5THR      H 1815   2.747   3.073  -1.339
    5THR     CA 1816   2.779   2.867  -1.350
    5THR     CB 1817   2.794   2.851  -1.502
    5THR    OG1 1818   2.657   2.836  -1.539
    5THR    HG1 1819   2.641   2.830  -1.638
    5THR    CG2 1820   2.869   2.729  -1.554
    5THR      C 1821   2.917   2.842  -1.288
    5THR      O 1822   3.008   2.910  -1.333
    6ILE      N 1823   2.919   2.734  -1.209
    6ILE      H 1824   2.841   2.673  -1.200
    6ILE     CA 1825   3.042   2.691  -1.141
    6ILE     CB 1826   3.008   2.653  -0.997
    6ILE    CG1 1827   2.943   2.775  -0.931
    6ILE    CG2 1828   3.139   2.620  -0.925
    6ILE     CD 1829   2.864   2.740  -0.804
    6ILE      C 1830   3.103   2.574  -1.219
    6ILE      O 1831   3.033   2.488  -1.273
    7LEU      N 1832   3.229   2.586  -1.259
    7LEU      H 1833   3.287   2.661  -1.228
    7LEU     CA 1834   3.299   2.487  -1.342
    7LEU     CB 1835   3.365   2.549  -1.465
    7LEU     CG 1836   3.266   2.608  -1.566
    7LEU    CD1 1837   3.249   2.758  -1.542
    7LEU    CD2 1838   3.333   2.592  -1.703
    7LEU      C 1839   3.417   2.434  -1.260
    7LEU      O 1840   3.498   2.511  -1.208
    8LEU      N 1841   3.422   2.302  -1.250
    8LEU      H 1842   3.345   2.239  -1.250
    8LEU     CA 1843   3.531   2.242  -1.171
    8LEU     CB 1844   3.486   2.128  -1.080
    8LEU     CG 1845   3.435   2.172  -0.943
    8LEU    CD1 1846   3.296   2.237  -0.941
    8LEU    CD2 1847   3.442   2.062  -0.837
    8LEU      C 1848   3.635   2.183  -1.267
    8LEU      O 1849   3.630   2.076  -1.326
    9GLU      N 1850   3.728   2.272  -1.299
    9GLU      H 1851   3.712   2.368  -1.277
    9GLU     CA 1852   3.831   2.254  -1.403
    9GLU     CB 1853   3.913   2.379  -1.431
    9GLU     CG 1854   3.827   2.472  -1.518
    9GLU     CD 1855   3.883   2.493  -1.659
    9GLU    OE1 1856   3.815   2.447  -1.753
    9GLU    OE2 1857   3.989   2.557  -1.678
    9GLU      C 1858   3.924   2.133  -1.388
    9GLU      O 1859   3.972   2.104  -1.278
   10GLU      N 1860   3.949   2.069  -1.501
   10GLU      H 1861   3.920   2.113  -1.586
   10GLU     CA 1862   4.019   1.940  -1.513
   10GLU     CB 1863   3.917   1.857  -1.592
   10GLU     CG 1864   3.967   1.722  -1.645
   10GLU     CD 1865   3.859   1.638  -1.714
   10GLU    OE1 1866   3.882   1.577  -1.820
   10GLU    OE2 1867   3.751   1.623  -1.653
   10GLU      C 1868   4.155   1.953  -1.580
   10GLU      O 1869   4.164   2.007  -1.691
   11GLU      N 1870   4.265   1.927  -1.509
   11GLU      H 1871   4.253   1.875  -1.425
   11GLU     CA 1872   4.403   1.927  -1.560
   11GLU     CB 1873   4.492   2.023  -1.481
   11GLU     CG 1874   4.446   2.168  -1.469
   11GLU     CD 1875   4.549   2.253  -1.395
   11GLU    OE1 1876   4.566   2.227  -1.274
   11GLU    OE2 1877   4.622   2.337  -1.452
   11GLU      C 1878   4.472   1.790  -1.559
   11GLU     O1 1879   4.558   1.781  -1.649
   11GLU     O2 1880   4.440   1.707  -1.471
    1ACE     CA 1881   1.227   2.567   4.471
    1ACE      C 1882   1.319   2.450   4.435
    1ACE      O 1883   1.384   2.387   4.518
    2VAL      N 1884   1.319   2.417   4.296
    2VAL      H 1885   1.269   2.471   4.229
    2VAL     CA 1886   1.411   2.320   4.234
    2VAL     CB 1887   1.369   2.290   4.090
    2VAL    CG1 1888   1.459   2.197   4.009
    2VAL    CG2 1889   1.225   2.237   4.086
    2VAL      C 1890   1.562   2.339   4.251
    2VAL      O 1891   1.617   2.441   4.208
    3VAL      N 1892   1.619   2.237   4.314
    3VAL      H 1893   1.565   2.159   4.345
    3VAL     CA 1894   1.761   2.245   4.354
    3VAL     CB 1895   1.775   2.227   4.505
    3VAL    CG1 1896   1.921   2.245   4.547
    3VAL    CG2 1897   1.671   2.311   4.580
    3VAL      C 1898   1.833   2.139   4.271
    3VAL      O 1899   1.831   2.018   4.293
    4VAL      N 1900   1.905   2.196   4.175
    4VAL      H 1901   1.918   2.295   4.179
    4VAL     CA 1902   1.982   2.122   4.073
    4VAL     CB 1903   1.968   2.177   3.931
    4VAL    CG1 1904   2.046   2.096   3.827
    4VAL    CG2 1905   1.821   2.173   3.889
    4VAL      C 1906   2.129   2.130   4.116
    4VAL      O 1907   2.184   2.240   4.118
    5THR      N 1908   2.183   2.023   4.175
    5THR      H 1909   2.130   1.941   4.194
    5THR     CA 1910   2.322   2.018   4.222
    5THR     CB 1911   2.336   1.987   4.371
    5THR    OG1 1912   2.266   2.084   4.450
    5THR    HG1 1913   2.313   2.172   4.439
    5THR    CG2 1914   2.476   1.977   4.433
    5THR      C 1915   2.414   1.925   4.142
    5THR      O 1916   2.400   1.803   4.134
    6ILE      N 1917   2.522   1.992   4.103
    6ILE      H 1918   2.540   2.082   4.141
    6ILE     CA 1919   2.628   1.927   4.025
    6ILE     CB 1920   2.671   1.996   3.895
    6ILE    CG1 1921   2.550   2.026   3.806
    6ILE    CG2 1922   2.776   1.915   3.818
    6ILE     CD 1923   2.486   2.163   3.830
    6ILE      C 1924   2.749   1.926   4.119
    6ILE      O 1925   2.819   2.023   4.148
    7LEU      N 1926   2.749   1.816   4.195
    7LEU      H 1927   2.680   1.747   4.172
    7LEU     CA 1928   2.844   1.766   4.295
    7LEU     CB 1929   2.765   1.705   4.411
    7LEU     CG 1930   2.839   1.649   4.533
    7LEU    CD1 1931   2.856   1.748   4.649
    7LEU    CD2 1932   2.756   1.526   4.569
    7LEU      C 1933   2.943   1.659   4.248
    7LEU      O 1934   2.909   1.575   4.165
    8LEU      N 1935   3.070   1.697   4.265
    8LEU      H 1936   3.098   1.790   4.291
    8LEU     CA 1937   3.182   1.615   4.217
    8LEU     CB 1938   3.286   1.715   4.167
    8LEU     CG 1939   3.309   1.722   4.016
    8LEU    CD1 1940   3.359   1.597   3.944
    8LEU    CD2 1941   3.188   1.769   3.933
    8LEU      C 1942   3.240   1.537   4.335
    8LEU      O 1943   3.303   1.589   4.427
    9GLU      N 1944   3.204   1.409   4.329
    9GLU      H 1945   3.168   1.372   4.243
    9GLU     CA 1946   3.242   1.313   4.434
    9GLU     CB 1947   3.136   1.203   4.444
    9GLU     CG 1948   3.017   1.243   4.532
    9GLU     CD 1949   3.018   1.232   4.685
    9GLU    OE1 1950   3.129   1.223   4.742
    9GLU    OE2 1951   2.913   1.200   4.744
    9GLU      C 1952   3.379   1.249   4.412
    9GLU      O 1953   3.393   1.162   4.326
   10GLU      N 1954   3.467   1.278   4.507
   10GLU      H 1955   3.446   1.329   4.590
   10GLU     CA 1956   3.605   1.225   4.505
   10GLU     CB 1957   3.699   1.345   4.515
   10GLU     CG 1958   3.693   1.449   4.403
   10GLU     CD 1959   3.821   1.530   4.380
   10GLU    OE1 1960   3.936   1.487   4.401
   10GLU    OE2 1961   3.805   1.643   4.329
   10GLU      C 1962   3.643   1.133   4.620
   10GLU      O 1963   3.619   1.165   4.737
   11GLU      N 1964   3.694   1.014   4.590
   11GLU      H 1965   3.707   0.979   4.497
   11GLU     CA 1966   3.731   0.912   4.690
   11GLU     CB 1967   3.642   0.790   4.668
   11GLU     CG 1968   3.635   0.688   4.782
   11GLU     CD 1969   3.551   0.565   4.747
   11GLU    OE1 1970   3.430   0.557   4.774
   11GLU    OE2 1971   3.617   0.460   4.731
   11GLU      C 1972   3.877   0.868   4.683
   11GLU     O1 1973   3.934   0.864   4.571
   11GLU     O2 1974   3.941   0.842   4.787
    1ACE     CA 1975   3.557   1.936   4.546
    1ACE      C 1976   3.484   2.053   4.480
    1ACE      O 1977   3.512   2.170   4.508
    2VAL      N 1978   3.414   2.009   4.364
    2VAL      H 1979   3.455   1.936   4.308
    2VAL     CA 1980   3.331   2.104   4.290
    2VAL     CB 1981   3.344   2.115   4.138
    2VAL    CG1 1982   3.260   2.222   4.069
    2VAL    CG2 1983   3.486   2.113   4.081
    2VAL      C 1984   3.180   2.099   4.316
    2VAL      O 1985   3.121   1.991   4.309
    3VAL      N 1986   3.117   2.198   4.377
    3VAL      H 1987   3.168   2.269   4.426
    3VAL     CA 1988   2.971   2.195   4.397
    3VAL     CB 1989   2.942   2.207   4.547
    3VAL    CG1 1990   2.792   2.178   4.564
    3VAL    CG2 1991   3.013   2.100   4.630
    3VAL      C 1992   2.911   2.320   4.333
    3VAL      O 1993   2.948   2.433   4.363
    4VAL      N 1994   2.836   2.295   4.226
    4VAL      H 1995   2.806   2.202   4.202
    4VAL     CA 1996   2.758   2.406   4.170
    4VAL     CB 1997   2.773   2.428   4.019
    4VAL    CG1 1998   2.695   2.549   3.966
    4VAL    CG2 1999   2.921   2.455   3.993
    4VAL      C 2000   2.607   2.385   4.185
    4VAL      O 2001   2.551   2.284   4.145
    5THR      N 2002   2.540   2.474   4.258
    5THR      H 2003   2.579   2.555   4.300
    5THR     CA 2004   2.398   2.458   4.295
    5THR     CB 2005   2.388   2.433   4.445
    5THR    OG1 2006   2.437   2.303   4.479
    5THR    HG1 2007   2.456   2.289   4.576
    5THR    CG2 2008   2.245   2.455   4.496
    5THR      C 2009   2.318   2.574   4.235
    5THR      O 2010   2.314   2.690   4.275
    6ILE      N 2011   2.239   2.527   4.138
    6ILE      H 2012   2.257   2.433   4.111
    6ILE     CA 2013   2.133   2.603   4.071
    6ILE     CB 2014   2.123   2.563   3.923
    6ILE    CG1 2015   2.260   2.543   3.860
    6ILE    CG2 2016   2.041   2.667   3.845
    6ILE     CD 2017   2.245   2.493   3.716
    6ILE      C 2018   1.997   2.590   4.139
    6ILE      O 2019   1.944   2.480   4.154
    7LEU      N 2020   1.960   2.707   4.192
    7LEU      H 2021   2.012   2.789   4.165
    7LEU     CA 2022   1.838   2.723   4.271
    7LEU     CB 2023   1.878   2.787   4.404
    7LEU     CG 2024   1.927   2.689   4.512
    7LEU    CD1 2025   2.053   2.744   4.578
    7LEU    CD2 2026   1.816   2.669   4.615
    7LEU      C 2027   1.732   2.800   4.192
    7LEU      O 2028   1.749   2.919   4.164
    8LEU      N 2029   1.631   2.736   4.135
    8LEU      H 2030   1.631   2.636   4.132
    8LEU     CA 2031   1.519   2.803   4.067
    8LEU     CB 2032   1.454   2.708   3.965
    8LEU     CG 2033   1.544   2.655   3.854
    8LEU    CD1 2034   1.461   2.586   3.746
    8LEU    CD2 2035   1.637   2.762   3.795
    8LEU      C 2036   1.413   2.849   4.167
    8LEU      O 2037   1.308   2.787   4.181
    9GLU      N 2038   1.428   2.966   4.228
    9GLU      H 2039   1.499   3.034   4.207
    9GLU     CA 2040   1.342   3.015   4.337
    9GLU     CB 2041   1.418   3.014   4.470
    9GLU     CG 2042   1.442   2.875   4.528
    9GLU     CD 2043   1.421   2.879   4.679
    9GLU    OE1 2044   1.486   2.963   4.745
    9GLU    OE2 2045   1.353   2.791   4.735
    9GLU      C 2046   1.290   3.157   4.313
    9GLU      O 2047   1.366   3.251   4.337
   10GLU      N 2048   1.170   3.154   4.256
   10GLU      H 2049   1.141   3.065   4.220
   10GLU     CA 2050   1.094   3.277   4.233
   10GLU     CB 2051   0.987   3.252   4.127
   10GLU     CG 2052   0.967   3.386   4.057
   10GLU     CD 2053   0.885   3.372   3.928
   10GLU    OE1 2054   0.764   3.402   3.936
   10GLU    OE2 2055   0.954   3.367   3.824
   10GLU      C 2056   1.050   3.326   4.371
   10GLU      O 2057   1.115   3.414   4.427
   11GLU      N 2058   0.939   3.274   4.422
   11GLU      H 2059   0.906   3.188   4.382
   11GLU     CA 2060   0.899   3.306   4.560
   11GLU     CB 2061   0.764   3.376   4.551
   11GLU     CG 2062   0.725   3.452   4.679
   11GLU     CD 2063   0.608   3.547   4.654
   11GLU    OE1 2064   0.489   3.508   4.665
   11GLU    OE2 2065   0.629   3.669   4.641
   11GLU      C 2066   0.905   3.190   4.661
   11GLU     O1 2067   0.827   3.095   4.638
   11GLU     O2 2068   0.994   3.177   4.747
    1ACE     CA 2069   3.632   1.814   2.835
    1ACE      C 2070   3.511   1.742   2.896
    1ACE      O 2071   3.443   1.660   2.835
    2VAL      N 2072   3.460   1.781   3.024
    2VAL      H 2073   3.497   1.867   3.057
    2VAL     CA 2074   3.346   1.730   3.102
    2VAL     CB 2075   3.382   1.693   3.246
    2VAL    CG1 2076   3.260   1.633   3.316
    2VAL    CG2 2077   3.488   1.583   3.245
    2VAL      C 2078   3.247   1.847   3.106
    2VAL      O 2079   3.260   1.939   3.187
    3VAL      N 2080   3.143   1.827   3.026
    3VAL      H 2081   3.127   1.750   2.965
    3VAL     CA 2082   3.037   1.928   3.017
    3VAL     CB 2083   3.033   1.998   2.881
    3VAL    CG1 2084   3.005   2.148   2.894
    3VAL    CG2 2085   3.155   1.980   2.791
    3VAL      C 2086   2.893   1.887   3.052
    3VAL      O 2087   2.823   1.810   2.987
    4VAL      N 2088   2.839   1.959   3.150
    4VAL      H 2089   2.891   2.017   3.212
    4VAL     CA 2090   2.702   1.936   3.198
    4VAL     CB 2091   2.696   1.920   3.350
    4VAL    CG1 2092   2.550   1.910   3.395
    4VAL    CG2 2093   2.790   1.815   3.408
    4VAL      C 2094   2.621   2.059   3.158
    4VAL      O 2095   2.637   2.163   3.221
    5THR      N 2096   2.568   2.043   3.036
    5THR      H 2097   2.594   1.965   2.981
    5THR     CA 2098   2.470   2.131   2.971
    5THR     CB 2099   2.490   2.113   2.820
    5THR    OG1 2100   2.499   1.976   2.780
    5THR    HG1 2101   2.410   1.933   2.794
    5THR    CG2 2102   2.605   2.194   2.762
    5THR      C 2103   2.325   2.108   3.015
    5THR      O 2104   2.253   2.022   2.966
    6ILE      N 2105   2.272   2.201   3.094
    6ILE      H 2106   2.324   2.269   3.145
    6ILE     CA 2107   2.135   2.177   3.143
    6ILE     CB 2108   2.139   2.204   3.293
    6ILE    CG1 2109   2.262   2.150   3.366
    6ILE    CG2 2110   2.008   2.158   3.357
    6ILE     CD 2111   2.272   2.192   3.513
    6ILE      C 2112   2.042   2.279   3.076
    6ILE      O 2113   2.079   2.392   3.047
    7LEU      N 2114   1.928   2.229   3.029
    7LEU      H 2115   1.906   2.139   3.066
    7LEU     CA 2116   1.832   2.305   2.947
    7LEU     CB 2117   1.806   2.232   2.815
    7LEU     CG 2118   1.695   2.284   2.722
    7LEU    CD1 2119   1.722   2.421   2.658
    7LEU    CD2 2120   1.669   2.179   2.615
    7LEU      C 2121   1.701   2.328   3.022
    7LEU      O 2122   1.644   2.226   3.061
    8LEU      N 2123   1.694   2.449   3.075
    8LEU      H 2124   1.768   2.517   3.072
    8LEU     CA 2125   1.579   2.482   3.161
    8LEU     CB 2126   1.621   2.564   3.283
    8LEU     CG 2127   1.724   2.511   3.383
    8LEU    CD1 2128   1.766   2.630   3.470
    8LEU    CD2 2129   1.664   2.402   3.473
    8LEU      C 2130   1.452   2.534   3.094
    8LEU      O 2131   1.434   2.654   3.072
    9GLU      N 2132   1.353   2.444   3.098
    9GLU      H 2133   1.346   2.369   3.163
    9GLU     CA 2134   1.231   2.466   3.019
    9GLU     CB 2135   1.191   2.335   2.951
    9GLU     CG 2136   1.203   2.355   2.800
    9GLU     CD 2137   1.086   2.425   2.729
    9GLU    OE1 2138   0.992   2.352   2.691
    9GLU    OE2 2139   1.086   2.550   2.729
    9GLU      C 2140   1.110   2.516   3.098
    9GLU      O 2141   1.095   2.500   3.219
   10GLU      N 2142   1.016   2.571   3.022
   10GLU      H 2143   1.039   2.568   2.925
   10GLU     CA 2144   0.886   2.618   3.074
   10GLU     CB 2145   0.885   2.771   3.081
   10GLU     CG 2146   0.953   2.833   3.204
   10GLU     CD 2147   0.913   2.978   3.227
   10GLU    OE1 2148   0.838   2.996   3.326
   10GLU    OE2 2149   0.972   3.070   3.167
   10GLU      C 2150   0.774   2.573   2.980
   10GLU      O 2151   0.781   2.607   2.862
   11GLU      N 2152   0.706   2.468   3.024
   11GLU      H 2153   0.693   2.450   3.122
   11GLU     CA 2154   0.606   2.390   2.948
   11GLU     CB 2155   0.559   2.268   3.027
   11GLU     CG 2156   0.510   2.154   2.937
   11GLU     CD 2157   0.433   2.043   3.010
   11GLU    OE1 2158   0.309   2.050   3.008
   11GLU    OE2 2159   0.501   1.962   3.077
   11GLU      C 2160   0.487   2.467   2.890
   11GLU     O1 2161   0.429   2.427   2.787
   11GLU     O2 2162   0.446   2.572   2.944
    1ACE     CA 2163   1.549   2.969   2.746
    1ACE      C 2164   1.637   3.016   2.862
    1ACE      O 2165   1.681   3.131   2.860
    2VAL      N 2166   1.671   2.913   2.955
    2VAL      H 2167   1.601   2.842   2.963
    2VAL     CA 2168   1.773   2.919   3.060
    2VAL     CB 2169   1.723   2.922   3.205
    2VAL    CG1 2170   1.831   2.948   3.310
    2VAL    CG2 2171   1.615   3.026   3.232
    2VAL      C 2172   1.873   2.811   3.018
    2VAL      O 2173   1.847   2.698   3.059
    3VAL      N 2174   1.979   2.836   2.941
    3VAL      H 2175   2.002   2.918   2.889
    3VAL     CA 2176   2.059   2.723   2.891
    3VAL     CB 2177   2.078   2.714   2.740
    3VAL    CG1 2178   2.197   2.628   2.696
    3VAL    CG2 2179   1.943   2.671   2.684
    3VAL      C 2180   2.189   2.727   2.971
    3VAL      O 2181   2.265   2.822   2.951
    4VAL      N 2182   2.201   2.639   3.070
    4VAL      H 2183   2.147   2.555   3.075
    4VAL     CA 2184   2.318   2.646   3.159
    4VAL     CB 2185   2.283   2.633   3.307
    4VAL    CG1 2186   2.400   2.679   3.394
    4VAL    CG2 2187   2.155   2.709   3.340
    4VAL      C 2188   2.442   2.561   3.133
    4VAL      O 2189   2.456   2.446   3.173
    5THR      N 2190   2.524   2.608   3.039
    5THR      H 2191   2.513   2.693   2.987
    5THR     CA 2192   2.644   2.530   3.004
    5THR     CB 2193   2.696   2.586   2.871
    5THR    OG1 2194   2.586   2.632   2.792
    5THR    HG1 2195   2.608   2.680   2.707
    5THR    CG2 2196   2.799   2.491   2.809
    5THR      C 2197   2.751   2.540   3.112
    5THR      O 2198   2.826   2.638   3.111
    6ILE      N 2199   2.768   2.430   3.185
    6ILE      H 2200   2.692   2.366   3.195
    6ILE     CA 2201   2.870   2.422   3.290
    6ILE     CB 2202   2.814   2.383   3.427
    6ILE    CG1 2203   2.680   2.449   3.458
    6ILE    CG2 2204   2.919   2.406   3.536
    6ILE     CD 2205   2.633   2.426   3.602
    6ILE      C 2206   2.982   2.327   3.246
    6ILE      O 2207   2.957   2.207   3.240
    7LEU      N 2208   3.095   2.389   3.215
    7LEU      H 2209   3.099   2.489   3.220
    7LEU     CA 2210   3.223   2.327   3.175
    7LEU     CB 2211   3.285   2.403   3.057
    7LEU     CG 2212   3.421   2.353   3.008
    7LEU    CD1 2213   3.417   2.219   2.936
    7LEU    CD2 2214   3.471   2.459   2.909
    7LEU      C 2215   3.316   2.296   3.291
    7LEU      O 2216   3.395   2.378   3.338
    8LEU      N 2217   3.310   2.173   3.341
    8LEU      H 2218   3.272   2.096   3.289
    8LEU     CA 2219   3.373   2.130   3.466
    8LEU     CB 2220   3.312   2.003   3.527
    8LEU     CG 2221   3.169   2.032   3.573
    8LEU    CD1 2222   3.096   1.897   3.574
    8LEU    CD2 2223   3.160   2.086   3.716
    8LEU      C 2224   3.522   2.102   3.447
    8LEU      O 2225   3.568   2.025   3.363
    9GLU      N 2226   3.597   2.196   3.504
    9GLU      H 2227   3.546   2.282   3.511
    9GLU     CA 2228   3.744   2.205   3.502
    9GLU     CB 2229   3.787   2.337   3.567
    9GLU     CG 2230   3.804   2.454   3.470
    9GLU     CD 2231   3.918   2.429   3.371
    9GLU    OE1 2232   3.902   2.451   3.249
    9GLU    OE2 2233   4.030   2.395   3.413
    9GLU      C 2234   3.813   2.085   3.568
    9GLU      O 2235   3.797   2.068   3.688
   10GLU      N 2236   3.902   2.020   3.493
   10GLU      H 2237   3.950   2.052   3.411
   10GLU     CA 2238   3.955   1.892   3.543
   10GLU     CB 2239   3.921   1.772   3.454
   10GLU     CG 2240   3.795   1.698   3.497
   10GLU     CD 2241   3.814   1.618   3.627
   10GLU    OE1 2242   3.842   1.497   3.626
   10GLU    OE2 2243   3.792   1.671   3.738
   10GLU      C 2244   4.106   1.885   3.563
   10GLU      O 2245   4.182   1.911   3.470
   11GLU      N 2246   4.147   1.833   3.678
   11GLU      H 2247   4.083   1.835   3.755
   11GLU     CA 2248   4.288   1.817   3.718
   11GLU     CB 2249   4.314   1.867   3.860
   11GLU     CG 2250   4.331   2.019   3.864
   11GLU     CD 2251   4.317   2.067   4.009
   11GLU    OE1 2252   4.202   2.083   4.055
   11GLU    OE2 2253   4.417   2.089   4.080
   11GLU      C 2254   4.338   1.673   3.725
   11GLU     O1 2255   4.255   1.579   3.720
   11GLU     O2 2256   4.460   6.634   3.726
    1ACE     CA 2257   3.967   2.843   1.408
    1ACE      C 2258   3.824   2.850   1.355
    1ACE      O 2259   3.803   2.858   1.234
    2VAL      N 2260   3.719   2.828   1.449
    2VAL      H 2261   3.738   2.837   1.547
    2VAL     CA 2262   3.576   2.825   1.412
    2VAL     CB 2263   3.502   2.780   1.538
    2VAL    CG1 2264   3.353   2.808   1.517
    2VAL    CG2 2265   3.527   2.630   1.556
    2VAL      C 2266   3.534   2.955   1.343
    2VAL      O 2267   3.570   3.065   1.384
    3VAL      N 2268   3.479   2.936   1.223
    3VAL      H 2269   3.453   2.844   1.194
    3VAL     CA 2270   3.442   3.043   1.129
    3VAL     CB 2271   3.498   3.034   0.987
    3VAL    CG1 2272   3.539   3.175   0.947
    3VAL    CG2 2273   3.611   2.932   0.972
    3VAL      C 2274   3.290   3.047   1.113
    3VAL      O 2275   3.230   2.943   1.085
    4VAL      N 2276   3.229   3.155   1.160
    4VAL      H 2277   3.273   3.241   1.185
    4VAL     CA 2278   3.083   3.166   1.149
    4VAL     CB 2279   3.022   3.197   1.287
    4VAL    CG1 2280   2.870   3.190   1.278
    4VAL    CG2 2281   3.068   3.097   1.392
    4VAL      C 2282   3.051   3.268   1.040
    4VAL      O 2283   3.091   3.383   1.052
    5THR      N 2284   2.969   3.223   0.945
    5THR      H 2285   2.941   3.128   0.934
    5THR     CA 2286   2.902   3.314   0.851
    5THR     CB 2287   2.949   3.298   0.706
    5THR    OG1 2288   2.930   3.164   0.661
    5THR    HG1 2289   2.928   3.169   0.561
    5THR    CG2 2290   3.095   3.341   0.687
    5THR      C 2291   2.750   3.315   0.868
    5THR      O 2292   2.684   3.219   0.908
    6ILE      N 2293   2.702   3.439   0.863
    6ILE      H 2294   2.761   3.509   0.822
    6ILE     CA 2295   2.562   3.468   0.897
    6ILE     CB 2296   2.529   3.514   1.039
    6ILE    CG1 2297   2.576   3.423   1.152
    6ILE    CG2 2298   2.376   3.517   1.052
    6ILE     CD 2299   2.543   3.480   1.290
    6ILE      C 2300   2.496   3.545   0.782
    6ILE      O 2301   2.528   3.660   0.754
    7LEU      N 2302   2.421   3.467   0.704
    7LEU      H 2303   2.425   3.368   0.716
    7LEU     CA 2304   2.342   3.514   0.590
    7LEU     CB 2305   2.330   3.403   0.485
    7LEU     CG 2306   2.460   3.387   0.405
    7LEU    CD1 2307   2.435   3.264   0.316
    7LEU    CD2 2308   2.481   3.514   0.323
    7LEU      C 2309   2.211   3.573   0.642
    7LEU      O 2310   2.129   3.500   0.697
    8LEU      N 2311   2.208   3.706   0.632
    8LEU      H 2312   2.283   3.764   0.602
    8LEU     CA 2313   2.092   3.783   0.680
    8LEU     CB 2314   2.145   3.897   0.768
    8LEU     CG 2315   2.183   3.850   0.909
    8LEU    CD1 2316   2.242   3.971   0.982
    8LEU    CD2 2317   2.054   3.815   0.982
    8LEU      C 2318   2.007   3.845   0.569
    8LEU      O 2319   2.063   3.901   0.475
    9GLU      N 2320   1.876   3.831   0.579
    9GLU      H 2321   1.837   3.754   0.631
    9GLU     CA 2322   1.775   3.888   0.488
    9GLU     CB 2323   1.636   3.849   0.538
    9GLU     CG 2324   1.595   3.923   0.665
    9GLU     CD 2325   1.454   3.894   0.715
    9GLU    OE1 2326   1.366   3.854   0.636
    9GLU    OE2 2327   1.436   3.918   0.837
    9GLU      C 2328   1.780   4.041   0.479
    9GLU      O 2329   1.833   4.110   0.566
   10GLU      N 2330   1.740   4.091   0.363
   10GLU      H 2331   1.736   4.039   0.277
   10GLU     CA 2332   1.732   4.235   0.331
   10GLU     CB 2333   1.682   4.259   0.188
   10GLU     CG 2334   1.786   4.200   0.093
   10GLU     CD 2335   1.741   4.145  -0.043
   10GLU    OE1 2336   1.760   4.220  -0.141
   10GLU    OE2 2337   1.671   4.041  -0.044
   10GLU      C 2338   1.634   4.314   0.418
   10GLU      O 2339   1.530   4.265   0.460
   11GLU      N 2340   1.659   4.444   0.430
   11GLU      H 2341   1.740   4.486   0.389
   11GLU     CA 2342   1.570   4.541   0.495
   11GLU     CB 2343   1.641   4.620   0.605
   11GLU     CG 2344   1.674   4.532   0.726
   11GLU     CD 2345   1.686   4.617   0.852
   11GLU    OE1 2346   1.583   4.652   0.913
   11GLU    OE2 2347   1.800   4.650   0.892
   11GLU      C 2348   1.523   4.644   0.392
   11GLU     O1 2349   1.597   4.691   0.303
   11GLU     O2 2350   1.399   4.654   0.377
    1ACE     CA 2351   2.092   3.975   0.176
    1ACE      C 2352   2.230   4.024   0.219
    1ACE      O 2353   2.320   4.018   0.135
    2VAL      N 2354   2.248   4.059   0.356
    2VAL      H 2355   2.189   4.022   0.427
    2VAL     CA 2356   2.378   4.109   0.404
    2VAL     CB 2357   2.364   4.218   0.511
    2VAL    CG1 2358   2.310   4.347   0.449
    2VAL    CG2 2359   2.264   4.176   0.618
    2VAL      C 2360   2.464   3.996   0.462
    2VAL      O 2361   2.415   3.905   0.529
    3VAL      N 2362   2.591   3.996   0.422
    3VAL      H 2363   2.630   4.073   0.372
    3VAL     CA 2364   2.683   3.896   0.478
    3VAL     CB 2365   2.753   3.821   0.364
    3VAL    CG1 2366   2.850   3.916   0.294
    3VAL    CG2 2367   2.832   3.703   0.420
    3VAL      C 2368   2.774   3.944   0.592
    3VAL      O 2369   2.824   4.056   0.584
    4VAL      N 2370   2.766   3.864   0.698
    4VAL      H 2371   2.679   3.817   0.710
    4VAL     CA 2372   2.848   3.879   0.819
    4VAL     CB 2373   2.766   3.886   0.948
    4VAL    CG1 2374   2.848   3.942   1.064
    4VAL    CG2 2375   2.643   3.976   0.930
    4VAL      C 2376   2.938   3.755   0.828
    4VAL      O 2377   2.889   3.644   0.807
    5THR      N 2378   3.065   3.792   0.847
    5THR      H 2379   3.100   3.884   0.865
    5THR     CA 2380   3.180   3.702   0.863
    5THR     CB 2381   3.288   3.746   0.764
    5THR    OG1 2382   3.315   3.886   0.755
    5THR    HG1 2383   3.384   3.887   0.683
    5THR    CG2 2384   3.238   3.690   0.631
    5THR      C 2385   3.240   3.734   1.000
    5THR      O 2386   3.309   3.832   1.028
    6ILE      N 2387   3.221   3.633   1.085
    6ILE      H 2388   3.192   3.544   1.050
    6ILE     CA 2389   3.274   3.637   1.222
    6ILE     CB 2390   3.161   3.614   1.323
    6ILE    CG1 2391   3.080   3.744   1.329
    6ILE    CG2 2392   3.197   3.576   1.467
    6ILE     CD 2393   2.939   3.702   1.373
    6ILE      C 2394   3.396   3.547   1.242
    6ILE      O 2395   3.402   3.426   1.226
    7LEU      N 2396   3.509   3.614   1.267
    7LEU      H 2397   3.513   3.714   1.259
    7LEU     CA 2398   3.637   3.543   1.276
    7LEU     CB 2399   3.751   3.610   1.198
    7LEU     CG 2400   3.726   3.626   1.048
    7LEU    CD1 2401   3.852   3.681   0.982
    7LEU    CD2 2402   3.676   3.499   0.979
    7LEU      C 2403   3.694   3.549   1.417
    7LEU      O 2404   3.680   3.656   1.476
    8LEU      N 2405   3.741   3.437   1.472
    8LEU      H 2406   3.731   3.360   1.409
    8LEU     CA 2407   3.788   3.425   1.611
    8LEU     CB 2408   3.816   3.279   1.648
    8LEU     CG 2409   3.875   3.234   1.782
    8LEU    CD1 2410   3.786   3.275   1.899
    8LEU    CD2 2411   3.890   3.082   1.777
    8LEU      C 2412   3.902   3.519   1.652
    8LEU      O 2413   3.887   3.595   1.748
    9GLU      N 2414   4.006   3.524   1.569
    9GLU      H 2415   4.012   3.473   1.483
    9GLU     CA 2416   4.125   3.605   1.598
    9GLU     CB 2417   4.240   3.504   1.606
    9GLU     CG 2418   4.350   3.576   1.683
    9GLU     CD 2419   4.466   3.482   1.718
    9GLU    OE1 2420   4.503   3.384   1.649
    9GLU    OE2 2421   4.510   3.496   1.834
    9GLU      C 2422   4.134   3.695   1.475
    9GLU      O 2423   4.186   3.664   1.368
   10GLU      N 2424   4.094   3.821   1.493
   10GLU      H 2425   4.090   3.851   1.588
   10GLU     CA 2426   4.096   3.924   1.388
   10GLU     CB 2427   3.980   4.023   1.403
   10GLU     CG 2428   3.849   3.944   1.401
   10GLU     CD 2429   3.735   4.047   1.408
   10GLU    OE1 2430   3.704   4.097   1.518
   10GLU    OE2 2431   3.684   4.072   1.297
   10GLU      C 2432   4.235   3.990   1.393
   10GLU      O 2433   4.254   4.075   1.480
   11GLU      N 2434   4.331   3.927   1.327
   11GLU      H 2435   4.325   3.840   1.277
   11GLU     CA 2436   4.470   3.975   1.336
   11GLU     CB 2437   4.564   3.873   1.399
   11GLU     CG 2438   4.556   3.853   1.550
   11GLU     CD 2439   4.669   3.766   1.606
   11GLU    OE1 2440   4.690   3.652   1.559
   11GLU    OE2 2441   4.743   3.820   1.690
   11GLU      C 2442   4.523   4.012   1.197
   11GLU     O1 2443   4.578   3.929   1.123
   11GLU     O2 2444   4.522   4.135   1.174
    1ACE     CA 2445   1.970   3.827   1.718
    1ACE      C 2446   2.065   3.721   1.773
    1ACE      O 2447   2.100   3.738   1.890
    2VAL      N 2448   2.146   3.654   1.676
    2VAL      H 2449   2.163   3.688   1.584
    2VAL     CA 2450   2.231   3.540   1.712
    2VAL     CB 2451   2.267   3.468   1.581
    2VAL    CG1 2452   2.359   3.350   1.608
    2VAL    CG2 2453   2.149   3.399   1.513
    2VAL      C 2454   2.357   3.578   1.789
    2VAL      O 2455   2.430   3.670   1.752
    3VAL      N 2456   2.379   3.501   1.896
    3VAL      H 2457   2.317   3.430   1.929
    3VAL     CA 2458   2.499   3.502   1.981
    3VAL     CB 2459   2.445   3.530   2.121
    3VAL    CG1 2460   2.563   3.576   2.208
    3VAL    CG2 2461   2.350   3.648   2.145
    3VAL      C 2462   2.584   3.377   1.961
    3VAL      O 2463   2.538   3.265   1.986
    4VAL      N 2464   2.705   3.404   1.915
    4VAL      H 2465   2.742   3.497   1.912
    4VAL     CA 2466   2.805   3.296   1.912
    4VAL     CB 2467   2.889   3.313   1.785
    4VAL    CG1 2468   3.006   3.216   1.771
    4VAL    CG2 2469   2.801   3.283   1.663
    4VAL      C 2470   2.891   3.321   2.036
    4VAL      O 2471   2.935   3.432   2.064
    5THR      N 2472   2.899   3.218   2.120
    5THR      H 2473   2.840   3.137   2.116
    5THR     CA 2474   2.977   3.218   2.245
    5THR     CB 2475   2.899   3.223   2.376
    5THR    OG1 2476   2.781   3.143   2.363
    5THR    HG1 2477   2.808   3.048   2.380
    5THR    CG2 2478   2.866   3.361   2.433
    5THR      C 2479   3.074   3.100   2.233
    5THR      O 2480   3.042   2.986   2.267
    6ILE      N 2481   3.197   3.130   2.194
    6ILE      H 2482   3.226   3.225   2.189
    6ILE     CA 2483   3.302   3.027   2.183
    6ILE     CB 2484   3.391   3.048   2.060
    6ILE    CG1 2485   3.310   3.054   1.930
    6ILE    CG2 2486   3.495   2.937   2.044
    6ILE     CD 2487   3.387   3.161   1.852
    6ILE      C 2488   3.386   3.022   2.311
    6ILE      O 2489   3.450   3.122   2.343
    7LEU      N 2490   3.376   2.913   2.387
    7LEU      H 2491   3.294   2.856   2.373
    7LEU     CA 2492   3.450   2.882   2.510
    7LEU     CB 2493   3.363   2.802   2.607
    7LEU     CG 2494   3.233   2.854   2.669
    7LEU    CD1 2495   3.126   2.885   2.564
    7LEU    CD2 2496   3.183   2.752   2.772
    7LEU      C 2497   3.577   2.801   2.482
    7LEU      O 2498   3.581   2.683   2.450
    8LEU      N 2499   3.691   2.869   2.491
    8LEU      H 2500   3.685   2.967   2.505
    8LEU     CA 2501   3.827   2.816   2.468
    8LEU     CB 2502   3.906   2.905   2.372
    8LEU     CG 2503   3.869   2.915   2.224
    8LEU    CD1 2504   3.975   2.989   2.143
    8LEU    CD2 2505   3.860   2.776   2.160
    8LEU      C 2506   3.902   2.804   2.601
    8LEU      O 2507   3.898   2.884   2.695
    9GLU      N 2508   3.986   2.701   2.593
    9GLU      H 2509   3.966   2.637   2.519
    9GLU     CA 2510   4.098   2.681   2.686
    9GLU     CB 2511   4.113   2.531   2.711
    9GLU     CG 2512   4.239   2.484   2.784
    9GLU     CD 2513   4.279   2.573   2.902
    9GLU    OE1 2514   4.382   2.641   2.886
    9GLU    OE2 2515   4.263   2.513   3.011
    9GLU      C 2516   4.227   2.746   2.635
    9GLU      O 2517   4.287   2.832   2.698
   10GLU      N 2518   4.275   2.706   2.517
   10GLU      H 2519   4.223   2.658   2.446
   10GLU     CA 2520   4.397   2.764   2.461
   10GLU     CB 2521   4.466   2.671   2.361
   10GLU     CG 2522   4.502   2.539   2.431
   10GLU     CD 2523   4.569   2.433   2.343
   10GLU    OE1 2524   4.675   2.480   2.296
   10GLU    OE2 2525   4.515   2.325   2.312
   10GLU      C 2526   4.401   2.908   2.408
   10GLU      O 2527   4.346   2.938   2.302
   11GLU      N 2528   4.512   2.962   2.457
   11GLU      H 2529   4.573   2.904   2.511
   11GLU     CA 2530   4.564   3.095   2.424
   11GLU     CB 2531   4.569   3.190   2.545
   11GLU     CG 2532   4.565   3.337   2.505
   11GLU     CD 2533   4.593   3.437   2.617
   11GLU    OE1 2534   4.516   3.436   2.716
   11GLU    OE2 2535   4.699   3.503   2.616
   11GLU      C 2536   4.697   3.073   2.351
   11GLU     O1 2537   4.769   2.978   2.387
   11GLU     O2 2538   4.732   3.148   2.257
    1ACE     CA 2539   3.956   3.070   3.009
    1ACE      C 2540   3.913   3.176   2.908
    1ACE      O 2541   3.842   3.268   2.948
    2VAL      N 2542   3.941   3.148   2.770
    2VAL      H 2543   3.931   3.053   2.743
    2VAL     CA 2544   3.917   3.258   2.676
    2VAL     CB 2545   4.020   3.258   2.562
    2VAL    CG1 2546   3.997   3.378   2.471
    2VAL    CG2 2547   4.166   3.239   2.604
    2VAL      C 2548   3.775   3.249   2.621
    2VAL      O 2549   3.750   3.173   2.527
    3VAL      N 2550   3.681   3.328   2.670
    3VAL      H 2551   3.700   3.401   2.736
    3VAL     CA 2552   3.542   3.328   2.622
    3VAL     CB 2553   3.434   3.298   2.727
    3VAL    CG1 2554   3.296   3.278   2.664
    3VAL    CG2 2555   3.475   3.178   2.812
    3VAL      C 2556   3.511   3.457   2.546
    3VAL      O 2557   3.497   3.552   2.622
    4VAL      N 2558   3.482   3.442   2.417
    4VAL      H 2559   3.496   3.351   2.377
    4VAL     CA 2560   3.426   3.546   2.329
    4VAL     CB 2561   3.491   3.533   2.191
    4VAL    CG1 2562   3.630   3.597   2.190
    4VAL    CG2 2563   3.502   3.392   2.133
    4VAL      C 2564   3.275   3.533   2.310
    4VAL      O 2565   3.215   3.426   2.305
    5THR      N 2566   3.217   3.648   2.345
    5THR      H 2567   3.276   3.708   2.400
    5THR     CA 2568   3.074   3.679   2.342
    5THR     CB 2569   3.028   3.751   2.469
    5THR    OG1 2570   3.104   3.868   2.499
    5THR    HG1 2571   3.049   3.947   2.471
    5THR    CG2 2572   3.040   3.654   2.587
    5THR      C 2573   3.047   3.779   2.229
    5THR      O 2574   3.018   3.897   2.249
    6ILE      N 2575   3.042   3.720   2.110
    6ILE      H 2576   3.060   3.622   2.100
    6ILE     CA 2577   3.021   3.782   1.978
    6ILE     CB 2578   3.097   3.707   1.868
    6ILE    CG1 2579   3.241   3.660   1.894
    6ILE    CG2 2580   3.097   3.794   1.743
    6ILE     CD 2581   3.278   3.536   1.813
    6ILE      C 2582   2.871   3.784   1.946
    6ILE      O 2583   2.809   3.679   1.933
    7LEU      N 2584   2.823   3.908   1.948
    7LEU      H 2585   2.870   3.990   1.982
    7LEU     CA 2586   2.683   3.941   1.915
    7LEU     CB 2587   2.638   4.056   2.005
    7LEU     CG 2588   2.585   4.020   2.145
    7LEU    CD1 2589   2.700   4.006   2.245
    7LEU    CD2 2590   2.481   4.128   2.178
    7LEU      C 2591   2.667   3.985   1.770
    7LEU      O 2592   2.766   4.042   1.724
    8LEU      N 2593   2.564   3.947   1.696
    8LEU      H 2594   2.501   3.875   1.724
    8LEU     CA 2595   2.545   3.989   1.556
    8LEU     CB 2596   2.407   3.937   1.516
    8LEU     CG 2597   2.403   3.847   1.392
    8LEU    CD1 2598   2.252   3.830   1.368
    8LEU    CD2 2599   2.453   3.906   1.260
    8LEU      C 2600   2.578   4.132   1.514
    8LEU      O 2601   2.491   4.218   1.520
    9GLU      N 2602   2.703   4.168   1.485
    9GLU      H 2603   2.785   4.120   1.516
    9GLU     CA 2604   2.732   4.301   1.428
    9GLU     CB 2605   2.866   4.355   1.478
    9GLU     CG 2606   2.855   4.392   1.626
    9GLU     CD 2607   2.976   4.477   1.669
    9GLU    OE1 2608   2.992   4.586   1.611
    9GLU    OE2 2609   3.046   4.440   1.766
    9GLU      C 2610   2.740   4.281   1.277
    9GLU      O 2611   2.816   4.196   1.229
   10GLU      N 2612   2.641   4.328   1.202
   10GLU      H 2613   2.557   4.361   1.245
   10GLU     CA 2614   2.632   4.337   1.056
   10GLU     CB 2615   2.495   4.399   1.025
   10GLU     CG 2616   2.371   4.324   1.074
   10GLU     CD 2617   2.237   4.387   1.034
   10GLU    OE1 2618   2.138   4.312   1.042
   10GLU    OE2 2619   2.219   4.510   1.023
   10GLU      C 2620   2.747   4.409   0.987
   10GLU      O 2621   2.821   4.494   1.039
   11GLU      N 2622   2.774   4.368   0.864
   11GLU      H 2623   2.725   4.291   0.822
   11GLU     CA 2624   2.885   4.416   0.780
   11GLU     CB 2625   2.994   4.309   0.768
   11GLU     CG 2626   3.060   4.293   0.905
   11GLU     CD 2627   3.172   4.189   0.905
   11GLU    OE1 2628   3.282   4.222   0.856
   11GLU    OE2 2629   3.140   4.070   0.925
   11GLU      C 2630   2.841   4.467   0.642
   11GLU     O1 2631   2.906   4.565   0.599
   11GLU     O2 2632   2.745   4.409   0.588
    1ACE     CA 2633   2.001   4.010  -0.266
    1ACE      C 2634   2.049   3.880  -0.330
    1ACE      O 2635   2.024   3.774  -0.272
    2VAL      N 2636   2.138   3.891  -0.442
    2VAL      H 2637   2.165   3.981  -0.474
    2VAL     CA 2638   2.198   3.774  -0.507
    2VAL     CB 2639   2.189   3.767  -0.660
    2VAL    CG1 2640   2.052   3.706  -0.688
    2VAL    CG2 2641   2.203   3.893  -0.746
    2VAL      C 2642   2.345   3.768  -0.464
    2VAL      O 2643   2.440   3.835  -0.504
    3VAL      N 2644   2.354   3.689  -0.357
    3VAL      H 2645   2.274   3.636  -0.330
    3VAL     CA 2646   2.476   3.665  -0.279
    3VAL     CB 2647   2.442   3.676  -0.131
    3VAL    CG1 2648   2.555   3.683  -0.028
    3VAL    CG2 2649   2.352   3.799  -0.110
    3VAL      C 2650   2.537   3.527  -0.302
    3VAL      O 2651   2.459   3.438  -0.335
    4VAL      N 2652   2.665   3.522  -0.338
    4VAL      H 2653   2.727   3.599  -0.325
    4VAL     CA 2654   2.746   3.399  -0.345
    4VAL     CB 2655   2.820   3.400  -0.479
    4VAL    CG1 2656   2.897   3.268  -0.486
    4VAL    CG2 2657   2.729   3.421  -0.600
    4VAL      C 2658   2.851   3.400  -0.233
    4VAL      O 2659   2.931   3.492  -0.242
    5THR      N 2660   2.835   3.322  -0.126
    5THR      H 2661   2.751   3.269  -0.116
    5THR     CA 2662   2.931   3.306  -0.016
    5THR     CB 2663   2.882   3.339   0.126
    5THR    OG1 2664   2.759   3.274   0.159
    5THR    HG1 2665   2.772   3.232   0.248
    5THR    CG2 2666   2.857   3.489   0.140
    5THR      C 2667   3.003   3.171  -0.017
    5THR      O 2668   2.941   3.067  -0.038
    6ILE      N 2669   3.136   3.176  -0.026
    6ILE      H 2670   3.189   3.261  -0.030
    6ILE     CA 2671   3.224   3.059  -0.038
    6ILE     CB 2672   3.308   3.067  -0.166
    6ILE    CG1 2673   3.233   3.107  -0.294
    6ILE    CG2 2674   3.367   2.928  -0.187
    6ILE     CD 2675   3.325   3.137  -0.413
    6ILE      C 2676   3.313   3.048   0.086
    6ILE      O 2677   3.390   3.140   0.114
    7LEU      N 2678   3.298   2.939   0.161
    7LEU      H 2679   3.231   2.872   0.131
    7LEU     CA 2680   3.367   2.907   0.287
    7LEU     CB 2681   3.268   2.854   0.391
    7LEU     CG 2682   3.144   2.934   0.432
    7LEU    CD1 2683   3.037   2.956   0.324
    7LEU    CD2 2684   3.080   2.878   0.558
    7LEU      C 2685   3.471   2.795   0.273
    7LEU      O 2686   3.441   2.677   0.252
    8LEU      N 2687   3.598   2.833   0.270
    8LEU      H 2688   3.619   2.929   0.285
    8LEU     CA 2689   3.717   2.748   0.248
    8LEU     CB 2690   3.802   2.807   0.136
    8LEU     CG 2691   3.730   2.832   0.004
    8LEU    CD1 2692   3.771   2.973  -0.040
    8LEU    CD2 2693   3.770   2.726  -0.099
    8LEU      C 2694   3.802   2.738   0.375
    8LEU      O 2695   3.816   2.845   0.435
    9GLU      N 2696   3.871   2.628   0.402
    9GLU      H 2697   3.866   2.549   0.341
    9GLU     CA 2698   3.964   2.623   0.515
    9GLU     CB 2699   3.994   2.474   0.538
    9GLU     CG 2700   3.875   2.394   0.591
    9GLU     CD 2701   3.869   2.247   0.546
    9GLU    OE1 2702   3.880   2.162   0.637
    9GLU    OE2 2703   3.872   2.210   0.427
    9GLU      C 2704   4.097   2.684   0.471
    9GLU      O 2705   4.131   2.658   0.356
   10GLU      N 2706   4.176   2.727   0.569
   10GLU      H 2707   4.159   2.707   0.665
   10GLU     CA 2708   4.291   2.815   0.543
   10GLU     CB 2709   4.297   2.909   0.664
   10GLU     CG 2710   4.367   3.043   0.639
   10GLU     CD 2711   4.392   3.128   0.763
   10GLU    OE1 2712   4.347   3.091   0.874
   10GLU    OE2 2713   4.432   3.246   0.748
   10GLU      C 2714   4.426   2.745   0.529
   10GLU      O 2715   4.494   2.766   0.428
   11GLU      N 2716   4.461   2.655   0.620
   11GLU      H 2717   4.388   2.607   0.668
   11GLU     CA 2718   4.596   2.597   0.626
   11GLU     CB 2719   4.699   2.660   0.720
   11GLU     CG 2720   4.738   2.806   0.702
   11GLU     CD 2721   4.866   2.843   0.778
   11GLU    OE1 2722   4.856   2.853   0.902
   11GLU    OE2 2723   4.958   2.878   0.702
   11GLU      C 2724   4.594   2.447   0.655
   11GLU     O1 2725   4.491   2.393   0.703
   11GLU     O2 2726   4.689   2.387   0.600
    1ACE     CA 2727   3.942   2.989   0.751
    1ACE      C 2728   3.931   3.117   0.667
    1ACE      O 2729   3.928   3.227   0.723
    2VAL      N 2730   3.925   3.092   0.527
    2VAL      H 2731   3.933   3.003   0.482
    2VAL     CA 2732   3.899   3.203   0.434
    2VAL     CB 2733   3.994   3.235   0.318
    2VAL    CG1 2734   4.135   3.266   0.370
    2VAL    CG2 2735   4.015   3.108   0.235
    2VAL      C 2736   3.759   3.204   0.372
    2VAL      O 2737   3.689   3.103   0.357
    3VAL      N 2738   3.690   3.317   0.369
    3VAL      H 2739   3.736   3.405   0.384
    3VAL     CA 2740   3.548   3.329   0.332
    3VAL     CB 2741   3.454   3.379   0.441
    3VAL    CG1 2742   3.307   3.387   0.398
    3VAL    CG2 2743   3.469   3.282   0.559
    3VAL      C 2744   3.543   3.437   0.223
    3VAL      O 2745   3.544   3.560   0.235
    4VAL      N 2746   3.508   3.388   0.105
    4VAL      H 2747   3.472   3.295   0.096
    4VAL     CA 2748   3.509   3.461  -0.023
    4VAL     CB 2749   3.584   3.390  -0.135
    4VAL    CG1 2750   3.553   3.472  -0.260
    4VAL    CG2 2751   3.734   3.366  -0.111
    4VAL      C 2752   3.365   3.503  -0.054
    4VAL      O 2753   3.276   3.432  -0.101
    5THR      N 2754   3.343   3.631  -0.027
    5THR      H 2755   3.416   3.682   0.019
    5THR     CA 2756   3.214   3.701  -0.034
    5THR     CB 2757   3.171   3.775   0.093
    5THR    OG1 2758   3.258   3.882   0.132
    5THR    HG1 2759   3.346   3.883   0.084
    5THR    CG2 2760   3.160   3.671   0.205
    5THR      C 2761   3.177   3.785  -0.156
    5THR      O 2762   3.231   3.892  -0.182
    6ILE      N 2763   3.095   3.731  -0.245
    6ILE      H 2764   3.046   3.643  -0.237
    6ILE     CA 2765   3.062   3.799  -0.372
    6ILE     CB 2766   3.100   3.715  -0.494
    6ILE    CG1 2767   3.242   3.658  -0.485
    6ILE    CG2 2768   3.074   3.792  -0.623
    6ILE     CD 2769   3.234   3.513  -0.437
    6ILE      C 2770   2.915   3.839  -0.359
    6ILE      O 2771   2.830   3.750  -0.360
    7LEU      N 2772   2.892   3.967  -0.333
    7LEU      H 2773   2.958   4.027  -0.287
    7LEU     CA 2774   2.756   4.023  -0.339
    7LEU     CB 2775   2.722   4.124  -0.229
    7LEU     CG 2776   2.740   4.071  -0.086
    7LEU    CD1 2777   2.880   4.099  -0.031
    7LEU    CD2 2778   2.644   4.154   0.000
    7LEU      C 2779   2.734   4.092  -0.473
    7LEU      O 2780   2.795   4.193  -0.509
    8LEU      N 2781   2.637   4.040  -0.549
    8LEU      H 2782   2.589   3.959  -0.517
    8LEU     CA 2783   2.609   4.090  -0.685
    8LEU     CB 2784   2.585   3.984  -0.792
    8LEU     CG 2785   2.715   3.907  -0.817
    8LEU    CD1 2786   2.840   3.986  -0.855
    8LEU    CD2 2787   2.742   3.791  -0.721
    8LEU      C 2788   2.504   4.201  -0.682
    8LEU      O 2789   2.396   4.190  -0.623
    9GLU      N 2790   2.525   4.310  -0.754
    9GLU      H 2791   2.593   4.314  -0.828
    9GLU     CA 2792   2.451   4.437  -0.754
    9GLU     CB 2793   2.530   4.545  -0.679
    9GLU     CG 2794   2.566   4.533  -0.531
    9GLU     CD 2795   2.665   4.645  -0.501
    9GLU    OE1 2796   2.781   4.657  -0.545
    9GLU    OE2 2797   2.615   4.749  -0.451
    9GLU      C 2798   2.387   4.497  -0.879
    9GLU      O 2799   2.444   4.499  -0.988
   10GLU      N 2800   2.255   4.510  -0.871
   10GLU      H 2801   2.205   4.468  -0.795
   10GLU     CA 2802   2.176   4.578  -0.975
   10GLU     CB 2803   2.065   4.495  -1.039
   10GLU     CG 2804   2.121   4.416  -1.157
   10GLU     CD 2805   2.007   4.410  -1.259
   10GLU    OE1 2806   1.966   4.516  -1.310
   10GLU    OE2 2807   1.959   4.298  -1.287
   10GLU      C 2808   2.118   4.712  -0.928
   10GLU      O 2809   2.195   4.784  -0.865
   11GLU      N 2810   1.997   4.748  -0.971
   11GLU      H 2811   1.965   4.705  -1.056
   11GLU     CA 2812   1.915   4.859  -0.922
   11GLU     CB 2813   1.898   4.959  -1.037
   11GLU     CG 2814   2.023   5.040  -1.072
   11GLU     CD 2815   2.002   5.148  -1.179
   11GLU    OE1 2816   2.009   5.121  -1.301
   11GLU    OE2 2817   1.966   5.258  -1.134
   11GLU      C 2818   1.788   4.802  -0.858
   11GLU     O1 2819   1.745   4.864  -0.758
   11GLU     O2 2820   1.725   4.713  -0.919
    1ACE     CA 2821   4.076   2.537  -0.986
    1ACE      C 2822   3.929   2.569  -1.011
    1ACE      O 2823   3.892   2.580  -1.128
    2VAL      N 2824   3.845   2.601  -0.899
    2VAL      H 2825   3.882   2.624  -0.809
    2VAL     CA 2826   3.703   2.635  -0.910
    2VAL     CB 2827   3.620   2.613  -0.783
    2VAL    CG1 2828   3.469   2.612  -0.805
    2VAL    CG2 2829   3.663   2.483  -0.714
    2VAL      C 2830   3.679   2.770  -0.977
    2VAL      O 2831   3.721   2.873  -0.924
    3VAL      N 2832   3.625   2.761  -1.098
    3VAL      H 2833   3.599   2.672  -1.137
    3VAL     CA 2834   3.592   2.874  -1.185
    3VAL     CB 2835   3.644   2.847  -1.327
    3VAL    CG1 2836   3.594   2.945  -1.433
    3VAL    CG2 2837   3.797   2.853  -1.324
    3VAL      C 2838   3.443   2.908  -1.178
    3VAL      O 2839   3.353   2.844  -1.232
    4VAL      N 2840   3.415   3.000  -1.087
    4VAL      H 2841   3.488   3.058  -1.051
    4VAL     CA 2842   3.277   3.049  -1.065
    4VAL     CB 2843   3.251   3.076  -0.917
    4VAL    CG1 2844   3.100   3.098  -0.906
    4VAL    CG2 2845   3.284   2.955  -0.831
    4VAL      C 2846   3.254   3.168  -1.159
    4VAL      O 2847   3.324   3.269  -1.159
    5THR      N 2848   3.172   3.136  -1.259
    5THR      H 2849   3.152   3.040  -1.276
    5THR     CA 2850   3.126   3.224  -1.367
    5THR     CB 2851   3.150   3.181  -1.511
    5THR    OG1 2852   3.132   3.039  -1.519
    5THR    HG1 2853   3.072   2.995  -1.451
    5THR    CG2 2854   3.296   3.204  -1.550
    5THR      C 2855   2.981   3.275  -1.359
    5THR      O 2856   2.889   3.210  -1.406
    6ILE      N 2857   2.979   3.397  -1.306
    6ILE      H 2858   3.061   3.454  -1.300
    6ILE     CA 2859   2.853   3.468  -1.279
    6ILE     CB 2860   2.867   3.533  -1.141
    6ILE    CG1 2861   2.891   3.422  -1.038
    6ILE    CG2 2862   2.743   3.611  -1.098
    6ILE     CD 2863   2.932   3.476  -0.901
    6ILE      C 2864   2.821   3.574  -1.385
    6ILE      O 2865   2.912   3.652  -1.411
    7LEU      N 2866   2.711   3.551  -1.456
    7LEU      H 2867   2.650   3.473  -1.442
    7LEU     CA 2868   2.657   3.648  -1.553
    7LEU     CB 2869   2.613   3.580  -1.683
    7LEU     CG 2870   2.595   3.671  -1.804
    7LEU    CD1 2871   2.680   3.610  -1.916
    7LEU    CD2 2872   2.450   3.672  -1.853
    7LEU      C 2873   2.533   3.715  -1.493
    7LEU      O 2874   2.424   3.662  -1.470
    8LEU      N 2875   2.557   3.838  -1.448
    8LEU      H 2876   2.651   3.870  -1.453
    8LEU     CA 2877   2.458   3.936  -1.400
    8LEU     CB 2878   2.537   4.039  -1.320
    8LEU     CG 2879   2.454   4.116  -1.217
    8LEU    CD1 2880   2.392   4.026  -1.109
    8LEU    CD2 2881   2.541   4.224  -1.153
    8LEU      C 2882   2.384   3.993  -1.520
    8LEU      O 2883   2.439   4.065  -1.604
    9GLU      N 2884   2.280   3.920  -1.560
    9GLU      H 2885   2.252   3.842  -1.503
    9GLU     CA 2886   2.185   3.957  -1.666
    9GLU     CB 2887   2.045   3.918  -1.618
    9GLU     CG 2888   2.006   3.988  -1.488
    9GLU     CD 2889   1.884   3.926  -1.419
    9GLU    OE1 2890   1.776   3.976  -1.455
    9GLU    OE2 2891   1.899   3.858  -1.315
    9GLU      C 2892   2.184   4.101  -1.717
    9GLU      O 2893   2.192   4.193  -1.636
   10GLU      N 2894   2.162   4.121  -1.847
   10GLU      H 2895   2.160   4.048  -1.914
   10GLU     CA 2896   2.159   4.257  -1.903
   10GLU     CB 2897   2.290   4.279  -1.978
   10GLU     CG 2898   2.318   4.426  -2.007
   10GLU     CD 2899   2.459   4.467  -2.049
   10GLU    OE1 2900   2.507   4.566  -1.990
   10GLU    OE2 2901   2.516   4.416  -2.147
   10GLU      C 2902   2.042   4.301  -1.991
   10GLU      O 2903   2.017   4.235  -2.091
   11GLU      N 2904   1.978   4.409  -1.946
   11GLU      H 2905   1.995   4.455  -1.858
   11GLU     CA 2906   1.872   4.467  -2.029
   11GLU     CB 2907   1.752   4.503  -1.941
   11GLU     CG 2908   1.688   4.383  -1.871
   11GLU     CD 2909   1.557   4.420  -1.800
   11GLU    OE1 2910   1.450   4.373  -1.845
   11GLU    OE2 2911   1.571   4.481  -1.692
   11GLU      C 2912   1.901   4.577  -2.132
   11GLU     O1 2913   1.945   4.688  -2.094
   11GLU     O2 2914   1.851   4.559  -2.245
    1ACE     CA 2915   2.565   4.073  -1.927
    1ACE      C 2916   2.697   4.097  -1.854
    1ACE      O 2917   2.797   4.070  -1.920
    2VAL      N 2918   2.693   4.135  -1.716
    2VAL      H 2919   2.610   4.117  -1.663
    2VAL     CA 2920   2.814   4.163  -1.637
    2VAL     CB 2921   2.790   4.260  -1.521
    2VAL    CG1 2922   2.919   4.289  -1.444
    2VAL    CG2 2923   2.716   4.389  -1.558
    2VAL      C 2924   2.871   4.032  -1.582
    2VAL      O 2925   2.817   3.951  -1.507
    3VAL      N 2926   2.978   3.993  -1.650
    3VAL      H 2927   3.022   4.051  -1.720
    3VAL     CA 2928   3.054   3.872  -1.616
    3VAL     CB 2929   3.124   3.813  -1.738
    3VAL    CG1 2930   3.188   3.676  -1.714
    3VAL    CG2 2931   3.021   3.792  -1.850
    3VAL      C 2932   3.151   3.885  -1.498
    3VAL      O 2933   3.265   3.928  -1.516
    4VAL      N 2934   3.115   3.837  -1.380
    4VAL      H 2935   3.024   3.797  -1.368
    4VAL     CA 2936   3.196   3.831  -1.258
    4VAL     CB 2937   3.116   3.865  -1.131
    4VAL    CG1 2938   3.198   3.848  -1.003
    4VAL    CG2 2939   3.068   4.010  -1.145
    4VAL      C 2940   3.259   3.691  -1.254
    4VAL      O 2941   3.177   3.599  -1.250
    5THR      N 2942   3.388   3.678  -1.283
    5THR      H 2943   3.440   3.762  -1.299
    5THR     CA 2944   3.471   3.557  -1.293
    5THR     CB 2945   3.553   3.540  -1.421
    5THR    OG1 2946   3.641   3.651  -1.437
    5THR    HG1 2947   3.598   3.734  -1.401
    5THR    CG2 2948   3.452   3.519  -1.534
    5THR      C 2949   3.560   3.555  -1.170
    5THR      O 2950   3.638   3.647  -1.143
    6ILE      N 2951   3.540   3.456  -1.084
    6ILE      H 2952   3.475   3.385  -1.113
    6ILE     CA 2953   3.590   3.428  -0.949
    6ILE     CB 2954   3.480   3.420  -0.843
    6ILE    CG1 2955   3.384   3.538  -0.857
    6ILE    CG2 2956   3.542   3.420  -0.703
    6ILE     CD 2957   3.252   3.488  -0.798
    6ILE      C 2958   3.660   3.292  -0.952
    6ILE      O 2959   3.603   3.188  -0.983
    7LEU      N 2960   3.789   3.294  -0.920
    7LEU      H 2961   3.845   3.376  -0.932
    7LEU     CA 2962   3.872   3.173  -0.930
    7LEU     CB 2963   3.965   3.209  -1.047
    7LEU     CG 2964   4.077   3.108  -1.075
    7LEU    CD1 2965   4.027   2.963  -1.082
    7LEU    CD2 2966   4.157   3.155  -1.196
    7LEU      C 2967   3.943   3.144  -0.798
    7LEU      O 2968   4.020   3.222  -0.741
    8LEU      N 2969   3.917   3.024  -0.747
    8LEU      H 2970   3.855   2.954  -0.781
    8LEU     CA 2971   3.992   2.982  -0.627
    8LEU     CB 2972   3.893   2.942  -0.518
    8LEU     CG 2973   3.809   3.051  -0.450
    8LEU    CD1 2974   3.671   3.002  -0.406
    8LEU    CD2 2975   3.894   3.102  -0.333
    8LEU      C 2976   4.078   2.860  -0.660
    8LEU      O 2977   4.030   2.748  -0.677
    9GLU      N 2978   4.206   2.891  -0.674
    9GLU      H 2979   4.250   2.967  -0.626
    9GLU     CA 2980   4.303   2.785  -0.705
    9GLU     CB 2981   4.389   2.833  -0.823
    9GLU     CG 2982   4.482   2.728  -0.883
    9GLU     CD 2983   4.557   2.751  -1.015
    9GLU    OE1 2984   4.680   2.732  -1.024
    9GLU    OE2 2985   4.492   2.814  -1.101
    9GLU      C 2986   4.392   2.753  -0.585
    9GLU      O 2987   4.462   2.846  -0.545
   10GLU      N 2988   4.413   2.626  -0.551
   10GLU      H 2989   4.379   2.546  -0.600
   10GLU     CA 2990   4.489   2.592  -0.430
   10GLU     CB 2991   4.453   2.449  -0.388
   10GLU     CG 2992   4.321   2.385  -0.429
   10GLU     CD 2993   4.339   2.346  -0.576
   10GLU    OE1 2994   4.256   2.398  -0.653
   10GLU    OE2 2995   4.425   2.261  -0.610
   10GLU      C 2996   4.640   2.617  -0.437
   10GLU      O 2997   4.712   2.529  -0.486
   11GLU      N 2998   4.682   2.731  -0.385
   11GLU      H 2999   4.627   2.813  -0.402
   11GLU     CA 3000   4.825   2.763  -0.373
   11GLU     CB 3001   4.874   2.896  -0.431
   11GLU     CG 3002   4.882   2.888  -0.583
   11GLU     CD 3003   4.966   7.982  -0.653
   11GLU    OE1 3004   5.090   7.983  -0.635
   11GLU    OE2 3005   4.910   8.048  -0.743
   11GLU      C 3006   4.889   2.751  -0.234
   11GLU     O1 3007   4.873   2.835  -0.143
   11GLU     O2 3008   4.965   2.653  -0.216
    1ACE     CA 3009   1.417   3.372   3.987
    1ACE      C 3010   1.526   3.265   3.991
    1ACE      O 3011   1.551   3.199   4.091
    2VAL      N 3012   1.620   3.277   3.884
    2VAL      H 3013   1.622   3.356   3.823
    2VAL     CA 3014   1.739   3.192   3.881
    2VAL     CB 3015   1.795   3.149   3.745
    2VAL    CG1 3016   1.904   3.042   3.756
    2VAL    CG2 3017   1.699   3.086   3.643
    2VAL      C 3018   1.858   3.240   3.964
    2VAL      O 3019   1.914   3.346   3.938
    3VAL      N 3020   1.901   3.169   4.069
    3VAL      H 3021   1.864   3.083   4.103
    3VAL     CA 3022   2.016   3.199   4.156
    3VAL     CB 3023   1.979   3.202   4.305
    3VAL    CG1 3024   2.096   3.254   4.390
    3VAL    CG2 3025   1.859   3.296   4.318
    3VAL      C 3026   2.116   3.085   4.133
    3VAL      O 3027   2.087   2.965   4.138
    4VAL      N 3028   2.241   3.116   4.100
    4VAL      H 3029   2.278   3.209   4.100
    4VAL     CA 3030   2.347   3.015   4.081
    4VAL     CB 3031   2.400   3.016   3.938
    4VAL    CG1 3032   2.501   2.905   3.909
    4VAL    CG2 3033   2.287   3.000   3.835
    4VAL      C 3034   2.447   3.035   4.195
    4VAL      O 3035   2.493   3.146   4.221
    5THR      N 3036   2.462   2.935   4.282
    5THR      H 3037   2.418   2.850   4.254
    5THR     CA 3038   2.547   2.938   4.402
    5THR     CB 3039   2.474   2.923   4.535
    5THR    OG1 3040   2.402   2.800   4.546
    5THR    HG1 3041   2.404   2.741   4.465
    5THR    CG2 3042   2.385   3.046   4.557
    5THR      C 3043   2.660   2.835   4.398
    5THR      O 3044   2.630   2.716   4.383
    6ILE      N 3045   2.770   2.883   4.342
    6ILE      H 3046   2.785   2.982   4.332
    6ILE     CA 3047   2.892   2.808   4.309
    6ILE     CB 3048   2.973   2.871   4.196
    6ILE    CG1 3049   2.883   2.907   4.077
    6ILE    CG2 3050   3.088   2.779   4.150
    6ILE     CD 3051   2.910   3.037   4.002
    6ILE      C 3052   2.979   2.805   4.435
    6ILE      O 3053   3.010   2.911   4.488
    7LEU      N 3054   3.018   2.687   4.482
    7LEU      H 3055   2.990   2.605   4.432
    7LEU     CA 3056   3.104   2.670   4.600
    7LEU     CB 3057   3.007   2.591   4.689
    7LEU     CG 3058   3.040   2.575   4.837
    7LEU    CD1 3059   2.988   2.690   4.924
    7LEU    CD2 3060   2.976   2.444   4.885
    7LEU      C 3061   3.221   2.579   4.560
    7LEU      O 3062   3.210   2.459   4.537
    8LEU      N 3063   3.331   2.624   4.619
    8LEU      H 3064   3.338   2.719   4.653
    8LEU     CA 3065   3.459   2.553   4.607
    8LEU     CB 3066   3.574   2.633   4.546
    8LEU     CG 3067   3.540   2.668   4.401
    8LEU    CD1 3068   3.658   2.751   4.349
    8LEU    CD2 3069   3.509   2.542   4.319
    8LEU      C 3070   3.496   2.491   4.742
    8LEU      O 3071   3.530   2.568   4.831
    9GLU      N 3072   3.524   2.360   4.742
    9GLU      H 3073   3.523   2.301   4.661
    9GLU     CA 3074   3.541   2.284   4.866
    9GLU     CB 3075   3.480   2.145   4.848
    9GLU     CG 3076   3.328   2.144   4.869
    9GLU     CD 3077   3.304   2.154   5.020
    9GLU    OE1 3078   3.383   2.100   5.101
    9GLU    OE2 3079   3.195   2.204   5.052
    9GLU      C 3080   3.669   2.276   4.949
    9GLU      O 3081   3.777   2.252   4.896
   10GLU      N 3082   3.657   2.252   5.079
   10GLU      H 3083   3.569   2.215   5.112
   10GLU     CA 3084   3.760   2.255   5.183
   10GLU     CB 3085   3.729   2.355   5.296
   10GLU     CG 3086   3.618   2.302   5.386
   10GLU     CD 3087   3.571   2.409   5.486
   10GLU    OE1 3088   3.541   2.363   5.598
   10GLU    OE2 3089   8.564   2.532   5.469
   10GLU      C 3090   3.810   2.122   5.241
   10GLU      O 3091   3.730   2.029   5.244
   11GLU      N 3092   3.943   2.115   5.234
   11GLU      H 3093   3.997   2.179   5.178
   11GLU     CA 3094   4.007   2.003   5.304
   11GLU     CB 3095   4.149   1.989   5.249
   11GLU     CG 3096   4.131   1.916   5.116
   11GLU     CD 3097   4.265   1.908   5.043
   11GLU    OE1 3098   4.286   1.990   4.951
   11GLU    OE2 3099   4.338   1.812   5.076
   11GLU      C 3100   4.011   2.017   5.456
   11GLU     O1 3101   4.010   2.128   5.513
   11GLU     O2 3102   3.990   1.912   5.521
    1ACE     CA 3103   3.602   2.696   5.114
    1ACE      C 3104   3.561   2.836   5.068
    1ACE      O 3105   3.573   2.931   5.146
    2VAL      N 3106   3.541   2.857   4.928
    2VAL      H 3107   3.538   2.773   4.873
    2VAL     CA 3108   3.522   2.988   4.863
    2VAL     CB 3109   3.633   3.015   4.761
    2VAL    CG1 3110   3.622   3.156   4.702
    2VAL    CG2 3111   3.771   2.995   4.824
    2VAL      C 3112   3.387   2.973   4.792
    2VAL      O 3113   3.353   2.872   4.730
    3VAL      N 3114   3.307   3.079   4.802
    3VAL      H 3115   3.341   3.164   4.842
    3VAL     CA 3116   3.171   3.077   4.745
    3VAL     CB 3117   3.066   3.063   4.855
    3VAL    CG1 3118   3.053   3.187   4.944
    3VAL    CG2 3119   2.932   3.013   4.800
    3VAL      C 3120   3.134   3.195   4.655
    3VAL      O 3121   3.163   3.313   4.676
    4VAL      N 3122   3.082   3.166   4.536
    4VAL      H 3123   3.064   3.071   4.510
    4VAL     CA 3124   3.035   3.264   4.438
    4VAL     CB 3125   3.102   3.230   4.304
    4VAL    CG1 3126   3.058   3.329   4.196
    4VAL    CG2 3127   3.252   3.258   4.302
    4VAL      C 3128   2.882   3.266   4.432
    4VAL      O 3129   2.816   3.194   4.357
    5THR      N 3130   2.821   3.364   4.499
    5THR      H 3131   2.877   3.412   4.566
    5THR     CA 3132   2.675   3.383   4.492
    5THR     CB 3133   2.611   3.420   4.626
    5THR    OG1 3134   2.706   3.483   4.713
    5THR    HG1 3135   2.654   3.528   4.786
    5THR    CG2 3136   2.536   3.301   4.686
    5THR      C 3137   2.624   3.483   4.388
    5THR      O 3138   2.597   3.599   4.420
    6ILE      N 3139   2.564   3.428   4.283
    6ILE      H 3140   2.574   3.330   4.267
    6ILE     CA 3141   2.512   3.505   4.169
    6ILE     CB 3142   2.591   3.479   4.040
    6ILE    CG1 3143   2.532   3.570   3.932
    6ILE    CG2 3144   2.609   3.335   3.992
    6ILE     CD 3145   2.620   3.593   3.809
    6ILE      C 3146   2.360   3.499   4.156
    6ILE      O 3147   2.314   3.388   4.129
    7LEU      N 3148   2.296   3.615   4.146
    7LEU      H 3149   2.346   3.696   4.176
    7LEU     CA 3150   2.151   3.627   4.121
    7LEU     CB 3151   2.080   3.705   4.232
    7LEU     CG 3152   2.088   3.630   4.365
    7LEU    CD1 3153   2.211   3.686   4.437
    7LEU    CD2 3154   1.954   3.636   4.439
    7LEU      C 3155   2.121   3.679   3.981
    7LEU      O 3156   2.174   3.785   3.947
    8LEU      N 3157   2.044   3.597   3.909
    8LEU      H 3158   2.036   3.500   3.932
    8LEU     CA 3159   2.000   3.630   3.773
    8LEU     CB 3160   2.028   3.521   3.668
    8LEU     CG 3161   2.170   3.487   3.623
    8LEU    CD1 3162   2.266   3.606   3.617
    8LEU    CD2 3163   2.222   3.381   3.720
    8LEU      C 3164   1.849   3.652   3.786
    8LEU      O 3165   1.776   3.555   3.772
    9GLU      N 3166   1.823   3.774   3.835
    9GLU      H 3167   1.894   3.809   3.896
    9GLU     CA 3168   1.695   3.844   3.849
    9GLU     CB 3169   1.697   3.951   3.959
    9GLU     CG 3170   1.774   3.911   4.085
    9GLU     CD 3171   1.733   3.996   4.205
    9GLU    OE1 3172   1.813   4.089   4.230
    9GLU    OE2 3173   1.616   3.980   4.245
    9GLU      C 3174   1.649   3.910   3.719
    9GLU      O 3175   1.738   3.962   3.652
   10GLU      N 3176   1.517   3.917   3.700
   10GLU      H 3177   1.450   3.901   3.771
   10GLU     CA 3178   1.453   3.961   3.576
   10GLU     CB 3179   1.376   3.857   3.495
   10GLU     CG 3180   1.339   3.897   3.352
   10GLU     CD 3181   1.215   3.819   3.307
   10GLU    OE1 3182   1.109   3.809   3.373
   10GLU    OE2 3183   1.248   3.745   3.211
   10GLU      C 3184   1.377   4.091   3.607
   10GLU      O 3185   1.299   4.083   3.701
   11GLU      N 3186   1.432   4.202   3.559
   11GLU      H 3187   1.519   4.199   3.510
   11GLU     CA 3188   1.372   4.336   3.555
   11GLU     CB 3189   1.462   4.433   3.632
   11GLU     CG 3190   1.364   4.543   3.671
   11GLU     CD 3191   1.420   4.655   3.759
   11GLU    OE1 3192   1.470   4.754   3.701
   11GLU    OE2 3193   1.420   4.634   3.882
   11GLU      C 3194   1.371   4.389   3.412
   11GLU     O1 3195   1.293   4.482   3.382
   11GLU     O2 3196   1.442   4.337   3.322
    1ACE     CA 3197   3.797   2.704   3.771
    1ACE      C 3198   3.658   2.715   3.707
    1ACE      O 3199   3.623   2.814   3.642
    2VAL      N 3200   3.572   2.604   3.737
    2VAL      H 3201   3.609   2.537   3.800
    2VAL     CA 3202   3.437   2.574   3.687
    2VAL     CB 3203   3.359   2.498   3.794
    2VAL    CG1 3204   3.376   2.552   3.936
    2VAL    CG2 3205   3.211   2.509   3.753
    2VAL      C 3206   3.376   2.696   3.617
    2VAL      O 3207   3.312   2.781   3.678
    3VAL      N 3208   3.367   2.675   3.486
    3VAL      H 3209   3.410   2.595   3.443
    3VAL     CA 3210   3.320   2.773   3.387
    3VAL     CB 3211   3.386   2.752   3.251
    3VAL    CG1 3212   3.350   2.856   3.145
    3VAL    CG2 3213   3.539   2.745   3.261
    3VAL      C 3214   3.168   2.773   3.371
    3VAL      O 3215   3.116   2.699   3.288
    4VAL      N 3216   3.102   2.840   3.465
    4VAL      H 3217   3.152   2.876   3.543
    4VAL     CA 3218   2.956   2.855   3.462
    4VAL     CB 3219   2.892   2.888   3.597
    4VAL    CG1 3220   2.739   2.896   3.594
    4VAL    CG2 3221   2.944   2.789   3.701
    4VAL      C 3222   2.912   2.962   3.361
    4VAL      O 3223   2.905   3.081   3.391
    5THR      N 3224   2.873   2.919   3.241
    5THR      H 3225   2.868   2.821   3.219
    5THR     CA 3226   2.826   3.009   3.135
    5THR     CB 3227   2.894   2.987   3.000
    5THR    OG1 3228   2.868   2.859   2.942
    5THR    HG1 3229   2.853   2.790   3.013
    5THR    CG2 3230   3.046   3.008   3.009
    5THR      C 3231   2.675   2.995   3.117
    5THR      O 3232   2.622   2.892   3.076
    6ILE      N 3233   2.601   3.089   3.174
    6ILE      H 3234   2.650   3.164   3.219
    6ILE     CA 3235   2.456   3.101   3.153
    6ILE     CB 3236   2.380   3.169   3.268
    6ILE    CG1 3237   2.395   3.085   3.394
    6ILE    CG2 3238   2.228   3.174   3.251
    6ILE     CD 3239   2.497   3.151   3.488
    6ILE      C 3240   2.435   3.175   3.021
    6ILE      O 3241   2.508   3.268   2.987
    7LEU      N 3242   2.336   3.122   2.950
    7LEU      H 3243   2.326   3.022   2.952
    7LEU     CA 3244   2.272   3.184   2.833
    7LEU     CB 3245   2.289   3.089   2.714
    7LEU     CG 3246   2.431   3.058   2.664
    7LEU    CD1 3247   2.435   2.924   2.591
    7LEU    CD2 3248   2.482   3.166   2.569
    7LEU      C 3249   2.122   3.212   2.848
    7LEU      O 3250   2.040   3.121   2.861
    8LEU      N 3251   2.094   3.341   2.861
    8LEU      H 3252   2.158   3.412   2.829
    8LEU     CA 3253   1.956   3.389   2.853
    8LEU     CB 3254   1.933   3.508   2.947
    8LEU     CG 3255   1.942   3.467   3.094
    8LEU    CD1 3256   1.960   3.595   3.176
    8LEU    CD2 3257   1.819   3.399   3.155
    8LEU      C 3258   1.910   3.440   2.716
    8LEU      O 3259   1.983   3.514   2.652
    9GLU      N 3260   1.788   3.397   2.682
    9GLU      H 3261   1.747   3.319   2.729
    9GLU     CA 3262   1.716   3.447   2.564
    9GLU     CB 3263   1.620   3.340   2.510
    9GLU     CG 3264   1.693   3.213   2.465
    9GLU     CD 3265   1.587   3.121   2.404
    9GLU    OE1 3266   1.620   3.052   2.305
    9GLU    OE2 3267   1.468   3.128   2.441
    9GLU      C 3268   1.638   3.569   2.613
    9GLU      O 3269   1.549   3.546   2.694
   10GLU      N 3270   1.647   3.676   2.534
   10GLU      H 3271   1.679   3.666   2.440
   10GLU     CA 3272   1.598   3.813   2.556
   10GLU     CB 3273   1.713   3.904   2.510
   10GLU     CG 3274   1.819   3.926   2.618
   10GLU     CD 3275   1.881   4.066   2.613
   10GLU    OE1 3276   1.872   4.125   2.723
   10GLU    OE2 3277   1.919   4.114   2.504
   10GLU      C 3278   1.470   3.846   2.479
   10GLU      O 3279   1.441   3.776   2.383
   11GLU      N 3280   1.396   3.939   2.540
   11GLU      H 3281   1.440   3.979   2.621
   11GLU     CA 3282   1.263   3.977   2.492
   11GLU     CB 3283   1.149   3.946   2.589
   11GLU     CG 3284   1.111   3.798   2.598
   11GLU     CD 3285   1.020   3.781   2.720
   11GLU    OE1 3286   1.059   3.743   2.832
   11GLU    OE2 3287   0.900   3.806   2.692
   11GLU      C 3288   1.251   4.127   2.466
   11GLU     O1 3289   1.268   4.207   2.561
   11GLU     O2 3290   1.211   4.163   2.354
    1ACE     CA 3291   2.047   3.729   2.403
    1ACE      C 3292   2.154   3.784   2.497
    1ACE      O 3293   2.245   3.854   2.452
    2VAL      N 3294   2.143   3.738   2.632
    2VAL      H 3295   2.080   3.664   2.653
    2VAL     CA 3296   2.250   3.769   2.728
    2VAL     CB 3297   2.219   3.864   2.844
    2VAL    CG1 3298   2.199   4.002   2.782
    2VAL    CG2 3299   2.087   3.831   2.914
    2VAL      C 3300   2.320   3.645   2.785
    2VAL      O 3301   2.256   3.541   2.804
    3VAL      N 3302   2.447   3.676   2.807
    3VAL      H 3303   2.485   3.768   2.802
    3VAL     CA 3304   2.547   3.576   2.846
    3VAL     CB 3305   2.659   3.556   2.744
    3VAL    CG1 3306   2.734   3.422   2.750
    3VAL    CG2 3307   2.606   3.583   2.603
    3VAL      C 3308   2.610   3.626   2.977
    3VAL      O 3309   2.663   3.737   2.971
    4VAL      N 3310   2.610   3.537   3.075
    4VAL      H 3311   2.574   3.445   3.062
    4VAL     CA 3312   2.666   3.555   3.210
    4VAL     CB 3313   2.547   3.527   3.302
    4VAL    CG1 3314   2.584   3.536   3.450
    4VAL    CG2 3315   2.442   3.636   3.280
    4VAL      C 3316   2.771   3.444   3.213
    4VAL      O 3317   2.739   3.329   3.242
    5THR      N 3318   2.892   3.499   3.216
    5THR      H 3319   2.905   3.598   3.212
    5THR     CA 3320   3.010   3.413   3.199
    5THR     CB 3321   3.100   3.441   3.078
    5THR    OG1 3322   3.089   3.575   3.030
    5THR    HG1 3323   3.170   3.606   2.981
    5THR    CG2 3324   3.073   3.340   2.966
    5THR      C 3325   3.102   3.405   3.321
    5THR      O 3326   3.189   3.491   3.331
    6ILE      N 3327   3.078   3.313   3.415
    6ILE      H 3328   3.007   3.243   3.406
    6ILE     CA 3329   3.165   3.312   3.533
    6ILE     CB 3330   3.089   3.298   3.665
    6ILE    CG1 3331   2.965   3.388   3.670
    6ILE    CG2 3332   3.174   3.321   3.790
    6ILE     CD 3333   2.836   3.314   3.635
    6ILE      C 3334   3.279   3.210   3.528
    6ILE      O 3335   3.250   3.090   3.529
    7LEU      N 3336   3.399   3.257   3.496
    7LEU      H 3337   3.412   3.352   3.469
    7LEU     CA 3338   3.525   3.182   3.502
    7LEU     CB 3339   3.604   3.195   3.372
    7LEU     CG 3340   3.599   3.331   3.301
    7LEU    CD1 3341   3.737   3.395   3.301
    7LEU    CD2 3342   3.527   3.333   3.166
    7LEU      C 3343   3.622   3.214   3.615
    7LEU      O 3344   3.651   3.328   3.650
    8LEU      N 3345   3.656   3.106   3.686
    8LEU      H 3346   3.631   3.017   3.649
    8LEU     CA 3347   3.738   3.130   3.805
    8LEU     CB 3348   3.716   3.028   3.917
    8LEU     CG 3349   3.568   3.008   3.950
    8LEU    CD1 3350   3.543   2.909   4.064
    8LEU    CD2 3351   3.512   3.142   3.998
    8LEU      C 3352   3.888   3.128   3.778
    8LEU      O 3353   3.933   3.082   3.673
    9GLU      N 3354   3.966   3.203   3.856
    9GLU      H 3355   3.923   3.284   3.896
    9GLU     CA 3356   4.113   3.210   3.849
    9GLU     CB 3357   4.158   3.355   3.868
    9GLU     CG 3358   4.108   3.444   3.755
    9GLU     CD 3359   4.090   3.590   3.797
    9GLU    OE1 3360   3.975   3.623   3.834
    9GLU    OE2 3361   4.189   3.666   3.791
    9GLU      C 3362   4.171   3.120   3.958
    9GLU      O 3363   4.162   3.149   4.077
   10GLU      N 3364   4.251   3.023   3.912
   10GLU      H 3365   4.286   3.026   3.819
   10GLU     CA 3366   4.297   2.915   4.001
   10GLU     CB 3367   4.321   2.782   3.930
   10GLU     CG 3368   4.210   2.740   3.833
   10GLU     CD 3369   4.244   2.609   3.762
   10GLU    OE1 3370   4.306   2.619   3.654
   10GLU    OE2 3371   4.232   2.502   3.825
   10GLU      C 3372   4.420   2.955   4.083
   10GLU      O 3373   4.454   2.891   4.183
   11GLU      N 3374   4.487   3.058   4.033
   11GLU      H 3375   4.438   3.137   3.997
   11GLU     CA 3376   4.610   3.114   4.092
   11GLU     CB 3377   4.727   3.088   3.997
   11GLU     CG 3378   4.859   3.143   4.050
   11GLU     CD 3379   4.982   3.092   3.974
   11GLU    OE1 3380   5.030   3.158   3.879
   11GLU    OE2 3381   5.047   3.003   4.033
   11GLU      C 3382   4.588   3.265   4.098
   11GLU     O1 3383   4.529   3.317   4.000
   11GLU     O2 3384   4.618   3.327   4.202
   12SOL     OW 3385  11.946  -0.760  -2.631
   12SOL    HW1 3386  11.945  -0.744  -2.532
   12SOL    HW2 3387  11.920  -0.675  -2.678
   13SOL     OW 3388   2.965   9.105   5.828
   13SOL    HW1 3389   3.000   9.036   5.766
   13SOL    HW2 3390   2.910   9.062   5.899
   14SOL     OW 3391   1.913  11.015  -5.579
   14SOL    HW1 3392   1.964  10.935  -5.608
   14SOL    HW2 3393   1.884  11.068  -5.659
   15SOL     OW 3394  -0.492   4.583  -0.740
   15SOL    HW1 3395  -0.581   4.540  -0.724
   15SOL    HW2 3396  -0.420   4.514  -0.737
   16SOL     OW 3397  -4.633   6.168  -0.841
   16SOL    HW1 3398  -4.731   6.153  -0.846
   16SOL    HW2 3399  -4.601   6.150  -0.747
   17SOL     OW 3400   4.147   8.699  14.008
   17SOL    HW1 3401   4.071   8.638  13.985
   17SOL    HW2 3402  -0.817   8.689  14.105
   18SOL     OW 3403   4.230   4.544  -3.873
   18SOL    HW1 3404   4.181   4.472   4.152
   18SOL    HW2 3405   4.329   4.532  -3.860
   19SOL     OW 3406   3.039  -0.151   6.489
   19SOL    HW1 3407   2.961  -5.098   6.440
   19SOL    HW2 3408   3.013  -5.158   6.582
   20SOL     OW 3409   1.194  -0.786   2.835
   20SOL    HW1 3410   1.213  -0.796   2.738
   20SOL    HW2 3411   1.150  -0.697   2.851
   21SOL     OW 3412   3.892   3.914  15.384
   21SOL    HW1 3413   3.826  -1.137  15.419
   21SOL    HW2 3414  -6.127   3.998  15.359
   22SOL     OW 3415  -6.027  -0.131   1.430
   22SOL    HW1 3416  -6.010  -0.202   1.361
   22SOL    HW2 3417  -6.056  -0.047   1.385
   23SOL     OW 3418   7.159  -0.312  11.708
   23SOL    HW1 3419   7.136  -0.326  11.804
   23SOL    HW2 3420   7.225   4.604  11.679
   24SOL     OW 3421   5.855   6.661  12.161
   24SOL    HW1 3422   5.851   6.587  12.094
   24SOL    HW2 3423   5.901   6.740  12.121
   25SOL     OW 3424   0.357  -6.786  -0.698
   25SOL    HW1 3425   0.273  -6.834  -0.673
   25SOL    HW2 3426   0.387  -1.829  -0.789
   26SOL     OW 3427  -1.577  -4.632  11.049
   26SOL    HW1 3428  -1.519  -4.567  11.098
   26SOL    HW2 3429  -1.613  -4.700  11.112
   27SOL     OW 3430   7.764   4.922  -0.633
   27SOL    HW1 3431   7.698   4.953  -8.678
   27SOL    HW2 3432   7.727   4.845  -8.560
   28SOL     OW 3433   0.305   9.239   2.773
   28SOL    HW1 3434   0.223   9.292   2.750
   28SOL    HW2 3435   0.386   9.292   2.747
   29SOL     OW 3436   3.472   1.881 -18.226
   29SOL    HW1 3437   3.485   1.953 -18.294
   29SOL    HW2 3438   3.450   1.922 -18.138
   30SOL     OW 3439   2.865  -4.924  -3.722
   30SOL    HW1 3440  -2.162  -4.929  -3.631
   30SOL    HW2 3441   2.806  -4.969  -3.788
   31SOL     OW 3442  -7.635  -2.019   5.459
   31SOL    HW1 3443  -7.647  -2.085   5.534
   31SOL    HW2 3444  -7.575  -1.945   5.490
   32SOL     OW 3445   5.682   1.847   2.852
   32SOL    HW1 3446   5.729   1.931   2.824
   32SOL    HW2 3447   5.634   1.863   2.938
   33SOL     OW 3448   5.945   5.483   8.522
   33SOL    HW1 3449   0.917   5.439   8.601
   33SOL    HW2 3450   5.879   5.488   8.447
   34SOL     OW 3451   0.563   4.245  24.659
   34SOL    HW1 3452   0.494   9.266  24.595
   34SOL    HW2 3453   0.620   4.177  24.613
   35SOL     OW 3454  21.271   3.660  11.776
   35SOL    HW1 3455  21.175   3.652  11.752
   35SOL    HW2 3456  21.280   3.664  11.876
   36SOL     OW 3457  -1.573   6.458   9.266
   36SOL    HW1 3458  -1.646   6.429   9.328
   36SOL    HW2 3459  -1.591   1.438   9.174
   37SOL     OW 3460   0.942   5.682  -4.780
   37SOL    HW1 3461   0.846   5.654  -4.778
   37SOL    HW2 3462   0.959   5.745  -4.704
   38SOL     OW 3463   5.508   5.195  -8.001
   38SOL    HW1 3464   5.422   5.184  -7.950
   38SOL    HW2 3465   5.533   5.292  -8.002
   39SOL     OW 3466  -0.560   5.071   3.569
   39SOL    HW1 3467  -0.467   5.097   3.594
   39SOL    HW2 3468  -0.625   5.135   3.611
   40SOL     OW 3469   4.503   5.126   0.535
   40SOL    HW1 3470   4.421   5.070   0.545
   40SOL    HW2 3471   4.527   5.134  -7.539
   41SOL     OW 3472   4.333   3.887  -0.646
   41SOL    HW1 3473   4.393   3.921  -0.718
   41SOL    HW2 3474   4.384   3.881  -0.560
   42SOL     OW 3475   0.148   3.457   5.843
   42SOL    HW1 3476   0.085  -1.451  -2.145
   42SOL    HW2 3477   0.213   8.464   5.917
   43SOL     OW 3478   0.594  -6.078  10.253
   43SOL    HW1 3479   0.509  -6.111  10.212
   43SOL    HW2 3480   0.579  -6.062  10.351
   44SOL     OW 3481   4.645   9.397   6.281
   44SOL    HW1 3482   4.564   9.365   6.330
   44SOL    HW2 3483   4.617   9.455   6.204
   45SOL     OW 3484  11.397  -5.607 -13.229
   45SOL    HW1 3485   6.367   4.338 -13.143
   45SOL    HW2 3486  11.343  -5.640 -13.306
   46SOL     OW 3487   4.186   0.250   0.537
   46SOL    HW1 3488   4.211   0.304   0.617
   46SOL    HW2 3489   4.170   0.155   0.565
   47SOL     OW 3490   4.873   2.160 -10.470
   47SOL    HW1 3491   4.952   2.147 -10.410
   47SOL    HW2 3492   4.896   2.127 -10.562
   48SOL     OW 3493  -5.900   4.446  13.369
   48SOL    HW1 3494  -5.975   4.436  13.435
   48SOL    HW2 3495  -5.938   4.465  13.278
   49SOL     OW 3496   4.916   6.784 -15.751
   49SOL    HW1 3497   4.942   6.852 -15.683
   49SOL    HW2 3498   4.912   6.826 -15.842
   50SOL     OW 3499  -1.695  -0.996  -2.080
   50SOL    HW1 3500  -1.676  -1.094  -2.083
   50SOL    HW2 3501  -1.726  -0.966  -2.170
   51SOL     OW 3502   3.447   9.470   8.744
   51SOL    HW1 3503   3.402   9.435   8.826
   51SOL    HW2 3504   3.531  14.505   8.770
   52SOL     OW 3505   5.677   3.590  10.435
   52SOL    HW1 3506   0.595   3.619   2.457
   52SOL    HW2 3507   5.732   3.655  10.382
   53SOL     OW 3508   3.777  -9.993  -2.488
   53SOL    HW1 3509   3.832  -4.924  -2.495
   53SOL    HW2 3510   8.667  -9.971  -2.504
   54SOL     OW 3511   5.617  -2.700  -8.117
   54SOL    HW1 3512   5.589  -2.757  -8.194
   54SOL    HW2 3513   5.556  -7.607  -8.110
   55SOL     OW 3514   9.184   8.653   0.849
   55SOL    HW1 3515   9.098   8.617   0.813
   55SOL    HW2 3516   9.256   8.584   0.839
   56SOL     OW 3517   3.641  10.937   8.592
   56SOL    HW1 3518   3.641  10.940   8.492
   56SOL    HW2 3519   3.712   6.012   8.627
   57SOL     OW 3520   5.214  -0.206  -1.929
   57SOL    HW1 3521   5.213  -0.234  -1.833
   57SOL    HW2 3522   5.303  -0.164  -1.951
   58SOL     OW 3523  -2.127  -0.155   9.654
   58SOL    HW1 3524  -2.124  -0.132   9.752
   58SOL    HW2 3525  -2.094  -0.249   9.642
   59SOL     OW 3526   0.089  -3.106  17.484
   59SOL    HW1 3527   0.100  -3.087  17.386
   59SOL    HW2 3528  -4.827  -3.058  17.535
   60SOL     OW 3529  -9.475   5.234   7.024
   60SOL    HW1 3530  -9.564   5.258   7.063
   60SOL    HW2 3531  -9.467  10.120   7.019
   61SOL     OW 3532   3.563   9.796  14.057
   61SOL    HW1 3533   3.584   9.790  13.960
   61SOL    HW2 3534   3.549   9.705  14.094
   62SOL     OW 3535  14.002   4.119  -1.802
   62SOL    HW1 3536   9.114   4.100  -1.820
   62SOL    HW2 3537  13.987   4.124  -1.704
   63SOL     OW 3538   5.089   5.668  -1.963
   63SOL    HW1 3539   0.139   5.753  -1.924
   63SOL    HW2 3540   5.071   5.603  -1.889
   64SOL     OW 3541   7.716   0.571   1.073
   64SOL    HW1 3542   2.683   0.618  -6.979
   64SOL    HW2 3543   7.814   0.567   1.054
   65SOL     OW 3544  -1.268   3.497   2.894
   65SOL    HW1 3545   3.788   3.563   2.867
   65SOL    HW2 3546   3.762   3.414   2.929
   66SOL     OW 3547   4.718   1.382  23.659
   66SOL    HW1 3548   4.699   1.479  23.673
   66SOL    HW2 3549   4.652   1.345  23.594
   67SOL     OW 3550   5.000   3.174  -2.903
   67SOL    HW1 3551   9.959   3.153  -2.809
   67SOL    HW2 3552   5.090   8.120   5.054
   68SOL     OW 3553   5.484   1.711   6.842
   68SOL    HW1 3554   0.484   1.764   6.925
   68SOL    HW2 3555   0.577   1.651   6.853
   69SOL     OW 3556  -1.253   5.054   5.106
   69SOL    HW1 3557  -1.303   5.118   5.165
   69SOL    HW2 3558  -1.275   5.073   5.010
   70SOL     OW 3559   5.681   4.816  -9.252
   70SOL    HW1 3560   0.668   4.909  -9.276
   70SOL    HW2 3561   5.774   4.799  -9.283
   71SOL     OW 3562   7.754   5.579   6.758
   71SOL    HW1 3563   7.803   5.528  14.807
   71SOL    HW2 3564   7.816   5.600   6.683
   72SOL     OW 3565  -0.116   4.155  -2.905
   72SOL    HW1 3566  -0.145   4.105  -2.986
   72SOL    HW2 3567  -0.047   4.222  -2.930
   73SOL     OW 3568  -8.275   0.816  13.953
   73SOL    HW1 3569  -8.304   0.862  14.036
   73SOL    HW2 3570  -8.343   0.831  13.880
   74SOL     OW 3571   5.943   5.143   3.577
   74SOL    HW1 3572   5.871   5.146   3.646
   74SOL    HW2 3573   5.922   5.073   3.510
   75SOL     OW 3574  -0.637  11.234   9.310
   75SOL    HW1 3575  -0.645  11.159   9.375
   75SOL    HW2 3576  -0.580  11.306  17.327
   76SOL     OW 3577  -2.436   0.488   0.307
   76SOL    HW1 3578   2.532   0.576   8.240
   76SOL    HW2 3579  -2.340   0.483   0.332
   77SOL     OW 3580  11.077  -0.021  10.350
   77SOL    HW1 3581  11.084  -0.103   2.316
   77SOL    HW2 3582  11.168   0.004  10.384
   78SOL     OW 3583   5.722   2.147   4.048
   78SOL    HW1 3584   5.666   2.148   3.965
   78SOL    HW2 3585   5.779   2.229   4.051
   79SOL     OW 3586  -5.733  -1.004   7.815
   79SOL    HW1 3587  -5.767  -0.927   7.869
   79SOL    HW2 3588  -5.637  -1.020   7.838
   80SOL     OW 3589  -0.033   4.296   2.981
   80SOL    HW1 3590  -0.030   4.198   2.962
   80SOL    HW2 3591   0.058   4.328   3.008
   81SOL     OW 3592   9.895  -5.282  -1.781
   81SOL    HW1 3593   9.982  -5.273  -1.732
   81SOL    HW2 3594   9.835  -5.206  -1.756
   82SOL     OW 3595   0.429  -0.521  -1.318
   82SOL    HW1 3596   0.498  -5.464  -1.259
   82SOL    HW2 3597   0.405  -0.610  -1.280
   83SOL     OW 3598   4.042  -0.988   4.873
   83SOL    HW1 3599   4.125  -1.022   4.919
   83SOL    HW2 3600   4.067  -0.943  -3.190
   84SOL     OW 3601   3.561   4.590 -10.580
   84SOL    HW1 3602   3.584   4.493 -10.581
   84SOL    HW2 3603   3.515   4.612 -10.494
   85SOL     OW 3604   9.127  -0.132   7.168
   85SOL    HW1 3605   4.077  -0.112   7.094
   85SOL    HW2 3606   9.214  -0.161   7.130
   86SOL     OW 3607   9.490   5.725  -8.210
   86SOL    HW1 3608   9.442   5.641  -8.184
   86SOL    HW2 3609   4.501   5.790  -8.134
   87SOL     OW 3610   3.563   4.996  17.277
   87SOL    HW1 3611   3.509   4.977  17.359
   87SOL    HW2 3612   3.564   4.915  17.219
   88SOL     OW 3613   5.600   9.689  -8.767
   88SOL    HW1 3614   5.692   9.706  -8.800
   88SOL    HW2 3615   5.602   9.672  -8.668
   89SOL     OW 3616   3.881  -0.589  -8.099
   89SOL    HW1 3617   3.902  -0.521  -8.029
   89SOL    HW2 3618   3.829  -0.546  -8.173
   90SOL     OW 3619  -3.373   5.852   4.856
   90SOL    HW1 3620  -3.326   5.767   4.831
   90SOL    HW2 3621  -3.365   5.865   4.955
   91SOL     OW 3622   4.683  -2.772   0.135
   91SOL    HW1 3623   4.647  -2.757   0.043
   91SOL    HW2 3624   4.708  -2.684   0.175
   92SOL     OW 3625   5.743  12.962  -6.640
   92SOL    HW1 3626   5.825  12.945  -6.585
   92SOL    HW2 3627   5.757  12.927  -6.732
   93SOL     OW 3628  -4.742   4.553   5.646
   93SOL    HW1 3629  -4.718   4.490  -2.405
   93SOL    HW2 3630  -4.747   4.502   5.732
   94SOL     OW 3631   0.223  10.640  -3.896
   94SOL    HW1 3632   0.177   5.657  -3.985
   94SOL    HW2 3633   5.304  10.670  -3.905
   95SOL     OW 3634  -5.170   7.733  -6.832
   95SOL    HW1 3635  -0.147   7.799  -6.898
   95SOL    HW2 3636  -5.205   7.653  -6.881
   96SOL     OW 3637   9.943  -2.135  16.383
   96SOL    HW1 3638  10.039  -2.132  16.356
   96SOL    HW2 3639   9.937  -7.124   8.505
   97SOL     OW 3640  -1.850   5.686   7.633
   97SOL    HW1 3641   3.055   5.628   7.637
   97SOL    HW2 3642  -1.843   5.740   7.717
   98SOL     OW 3643   5.054   0.333   0.762
   98SOL    HW1 3644   5.003   0.320   0.847
   98SOL    HW2 3645   5.015   0.410  -7.265
   99SOL     OW 3646   5.293   1.512  19.262
   99SOL    HW1 3647   5.255   1.459  11.208
   99SOL    HW2 3648   0.344   1.598  19.227
  100SOL     OW 3649  -1.232   4.026   9.002
  100SOL    HW1 3650  -1.233   4.027   1.125
  100SOL    HW2 3651  -1.318   4.061   0.990
  101SOL     OW 3652   2.946   5.383   3.831
  101SOL    HW1 3653   2.916   5.451   3.764
  101SOL    HW2 3654   3.009   5.427   3.895
  102SOL     OW 3655   0.949   4.750  -4.763
  102SOL    HW1 3656   0.980   4.835  -4.721
  102SOL    HW2 3657   0.971   4.673  -4.704
  103SOL     OW 3658   5.380  10.162   8.418
  103SOL    HW1 3659   5.397  10.067   8.444
  103SOL    HW2 3660   5.392  10.222   8.497
  104SOL     OW 3661   5.549   6.380   1.521
  104SOL    HW1 3662   5.642   6.363   1.553
  104SOL    HW2 3663   5.501   1.306   1.512
  105SOL     OW 3664   6.798   1.970   6.005
  105SOL    HW1 3665   6.703   1.991   6.029
  105SOL    HW2 3666   6.848   2.055   5.990
  106SOL     OW 3667  -2.202   0.307  -2.638
  106SOL    HW1 3668  -2.223   5.311  -2.734
  106SOL    HW2 3669  -2.227   0.212   5.360
  107SOL     OW 3670  -5.593  -2.526  -7.021
  107SOL    HW1 3671  -5.585   2.555  -6.993
  107SOL    HW2 3672  -5.541   2.446  -7.106
  108SOL     OW 3673  -3.912   0.839   6.421
  108SOL    HW1 3674  -3.852   0.819   6.344
  108SOL    HW2 3675  -3.999   0.874   6.388
  109SOL     OW 3676   2.953   0.167  14.924
  109SOL    HW1 3677   3.037   0.153  14.872
  109SOL    HW2 3678   2.882   0.105  14.891
  110SOL     OW 3679   0.359   1.059  -5.315
  110SOL    HW1 3680   5.277   1.117  -5.360
  110SOL    HW2 3681   0.388   6.088  -5.229
  111SOL     OW 3682  -5.923  -6.471  -4.824
  111SOL    HW1 3683  -5.941  -1.575  -4.862
  111SOL    HW2 3684  -5.934  -6.474  -4.724
  112SOL     OW 3685   6.205   2.802   2.757
  112SOL    HW1 3686   6.202   2.831   2.661
  112SOL    HW2 3687   6.183   2.705   2.763
  113SOL     OW 3688   1.350  -0.439   5.926
  113SOL    HW1 3689   1.420  -5.363   5.890
  113SOL    HW2 3690   1.383  -0.481   6.011
  114SOL     OW 3691  10.710  -1.035   4.364
  114SOL    HW1 3692   0.783  -6.023   4.274
  114SOL    HW2 3693  10.769  -1.080  12.408
  115SOL     OW 3694   1.102  -3.052  20.716
  115SOL    HW1 3695   1.139  -2.990  20.647
  115SOL    HW2 3696   1.090  -3.002  20.802
  116SOL     OW 3697   7.923  -0.552  -8.323
  116SOL    HW1 3698   7.862  -0.496  -8.267
  116SOL    HW2 3699   7.931  -0.512  -8.414
  117SOL     OW 3700 -10.370   5.811  10.565
  117SOL    HW1 3701 -10.430   5.867  10.509
  117SOL    HW2 3702 -10.416  10.712  10.589
  118SOL     OW 3703  -0.342   2.067  -5.544
  118SOL    HW1 3704  -0.275  -2.847  -5.566
  118SOL    HW2 3705  -0.420   2.108  -5.496
  119SOL     OW 3706   5.442   6.039 -14.317
  119SOL    HW1 3707   5.416   6.133 -14.340
  119SOL    HW2 3708   5.426   6.024 -14.219
  120SOL     OW 3709   5.109   1.265  -7.669
  120SOL    HW1 3710   5.128   1.363  -7.661
  120SOL    HW2 3711   5.116   1.222  -7.579
  121SOL     OW 3712   1.649   5.049   1.574
  121SOL    HW1 3713   1.619   4.960   1.541
  121SOL    HW2 3714   1.586   5.082   1.643
  122SOL     OW 3715   7.831   0.199  10.943
  122SOL    HW1 3716   7.739   0.238   2.957
  122SOL    HW2 3717   7.881   0.250   3.037
  123SOL     OW 3718  -0.330   9.967 -10.472
  123SOL    HW1 3719  -0.402   9.957 -10.404
  123SOL    HW2 3720  -0.369   9.961 -18.542
  124SOL     OW 3721   1.327   4.723   1.720
  124SOL    HW1 3722   1.251   4.763   1.669
  124SOL    HW2 3723   1.383   4.668   1.658
  125SOL     OW 3724  11.006   2.085  -4.191
  125SOL    HW1 3725  10.993   2.022  -4.268
  125SOL    HW2 3726  11.066   2.160  -4.219
  126SOL     OW 3727  -1.950   9.445   1.205
  126SOL    HW1 3728  -2.000   9.448   1.119
  126SOL    HW2 3729  -1.987   9.513   1.268
  127SOL     OW 3730  -4.728   0.540  14.889
  127SOL    HW1 3731  -4.650   0.579   6.862
  127SOL    HW2 3732  -4.803   0.605  14.890
  128SOL     OW 3733   1.236  -0.355   1.034
  128SOL    HW1 3734   1.285  -0.402   1.108
  128SOL    HW2 3735   1.257  -0.400   0.947
  129SOL     OW 3736   3.244   2.947   5.648
  129SOL    HW1 3737   3.268   2.863   5.696
  129SOL    HW2 3738   3.159   2.933   5.597
  130SOL     OW 3739   8.556  -1.117   2.425
  130SOL    HW1 3740   3.652  -1.146   2.473
  130SOL    HW2 3741   8.477  -1.127   2.485
  131SOL     OW 3742   4.414   9.061  -2.895
  131SOL    HW1 3743   4.391   9.049  -2.991
  131SOL    HW2 3744   4.334   9.041  -2.838
  132SOL     OW 3745  -2.013  -4.821   6.565
  132SOL    HW1 3746  -1.924  -4.836   6.609
  132SOL    HW2 3747   2.905  -4.880   6.607
  133SOL     OW 3748   1.604  -0.931   9.210
  133SOL    HW1 3749   1.587  -1.021   9.251
  133SOL    HW2 3750   1.604  -0.861   9.282
  134SOL     OW 3751   4.596   8.755 -12.045
  134SOL    HW1 3752   4.580   3.843 -11.980
  134SOL    HW2 3753   4.536   8.678 -12.022
  135SOL     OW 3754  -0.915  -0.346   7.817
  135SOL    HW1 3755  -5.920  -0.362   7.720
  135SOL    HW2 3756  -5.913  -0.249   7.838
  136SOL     OW 3757   3.134   4.292  -2.382
  136SOL    HW1 3758  -1.835   4.343  -2.466
  136SOL    HW2 3759   8.025  -0.684  -2.355
  137SOL     OW 3760  12.842  -0.613   7.045
  137SOL    HW1 3761  12.762  -0.597   6.987
  137SOL    HW2 3762  12.924  -0.618   6.988
  138SOL     OW 3763   5.131   4.462  -3.380
  138SOL    HW1 3764   5.213   4.465  -3.437
  138SOL    HW2 3765   5.073   4.387  -3.410
  139SOL     OW 3766   4.264   1.009   8.785
  139SOL    HW1 3767   4.278   1.060   8.870
  139SOL    HW2 3768   4.174   0.966   8.787
  140SOL     OW 3769   4.559  -0.379   8.954
  140SOL    HW1 3770   4.520  -0.455   9.006
  140SOL    HW2 3771   4.575  -0.409   8.859
  141SOL     OW 3772   0.309  -8.637  -4.472
  141SOL    HW1 3773   0.307  -8.566  -4.542
  141SOL    HW2 3774   0.394  -8.690   3.496
  142SOL     OW 3775  -9.553   3.010  17.817
  142SOL    HW1 3776  -9.520   2.977  17.905
  142SOL    HW2 3777  -9.528   2.945  17.745
  143SOL     OW 3778   6.238   0.920  -6.668
  143SOL    HW1 3779   6.274   5.843  -6.599
  143SOL    HW2 3780   6.149   0.887  -6.701
  144SOL     OW 3781  14.065   2.375   5.420
  144SOL    HW1 3782  14.019   2.290   5.444
  144SOL    HW2 3783   9.105   2.373   5.323
  145SOL     OW 3784   9.299   8.592  14.908
  145SOL    HW1 3785   9.388   8.638  14.911
  145SOL    HW2 3786   9.298   8.518  14.976
  146SOL     OW 3787   7.734   3.981   3.786
  146SOL    HW1 3788   7.678   4.040   3.844
  146SOL    HW2 3789   7.828   3.980   3.820
  147SOL     OW 3790   0.310   4.994  11.856
  147SOL    HW1 3791   0.216   5.022   3.902
  147SOL    HW2 3792   0.325   5.010  11.758
  148SOL     OW 3793  -2.600   6.962   5.261
  148SOL    HW1 3794  -2.620  12.023   5.199
  148SOL    HW2 3795   2.315   6.892   5.253
  149SOL     OW 3796   5.874  -2.499   3.491
  149SOL    HW1 3797   5.837  -2.542   3.573
  149SOL    HW2 3798   5.970  -2.526   3.480
  150SOL     OW 3799  -4.301   9.636   3.195
  150SOL    HW1 3800  -4.279   9.578   3.117
  150SOL    HW2 3801  -9.216   9.706   3.205
  151SOL     OW 3802   3.244  -5.145  17.050
  151SOL    HW1 3803   3.258  -5.056   9.030
  151SOL    HW2 3804   3.185  -5.201  16.992
  152SOL     OW 3805  10.075  10.342  10.547
  152SOL    HW1 3806   5.180  10.297  10.542
  152SOL    HW2 3807  10.016  10.304  10.475
  153SOL     OW 3808   7.488   5.914   1.275
  153SOL    HW1 3809   7.564   0.894   1.221
  153SOL    HW2 3810   7.402   5.876   1.241
  154SOL     OW 3811   1.964   5.192   5.887
  154SOL    HW1 3812   2.000   5.134   5.814
  154SOL    HW2 3813   1.864   5.181   5.893
  155SOL     OW 3814   5.231  -0.291   6.336
  155SOL    HW1 3815   5.317  -0.289   6.388
  155SOL    HW2 3816   5.170  -0.220   6.372
  156SOL     OW 3817   3.505  -1.256  12.989
  156SOL    HW1 3818   3.471  -1.162  12.989
  156SOL    HW2 3819   3.596  -1.258   5.055
  157SOL     OW 3820   5.223   6.377   3.074
  157SOL    HW1 3821   5.173   6.453   3.031
  157SOL    HW2 3822   5.284   6.335   3.007
  158SOL     OW 3823  -5.820   2.132   2.154
  158SOL    HW1 3824  -5.777   2.052   2.195
  158SOL    HW2 3825  -5.869   2.183   2.224
  159SOL     OW 3826   0.099   0.409  15.501
  159SOL    HW1 3827   0.054   0.322  15.482
  159SOL    HW2 3828   0.053   0.454  15.578
  160SOL     OW 3829  -3.258   4.294  -3.568
  160SOL    HW1 3830  -8.216   4.286  -3.472
  160SOL    HW2 3831  -3.230   4.212  -3.618
  161SOL     OW 3832  -4.468   5.156   9.263
  161SOL    HW1 3833  -4.434   5.103  17.318
  161SOL    HW2 3834  -4.392   5.188   9.208
  162SOL     OW 3835  -0.924   1.416   5.558
  162SOL    HW1 3836  -1.012   1.436  13.578
  162SOL    HW2 3837  -0.885   1.500   5.520
  163SOL     OW 3838  10.569   3.751   3.681
  163SOL    HW1 3839  10.616   3.831   3.718
  163SOL    HW2 3840  10.597   3.737   3.586
  164SOL     OW 3841   5.420  -0.651  22.151
  164SOL    HW1 3842   5.359  -0.607  22.217
  164SOL    HW2 3843   5.460  -0.733  22.193
  165SOL     OW 3844   0.711   0.015  -3.206
  165SOL    HW1 3845   0.730  -0.026  -3.117
  165SOL    HW2 3846   0.642   0.087  -3.196
  166SOL     OW 3847   1.068   2.922   4.554
  166SOL    HW1 3848   6.132   2.900   4.612
  166SOL    HW2 3849   1.004   2.980   4.605
  167SOL     OW 3850   1.663   1.053  -1.063
  167SOL    HW1 3851   1.629   1.076  -0.972
  167SOL    HW2 3852   1.622   0.967  -1.094
  168SOL     OW 3853   8.192   6.852   8.592
  168SOL    HW1 3854   8.094   1.849   8.585
  168SOL    HW2 3855   8.242   6.766   8.590
  169SOL     OW 3856  -4.656   5.907   1.442
  169SOL    HW1 3857  -4.600   5.945   1.515
  169SOL    HW2 3858  -4.682   5.980   1.378
  170SOL     OW 3859  -3.476  10.340   2.097
  170SOL    HW1 3860  -3.516  10.252   2.123
  170SOL    HW2 3861  -3.453  10.339   2.000
  171SOL     OW 3862   4.153   1.521  11.430
  171SOL    HW1 3863   4.154   1.587  11.355
  171SOL    HW2 3864   4.200   1.560  11.510
  172SOL     OW 3865   4.309   1.769   8.969
  172SOL    HW1 3866   4.374   1.765   9.045
  172SOL    HW2 3867   4.218   1.794   9.004
  173SOL     OW 3868   9.954   0.348  -2.106
  173SOL    HW1 3869  10.037   0.328  -2.054
  173SOL    HW2 3870   9.941   0.447  -2.109
  174SOL     OW 3871   0.087   4.385 -16.481
  174SOL    HW1 3872   0.033   4.344 -16.555
  174SOL    HW2 3873   0.117   4.313 -16.418
  175SOL     OW 3874   0.308  -0.900  -0.744
  175SOL    HW1 3875   0.331   4.006  -0.687
  175SOL    HW2 3876   0.350  -0.818  -8.681
  176SOL     OW 3877   6.732   4.321   9.089
  176SOL    HW1 3878   6.770   4.345   9.178
  176SOL    HW2 3879   6.695  -0.582   9.045
  177SOL     OW 3880   1.558   5.095 -10.624
  177SOL    HW1 3881   1.488   5.153 -10.584
  177SOL    HW2 3882   1.518   5.008 -10.652
  178SOL     OW 3883   4.279   1.615  -7.928
  178SOL    HW1 3884   4.264   1.702  -7.882
  178SOL    HW2 3885   4.199   1.556  -7.915
  179SOL     OW 3886  -4.206   8.341   3.591
  179SOL    HW1 3887  -4.148   8.355   3.671
  179SOL    HW2 3888  -4.188   8.251   3.551
  180SOL     OW 3889   0.205   7.611  13.397
  180SOL    HW1 3890   5.261   7.682  13.388
  180SOL    HW2 3891   5.232   7.527   5.455
  181SOL     OW 3892   0.440   6.666   3.034
  181SOL    HW1 3893   0.461   6.764   3.042
  181SOL    HW2 3894   0.346   6.655   3.001
  182SOL     OW 3895   5.254  -0.196   1.355
  182SOL    HW1 3896   5.308  -0.129   1.303
  182SOL    HW2 3897   5.309  -0.232   1.431
  183SOL     OW 3898   5.536   3.833  -0.942
  183SOL    HW1 3899   5.531   3.733  -0.939
  183SOL    HW2 3900   5.444   3.872  -0.931
  184SOL     OW 3901   4.818   6.802  -1.622
  184SOL    HW1 3902   4.720   6.784  -1.625
  184SOL    HW2 3903   4.866   6.741  -1.686
  185SOL     OW 3904 -10.780  -1.250  -4.502
  185SOL    HW1 3905 -10.758  -1.266  -4.406
  185SOL    HW2 3906 -10.814   3.650  -4.543
  186SOL     OW 3907   9.438   6.942  -9.871
  186SOL    HW1 3908   9.500   6.911  -1.822
  186SOL    HW2 3909   9.345   6.910  -9.851
  187SOL     OW 3910  11.144   7.938   1.911
  187SOL    HW1 3911  11.097   7.908   1.994
  187SOL    HW2 3912  11.082   7.996   1.858
  188SOL     OW 3913   4.013   5.123  -5.801
  188SOL    HW1 3914   4.079  10.036   2.193
  188SOL    HW2 3915   3.957   5.100  -5.880
  189SOL     OW 3916  -9.411   5.377  11.034
  189SOL    HW1 3917  -9.372   5.306  11.093
  189SOL    HW2 3918  -9.396   5.467  11.076
  190SOL     OW 3919  -3.129   5.324   8.472
  190SOL    HW1 3920  -3.169   5.381   8.399
  190SOL    HW2 3921  -3.201   5.270   8.516
  191SOL     OW 3922   6.075   1.204   6.185
  191SOL    HW1 3923   6.006   1.267  -1.755
  191SOL    HW2 3924   6.042   1.165   6.099
  192SOL     OW 3925   6.543   4.694   5.775
  192SOL    HW1 3926   1.555   4.741  -2.114
  192SOL    HW2 3927   6.636   4.662   5.756
  193SOL     OW 3928   7.816   3.961 -10.809
  193SOL    HW1 3929   7.907   4.004 -10.802
  193SOL    HW2 3930   7.801   3.931 -10.903
  194SOL     OW 3931  -0.843  -4.258  -1.667
  194SOL    HW1 3932  -0.788  -4.195  -1.612
  194SOL    HW2 3933  -0.925  -4.211  -1.700
  195SOL     OW 3934   3.916   2.175  15.965
  195SOL    HW1 3935   3.929   2.101  16.030
  195SOL    HW2 3936   3.852   2.145  15.893
  196SOL     OW 3937   5.635  10.235   0.742
  196SOL    HW1 3938   5.696  10.213   0.818
  196SOL    HW2 3939  10.530  10.260   0.777
  197SOL     OW 3940   5.164   6.242  13.997
  197SOL    HW1 3941   5.254   6.259  13.955
  197SOL    HW2 3942   0.107   6.287  13.942
  198SOL     OW 3943   6.241   4.416  -7.635
  198SOL    HW1 3944   6.148   4.435  -7.604
  198SOL    HW2 3945   6.299   4.495  -7.616
  199SOL     OW 3946   3.857   5.353  -9.457
  199SOL    HW1 3947   3.952   5.380  -1.496
  199SOL    HW2 3948   3.799   5.394  -1.550
  200SOL     OW 3949  -5.871  10.575   6.044
  200SOL    HW1 3950  -0.828  10.601   5.967
  200SOL    HW2 3951  -5.849  10.633   6.123
  201SOL     OW 3952   1.107  -7.145   6.236
  201SOL    HW1 3953   1.162  -7.141   6.320
  201SOL    HW2 3954   1.062  -7.234   6.230
  202SOL     OW 3955   5.911  12.936  -0.529
  202SOL    HW1 3956   5.919  12.905  -0.434
  202SOL    HW2 3957   6.001  12.966  -0.561
  203SOL     OW 3958   3.399   4.521   8.021
  203SOL    HW1 3959   3.442   4.531   7.931
  203SOL    HW2 3960   3.376   4.425   8.037
  204SOL     OW 3961  -0.640   6.051  -7.689
  204SOL    HW1 3962  -0.611   6.145  -7.708
  204SOL    HW2 3963  -0.682   1.061  -7.598
  205SOL     OW 3964  -0.741  -7.829   3.160
  205SOL    HW1 3965  -0.781  -7.854   3.248
  205SOL    HW2 3966  -0.811  -7.785   3.103
  206SOL     OW 3967   3.350  -4.001  -3.222
  206SOL    HW1 3968   3.308  -4.071  -3.279
  206SOL    HW2 3969   3.313  -3.911  -3.245
  207SOL     OW 3970   1.043  -8.394  10.026
  207SOL    HW1 3971   1.062  -8.306  10.069
  207SOL    HW2 3972   1.004  -8.457  10.094
  208SOL     OW 3973  -0.372   2.810 -21.216
  208SOL    HW1 3974  -0.463   2.823 -21.177
  208SOL    HW2 3975  -0.320   2.747 -21.158
  209SOL     OW 3976  -3.934   0.866   2.402
  209SOL    HW1 3977  -3.944   0.774   2.365
  209SOL    HW2 3978  -3.838   0.895   2.393
  210SOL     OW 3979  -4.753  -4.720   4.985
  210SOL    HW1 3980  -4.790  -4.719   5.078
  210SOL    HW2 3981  -4.826  -4.745   4.921
  211SOL     OW 3982  -5.878   5.051  12.826
  211SOL    HW1 3983  -5.936   5.044  20.723
  211SOL    HW2 3984  -5.879   4.964  12.875
  212SOL     OW 3985   5.469   5.748   0.464
  212SOL    HW1 3986   5.550   5.805   8.449
  212SOL    HW2 3987   5.436   5.750   8.347
  213SOL     OW 3988   5.035   8.358  -1.525
  213SOL    HW1 3989   4.942   8.379  -1.493
  213SOL    HW2 3990   5.058  -1.706  -1.498
  214SOL     OW 3991  -3.804  -0.421   1.313
  214SOL    HW1 3992  -3.826  -0.372   1.397
  214SOL    HW2 3993  -3.759  -0.507   1.335
  215SOL     OW 3994   4.435  -3.093  15.118
  215SOL    HW1 3995  -0.465  -3.048  15.092
  215SOL    HW2 3996   4.384  -8.020  15.180
  216SOL     OW 3997   5.061   7.585   0.753
  216SOL    HW1 3998   5.073   2.640   0.844
  216SOL    HW2 3999   5.010   7.649   0.695
  217SOL     OW 4000  -5.167   6.927  -1.984
  217SOL    HW1 4001  -5.139  12.008  -1.972
  217SOL    HW2 4002  -0.273   6.923  -2.023
  218SOL     OW 4003   0.419   6.432  -0.938
  218SOL    HW1 4004   0.404   6.353  -0.878
  218SOL    HW2 4005   0.424   6.515  -0.882
  219SOL     OW 4006   1.799   6.256   6.289
  219SOL    HW1 4007   1.730   1.211  14.225
  219SOL    HW2 4008   1.862   6.201   6.344
  220SOL     OW 4009   3.128   0.143  -3.915
  220SOL    HW1 4010   3.088   0.107  -4.000
  220SOL    HW2 4011   3.221   0.174  -3.932
  221SOL     OW 4012  -1.996   4.972   2.867
  221SOL    HW1 4013  -2.044   4.916   2.799
  221SOL    HW2 4014  -2.060   5.037   2.908
  222SOL     OW 4015  -1.103  -4.634  -7.020
  222SOL    HW1 4016  -1.085  -4.537  -7.002
  222SOL    HW2 4017  -1.193   0.328  -6.985
  223SOL     OW 4018  -1.095  -1.407   5.250
  223SOL    HW1 4019  -1.014  -1.465  -2.719
  223SOL    HW2 4020  -1.176  -1.458   5.281
  224SOL     OW 4021  11.130   5.645  -6.843
  224SOL    HW1 4022  11.158   5.649  -6.939
  224SOL    HW2 4023  11.078   5.728  -6.820
  225SOL     OW 4024  -0.362   9.505  -2.943
  225SOL    HW1 4025  -0.264   9.519  -2.954
  225SOL    HW2 4026  -0.381   9.408  -2.932
  226SOL     OW 4027   5.658   2.936   6.413
  226SOL    HW1 4028   5.567   2.973   6.432
  226SOL    HW2 4029   5.667   2.847   6.458
  227SOL     OW 4030   4.037   0.100   3.319
  227SOL    HW1 4031   3.954   0.138   3.359
  227SOL    HW2 4032   4.097   0.174   3.288
  228SOL     OW 4033  -0.774  -2.424   5.606
  228SOL    HW1 4034  -0.770  -2.326   5.585
  228SOL    HW2 4035  -0.857  -2.463   5.566
  229SOL     OW 4036   0.859   3.549  -2.337
  229SOL    HW1 4037   0.876   3.472  -2.399
  229SOL    HW2 4038   0.940   3.607  -2.332
  230SOL     OW 4039  -3.529   5.921  -3.435
  230SOL    HW1 4040  -3.614   5.972  -3.448
  230SOL    HW2 4041  -3.451   5.980  -3.456
  231SOL     OW 4042   4.473  12.010   2.167
  231SOL    HW1 4043   4.488  12.066   2.248
  231SOL    HW2 4044   4.409  11.936   2.189
  232SOL     OW 4045   2.129   0.276   2.277
  232SOL    HW1 4046   2.156  -4.746   2.188
  232SOL    HW2 4047   7.173  -4.749   2.348
  233SOL     OW 4048   3.823   2.176   6.241
  233SOL    HW1 4049   3.737   2.160   6.289
  233SOL    HW2 4050   3.847   2.273   6.248
  234SOL     OW 4051   8.984   2.145   7.502
  234SOL    HW1 4052   8.972   7.177   7.414
  234SOL    HW2 4053   9.016   2.052   7.486
  235SOL     OW 4054   5.291   7.001  17.664
  235SOL    HW1 4055   5.391   2.013  17.666
  235SOL    HW2 4056   5.255   6.974  17.753
  236SOL     OW 4057   0.870   1.616  -5.201
  236SOL    HW1 4058   0.887   1.715  -5.201
  236SOL    HW2 4059   0.792   1.596  -5.143
  237SOL     OW 4060   4.797   0.667   6.167
  237SOL    HW1 4061   4.820   0.572   6.145
  237SOL    HW2 4062   4.709   0.691   6.126
  238SOL     OW 4063   5.327   8.442  -1.023
  238SOL    HW1 4064   5.245   8.385  -9.010
  238SOL    HW2 4065   5.408   8.383  -1.020
  239SOL     OW 4066   0.529  -3.813  -9.408
  239SOL    HW1 4067   0.457  -3.847  -9.348
  239SOL    HW2 4068   0.618  -3.822  -9.362
  240SOL     OW 4069   4.212   3.860   7.050
  240SOL    HW1 4070   4.245   8.798   6.969
  240SOL    HW2 4071   4.190   8.780   7.122
  241SOL     OW 4072   6.072   1.167   9.834
  241SOL    HW1 4073   5.991   6.110   9.874
  241SOL    HW2 4074   6.089   1.128   9.744
  242SOL     OW 4075  -1.655   2.457   5.134
  242SOL    HW1 4076  -1.558   2.461   5.159
  242SOL    HW2 4077  -1.673  -2.613   5.084
  243SOL     OW 4078   0.303   2.858   7.456
  243SOL    HW1 4079   0.239   2.921   7.414
  243SOL    HW2 4080   0.263   2.820   7.539
  244SOL     OW 4081   5.829   9.160   4.757
  244SOL    HW1 4082   5.911   9.216   4.773
  244SOL    HW2 4083   5.793  14.114   4.845
  245SOL     OW 4084  -0.657 -12.181  -1.680
  245SOL    HW1 4085   4.298 -12.124  -1.604
  245SOL    HW2 4086  -0.723 -12.175  -1.755
  246SOL     OW 4087  -1.955   0.104  -5.782
  246SOL    HW1 4088  -1.949   0.039  -5.858
  246SOL    HW2 4089  -2.051   0.118  -5.757
  247SOL     OW 4090   4.654  -0.036   6.876
  247SOL    HW1 4091   4.619   0.056   6.858
  247SOL    HW2 4092   4.742  -0.048   6.830
  248SOL     OW 4093  -0.748   3.804  12.942
  248SOL    HW1 4094  -0.826   3.754   5.002
  248SOL    HW2 4095  -0.663   3.758  12.969
  249SOL     OW 4096  -0.401   4.587  14.586
  249SOL    HW1 4097  -0.387   4.532  14.669
  249SOL    HW2 4098  -0.312   4.615  14.549
  250SOL     OW 4099  -5.881   8.124  13.274
  250SOL    HW1 4100  -5.881   8.104  13.372
  250SOL    HW2 4101  -5.846   8.217  13.260
  251SOL     OW 4102   4.985  12.609  -2.367
  251SOL    HW1 4103   5.027  12.553  -2.295
  251SOL    HW2 4104   5.051  12.621  -2.442
  252SOL     OW 4105  -0.844   4.129  -4.133
  252SOL    HW1 4106  -0.809   4.220  -4.112
  252SOL    HW2 4107  -5.920   4.137  -4.177
  253SOL     OW 4108   1.878   6.157   5.693
  253SOL    HW1 4109   1.893   6.090   5.765
  253SOL    HW2 4110   1.874   6.249   5.732
  254SOL     OW 4111   0.570   2.350  -3.203
  254SOL    HW1 4112  -4.392   2.332  -3.108
  254SOL    HW2 4113   0.650   2.382  -3.253
  255SOL     OW 4114  11.351   6.413   8.259
  255SOL    HW1 4115  16.397   6.391   8.335
  255SOL    HW2 4116  11.263   6.366   8.272
  256SOL     OW 4117  -0.104  -3.463  -3.604
  256SOL    HW1 4118  -0.021  -3.494  -3.650
  256SOL    HW2 4119  -0.094  -3.367  -3.578
  257SOL     OW 4120  -4.129  -5.335   4.350
  257SOL    HW1 4121  -4.139  -5.322   4.251
  257SOL    HW2 4122  -4.217  -5.364   4.388
  258SOL     OW 4123   2.485   5.884   5.576
  258SOL    HW1 4124   2.396   5.923   5.553
  258SOL    HW2 4125   2.487   5.787  -2.428
  259SOL     OW 4126  -5.109   1.924   8.429
  259SOL    HW1 4127  -5.083   1.842   8.479
  259SOL    HW2 4128  -5.085   2.005   8.482
  260SOL     OW 4129  13.617  10.454  -4.780
  260SOL    HW1 4130   3.699  10.404  -4.712
  260SOL    HW2 4131   8.655  10.551  -4.776
  261SOL     OW 4132  11.984  -0.346   1.469
  261SOL    HW1 4133  11.966  -0.371   1.374
  261SOL    HW2 4134   7.090  -0.377   1.496
  262SOL     OW 4135  -0.849   4.030  18.149
  262SOL    HW1 4136  -0.937   3.988  18.126
  262SOL    HW2 4137  -0.829   4.104  18.084
  263SOL     OW 4138  12.079   5.638   5.663
  263SOL    HW1 4139  12.096   5.682   5.751
  263SOL    HW2 4140  12.127  10.537   5.659
  264SOL     OW 4141   6.324   4.008   9.048
  264SOL    HW1 4142   6.399   4.047   9.102
  264SOL    HW2 4143   6.362   3.966   8.965
  265SOL     OW 4144   5.774   5.092  -7.671
  265SOL    HW1 4145   0.765   5.081  -7.574
  265SOL    HW2 4146   0.758   5.011  -7.721
  266SOL     OW 4147  -0.028   3.389  -3.061
  266SOL    HW1 4148  -0.047   3.351  -3.152
  266SOL    HW2 4149  -0.028   3.314  -2.994
  267SOL     OW 4150   1.206  -8.307   5.914
  267SOL    HW1 4151   1.123  -8.270  -2.023
  267SOL    HW2 4152   1.227  -8.258   5.829
  268SOL     OW 4153  -0.343   0.460  -0.903
  268SOL    HW1 4154  -0.246   0.454  -0.927
  268SOL    HW2 4155  -0.362   0.398  -0.827
  269SOL     OW 4156   6.005   6.168  -1.282
  269SOL    HW1 4157   1.064   6.246  -1.326
  269SOL    HW2 4158   6.070   6.093  -1.271
  270SOL     OW 4159   4.831  -0.267  -0.778
  270SOL    HW1 4160   4.764  -0.222  -0.719
  270SOL    HW2 4161   4.923  -0.238  -0.752
  271SOL     OW 4162   2.763  -1.723   6.143
  271SOL    HW1 4163   2.836  -1.656   6.131
  271SOL    HW2 4164   2.715  -1.706   6.229
  272SOL     OW 4165  -3.645   4.482   3.070
  272SOL    HW1 4166  -3.688   4.476   3.160
  272SOL    HW2 4167  -3.568   4.418  11.042
  273SOL     OW 4168   6.196   4.323  -2.524
  273SOL    HW1 4169   6.269   4.364  -2.469
  273SOL    HW2 4170   6.108   4.336  -2.478
  274SOL     OW 4171   6.050   4.978  13.898
  274SOL    HW1 4172   6.145  -0.039  13.899
  274SOL    HW2 4173   6.019   4.994  13.992
  275SOL     OW 4174   0.727   0.419  -6.592
  275SOL    HW1 4175   0.697   0.352  -6.525
  275SOL    HW2 4176   0.698   0.510  -6.563
  276SOL     OW 4177   2.589  -6.374  -3.025
  276SOL    HW1 4178   2.670  -6.409  -2.977
  276SOL    HW2 4179  -2.424  -6.286  -2.984
  277SOL     OW 4180  -3.633   6.034  -1.171
  277SOL    HW1 4181  -3.555   5.974  -1.153
  277SOL    HW2 4182  -3.707   5.981  -1.212
  278SOL     OW 4183   0.321   1.733  13.306
  278SOL    HW1 4184   5.289   1.659  13.241
  278SOL    HW2 4185   5.405   1.740   5.345
  279SOL     OW 4186   3.068   8.790  -2.800
  279SOL    HW1 4187  -1.866   3.770  -2.878
  279SOL    HW2 4188  -2.014   8.802  -2.825
  280SOL     OW 4189   7.515  10.763   8.542
  280SOL    HW1 4190   7.544   5.836   8.467
  280SOL    HW2 4191   7.555  10.672   8.531
  281SOL     OW 4192   5.302   2.682  16.003
  281SOL    HW1 4193   5.325   2.640  16.090
  281SOL    HW2 4194   5.354  -2.219   8.014
  282SOL     OW 4195 -12.022  -4.637  -3.583
  282SOL    HW1 4196 -11.998  -4.693  -3.504
  282SOL    HW2 4197 -11.969  -4.552  -3.582
  283SOL     OW 4198  -6.729   0.686   5.640
  283SOL    HW1 4199  -6.750   0.776   5.602
  283SOL    HW2 4200  -6.641   0.689   5.687
  284SOL     OW 4201   2.966   4.899   7.730
  284SOL    HW1 4202   2.925   4.810   7.745
  284SOL    HW2 4203   3.060   4.888   7.696
  285SOL     OW 4204   0.083  -5.992  -2.023
  285SOL    HW1 4205   0.016  -6.017  -2.093
  285SOL    HW2 4206   0.035  -5.954  -1.944
  286SOL     OW 4207   3.625   4.824   3.811
  286SOL    HW1 4208   3.536   4.778   3.814
  286SOL    HW2 4209   3.694   4.763   3.850
  287SOL     OW 4210   3.367  -0.107   0.791
  287SOL    HW1 4211   3.341  -0.041   0.862
  287SOL    HW2 4212   3.290  -0.167   0.771
  288SOL     OW 4213   9.147  -3.836  11.414
  288SOL    HW1 4214   9.157  -3.882  11.502
  288SOL    HW2 4215   9.110  -3.900  11.346
  289SOL     OW 4216   2.469  -5.371   6.561
  289SOL    HW1 4217   2.398  -5.440   6.547
  289SOL    HW2 4218   2.509  -5.346   6.474
  290SOL     OW 4219   7.796   0.677  10.981
  290SOL    HW1 4220   7.787   5.602  10.902
  290SOL    HW2 4221   7.765   0.629   3.086
  291SOL     OW 4222   5.192  -0.543  11.013
  291SOL    HW1 4223   5.277  -0.581  11.052
  291SOL    HW2 4224   5.214  -0.460  10.962
  292SOL     OW 4225  -0.406   5.691 -11.680
  292SOL    HW1 4226  -0.357   5.649 -11.603
  292SOL    HW2 4227   4.591   5.633 -11.761
  293SOL     OW 4228  -4.590   0.332  -0.452
  293SOL    HW1 4229  -4.687   0.341  -0.471
  293SOL    HW2 4230  -4.569   0.236   7.545
  294SOL     OW 4231  -5.666  -0.923  -1.715
  294SOL    HW1 4232  -5.708  -0.905  -1.625
  294SOL    HW2 4233  -0.612  -0.996  -1.706
  295SOL     OW 4234   6.034  -5.969   4.603
  295SOL    HW1 4235   5.983  -6.047   4.566
  295SOL    HW2 4236   6.001  -5.885   4.561
  296SOL     OW 4237   3.795   2.978  -2.015
  296SOL    HW1 4238   3.827   3.024  -2.097
  296SOL    HW2 4239   3.793   2.879  -2.030
  297SOL     OW 4240  -0.600  12.666  -0.035
  297SOL    HW1 4241  -0.506  12.693  -0.010
  297SOL    HW2 4242  -0.651  12.747  -0.064
  298SOL     OW 4243  -0.149  -5.796  -4.161
  298SOL    HW1 4244  -0.173 -10.879  -4.155
  298SOL    HW2 4245   4.886  -5.769  -4.078
  299SOL     OW 4246   3.963   0.876   8.496
  299SOL    HW1 4247   3.899   0.817   8.544
  299SOL    HW2 4248  -1.072   0.952   8.454
  300SOL     OW 4249  -3.174  -0.369   8.099
  300SOL    HW1 4250  -3.258  -0.370   8.153
  300SOL    HW2 4251  -3.193  -0.409   8.009
  301SOL     OW 4252   8.313   4.798   7.322
  301SOL    HW1 4253   8.238   4.822  -0.593
  301SOL    HW2 4254   8.369  -0.106  -0.671
  302SOL     OW 4255   2.728  -0.512  -2.733
  302SOL    HW1 4256   2.670  -0.509  -2.814
  302SOL    HW2 4257   2.672  -0.533  -2.652
  303SOL     OW 4258   5.840   5.841   8.297
  303SOL    HW1 4259   5.787   5.869   8.217
  303SOL    HW2 4260   5.790   5.865   8.380
  304SOL     OW 4261  -4.453  -0.574   2.738
  304SOL    HW1 4262  -4.439  -0.476   2.721
  304SOL    HW2 4263   0.620  -0.622   2.735
  305SOL     OW 4264  -3.802   1.185  -6.898
  305SOL    HW1 4265  -3.797   1.266  -6.956
  305SOL    HW2 4266   1.088   1.159  -6.887
  306SOL     OW 4267  -5.037   9.308   0.041
  306SOL    HW1 4268  -5.013   9.254   0.122
  306SOL    HW2 4269  -4.969   9.295  -0.030
  307SOL     OW 4270   1.641   6.272   5.943
  307SOL    HW1 4271   1.628   6.218   6.026
  307SOL    HW2 4272   1.594   6.227   5.867
  308SOL     OW 4273  -2.787   5.339   4.833
  308SOL    HW1 4274  -2.875   5.348   4.880
  308SOL    HW2 4275  -2.741   5.428   4.831
  309SOL     OW 4276   0.128   3.704  12.311
  309SOL    HW1 4277   0.064   3.691  12.387
  309SOL    HW2 4278   0.222   3.694  12.345
  310SOL     OW 4279  11.463   1.211   2.458
  310SOL    HW1 4280  11.441   1.220   2.555
  310SOL    HW2 4281  11.526  -8.836   2.444
  311SOL     OW 4282  -4.079   1.191  -8.290
  311SOL    HW1 4283  -3.986   1.191  -8.255
  311SOL    HW2 4284  -4.125   1.276  -8.266
  312SOL     OW 4285   0.369  12.895  12.011
  312SOL    HW1 4286   5.258  12.911  12.031
  312SOL    HW2 4287   5.405  12.884  12.097
  313SOL     OW 4288  -0.319  -1.542  -7.918
  313SOL    HW1 4289  -0.326  -1.526  -7.819
  313SOL    HW2 4290  -0.380  -1.617  -7.944
  314SOL     OW 4291   4.365  -1.837  -3.363
  314SOL    HW1 4292   4.379  -1.929  -3.397
  314SOL    HW2 4293   4.384  -1.771  -3.436
  315SOL     OW 4294   4.931  14.418  -2.225
  315SOL    HW1 4295   5.007  14.452  -2.169
  315SOL    HW2 4296   4.949  14.438  -2.322
  316SOL     OW 4297   0.987   5.595   2.405
  316SOL    HW1 4298   0.946  10.495   2.376
  316SOL    HW2 4299   0.940  10.615   2.487
  317SOL     OW 4300  -0.352   5.213  -8.379
  317SOL    HW1 4301  -0.396   0.138  -8.374
  317SOL    HW2 4302  -0.339   5.248  -8.287
  318SOL     OW 4303  12.940   4.315   2.006
  318SOL    HW1 4304  12.853   4.360  -5.949
  318SOL    HW2 4305  12.975   4.351   1.919
  319SOL     OW 4306  -3.608   3.924   5.213
  319SOL    HW1 4307  -3.658   8.963   5.281
  319SOL    HW2 4308  -3.568   3.843   5.256
  320SOL     OW 4309   6.955   9.056   6.868
  320SOL    HW1 4310   6.958   9.137   6.809
  320SOL    HW2 4311   6.968   8.974   6.812
  321SOL     OW 4312  11.839  -7.181  -2.332
  321SOL    HW1 4313  11.883  -2.280  -2.360
  321SOL    HW2 4314  11.788 -12.182  -2.248
  322SOL     OW 4315   0.642   3.763   6.485
  322SOL    HW1 4316   0.731   8.777  14.497
  322SOL    HW2 4317   0.649   3.746  14.363
  323SOL     OW 4318  -1.912   5.700  -0.627
  323SOL    HW1 4319  -1.867   5.772  -0.679
  323SOL    HW2 4320  -1.874   5.696  -0.535
  324SOL     OW 4321   4.232   4.929  -1.701
  324SOL    HW1 4322   4.304   4.996   6.262
  324SOL    HW2 4323   4.148   4.961   6.233
  325SOL     OW 4324  -0.724   0.625   7.126
  325SOL    HW1 4325  -0.816   0.659   7.145
  325SOL    HW2 4326  -0.712   0.535   7.167
  326SOL     OW 4327   4.578   4.995  -3.120
  326SOL    HW1 4328   4.571   4.922  -3.189
  326SOL    HW2 4329   4.602   4.954  -3.032
  327SOL     OW 4330   7.021  -0.898   4.395
  327SOL    HW1 4331   6.961  -0.871   4.320
  327SOL    HW2 4332   6.972  -0.956   4.458
  328SOL     OW 4333  -4.318   1.893   0.476
  328SOL    HW1 4334  -4.259   1.816   0.452
  328SOL    HW2 4335  -4.277   1.944   0.552
  329SOL     OW 4336   9.632  -1.252  -5.742
  329SOL    HW1 4337   9.605  -1.157  -5.723
  329SOL    HW2 4338   9.568  -1.293  -5.806
  330SOL     OW 4339   9.983   5.690   4.299
  330SOL    HW1 4340  10.052   0.764   4.339
  330SOL    HW2 4341  10.029   0.633   4.245
  331SOL     OW 4342   7.804   4.962  -1.646
  331SOL    HW1 4343   7.769   4.924  -9.709
  331SOL    HW2 4344   2.742   4.973  -1.582
  332SOL     OW 4345  -4.293   7.572  -3.826
  332SOL    HW1 4346  -4.327   7.601 -11.713
  332SOL    HW2 4347  -4.215   7.511  -3.814
  333SOL     OW 4348   1.344  -6.136   4.938
  333SOL    HW1 4349   1.340  -6.094   5.028
  333SOL    HW2 4350   1.326  -6.234   4.946
  334SOL     OW 4351  -5.957   0.862   1.390
  334SOL    HW1 4352  -5.912   0.927   1.452
  334SOL    HW2 4353  -6.054   5.844   1.411
  335SOL     OW 4354  11.149  -5.768  -0.192
  335SOL    HW1 4355  11.062 -10.712  -0.219
  335SOL    HW2 4356  11.151  -5.863  -0.225
  336SOL     OW 4357   5.332  -0.013  -6.803
  336SOL    HW1 4358   5.366  -4.914  -6.764
  336SOL    HW2 4359   0.376  -0.021  -6.898
  337SOL     OW 4360   6.348  -0.341   6.255
  337SOL    HW1 4361   6.428   4.583   6.251
  337SOL    HW2 4362   6.276   4.608   6.197
  338SOL     OW 4363   6.363   5.373  -0.512
  338SOL    HW1 4364   1.392   5.407  -0.419
  338SOL    HW2 4365   6.277   5.410  -0.547
  339SOL     OW 4366   3.634   0.347  -1.633
  339SOL    HW1 4367   3.600   0.291  -1.558
  339SOL    HW2 4368   3.600   0.311  -1.720
  340SOL     OW 4369   2.108  14.379  -0.671
  340SOL    HW1 4370   2.119  14.364  -0.572
  340SOL    HW2 4371   2.019  14.422  -0.688
  341SOL     OW 4372   3.943   5.379 -15.263
  341SOL    HW1 4373   8.881   5.317 -15.325
  341SOL    HW2 4374  13.899   5.349  -7.192
  342SOL     OW 4375   5.538   3.558  -6.321
  342SOL    HW1 4376   5.606   3.485  -6.312
  342SOL    HW2 4377   5.511  13.563  -6.231
  343SOL     OW 4378  -0.468  -1.008  -4.673
  343SOL    HW1 4379  -0.537  -0.938  -4.692
  343SOL    HW2 4380  -0.502  -1.097  -4.704
  344SOL     OW 4381  -1.410   6.163   6.654
  344SOL    HW1 4382  -1.423   6.246   6.707
  344SOL    HW2 4383  -1.324   6.169   6.602
  345SOL     OW 4384   7.776   0.435   0.439
  345SOL    HW1 4385   7.760   0.344   0.478
  345SOL    HW2 4386   7.786   0.501   0.513
  346SOL     OW 4387   0.207  -1.292  -4.443
  346SOL    HW1 4388   0.245  -1.233   3.605
  346SOL    HW2 4389   0.205  -1.387  -4.410
  347SOL     OW 4390  -3.325   9.273   2.526
  347SOL    HW1 4391  -3.252   9.206   2.528
  347SOL    HW2 4392  -3.376   9.266   2.440
  348SOL     OW 4393   4.848   2.431  -2.569
  348SOL    HW1 4394   4.854   2.333  -2.553
  348SOL    HW2 4395   4.772   2.469  -2.516
  349SOL     OW 4396   5.647   7.420   3.322
  349SOL    HW1 4397  -4.397   7.432   3.390
  349SOL    HW2 4398   0.750   2.448   3.366
  350SOL     OW 4399   4.065   5.928   8.046
  350SOL    HW1 4400   4.010   6.007   8.020
  350SOL    HW2 4401   4.014   5.872   8.111
  351SOL     OW 4402   9.489   2.440   7.967
  351SOL    HW1 4403   9.577   2.451   7.921
  351SOL    HW2 4404   9.434   2.522   7.953
  352SOL     OW 4405   5.379  -4.572   1.418
  352SOL    HW1 4406   5.444  -4.627   1.366
  352SOL    HW2 4407   5.393  -4.475   1.398
  353SOL     OW 4408   1.447  15.425  13.881
  353SOL    HW1 4409   1.532  15.453  13.836
  353SOL    HW2 4410   1.411  15.343  13.837
  354SOL     OW 4411   4.691   9.671   5.277
  354SOL    HW1 4412   4.632   9.719   5.342
  354SOL    HW2 4413   4.787   9.688   5.300
  355SOL     OW 4414  -3.379  11.355  -0.625
  355SOL    HW1 4415  -3.313  11.363  -0.699
  355SOL    HW2 4416  -3.464  11.314  -0.660
  356SOL     OW 4417   4.184  -0.473   9.850
  356SOL    HW1 4418   4.094  -0.488   9.809
  356SOL    HW2 4419   4.174  -0.414   9.930
  357SOL     OW 4420  -0.746   1.684   4.823
  357SOL    HW1 4421  -0.716   1.597   4.862
  357SOL    HW2 4422  -0.737   1.757  12.868
  358SOL     OW 4423   0.482  -1.410  -0.814
  358SOL    HW1 4424   0.400  -1.438  -0.864
  358SOL    HW2 4425   0.455   3.633  -0.737
  359SOL     OW 4426   3.282   6.107  -0.754
  359SOL    HW1 4427   3.269   6.015   7.259
  359SOL    HW2 4428   3.332   6.102   7.137
  360SOL     OW 4429   0.102   1.215   7.433
  360SOL    HW1 4430   0.159   1.187   7.510
  360SOL    HW2 4431   0.137   1.301   7.395
  361SOL     OW 4432  -2.704   7.210   5.901
  361SOL    HW1 4433  -2.794   7.171   5.921
  361SOL    HW2 4434  -2.653   7.148   5.841
  362SOL     OW 4435   2.657   0.420  11.104
  362SOL    HW1 4436  -2.270   0.380  11.175
  362SOL    HW2 4437   2.593   0.351  11.072
  363SOL     OW 4438  -0.961   3.514   0.670
  363SOL    HW1 4439   3.998   3.581   0.601
  363SOL    HW2 4440  -1.033   3.445  -7.298
  364SOL     OW 4441   4.471   2.048  12.488
  364SOL    HW1 4442   4.569   2.037   4.499
  364SOL    HW2 4443   4.452   2.133  12.537
  365SOL     OW 4444  -3.110   0.444   9.534
  365SOL    HW1 4445  -3.044   0.514   9.505
  365SOL    HW2 4446  -3.115   0.443   9.634
  366SOL     OW 4447  -5.810  -0.374  13.987
  366SOL    HW1 4448  -5.760  -0.363  14.073
  366SOL    HW2 4449  -5.840  -0.469  13.977
  367SOL     OW 4450  -5.001  -5.984  -5.805
  367SOL    HW1 4451  -4.966  -6.043  -5.878
  367SOL    HW2 4452  -5.020  -5.893  -5.842
  368SOL     OW 4453   0.590  -1.801  12.229
  368SOL    HW1 4454   0.575  -1.753  12.143
  368SOL    HW2 4455   0.578  -1.738  12.306
  369SOL     OW 4456  -2.019   5.222  13.077
  369SOL    HW1 4457  -1.938   5.259  13.031
  369SOL    HW2 4458  -2.100   5.270  13.045
  370SOL     OW 4459  -2.535   5.597   3.159
  370SOL    HW1 4460  -2.610   5.536   3.182
  370SOL    HW2 4461  -2.449   5.545   3.157
  371SOL     OW 4462   9.420  11.806   3.015
  371SOL    HW1 4463   9.334  11.811   3.065
  371SOL    HW2 4464   9.464  11.718   3.033
  372SOL     OW 4465  14.804  -5.119  -2.927
  372SOL    HW1 4466  14.858  -5.159  -3.001
  372SOL    HW2 4467   9.745  -5.182  -2.901
  373SOL     OW 4468   0.109   9.830  -3.102
  373SOL    HW1 4469   0.076   9.788  -3.186
  373SOL    HW2 4470   0.205   9.808  -3.089
  374SOL     OW 4471   3.762   7.336  -5.129
  374SOL    HW1 4472   3.705   7.346  -5.210
  374SOL    HW2 4473   3.752   7.417  -5.071
  375SOL     OW 4474  14.972   8.278  -0.879
  375SOL    HW1 4475  14.948   8.185  -0.849
  375SOL    HW2 4476  14.889   8.331  -0.891
  376SOL     OW 4477   5.533   1.447   5.068
  376SOL    HW1 4478   5.581   1.511   5.127
  376SOL    HW2 4479  10.508   1.486   4.977
  377SOL     OW 4480   4.015  -2.844  -4.137
  377SOL    HW1 4481   4.088  -2.808  -4.196
  377SOL    HW2 4482   3.938  -2.874  -4.193
  378SOL     OW 4483   2.993  -0.568  10.382
  378SOL    HW1 4484   3.072   4.359  10.402
  378SOL    HW2 4485   2.909  -0.617  10.405
  379SOL     OW 4486   4.655   0.239   6.488
  379SOL    HW1 4487   4.563   0.272   6.466
  379SOL    HW2 4488   4.654   0.139   6.492
  380SOL     OW 4489   9.750  10.453   2.862
  380SOL    HW1 4490   9.652  10.454   2.880
  380SOL    HW2 4491   9.800  10.457   2.948
  381SOL     OW 4492  -0.012   8.107   0.931
  381SOL    HW1 4493  -0.058   3.042   0.890
  381SOL    HW2 4494   0.085   8.087   0.943
  382SOL     OW 4495  -0.928  -6.112  -7.710
  382SOL    HW1 4496  -0.964  -6.036   0.212
  382SOL    HW2 4497  -0.969  -6.110  -7.619
  383SOL     OW 4498  -2.226   0.962  13.893
  383SOL    HW1 4499  -2.174   1.036  13.935
  383SOL    HW2 4500  -2.217   0.967  13.794
  384SOL     OW 4501  -2.360   4.637  -0.040
  384SOL    HW1 4502  -2.452   4.665  -0.069
  384SOL    HW2 4503  -2.368   4.567   0.032
  385SOL     OW 4504   0.360  -0.417   1.140
  385SOL    HW1 4505   0.417  -0.442   1.062
  385SOL    HW2 4506   0.403  -0.343   1.191
  386SOL     OW 4507   3.698   0.592   8.008
  386SOL    HW1 4508   3.684   0.667   0.095
  386SOL    HW2 4509   3.648   0.610   7.923
  387SOL     OW 4510  -3.166   4.227 -11.292
  387SOL    HW1 4511   1.731   4.247 -11.250
  387SOL    HW2 4512  -3.154  -0.857 -11.300
  388SOL     OW 4513  -3.721  -0.351  15.310
  388SOL    HW1 4514  -3.739  -0.449  15.313
  388SOL    HW2 4515  -3.808  -0.301  15.308
  389SOL     OW 4516  -4.455   3.471   3.209
  389SOL    HW1 4517  -4.365   3.431   3.194
  389SOL    HW2 4518  -4.477   3.467   3.307
  390SOL     OW 4519   0.382   8.802  -5.915
  390SOL    HW1 4520   0.358   8.899  -5.905
  390SOL    HW2 4521   0.317   8.746  -5.865
  391SOL     OW 4522   4.617   0.524  -0.522
  391SOL    HW1 4523   4.632   0.614  -0.563
  391SOL    HW2 4524   4.652   0.453  -0.584
  392SOL     OW 4525   4.714   3.163   7.913
  392SOL    HW1 4526   4.806  -1.822   7.953
  392SOL    HW2 4527   4.653   3.109   7.971
  393SOL     OW 4528   0.204  14.283  -5.796
  393SOL    HW1 4529   0.178   9.391  -5.819
  393SOL    HW2 4530   0.207  14.273  -5.697
  394SOL     OW 4531  -2.603   9.054  13.184
  394SOL    HW1 4532  -7.526   9.049  13.262
  394SOL    HW2 4533  -2.574   9.127  13.122
  395SOL     OW 4534   2.200   5.273   4.191
  395SOL    HW1 4535   7.207   5.340   4.120
  395SOL    HW2 4536  -2.731   0.308  -3.705
  396SOL     OW 4537  -1.924   5.422  -2.685
  396SOL    HW1 4538  -1.944   0.528  -2.719
  396SOL    HW2 4539  -1.989   5.358  -2.726
  397SOL     OW 4540   3.036  10.555  -5.680
  397SOL    HW1 4541   2.938  10.570  -5.669
  397SOL    HW2 4542  -1.919  10.600  -5.764
  398SOL     OW 4543   3.942  -3.099   8.771
  398SOL    HW1 4544   3.951  -3.001   8.750
  398SOL    HW2 4545  -1.118  -3.138   8.715
  399SOL     OW 4546  10.537  -3.456  -2.494
  399SOL    HW1 4547  10.529  -3.383  -2.426
  399SOL    HW2 4548  10.537  -3.416  -2.586
  400SOL     OW 4549   7.630  -5.304   4.095
  400SOL    HW1 4550   7.681  -5.232  -3.928
  400SOL    HW2 4551   7.590  -5.366  -3.950
  401SOL     OW 4552   0.723   1.946  11.217
  401SOL    HW1 4553   0.656   1.939  11.143
  401SOL    HW2 4554   0.696   2.019  11.280
  402SOL     OW 4555   4.329  -2.506   0.219
  402SOL    HW1 4556   4.265  -2.510   0.143
  402SOL    HW2 4557   4.344  -2.410   0.244
  403SOL     OW 4558   3.267  -0.719   6.596
  403SOL    HW1 4559   3.215   4.196   6.548
  403SOL    HW2 4560   3.265  -0.737   6.694
  404SOL     OW 4561   7.037   5.060  -7.724
  404SOL    HW1 4562   7.069   5.086  -7.633
  404SOL    HW2 4563   6.940   5.082  -7.733
  405SOL     OW 4564  -4.891   9.656   4.194
  405SOL    HW1 4565  -4.916   9.569  12.214
  405SOL    HW2 4566  -4.794   9.674   4.210
  406SOL     OW 4567   1.309   9.836  16.559
  406SOL    HW1 4568   1.341   4.794  16.481
  406SOL    HW2 4569   1.210   4.856  16.557
  407SOL     OW 4570   2.069   5.161   8.477
  407SOL    HW1 4571  -2.996   5.222   8.473
  407SOL    HW2 4572   2.044   5.078   8.527
  408SOL     OW 4573   7.257  11.322   4.677
  408SOL    HW1 4574   7.234  11.407   4.725
  408SOL    HW2 4575   7.253  11.245   4.742
  409SOL     OW 4576   3.272   0.006  -1.434
  409SOL    HW1 4577   3.310  -0.036  -1.352
  409SOL    HW2 4578   3.194   4.938  -1.466
  410SOL     OW 4579   1.939  -1.589  -2.900
  410SOL    HW1 4580   1.844  -1.622  -2.901
  410SOL    HW2 4581   6.927  -1.492 -10.853
  411SOL     OW 4582 -12.019   5.279   1.696
  411SOL    HW1 4583 -11.938   5.329   9.704
  411SOL    HW2 4584 -12.094   5.344   1.680
  412SOL     OW 4585   0.926   4.614  21.413
  412SOL    HW1 4586   0.973   4.574  13.514
  412SOL    HW2 4587   0.874   4.694  13.464
  413SOL     OW 4588   9.160   1.875 -12.872
  413SOL    HW1 4589   9.062   1.868  -4.915
  413SOL    HW2 4590   9.185   1.971 -12.861
  414SOL     OW 4591   1.378   6.624  -0.487
  414SOL    HW1 4592   1.301   6.589  -0.434
  414SOL    HW2 4593   1.463   6.603  -0.438
  415SOL     OW 4594   4.293  -5.533   3.624
  415SOL    HW1 4595   4.203  -0.577   3.591
  415SOL    HW2 4596   4.302  -5.434   3.612
  416SOL     OW 4597   3.799  11.293  -1.719
  416SOL    HW1 4598   3.800  11.390   6.236
  416SOL    HW2 4599   3.725  11.248  -1.769
  417SOL     OW 4600   9.330   3.208  -2.272
  417SOL    HW1 4601   9.338   3.307  -2.279
  417SOL    HW2 4602   4.388   3.176  -2.189
  418SOL     OW 4603   6.344  -0.080   7.310
  418SOL    HW1 4604   6.299  -0.054   7.224
  418SOL    HW2 4605   6.380   0.003   7.354
  419SOL     OW 4606  10.118   6.937  -1.664
  419SOL    HW1 4607  10.143   7.015  -1.721
  419SOL    HW2 4608  10.031   1.970  -1.619
  420SOL     OW 4609  10.655   4.282   4.548
  420SOL    HW1 4610  10.729   4.241   4.601
  420SOL    HW2 4611  10.568   4.242   4.575
  421SOL     OW 4612  -5.336   7.684   1.640
  421SOL    HW1 4613  -5.355   7.586   1.630
  421SOL    HW2 4614  -5.398   7.723  -6.268
  422SOL     OW 4615  -1.173   8.767  -9.590
  422SOL    HW1 4616  -1.204   8.779  -9.684
  422SOL    HW2 4617  -1.252   8.749  -9.531
  423SOL     OW 4618   2.665  -4.076  -1.358
  423SOL    HW1 4619   2.753  -4.121  -1.341
  423SOL    HW2 4620   2.638  -4.024  -1.278
  424SOL     OW 4621   8.883   0.048 -15.879
  424SOL    HW1 4622   8.909   0.142 -15.858
  424SOL    HW2 4623   8.785   0.035 -15.861
  425SOL     OW 4624  -5.943   1.136 -10.727
  425SOL    HW1 4625  -5.995   1.068 -10.779
  425SOL    HW2 4626  -5.886   1.189 -10.790
  426SOL     OW 4627   2.324   9.768   4.884
  426SOL    HW1 4628   2.261   9.708  12.910
  426SOL    HW2 4629   7.263   9.811   4.807
  427SOL     OW 4630  -0.288   4.710  19.252
  427SOL    HW1 4631  -0.277   4.614  11.299
  427SOL    HW2 4632  -0.382   4.739  19.270
  428SOL     OW 4633   3.961   6.224  -8.940
  428SOL    HW1 4634   3.980   6.322   7.009
  428SOL    HW2 4635   3.982   6.190  -8.848
  429SOL     OW 4636  10.224  10.459  13.244
  429SOL    HW1 4637  10.146  10.404  13.274
  429SOL    HW2 4638  10.194  10.523  13.173
  430SOL     OW 4639   7.274   6.548   5.299
  430SOL    HW1 4640   7.345   6.484   5.268
  430SOL    HW2 4641   7.318   6.632   5.332
  431SOL     OW 4642   5.078   1.994   2.281
  431SOL    HW1 4643   5.034   2.007   2.192
  431SOL    HW2 4644   5.118   2.081   2.311
  432SOL     OW 4645   0.841  -1.099  -7.204
  432SOL    HW1 4646   0.794  -1.025  -7.251
  432SOL    HW2 4647   0.785  -1.132  -7.128
  433SOL     OW 4648   5.207   6.958  13.587
  433SOL    HW1 4649   5.147   6.881  13.608
  433SOL    HW2 4650   5.159   7.044  13.606
  434SOL     OW 4651   2.649  11.750   4.933
  434SOL    HW1 4652  -2.379  11.787   4.851
  434SOL    HW2 4653   7.618  11.811   5.010
  435SOL     OW 4654  -0.291  10.947   5.766
  435SOL    HW1 4655  -5.262  10.875   5.698
  435SOL    HW2 4656  -0.202  10.983   5.796
  436SOL     OW 4657  -6.492   6.456   6.211
  436SOL    HW1 4658  -1.427   6.508   6.244
  436SOL    HW2 4659  -1.561   6.427  -1.687
  437SOL     OW 4660  -6.637  -3.940   6.545
  437SOL    HW1 4661  -6.585  -3.914  14.605
  437SOL    HW2 4662  -6.692  -4.022   6.565
  438SOL     OW 4663  -5.517   0.953   9.122
  438SOL    HW1 4664  -5.566   0.909  17.175
  438SOL    HW2 4665  -5.563   1.037   9.096
  439SOL     OW 4666  -0.828  11.417   6.870
  439SOL    HW1 4667  -0.796  11.503   6.832
  439SOL    HW2 4668  -0.750   6.380   6.907
  440SOL     OW 4669  -4.853  11.566   9.577
  440SOL    HW1 4670  -4.755   6.594   9.560
  440SOL    HW2 4671  -4.902   6.664   9.556
  441SOL     OW 4672   0.735  -3.731   3.595
  441SOL    HW1 4673   0.771  -3.649   3.552
  441SOL    HW2 4674   0.687  -3.786   3.527
  442SOL     OW 4675  12.109  10.227   9.300
  442SOL    HW1 4676  12.009   0.254   9.306
  442SOL    HW2 4677  12.136  10.252   9.207
  443SOL     OW 4678   0.352  11.448  12.135
  443SOL    HW1 4679   0.437   6.503  12.101
  443SOL    HW2 4680   0.366  11.350  12.149
  444SOL     OW 4681   5.379   5.890   6.660
  444SOL    HW1 4682   5.417   5.808   6.703
  444SOL    HW2 4683   5.324   5.864   6.581
  445SOL     OW 4684   0.612  -1.160   8.914
  445SOL    HW1 4685   0.589  -1.258   8.914
  445SOL    HW2 4686   0.667  -1.140   8.996
  446SOL     OW 4687  -4.426   1.246   7.657
  446SOL    HW1 4688  -4.346   1.268   7.601
  446SOL    HW2 4689  -4.396   1.221   7.749
  447SOL     OW 4690   3.843   0.275  -7.530
  447SOL    HW1 4691   3.743   0.266  -7.531
  447SOL    HW2 4692   3.884   0.188  -7.503
  448SOL     OW 4693  -5.213   1.493  -5.083
  448SOL    HW1 4694  -5.298   1.519  -5.129
  448SOL    HW2 4695  -5.209   1.394  -5.072
  449SOL     OW 4696   8.569  -1.118  -8.798
  449SOL    HW1 4697   3.541  -1.031  -8.771
  449SOL    HW2 4698   8.664  -1.102  -8.825
  450SOL     OW 4699  -3.113  -0.504  -2.765
  450SOL    HW1 4700  -3.088  -0.452  -2.847
  450SOL    HW2 4701  -3.188  -0.566  -2.786
  451SOL     OW 4702   2.007  -2.106   4.914
  451SOL    HW1 4703   1.996  -2.204   4.897
  451SOL    HW2 4704   1.928  -2.057   4.879
  452SOL     OW 4705  -4.539   0.598  -1.285
  452SOL    HW1 4706  -4.569   0.542  -1.362
  452SOL    HW2 4707  -4.439   0.598   6.695
  453SOL     OW 4708   0.361  -5.962 -10.963
  453SOL    HW1 4709   0.361  -5.889 -10.896
  453SOL    HW2 4710   0.432  -6.029 -10.940
  454SOL     OW 4711   4.777   0.789   7.329
  454SOL    HW1 4712   9.824   0.746   7.264
  454SOL    HW2 4713   4.703   0.835   7.279
  455SOL     OW 4714   4.941  10.010  -0.185
  455SOL    HW1 4715   4.908   9.915  -0.185
  455SOL    HW2 4716   4.898  10.061  -0.111
  456SOL     OW 4717   4.323   8.928  -7.753
  456SOL    HW1 4718   4.240   8.873  -7.740
  456SOL    HW2 4719   4.298   9.025  -7.754
  457SOL     OW 4720   7.125   4.676   5.313
  457SOL    HW1 4721   7.042   4.704   5.264
  457SOL    HW2 4722   7.173   4.756  13.324
  458SOL     OW 4723  -1.177   4.704   3.962
  458SOL    HW1 4724   8.754   4.717   4.053
  458SOL    HW2 4725  -1.120   4.622   3.962
  459SOL     OW 4726   2.108  -0.061  -6.697
  459SOL    HW1 4727  -2.961  -0.112  -6.720
  459SOL    HW2 4728   2.180  -0.081  -6.764
  460SOL     OW 4729   4.749   3.675  -4.679
  460SOL    HW1 4730   4.735   3.597  -4.741
  460SOL    HW2 4731   4.840   3.712  -4.693
  461SOL     OW 4732   4.347  10.129  -1.312
  461SOL    HW1 4733   4.367  10.046  -1.364
  461SOL    HW2 4734   4.424  10.149  -1.251
  462SOL     OW 4735   4.221  -2.901   1.744
  462SOL    HW1 4736   4.259  -2.832   1.683
  462SOL    HW2 4737   4.257  -2.991   1.720
  463SOL     OW 4738   6.927   1.930   4.814
  463SOL    HW1 4739   7.018   1.963  -3.187
  463SOL    HW2 4740   1.897   1.893   4.733
  464SOL     OW 4741   3.178   5.336  -2.993
  464SOL    HW1 4742   3.151   5.428  -3.020
  464SOL    HW2 4743   3.225   5.292  -3.069
  465SOL     OW 4744  -2.422  -3.802  13.308
  465SOL    HW1 4745  -2.351  -3.865  21.255
  465SOL    HW2 4746  -2.508   1.133  13.317
  466SOL     OW 4747 -10.130  10.732   7.863
  466SOL    HW1 4748 -10.202  10.664   7.845
  466SOL    HW2 4749 -10.041  10.691   7.848
  467SOL     OW 4750 -12.477  -3.950   4.967
  467SOL    HW1 4751 -12.563  -3.928   4.920
  467SOL    HW2 4752 -12.405   1.095   4.932
  468SOL     OW 4753   3.468  -0.974   5.101
  468SOL    HW1 4754   3.460  -0.888   5.050
  468SOL    HW2 4755   3.556  -0.976   5.148
  469SOL     OW 4756  14.360   0.860 -16.726
  469SOL    HW1 4757  14.387   0.858 -16.630
  469SOL    HW2 4758  14.314   0.774 -16.749
  470SOL     OW 4759  -0.012   7.075   3.022
  470SOL    HW1 4760  -0.034   6.994   2.967
  470SOL    HW2 4761  -0.022   7.157   2.966
  471SOL     OW 4762   0.742  -0.665  -3.803
  471SOL    HW1 4763   0.809  -0.719  -3.752
  471SOL    HW2 4764   0.737  -0.573  -3.766
  472SOL     OW 4765  -4.073  13.050  14.483
  472SOL    HW1 4766  -4.099  12.969   6.558
  472SOL    HW2 4767  -3.974   8.062  14.465
  473SOL     OW 4768   5.867   5.895 -10.362
  473SOL    HW1 4769   5.800   5.967 -10.345
  473SOL    HW2 4770   5.834   5.808  -2.346
  474SOL     OW 4771  -7.550  -0.385  13.217
  474SOL    HW1 4772  -7.650  -0.375  13.216
  474SOL    HW2 4773  -7.524  -0.452  13.287
  475SOL     OW 4774  -1.600   6.094  -4.715
  475SOL    HW1 4775  -1.621   6.134   3.352
  475SOL    HW2 4776  -1.501   1.101  -4.726
  476SOL     OW 4777   2.973   9.329  -2.628
  476SOL    HW1 4778   3.036   9.406  -2.631
  476SOL    HW2 4779   2.879   9.362  -2.636
  477SOL     OW 4780  -1.868  -4.418  -3.569
  477SOL    HW1 4781  -1.851  -4.377  -3.479
  477SOL    HW2 4782  -1.844  -4.352  -3.640
  478SOL     OW 4783   1.844   4.655   7.493
  478SOL    HW1 4784   1.937  -0.299   7.515
  478SOL    HW2 4785   1.842   4.620   7.399
  479SOL     OW 4786   9.894   6.147   4.002
  479SOL    HW1 4787   9.908   6.048   4.003
  479SOL    HW2 4788   9.915   6.183   4.093
  480SOL     OW 4789   9.563   1.903  18.705
  480SOL    HW1 4790   9.553   1.910  18.804
  480SOL    HW2 4791   9.534   1.988  18.662
  481SOL     OW 4792   4.797  -3.754   5.149
  481SOL    HW1 4793   4.817  -3.689   5.075
  481SOL    HW2 4794   4.775  -3.843   5.110
  482SOL     OW 4795   7.788   0.917   9.255
  482SOL    HW1 4796   7.842  -4.146   9.287
  482SOL    HW2 4797   7.783  -3.999   9.328
  483SOL     OW 4798   0.629   2.799   1.542
  483SOL    HW1 4799   0.633   2.781  -6.337
  483SOL    HW2 4800   5.703   2.775   1.500
  484SOL     OW 4801   0.821  -0.747  -4.155
  484SOL    HW1 4802   0.798  -0.682  -4.228
  484SOL    HW2 4803   0.743  -0.757  -4.094
  485SOL     OW 4804   3.170   0.046  -6.175
  485SOL    HW1 4805   3.145   0.021  -6.082
  485SOL    HW2 4806   3.194  -0.036  -6.227
  486SOL     OW 4807  -1.090  -7.237  -2.320
  486SOL    HW1 4808  -1.020  -7.179  -2.279
  486SOL    HW2 4809  -1.179  -2.229  -2.279
  487SOL     OW 4810  -4.931   1.099  -2.378
  487SOL    HW1 4811  -4.973   1.052  -2.301
  487SOL    HW2 4812  -4.907   1.032  -2.449
  488SOL     OW 4813  -0.604   4.622   9.528
  488SOL    HW1 4814  -0.609   4.693   9.599
  488SOL    HW2 4815  -0.628   4.534   9.567
  489SOL     OW 4816   7.998   2.905   5.208
  489SOL    HW1 4817   2.946   2.922   5.134
  489SOL    HW2 4818   3.052   2.814   5.196
  490SOL     OW 4819  -4.428  -3.909   6.959
  490SOL    HW1 4820  -4.495  -3.905   7.034
  490SOL    HW2 4821  -4.433  -3.824   6.906
  491SOL     OW 4822  -0.346  -0.548   6.834
  491SOL    HW1 4823  -5.304  -0.462   6.876
  491SOL    HW2 4824  -5.401  -0.593   6.891
  492SOL     OW 4825   0.404  11.584   1.591
  492SOL    HW1 4826   0.446   6.686   1.571
  492SOL    HW2 4827   0.459   6.525   1.550
  493SOL     OW 4828   0.407   4.552  -0.653
  493SOL    HW1 4829   0.421   4.472  -0.595
  493SOL    HW2 4830   0.318   4.592  -0.633
  494SOL     OW 4831   4.358   8.097  -0.597
  494SOL    HW1 4832   4.379   8.160  -0.672
  494SOL    HW2 4833   9.429   8.056  -0.563
  495SOL     OW 4834   5.145   3.812  13.622
  495SOL    HW1 4835   5.158   3.756  13.540
  495SOL    HW2 4836   5.079  -1.101  13.603
  496SOL     OW 4837   0.215   8.833   1.108
  496SOL    HW1 4838   0.267   8.902   1.057
  496SOL    HW2 4839  10.242   8.751   1.119
  497SOL     OW 4840   9.392   0.140  11.890
  497SOL    HW1 4841  14.398   0.196  11.810
  497SOL    HW2 4842   9.294   0.119  11.891
  498SOL     OW 4843   4.115  -0.648  -3.758
  498SOL    HW1 4844   4.024   4.328  -3.799
  498SOL    HW2 4845   4.129  -0.722  -3.692
  499SOL     OW 4846   8.753   1.825  13.690
  499SOL    HW1 4847   8.796   1.859   5.630
  499SOL    HW2 4848   8.655   1.845  13.688
  500SOL     OW 4849   2.239   5.605 -11.104
  500SOL    HW1 4850   2.258   5.674 -11.173
  500SOL    HW2 4851   2.181   5.644 -19.010
  501SOL     OW 4852   4.592   7.660  -3.218
  501SOL    HW1 4853   9.555   7.718  -3.140
  501SOL    HW2 4854   4.542   7.692  -3.299
  502SOL     OW 4855   0.336   0.038  13.354
  502SOL    HW1 4856   0.376  -4.857  13.341
  502SOL    HW2 4857   0.408   4.959  13.379
  503SOL     OW 4858   6.849  -0.017  -8.166
  503SOL    HW1 4859   6.769  -5.037  -0.237
  503SOL    HW2 4860   6.918   0.013  -0.255
  504SOL     OW 4861  -3.105  -0.976   4.959
  504SOL    HW1 4862  -3.060  -0.889   4.942
  504SOL    HW2 4863   1.950  -1.049   4.960
  505SOL     OW 4864   8.335   0.077   8.330
  505SOL    HW1 4865   8.424   0.031   8.324
  505SOL    HW2 4866   8.341   0.166   8.284
  506SOL     OW 4867   4.016  -3.878   3.854
  506SOL    HW1 4868   4.064   1.111   3.766
  506SOL    HW2 4869  -0.947  -3.963   3.901
  507SOL     OW 4870   4.801   6.006   1.764
  507SOL    HW1 4871   4.824   6.026   1.859
  507SOL    HW2 4872   4.702   6.011   1.752
  508SOL     OW 4873   4.126  -2.729   5.726
  508SOL    HW1 4874   4.149  -2.804  13.766
  508SOL    HW2 4875   4.069  -2.764  -2.325
  509SOL     OW 4876   4.917   5.729  -4.668
  509SOL    HW1 4877   0.010   5.736  -4.607
  509SOL    HW2 4878  -0.077   5.812  -4.722
  510SOL     OW 4879   6.233   2.917   7.283
  510SOL    HW1 4880   6.283   3.002   7.303
  510SOL    HW2 4881   6.167   2.934   7.210
  511SOL     OW 4882   2.871  -1.172 -12.607
  511SOL    HW1 4883   7.815  -1.120 -12.533
  511SOL    HW2 4884   2.941  -1.117 -12.651
  512SOL     OW 4885   0.788   5.633  -3.165
  512SOL    HW1 4886   0.762   5.643  -3.261
  512SOL    HW2 4887   0.855   5.703  -3.141
  513SOL     OW 4888   0.218   2.970   3.249
  513SOL    HW1 4889   0.291  -2.079   3.227
  513SOL    HW2 4890   0.170  -2.047   3.331
  514SOL     OW 4891  -4.237   0.250  -3.537
  514SOL    HW1 4892  -4.304   0.267  -3.464
  514SOL    HW2 4893  -4.217   0.335  -3.585
  515SOL     OW 4894   2.587   4.543  -2.993
  515SOL    HW1 4895   2.647   4.610  -3.037
  515SOL    HW2 4896   2.527   4.590  -2.928
  516SOL     OW 4897  -6.096   5.037   9.223
  516SOL    HW1 4898  -6.040   5.119   9.236
  516SOL    HW2 4899  -6.105   5.018   9.125
  517SOL     OW 4900   4.058   3.490  11.407
  517SOL    HW1 4901   8.967   3.477   3.493
  517SOL    HW2 4902   9.086   3.401   3.412
  518SOL     OW 4903   0.513   4.625  -3.168
  518SOL    HW1 4904   0.479   4.550  -3.225
  518SOL    HW2 4905   0.609   4.643  -3.190
  519SOL     OW 4906   3.424   4.347  15.515
  519SOL    HW1 4907   3.368   4.429  15.521
  519SOL    HW2 4908   3.369   4.271  15.480
  520SOL     OW 4909   0.353  12.038 -11.016
  520SOL    HW1 4910   0.304  11.954 -10.992
  520SOL    HW2 4911   0.438  12.014 -11.064
  521SOL     OW 4912   3.896  -0.088  14.998
  521SOL    HW1 4913   3.850  -0.004  15.025
  521SOL    HW2 4914   3.848  -0.166  15.038
  522SOL     OW 4915   3.322  -0.735   5.339
  522SOL    HW1 4916   3.407  -0.726   5.392
  522SOL    HW2 4917  -1.710  -0.647   5.333
  523SOL     OW 4918   4.135   5.680  10.863
  523SOL    HW1 4919   4.207   5.744  10.835
  523SOL    HW2 4920   4.124   5.610  10.793
  524SOL     OW 4921  -2.833   6.134   1.397
  524SOL    HW1 4922  -2.848   1.239   1.360
  524SOL    HW2 4923   2.152   6.067   1.322
  525SOL     OW 4924   7.788   2.587   5.507
  525SOL    HW1 4925   7.738   2.672   5.493
  525SOL    HW2 4926   7.885   2.606   5.519
  526SOL     OW 4927   7.384   9.088  -4.449
  526SOL    HW1 4928   7.307   9.130  -4.497
  526SOL    HW2 4929   7.350   9.035  -4.371
  527SOL     OW 4930   5.919   0.537  -3.991
  527SOL    HW1 4931   5.987   0.515  -3.921
  527SOL    HW2 4932   5.925   0.634  -4.013
  528SOL     OW 4933   8.617   0.682   5.151
  528SOL    HW1 4934   8.561   0.612  -2.871
  528SOL    HW2 4935   8.710   0.679  13.092
  529SOL     OW 4936  -0.412  -4.301   4.865
  529SOL    HW1 4937  -0.432  -4.328   4.771
  529SOL    HW2 4938  -0.482  -4.339   4.926
  530SOL     OW 4939   4.508  -1.378   0.320
  530SOL    HW1 4940   4.517  -1.470   0.358
  530SOL    HW2 4941   4.419  -1.339   0.346
  531SOL     OW 4942   5.668  11.122   2.149
  531SOL    HW1 4943   5.712  11.045   2.194
  531SOL    HW2 4944   5.569  11.109   2.150
  532SOL     OW 4945   5.733   1.310  -6.079
  532SOL    HW1 4946   5.641   1.302  -6.040
  532SOL    HW2 4947   5.736   1.260  -6.166
  533SOL     OW 4948   4.298  -1.872   6.239
  533SOL    HW1 4949  -0.776  -1.881  -1.690
  533SOL    HW2 4950   4.372  -1.904   6.299
  534SOL     OW 4951  -1.026  14.861 -12.417
  534SOL    HW1 4952   3.870  14.824 -12.391
  534SOL    HW2 4953  -1.031   4.925 -12.510
  535SOL     OW 4954  -0.123   8.429  20.229
  535SOL    HW1 4955  -0.064   8.429  20.148
  535SOL    HW2 4956  -5.200   8.395  20.204
  536SOL     OW 4957   1.302   0.155   8.660
  536SOL    HW1 4958   1.398   0.155   8.687
  536SOL    HW2 4959   1.276   0.065   8.627
  537SOL     OW 4960   0.157   6.103   3.411
  537SOL    HW1 4961   5.049   6.106   3.444
  537SOL    HW2 4962   0.213   1.183   3.461
  538SOL     OW 4963   3.143   4.604  -1.552
  538SOL    HW1 4964  -1.873   4.698  -1.535
  538SOL    HW2 4965   3.081   4.561  -1.618
  539SOL     OW 4966  -7.905   1.098   6.041
  539SOL    HW1 4967  -7.858   1.033   6.102
  539SOL    HW2 4968  -7.955   1.047   5.971
  540SOL     OW 4969   2.928  -1.221   2.902
  540SOL    HW1 4970   2.970  -1.300   2.948
  540SOL    HW2 4971   2.829  -1.228   2.907
  541SOL     OW 4972   4.490  10.609  -4.117
  541SOL    HW1 4973   4.540  10.604  -4.203
  541SOL    HW2 4974   4.552  10.585  -4.042
  542SOL     OW 4975  -2.108   5.181  -8.171
  542SOL    HW1 4976  -2.089   5.083  -8.172
  542SOL    HW2 4977  -2.162   5.204 -16.067
  543SOL     OW 4978   6.265  -4.044  13.873
  543SOL    HW1 4979   6.331  -4.086  13.811
  543SOL    HW2 4980   6.203  -3.985  13.821
  544SOL     OW 4981  -0.157   2.930   1.600
  544SOL    HW1 4982  -0.100   2.890   1.528
  544SOL    HW2 4983  -0.236   2.870   1.617
  545SOL     OW 4984   8.793   0.179  -0.947
  545SOL    HW1 4985   8.835   0.241  -1.013
  545SOL    HW2 4986   8.806   0.216  -0.855
  546SOL     OW 4987   0.857   0.863  -8.236
  546SOL    HW1 4988   0.849   0.894  -8.331
  546SOL    HW2 4989   0.954  -4.135  -8.213
  547SOL     OW 4990   5.393   2.540  -5.460
  547SOL    HW1 4991   5.394  -2.522  -5.523
  547SOL    HW2 4992   5.351   2.513  -5.374
  548SOL     OW 4993   3.950   5.654   7.942
  548SOL    HW1 4994   3.970   5.723   8.012
  548SOL    HW2 4995   3.856   5.621   7.953
  549SOL     OW 4996   3.510   3.622   4.552
  549SOL    HW1 4997   3.601   3.661   4.567
  549SOL    HW2 4998   3.479   3.577   4.636
  550SOL     OW 4999  -0.189   7.238  -9.932
  550SOL    HW1 5000  -0.199   7.232  -9.832
  550SOL    HW2 5001  -0.277   7.221  -9.975
  551SOL     OW 5002   7.095  -4.999   7.522
  551SOL    HW1 5003   7.024  -4.942   7.481
  551SOL    HW2 5004   7.157  -4.942   7.576
  552SOL     OW 5005   2.163   5.664  -3.789
  552SOL    HW1 5006   2.188   5.597  -3.858
  552SOL    HW2 5007   2.186   5.756  -3.821
  553SOL     OW 5008   7.399   1.967  10.498
  553SOL    HW1 5009   7.451   1.971  10.583
  553SOL    HW2 5010   7.457   1.934  10.424
  554SOL     OW 5011   4.365   1.276  -1.092
  554SOL    HW1 5012   4.363   1.306  -1.187
  554SOL    HW2 5013  -0.601   1.178  -1.088
  555SOL     OW 5014  -0.735  -5.884   2.671
  555SOL    HW1 5015   4.217  -5.873  -5.400
  555SOL    HW2 5016  -0.637  -0.917   2.669
  556SOL     OW 5017  -1.623  -5.900  -5.263
  556SOL    HW1 5018  -1.596  -1.007  -5.285
  556SOL    HW2 5019  -1.599  -0.853  -5.339
  557SOL     OW 5020   2.900   7.012   5.413
  557SOL    HW1 5021   2.802   7.032   5.412
  557SOL    HW2 5022   2.914   6.915   5.389
  558SOL     OW 5023   6.108   5.109   6.318
  558SOL    HW1 5024   6.172   5.034   6.307
  558SOL    HW2 5025   6.152  10.181   6.293
  559SOL     OW 5026   4.380   5.136  15.785
  559SOL    HW1 5027   4.419   5.045  15.795
  559SOL    HW2 5028   4.435   5.201  15.838
  560SOL     OW 5029  -0.535   5.994  18.385
  560SOL    HW1 5030  -0.612   5.975  18.324
  560SOL    HW2 5031  -0.450   5.987  18.334
  561SOL     OW 5032   0.263   2.062   7.210
  561SOL    HW1 5033   0.328   2.011   7.267
  561SOL    HW2 5034   0.256   2.156   7.243
  562SOL     OW 5035  -5.138  -0.344   6.519
  562SOL    HW1 5036  -5.067   4.710   6.503
  562SOL    HW2 5037  -5.118  -0.426   6.465
  563SOL     OW 5038   3.896   1.827   3.089
  563SOL    HW1 5039   3.892   1.735   3.127
  563SOL    HW2 5040   3.804   1.867   3.087
  564SOL     OW 5041   1.047  -1.485   2.461
  564SOL    HW1 5042   1.047  -1.477   2.362
  564SOL    HW2 5043   0.995  -1.409   2.501
  565SOL     OW 5044   9.146  -0.494  -7.729
  565SOL    HW1 5045   9.110  -0.578  -7.688
  565SOL    HW2 5046   9.076  -0.452  -7.787
  566SOL     OW 5047   1.084   3.352   7.710
  566SOL    HW1 5048   1.102   3.445   7.740
  566SOL    HW2 5049   1.038   3.301   7.783
  567SOL     OW 5050  -1.209   0.721   7.140
  567SOL    HW1 5051  -1.284   0.702   7.204
  567SOL    HW2 5052  -1.228  -4.180   7.091
  568SOL     OW 5053  -1.479   4.194  16.266
  568SOL    HW1 5054  -1.556   4.130   8.291
  568SOL    HW2 5055  -1.399   4.147  16.230
  569SOL     OW 5056   2.689   4.124   5.581
  569SOL    HW1 5057   2.776   4.093   5.543
  569SOL    HW2 5058   2.703   4.212   5.628
  570SOL     OW 5059  -1.652   0.529  -5.399
  570SOL    HW1 5060  -1.621   5.598  -5.444
  570SOL    HW2 5061  -1.609   0.449  -5.441
  571SOL     OW 5062   4.254   0.368  -9.455
  571SOL    HW1 5063   4.204   0.436  -9.402
  571SOL    HW2 5064   4.294   0.302 -17.371
  572SOL     OW 5065   5.564   1.621   4.078
  572SOL    HW1 5066   5.503   1.642   4.001
  572SOL    HW2 5067   5.642   1.568   4.046
  573SOL     OW 5068  -0.250  12.672  11.924
  573SOL    HW1 5069   4.687  12.667  12.011
  573SOL    HW2 5070  -0.292  12.609  11.858
  574SOL     OW 5071   4.214   4.535  12.647
  574SOL    HW1 5072   4.116   4.519  12.645
  574SOL    HW2 5073   4.249   4.517  12.739
  575SOL     OW 5074  -0.934  -1.078   5.803
  575SOL    HW1 5075  -0.854  -1.018   5.806
  575SOL    HW2 5076  -0.916   3.824   5.855
  576SOL     OW 5077  -3.256   9.098   5.837
  576SOL    HW1 5078  -3.342   4.117   5.786
  576SOL    HW2 5079  -3.211   9.188   5.834
  577SOL     OW 5080   5.718   2.134  13.693
  577SOL    HW1 5081   5.812   2.102  13.700
  577SOL    HW2 5082   5.697   2.194  13.770
  578SOL     OW 5083   9.572  -5.242   4.689
  578SOL    HW1 5084   9.596  -0.352   4.703
  578SOL    HW2 5085   9.486  -0.250   4.638
  579SOL     OW 5086   1.263   6.659  -7.738
  579SOL    HW1 5087   1.311   6.576  -7.710
  579SOL    HW2 5088   1.325  11.702  -7.792
  580SOL     OW 5089  -3.456  -2.496   5.571
  580SOL    HW1 5090  -3.528  -2.564   5.587
  580SOL    HW2 5091  -3.460  -2.466   5.476
  581SOL     OW 5092   4.282  -0.925  13.793
  581SOL    HW1 5093   4.299  -0.855  13.724
  581SOL    HW2 5094   9.266  -0.883  13.883
  582SOL     OW 5095   5.149   8.240   3.443
  582SOL    HW1 5096   5.146   8.181   3.524
  582SOL    HW2 5097   5.128   8.334   3.469
  583SOL     OW 5098  -5.117  -1.880   0.549
  583SOL    HW1 5099  -5.113  -1.910  -7.523
  583SOL    HW2 5100  -0.091   3.035  -7.368
  584SOL     OW 5101   4.570   4.642  11.619
  584SOL    HW1 5102   4.662   4.633  11.583
  584SOL    HW2 5103   4.559   4.583  11.699
  585SOL     OW 5104   9.646   6.151   5.411
  585SOL    HW1 5105   9.702   6.181   5.334
  585SOL    HW2 5106   9.550   6.151   5.385
  586SOL     OW 5107  12.514   4.745  -5.009
  586SOL    HW1 5108  12.471   4.806  -4.942
  586SOL    HW2 5109  12.585   4.691  -4.964
  587SOL     OW 5110  -0.405  -4.082   3.601
  587SOL    HW1 5111   4.606  -4.164   3.550
  587SOL    HW2 5112  -0.504   0.918   3.593
  588SOL     OW 5113  -4.759   5.346  10.260
  588SOL    HW1 5114   0.154   5.405  10.294
  588SOL    HW2 5115  -4.767   0.350  10.161
  589SOL     OW 5116  -0.536   5.798   0.704
  589SOL    HW1 5117  -0.610   5.863   0.715
  589SOL    HW2 5118  -0.507   5.764   0.793
  590SOL     OW 5119  -2.503   0.327   9.385
  590SOL    HW1 5120  -2.444   0.285   9.455
  590SOL    HW2 5121  -2.554   0.256   1.361
  591SOL     OW 5122  -1.009   5.022  13.249
  591SOL    HW1 5123  -0.967   5.083  13.182
  591SOL    HW2 5124  -1.043   5.075  13.326
  592SOL     OW 5125   3.354   5.331   2.010
  592SOL    HW1 5126   3.279   5.366   1.953
  592SOL    HW2 5127   3.395   5.251   1.966
  593SOL     OW 5128   0.778   5.353   6.369
  593SOL    HW1 5129   0.796   5.336   6.466
  593SOL    HW2 5130   0.814   5.442   6.343
  594SOL     OW 5131   8.907  -0.610  -4.188
  594SOL    HW1 5132   8.963  -0.534  -4.156
  594SOL    HW2 5133   3.829  -0.577   3.769
  595SOL     OW 5134  -0.322   1.422  16.478
  595SOL    HW1 5135  -0.390   1.349  16.492
  595SOL    HW2 5136  -0.275   1.406  16.391
  596SOL     OW 5137  -4.208   1.102  -3.000
  596SOL    HW1 5138  -4.194   1.152  -3.086
  596SOL    HW2 5139  -4.180   1.159  -2.923
  597SOL     OW 5140   0.495  -3.798  -3.187
  597SOL    HW1 5141   0.537   1.276  -3.209
  597SOL    HW2 5142   0.445   1.195  -3.101
  598SOL     OW 5143   3.987  -0.072  -3.959
  598SOL    HW1 5144  -1.051  -0.156  -3.972
  598SOL    HW2 5145   4.079   4.890  -3.927
  599SOL     OW 5146  -2.617  -0.032  -1.024
  599SOL    HW1 5147  -2.654  -0.032  -1.117
  599SOL    HW2 5148  -2.619  -0.125  -0.986
  600SOL     OW 5149   5.288  -0.145  10.051
  600SOL    HW1 5150   5.353  -0.069  10.051
  600SOL    HW2 5151   5.195  -0.110  10.054
  601SOL     OW 5152   7.442  -4.524  -0.677
  601SOL    HW1 5153   2.453  -4.434  -0.720
  601SOL    HW2 5154   2.544  -4.568  -0.698
  602SOL     OW 5155   8.010   0.324   3.178
  602SOL    HW1 5156   3.086   0.251   3.206
  602SOL    HW2 5157   7.991   0.382   3.258
  603SOL     OW 5158  -3.921   3.790   1.820
  603SOL    HW1 5159  -3.895   3.849   1.743
  603SOL    HW2 5160   1.113   3.703  -6.164
  604SOL     OW 5161  -6.382  -0.659   1.957
  604SOL    HW1 5162  -6.364  -0.595   1.883
  604SOL    HW2 5163  -6.299  -0.671   2.012
  605SOL     OW 5164  -7.471  -4.630  -2.347
  605SOL    HW1 5165  -7.372  -4.627  -2.334
  605SOL    HW2 5166  -7.508  -4.711  -2.303
  606SOL     OW 5167   4.997   3.683   5.825
  606SOL    HW1 5168   5.053   3.725   5.753
  606SOL    HW2 5169   4.913   3.736   5.837
  607SOL     OW 5170  11.920  10.255   7.132
  607SOL    HW1 5171   2.047  10.233   7.136
  607SOL    HW2 5172  11.889  10.250   7.038
  608SOL     OW 5173  -1.699   5.860   7.373
  608SOL    HW1 5174  -1.679   5.796   7.299
  608SOL    HW2 5175  -1.615  10.890   7.404
  609SOL     OW 5176   4.579  -3.354 -12.793
  609SOL    HW1 5177   4.529  -3.329 -12.711
  609SOL    HW2 5178   4.573   1.532 -12.807
  610SOL     OW 5179  -2.987   5.906  -0.362
  610SOL    HW1 5180  -2.948   5.865  -0.445
  610SOL    HW2 5181  -2.917   5.910  -0.291
  611SOL     OW 5182   6.999   1.352  -1.892
  611SOL    HW1 5183   7.011   1.258  -1.925
  611SOL    HW2 5184   6.929   1.353  -1.820
  612SOL     OW 5185   3.071   5.187  13.766
  612SOL    HW1 5186   7.978   5.135  13.798
  612SOL    HW2 5187   8.083   5.155  13.675
  613SOL     OW 5188   2.372   0.139   6.018
  613SOL    HW1 5189   2.448   0.194   6.054
  613SOL    HW2 5190   2.285   0.185   6.037
  614SOL     OW 5191  -4.589  11.331  15.902
  614SOL    HW1 5192  -4.666  11.297  15.848
  614SOL    HW2 5193  -4.623  11.395  15.971
  615SOL     OW 5194   0.095   4.836   7.207
  615SOL    HW1 5195   0.136   4.921   7.242
  615SOL    HW2 5196   0.132   4.758   7.257
  616SOL     OW 5197   3.154   2.841   5.956
  616SOL    HW1 5198   3.131   2.919   6.015
  616SOL    HW2 5199   3.073   2.784   5.944
  617SOL     OW 5200  -2.124  -0.006  13.809
  617SOL    HW1 5201  -2.130  -0.043  13.717
  617SOL    HW2 5202  -2.137  -0.079  13.876
  618SOL     OW 5203   2.021   6.079   7.263
  618SOL    HW1 5204   2.032   6.107   7.167
  618SOL    HW2 5205   2.104   6.032   7.293
  619SOL     OW 5206   0.264  -4.056  -1.904
  619SOL    HW1 5207   0.358  -4.086   6.088
  619SOL    HW2 5208   0.236  -3.993  -1.832
  620SOL     OW 5209  -3.015  -0.107  14.403
  620SOL    HW1 5210  -3.089  -0.069  -1.495
  620SOL    HW2 5211  -2.947  -0.149   6.486
  621SOL     OW 5212   0.679  -2.392   7.704
  621SOL    HW1 5213   0.748  -2.460   7.729
  621SOL    HW2 5214   0.605  -2.394   7.770
  622SOL     OW 5215   0.497  12.170   0.098
  622SOL    HW1 5216   0.541  12.201   0.013
  622SOL    HW2 5217   0.549  12.202   0.176
  623SOL     OW 5218   0.765   6.587  -1.038
  623SOL    HW1 5219   0.729   6.677  -1.012
  623SOL    HW2 5220   0.836   6.560  -0.974
  624SOL     OW 5221   3.497   4.892  -5.956
  624SOL    HW1 5222   3.487   4.801  -5.995
  624SOL    HW2 5223   3.586   4.930  -5.982
  625SOL     OW 5224  -0.266   3.208 -15.185
  625SOL    HW1 5225  -0.365  -1.778 -15.175
  625SOL    HW2 5226  -0.240  -1.821 -15.271
  626SOL     OW 5227   5.179   5.736  -2.919
  626SOL    HW1 5228   5.208   5.826  -2.953
  626SOL    HW2 5229   5.192   5.667  -2.991
  627SOL     OW 5230  -4.001   0.145  -3.075
  627SOL    HW1 5231   0.945   0.220  -3.128
  627SOL    HW2 5232   5.898   0.089  -3.037
  628SOL     OW 5233   1.326  -4.243   7.082
  628SOL    HW1 5234   1.303  -4.332   7.120
  628SOL    HW2 5235   1.320  -4.174   7.154
  629SOL     OW 5236  -1.051  -0.747 -13.484
  629SOL    HW1 5237  -0.953  -0.765 -13.474
  629SOL    HW2 5238  -1.092  -0.820 -13.539
  630SOL     OW 5239   1.120  -0.520   2.872
  630SOL    HW1 5240   1.098  -0.457   2.797
  630SOL    HW2 5241   1.200  -0.486   2.922
  631SOL     OW 5242   0.438   3.471   2.829
  631SOL    HW1 5243  -4.568   3.373   2.837
  631SOL    HW2 5244   0.528  -1.496   2.867
  632SOL     OW 5245   1.605  -2.063  -9.625
  632SOL    HW1 5246   1.702  -2.078  -1.626
  632SOL    HW2 5247   1.592  -1.971  -1.683
  633SOL     OW 5248   0.196   7.329   6.467
  633SOL    HW1 5249   0.222   7.292   6.556
  633SOL    HW2 5250   0.277  12.355   6.423
  634SOL     OW 5251  -1.093  -0.625   9.092
  634SOL    HW1 5252  -1.154  -0.604   9.169
  634SOL    HW2 5253  -1.055  -0.717   9.104
  635SOL     OW 5254   2.642   2.046   5.153
  635SOL    HW1 5255   2.598   2.135   5.166
  635SOL    HW2 5256   2.617   1.985  13.205
  636SOL     OW 5257   8.261   4.486  -6.607
  636SOL    HW1 5258   8.177   4.455  -6.651
  636SOL    HW2 5259   8.337   4.426  -6.632
  637SOL     OW 5260  -4.537   0.128 -11.063
  637SOL    HW1 5261  -4.555   0.033 -11.087
  637SOL    HW2 5262  -4.618   0.169 -11.021
  638SOL     OW 5263  -0.995   1.281  -4.760
  638SOL    HW1 5264  -1.037   1.350  -4.818
  638SOL    HW2 5265  -0.916   1.241  -4.807
  639SOL     OW 5266   1.365   3.524   2.279
  639SOL    HW1 5267   1.428   3.494   2.207
  639SOL    HW2 5268   1.403   3.603   2.326
  640SOL     OW 5269   0.715  -0.552 -12.965
  640SOL    HW1 5270   5.786  -0.594 -12.934
  640SOL    HW2 5271   0.736  -0.476 -13.026
  641SOL     OW 5272   6.047   3.532  -5.792
  641SOL    HW1 5273   6.127   3.473   2.171
  641SOL    HW2 5274   6.071   3.627   2.167
  642SOL     OW 5275  10.186   5.845  -8.092
  642SOL    HW1 5276  10.186  10.928  -8.115
  642SOL    HW2 5277  10.198   5.833  -7.994
  643SOL     OW 5278   6.146  -4.448   3.186
  643SOL    HW1 5279   6.183  -4.436   3.094
  643SOL    HW2 5280   6.068  -4.387   3.198
  644SOL     OW 5281   1.287  14.048   5.401
  644SOL    HW1 5282   6.279  13.991   5.483
  644SOL    HW2 5283   6.236   4.165   5.425
  645SOL     OW 5284   7.703   2.100   4.872
  645SOL    HW1 5285   7.715   2.038   4.949
  645SOL    HW2 5286   7.665   2.187   4.904
  646SOL     OW 5287  -0.834  -1.451  -1.441
  646SOL    HW1 5288   4.245  -1.452  -1.478
  646SOL    HW2 5289  -0.845  -1.373  -1.380
  647SOL     OW 5290  -0.087  12.141   6.867
  647SOL    HW1 5291  -0.019  12.108   6.801
  647SOL    HW2 5292  -0.050  12.136   6.959
  648SOL     OW 5293   0.887   2.062  -0.919
  648SOL    HW1 5294   0.818  -2.906  -0.989
  648SOL    HW2 5295   0.971   2.112  -0.941
  649SOL     OW 5296  -6.579   1.315   1.048
  649SOL    HW1 5297  -6.642   1.238   1.058
  649SOL    HW2 5298  -6.512   1.294   0.977
  650SOL     OW 5299   5.642  -0.311  -8.483
  650SOL    HW1 5300   5.732  -0.351  -8.468
  650SOL    HW2 5301   5.576  -0.352  -0.443
  651SOL     OW 5302  -1.486   6.246  16.602
  651SOL    HW1 5303  -1.438   6.214  16.684
  651SOL    HW2 5304  -1.505   6.344  16.611
  652SOL     OW 5305   6.114   0.895  16.129
  652SOL    HW1 5306   6.114   0.977  16.072
  652SOL    HW2 5307   6.020   0.867   8.169
  653SOL     OW 5308   7.973   0.761   8.879
  653SOL    HW1 5309   8.047   0.760   8.945
  653SOL    HW2 5310   7.899   0.820   8.912
  654SOL     OW 5311   9.477  -0.398  -1.923
  654SOL    HW1 5312   9.404  -0.374  -1.859
  654SOL    HW2 5313   4.455  -5.447  -1.992
  655SOL     OW 5314   0.921   6.936   4.045
  655SOL    HW1 5315   0.993   6.983   3.995
  655SOL    HW2 5316   0.850   7.001   4.071
  656SOL     OW 5317  -3.206  -4.965  -1.385
  656SOL    HW1 5318   1.864  -4.929  -1.346
  656SOL    HW2 5319   1.705  -4.956  -1.319
  657SOL     OW 5320   6.621  12.244  -2.687
  657SOL    HW1 5321   6.600   7.170  -2.729
  657SOL    HW2 5322   6.536  12.293 -10.644
  658SOL     OW 5323   5.729  12.911   5.382
  658SOL    HW1 5324   5.649  12.970   5.371
  658SOL    HW2 5325   5.759  12.879   5.292
  659SOL     OW 5326   0.221   1.452  -0.625
  659SOL    HW1 5327   0.209   1.522  -0.696
  659SOL    HW2 5328   0.290   1.483  -0.559
  660SOL     OW 5329   3.226   1.975  13.945
  660SOL    HW1 5330   3.223   2.066  13.985
  660SOL    HW2 5331  -1.851   1.951  13.910
  661SOL     OW 5332   0.737   5.833   5.907
  661SOL    HW1 5333   0.783   5.757   5.861
  661SOL    HW2 5334   0.726   5.909   5.843
  662SOL     OW 5335  -3.909  -1.291  -2.489
  662SOL    HW1 5336  -3.887  -1.333  -2.577
  662SOL    HW2 5337  -3.928  -1.194  -2.502
  663SOL     OW 5338  -4.605   3.800   9.770
  663SOL    HW1 5339   0.408   3.828   9.863
  663SOL    HW2 5340  -4.700   3.828   9.753
  664SOL     OW 5341  -4.698   5.627  -8.495
  664SOL    HW1 5342  -4.783   5.640  -8.444
  664SOL    HW2 5343  -4.621   5.619  -8.432
  665SOL     OW 5344   5.771   9.261   7.240
  665SOL    HW1 5345   5.858   9.308   7.229
  665SOL    HW2 5346   5.780   9.166   7.211
  666SOL     OW 5347   0.904   4.472   8.416
  666SOL    HW1 5348   0.882   4.393   8.358
  666SOL    HW2 5349   5.867   4.556   8.368
  667SOL     OW 5350   1.026   5.555  -1.207
  667SOL    HW1 5351   1.059   5.530   6.862
  667SOL    HW2 5352   0.954   5.491  -1.234
  668SOL     OW 5353   3.327  -4.441  14.216
  668SOL    HW1 5354   3.297   0.629  14.173
  668SOL    HW2 5355  -1.685   0.545  14.313
  669SOL     OW 5356   4.515   4.074  10.586
  669SOL    HW1 5357   4.542   4.132  18.487
  669SOL    HW2 5358   4.559   4.106  10.670
  670SOL     OW 5359 -10.877  -5.139  -2.211
  670SOL    HW1 5360 -10.921  -5.091  -2.135
  670SOL    HW2 5361 -10.853  -5.073 -10.259
  671SOL     OW 5362  -0.601   9.036   4.818
  671SOL    HW1 5363  -0.592   8.941   4.787
  671SOL    HW2 5364  -0.524   9.090   4.784
  672SOL     OW 5365  -0.961   3.481  16.001
  672SOL    HW1 5366  -0.868   3.500  16.032
  672SOL    HW2 5367  -0.958   3.436  15.912
  673SOL     OW 5368   4.966  -1.900  -1.991
  673SOL    HW1 5369   4.975  -1.863  -1.899
  673SOL    HW2 5370   5.006  -1.836  -2.057
  674SOL     OW 5371   1.356   3.516  -7.222
  674SOL    HW1 5372   1.316   3.606   0.775
  674SOL    HW2 5373   1.428   3.496  -7.156
  675SOL     OW 5374  13.469   2.913  -1.771
  675SOL    HW1 5375  13.549   2.858  -1.796
  675SOL    HW2 5376  13.403   2.854  -1.724
  676SOL     OW 5377   1.199  -4.991  -8.187
  676SOL    HW1 5378   1.120  -0.046  -0.163
  676SOL    HW2 5379   1.213  -4.898  -8.153
  677SOL     OW 5380  -6.280   5.069   3.792
  677SOL    HW1 5381  -6.270   5.103   3.699
  677SOL    HW2 5382  -6.307   4.972   3.788
  678SOL     OW 5383   0.771   5.266  -6.853
  678SOL    HW1 5384   5.816   0.201  -6.843
  678SOL    HW2 5385   0.807   5.341  -6.798
  679SOL     OW 5386  -1.116   5.245   2.401
  679SOL    HW1 5387  -1.151   5.152   2.401
  679SOL    HW2 5388  -1.190   5.309   2.420
  680SOL     OW 5389  -1.903   0.711   5.212
  680SOL    HW1 5390  -1.803   0.719   5.215
  680SOL    HW2 5391  -1.944   0.788   5.260
  681SOL     OW 5392   3.467   4.552  -5.739
  681SOL    HW1 5393   3.395   4.511  -5.795
  681SOL    HW2 5394   3.463   4.652  -5.747
  682SOL     OW 5395  -0.258   0.797  -5.078
  682SOL    HW1 5396  -0.247   0.702  -5.108
  682SOL    HW2 5397  -0.176   0.849  -5.100
  683SOL     OW 5398   0.660   4.338   5.806
  683SOL    HW1 5399   0.579   4.397   5.806
  683SOL    HW2 5400   0.733   4.383   5.857
  684SOL     OW 5401  -4.222  -5.275   8.269
  684SOL    HW1 5402  -4.237  -5.360   8.219
  684SOL    HW2 5403  -4.236  -0.212   8.208
  685SOL     OW 5404   6.049  -3.836  -2.533
  685SOL    HW1 5405   6.115  -3.786  -2.589
  685SOL    HW2 5406   5.978  -3.773  -2.501
  686SOL     OW 5407  -3.408   4.909  16.948
  686SOL    HW1 5408  -3.328   4.960  16.978
  686SOL    HW2 5409  -3.383   4.813  16.933
  687SOL     OW 5410  -1.037   5.147 -11.373
  687SOL    HW1 5411  -1.113   5.171  -3.335
  687SOL    HW2 5412  -0.996   5.231  -3.432
  688SOL     OW 5413  -5.802   4.177   0.018
  688SOL    HW1 5414  -0.838   4.268  -0.016
  688SOL    HW2 5415  -5.713   4.180   0.065
  689SOL     OW 5416   3.389   9.329 -12.293
  689SOL    HW1 5417   3.405   4.416 -12.360
  689SOL    HW2 5418   3.335   9.256 -12.335
  690SOL     OW 5419  -5.115  17.232   4.653
  690SOL    HW1 5420  -5.195  17.279   4.692
  690SOL    HW2 5421  -5.061  12.310   4.598
  691SOL     OW 5422   4.697  -1.914   6.106
  691SOL    HW1 5423   4.657  -1.908   6.198
  691SOL    HW2 5424   4.717  -2.010   6.085
  692SOL     OW 5425   8.356  -1.856  -9.897
  692SOL    HW1 5426   8.347  -1.878  -9.995
  692SOL    HW2 5427   8.395  -1.935  -9.849
  693SOL     OW 5428  -0.328   1.516  -2.288
  693SOL    HW1 5429   4.702   1.457  -2.221
  693SOL    HW2 5430   4.611   1.461  -2.356
  694SOL     OW 5431   5.717  10.894  11.296
  694SOL    HW1 5432   5.723  10.885  11.197
  694SOL    HW2 5433   5.807  10.879  11.337
  695SOL     OW 5434   8.485   5.859   3.905
  695SOL    HW1 5435   8.451   5.839   3.996
  695SOL    HW2 5436   8.560   5.925   3.911
  696SOL     OW 5437   5.495   5.748  -4.245
  696SOL    HW1 5438   5.488   5.662   3.781
  696SOL    HW2 5439   5.560   0.822  -4.198
  697SOL     OW 5440  11.863   7.278   5.761
  697SOL    HW1 5441   6.898   7.285   5.859
  697SOL    HW2 5442  11.926   7.213   5.718
  698SOL     OW 5443  -0.030  -7.575   7.190
  698SOL    HW1 5444  -0.109  -7.629   7.218
  698SOL    HW2 5445  -0.060  -7.482   7.166
  699SOL     OW 5446   3.959  -0.924   8.097
  699SOL    HW1 5447   3.876  -0.882   8.059
  699SOL    HW2 5448  -0.947  -0.887   8.051
  700SOL     OW 5449   6.522   4.390   6.884
  700SOL    HW1 5450   6.471   4.447   6.948
  700SOL    HW2 5451   6.562   4.448   6.812
  701SOL     OW 5452  -5.042  -1.034  12.568
  701SOL    HW1 5453  -5.041  -1.134  12.563
  701SOL    HW2 5454  -4.950  -0.998  12.554
  702SOL     OW 5455  -1.334   0.927  -1.224
  702SOL    HW1 5456  -1.379   1.013  -9.227
  702SOL    HW2 5457  -1.334   0.918  -9.102
  703SOL     OW 5458   8.334   9.619  -1.117
  703SOL    HW1 5459   8.430   9.598  -1.134
  703SOL    HW2 5460   8.312   9.599  -1.022
  704SOL     OW 5461   8.505  -0.962  -4.924
  704SOL    HW1 5462   8.503  -0.971   2.954
  704SOL    HW2 5463   8.597  -0.933   3.082
  705SOL     OW 5464  15.781  -2.841  -2.538
  705SOL    HW1 5465  15.724  -2.836  -2.456
  705SOL    HW2 5466  20.715  -7.794  -2.617
  706SOL     OW 5467   4.544   0.312  -8.660
  706SOL    HW1 5468   4.448   0.340  -8.664
  706SOL    HW2 5469   4.565   0.278  -8.568
  707SOL     OW 5470   1.105  10.841   8.791
  707SOL    HW1 5471  -3.910  10.830   8.696
  707SOL    HW2 5472   1.025  10.836   8.851
  708SOL     OW 5473   7.758   3.694   5.318
  708SOL    HW1 5474   7.709   3.710   5.404
  708SOL    HW2 5475   7.784   3.782   5.278
  709SOL     OW 5476   0.683  10.896   3.844
  709SOL    HW1 5477   0.740  10.930   3.769
  709SOL    HW2 5478   0.741  10.880   3.925
  710SOL     OW 5479  -3.843   6.408  -1.620
  710SOL    HW1 5480  -3.810   6.338  -1.684
  710SOL    HW2 5481   1.049   6.389  -1.594
  711SOL     OW 5482   6.272   5.854   6.198
  711SOL    HW1 5483   6.368   5.827   6.190
  711SOL    HW2 5484   6.236   5.872   6.106
  712SOL     OW 5485   9.236   5.333   7.196
  712SOL    HW1 5486  14.246   5.286   7.111
  712SOL    HW2 5487   9.191   5.268   7.258
  713SOL     OW 5488  10.513  16.459   6.119
  713SOL    HW1 5489  10.475  16.397   6.187
  713SOL    HW2 5490  10.612  16.463   6.129
  714SOL     OW 5491   5.004   7.428   4.125
  714SOL    HW1 5492   4.973  12.497   4.171
  714SOL    HW2 5493   5.080   7.450   4.065
  715SOL     OW 5494  -1.981  -0.695   3.235
  715SOL    HW1 5495  -2.060  -0.695   3.174
  715SOL    HW2 5496   3.088  -0.683   3.181
  716SOL     OW 5497   3.988  -7.792 -13.139
  716SOL    HW1 5498  -0.949  -7.772 -13.054
  716SOL    HW2 5499  -1.071  -2.739 -13.152
  717SOL     OW 5500   9.594  11.623  -4.021
  717SOL    HW1 5501   9.531  11.608  -4.098
  717SOL    HW2 5502   9.604  11.722  -4.006
  718SOL     OW 5503   5.647   9.253  15.476
  718SOL    HW1 5504   5.698   9.289  15.399
  718SOL    HW2 5505   5.703   9.258  15.559
  719SOL     OW 5506  -0.317   1.040  18.721
  719SOL    HW1 5507  -0.413   1.066  18.707
  719SOL    HW2 5508  -0.311   0.941  18.733
  720SOL     OW 5509  -0.451  -0.958 -11.575
  720SOL    HW1 5510  -0.546  -0.991 -11.570
  720SOL    HW2 5511  -0.428  -0.910 -11.491
  721SOL     OW 5512  -1.217  -3.522  -7.236
  721SOL    HW1 5513  -1.306  -3.496  -7.274
  721SOL    HW2 5514  -1.231  -3.579  -7.155
  722SOL     OW 5515  -0.410   2.115   5.895
  722SOL    HW1 5516  -0.475   2.049   5.934
  722SOL    HW2 5517  -0.363   2.074   5.817
  723SOL     OW 5518  10.575   5.972  -3.368
  723SOL    HW1 5519  10.529   6.025  -3.296
  723SOL    HW2 5520  10.661   6.017  -3.392
  724SOL     OW 5521   3.428  -3.995  16.835
  724SOL    HW1 5522   3.347  -3.978  16.891
  724SOL    HW2 5523   3.501  -3.932  16.862
  725SOL     OW 5524   2.198   5.486  -4.258
  725SOL    HW1 5525   2.117   5.538  11.668
  725SOL    HW2 5526   2.281   5.534  -4.285
  726SOL     OW 5527  -0.036  11.238   1.955
  726SOL    HW1 5528  -0.124  11.262   1.915
  726SOL    HW2 5529   0.036  11.297   1.917
  727SOL     OW 5530   1.453   9.227   7.832
  727SOL    HW1 5531   1.358   9.205   7.808
  727SOL    HW2 5532   1.455   9.287   7.911
  728SOL     OW 5533   9.260   0.517  12.000
  728SOL    HW1 5534   9.330   0.559   3.965
  728SOL    HW2 5535   9.282   0.533  12.096
  729SOL     OW 5536   3.950   7.767   5.023
  729SOL    HW1 5537   3.897   7.846   4.992
  729SOL    HW2 5538   4.048   7.790   5.019
  730SOL     OW 5539   6.285   8.313  -6.579
  730SOL    HW1 5540   6.265   3.418  -6.541
  730SOL    HW2 5541   6.327   8.323  -6.669
  731SOL     OW 5542   4.188   2.806  13.453
  731SOL    HW1 5543   4.163   2.894  13.491
  731SOL    HW2 5544   4.110   2.767  13.404
  732SOL     OW 5545   5.483  11.757   3.598
  732SOL    HW1 5546   5.581  11.737   3.594
  732SOL    HW2 5547   5.446  11.756   3.505
  733SOL     OW 5548   5.943   1.592  14.686
  733SOL    HW1 5549   5.965   1.638  14.772
  733SOL    HW2 5550   1.010   6.493  14.680
  734SOL     OW 5551  17.755   0.034   6.702
  734SOL    HW1 5552  17.682   0.078   6.753
  734SOL    HW2 5553  17.742  -0.065   6.704
  735SOL     OW 5554   5.445  -0.051   5.964
  735SOL    HW1 5555   5.490   0.035   5.986
  735SOL    HW2 5556   5.513  -0.119   5.937
  736SOL     OW 5557   0.385   1.976   6.845
  736SOL    HW1 5558   0.434   2.055   6.809
  736SOL    HW2 5559   0.381   1.982   6.945
  737SOL     OW 5560   5.495  11.004   0.751
  737SOL    HW1 5561   5.471   5.959   0.827
  737SOL    HW2 5562   5.556   5.969   0.688
  738SOL     OW 5563  -1.480   4.478  -5.151
  738SOL    HW1 5564  -1.406   4.446  -5.091
  738SOL    HW2 5565  -1.552   4.520  -5.095
  739SOL     OW 5566   3.934   5.529 -18.374
  739SOL    HW1 5567   3.927   5.476 -18.290
  739SOL    HW2 5568   3.855   5.509 -10.455
  740SOL     OW 5569   5.371   3.666  -3.562
  740SOL    HW1 5570   5.416   3.751  -3.589
  740SOL    HW2 5571   5.371   3.659  -3.462
  741SOL     OW 5572   5.828   4.631  -2.942
  741SOL    HW1 5573   5.782   4.631   4.947
  741SOL    HW2 5574   5.919   4.590  -2.952
  742SOL     OW 5575   5.081   0.108   5.491
  742SOL    HW1 5576   5.175   0.103   5.457
  742SOL    HW2 5577   5.076   0.067   5.582
  743SOL     OW 5578  -0.629  -0.249  12.525
  743SOL    HW1 5579  -0.671  -0.163  12.496
  743SOL    HW2 5580  -0.699  -0.309  12.563
  744SOL     OW 5581  -2.267   4.166   4.401
  744SOL    HW1 5582  -2.345   4.227   4.388
  744SOL    HW2 5583  -2.182  -0.766   4.395
  745SOL     OW 5584   8.706  -5.930   0.280
  745SOL    HW1 5585   8.764  -5.947   0.200
  745SOL    HW2 5586   8.671  -6.017   0.315
  746SOL     OW 5587  10.347   3.637   9.107
  746SOL    HW1 5588   5.432   3.667   9.172
  746SOL    HW2 5589   0.419   3.584   9.034
  747SOL     OW 5590   2.479  -1.285  -2.268
  747SOL    HW1 5591   2.444  -1.195  -2.244
  747SOL    HW2 5592   2.448  -1.352  -2.201
  748SOL     OW 5593   2.128   5.615  -0.225
  748SOL    HW1 5594   2.029   5.606  -0.238
  748SOL    HW2 5595   2.149   5.706  -0.190
  749SOL     OW 5596  -0.439  -0.519 -10.590
  749SOL    HW1 5597  -0.392  -0.436 -10.619
  749SOL    HW2 5598  -0.418  -0.593 -10.653
  750SOL     OW 5599   2.812   9.439 -12.419
  750SOL    HW1 5600   2.741   9.371 -12.397
  750SOL    HW2 5601   2.779   9.530 -12.394
  751SOL     OW 5602   5.065  -3.165  -1.047
  751SOL    HW1 5603   0.048  -3.145  -1.140
  751SOL    HW2 5604   0.057   1.725  -1.024
  752SOL     OW 5605   5.154   6.553  -9.951
  752SOL    HW1 5606   0.266   6.570  -9.939
  752SOL    HW2 5607   0.122   6.638  -1.999
  753SOL     OW 5608   1.519   8.973   6.651
  753SOL    HW1 5609  -3.537   8.903   6.639
  753SOL    HW2 5610  -8.370   8.946  -1.375
  754SOL     OW 5611  -0.445   1.749  12.866
  754SOL    HW1 5612  -0.465   1.788   4.800
  754SOL    HW2 5613  -0.529   1.744   4.944
  755SOL     OW 5614   4.273  12.862   8.104
  755SOL    HW1 5615   4.215   7.806   8.146
  755SOL    HW2 5616   4.230   2.922   8.020
  756SOL     OW 5617   2.648  -4.275   0.846
  756SOL    HW1 5618   2.551  -4.250   0.848
  756SOL    HW2 5619   2.701  -4.207   0.895
  757SOL     OW 5620   2.153   7.458 -10.147
  757SOL    HW1 5621   2.176   7.474 -10.243
  757SOL    HW2 5622   2.194   7.372 -10.117
  758SOL     OW 5623  -6.189   8.976   2.802
  758SOL    HW1 5624  -1.286   8.921   2.807
  758SOL    HW2 5625  -6.200   9.058   2.857
  759SOL     OW 5626   2.611   5.645  -3.321
  759SOL    HW1 5627   2.560   5.570  -3.362
  759SOL    HW2 5628   2.665   5.691  -3.392
  760SOL     OW 5629   9.442   3.703 -10.875
  760SOL    HW1 5630   9.460   3.776 -10.809
  760SOL    HW2 5631   9.506   3.711 -10.952
  761SOL     OW 5632   4.382  -0.184   7.535
  761SOL    HW1 5633   4.289  -0.153   7.513
  761SOL    HW2 5634   4.378  -0.266   7.591
  762SOL     OW 5635   7.766  -0.096 -11.966
  762SOL    HW1 5636   7.708  -0.028  -4.034
  762SOL    HW2 5637   2.863  -0.110  -4.043
  763SOL     OW 5638  -0.480   1.711   1.152
  763SOL    HW1 5639  -0.444   1.622   1.123
  763SOL    HW2 5640  -0.406   1.765   1.192
  764SOL     OW 5641   5.237   3.594   3.179
  764SOL    HW1 5642   5.323   3.564   3.137
  764SOL    HW2 5643   5.257   3.661   3.251
  765SOL     OW 5644  -7.363   4.817  12.470
  765SOL    HW1 5645  -7.398   4.786  12.559
  765SOL    HW2 5646  -7.439   4.825  12.406
  766SOL     OW 5647   1.682  -2.395  -2.162
  766SOL    HW1 5648   1.688  -2.417  -2.259
  766SOL    HW2 5649   1.770  -2.414  -2.118
  767SOL     OW 5650  12.610  -0.058   7.816
  767SOL    HW1 5651  12.560  -0.017   7.740
  767SOL    HW2 5652  12.690   4.878  15.759
  768SOL     OW 5653   4.135   0.264  25.585
  768SOL    HW1 5654   9.122   0.174  17.652
  768SOL    HW2 5655   4.043   0.283  17.573
  769SOL     OW 5656   1.312   4.884  -3.194
  769SOL    HW1 5657   1.248  -0.120  -3.120
  769SOL    HW2 5658   1.283   4.966  -3.243
  770SOL     OW 5659   9.341   8.421  15.115
  770SOL    HW1 5660   9.420   8.360   7.135
  770SOL    HW2 5661   9.322   8.448  15.210
  771SOL     OW 5662   0.873   2.770  -8.700
  771SOL    HW1 5663   0.869   2.841  -8.630
  771SOL    HW2 5664   0.962   2.724  -8.695
  772SOL     OW 5665   4.701  -1.167   4.505
  772SOL    HW1 5666   4.624  -1.129   4.454
  772SOL    HW2 5667   4.751  -1.093   4.550
  773SOL     OW 5668  -0.781   9.242  -5.952
  773SOL    HW1 5669  -0.741   9.273  -6.038
  773SOL    HW2 5670   4.136   9.307  -5.922
  774SOL     OW 5671   7.080  -1.123  12.799
  774SOL    HW1 5672   2.086  -1.217  12.834
  774SOL    HW2 5673   7.169  -1.111  12.756
  775SOL     OW 5674   3.789   2.238   4.110
  775SOL    HW1 5675   3.783   2.138   4.108
  775SOL    HW2 5676   3.773   2.269   4.204
  776SOL     OW 5677   2.082   7.067   5.723
  776SOL    HW1 5678  -2.915   7.062  13.601
  776SOL    HW2 5679  -2.936   6.982   5.765
  777SOL     OW 5680   0.615   5.209 -12.426
  777SOL    HW1 5681   0.645   5.206 -12.521
  777SOL    HW2 5682   0.582   5.301 -12.404
  778SOL     OW 5683  -6.920   9.370  -0.007
  778SOL    HW1 5684  -1.947   9.420  -0.092
  778SOL    HW2 5685  -1.996   9.405   0.063
  779SOL     OW 5686   5.588  -1.355  14.793
  779SOL    HW1 5687   5.609  -1.282  22.705
  779SOL    HW2 5688  10.479  -1.387  14.777
  780SOL     OW 5689  -0.829  10.448   6.723
  780SOL    HW1 5690  -5.835  10.540   6.757
  780SOL    HW2 5691   4.236  10.410   6.772
  781SOL     OW 5692  -2.308   5.622   9.895
  781SOL    HW1 5693  -2.241   5.672   9.841
  781SOL    HW2 5694  -2.353   5.554   9.837
  782SOL     OW 5695   5.381   6.534 -12.140
  782SOL    HW1 5696   5.313   6.478 -12.185
  782SOL    HW2 5697   5.470   6.489 -12.144
  783SOL     OW 5698   3.747   4.014   3.730
  783SOL    HW1 5699   3.690   8.917   3.731
  783SOL    HW2 5700   3.699   4.087   3.780
  784SOL     OW 5701  -0.097   5.851  29.193
  784SOL    HW1 5702  -0.083   5.752  29.193
  784SOL    HW2 5703  -0.152   5.877  29.113
  785SOL     OW 5704  -0.429  -1.548  11.256
  785SOL    HW1 5705  -0.383  -1.565  11.169
  785SOL    HW2 5706  -0.453  -1.451  19.239
  786SOL     OW 5707  12.575   7.576  12.974
  786SOL    HW1 5708  12.556   7.641  12.901
  786SOL    HW2 5709  12.600   7.626  13.058
  787SOL     OW 5710  -2.969   4.084   9.454
  787SOL    HW1 5711  -2.947   4.153   1.408
  787SOL    HW2 5712  -3.008   4.004   9.410
  788SOL     OW 5713  -3.658  -3.197  13.687
  788SOL    HW1 5714  -3.683  -3.265  13.618
  788SOL    HW2 5715  -3.688  -3.106  13.657
  789SOL     OW 5716   5.585  -3.623  -4.185
  789SOL    HW1 5717   5.636  -3.621  -4.099
  789SOL    HW2 5718   5.641  -3.667  -4.255
  790SOL     OW 5719   5.551   0.411   2.767
  790SOL    HW1 5720   5.495   0.470   2.710
  790SOL    HW2 5721   5.526   0.423   2.863
  791SOL     OW 5722  -2.648  10.104   4.885
  791SOL    HW1 5723  -2.573  10.127   4.947
  791SOL    HW2 5724  -2.699  10.188   4.862
  792SOL     OW 5725  -4.115   0.928  16.896
  792SOL    HW1 5726  -4.104   1.015  16.945
  792SOL    HW2 5727  -4.131   0.855  16.963
  793SOL     OW 5728   1.584  -1.979  21.923
  793SOL    HW1 5729   1.680  -2.001  21.904
  793SOL    HW2 5730   1.579  -1.910  21.996
  794SOL     OW 5731   1.089  -0.320  -0.094
  794SOL    HW1 5732   1.028  -0.241  -0.091
  794SOL    HW2 5733   1.151  -0.318  -7.992
  795SOL     OW 5734  -8.356  -4.586   6.463
  795SOL    HW1 5735  -8.311  -4.597  -1.426
  795SOL    HW2 5736  -8.291   0.375  -1.587
  796SOL     OW 5737   6.366   8.349 -11.384
  796SOL    HW1 5738   6.366  13.273 -11.463
  796SOL    HW2 5739   6.364   8.295 -11.300
  797SOL     OW 5740   3.312   4.231   9.882
  797SOL    HW1 5741   3.404   4.265   9.899
  797SOL    HW2 5742   3.281   4.178   9.961
  798SOL     OW 5743   5.578   1.056   5.395
  798SOL    HW1 5744   5.570   1.049   5.494
  798SOL    HW2 5745   5.641   1.130   5.371
  799SOL     OW 5746   5.130  -0.050   8.187
  799SOL    HW1 5747   5.082  -0.087   8.267
  799SOL    HW2 5748   0.193  -0.124   8.141
  800SOL     OW 5749  -5.316  -7.806   1.752
  800SOL    HW1 5750  -5.289  -7.875   1.685
  800SOL    HW2 5751  -5.373  -7.737   1.708
  801SOL     OW 5752   2.202   5.160  10.024
  801SOL    HW1 5753   2.228   5.064  10.037
  801SOL    HW2 5754   2.154   5.170   1.960
  802SOL     OW 5755   0.524  -3.688   3.200
  802SOL    HW1 5756   0.476  -3.705   3.113
  802SOL    HW2 5757   0.570  -3.599   3.196
  803SOL     OW 5758   2.749   4.338   2.494
  803SOL    HW1 5759   2.703  -0.585   2.432
  803SOL    HW2 5760   2.689   4.317   2.571
  804SOL     OW 5761   5.060   3.775   9.972
  804SOL    HW1 5762   5.094  -1.200   9.878
  804SOL    HW2 5763   5.109   3.700  10.016
  805SOL     OW 5764   3.438   8.863   4.510
  805SOL    HW1 5765   3.465   8.770   4.537
  805SOL    HW2 5766  -1.506   8.929   4.573
  806SOL     OW 5767   2.610   5.197   1.908
  806SOL    HW1 5768   2.653   5.262   1.971
  806SOL    HW2 5769   2.578   5.117   1.959
  807SOL     OW 5770   4.500   7.409  -2.456
  807SOL    HW1 5771   4.575  12.426  -2.398
  807SOL    HW2 5772   4.530   7.404  -2.551
  808SOL     OW 5773   3.918   5.841  -6.117
  808SOL    HW1 5774   3.904   5.913  -6.048
  808SOL    HW2 5775   3.833   5.826  -6.167
  809SOL     OW 5776   5.726   9.641   6.392
  809SOL    HW1 5777   5.793   9.586   6.343
  809SOL    HW2 5778   5.756   9.653   6.487
  810SOL     OW 5779   3.602  -0.549  -7.493
  810SOL    HW1 5780   3.641  -0.591  -7.411
  810SOL    HW2 5781   3.570  -0.621 -15.532
  811SOL     OW 5782  -5.043  -1.938   5.338
  811SOL    HW1 5783  -5.077  -2.010   5.399
  811SOL    HW2 5784  -4.957  -1.968   5.296
  812SOL     OW 5785  -3.638   7.593  -9.659
  812SOL    HW1 5786  -3.637  12.510  -9.732
  812SOL    HW2 5787  -3.563   7.658  -9.674
  813SOL     OW 5788   2.180  -4.834   1.680
  813SOL    HW1 5789   2.222  -4.747   1.703
  813SOL    HW2 5790   2.103   0.135   1.740
  814SOL     OW 5791   4.630   4.834  -0.660
  814SOL    HW1 5792   4.599   4.859  -0.569
  814SOL    HW2 5793   4.589   4.747  -0.687
  815SOL     OW 5794   2.251   0.016  15.243
  815SOL    HW1 5795   2.221  -0.058  15.182
  815SOL    HW2 5796   7.167   0.034  15.311
  816SOL     OW 5797   7.448  10.746  -2.963
  816SOL    HW1 5798   2.463  10.838  -3.002
  816SOL    HW2 5799   7.396  10.685  -3.023
  817SOL     OW 5800   5.476  -0.020  -0.171
  817SOL    HW1 5801   5.495   0.065  -0.121
  817SOL    HW2 5802   5.407  -0.072  -0.123
  818SOL     OW 5803   9.276   0.719   3.167
  818SOL    HW1 5804   4.238   0.719   3.082
  818SOL    HW2 5805   9.372   0.697   3.148
  819SOL     OW 5806   3.648   0.437   2.481
  819SOL    HW1 5807   3.622   0.527   2.446
  819SOL    HW2 5808   3.598   0.366   2.432
  820SOL     OW 5809  -0.046  -2.664   1.782
  820SOL    HW1 5810   4.905  -2.736   1.843
  820SOL    HW2 5811   5.037   2.305   1.764
  821SOL     OW 5812   0.120  17.197 -10.322
  821SOL    HW1 5813   0.093  17.234 -10.233
  821SOL    HW2 5814   0.182  17.261 -10.367
  822SOL     OW 5815  -0.284   3.509  -4.926
  822SOL    HW1 5816  -0.336   3.581  -4.972
  822SOL    HW2 5817  -0.215   8.460  -4.989
  823SOL     OW 5818  -0.424  -7.390 -12.279
  823SOL    HW1 5819  -0.414  -7.429 -12.370
  823SOL    HW2 5820  -0.521  -7.369  -4.285
  824SOL     OW 5821   9.891   5.386  10.032
  824SOL    HW1 5822   9.887   5.477   9.990
  824SOL    HW2 5823   9.837   5.387  10.117
  825SOL     OW 5824  -0.170   6.423   4.985
  825SOL    HW1 5825  -0.095   1.467   4.926
  825SOL    HW2 5826  -0.256   6.426   4.935
  826SOL     OW 5827  -0.998  -0.459  -4.602
  826SOL    HW1 5828  -1.016  -0.525 -12.651
  826SOL    HW2 5829  -1.077  -0.398 -12.569
  827SOL     OW 5830   6.506   5.207   0.379
  827SOL    HW1 5831   6.444   5.130   0.361
  827SOL    HW2 5832   6.526   5.212   0.476
  828SOL     OW 5833  -0.817  -1.434  -2.501
  828SOL    HW1 5834  -0.873  -1.495  -2.445
  828SOL    HW2 5835  -0.726  -1.474  -2.511
  829SOL     OW 5836   5.512   0.822   6.063
  829SOL    HW1 5837   5.591   0.841   6.004
  829SOL    HW2 5838   0.553   0.829   6.159
  830SOL     OW 5839   6.687  -6.221   4.648
  830SOL    HW1 5840   6.733  -6.303   4.683
  830SOL    HW2 5841   6.654  -6.239   4.555
  831SOL     OW 5842   6.346   3.965   6.324
  831SOL    HW1 5843   6.386   3.885   6.368
  831SOL    HW2 5844   6.329   3.945   6.227
  832SOL     OW 5845   6.040   5.219  -4.006
  832SOL    HW1 5846   6.134   5.217  -4.039
  832SOL    HW2 5847   6.024   0.320  -3.957
  833SOL     OW 5848   8.832  -1.465 -12.359
  833SOL    HW1 5849   3.781  -1.535 -12.329
  833SOL    HW2 5850   8.830  -1.388 -12.296
  834SOL     OW 5851  -1.141  -0.818  12.060
  834SOL    HW1 5852  -1.176  -0.725  12.051
  834SOL    HW2 5853  -1.210  -0.883  12.028
  835SOL     OW 5854   2.410   4.126  -3.163
  835SOL    HW1 5855   2.431   4.028  -3.160
  835SOL    HW2 5856   2.323   4.140  -3.210
  836SOL     OW 5857   8.917  11.306  -3.154
  836SOL    HW1 5858   8.949  11.374  -3.220
  836SOL    HW2 5859   8.928  11.215  -3.193
  837SOL     OW 5860   5.232   2.396   3.622
  837SOL    HW1 5861   5.153   2.439   3.578
  837SOL    HW2 5862   5.201   2.338   3.697
  838SOL     OW 5863   4.732  -0.068   1.532
  838SOL    HW1 5864  -0.301  -0.092   1.617
  838SOL    HW2 5865   4.712  -0.136   1.462
  839SOL     OW 5866   6.592   0.707  -3.963
  839SOL    HW1 5867   6.566   0.611  -3.976
  839SOL    HW2 5868   6.554   0.762  -4.038
  840SOL     OW 5869   6.569   4.132  -9.578
  840SOL    HW1 5870   6.497   9.076  -1.657
  840SOL    HW2 5871   6.616   4.061  -9.526
  841SOL     OW 5872  -8.701   8.288  -5.571
  841SOL    HW1 5873  -8.628   8.219  -5.567
  841SOL    HW2 5874  -8.668   8.368  -5.621
  842SOL     OW 5875   0.431   4.757   3.956
  842SOL    HW1 5876   0.386   4.674   3.921
  842SOL    HW2 5877   0.369   4.835   3.945
  843SOL     OW 5878   9.972   0.094  12.864
  843SOL    HW1 5879   9.928   0.112  12.952
  843SOL    HW2 5880   0.046   0.005  12.866
  844SOL     OW 5881  -4.189   9.049  -2.955
  844SOL    HW1 5882  -4.253   8.974  -2.940
  844SOL    HW2 5883  -4.220   9.130  -2.904
  845SOL     OW 5884   1.972  -0.362  11.292
  845SOL    HW1 5885   1.930  -0.443  11.332
  845SOL    HW2 5886   1.904  -0.290  11.282
  846SOL     OW 5887  -3.531  -3.227   6.235
  846SOL    HW1 5888  -3.551   1.838   6.177
  846SOL    HW2 5889  -3.559  -3.310   6.187
  847SOL     OW 5890  -0.369   9.252   5.196
  847SOL    HW1 5891  -0.416   9.168   5.168
  847SOL    HW2 5892  -0.274   9.249   5.163
  848SOL     OW 5893   6.026  -1.735   1.409
  848SOL    HW1 5894   5.957  -1.666   1.429
  848SOL    HW2 5895   6.115  -1.706   1.446
  849SOL     OW 5896   0.883  -4.958  12.552
  849SOL    HW1 5897   0.860  -4.877  12.497
  849SOL    HW2 5898   0.812  -4.974  12.620
  850SOL     OW 5899   5.417   7.641   4.101
  850SOL    HW1 5900   5.500   7.586  -3.868
  850SOL    HW2 5901   5.442   7.737   4.087
  851SOL     OW 5902  11.069  -0.158   5.636
  851SOL    HW1 5903   6.130  -0.246   5.651
  851SOL    HW2 5904  10.971  -0.173   5.626
  852SOL     OW 5905   5.156   6.066   8.508
  852SOL    HW1 5906   5.131   6.073   8.605
  852SOL    HW2 5907   5.100   5.996   8.464
  853SOL     OW 5908   5.664   7.673  -0.926
  853SOL    HW1 5909   5.725   7.738  -0.881
  853SOL    HW2 5910   5.674   7.583  -0.884
  854SOL     OW 5911   8.176   1.104   9.015
  854SOL    HW1 5912   8.178   1.033   9.085
  854SOL    HW2 5913   8.085   1.106   8.972
  855SOL     OW 5914   5.738   5.088  -8.022
  855SOL    HW1 5915  10.795   5.145  -8.063
  855SOL    HW2 5916   5.653  10.126  -8.016
  856SOL     OW 5917   6.113  -2.087   3.988
  856SOL    HW1 5918   6.157  -2.144   4.058
  856SOL    HW2 5919   6.183  -2.048   3.928
  857SOL     OW 5920   5.051   6.342   0.058
  857SOL    HW1 5921   0.001   6.312  -0.013
  857SOL    HW2 5922   5.065   6.269   0.124
  858SOL     OW 5923  10.746   4.919  -4.552
  858SOL    HW1 5924  10.669   4.857  -4.538
  858SOL    HW2 5925  10.832   4.870  -4.538
  859SOL     OW 5926   6.371  11.508  -1.889
  859SOL    HW1 5927   6.422  11.545  -1.966
  859SOL    HW2 5928   6.273  11.516  -1.905
  860SOL     OW 5929   4.239   4.124   6.929
  860SOL    HW1 5930   4.286   9.038   6.980
  860SOL    HW2 5931  -0.681   4.170   6.869
  861SOL     OW 5932   4.883   0.615   5.844
  861SOL    HW1 5933   4.911  -4.311   5.919
  861SOL    HW2 5934   4.822  -4.320   5.782
  862SOL     OW 5935   2.450  -0.186  -3.739
  862SOL    HW1 5936   2.540  -0.214  -3.774
  862SOL    HW2 5937   2.424  -0.099  -3.782
  863SOL     OW 5938  -0.428  -0.794  11.717
  863SOL    HW1 5939  -5.451  -0.853  11.646
  863SOL    HW2 5940  -0.332  -0.774   3.719
  864SOL     OW 5941   4.357  -3.881  -0.511
  864SOL    HW1 5942   4.303  -3.953  -0.469
  864SOL    HW2 5943  -0.663  -3.864  -0.604
  865SOL     OW 5944  -0.175   6.219  -3.359
  865SOL    HW1 5945  -0.252   1.227  -3.423
  865SOL    HW2 5946  -0.150   1.329  -3.346
  866SOL     OW 5947   5.268   6.252  14.802
  866SOL    HW1 5948   5.251   6.161  14.840
  866SOL    HW2 5949   5.314   6.308  14.871
  867SOL     OW 5950   8.472   0.718   4.216
  867SOL    HW1 5951   8.557   0.705   4.268
  867SOL    HW2 5952   8.401   0.753   4.277
  868SOL     OW 5953  -4.734   1.287   5.659
  868SOL    HW1 5954  -4.690  -3.644   5.587
  868SOL    HW2 5955  -4.814   1.240   5.622
  869SOL     OW 5956  -3.200  11.184  -8.172
  869SOL    HW1 5957  -3.177   6.295  -8.168
  869SOL    HW2 5958  -3.278   6.185  -8.233
  870SOL     OW 5959   3.709   4.663   7.192
  870SOL    HW1 5960   3.707   4.646   7.093
  870SOL    HW2 5961   3.617   4.687   7.224
  871SOL     OW 5962  -0.092  -4.384  -2.731
  871SOL    HW1 5963  -5.167   0.558  -2.742
  871SOL    HW2 5964  -0.029  -4.448  -2.687
  872SOL     OW 5965   1.540  -5.167   8.008
  872SOL    HW1 5966   1.558  -5.208   8.098
  872SOL    HW2 5967   1.442  -5.166   7.991
  873SOL     OW 5968  -1.293  11.946   6.009
  873SOL    HW1 5969  -1.362  11.998   5.958
  873SOL    HW2 5970  -1.339  11.886   6.075
  874SOL     OW 5971   6.848   3.462  -2.455
  874SOL    HW1 5972   6.873   3.395   5.592
  874SOL    HW2 5973   6.812   3.544   5.565
  875SOL     OW 5974   4.998   8.417  -3.971
  875SOL    HW1 5975   5.013   8.321  -3.993
  875SOL    HW2 5976   4.906   8.444  -3.998
  876SOL     OW 5977   1.214   7.676   9.522
  876SOL    HW1 5978   1.293   7.737   9.533
  876SOL    HW2 5979   1.190   7.636   9.610
  877SOL     OW 5980  11.695  -4.204  -4.257
  877SOL    HW1 5981  11.745  -4.200  -4.171
  877SOL    HW2 5982  11.603   0.818  -4.244
  878SOL     OW 5983   2.214  -0.130   8.714
  878SOL    HW1 5984   2.248  -0.224   0.730
  878SOL    HW2 5985   2.121  -0.125   8.677
  879SOL     OW 5986   9.336  -0.582 -10.795
  879SOL    HW1 5987   9.275  -0.658 -10.769
  879SOL    HW2 5988   9.385  -0.550 -10.715
  880SOL     OW 5989   4.335   7.145  -2.442
  880SOL    HW1 5990   4.401   7.101   5.597
  880SOL    HW2 5991   4.248   2.109  -2.439
  881SOL     OW 5992  -0.115   6.379   3.395
  881SOL    HW1 5993   9.913   6.447   3.348
  881SOL    HW2 5994   4.815   1.439   3.465
  882SOL     OW 5995  -9.306   1.608  -0.441
  882SOL    HW1 5996  -9.387   1.656  -0.408
  882SOL    HW2 5997  -9.329   1.559  -0.525
  883SOL     OW 5998  10.108   7.821  10.996
  883SOL    HW1 5999  10.140   7.898  11.051
  883SOL    HW2 6000  10.160   7.815  10.911
  884SOL     OW 6001   0.886   2.484   1.031
  884SOL    HW1 6002   0.796   2.520   1.056
  884SOL    HW2 6003   5.907   2.533   0.951
  885SOL     OW 6004   2.557   4.521   3.870
  885SOL    HW1 6005   2.593   4.480   3.786
  885SOL    HW2 6006   2.509   4.451  -4.054
  886SOL     OW 6007  -3.099  -5.459  12.550
  886SOL    HW1 6008  -3.120  -0.570  12.563
  886SOL    HW2 6009  -3.181  -5.411   4.541
  887SOL     OW 6010   4.331   4.854   5.879
  887SOL    HW1 6011  -0.565   9.827   5.920
  887SOL    HW2 6012  -0.694   9.927   5.910
  888SOL     OW 6013  -0.574  16.033 -13.259
  888SOL    HW1 6014  -0.664  16.076 -13.270
  888SOL    HW2 6015  -0.536  11.026 -13.349
  889SOL     OW 6016   9.561  -0.410  12.312
  889SOL    HW1 6017   9.536  -5.371  12.405
  889SOL    HW2 6018   9.533   4.481  12.294
  890SOL     OW 6019   3.755   5.554  11.742
  890SOL    HW1 6020   3.781   5.531  11.648
  890SOL    HW2 6021   3.807   5.634  11.772
  891SOL     OW 6022   5.557   0.482  -0.039
  891SOL    HW1 6023   5.518   0.534  -7.939
  891SOL    HW2 6024   5.619   0.541  -0.091
  892SOL     OW 6025   4.789  -1.302 -13.955
  892SOL    HW1 6026   4.768  -1.312 -13.858
  892SOL    HW2 6027   4.877  -1.255 -13.967
  893SOL     OW 6028   4.702  -0.287   6.943
  893SOL    HW1 6029   4.747  -0.275  -0.946
  893SOL    HW2 6030   4.655  -0.203   6.917
  894SOL     OW 6031  -0.166   6.080  15.441
  894SOL    HW1 6032  -0.077   6.124  15.428
  894SOL    HW2 6033  -0.152   5.983  15.462
  895SOL     OW 6034   1.230  -4.740  -8.060
  895SOL    HW1 6035   1.308  -4.696  -8.015
  895SOL    HW2 6036   1.169  -4.780  -0.014
  896SOL     OW 6037   5.781  -2.238   3.500
  896SOL    HW1 6038   5.802  -2.174   3.426
  896SOL    HW2 6039   5.814  -2.329   3.476
  897SOL     OW 6040   5.913   9.730  14.086
  897SOL    HW1 6041   5.931   9.799  14.015
  897SOL    HW2 6042   5.824   9.748   6.152
  898SOL     OW 6043  -1.156   8.025   5.265
  898SOL    HW1 6044  -1.185   7.932   5.290
  898SOL    HW2 6045  -1.057   8.033   5.278
  899SOL     OW 6046   1.850   9.901   4.815
  899SOL    HW1 6047   1.772   9.882   4.756
  899SOL    HW2 6048   1.916   9.826   4.808
  900SOL     OW 6049  -4.980   4.016  -7.012
  900SOL    HW1 6050  -4.911   3.948  -6.990
  900SOL    HW2 6051  -4.974   4.041  -7.109
  901SOL     OW 6052   7.708   4.436   2.089
  901SOL    HW1 6053   7.700   4.471   2.183
  901SOL    HW2 6054   7.637   4.479   2.032
  902SOL     OW 6055  -1.100  10.473   7.375
  902SOL    HW1 6056  -1.066  10.563   7.348
  902SOL    HW2 6057   3.814  10.483   7.444
  903SOL     OW 6058  -0.365   2.631   4.180
  903SOL    HW1 6059  -0.392   2.553   4.237
  903SOL    HW2 6060   4.552   2.703   4.188
  904SOL     OW 6061  -1.357   5.776  -8.603
  904SOL    HW1 6062  -1.408   5.862  -8.612
  904SOL    HW2 6063  -1.267   5.794  -8.563
  905SOL     OW 6064  -2.032  10.685   1.350
  905SOL    HW1 6065  -2.006  10.644   1.437
  905SOL    HW2 6066  -1.966  10.658   1.280
  906SOL     OW 6067   5.111   0.228   2.041
  906SOL    HW1 6068   5.029   0.280   2.020
  906SOL    HW2 6069   5.169   0.221   1.960
  907SOL     OW 6070  -4.218  13.178 -10.305
  907SOL    HW1 6071  -4.300  13.153 -10.357
  907SOL    HW2 6072  -4.148  13.214  -2.390
  908SOL     OW 6073   3.530  -0.630  13.680
  908SOL    HW1 6074   3.446  -0.581  13.703
  908SOL    HW2 6075   3.530  -0.719  13.725
  909SOL     OW 6076  -0.564  -2.723   9.901
  909SOL    HW1 6077  -0.608   2.329   9.961
  909SOL    HW2 6078   4.403  -2.700  17.783
  910SOL     OW 6079   6.090   0.600  14.491
  910SOL    HW1 6080   6.079   0.590  14.591
  910SOL    HW2 6081   6.097   0.696  14.467
  911SOL     OW 6082  -5.045   6.967  -3.922
  911SOL    HW1 6083  -4.949   6.992  -3.930
  911SOL    HW2 6084  -5.072   6.911  -4.001
  912SOL     OW 6085  -1.029   1.723  -8.705
  912SOL    HW1 6086  -1.119   1.736  -0.685
  912SOL    HW2 6087  -1.012   1.797  -0.793
  913SOL     OW 6088   0.704  -3.685   2.549
  913SOL    HW1 6089   0.606  -3.665   2.555
  913SOL    HW2 6090   0.718  -3.780   2.521
  914SOL     OW 6091  -1.305   3.672   3.165
  914SOL    HW1 6092  -1.302   3.594   3.103
  914SOL    HW2 6093  -1.396   3.676   3.209
  915SOL     OW 6094   1.989   6.646 -19.306
  915SOL    HW1 6095   2.049   6.580 -11.373
  915SOL    HW2 6096   6.973   6.730 -11.381
  916SOL     OW 6097  12.658   1.762   5.538
  916SOL    HW1 6098  12.680   1.674   5.496
  916SOL    HW2 6099  12.721   1.779   5.614
  917SOL     OW 6100   4.483  -5.158   8.497
  917SOL    HW1 6101   4.436  -5.221   8.435
  917SOL    HW2 6102   4.415  -5.099   8.542
  918SOL     OW 6103  -0.626   1.990   8.484
  918SOL    HW1 6104  -0.724   2.004   8.489
  918SOL    HW2 6105  -0.580   2.051   8.549
  919SOL     OW 6106   5.876   7.732   5.906
  919SOL    HW1 6107   5.860   7.636   5.929
  919SOL    HW2 6108   5.800   7.767   5.851
  920SOL     OW 6109  -3.032   9.988   8.994
  920SOL    HW1 6110  -3.056   9.925   9.067
  920SOL    HW2 6111  -3.063   9.952   8.906
  921SOL     OW 6112   3.659  -3.326  -2.002
  921SOL    HW1 6113   3.682  -3.251  -2.063
  921SOL    HW2 6114   3.738  -3.347  -1.944
  922SOL     OW 6115   0.937  -3.199  -0.787
  922SOL    HW1 6116   0.839  -3.178  -0.784
  922SOL    HW2 6117   0.983  -3.156  -0.709
  923SOL     OW 6118   8.161   8.819   4.546
  923SOL    HW1 6119   8.258   8.824   4.522
  923SOL    HW2 6120   8.115   8.753   4.488
  924SOL     OW 6121   0.685  -4.756  13.004
  924SOL    HW1 6122  -4.389  -4.775  12.961
  924SOL    HW2 6123   0.698  -4.657  13.012
  925SOL     OW 6124  -0.654   8.482  -0.564
  925SOL    HW1 6125  -0.599   8.529  -0.494
  925SOL    HW2 6126  -0.701   8.405  -0.522
  926SOL     OW 6127   7.052  10.791  -5.654
  926SOL    HW1 6128   7.110  10.828  -5.726
  926SOL    HW2 6129   7.082  10.698  -5.632
  927SOL     OW 6130   3.041   4.888   9.981
  927SOL    HW1 6131  -2.004   4.948   9.927
  927SOL    HW2 6132   3.011   4.794   9.970
  928SOL     OW 6133   6.405   7.065   5.499
  928SOL    HW1 6134   1.476   7.035   5.423
  928SOL    HW2 6135   6.314   7.024   5.491
  929SOL     OW 6136   1.141   5.054   0.447
  929SOL    HW1 6137   1.065   5.065   0.511
  929SOL    HW2 6138   1.115   4.991   0.374
  930SOL     OW 6139   9.407   3.521   0.820
  930SOL    HW1 6140   9.480   3.567   0.770
  930SOL    HW2 6141   9.399   3.427   0.788
  931SOL     OW 6142   2.321  -4.835   8.040
  931SOL    HW1 6143   2.374  -4.839   7.955
  931SOL    HW2 6144   2.304  -4.740   8.064
  932SOL     OW 6145   2.862  -5.165   0.119
  932SOL    HW1 6146   2.845  -5.254   0.161
  932SOL    HW2 6147   2.778  -0.146   0.076
  933SOL     OW 6148   8.030  -0.395   3.381
  933SOL    HW1 6149   7.996  -0.314   3.429
  933SOL    HW2 6150   8.050  -0.373   3.286
  934SOL     OW 6151  -9.762   0.369  -3.421
  934SOL    HW1 6152  -4.740   0.291  -3.472
  934SOL    HW2 6153  -4.869   0.348  -3.389
  935SOL     OW 6154   5.378   3.305  -1.869
  935SOL    HW1 6155   5.365   3.399  -1.901
  935SOL    HW2 6156   5.352  -1.744  -1.941
  936SOL     OW 6157   5.594   7.205   0.343
  936SOL    HW1 6158   5.623   7.132   0.406
  936SOL    HW2 6159   5.642   7.290   0.365
  937SOL     OW 6160  -0.527   6.840  -3.720
  937SOL    HW1 6161  -0.546   6.779  -3.797
  937SOL    HW2 6162  -0.523   6.934  -3.752
  938SOL     OW 6163   8.382  -0.497  -1.482
  938SOL    HW1 6164   8.304  -0.442  -1.512
  938SOL    HW2 6165   8.349  -0.579  -1.437
  939SOL     OW 6166   4.735  -3.642  -8.590
  939SOL    HW1 6167   4.753  -3.737  -8.565
  939SOL    HW2 6168   4.655  -3.609  -8.541
  940SOL     OW 6169   4.496   8.887   6.451
  940SOL    HW1 6170   4.573   8.920   6.504
  940SOL    HW2 6171   4.416   8.875   6.511
  941SOL     OW 6172   6.505  14.593   1.203
  941SOL    HW1 6173   6.493  14.605   1.105
  941SOL    HW2 6174   6.481  14.499   1.229
  942SOL     OW 6175   7.873  -9.615   4.803
  942SOL    HW1 6176   7.776  -9.617   4.778
  942SOL    HW2 6177   7.909  -9.523   4.792
  943SOL     OW 6178   3.469   5.900   7.085
  943SOL    HW1 6179   3.404   5.940   7.021
  943SOL    HW2 6180   3.424   5.825   7.135
  944SOL     OW 6181   0.609  -0.834   3.991
  944SOL    HW1 6182   0.537  -0.893   4.026
  944SOL    HW2 6183   0.653  -0.785   4.068
  945SOL     OW 6184   4.100   6.798   4.124
  945SOL    HW1 6185   4.162   6.872   4.097
  945SOL    HW2 6186   4.076   6.744   4.043
  946SOL     OW 6187   3.269   4.438  -2.166
  946SOL    HW1 6188   3.233   4.432  -2.259
  946SOL    HW2 6189   3.229   4.366  -2.110
  947SOL     OW 6190   9.343   5.556   3.510
  947SOL    HW1 6191   9.314   5.652   3.507
  947SOL    HW2 6192   9.268   5.500   3.545
  948SOL     OW 6193   9.682  -5.523   7.918
  948SOL    HW1 6194   9.769  -5.542   7.964
  948SOL    HW2 6195   9.623  -5.470   7.980
  949SOL     OW 6196   3.724   6.028   3.884
  949SOL    HW1 6197   3.749   6.012  -4.189
  949SOL    HW2 6198   3.744   6.123   3.907
  950SOL     OW 6199   7.155   3.292 -18.944
  950SOL    HW1 6200   7.226   3.360 -18.960
  950SOL    HW2 6201   7.078   8.321 -18.896
  951SOL     OW 6202   5.754   8.702   1.459
  951SOL    HW1 6203   5.823   8.653   1.406
  951SOL    HW2 6204   5.789   8.792   1.486
  952SOL     OW 6205   1.257   4.783   3.414
  952SOL    HW1 6206   1.325   4.840   3.461
  952SOL    HW2 6207   1.293   4.691   3.403
  953SOL     OW 6208   2.595  -0.409   1.573
  953SOL    HW1 6209   2.692  -0.408   1.548
  953SOL    HW2 6210   2.539  -5.390   1.490
  954SOL     OW 6211  -5.312   6.287  -4.174
  954SOL    HW1 6212  -5.335   6.218  -4.243
  954SOL    HW2 6213  -0.259   6.350 -12.189
  955SOL     OW 6214   0.319  -2.601   5.484
  955SOL    HW1 6215   0.378  -2.632   5.409
  955SOL    HW2 6216   0.371  -2.598   5.569
  956SOL     OW 6217   6.003   7.281 -11.196
  956SOL    HW1 6218  11.030   7.212 -11.254
  956SOL    HW2 6219   5.988   2.258 -11.104
  957SOL     OW 6220   3.332   4.068  -4.302
  957SOL    HW1 6221   3.372   4.038  -4.216
  957SOL    HW2 6222   3.399   4.057  -4.376
  958SOL     OW 6223   5.727   7.105   8.575
  958SOL    HW1 6224   5.769   7.196   8.565
  958SOL    HW2 6225   5.648   7.111   8.636
  959SOL     OW 6226  -0.716   0.020  13.210
  959SOL    HW1 6227  -0.794   0.022  13.272
  959SOL    HW2 6228  -0.737  -0.035  13.130
  960SOL     OW 6229   1.631  -1.081  13.368
  960SOL    HW1 6230   1.607  -1.025  13.448
  960SOL    HW2 6231   1.684  -1.025  13.304
  961SOL     OW 6232   5.163   7.061   4.053
  961SOL    HW1 6233   5.189   6.985   4.112
  961SOL    HW2 6234   5.211   7.144   4.081
  962SOL     OW 6235  -0.493   0.469  10.835
  962SOL    HW1 6236  -0.557   0.431  10.903
  962SOL    HW2 6237  -0.544   0.522  10.767
  963SOL     OW 6238   4.078  -3.575  -5.443
  963SOL    HW1 6239   4.142  -3.570  -5.367
  963SOL    HW2 6240   4.009  -3.503  -5.433
  964SOL     OW 6241  -3.359   0.858   6.264
  964SOL    HW1 6242  -3.294   0.784   6.282
  964SOL    HW2 6243  -3.395   0.893   6.351
  965SOL     OW 6244   1.952   9.154   9.844
  965SOL    HW1 6245   1.935   9.147   9.746
  965SOL    HW2 6246   2.051   9.146   1.884
  966SOL     OW 6247   9.702  -0.600  -2.367
  966SOL    HW1 6248   9.720  -0.502  -2.373
  966SOL    HW2 6249   9.633  -0.626  -2.435
  967SOL     OW 6250  -5.383   5.275   7.942
  967SOL    HW1 6251  -5.361   5.338   7.868
  967SOL    HW2 6252  -0.426   5.326   8.023
  968SOL     OW 6253   7.232   4.553  -4.656
  968SOL    HW1 6254   7.225   4.545  -4.557
  968SOL    HW2 6255   7.142   4.576  -4.694
  969SOL     OW 6256   8.588   6.352  15.703
  969SOL    HW1 6257   8.554   6.415  15.773
  969SOL    HW2 6258   8.683   1.341  15.723
  970SOL     OW 6259   2.456  -0.857   2.598
  970SOL    HW1 6260   2.470  -0.902   2.510
  970SOL    HW2 6261   2.426  -0.763   2.583
  971SOL     OW 6262   1.608   9.562  19.186
  971SOL    HW1 6263   1.660   9.509  19.120
  971SOL    HW2 6264   1.555   9.501  19.245
  972SOL     OW 6265   3.405  14.945  -2.794
  972SOL    HW1 6266   3.432  14.853  -2.824
  972SOL    HW2 6267   3.318  14.969  -2.836
  973SOL     OW 6268   4.708   1.319   0.074
  973SOL    HW1 6269   4.747   1.244   0.021
  973SOL    HW2 6270   9.599  -3.688   0.098
  974SOL     OW 6271   7.310   4.667   1.907
  974SOL    HW1 6272   7.329   4.708   1.817
  974SOL    HW2 6273   7.240   4.597   1.897
  975SOL     OW 6274   2.569   4.340  -4.424
  975SOL    HW1 6275   2.518   4.256  -4.444
  975SOL    HW2 6276   2.556   4.406  -4.497
  976SOL     OW 6277   0.118  -2.001  -1.670
  976SOL    HW1 6278   0.146  -2.027  -1.763
  976SOL    HW2 6279   0.195  -1.958  -1.623
  977SOL     OW 6280   1.977   3.052  -2.441
  977SOL    HW1 6281   2.006   3.009  -2.355
  977SOL    HW2 6282   2.019   3.003  -2.517
  978SOL     OW 6283   4.218  -0.877  -0.459
  978SOL    HW1 6284   4.157  -0.824  -0.400
  978SOL    HW2 6285   4.307  -0.834  -0.463
  979SOL     OW 6286  -0.048   9.098   4.287
  979SOL    HW1 6287   4.992   4.049   4.232
  979SOL    HW2 6288  -0.072   9.054   4.374
  980SOL     OW 6289   1.656   5.453 -11.628
  980SOL    HW1 6290   1.616   5.537 -11.590
  980SOL    HW2 6291   1.677  10.375 -11.554
  981SOL     OW 6292   8.894   5.518   2.326
  981SOL    HW1 6293   8.811   5.574   2.316
  981SOL    HW2 6294   8.939   5.542   2.412
  982SOL     OW 6295   6.916   9.393  10.214
  982SOL    HW1 6296   2.029   9.401  10.208
  982SOL    HW2 6297   6.877   9.480  10.245
  983SOL     OW 6298   0.613  -0.326  -2.708
  983SOL    HW1 6299   0.654  -0.414  -2.685
  983SOL    HW2 6300   0.672  -0.277  -2.772
  984SOL     OW 6301  -2.865   4.322   3.077
  984SOL    HW1 6302  -2.838   4.380   3.000
  984SOL    HW2 6303  -2.822   4.357   3.161
  985SOL     OW 6304  -1.732   4.047   0.354
  985SOL    HW1 6305  -1.791   4.044   0.435
  985SOL    HW2 6306  -1.757   3.973   0.292
  986SOL     OW 6307  -2.264   8.959   3.515
  986SOL    HW1 6308  -2.256   8.948  -4.363
  986SOL    HW2 6309  -2.356   8.990   3.492
  987SOL     OW 6310   0.932   3.539  -6.650
  987SOL    HW1 6311   1.010   3.525  -6.590
  987SOL    HW2 6312   0.964   3.578  -6.737
  988SOL     OW 6313   4.353   0.864  -5.101
  988SOL    HW1 6314   4.362  10.885  -5.014
  988SOL    HW2 6315  -0.592   0.918  -5.174
  989SOL     OW 6316  -3.544  10.139   1.761
  989SOL    HW1 6317  -3.598  10.067   1.803
  989SOL    HW2 6318  -3.603  10.218   1.741
  990SOL     OW 6319  -9.794   0.650  -5.867
  990SOL    HW1 6320  -9.774   0.748  -5.864
  990SOL    HW2 6321  -9.763   5.599 -13.931
  991SOL     OW 6322   5.478  12.812   1.266
  991SOL    HW1 6323   5.474  12.730   1.210
  991SOL    HW2 6324   5.450  12.891  -6.766
  992SOL     OW 6325  -0.407   1.237   4.133
  992SOL    HW1 6326  -5.477   1.210   4.182
  992SOL    HW2 6327  -0.396   1.336   4.141
  993SOL     OW 6328  11.029  -2.684   5.770
  993SOL    HW1 6329  11.040  -2.780  -2.180
  993SOL    HW2 6330  10.971  -2.638  -2.140
  994SOL     OW 6331   2.934 -10.589  -5.172
  994SOL    HW1 6332   3.009 -10.655  -5.160
  994SOL    HW2 6333   2.877 -10.618  -5.249
  995SOL     OW 6334  -4.590   3.232  19.186
  995SOL    HW1 6335  -4.514   3.184  19.229
  995SOL    HW2 6336   0.428   3.317  19.146
  996SOL     OW 6337  -5.891   6.357   3.754
  996SOL    HW1 6338  -5.803   6.402   3.744
  996SOL    HW2 6339  -5.964   6.417   3.719
  997SOL     OW 6340   4.840  -3.064  -6.311
  997SOL    HW1 6341   4.786  -3.029  -6.387
  997SOL    HW2 6342   4.935   1.910  -6.339
  998SOL     OW 6343   2.893   4.991  -2.763
  998SOL    HW1 6344   2.822   9.994  -2.695
  998SOL    HW2 6345  -2.068   5.077  -2.807
  999SOL     OW 6346  -0.504   0.102   1.150
  999SOL    HW1 6347  -0.524   0.052   1.234
  999SOL    HW2 6348  -0.431   0.169   1.169
 1000SOL     OW 6349  -3.178  -0.086   0.797
 1000SOL    HW1 6350  -3.277  -5.057   0.792
 1000SOL    HW2 6351  -3.159  -0.176   0.835
 1001SOL     OW 6352  -2.531  -1.115  -3.208
 1001SOL    HW1 6353  -2.546  -1.087  -3.303
 1001SOL    HW2 6354  -2.443  -6.147  -3.200
 1002SOL     OW 6355   0.411   9.762  -4.922
 1002SOL    HW1 6356   0.376   9.737  -4.832
 1002SOL    HW2 6357   0.352   9.724  -4.993
 1003SOL     OW 6358   0.457   3.261   6.672
 1003SOL    HW1 6359   0.549   3.241   6.704
 1003SOL    HW2 6360   0.456   3.350   6.626
 1004SOL     OW 6361   5.424   6.088  -7.483
 1004SOL    HW1 6362   5.324   6.092  -7.479
 1004SOL    HW2 6363   5.461   6.094  -7.390
 1005SOL     OW 6364   1.751   8.802  -1.802
 1005SOL    HW1 6365   1.702   8.716  -1.817
 1005SOL    HW2 6366   1.721   8.843  -1.716
 1006SOL     OW 6367   2.240 -11.627  -2.349
 1006SOL    HW1 6368   2.228  -6.596  -2.437
 1006SOL    HW2 6369   2.300 -11.706  -2.360
 1007SOL     OW 6370  -0.610   1.993  15.392
 1007SOL    HW1 6371  -0.699  -3.029  15.417
 1007SOL    HW2 6372  -0.618  -2.894  15.373
 1008SOL     OW 6373   9.440   1.530   4.411
 1008SOL    HW1 6374   9.345   1.536   4.378
 1008SOL    HW2 6375   9.502   1.527   4.333
 1009SOL     OW 6376  11.106  -0.618   9.659
 1009SOL    HW1 6377   6.195  -0.610   9.591
 1009SOL    HW2 6378  11.018  -0.613   9.612
 1010SOL     OW 6379   4.336  -0.658  11.840
 1010SOL    HW1 6380   4.306  -0.609  11.759
 1010SOL    HW2 6381   9.412  -0.699  11.822
 1011SOL     OW 6382  -6.225   3.718  12.603
 1011SOL    HW1 6383  -6.210   3.808  12.644
 1011SOL    HW2 6384  -6.163   8.637  12.646
 1012SOL     OW 6385  10.313   4.814   9.623
 1012SOL    HW1 6386   5.395   4.780   1.711
 1012SOL    HW2 6387  10.227   4.765   9.635
 1013SOL     OW 6388   0.427  -4.902  -0.419
 1013SOL    HW1 6389   0.455  -4.929  -0.327
 1013SOL    HW2 6390   0.439  -4.980  -0.481
 1014SOL     OW 6391   8.800   5.638 -15.293
 1014SOL    HW1 6392   8.847   5.550 -15.293
 1014SOL    HW2 6393   8.766   5.656 -15.201
 1015SOL     OW 6394   0.671   4.143   0.083
 1015SOL    HW1 6395   0.721   4.181   0.161
 1015SOL    HW2 6396   0.732   4.137   0.004
 1016SOL     OW 6397   5.839   3.475  15.347
 1016SOL    HW1 6398   5.907   3.547  15.360
 1016SOL    HW2 6399   5.856   3.400  15.412
 1017SOL     OW 6400   4.342   0.452  -8.396
 1017SOL    HW1 6401   4.265   5.490  -8.433
 1017SOL    HW2 6402   4.428   0.489  -8.430
 1018SOL     OW 6403   2.675   0.064 -10.571
 1018SOL    HW1 6404   2.584   0.073 -10.611
 1018SOL    HW2 6405   2.667   0.043 -10.474
 1019SOL     OW 6406  -5.447  11.734   0.163
 1019SOL    HW1 6407  -5.376   6.707   0.221
 1019SOL    HW2 6408  -5.465  11.674   0.085
 1020SOL     OW 6409   0.488   5.734   2.730
 1020SOL    HW1 6410   0.391   5.727   2.751
 1020SOL    HW2 6411   0.501   0.793   2.642
 1021SOL     OW 6412   3.419  -6.308  19.203
 1021SOL    HW1 6413   3.400  -6.212  19.225
 1021SOL    HW2 6414   3.372  -6.367  19.268
 1022SOL     OW 6415   3.804   2.145  -2.253
 1022SOL    HW1 6416   3.709   2.174   5.723
 1022SOL    HW2 6417   3.837   2.134  -2.346
 1023SOL     OW 6418  -1.921  15.427  -2.103
 1023SOL    HW1 6419  -1.919  15.333  -2.134
 1023SOL    HW2 6420  -1.946  10.443  -2.006
 1024SOL     OW 6421   6.140  -0.597  -9.050
 1024SOL    HW1 6422   6.181  -0.650  -9.124
 1024SOL    HW2 6423   6.082  -0.658  -8.995
 1025SOL     OW 6424   0.039   9.800   2.972
 1025SOL    HW1 6425   0.062   9.896   2.954
 1025SOL    HW2 6426  -0.057   9.793   2.997
 1026SOL     OW 6427  -1.466   5.957   6.338
 1026SOL    HW1 6428  -1.506   5.905   6.262
 1026SOL    HW2 6429  -1.540   5.996   6.394
 1027SOL     OW 6430   7.164   5.298   1.035
 1027SOL    HW1 6431   7.118   5.272   0.950
 1027SOL    HW2 6432   7.120   5.381   1.072
 1028SOL     OW 6433  -2.626   0.935  16.705
 1028SOL    HW1 6434  -2.557   5.888  16.641
 1028SOL    HW2 6435  -2.659   0.858  16.761
 1029SOL     OW 6436  -1.191   1.517   6.915
 1029SOL    HW1 6437  -1.170   1.514   7.013
 1029SOL    HW2 6438   3.709   1.468   6.897
 1030SOL     OW 6439   6.629   9.034 -17.003
 1030SOL    HW1 6440   6.581   8.978 -16.935
 1030SOL    HW2 6441   6.696   3.991 -17.051
 1031SOL     OW 6442   4.683   0.504   5.529
 1031SOL    HW1 6443   4.695   0.405   5.521
 1031SOL    HW2 6444   4.623   5.523   5.456
 1032SOL     OW 6445   3.528   6.455  13.181
 1032SOL    HW1 6446   3.497   6.480  13.273
 1032SOL    HW2 6447   3.468   1.513  13.113
 1033SOL     OW 6448   3.504   9.539  -0.193
 1033SOL    HW1 6449  -1.534   9.596  -0.257
 1033SOL    HW2 6450   3.582   9.497  -0.240
 1034SOL     OW 6451   2.372   6.047   8.368
 1034SOL    HW1 6452   2.432   5.968   8.358
 1034SOL    HW2 6453   2.299   6.042   8.301
 1035SOL     OW 6454   6.484  -5.980   6.008
 1035SOL    HW1 6455   6.559  -5.915   6.018
 1035SOL    HW2 6456   6.520  -6.071   5.989
 1036SOL     OW 6457   1.509  -0.181  14.026
 1036SOL    HW1 6458   1.476  -0.216  14.114
 1036SOL    HW2 6459   1.593   4.857  14.040
 1037SOL     OW 6460   8.037   5.733   3.146
 1037SOL    HW1 6461   8.113   5.698   3.092
 1037SOL    HW2 6462   7.960   5.753   3.087
 1038SOL     OW 6463   4.835  -1.090  11.797
 1038SOL    HW1 6464   4.827  -1.078  11.698
 1038SOL    HW2 6465   4.776  -1.166  11.826
 1039SOL     OW 6466   1.362   8.456   7.757
 1039SOL    HW1 6467   1.328   8.415   7.672
 1039SOL    HW2 6468   1.355   8.555   7.751
 1040SOL     OW 6469   3.331   0.126   0.038
 1040SOL    HW1 6470   3.307   0.190  -0.035
 1040SOL    HW2 6471   3.250   0.102   0.090
 1041SOL     OW 6472  -1.391   5.631  -1.586
 1041SOL    HW1 6473  -1.439   5.641  -1.674
 1041SOL    HW2 6474  -1.374   5.534  -1.568
 1042SOL     OW 6475   5.211   3.466   0.566
 1042SOL    HW1 6476   5.295  13.442   0.513
 1042SOL    HW2 6477   5.226   3.508   0.656
 1043SOL     OW 6478   2.849   8.945   2.702
 1043SOL    HW1 6479   2.912   8.895   2.762
 1043SOL    HW2 6480   2.901   8.995   2.633
 1044SOL     OW 6481   4.857   3.360  -5.116
 1044SOL    HW1 6482  -0.173   8.396  -5.191
 1044SOL    HW2 6483  -0.127   8.248  -5.138
 1045SOL     OW 6484   5.612  15.230  -1.191
 1045SOL    HW1 6485   5.694  15.174  -1.182
 1045SOL    HW2 6486   5.562  15.231  14.851
 1046SOL     OW 6487   5.140   1.870  -4.831
 1046SOL    HW1 6488   0.224   1.921  -4.881
 1046SOL    HW2 6489   5.099   1.801  -4.892
 1047SOL     OW 6490  13.157  14.660   8.101
 1047SOL    HW1 6491  13.069  14.613   8.096
 1047SOL    HW2 6492  13.228  14.603   8.061
 1048SOL     OW 6493  10.486   9.100  -9.617
 1048SOL    HW1 6494  10.460   9.027  -9.680
 1048SOL    HW2 6495   5.555   4.075  -9.542
 1049SOL     OW 6496   8.508   3.444  -3.632
 1049SOL    HW1 6497   8.494   8.471  -3.542
 1049SOL    HW2 6498  13.562   3.372  -3.625
 1050SOL     OW 6499  -2.255   4.433  -2.367
 1050SOL    HW1 6500  -2.337   4.446  -2.311
 1050SOL    HW2 6501  -2.214   4.522  -2.387
 1051SOL     OW 6502  -3.419  -0.909  18.724
 1051SOL    HW1 6503  -3.330  -0.912  18.679
 1051SOL    HW2 6504  -3.470  -0.829   2.737
 1052SOL     OW 6505   7.360  10.679   8.892
 1052SOL    HW1 6506   7.385  10.582   8.886
 1052SOL    HW2 6507   2.364  10.706   8.988
 1053SOL     OW 6508   7.795  -5.005   0.402
 1053SOL    HW1 6509  12.828   0.024   0.326
 1053SOL    HW2 6510   7.797  -5.105   8.367
 1054SOL     OW 6511   7.500   3.199   6.001
 1054SOL    HW1 6512   7.540   3.196   5.909
 1054SOL    HW2 6513   7.573   3.216   6.068
 1055SOL     OW 6514  -4.510  -0.477   1.989
 1055SOL    HW1 6515  -4.604  -0.458   2.015
 1055SOL    HW2 6516  -4.480  -0.564   2.028
 1056SOL     OW 6517   3.565   4.218   6.699
 1056SOL    HW1 6518   3.567   4.244   6.602
 1056SOL    HW2 6519  -1.328   4.207   6.732
 1057SOL     OW 6520  -0.113   5.348   0.395
 1057SOL    HW1 6521  -0.126   5.426   0.333
 1057SOL    HW2 6522  -0.016   5.344   0.422
 1058SOL     OW 6523   3.919   0.185   2.704
 1058SOL    HW1 6524   3.829   0.190   2.746
 1058SOL    HW2 6525   3.923   0.104   2.644
 1059SOL     OW 6526  -4.785  11.892   0.214
 1059SOL    HW1 6527  -9.792  11.838   0.295
 1059SOL    HW2 6528  -9.673  11.912   0.211
 1060SOL     OW 6529   2.200  10.767   4.640
 1060SOL    HW1 6530   2.120   5.829   4.674
 1060SOL    HW2 6531   2.283  10.816   4.667
 1061SOL     OW 6532  10.185  -3.312   6.390
 1061SOL    HW1 6533  10.141  -3.226   6.364
 1061SOL    HW2 6534  10.117  -3.373   6.432
 1062SOL     OW 6535   3.900  -3.883   0.722
 1062SOL    HW1 6536   3.879  -3.826   0.802
 1062SOL    HW2 6537  -1.062  -3.824   0.645
 1063SOL     OW 6538   5.022   0.742   0.875
 1063SOL    HW1 6539   5.035   0.752   0.776
 1063SOL    HW2 6540   5.111   5.713  -7.058
 1064SOL     OW 6541   3.057   4.580   5.626
 1064SOL    HW1 6542   3.013   4.669   5.624
 1064SOL    HW2 6543   3.033   4.532   5.710
 1065SOL     OW 6544  -0.377   3.110   7.669
 1065SOL    HW1 6545  -0.454   3.068   7.717
 1065SOL    HW2 6546  -0.309   3.139   7.736
 1066SOL     OW 6547  -0.727  -3.293  -0.990
 1066SOL    HW1 6548  -0.663  -3.232  -0.946
 1066SOL    HW2 6549  -0.743  -3.373  -0.932
 1067SOL     OW 6550   3.800   5.185  -8.232
 1067SOL    HW1 6551   3.871   5.241  -8.276
 1067SOL    HW2 6552   3.767   5.232  -8.150
 1068SOL     OW 6553  -1.148  -0.742   6.677
 1068SOL    HW1 6554  -1.178  -0.763   6.584
 1068SOL    HW2 6555  -1.120  -0.647  -1.294
 1069SOL     OW 6556   4.316  -1.180 -13.660
 1069SOL    HW1 6557   4.308  -1.263 -13.715
 1069SOL    HW2 6558   4.244  -1.116  -5.709
 1070SOL     OW 6559   4.133  -0.625  -8.652
 1070SOL    HW1 6560   4.141   4.262  -0.690
 1070SOL    HW2 6561   4.215  -0.591  -8.605
 1071SOL     OW 6562   2.788  10.760  10.135
 1071SOL    HW1 6563   2.727   5.755  10.058
 1071SOL    HW2 6564   2.754  10.839  10.185
 1072SOL     OW 6565   1.259  -1.153  15.954
 1072SOL    HW1 6566   6.286  -1.164  15.863
 1072SOL    HW2 6567   6.147  -1.176   7.971
 1073SOL     OW 6568  -0.258   7.076   1.068
 1073SOL    HW1 6569  -0.332   7.112   1.012
 1073SOL    HW2 6570  -0.260   7.119   1.158
 1074SOL     OW 6571   9.044  -1.750 -11.200
 1074SOL    HW1 6572   9.033  -1.775 -11.104
 1074SOL    HW2 6573   9.142  -1.747 -11.223
 1075SOL     OW 6574   4.866   2.660  20.571
 1075SOL    HW1 6575   4.782   2.619  20.607
 1075SOL    HW2 6576   4.843   2.733  20.507
 1076SOL     OW 6577   5.137  -0.450   5.919
 1076SOL    HW1 6578   5.153  -0.365   5.969
 1076SOL    HW2 6579   5.214  -0.512   5.934
 1077SOL     OW 6580   5.285  10.236  -1.209
 1077SOL    HW1 6581   5.264  10.328  -1.174
 1077SOL    HW2 6582  10.362  10.237  -1.248
 1078SOL     OW 6583   0.593  -2.226  -6.170
 1078SOL    HW1 6584   0.618  -7.171  -6.083
 1078SOL    HW2 6585   0.625  -2.321  -6.172
 1079SOL     OW 6586  -6.013  11.336   5.977
 1079SOL    HW1 6587  -6.074   6.271   5.967
 1079SOL    HW2 6588  -6.054  11.401   6.041
 1080SOL     OW 6589   6.611   0.147  -3.766
 1080SOL    HW1 6590   6.611   0.081  -3.691
 1080SOL    HW2 6591   6.699   0.195  -3.768
 1081SOL     OW 6592   5.050   5.444  17.007
 1081SOL    HW1 6593   4.978   5.376  16.989
 1081SOL    HW2 6594   5.016   5.511  17.072
 1082SOL     OW 6595   1.481   0.304  -7.937
 1082SOL    HW1 6596   6.534   0.233  -7.958
 1082SOL    HW2 6597   1.439   0.285  -7.848
 1083SOL     OW 6598   4.309  -1.182  18.543
 1083SOL    HW1 6599   4.308  -1.174  18.444
 1083SOL    HW2 6600   4.267  -1.101  18.584
 1084SOL     OW 6601   5.241   8.545   8.209
 1084SOL    HW1 6602   5.229   8.455   8.167
 1084SOL    HW2 6603   5.311   8.540   8.279
 1085SOL     OW 6604  -0.498  -1.310  11.021
 1085SOL    HW1 6605  -5.478  -1.288  11.118
 1085SOL    HW2 6606  -5.578  -1.334  10.998
 1086SOL     OW 6607   0.474   4.828  20.431
 1086SOL    HW1 6608   5.509   4.741  12.458
 1086SOL    HW2 6609   0.540  -0.084  20.411
 1087SOL     OW 6610 -11.043   3.527 -11.235
 1087SOL    HW1 6611 -10.980   3.451 -11.253
 1087SOL    HW2 6612 -11.124   3.492 -11.187
 1088SOL     OW 6613  -0.475   0.604   5.748
 1088SOL    HW1 6614  -0.525  -4.391   5.662
 1088SOL    HW2 6615  -0.418   0.524   5.764
 1089SOL     OW 6616   5.174   2.319   2.591
 1089SOL    HW1 6617   5.232   2.322   2.672
 1089SOL    HW2 6618  10.098   2.398   2.592
 1090SOL     OW 6619   1.025  -3.074  -0.535
 1090SOL    HW1 6620   0.969   1.987  -0.501
 1090SOL    HW2 6621   1.121   1.939  -0.537
 1091SOL     OW 6622   6.040   3.854   8.482
 1091SOL    HW1 6623   6.133   3.851   8.519
 1091SOL    HW2 6624   6.017   3.948   8.458
 1092SOL     OW 6625  -0.255  -2.015  10.014
 1092SOL    HW1 6626  -0.268  -7.094  10.049
 1092SOL    HW2 6627   4.726  -1.950  10.090
 1093SOL     OW 6628  -0.904   6.400   5.070
 1093SOL    HW1 6629  -0.952  11.388   4.982
 1093SOL    HW2 6630  -0.820   6.347   5.062
 1094SOL     OW 6631  -4.784   0.997  -1.068
 1094SOL    HW1 6632  -4.835   0.911  -1.063
 1094SOL    HW2 6633  -4.687   0.979  -1.050
 1095SOL     OW 6634  -1.704   0.090   0.977
 1095SOL    HW1 6635  -1.686   0.174   1.028
 1095SOL    HW2 6636   3.196   0.098   0.928
 1096SOL     OW 6637   3.325   8.354 -10.991
 1096SOL    HW1 6638   3.380   8.354 -10.907
 1096SOL    HW2 6639   3.228   8.350 -10.967
 1097SOL     OW 6640  -0.099   7.586  -4.985
 1097SOL    HW1 6641  -5.127   7.546  -4.904
 1097SOL    HW2 6642  -0.168   7.598  -5.057
 1098SOL     OW 6643   0.030   0.306   2.814
 1098SOL    HW1 6644   0.054   0.345   2.725
 1098SOL    HW2 6645  -0.061   0.338   2.841
 1099SOL     OW 6646  -3.792  -7.670  11.714
 1099SOL    HW1 6647  -3.794  -7.619  11.627
 1099SOL    HW2 6648  -3.751  -7.613  11.785
 1100SOL     OW 6649   4.341   9.335   0.647
 1100SOL    HW1 6650   4.288   4.276   0.690
 1100SOL    HW2 6651   4.356   4.423   0.712
 1101SOL     OW 6652   5.427  -1.829   1.388
 1101SOL    HW1 6653   5.357  -1.784   1.443
 1101SOL    HW2 6654   5.394  -1.839   1.294
 1102SOL     OW 6655   6.428   9.256  20.521
 1102SOL    HW1 6656   6.397   9.170  20.481
 1102SOL    HW2 6657   6.486   9.304  12.478
 1103SOL     OW 6658   8.566   0.779   2.968
 1103SOL    HW1 6659   8.599   0.778   3.062
 1103SOL    HW2 6660   8.510   0.698   2.952
 1104SOL     OW 6661   8.348  -6.301  10.940
 1104SOL    HW1 6662   8.387  -6.297  11.032
 1104SOL    HW2 6663   8.397  -6.370  10.886
 1105SOL     OW 6664   6.458   5.614  11.509
 1105SOL    HW1 6665   1.489   5.655  11.599
 1105SOL    HW2 6666   6.505   5.667  19.417
 1106SOL     OW 6667   1.059   9.860  -4.998
 1106SOL    HW1 6668   1.112   9.798  -5.055
 1106SOL    HW2 6669   1.007   9.808 -12.908
 1107SOL     OW 6670  -3.727   5.993  -8.856
 1107SOL    HW1 6671  -3.682   5.975  -8.943
 1107SOL    HW2 6672  -3.681   6.068  -8.809
 1108SOL     OW 6673   9.816   4.443   1.398
 1108SOL    HW1 6674   9.739   4.386   1.429
 1108SOL    HW2 6675   9.821   4.439   9.276
 1109SOL     OW 6676   0.896   2.732  -5.494
 1109SOL    HW1 6677   0.975  -2.233  -5.552
 1109SOL    HW2 6678   0.817   2.783  -5.527
 1110SOL     OW 6679   5.458   7.368   3.989
 1110SOL    HW1 6680   5.479  12.265   3.950
 1110SOL    HW2 6681   5.359   2.389   4.006
 1111SOL     OW 6682   4.362   3.342   7.907
 1111SOL    HW1 6683   4.336   3.423   7.960
 1111SOL    HW2 6684   4.395   3.270  -0.008
 1112SOL     OW 6685   0.466   2.331   5.725
 1112SOL    HW1 6686   0.425   2.249   5.764
 1112SOL    HW2 6687   5.551   2.328   5.738
 1113SOL     OW 6688   4.492  -1.826   0.125
 1113SOL    HW1 6689   4.540   3.195   0.205
 1113SOL    HW2 6690   4.418  -1.886   0.154
 1114SOL     OW 6691   1.131   4.086   1.860
 1114SOL    HW1 6692   1.185   4.042   1.932
 1114SOL    HW2 6693   1.156   4.047   1.772
 1115SOL     OW 6694   4.856   4.762   2.391
 1115SOL    HW1 6695   4.877   4.718   2.478
 1115SOL    HW2 6696   4.801   9.830   2.408
 1116SOL     OW 6697   1.098  -4.163   6.962
 1116SOL    HW1 6698   1.061  -4.218   6.887
 1116SOL    HW2 6699   1.196  -4.184   6.973
 1117SOL     OW 6700   9.983  -0.355   5.173
 1117SOL    HW1 6701  10.038  -0.273   5.188
 1117SOL    HW2 6702   9.946  -0.353   5.080
 1118SOL     OW 6703   8.277   5.263   5.213
 1118SOL    HW1 6704   8.227  10.244   5.127
 1118SOL    HW2 6705   8.249   5.345   5.264
 1119SOL     OW 6706   7.763   5.904  16.965
 1119SOL    HW1 6707   7.776   5.891   9.085
 1119SOL    HW2 6708   2.770   6.001  16.944
 1120SOL     OW 6709   1.241  -3.050   6.086
 1120SOL    HW1 6710   1.245  -2.953   6.109
 1120SOL    HW2 6711   1.263   1.923   5.989
 1121SOL     OW 6712   3.728  -0.828   6.445
 1121SOL    HW1 6713   3.766  -0.765   6.376
 1121SOL    HW2 6714   3.714  -0.918  -1.574
 1122SOL     OW 6715   1.380  -0.485  -3.071
 1122SOL    HW1 6716   1.466  -0.522 -11.083
 1122SOL    HW2 6717   1.324  -0.453 -11.124
 1123SOL     OW 6718  -0.132  -1.054   3.559
 1123SOL    HW1 6719  -0.094  -0.981   3.503
 1123SOL    HW2 6720  -0.129  -1.140   3.508
 1124SOL     OW 6721   6.417  14.416   8.051
 1124SOL    HW1 6722   6.442  14.477   8.126
 1124SOL    HW2 6723   6.332  14.369   8.072
 1125SOL     OW 6724   6.504   5.791  -1.092
 1125SOL    HW1 6725   6.426   0.801  -1.029
 1125SOL    HW2 6726   6.571   0.735  -1.067
 1126SOL     OW 6727   0.079   7.903  -1.251
 1126SOL    HW1 6728   5.018   7.919  -1.165
 1126SOL    HW2 6729   0.178   7.909   6.739
 1127SOL     OW 6730  11.600   4.315   5.250
 1127SOL    HW1 6731  11.608   4.218   5.225
 1127SOL    HW2 6732  11.504   4.342   5.251
 1128SOL     OW 6733  -0.691   1.249  -2.915
 1128SOL    HW1 6734  -0.642   1.225  -2.831
 1128SOL    HW2 6735  -0.711   6.151  -2.967
 1129SOL     OW 6736   0.462   0.927   1.923
 1129SOL    HW1 6737   0.547   0.896   1.880
 1129SOL    HW2 6738   0.483   0.990   1.997
 1130SOL     OW 6739   8.794  -8.374   5.363
 1130SOL    HW1 6740   8.873  -8.328   5.403
 1130SOL    HW2 6741   8.716  -8.368   5.426
 1131SOL     OW 6742  -3.704   1.545  -8.104
 1131SOL    HW1 6743  -3.779   1.583  -0.072
 1131SOL    HW2 6744  -3.622   1.540  -8.048
 1132SOL     OW 6745   5.873   6.337   6.337
 1132SOL    HW1 6746   5.820   6.415   6.302
 1132SOL    HW2 6747   5.814   6.256   6.341
 1133SOL     OW 6748   0.694   8.200   7.719
 1133SOL    HW1 6749   0.740   8.217   7.805
 1133SOL    HW2 6750   0.747   8.240   7.644
 1134SOL     OW 6751  -4.726   1.313   0.911
 1134SOL    HW1 6752  -4.720   1.213   0.917
 1134SOL    HW2 6753  -4.806   1.344   0.962
 1135SOL     OW 6754   0.782   3.682   8.511
 1135SOL    HW1 6755   5.788   3.621   8.435
 1135SOL    HW2 6756   5.723   3.764   8.477
 1136SOL     OW 6757   1.242   6.612 -12.699
 1136SOL    HW1 6758   6.165   6.641 -12.627
 1136SOL    HW2 6759   1.323   6.672 -12.698
 1137SOL     OW 6760   4.790   0.234   5.514
 1137SOL    HW1 6761   4.873  -4.753   5.457
 1137SOL    HW2 6762   4.768   0.141  -2.435
 1138SOL     OW 6763   1.199  -1.575   3.031
 1138SOL    HW1 6764   1.223  -1.651   3.091
 1138SOL    HW2 6765   1.103  -1.553   3.041
 1139SOL     OW 6766  -4.370  -2.299   4.691
 1139SOL    HW1 6767  -4.452  -2.340   4.730
 1139SOL    HW2 6768  -4.385  -2.201   4.676
 1140SOL     OW 6769  -0.254   7.769   0.313
 1140SOL    HW1 6770  -0.178   7.806   0.366
 1140SOL    HW2 6771  -0.337   7.769   0.369
 1141SOL     OW 6772   0.246  -5.852   9.252
 1141SOL    HW1 6773   0.332  -5.869   9.301
 1141SOL    HW2 6774   0.229  -5.928   1.213
 1142SOL     OW 6775   3.133  -0.546   3.641
 1142SOL    HW1 6776   3.228  -0.558   3.669
 1142SOL    HW2 6777   3.087   4.500  11.683
 1143SOL     OW 6778  -4.387   4.501   3.415
 1143SOL    HW1 6779  -4.351   4.567   3.349
 1143SOL    HW2 6780   0.629   4.409   3.391
 1144SOL     OW 6781   6.440   2.944   6.570
 1144SOL    HW1 6782   6.496   2.930   6.652
 1144SOL    HW2 6783   6.485   2.902   6.492
 1145SOL     OW 6784  -6.827  -4.458  -6.543
 1145SOL    HW1 6785  -6.754  -4.472  -6.610
 1145SOL    HW2 6786  -6.787  -4.426  -6.457
 1146SOL     OW 6787 -10.385   3.660  -0.286
 1146SOL    HW1 6788 -10.357   3.566  -0.266
 1146SOL    HW2 6789 -10.423   3.701  -0.203
 1147SOL     OW 6790   0.729   4.934   4.042
 1147SOL    HW1 6791  -4.322   5.004   4.011
 1147SOL    HW2 6792   0.809   4.935   3.983
 1148SOL     OW 6793  -1.660   6.726   6.102
 1148SOL    HW1 6794  -1.695   6.798   6.042
 1148SOL    HW2 6795  -1.731   6.701   6.169
 1149SOL     OW 6796   9.979  -1.285   4.586
 1149SOL    HW1 6797   9.910  -1.353   4.612
 1149SOL    HW2 6798  10.066  -1.308   4.631
 1150SOL     OW 6799   1.973  -0.247  10.505
 1150SOL    HW1 6800   1.981  -0.276   2.623
 1150SOL    HW2 6801   1.935  -0.155  10.502
 1151SOL     OW 6802  -9.796   0.998  12.194
 1151SOL    HW1 6803  -9.785   0.967  12.100
 1151SOL    HW2 6804  -9.734   0.947  12.254
 1152SOL     OW 6805   0.347   3.643  -6.537
 1152SOL    HW1 6806   0.269   3.705  -6.548
 1152SOL    HW2 6807   0.323   3.573  -6.469
 1153SOL     OW 6808   3.082   9.034   4.956
 1153SOL    HW1 6809   3.099   4.100   5.040
 1153SOL    HW2 6810   3.169   8.999   4.920
 1154SOL     OW 6811   3.624   2.046  -0.462
 1154SOL    HW1 6812   3.654   2.117  -0.399
 1154SOL    HW2 6813   3.623   1.957  -0.415
 1155SOL     OW 6814  -1.970   1.355   4.990
 1155SOL    HW1 6815  -2.017   1.327   5.073
 1155SOL    HW2 6816  -1.968   1.279   4.925
 1156SOL     OW 6817   3.286   4.493  10.016
 1156SOL    HW1 6818   3.319   4.564   9.953
 1156SOL    HW2 6819   3.278   4.406   9.968
 1157SOL     OW 6820   9.590   4.103  -2.442
 1157SOL    HW1 6821   4.688   4.136  -2.400
 1157SOL    HW2 6822   9.603   4.096  -2.541
 1158SOL     OW 6823   1.270   3.565  -5.235
 1158SOL    HW1 6824   1.323   3.621  -5.299
 1158SOL    HW2 6825   1.202   3.623  -5.190
 1159SOL     OW 6826   9.694   3.610  23.171
 1159SOL    HW1 6827   9.742   3.695  15.215
 1159SOL    HW2 6828   9.692   3.551  23.252
 1160SOL     OW 6829   5.403   7.918   3.572
 1160SOL    HW1 6830   5.461   2.925   3.653
 1160SOL    HW2 6831   5.346   8.001   3.579
 1161SOL     OW 6832   1.394   9.413  18.129
 1161SOL    HW1 6833   1.436   9.444  10.065
 1161SOL    HW2 6834   1.311   9.361  18.108
 1162SOL     OW 6835   0.170   3.991   6.574
 1162SOL    HW1 6836  -4.887   3.930   6.538
 1162SOL    HW2 6837   5.244   3.944   6.576
 1163SOL     OW 6838   3.019   1.783   5.502
 1163SOL    HW1 6839   2.969   1.766   5.586
 1163SOL    HW2 6840  -1.901   1.857  -2.461
 1164SOL     OW 6841  -0.714  -1.657  10.981
 1164SOL    HW1 6842  -0.641  -1.722  10.960
 1164SOL    HW2 6843  -0.681  -1.564  10.966
 1165SOL     OW 6844  13.559   3.803   2.829
 1165SOL    HW1 6845  13.475   3.763   2.867
 1165SOL    HW2 6846  13.603   3.737   2.768
 1166SOL     OW 6847   1.101   4.629   5.219
 1166SOL    HW1 6848   1.062  -0.359   5.311
 1166SOL    HW2 6849   1.077   4.546   5.170
 1167SOL     OW 6850   3.561  -1.678   5.791
 1167SOL    HW1 6851   3.504  -1.637   5.719
 1167SOL    HW2 6852   3.543  -1.777   5.795
 1168SOL     OW 6853   0.510   5.730   4.094
 1168SOL    HW1 6854   0.566   5.800   4.139
 1168SOL    HW2 6855   0.556   5.641   4.100
 1169SOL     OW 6856  -0.941   3.965   4.125
 1169SOL    HW1 6857  -0.856   3.935   4.081
 1169SOL    HW2 6858  -0.971   9.037   4.083
 1170SOL     OW 6859   3.227  -6.300   5.018
 1170SOL    HW1 6860   3.325  -1.299   5.027
 1170SOL    HW2 6861   3.209  -1.368  12.913
 1171SOL     OW 6862  -1.194   1.352   1.359
 1171SOL    HW1 6863  -1.121   1.337   1.291
 1171SOL    HW2 6864   3.816   1.306   9.421
 1172SOL     OW 6865  -1.380   9.296  -5.674
 1172SOL    HW1 6866  -1.393   9.395 -13.657
 1172SOL    HW2 6867  -1.310   9.267  -5.740
 1173SOL     OW 6868   0.954   5.080   8.620
 1173SOL    HW1 6869   0.969   5.036   8.709
 1173SOL    HW2 6870   0.862   5.060   8.588
 1174SOL     OW 6871   7.997   7.892  13.467
 1174SOL    HW1 6872   7.898   7.891  13.485
 1174SOL    HW2 6873   8.013   7.877  13.369
 1175SOL     OW 6874  -1.839   9.868  -7.546
 1175SOL    HW1 6875  -1.765   9.936  -7.541
 1175SOL    HW2 6876  -1.877   9.868  -7.638
 1176SOL     OW 6877  -0.546   1.348   2.497
 1176SOL    HW1 6878  -0.605   1.288   2.444
 1176SOL    HW2 6879  -0.594   1.377   2.580
 1177SOL     OW 6880  -0.491   3.993   7.905
 1177SOL    HW1 6881  -0.482   3.914   7.965
 1177SOL    HW2 6882  -0.450   4.073   7.948
 1178SOL     OW 6883   4.429   7.182  -0.113
 1178SOL    HW1 6884   4.332   7.170  -0.133
 1178SOL    HW2 6885   9.429   2.284  -0.068
 1179SOL     OW 6886  -0.699   7.577  -3.705
 1179SOL    HW1 6887  -5.707   7.514  -3.779
 1179SOL    HW2 6888  -0.623   7.540  -3.651
 1180SOL     OW 6889   0.189   0.757  -5.475
 1180SOL    HW1 6890   0.163   0.843  -5.520
 1180SOL    HW2 6891   0.288   0.745  -5.482
 1181SOL     OW 6892   6.240  10.067  -0.961
 1181SOL    HW1 6893   6.336  10.063  -0.936
 1181SOL    HW2 6894   6.227  10.131  -1.037
 1182SOL     OW 6895   6.347   2.357  13.291
 1182SOL    HW1 6896   6.308   2.325   5.227
 1182SOL    HW2 6897   1.288   2.370  13.358
 1183SOL     OW 6898   6.551   5.406  11.106
 1183SOL    HW1 6899   6.458   5.402  11.068
 1183SOL    HW2 6900   6.562   5.333  11.173
 1184SOL     OW 6901  -4.810  -4.633  -0.032
 1184SOL    HW1 6902  -4.747   5.396  -0.083
 1184SOL    HW2 6903  -4.848  -4.582   0.045
 1185SOL     OW 6904  -0.327   5.320 -14.994
 1185SOL    HW1 6905  -0.340   5.247 -15.061
 1185SOL    HW2 6906   4.710   5.395 -15.034
 1186SOL     OW 6907   3.815   5.815   5.369
 1186SOL    HW1 6908   3.829   5.838   5.272
 1186SOL    HW2 6909   3.797  10.703   5.378
 1187SOL     OW 6910   3.131   9.455 -11.291
 1187SOL    HW1 6911   3.154   9.552 -11.300
 1187SOL    HW2 6912   3.041   4.460 -11.248
 1188SOL     OW 6913  -0.941   2.821   9.046
 1188SOL    HW1 6914  -0.919   2.724   9.031
 1188SOL    HW2 6915  -1.027   2.828   9.095
 1189SOL     OW 6916   3.919   6.442   4.102
 1189SOL    HW1 6917   3.939   6.530   4.059
 1189SOL    HW2 6918   3.917   6.454   4.202
 1190SOL     OW 6919   2.030  -4.304  10.646
 1190SOL    HW1 6920   2.111  -4.337  10.598
 1190SOL    HW2 6921   1.951  -4.308  10.584
 1191SOL     OW 6922   5.444  -0.908  -6.536
 1191SOL    HW1 6923   5.488  -0.966  -6.467
 1191SOL    HW2 6924   5.428  -0.817  -6.496
 1192SOL     OW 6925   1.194   1.082  -9.525
 1192SOL    HW1 6926   1.188   1.111  -9.621
 1192SOL    HW2 6927   1.167   0.986  -9.518
 1193SOL     OW 6928  -0.294   6.501 -13.451
 1193SOL    HW1 6929  -0.347   6.480 -13.368
 1193SOL    HW2 6930  -0.274   6.599 -13.454
 1194SOL     OW 6931   5.805   0.666   7.369
 1194SOL    HW1 6932   5.738   0.707   7.307
 1194SOL    HW2 6933   5.760   0.599   7.427
 1195SOL     OW 6934  -5.507  -4.540   6.374
 1195SOL    HW1 6935  -5.590  -4.545   6.429
 1195SOL    HW2 6936  -5.510  -4.461   6.314
 1196SOL     OW 6937  -2.796   5.140  -9.605
 1196SOL    HW1 6938  -2.841   5.211  -9.551
 1196SOL    HW2 6939  -2.863   5.100  -9.668
 1197SOL     OW 6940  -0.617   4.510   6.473
 1197SOL    HW1 6941   4.452   4.539   6.520
 1197SOL    HW2 6942  -0.697   4.554   6.515
 1198SOL     OW 6943   0.271   1.673   8.810
 1198SOL    HW1 6944   0.299  -3.236   8.752
 1198SOL    HW2 6945   0.205   1.705   8.878
 1199SOL     OW 6946  -0.890  -1.031  -4.770
 1199SOL    HW1 6947  -0.854  -0.955  -4.825
 1199SOL    HW2 6948  -0.906  -1.110  -4.828
 1200SOL     OW 6949  -4.588   0.671 -10.083
 1200SOL    HW1 6950  -4.684   0.688 -10.107
 1200SOL    HW2 6951  -4.563   0.726 -10.004
 1201SOL     OW 6952   1.113  -5.524  -1.461
 1201SOL    HW1 6953   1.153  -5.608  -1.497
 1201SOL    HW2 6954   1.186  -5.468  -1.419
 1202SOL     OW 6955   9.687  -3.405   7.984
 1202SOL    HW1 6956   9.785   1.603  15.960
 1202SOL    HW2 6957   9.677   1.480  15.963
 1203SOL     OW 6958   7.329  -8.966  -5.636
 1203SOL    HW1 6959   7.328  -8.954  -5.536
 1203SOL    HW2 6960   7.319  -9.063  -5.658
 1204SOL     OW 6961   4.147   7.084  -0.259
 1204SOL    HW1 6962   4.114   7.139   7.794
 1204SOL    HW2 6963   4.109   7.119  -0.345
 1205SOL     OW 6964   4.671  -2.315   2.053
 1205SOL    HW1 6965   4.667   2.620   1.967
 1205SOL    HW2 6966   4.662  -2.378   2.130
 1206SOL     OW 6967   1.872  10.507   3.666
 1206SOL    HW1 6968   1.873  10.478   3.761
 1206SOL    HW2 6969   1.822   5.607   3.658
 1207SOL     OW 6970   8.109   5.327 -13.577
 1207SOL    HW1 6971   8.075   5.417 -13.605
 1207SOL    HW2 6972   8.076   5.257 -13.640
 1208SOL     OW 6973   8.979   1.231   0.511
 1208SOL    HW1 6974   9.019   1.318   0.479
 1208SOL    HW2 6975   8.932   6.173   0.435
 1209SOL     OW 6976   5.308  -0.434 -10.954
 1209SOL    HW1 6977   5.381  -0.383 -11.000
 1209SOL    HW2 6978   0.312  -5.388  -2.883
 1210SOL     OW 6979  -4.544   3.883 -11.288
 1210SOL    HW1 6980   0.472   3.958 -11.230
 1210SOL    HW2 6981  -4.470   3.816 -11.298
 1211SOL     OW 6982  -7.613   0.068   4.116
 1211SOL    HW1 6983  -7.534   0.089   4.174
 1211SOL    HW2 6984  -7.686   0.135   4.133
 1212SOL     OW 6985   9.930   5.794   6.633
 1212SOL    HW1 6986   9.964   5.720   6.576
 1212SOL    HW2 6987   9.840   5.769   6.669
 1213SOL     OW 6988   1.799  -6.202  -7.920
 1213SOL    HW1 6989   1.892  -6.194  -7.958
 1213SOL    HW2 6990   1.748  -6.119  -7.940
 1214SOL     OW 6991  -8.188  -0.892   9.578
 1214SOL    HW1 6992  -8.229  -0.808   9.544
 1214SOL    HW2 6993  -8.100   4.077   1.556
 1215SOL     OW 6994   4.366   9.801   3.552
 1215SOL    HW1 6995   4.449   9.757   3.585
 1215SOL    HW2 6996   4.385   9.897   3.531
 1216SOL     OW 6997  -1.865  -0.294 -15.111
 1216SOL    HW1 6998  -1.819  -0.356 -15.048
 1216SOL    HW2 6999  -1.950  -0.336 -15.143
 1217SOL     OW 7000   5.786   8.372 -17.799
 1217SOL    HW1 7001   5.875   8.404 -17.831
 1217SOL    HW2 7002   5.731   8.344 -17.877
 1218SOL     OW 7003   5.295   5.692   4.372
 1218SOL    HW1 7004   5.338   5.780   4.393
 1218SOL    HW2 7005   5.272   5.689   4.274
 1219SOL     OW 7006   1.336   0.040  -1.391
 1219SOL    HW1 7007   1.289  -0.041  -1.427
 1219SOL    HW2 7008   1.289   0.122  -1.423
 1220SOL     OW 7009   1.920   5.735  -3.573
 1220SOL    HW1 7010   1.878   5.766  -3.488
 1220SOL    HW2 7011   2.007   5.690  -3.553
 1221SOL     OW 7012   4.841   0.775  -3.129
 1221SOL    HW1 7013   4.868   5.678  -3.079
 1221SOL    HW2 7014   4.742   0.775  -3.144
 1222SOL     OW 7015   8.177  -0.250  -4.836
 1222SOL    HW1 7016   8.086  -0.222  -4.866
 1222SOL    HW2 7017   3.230   4.807  -4.779
 1223SOL     OW 7018   9.167   3.249   3.263
 1223SOL    HW1 7019   9.251   3.238   3.315
 1223SOL    HW2 7020   9.189   3.274   3.168
 1224SOL     OW 7021   9.047  -0.629  -9.925
 1224SOL    HW1 7022   9.028  -0.702  -9.858
 1224SOL    HW2 7023   9.029  -0.663 -10.017
 1225SOL     OW 7024  -4.472  -1.456  -7.824
 1225SOL    HW1 7025  -4.546  -1.511  -7.864
 1225SOL    HW2 7026  -4.386  -1.481  -7.867
 1226SOL     OW 7027   5.210   2.516  11.065
 1226SOL    HW1 7028   5.185   2.422  11.090
 1226SOL    HW2 7029   5.292   7.501  11.009
 1227SOL     OW 7030  -2.013  -2.965   5.057
 1227SOL    HW1 7031  -2.073  -2.946   4.979
 1227SOL    HW2 7032  -1.933   2.080   5.052
 1228SOL     OW 7033   1.608   4.891 -13.842
 1228SOL    HW1 7034   1.688   4.912 -13.785
 1228SOL    HW2 7035   1.542   4.965 -13.836
 1229SOL     OW 7036  12.216   1.909 -11.039
 1229SOL    HW1 7037  12.265   1.967 -10.973
 1229SOL    HW2 7038  12.215   1.954 -11.128
 1230SOL     OW 7039   3.856   4.989  21.805
 1230SOL    HW1 7040   3.808   5.046  21.738
 1230SOL    HW2 7041   8.778   4.963  21.878
 1231SOL     OW 7042  -0.412   4.327  -6.585
 1231SOL    HW1 7043  -0.455   4.409  -6.621
 1231SOL    HW2 7044  -0.422   4.252  -6.651
 1232SOL     OW 7045  -8.313  -3.882   0.028
 1232SOL    HW1 7046  -8.253  -3.953   0.066
 1232SOL    HW2 7047  -8.271  -3.845  -0.054
 1233SOL     OW 7048  -0.889   3.682   4.448
 1233SOL    HW1 7049  -0.845   3.693 -11.417
 1233SOL    HW2 7050   4.034   3.757  12.409
 1234SOL     OW 7051   8.608  11.058   1.888
 1234SOL    HW1 7052   8.650  11.130   1.943
 1234SOL    HW2 7053   8.508  11.063   1.897
 1235SOL     OW 7054  -5.799   4.696  -2.466
 1235SOL    HW1 7055 -10.722   4.681  -2.543
 1235SOL    HW2 7056  -5.884   4.645  -2.481
 1236SOL     OW 7057  -9.900  -3.746  -2.688
 1236SOL    HW1 7058  -4.894  -3.831  -2.638
 1236SOL    HW2 7059  -4.974  -3.766  -2.765
 1237SOL     OW 7060  18.475  -0.930  -4.491
 1237SOL    HW1 7061  18.553  -0.867  -4.489
 1237SOL    HW2 7062  18.465  -0.967  -4.583
 1238SOL     OW 7063  -5.406  -1.786  12.875
 1238SOL    HW1 7064  -5.461  -1.704  12.861
 1238SOL    HW2 7065  -5.399  -1.804  12.973
 1239SOL     OW 7066   1.935   5.928 -18.061
 1239SOL    HW1 7067   1.851   5.882 -18.030
 1239SOL    HW2 7068   6.981   5.861 -18.106
 1240SOL     OW 7069  -0.146   0.885   0.602
 1240SOL    HW1 7070  -0.146   0.975   0.559
 1240SOL    HW2 7071  -0.230   0.836   0.575
 1241SOL     OW 7072  -1.311   1.264  -3.011
 1241SOL    HW1 7073  -1.333   1.241  -3.106
 1241SOL    HW2 7074  -1.245   6.326  -3.010
 1242SOL     OW 7075   5.843   0.253  -0.806
 1242SOL    HW1 7076   5.851   0.259  -0.706
 1242SOL    HW2 7077   5.746   0.255   7.145
 1243SOL     OW 7078   0.677   8.254 -10.044
 1243SOL    HW1 7079   0.690   8.265 -10.142
 1243SOL    HW2 7080   0.654   8.159 -10.023
 1244SOL     OW 7081  -0.654  -5.248   1.089
 1244SOL    HW1 7082  -0.566  -5.276   1.051
 1244SOL    HW2 7083  -0.644  -5.158   1.133
 1245SOL     OW 7084  -3.524   0.634  -2.561
 1245SOL    HW1 7085  -3.552   0.725   5.387
 1245SOL    HW2 7086  -3.569  -4.374  -2.474
 1246SOL     OW 7087  -4.850   6.241   6.474
 1246SOL    HW1 7088   0.098   6.164   6.526
 1246SOL    HW2 7089   0.215   6.278   6.522
 1247SOL     OW 7090   5.976  -5.207  11.469
 1247SOL    HW1 7091   1.085  -5.195  11.441
 1247SOL    HW2 7092  10.957  -5.270  11.547
 1248SOL     OW 7093   0.282   6.710  19.949
 1248SOL    HW1 7094  -4.724  11.599  19.954
 1248SOL    HW2 7095   5.238   1.768  20.034
 1249SOL     OW 7096  10.576   8.862   0.418
 1249SOL    HW1 7097  10.604   3.847   0.326
 1249SOL    HW2 7098  10.488   8.821   0.440
 1250SOL     OW 7099  -4.287   5.848   8.064
 1250SOL    HW1 7100  -4.247   0.786   8.013
 1250SOL    HW2 7101  -4.327   0.928   8.001
 1251SOL     OW 7102   2.901   4.741  11.059
 1251SOL    HW1 7103   2.913   4.811  10.989
 1251SOL    HW2 7104   2.897   4.651  11.015
 1252SOL     OW 7105  -0.024   1.824   5.059
 1252SOL    HW1 7106   0.014   1.743   5.015
 1252SOL    HW2 7107   0.050   1.874   5.105
 1253SOL     OW 7108   4.774   9.218  14.058
 1253SOL    HW1 7109   4.838   9.145  14.082
 1253SOL    HW2 7110   4.724   9.247  14.139
 1254SOL     OW 7111  -0.898  -0.926   7.201
 1254SOL    HW1 7112  -0.831  -0.992   7.167
 1254SOL    HW2 7113  -0.920  -0.862   7.128
 1255SOL     OW 7114   2.534  -4.505   1.758
 1255SOL    HW1 7115   2.615  -4.520   1.702
 1255SOL    HW2 7116   2.513  -4.588   1.810
 1256SOL     OW 7117  -1.916   4.409   0.395
 1256SOL    HW1 7118  -1.973   4.451   0.466
 1256SOL    HW2 7119  -1.841  -0.625   0.437
 1257SOL     OW 7120   9.575   0.853   5.439
 1257SOL    HW1 7121   4.638   0.806   5.513
 1257SOL    HW2 7122   9.616   0.942   5.424
 1258SOL     OW 7123   1.144   1.986  -5.118
 1258SOL    HW1 7124   1.090   1.952  -5.195
 1258SOL    HW2 7125   1.129   2.084  -5.106
 1259SOL     OW 7126   6.491  -0.113   4.988
 1259SOL    HW1 7127   6.414  -0.150   5.039
 1259SOL    HW2 7128   6.461  -0.086   4.897
 1260SOL     OW 7129   2.899   1.095   6.135
 1260SOL    HW1 7130   2.863   1.174  -1.792
 1260SOL    HW2 7131   2.968   1.049  -1.786
 1261SOL     OW 7132  12.180   5.112   3.205
 1261SOL    HW1 7133  12.092   5.157   3.218
 1261SOL    HW2 7134   7.181   5.013   3.197
 1262SOL     OW 7135  -4.041   1.770  -9.994
 1262SOL    HW1 7136  -4.139   1.778  -2.030
 1262SOL    HW2 7137   0.966   1.774  -9.896
 1263SOL     OW 7138  11.975  -0.965  11.522
 1263SOL    HW1 7139  11.893  -0.988  11.574
 1263SOL    HW2 7140  11.951  -0.943  11.428
 1264SOL     OW 7141   5.222  -1.261  -0.752
 1264SOL    HW1 7142   5.198  -1.356  -0.732
 1264SOL    HW2 7143   5.184  -1.202  -0.681
 1265SOL     OW 7144   1.089  10.763   5.984
 1265SOL    HW1 7145   1.146  10.802  13.889
 1265SOL    HW2 7146   1.040  10.837   6.031
 1266SOL     OW 7147   2.326   3.890  13.803
 1266SOL    HW1 7148   2.230   3.882  13.830
 1266SOL    HW2 7149   2.341   3.979  13.760
 1267SOL     OW 7150   2.966   8.906  12.076
 1267SOL    HW1 7151   2.993   8.888  11.981
 1267SOL    HW2 7152  -2.009   8.822  12.130
 1268SOL     OW 7153   8.250   6.096   3.535
 1268SOL    HW1 7154   8.179   6.099   3.607
 1268SOL    HW2 7155   8.236   6.015   3.479
 1269SOL     OW 7156   4.804   6.126  14.252
 1269SOL    HW1 7157   4.904   6.133  14.252
 1269SOL    HW2 7158   4.771   6.120  14.346
 1270SOL     OW 7159   9.043   3.937   2.810
 1270SOL    HW1 7160   9.097   4.011   2.769
 1270SOL    HW2 7161   8.946   3.963   2.809
 1271SOL     OW 7162   3.973  -0.690   5.760
 1271SOL    HW1 7163   3.950  -0.777   5.716
 1271SOL    HW2 7164   3.899  -0.624   5.744
 1272SOL     OW 7165   6.815  -4.180  16.351
 1272SOL    HW1 7166   6.787  -4.112   8.441
 1272SOL    HW2 7167   1.926  -4.168   8.352
 1273SOL     OW 7168  -2.339   0.192   2.565
 1273SOL    HW1 7169  -2.282   0.269   2.535
 1273SOL    HW2 7170  -2.309   0.108   2.521
 1274SOL     OW 7171   2.131   5.207   2.852
 1274SOL    HW1 7172   2.207   5.272   2.843
 1274SOL    HW2 7173   2.089   5.218   2.941
 1275SOL     OW 7174   1.258   4.720  16.089
 1275SOL    HW1 7175   1.196   4.744  16.164
 1275SOL    HW2 7176   1.349   4.701  16.126
 1276SOL     OW 7177   6.905  -2.474  13.549
 1276SOL    HW1 7178   6.890  -2.553  13.609
 1276SOL    HW2 7179   6.882  -2.499   5.478
 1277SOL     OW 7180   1.817  -0.815  -7.152
 1277SOL    HW1 7181   1.852  -0.867  -7.230
 1277SOL    HW2 7182   1.874  -0.735  -7.137
 1278SOL     OW 7183   6.359  -0.090   3.967
 1278SOL    HW1 7184   1.409  -0.175  -4.048
 1278SOL    HW2 7185   6.404  -0.012   3.922
 1279SOL     OW 7186   6.882   0.900   6.617
 1279SOL    HW1 7187   6.887   0.897   6.717
 1279SOL    HW2 7188   6.877   0.807   6.582
 1280SOL     OW 7189  -5.838  -0.001  -6.882
 1280SOL    HW1 7190  -5.900  -0.003   1.016
 1280SOL    HW2 7191  -5.867  -0.069  -6.815
 1281SOL     OW 7192   1.983 -10.696   4.957
 1281SOL    HW1 7193   2.068 -10.672   5.004
 1281SOL    HW2 7194   1.921 -10.618   4.958
 1282SOL     OW 7195  -0.367   9.267   4.006
 1282SOL    HW1 7196  -0.351   4.244   3.914
 1282SOL    HW2 7197  -0.372   9.367   4.002
 1283SOL     OW 7198  10.667   1.614  -5.487
 1283SOL    HW1 7199  10.579   1.633  -5.443
 1283SOL    HW2 7200  10.696  -3.290  -5.539
 1284SOL     OW 7201  11.054  11.100  -7.431
 1284SOL    HW1 7202  10.972  11.072  -7.381
 1284SOL    HW2 7203  11.109  11.020 -15.430
 1285SOL     OW 7204   4.019   4.447 -15.065
 1285SOL    HW1 7205   3.958   4.469 -15.141
 1285SOL    HW2 7206   3.965   4.440 -14.981
 1286SOL     OW 7207   3.576  -9.899  13.811
 1286SOL    HW1 7208   3.603  -4.847  13.881
 1286SOL    HW2 7209   3.484  -9.877  13.780
 1287SOL     OW 7210  -0.260  -0.491 -11.232
 1287SOL    HW1 7211  -0.315  -5.493 -11.150
 1287SOL    HW2 7212  -0.265  -0.571 -11.292
 1288SOL     OW 7213  -0.533   5.577   1.884
 1288SOL    HW1 7214  -0.511   5.655   1.826
 1288SOL    HW2 7215  -0.563   5.609   1.974
 1289SOL     OW 7216  -0.552   3.215  -4.638
 1289SOL    HW1 7217  -0.484   3.142   3.336
 1289SOL    HW2 7218  -0.510   3.300  -4.671
 1290SOL     OW 7219   0.382  -5.890  -7.681
 1290SOL    HW1 7220   0.304  -5.940  -7.643
 1290SOL    HW2 7221   0.419  -5.940  -7.759
 1291SOL     OW 7222  10.829   2.855  17.075
 1291SOL    HW1 7223  10.927   2.839  17.090
 1291SOL    HW2 7224   5.827   2.876  16.979
 1292SOL     OW 7225  -0.996   1.868   2.514
 1292SOL    HW1 7226   3.990   1.772   2.541
 1292SOL    HW2 7227   4.019   1.876   2.419
 1293SOL     OW 7228   8.270  -4.132  12.347
 1293SOL    HW1 7229   8.197   5.803  12.290
 1293SOL    HW2 7230   8.281  -4.034  12.330
 1294SOL     OW 7231   0.565  -6.349 -13.944
 1294SOL    HW1 7232   0.499  -6.283 -13.908
 1294SOL    HW2 7233   0.639  -6.299 -13.990
 1295SOL     OW 7234   4.588  -1.624  20.427
 1295SOL    HW1 7235  -0.365  -1.708  20.470
 1295SOL    HW2 7236  -0.394  -1.634  20.328
 1296SOL     OW 7237  -0.259   4.405  -4.866
 1296SOL    HW1 7238  -0.185   4.363  -4.918
 1296SOL    HW2 7239  -0.290   4.488  -4.913
 1297SOL     OW 7240   5.220   6.685   6.697
 1297SOL    HW1 7241   5.242   6.611   6.633
 1297SOL    HW2 7242   5.253   6.662   6.788
 1298SOL     OW 7243   5.846  11.274  -2.824
 1298SOL    HW1 7244   5.819  11.277  -2.727
 1298SOL    HW2 7245   5.772  11.311  -2.880
 1299SOL     OW 7246   2.473  10.677   8.134
 1299SOL    HW1 7247   2.387  10.709   0.196
 1299SOL    HW2 7248   2.457  10.639   0.066
 1300SOL     OW 7249  10.510   2.143  -4.107
 1300SOL    HW1 7250  10.493   2.045  -4.095
 1300SOL    HW2 7251  10.497   2.167  -4.203
 1301SOL     OW 7252  12.353  -2.516   4.877
 1301SOL    HW1 7253  12.440   2.472   4.926
 1301SOL    HW2 7254  12.324  -2.424  -3.125
 1302SOL     OW 7255   6.248   0.306   0.254
 1302SOL    HW1 7256   6.211   0.392  -7.756
 1302SOL    HW2 7257   6.244   0.303   0.354
 1303SOL     OW 7258   5.029   5.958  -6.317
 1303SOL    HW1 7259   5.028   5.876  -6.374
 1303SOL    HW2 7260  -0.048   5.975  -6.280
 1304SOL     OW 7261  -6.216   0.594   6.660
 1304SOL    HW1 7262  -6.186   0.609   6.755
 1304SOL    HW2 7263  -6.185   0.504   6.630
 1305SOL     OW 7264   1.169   5.007   2.718
 1305SOL    HW1 7265   1.237   5.040   2.653
 1305SOL    HW2 7266   1.199   9.907   2.758
 1306SOL     OW 7267  -3.641   5.273  -4.121
 1306SOL    HW1 7268  -3.638   5.361  -4.073
 1306SOL    HW2 7269  -3.563   5.216  -4.093
 1307SOL     OW 7270   5.132   5.516   7.270
 1307SOL    HW1 7271   5.181   5.564   7.343
 1307SOL    HW2 7272   5.059   5.461   7.310
 1308SOL     OW 7273   6.224   6.300  -2.660
 1308SOL    HW1 7274   6.212   6.257  -2.750
 1308SOL    HW2 7275   6.222   6.399 -10.647
 1309SOL     OW 7276   5.702  -2.712  11.665
 1309SOL    HW1 7277   5.649   2.349  11.702
 1309SOL    HW2 7278   5.788  -2.720  11.716
 1310SOL     OW 7279  13.237   9.048  -2.337
 1310SOL    HW1 7280  13.182   9.125 -10.348
 1310SOL    HW2 7281  13.324   4.059  -2.386
 1311SOL     OW 7282   8.458  -4.512  -8.674
 1311SOL    HW1 7283   8.467  -4.596  -8.727
 1311SOL    HW2 7284   8.536   0.483  -8.613
 1312SOL     OW 7285   8.015  -5.096  15.435
 1312SOL    HW1 7286   8.007  -5.179  15.489
 1312SOL    HW2 7287   7.928  -5.078  15.388
 1313SOL     OW 7288   3.511  -0.846  15.854
 1313SOL    HW1 7289   3.431  -0.802  15.896
 1313SOL    HW2 7290   3.491  -0.865  15.758
 1314SOL     OW 7291   0.705  -9.538   4.081
 1314SOL    HW1 7292   0.776  -9.492   4.026
 1314SOL    HW2 7293   0.746  -9.575   4.164
 1315SOL     OW 7294   3.107   2.332   5.290
 1315SOL    HW1 7295   3.138   2.299   5.201
 1315SOL    HW2 7296   8.166   2.386   5.333
 1316SOL     OW 7297   0.578   6.011   2.459
 1316SOL    HW1 7298   0.551   5.920   2.429
 1316SOL    HW2 7299   0.509   6.047   2.522
 1317SOL     OW 7300   5.715  -1.754  10.725
 1317SOL    HW1 7301   5.726  -1.690  10.649
 1317SOL    HW2 7302   5.800  -1.805  10.739
 1318SOL     OW 7303  -3.905   5.946   2.760
 1318SOL    HW1 7304  -3.885   0.872   2.718
 1318SOL    HW2 7305  -3.847   5.958   2.841
 1319SOL     OW 7306   6.712  -2.258   5.311
 1319SOL    HW1 7307   6.626  -2.217   5.343
 1319SOL    HW2 7308   6.722  -2.240   5.213
 1320SOL     OW 7309  -0.070  14.331   7.195
 1320SOL    HW1 7310   4.948  14.258   7.134
 1320SOL    HW2 7311  -0.074  14.417   7.144
 1321SOL     OW 7312  -3.285  -8.490  -1.167
 1321SOL    HW1 7313  -3.207  -8.536  -1.126
 1321SOL    HW2 7314  -3.351  -8.466  -1.096
 1322SOL     OW 7315   0.026  -5.078  -7.525
 1322SOL    HW1 7316  -0.066  -5.080  -7.486
 1322SOL    HW2 7317   0.084  -5.017  -7.472
 1323SOL     OW 7318  -2.059  -2.710  -2.071
 1323SOL    HW1 7319  -2.028  -2.803  -2.053
 1323SOL    HW2 7320  -1.985  -2.658  -2.113
 1324SOL     OW 7321   3.339   0.607   0.151
 1324SOL    HW1 7322   3.255   0.661   0.147
 1324SOL    HW2 7323   3.366   0.581  -7.919
 1325SOL     OW 7324  -3.054  -2.373   5.923
 1325SOL    HW1 7325  -2.997   2.608   5.841
 1325SOL    HW2 7326  -3.006  -2.417   5.999
 1326SOL     OW 7327  -0.474   3.971  -8.831
 1326SOL    HW1 7328  -0.444   4.066  -8.823
 1326SOL    HW2 7329  -0.412   3.911  -8.780
 1327SOL     OW 7330  -5.436  -1.374  -3.761
 1327SOL    HW1 7331  -5.416  -1.472  -3.755
 1327SOL    HW2 7332  -5.350  -1.323  -3.770
 1328SOL     OW 7333   0.775   8.581  -0.923
 1328SOL    HW1 7334   0.862   8.556  -0.965
 1328SOL    HW2 7335   0.738   3.675  -0.968
 1329SOL     OW 7336   5.846  -0.198  -8.860
 1329SOL    HW1 7337   5.865  -0.106  -0.917
 1329SOL    HW2 7338   5.898  -0.213  -8.776
 1330SOL     OW 7339  11.923   4.395   0.875
 1330SOL    HW1 7340  11.995   4.378   0.943
 1330SOL    HW2 7341   6.899   4.486   0.891
 1331SOL     OW 7342  -2.201  -4.403   6.299
 1331SOL    HW1 7343  -2.163  -4.390   6.391
 1331SOL    HW2 7344  -2.199   0.668   6.249
 1332SOL     OW 7345   0.426  -5.094 -16.567
 1332SOL    HW1 7346  -4.629  -0.052 -16.613
 1332SOL    HW2 7347   0.437  -5.181 -16.615
 1333SOL     OW 7348   5.196   4.187  11.515
 1333SOL    HW1 7349   5.097   4.191  11.529
 1333SOL    HW2 7350   0.242   4.275  11.481
 1334SOL     OW 7351   0.321   4.690 -15.445
 1334SOL    HW1 7352   0.287   4.656 -15.533
 1334SOL    HW2 7353   0.253   4.673 -15.374
 1335SOL     OW 7354   4.595   6.434  -3.163
 1335SOL    HW1 7355   4.554   6.524  -3.150
 1335SOL    HW2 7356   4.668   6.440  -3.231
 1336SOL     OW 7357   9.763   3.729 -11.695
 1336SOL    HW1 7358   9.840   3.667 -11.702
 1336SOL    HW2 7359   9.744   3.751 -11.599
 1337SOL     OW 7360   6.953   2.590   5.001
 1337SOL    HW1 7361   6.936  -2.491   4.977
 1337SOL    HW2 7362   1.989  -7.375   5.099
 1338SOL     OW 7363   4.029   3.820   8.510
 1338SOL    HW1 7364   3.957   3.864   8.563
 1338SOL    HW2 7365  -0.869   3.863   8.531
 1339SOL     OW 7366   4.803   4.578   1.928
 1339SOL    HW1 7367   4.735   4.517   1.970
 1339SOL    HW2 7368   4.857   4.525   1.862
 1340SOL     OW 7369   3.328   8.437   5.352
 1340SOL    HW1 7370   3.387   8.429   5.272
 1340SOL    HW2 7371   3.343   8.526   5.395
 1341SOL     OW 7372   3.161   9.705   2.659
 1341SOL    HW1 7373   3.071   9.674  10.668
 1341SOL    HW2 7374  -1.831   9.801   2.631
 1342SOL     OW 7375  -5.497   9.841  -0.114
 1342SOL    HW1 7376  -5.508   9.758  -0.168
 1342SOL    HW2 7377  -5.553   9.836  -0.032
 1343SOL     OW 7378  -2.973  -5.477  -7.356
 1343SOL    HW1 7379  -2.988  -5.552  -7.420
 1343SOL    HW2 7380  -2.998  -5.507  -7.264
 1344SOL     OW 7381  11.003  10.409   1.259
 1344SOL    HW1 7382  10.935  10.431   1.329
 1344SOL    HW2 7383  11.037  10.494   1.219
 1345SOL     OW 7384   2.790   0.529  -6.341
 1345SOL    HW1 7385   7.816   5.593  -6.293
 1345SOL    HW2 7386   2.754   0.558  -6.429
 1346SOL     OW 7387   0.066   7.639  -3.126
 1346SOL    HW1 7388   0.005   7.695  -3.182
 1346SOL    HW2 7389   0.014   7.563 -11.065
 1347SOL     OW 7390   5.395  -2.775   7.497
 1347SOL    HW1 7391   5.413  -2.826   7.582
 1347SOL    HW2 7392   5.473  -2.717   7.476
 1348SOL     OW 7393  -0.312  10.515   4.053
 1348SOL    HW1 7394  -0.231  10.523   3.995
 1348SOL    HW2 7395  -0.325  10.420   4.079
 1349SOL     OW 7396   4.990   2.087  -0.323
 1349SOL    HW1 7397   4.957   7.149  -0.267
 1349SOL    HW2 7398   4.944   2.088  -0.412
 1350SOL     OW 7399   1.836   5.386  10.524
 1350SOL    HW1 7400   1.871   5.378  10.431
 1350SOL    HW2 7401   6.794   5.481  10.541
 1351SOL     OW 7402   5.153   1.209   2.534
 1351SOL    HW1 7403   5.137   6.132   2.458
 1351SOL    HW2 7404   5.095   1.290   2.523
 1352SOL     OW 7405   3.565   1.413   0.046
 1352SOL    HW1 7406   3.481   1.366   0.019
 1352SOL    HW2 7407   3.544   1.508   0.069
 1353SOL     OW 7408   6.960   4.918   8.570
 1353SOL    HW1 7409   6.922   4.860   8.498
 1353SOL    HW2 7410   1.901  -0.040   8.632
 1354SOL     OW 7411   5.279   8.015  -8.130
 1354SOL    HW1 7412   5.327   7.988  -8.047
 1354SOL    HW2 7413   5.186   8.043  -8.108
 1355SOL     OW 7414  10.194   3.996  12.542
 1355SOL    HW1 7415  10.265   3.925  12.548
 1355SOL    HW2 7416  10.197   4.052  12.625
 1356SOL     OW 7417  -1.153   5.376 -10.670
 1356SOL    HW1 7418  -1.225   5.309 -10.692
 1356SOL    HW2 7419  -1.121   5.419 -10.754
 1357SOL     OW 7420  -1.417  -0.278   9.629
 1357SOL    HW1 7421  -1.319  -0.260   9.629
 1357SOL    HW2 7422  -1.463  -5.201   9.567
 1358SOL     OW 7423   3.914   2.186  13.976
 1358SOL    HW1 7424   4.012   2.179  13.992
 1358SOL    HW2 7425   3.865   2.173  14.063
 1359SOL     OW 7426   4.212  -4.199   9.962
 1359SOL    HW1 7427   4.144  -4.196  10.036
 1359SOL    HW2 7428   4.288  -4.138   9.983
 1360SOL     OW 7429   8.727  -0.022 -12.658
 1360SOL    HW1 7430   8.646   4.988 -12.711
 1360SOL    HW2 7431   8.736   0.041 -12.581
 1361SOL     OW 7432  -0.605   1.381   6.621
 1361SOL    HW1 7433   4.324   1.457   6.592
 1361SOL    HW2 7434   4.372   1.306   6.555
 1362SOL     OW 7435   1.736   8.723  -4.653
 1362SOL    HW1 7436   6.710   8.743  -4.556
 1362SOL    HW2 7437   1.699   8.632  -4.672
 1363SOL     OW 7438   0.594  -1.965   0.666
 1363SOL    HW1 7439   0.518  -1.908   0.635
 1363SOL    HW2 7440   0.573  -2.061   0.649
 1364SOL     OW 7441   9.998   7.458 -11.473
 1364SOL    HW1 7442   9.961   7.516  -3.423
 1364SOL    HW2 7443   9.976   7.499  -3.585
 1365SOL     OW 7444  -7.408   9.461  19.246
 1365SOL    HW1 7445  -7.492   4.514  19.207
 1365SOL    HW2 7446  -7.394   4.384  19.210
 1366SOL     OW 7447   3.977   2.238  -8.692
 1366SOL    HW1 7448   3.967   2.333  -8.662
 1366SOL    HW2 7449   4.074   2.216  -8.705
 1367SOL     OW 7450   4.076  -3.077   7.063
 1367SOL    HW1 7451   4.121   1.980   7.116
 1367SOL    HW2 7452   4.141  -3.151   7.047
 1368SOL     OW 7453   0.963  -0.770  10.471
 1368SOL    HW1 7454   1.054  -0.797  10.441
 1368SOL    HW2 7455   0.907  -0.851  10.487
 1369SOL     OW 7456   1.623  -4.123   2.068
 1369SOL    HW1 7457  -3.438  -4.186   2.088
 1369SOL    HW2 7458   1.702  -4.146   2.124
 1370SOL     OW 7459  -4.611   3.468   3.751
 1370SOL    HW1 7460  -4.710   3.473   3.754
 1370SOL    HW2 7461  -4.579   3.392  11.784
 1371SOL     OW 7462   0.280  -2.293  -6.153
 1371SOL    HW1 7463   0.332  -2.210  -6.174
 1371SOL    HW2 7464   0.336  -2.373  -6.172
 1372SOL     OW 7465   0.704  -0.912   8.548
 1372SOL    HW1 7466   5.784  -0.885   0.549
 1372SOL    HW2 7467   0.670  -0.975   8.478
 1373SOL     OW 7468  -2.978   9.184   4.034
 1373SOL    HW1 7469  -3.020   9.198   3.945
 1373SOL    HW2 7470  -3.047   9.159   4.102
 1374SOL     OW 7471   0.861   1.008  -4.347
 1374SOL    HW1 7472   0.804   1.085  -4.376
 1374SOL    HW2 7473   0.906   0.968  -4.426
 1375SOL     OW 7474   3.344   5.675  -0.802
 1375SOL    HW1 7475   3.408   5.611  -0.760
 1375SOL    HW2 7476   3.344   5.661  -0.901
 1376SOL     OW 7477   2.210   0.133   7.749
 1376SOL    HW1 7478   2.301   0.172   7.736
 1376SOL    HW2 7479  -7.825   0.205   7.778
 1377SOL     OW 7480   1.470   5.805 -12.153
 1377SOL    HW1 7481   1.395   5.745 -12.127
 1377SOL    HW2 7482   1.435   5.899 -12.164
 1378SOL     OW 7483   4.687  -4.945   3.636
 1378SOL    HW1 7484   4.677  -5.016   3.705
 1378SOL    HW2 7485   4.756  -4.972   3.569
 1379SOL     OW 7486   2.427   5.359  10.130
 1379SOL    HW1 7487   2.371   5.303  10.070
 1379SOL    HW2 7488   2.448   0.323   2.237
 1380SOL     OW 7489   6.915   9.768   3.660
 1380SOL    HW1 7490   7.003   9.722  11.650
 1380SOL    HW2 7491   6.920   4.873   3.700
 1381SOL     OW 7492   1.906   2.939  -2.797
 1381SOL    HW1 7493   1.886   2.848  -2.760
 1381SOL    HW2 7494   1.904   2.936  -2.897
 1382SOL     OW 7495   9.387   5.616  -1.794
 1382SOL    HW1 7496   9.427   5.670  -1.869
 1382SOL    HW2 7497   9.315   5.670  -1.750
 1383SOL     OW 7498  -4.941   3.023  -5.723
 1383SOL    HW1 7499  -5.035   3.042   2.279
 1383SOL    HW2 7500  -4.939   2.972  -5.809
 1384SOL     OW 7501   2.153   9.873   4.011
 1384SOL    HW1 7502   2.113   9.926   3.937
 1384SOL    HW2 7503   2.240   9.915  -3.938
 1385SOL     OW 7504   7.277   4.167  -8.353
 1385SOL    HW1 7505   7.353   4.169  -8.417
 1385SOL    HW2 7506   7.212   4.239  -8.377
 1386SOL     OW 7507  -5.293   3.679   2.839
 1386SOL    HW1 7508  -0.398   3.694   2.877
 1386SOL    HW2 7509  -5.301   3.627   2.754
 1387SOL     OW 7510   6.393   0.697   9.913
 1387SOL    HW1 7511   6.318   0.674   9.976
 1387SOL    HW2 7512   6.418   0.617   9.860
 1388SOL     OW 7513  -7.960   0.415  -0.573
 1388SOL    HW1 7514  -3.049   0.407  -0.639
 1388SOL    HW2 7515   1.982   0.468   7.483
 1389SOL     OW 7516   2.336   0.679  10.888
 1389SOL    HW1 7517   2.388   0.676  10.974
 1389SOL    HW2 7518   2.247   0.720  10.906
 1390SOL     OW 7519   0.034   1.502  14.491
 1390SOL    HW1 7520   0.081   1.424   6.473
 1390SOL    HW2 7521  -0.065   1.490  14.482
 1391SOL     OW 7522  -9.143   5.053   2.682
 1391SOL    HW1 7523  -9.123   4.959   2.654
 1391SOL    HW2 7524  -9.058  10.085   2.709
 1392SOL     OW 7525   0.403   9.251   0.516
 1392SOL    HW1 7526   0.312   4.306   0.511
 1392SOL    HW2 7527   0.415   9.184   0.443
 1393SOL     OW 7528   0.957  -0.700  11.446
 1393SOL    HW1 7529   0.862  -0.674  11.466
 1393SOL    HW2 7530   0.984  -0.776  11.506
 1394SOL     OW 7531   4.398  -5.726  -2.328
 1394SOL    HW1 7532   4.478  -5.770  -2.370
 1394SOL    HW2 7533   4.369  -5.648  -2.384
 1395SOL     OW 7534  -1.214   1.857  -0.922
 1395SOL    HW1 7535  -1.117   1.840  -0.940
 1395SOL    HW2 7536  -1.223   1.938  -0.864
 1396SOL     OW 7537  -2.343   5.361   4.268
 1396SOL    HW1 7538  -2.354   5.408   4.180
 1396SOL    HW2 7539  -2.245   0.370   4.291
 1397SOL     OW 7540   0.226  -0.082   4.525
 1397SOL    HW1 7541  -4.664  -0.089   4.497
 1397SOL    HW2 7542   0.185  -0.002   4.482
 1398SOL     OW 7543   5.840  -3.528  -4.515
 1398SOL    HW1 7544   5.831  -3.517  -4.614
 1398SOL    HW2 7545   5.926  -3.487  -4.485
 1399SOL     OW 7546  -3.216   4.917   6.018
 1399SOL    HW1 7547  -8.148   4.840   5.985
 1399SOL    HW2 7548  -3.254   4.968   5.941
 1400SOL     OW 7549  -4.865   1.563   5.202
 1400SOL    HW1 7550  -4.857   1.572  -2.874
 1400SOL    HW2 7551  -4.854   1.466   5.227
 1401SOL     OW 7552   9.812   3.994   3.116
 1401SOL    HW1 7553   9.721   4.036   3.118
 1401SOL    HW2 7554   9.826   3.953   3.026
 1402SOL     OW 7555   0.671   8.661   6.229
 1402SOL    HW1 7556   0.735   8.738   6.218
 1402SOL    HW2 7557   0.716   8.576   6.201
 1403SOL     OW 7558  -0.854   0.019 -10.396
 1403SOL    HW1 7559  -0.802   0.091 -10.442
 1403SOL    HW2 7560  -0.848  -0.065 -10.449
 1404SOL     OW 7561  -1.106  -4.629  -3.657
 1404SOL    HW1 7562  -1.199  -4.639  -3.622
 1404SOL    HW2 7563  -1.082  -4.709  -3.712
 1405SOL     OW 7564   0.119   3.932   4.186
 1405SOL    HW1 7565   0.121   3.913   4.088
 1405SOL    HW2 7566   0.132   3.847  12.214
 1406SOL     OW 7567   3.944   0.341  14.832
 1406SOL    HW1 7568   3.955  -4.546  14.849
 1406SOL    HW2 7569   4.026   0.307  14.786
 1407SOL     OW 7570   9.198   8.357  -9.767
 1407SOL    HW1 7571   9.227   8.261  -9.767
 1407SOL    HW2 7572   9.130   8.372  -9.696
 1408SOL     OW 7573  -1.196   4.748  21.267
 1408SOL    HW1 7574  -1.182  -0.189  21.354
 1408SOL    HW2 7575  -1.284   4.701  21.269
 1409SOL     OW 7576   5.560   0.341  -3.256
 1409SOL    HW1 7577   5.520   0.392  -3.332
 1409SOL    HW2 7578   5.497   5.255  -3.228
 1410SOL     OW 7579  -0.973   9.056  -7.013
 1410SOL    HW1 7580  -0.923   8.983  -6.967
 1410SOL    HW2 7581  -6.057   9.044  -6.997
 1411SOL     OW 7582   6.121   6.440  -4.941
 1411SOL    HW1 7583   6.081   6.363  -4.891
 1411SOL    HW2 7584   6.155  11.494  -4.876
 1412SOL     OW 7585 -11.208   4.060  -2.742
 1412SOL    HW1 7586 -11.162   3.982  -2.699
 1412SOL    HW2 7587 -11.150   4.097  -2.815
 1413SOL     OW 7588   4.627   0.378  12.558
 1413SOL    HW1 7589   4.717   0.403  12.522
 1413SOL    HW2 7590   4.569   0.460  12.561
 1414SOL     OW 7591   5.495   0.812  -2.344
 1414SOL    HW1 7592   5.449   0.766  -2.268
 1414SOL    HW2 7593   0.463   0.790  -2.430
 1415SOL     OW 7594   4.760   8.303  -1.466
 1415SOL    HW1 7595   4.752   8.212  -1.507
 1415SOL    HW2 7596   4.808   8.297  -1.379
 1416SOL     OW 7597   1.866   6.250   6.912
 1416SOL    HW1 7598   1.961   1.257   6.881
 1416SOL    HW2 7599   1.817   6.166   6.888
 1417SOL     OW 7600  13.715  -2.218  -2.592
 1417SOL    HW1 7601  13.656  -2.298  -2.581
 1417SOL    HW2 7602  13.808  -2.242  -2.563
 1418SOL     OW 7603   1.084   5.096   1.556
 1418SOL    HW1 7604   1.029   5.072   1.475
 1418SOL    HW2 7605   1.148   5.169   1.532
 1419SOL     OW 7606   2.345   9.435   2.829
 1419SOL    HW1 7607   2.363   9.379   2.748
 1419SOL    HW2 7608   2.291   9.515   2.803
 1420SOL     OW 7609  -3.875   4.771  -4.113
 1420SOL    HW1 7610  -3.778  -0.193  -4.123
 1420SOL    HW2 7611  -3.926   4.856  -4.100
 1421SOL     OW 7612   3.658   3.489   5.336
 1421SOL    HW1 7613   3.639   8.378   5.319
 1421SOL    HW2 7614   8.646   3.505   5.434
 1422SOL     OW 7615  -5.996  11.808  10.807
 1422SOL    HW1 7616   3.946   6.746  10.749
 1422SOL    HW2 7617  -6.037  11.800  10.897
 1423SOL     OW 7618   3.239   0.222  -6.374
 1423SOL    HW1 7619   3.189   5.146  -6.312
 1423SOL    HW2 7620  -1.793   0.224  -6.463
 1424SOL     OW 7621  14.324   4.665   8.306
 1424SOL    HW1 7622  14.330   4.759   8.271
 1424SOL    HW2 7623   4.303   4.608   8.241
 1425SOL     OW 7624   2.099  -0.402  -2.398
 1425SOL    HW1 7625   2.099  -0.415  -2.497
 1425SOL    HW2 7626   2.006  -0.407  -2.363
 1426SOL     OW 7627  -1.108  -6.767   9.024
 1426SOL    HW1 7628  -1.120  -6.723   8.935
 1426SOL    HW2 7629  -1.038  -6.839   9.016
 1427SOL     OW 7630   0.955   1.645  15.504
 1427SOL    HW1 7631   0.975   1.743  15.503
 1427SOL    HW2 7632   5.842  -3.354  15.515
 1428SOL     OW 7633   2.511  -0.355  -1.686
 1428SOL    HW1 7634   2.561  -0.412  -1.751
 1428SOL    HW2 7635   2.455  -0.289  -1.736
 1429SOL     OW 7636   4.728  -0.213   1.308
 1429SOL    HW1 7637   4.820   4.747   1.337
 1429SOL    HW2 7638   4.677   4.690   1.284
 1430SOL     OW 7639   6.159   4.853  -2.956
 1430SOL    HW1 7640   6.073   4.883  -2.997
 1430SOL    HW2 7641   6.149   4.851  -2.856
 1431SOL     OW 7642   5.074   6.674  10.593
 1431SOL    HW1 7643   5.028   6.628  10.669
 1431SOL    HW2 7644  10.105   6.606  10.535
 1432SOL     OW 7645   4.409   5.312   3.705
 1432SOL    HW1 7646   4.490   5.372   3.699
 1432SOL    HW2 7647   4.328   5.365   3.680
 1433SOL     OW 7648   3.215  -4.835   6.854
 1433SOL    HW1 7649  -1.705  -4.902   6.820
 1433SOL    HW2 7650  -1.723  -4.759   6.897
 1434SOL     OW 7651  -0.816   2.184  -1.886
 1434SOL    HW1 7652  -0.804   2.117  -1.813
 1434SOL    HW2 7653  -0.798   2.276  -1.850
 1435SOL     OW 7654   4.604   1.993   7.804
 1435SOL    HW1 7655   4.602   1.999   7.705
 1435SOL    HW2 7656   4.550   2.066   7.844
 1436SOL     OW 7657  -4.999   0.501   3.555
 1436SOL    HW1 7658  -5.039   0.547   3.476
 1436SOL    HW2 7659  -4.991   0.403   3.536
 1437SOL     OW 7660   0.469  -0.292   6.512
 1437SOL    HW1 7661   0.562  -0.272   6.483
 1437SOL    HW2 7662   0.461  -0.388   6.537
 1438SOL     OW 7663   0.154  12.541   2.304
 1438SOL    HW1 7664   0.160  17.613   2.355
 1438SOL    HW2 7665   0.246  12.504   2.290
 1439SOL     OW 7666   4.219   6.490   4.259
 1439SOL    HW1 7667   4.142   6.551   4.243
 1439SOL    HW2 7668   4.227   1.439   4.183
 1440SOL     OW 7669   6.364   3.003  -4.537
 1440SOL    HW1 7670   6.392   3.025 -12.608
 1440SOL    HW2 7671   6.374   3.084  -4.480
 1441SOL     OW 7672   3.889   0.795  11.853
 1441SOL    HW1 7673   3.830   0.868  11.819
 1441SOL    HW2 7674   3.949   0.831  11.924
 1442SOL     OW 7675  -3.114   3.854   9.316
 1442SOL    HW1 7676  -3.104   3.762   9.354
 1442SOL    HW2 7677   1.802   3.853   9.244
 1443SOL     OW 7678  -0.306   0.399  -2.161
 1443SOL    HW1 7679  -0.239   0.398 -10.213
 1443SOL    HW2 7680  -0.263   0.431 -10.054
 1444SOL     OW 7681   1.661  11.308  17.568
 1444SOL    HW1 7682   1.736  16.301  17.633
 1444SOL    HW2 7683   6.565  11.351  17.606
 1445SOL     OW 7684   6.103   1.048  -2.267
 1445SOL    HW1 7685   1.170   1.099  -2.335
 1445SOL    HW2 7686   6.028   1.000  -2.313
 1446SOL     OW 7687  -2.846  -0.048  10.783
 1446SOL    HW1 7688  -2.939  -0.059  10.821
 1446SOL    HW2 7689  -2.820   0.048  10.785
 1447SOL     OW 7690   0.189   0.826   8.123
 1447SOL    HW1 7691   0.090   0.812   0.147
 1447SOL    HW2 7692   0.208   0.923   0.131
 1448SOL     OW 7693   0.183  -5.223   2.619
 1448SOL    HW1 7694   0.241  -5.151   2.655
 1448SOL    HW2 7695   0.197  -5.231   2.520
 1449SOL     OW 7696   5.281   1.170  -0.366
 1449SOL    HW1 7697   5.247   6.129  -0.276
 1449SOL    HW2 7698   5.379   1.187  -0.361
 1450SOL     OW 7699   6.594   5.970   8.507
 1450SOL    HW1 7700   1.603   6.055   8.454
 1450SOL    HW2 7701   6.586   5.992   8.605
 1451SOL     OW 7702   5.487   5.511  12.501
 1451SOL    HW1 7703   5.472   0.504  12.404
 1451SOL    HW2 7704   5.562   5.576  12.510
 1452SOL     OW 7705   5.234   2.201   0.972
 1452SOL    HW1 7706   5.160   2.146   0.935
 1452SOL    HW2 7707   0.326   2.200   8.885
 1453SOL     OW 7708   4.715  -3.311  16.308
 1453SOL    HW1 7709   4.738  -3.408   8.326
 1453SOL    HW2 7710   4.792  -3.257  16.274
 1454SOL     OW 7711   4.314   2.369  -3.908
 1454SOL    HW1 7712   4.320   2.271  -3.892
 1454SOL    HW2 7713   4.280   2.386  -4.001
 1455SOL     OW 7714   8.102   9.146  -2.776
 1455SOL    HW1 7715   8.055   9.204  -2.709
 1455SOL    HW2 7716   3.210   9.129  -2.746
 1456SOL     OW 7717  -1.672   7.190   5.512
 1456SOL    HW1 7718  -1.629  12.097   5.468
 1456SOL    HW2 7719  -1.603   7.260   5.530
 1457SOL     OW 7720  -2.486   7.227 -11.209
 1457SOL    HW1 7721  -2.528   7.308 -11.169
 1457SOL    HW2 7722  -2.485   7.153 -11.142
 1458SOL     OW 7723   0.075   8.585  -0.527
 1458SOL    HW1 7724   0.117   8.581  -0.436
 1458SOL    HW2 7725   0.112   8.512  -0.584
 1459SOL     OW 7726   5.557  -2.197   2.830
 1459SOL    HW1 7727   0.529   2.708   2.873
 1459SOL    HW2 7728   0.624  -2.146   2.899
 1460SOL     OW 7729  -7.079  10.899   4.816
 1460SOL    HW1 7730  -7.048  10.991   4.790
 1460SOL    HW2 7731  -2.142  10.857   4.739
 1461SOL     OW 7732   0.057   5.845   9.141
 1461SOL    HW1 7733   5.120   5.877   9.086
 1461SOL    HW2 7734   0.026   5.757   9.106
 1462SOL     OW 7735  -5.368   4.220   0.666
 1462SOL    HW1 7736  -5.456   4.264   0.651
 1462SOL    HW2 7737  -5.364   9.120   0.615
 1463SOL     OW 7738   4.631   2.964  -4.495
 1463SOL    HW1 7739   4.692   3.037  -4.524
 1463SOL    HW2 7740   4.684   2.895  -4.445
 1464SOL     OW 7741   1.466   3.510  11.586
 1464SOL    HW1 7742   1.410   3.513  11.503
 1464SOL    HW2 7743   6.404   3.557  11.661
 1465SOL     OW 7744   6.726   1.025  -7.174
 1465SOL    HW1 7745  -3.180   0.952  -7.192
 1465SOL    HW2 7746   1.777   1.112  -7.206
 1466SOL     OW 7747   1.058   3.360 -12.559
 1466SOL    HW1 7748   1.051   3.344 -12.658
 1466SOL    HW2 7749   1.069   3.272 -12.512
 1467SOL     OW 7750  -1.776  -0.228  -6.283
 1467SOL    HW1 7751  -1.771   4.734  -6.381
 1467SOL    HW2 7752   3.129  -0.271  -6.243
 1468SOL     OW 7753   9.172   6.777 -14.513
 1468SOL    HW1 7754   9.206   6.722 -14.589
 1468SOL    HW2 7755   4.086   6.781 -14.515
 1469SOL     OW 7756  11.984   4.543   9.204
 1469SOL    HW1 7757   7.062   4.548   9.127
 1469SOL    HW2 7758   6.964  -0.535  17.191
 1470SOL     OW 7759   9.270  -7.853  -6.881
 1470SOL    HW1 7760   4.330  -2.901 -14.775
 1470SOL    HW2 7761   9.204  -7.922  -6.912
 1471SOL     OW 7762   1.078   5.255 -10.100
 1471SOL    HW1 7763   6.003   5.292 -10.030
 1471SOL    HW2 7764   1.071   5.155 -10.101
 1472SOL     OW 7765   1.014  -0.760   7.054
 1472SOL    HW1 7766   1.042  -0.698   7.128
 1472SOL    HW2 7767   1.076  -0.839   7.051
 1473SOL     OW 7768   6.880   4.835   2.183
 1473SOL    HW1 7769   1.950   4.893   2.242
 1473SOL    HW2 7770  11.824   4.762   2.237
 1474SOL     OW 7771  10.634   3.348  14.898
 1474SOL    HW1 7772  10.702   3.320  14.966
 1474SOL    HW2 7773   5.664   3.443  14.873
 1475SOL     OW 7774  -4.866   3.888  -4.059
 1475SOL    HW1 7775  -4.808   3.864  -4.138
 1475SOL    HW2 7776  -4.962   3.877  -4.084
 1476SOL     OW 7777   0.165   3.961   0.402
 1476SOL    HW1 7778   0.197   3.957   0.496
 1476SOL    HW2 7779   0.125   3.873   0.377
 1477SOL     OW 7780   0.276  -6.084   6.989
 1477SOL    HW1 7781   0.243  -6.133   7.070
 1477SOL    HW2 7782   5.187  -6.031   6.950
 1478SOL     OW 7783   4.947   1.039  17.317
 1478SOL    HW1 7784   5.033   1.071  17.277
 1478SOL    HW2 7785   4.915   1.105  17.384
 1479SOL     OW 7786   2.267   2.611   6.043
 1479SOL    HW1 7787   2.363   2.616   6.071
 1479SOL    HW2 7788   7.242   2.544   5.970
 1480SOL     OW 7789   5.455   2.505  11.498
 1480SOL    HW1 7790   5.513   2.509  11.579
 1480SOL    HW2 7791   5.369   7.446  11.522
 1481SOL     OW 7792   9.337   0.011  -6.053
 1481SOL    HW1 7793   9.397  -0.049  -6.108
 1481SOL    HW2 7794   9.374   0.103  -6.053
 1482SOL     OW 7795   5.354   1.179   4.147
 1482SOL    HW1 7796   5.284   1.113  12.152
 1482SOL    HW2 7797   5.390   1.154   4.057
 1483SOL     OW 7798   4.068   7.258 -10.972
 1483SOL    HW1 7799   4.045   7.320 -11.047
 1483SOL    HW2 7800   4.157   7.216  -3.012
 1484SOL     OW 7801   7.223   4.239   3.762
 1484SOL    HW1 7802   7.244   4.145   3.736
 1484SOL    HW2 7803   2.138   4.251   3.770
 1485SOL     OW 7804   9.974   6.306   5.806
 1485SOL    HW1 7805   9.915   6.295   5.726
 1485SOL    HW2 7806  10.066   6.330   5.777
 1486SOL     OW 7807   6.517   0.846   5.776
 1486SOL    HW1 7808   6.573   0.866   5.695
 1486SOL    HW2 7809   6.465  -4.224   5.760
 1487SOL     OW 7810   0.750  -0.108  -0.281
 1487SOL    HW1 7811   0.722  -0.029  -0.226
 1487SOL    HW2 7812   0.668  -0.156  -0.313
 1488SOL     OW 7813  -0.437   0.287   3.078
 1488SOL    HW1 7814  -0.535   0.268   3.066
 1488SOL    HW2 7815  -0.422   0.329   3.167
 1489SOL     OW 7816  -0.408   3.309   3.729
 1489SOL    HW1 7817   4.507   3.265   3.673
 1489SOL    HW2 7818  -0.439   3.317   3.823
 1490SOL     OW 7819   6.053   0.130   8.126
 1490SOL    HW1 7820   6.130   0.144   8.188
 1490SOL    HW2 7821   5.978   0.192   8.152
 1491SOL     OW 7822   0.816   4.302   1.340
 1491SOL    HW1 7823   0.734   4.358   1.327
 1491SOL    HW2 7824   0.861   4.328   1.425
 1492SOL     OW 7825  10.220   4.819   7.603
 1492SOL    HW1 7826  10.309   4.819   7.559
 1492SOL    HW2 7827   5.216   4.911   7.639
 1493SOL     OW 7828   1.856  -1.998  -2.015
 1493SOL    HW1 7829   1.878  -1.932  -1.943
 1493SOL    HW2 7830   1.881  -2.090  -1.985
 1494SOL     OW 7831  -0.994  12.380  11.923
 1494SOL    HW1 7832  -0.922  12.426  11.870
 1494SOL    HW2 7833  -1.026   7.456  11.995
 1495SOL     OW 7834  -6.044   4.695  -1.526
 1495SOL    HW1 7835  -6.111   4.692  -1.599
 1495SOL    HW2 7836  -6.008   4.788  -1.517
 1496SOL     OW 7837  -5.262   6.802   4.388
 1496SOL    HW1 7838  -5.352   6.782   4.348
 1496SOL    HW2 7839  -5.253   6.900   4.405
 1497SOL     OW 7840  -2.017  -0.308  -6.602
 1497SOL    HW1 7841  -1.974  -0.218  -6.615
 1497SOL    HW2 7842  -1.992  -0.344  -6.512
 1498SOL     OW 7843   1.391   9.001  12.427
 1498SOL    HW1 7844   1.466   8.978  12.365
 1498SOL    HW2 7845   1.313   9.035  20.352
 1499SOL     OW 7846  -6.178   4.446   9.340
 1499SOL    HW1 7847  -6.101   4.505   9.367
 1499SOL    HW2 7848  -6.173   4.360   9.390
 1500SOL     OW 7849   1.594   3.561   8.126
 1500SOL    HW1 7850   1.578   3.490   8.057
 1500SOL    HW2 7851   6.666   3.608   8.105
 1501SOL     OW 7852   0.486   2.871   4.282
 1501SOL    HW1 7853   0.569   2.907   4.325
 1501SOL    HW2 7854   0.453   2.792  -3.643
 1502SOL     OW 7855   4.465  -4.189  17.629
 1502SOL    HW1 7856   4.460  -4.094  17.659
 1502SOL    HW2 7857   4.524  -4.196   9.571
 1503SOL     OW 7858   5.697   3.155  -9.226
 1503SOL    HW1 7859   5.717   3.057  -9.232
 1503SOL    HW2 7860   5.713  -1.799  -1.155
 1504SOL     OW 7861  11.625   5.087   3.621
 1504SOL    HW1 7862  11.586   5.178   3.637
 1504SOL    HW2 7863   6.740   5.092   3.627
 1505SOL     OW 7864   1.156   2.200   6.111
 1505SOL    HW1 7865   1.218   2.275   6.087
 1505SOL    HW2 7866   1.105   2.224   6.193
 1506SOL     OW 7867  -6.301   4.902   6.534
 1506SOL    HW1 7868  -6.237   4.938   6.602
 1506SOL    HW2 7869  -6.394   4.912   6.567
 1507SOL     OW 7870   5.253   7.285  -2.960
 1507SOL    HW1 7871   5.280   2.207  -2.989
 1507SOL    HW2 7872   0.321   7.353  -3.011
 1508SOL     OW 7873   0.300  -1.688 -11.174
 1508SOL    HW1 7874   0.351  -1.613 -11.215
 1508SOL    HW2 7875   0.205  -1.684 -11.204
 1509SOL     OW 7876   1.242  10.335   9.652
 1509SOL    HW1 7877   1.160  10.293   9.690
 1509SOL    HW2 7878   1.240  10.329   9.552
 1510SOL     OW 7879   5.437   8.298  -2.842
 1510SOL    HW1 7880   5.511   8.361  -2.865
 1510SOL    HW2 7881   5.357   8.319  -2.900
 1511SOL     OW 7882  -1.142   3.846  14.765
 1511SOL    HW1 7883  -1.213   3.777  14.777
 1511SOL    HW2 7884  -1.143   3.909   6.865
 1512SOL     OW 7885   4.770  -1.117  -2.150
 1512SOL    HW1 7886   4.737  -1.142  -2.241
 1512SOL    HW2 7887   4.703  -1.145  -2.082
 1513SOL     OW 7888   7.702   5.341  -2.889
 1513SOL    HW1 7889   7.640   0.279  -2.904
 1513SOL    HW2 7890   7.682   5.414  -2.955
 1514SOL     OW 7891   9.417  -0.040  -2.350
 1514SOL    HW1 7892   4.431  -0.063  -2.252
 1514SOL    HW2 7893   9.348   0.029  -2.367
 1515SOL     OW 7894   6.954   0.950   0.604
 1515SOL    HW1 7895   6.988   0.874   0.660
 1515SOL    HW2 7896   7.001   1.034   0.631
 1516SOL     OW 7897   3.445  -0.941   1.706
 1516SOL    HW1 7898   3.477  -1.018   1.762
 1516SOL    HW2 7899   3.511  -0.923   1.633
 1517SOL     OW 7900  10.777   6.268   1.568
 1517SOL    HW1 7901   5.810   6.259   1.470
 1517SOL    HW2 7902  10.796   6.181   1.614
 1518SOL     OW 7903   6.534  -0.722   4.188
 1518SOL    HW1 7904   6.556  -0.811   4.227
 1518SOL    HW2 7905   6.584  -0.709   4.103
 1519SOL     OW 7906  -2.454   5.435  -3.485
 1519SOL    HW1 7907  -2.387   5.422  -3.559
 1519SOL    HW2 7908   2.440   5.416  -3.519
 1520SOL     OW 7909   0.034  -0.862   8.208
 1520SOL    HW1 7910   0.021  -0.911   8.122
 1520SOL    HW2 7911  -4.892  -0.914   8.268
 1521SOL     OW 7912  -8.424   7.021  -1.878
 1521SOL    HW1 7913  -8.443  12.098  -1.840
 1521SOL    HW2 7914  -8.495   6.997  -1.944
 1522SOL     OW 7915  -3.329   9.470  -0.114
 1522SOL    HW1 7916  -3.413   9.469  -0.059
 1522SOL    HW2 7917  -3.285   9.381  -0.107
 1523SOL     OW 7918   0.865   3.593 -15.147
 1523SOL    HW1 7919   0.777   3.551 -15.128
 1523SOL    HW2 7920   0.913   8.598 -15.061
 1524SOL     OW 7921  -0.981   3.695   5.019
 1524SOL    HW1 7922  -1.042   3.752   4.966
 1524SOL    HW2 7923  -6.017   8.639  13.072
 1525SOL     OW 7924  -2.747   2.156  -2.910
 1525SOL    HW1 7925  -2.748   2.206  -2.997
 1525SOL    HW2 7926  -2.787  -2.772  -2.838
 1526SOL     OW 7927  -2.646   4.602  10.320
 1526SOL    HW1 7928  -2.705   4.682   2.328
 1526SOL    HW2 7929  -2.667   4.532  10.252
 1527SOL     OW 7930   0.039   0.532   9.655
 1527SOL    HW1 7931   0.035   0.433   9.645
 1527SOL    HW2 7932  -0.053   0.569   9.668
 1528SOL     OW 7933   0.839   1.066   4.512
 1528SOL    HW1 7934   5.820   1.119   4.427
 1528SOL    HW2 7935   0.892   0.983   4.497
 1529SOL     OW 7936   4.533  10.434   8.165
 1529SOL    HW1 7937   4.581  10.394   8.243
 1529SOL    HW2 7938   4.441  10.460   8.194
 1530SOL     OW 7939  -2.167   4.739   0.906
 1530SOL    HW1 7940  -2.138   9.806   0.957
 1530SOL    HW2 7941  -2.167   4.659   0.967
 1531SOL     OW 7942  -0.260   4.888 -12.068
 1531SOL    HW1 7943   4.815   4.851 -12.041
 1531SOL    HW2 7944  -0.333   4.837 -12.022
 1532SOL     OW 7945  -4.434   6.118   3.408
 1532SOL    HW1 7946  -4.453   6.184   3.336
 1532SOL    HW2 7947  -4.386   6.039   3.369
 1533SOL     OW 7948  -3.191   4.468  19.012
 1533SOL    HW1 7949  -3.135   4.409  19.071
 1533SOL    HW2 7950  -3.143   4.554  18.996
 1534SOL     OW 7951   4.023   5.006  -1.820
 1534SOL    HW1 7952   3.968   4.923  14.131
 1534SOL    HW2 7953   3.964   5.085  -1.805
 1535SOL     OW 7954   2.907   0.444  -1.034
 1535SOL    HW1 7955   2.918   0.346  -1.049
 1535SOL    HW2 7956   2.996   0.488   6.945
 1536SOL     OW 7957   1.687   4.712  -4.449
 1536SOL    HW1 7958   1.612   4.736  -4.388
 1536SOL    HW2 7959   1.774   4.720  -4.401
 1537SOL     OW 7960   2.176  -0.828   4.699
 1537SOL    HW1 7961   2.117  -0.769  -3.223
 1537SOL    HW2 7962   2.143  -0.828   4.604
 1538SOL     OW 7963  -3.991  -5.642   6.042
 1538SOL    HW1 7964  -4.025 -10.539   6.070
 1538SOL    HW2 7965  -3.924  -5.675   6.108
 1539SOL     OW 7966   6.408   2.520   4.755
 1539SOL    HW1 7967   6.410   2.481   4.663
 1539SOL    HW2 7968   6.383   2.617   4.749
 1540SOL     OW 7969   2.789   6.070  -0.321
 1540SOL    HW1 7970   2.886   6.065  -0.345
 1540SOL    HW2 7971   2.769   6.004  -0.248
 1541SOL     OW 7972   2.880   9.416  -7.777
 1541SOL    HW1 7973   2.814   4.484  -7.725
 1541SOL    HW2 7974   2.950   4.394  -7.716
 1542SOL     OW 7975   6.411   0.100   2.125
 1542SOL    HW1 7976   6.373   0.064   2.210
 1542SOL    HW2 7977   6.343   5.076  10.029
 1543SOL     OW 7978   0.302   4.946   2.746
 1543SOL    HW1 7979   0.380   4.927   2.806
 1543SOL    HW2 7980   0.230   4.992   2.799
 1544SOL     OW 7981   9.306  -3.579   3.171
 1544SOL    HW1 7982   9.343  -3.602   3.261
 1544SOL    HW2 7983   9.256  -3.493  -4.801
 1545SOL     OW 7984  10.061  -8.765  11.757
 1545SOL    HW1 7985  10.007  -3.803  11.676
 1545SOL    HW2 7986   5.015  -8.753  11.835
 1546SOL     OW 7987  -3.339   1.517  -0.385
 1546SOL    HW1 7988  -3.349   1.466  -0.471
 1546SOL    HW2 7989  -3.249   1.500  -0.346
 1547SOL     OW 7990   2.756   5.082  -3.461
 1547SOL    HW1 7991   2.694   5.153  -3.428
 1547SOL    HW2 7992   2.802   5.038  -3.384
 1548SOL     OW 7993   2.928  -4.183   5.578
 1548SOL    HW1 7994   2.995  -4.122   5.534
 1548SOL    HW2 7995   2.855  -4.128   5.618
 1549SOL     OW 7996   2.321  -5.390   7.993
 1549SOL    HW1 7997   2.304  -5.310   8.050
 1549SOL    HW2 7998   2.405  -0.449   0.047
 1550SOL     OW 7999  -3.185   4.710   5.386
 1550SOL    HW1 8000  -3.270   4.739  -2.633
 1550SOL    HW2 8001  -3.145   4.635   5.333
 1551SOL     OW 8002  -5.128   0.482   4.369
 1551SOL    HW1 8003  -5.128   0.418   4.292
 1551SOL    HW2 8004  -5.087   0.569   4.340
 1552SOL     OW 8005   8.285   3.632   5.754
 1552SOL    HW1 8006   8.370   3.685   5.750
 1552SOL    HW2 8007   8.210   3.694   5.776
 1553SOL     OW 8008  -3.787   5.403  12.732
 1553SOL    HW1 8009  -3.840   5.430  12.651
 1553SOL    HW2 8010  -3.726   5.477  12.758
 1554SOL     OW 8011  -0.473   0.648  12.562
 1554SOL    HW1 8012  -0.545   0.715  12.551
 1554SOL    HW2 8013  -0.384  -4.295  12.542
 1555SOL     OW 8014  -1.573   4.793  19.510
 1555SOL    HW1 8015  -1.625   4.795  19.595
 1555SOL    HW2 8016  -1.621  -0.140  11.462
 1556SOL     OW 8017  -7.242   2.447  -1.990
 1556SOL    HW1 8018  -7.169  -2.602  -2.015
 1556SOL    HW2 8019  -7.324   2.426  -2.043
 1557SOL     OW 8020   4.794   1.376  -6.393
 1557SOL    HW1 8021   4.881   1.335  -6.419
 1557SOL    HW2 8022   4.811   1.464  -6.349
 1558SOL     OW 8023   0.872  -1.077  -4.667
 1558SOL    HW1 8024   0.827  -1.083  -4.577
 1558SOL    HW2 8025   0.965  -1.114  -4.660
 1559SOL     OW 8026   5.314  -2.259  -9.477
 1559SOL    HW1 8027   5.322  -2.161  -9.493
 1559SOL    HW2 8028   5.341  -2.308  -9.560
 1560SOL     OW 8029  10.830   1.237   4.731
 1560SOL    HW1 8030  10.756   1.305   4.736
 1560SOL    HW2 8031  10.823   1.188   4.644
 1561SOL     OW 8032   5.110   0.984   2.355
 1561SOL    HW1 8033  10.079   0.975   2.257
 1561SOL    HW2 8034   5.024   1.006   2.402
 1562SOL     OW 8035   8.351   1.770   5.327
 1562SOL    HW1 8036   8.427   1.756   5.263
 1562SOL    HW2 8037   8.327   1.683   5.370
 1563SOL     OW 8038   9.550   6.755  -7.430
 1563SOL    HW1 8039   9.552   6.701  -7.347
 1563SOL    HW2 8040   9.610   6.714  -7.499
 1564SOL     OW 8041   9.713   4.852  -7.190
 1564SOL    HW1 8042   9.704   4.765  -7.238
 1564SOL    HW2 8043   9.721   4.835  -7.092
 1565SOL     OW 8044  -1.350   1.295  15.202
 1565SOL    HW1 8045  -1.358   6.242  15.110
 1565SOL    HW2 8046  -1.266   1.262  15.245
 1566SOL     OW 8047   1.476   3.385   5.013
 1566SOL    HW1 8048   1.524   3.333   5.084
 1566SOL    HW2 8049   6.426   3.322   4.944
 1567SOL     OW 8050   0.529  -1.978   7.641
 1567SOL    HW1 8051   0.600  -1.923   7.685
 1567SOL    HW2 8052   0.442  -1.966   7.689
 1568SOL     OW 8053  -1.382   6.174   6.157
 1568SOL    HW1 8054  -1.455   6.241   6.149
 1568SOL    HW2 8055  -1.409   6.101   6.219
 1569SOL     OW 8056   4.207  -3.363   5.224
 1569SOL    HW1 8057   4.213  -3.284   5.163
 1569SOL    HW2 8058   4.156  -3.437   5.179
 1570SOL     OW 8059   1.419  13.373   1.154
 1570SOL    HW1 8060   1.440   8.319   1.085
 1570SOL    HW2 8061   1.349  13.436   1.119
 1571SOL     OW 8062   0.068   5.623   4.669
 1571SOL    HW1 8063  -0.010   5.686   4.666
 1571SOL    HW2 8064   0.065   5.571  -3.223
 1572SOL     OW 8065   2.502   0.151   5.111
 1572SOL    HW1 8066   2.480   5.039   5.109
 1572SOL    HW2 8067   2.435  -4.787   5.167
 1573SOL     OW 8068  -4.268   1.307  -2.566
 1573SOL    HW1 8069  -4.195   6.294 -10.475
 1573SOL    HW2 8070  -4.326   1.387  -2.554
 1574SOL     OW 8071   0.173   2.702  11.318
 1574SOL    HW1 8072   0.123   2.683   3.426
 1574SOL    HW2 8073   0.271   2.690  11.334
 1575SOL     OW 8074   3.024   5.022   8.837
 1575SOL    HW1 8075   2.965   5.013   0.940
 1575SOL    HW2 8076   3.005   5.109   8.791
 1576SOL     OW 8077   1.297   7.999  -4.175
 1576SOL    HW1 8078   6.358   3.034  -4.237
 1576SOL    HW2 8079   1.224   3.080  -4.187
 1577SOL     OW 8080  -1.356  -4.168   9.806
 1577SOL    HW1 8081  -1.320  -4.182   9.714
 1577SOL    HW2 8082  -1.377  -4.071   9.819
 1578SOL     OW 8083  -1.898  11.706  -1.713
 1578SOL    HW1 8084  -1.835  11.753  -1.650
 1578SOL    HW2 8085  -1.987  11.751  -1.711
 1579SOL     OW 8086  -3.181  -1.449 -10.135
 1579SOL    HW1 8087  -8.073  -1.439 -10.103
 1579SOL    HW2 8088  -3.229   3.469 -10.078
 1580SOL     OW 8089   3.895   1.215   3.559
 1580SOL    HW1 8090   3.849   1.127   3.547
 1580SOL    HW2 8091   3.852   1.265   3.634
 1581SOL     OW 8092  -0.793   1.546   7.230
 1581SOL    HW1 8093  -0.838   1.459   7.252
 1581SOL    HW2 8094  -0.845   1.622   7.270
 1582SOL     OW 8095   7.104   0.271  19.493
 1582SOL    HW1 8096   7.068   0.363  19.502
 1582SOL    HW2 8097   7.203   0.272  19.496
 1583SOL     OW 8098  10.357  -5.031   6.617
 1583SOL    HW1 8099  10.262  -5.057   6.606
 1583SOL    HW2 8100  10.416  -5.104   6.584
 1584SOL     OW 8101   1.881   0.317   6.355
 1584SOL    HW1 8102   1.902   0.371   6.274
 1584SOL    HW2 8103   1.946   0.338  -1.549
 1585SOL     OW 8104  -4.639  -0.470  -8.005
 1585SOL    HW1 8105  -4.594  -0.505  -7.923
 1585SOL    HW2 8106  -4.710  -0.534  -8.034
 1586SOL     OW 8107   6.386   7.055   5.879
 1586SOL    HW1 8108   6.329   7.133   5.856
 1586SOL    HW2 8109   6.464   7.051   5.817
 1587SOL     OW 8110   0.046  12.070  -3.175
 1587SOL    HW1 8111   4.988  12.149  -3.218
 1587SOL    HW2 8112   4.975   7.050  -3.100
 1588SOL     OW 8113  -0.222   9.885   0.521
 1588SOL    HW1 8114  -0.224   4.920   8.596
 1588SOL    HW2 8115  -0.310   9.846   0.494
 1589SOL     OW 8116   6.158   4.198   3.246
 1589SOL    HW1 8117   6.235   4.246  11.267
 1589SOL    HW2 8118   1.090   4.210   3.301
 1590SOL     OW 8119   9.827   3.086   4.808
 1590SOL    HW1 8120   9.886   3.150   4.758
 1590SOL    HW2 8121   9.763   3.137   4.864
 1591SOL     OW 8122   5.123   2.089   3.400
 1591SOL    HW1 8123   0.102   2.078   3.493
 1591SOL    HW2 8124   5.220  -2.873   3.404
 1592SOL     OW 8125   6.575   3.505  -6.610
 1592SOL    HW1 8126   6.538   3.459  -6.691
 1592SOL    HW2 8127   6.570   3.443  -6.531
 1593SOL     OW 8128   2.569   9.617  -7.272
 1593SOL    HW1 8129   2.623   9.533  -7.281
 1593SOL    HW2 8130   2.475   9.595  -7.247
 1594SOL     OW 8131   4.178  -4.630   3.197
 1594SOL    HW1 8132   4.259   0.349   3.254
 1594SOL    HW2 8133   4.202  -4.652   3.102
 1595SOL     OW 8134   4.388   0.597  -6.576
 1595SOL    HW1 8135   4.400   5.518  -6.502
 1595SOL    HW2 8136  -0.513   0.647  -6.591
 1596SOL     OW 8137   1.937  11.232  13.420
 1596SOL    HW1 8138   6.917  11.180  13.505
 1596SOL    HW2 8139   1.925  11.330  13.439
 1597SOL     OW 8140  -2.448   4.918   3.206
 1597SOL    HW1 8141  -2.391   4.846   3.247
 1597SOL    HW2 8142   2.483   4.961   3.277
 1598SOL     OW 8143  -3.736   4.170   6.482
 1598SOL    HW1 8144  -3.677   4.099   6.443
 1598SOL    HW2 8145  -3.814  -0.858   6.527
 1599SOL     OW 8146   3.722   3.763   8.006
 1599SOL    HW1 8147   3.776   3.706  16.046
 1599SOL    HW2 8148   3.760   3.759   7.914
 1600SOL     OW 8149   0.335   6.748  12.803
 1600SOL    HW1 8150  -4.592   1.839   4.801
 1600SOL    HW2 8151   0.390   6.666  12.816
 1601SOL     OW 8152  -0.577   5.090   7.129
 1601SOL    HW1 8153   4.427   0.010  -0.824
 1601SOL    HW2 8154  -0.500   5.147  -0.819
 1602SOL     OW 8155  -0.566   3.456 -10.533
 1602SOL    HW1 8156  -0.540   3.478 -10.439
 1602SOL    HW2 8157  -0.503   3.500 -10.597
 1603SOL     OW 8158   4.450   9.621   5.688
 1603SOL    HW1 8159   4.535   9.626   5.741
 1603SOL    HW2 8160   4.472  -0.355   5.591
 1604SOL     OW 8161  -1.419   6.356   5.912
 1604SOL    HW1 8162  -1.332   6.314   5.889
 1604SOL    HW2 8163  -1.490   6.324   5.849
 1605SOL     OW 8164  -1.505  -0.425  -1.828
 1605SOL    HW1 8165  -1.494  -0.524  -1.832
 1605SOL    HW2 8166  -1.559  -0.393  -1.905
 1606SOL     OW 8167  -1.026  10.595  12.455
 1606SOL    HW1 8168  -1.058  10.532   4.550
 1606SOL    HW2 8169  -1.024  10.688  12.491
 1607SOL     OW 8170   1.319   0.022   8.985
 1607SOL    HW1 8171   1.274  -0.013  16.881
 1607SOL    HW2 8172   1.399  -0.034   9.006
 1608SOL     OW 8173  -0.441   7.489  -4.566
 1608SOL    HW1 8174  -0.538   7.495  -4.545
 1608SOL    HW2 8175  -0.425   7.518  -4.661
 1609SOL     OW 8176  10.654   1.400  -0.622
 1609SOL    HW1 8177   5.630   1.316  -0.584
 1609SOL    HW2 8178  10.753   1.398  -0.612
 1610SOL     OW 8179   1.135   3.193   3.724
 1610SOL    HW1 8180   1.064   3.258   3.752
 1610SOL    HW2 8181   1.107   3.147   3.640
 1611SOL     OW 8182   4.465   6.620  11.419
 1611SOL    HW1 8183   4.445   6.523  11.413
 1611SOL    HW2 8184   9.436   6.652  11.512
 1612SOL     OW 8185   0.905   9.322   9.893
 1612SOL    HW1 8186   0.820   9.271   9.882
 1612SOL    HW2 8187   0.885   9.414   9.926
 1613SOL     OW 8188   0.545   0.975  15.550
 1613SOL    HW1 8189   0.504   1.053  15.597
 1613SOL    HW2 8190   0.631   1.003  15.507
 1614SOL     OW 8191  -0.826   5.958  11.607
 1614SOL    HW1 8192  -0.770   5.914  19.514
 1614SOL    HW2 8193  -0.893   5.893  11.641
 1615SOL     OW 8194  -0.647  -2.722   4.868
 1615SOL    HW1 8195  -0.643  -2.818   4.898
 1615SOL    HW2 8196  -0.592  -2.666   4.929
 1616SOL     OW 8197  -8.493   6.509 -10.927
 1616SOL    HW1 8198  -8.526   6.600 -10.903
 1616SOL    HW2 8199  -8.542   6.476 -11.008
 1617SOL     OW 8200  -1.264   0.759  11.189
 1617SOL    HW1 8201  -1.260   0.832  11.258
 1617SOL    HW2 8202  -1.172   0.723  11.173
 1618SOL     OW 8203   2.386   5.768  11.363
 1618SOL    HW1 8204   2.289   5.782   3.370
 1618SOL    HW2 8205   2.429   5.732   3.303
 1619SOL     OW 8206  -6.322   1.069  17.566
 1619SOL    HW1 8207  -6.322   1.081  17.665
 1619SOL    HW2 8208  -6.256   1.132  17.525
 1620SOL     OW 8209   3.128  -7.407  -2.409
 1620SOL    HW1 8210   3.127  -2.324  -2.434
 1620SOL    HW2 8211  -1.772  -7.429  -2.363
 1621SOL     OW 8212  -1.691  -4.838   1.274
 1621SOL    HW1 8213  -1.608  -4.893   1.264
 1621SOL    HW2 8214  -1.679  -4.751   1.226
 1622SOL     OW 8215   4.861  -1.105  -8.997
 1622SOL    HW1 8216   4.817   3.821  -9.064
 1622SOL    HW2 8217   4.946   3.917  -9.034
 1623SOL     OW 8218   9.593  -0.039   7.586
 1623SOL    HW1 8219   4.520  -0.083   7.563
 1623SOL    HW2 8220   4.659  -0.098   7.649
 1624SOL     OW 8221   5.740  -2.238   3.778
 1624SOL    HW1 8222   5.757  -2.219   3.681
 1624SOL    HW2 8223   5.678   2.817   3.815
 1625SOL     OW 8224   5.125   1.846  -8.247
 1625SOL    HW1 8225   5.130   1.938  -8.284
 1625SOL    HW2 8226   5.031   1.812  -8.253
 1626SOL     OW 8227   8.181   4.646   0.552
 1626SOL    HW1 8228   8.181  -0.245   0.519
 1626SOL    HW2 8229   8.092   4.624   0.591
 1627SOL     OW 8230   0.056   7.209  -7.583
 1627SOL    HW1 8231  -0.003   7.178  -7.509
 1627SOL    HW2 8232  -4.878   7.289  -7.554
 1628SOL     OW 8233  -4.213   6.629   0.409
 1628SOL    HW1 8234  -4.173   6.540   0.429
 1628SOL    HW2 8235  -4.265   6.624   0.323
 1629SOL     OW 8236  -4.903   5.742  -1.073
 1629SOL    HW1 8237  -4.959   5.711  -1.150
 1629SOL    HW2 8238  -4.957   5.741  -0.989
 1630SOL     OW 8239  10.392  -3.274   5.723
 1630SOL    HW1 8240  10.337  -3.305   5.645
 1630SOL    HW2 8241  10.433  -3.185   5.701
 1631SOL     OW 8242  12.247  -3.394  -2.313
 1631SOL    HW1 8243  12.307   1.519   5.629
 1631SOL    HW2 8244  12.173  -3.436  -2.259
 1632SOL     OW 8245  10.059   4.012  -1.162
 1632SOL    HW1 8246  10.078   4.106  -1.134
 1632SOL    HW2 8247  10.083   4.001  -1.259
 1633SOL     OW 8248   1.662   5.873  -2.859
 1633SOL    HW1 8249   1.740   5.927  -2.890
 1633SOL    HW2 8250   1.693   5.798  -2.801
 1634SOL     OW 8251  -8.700   0.919  16.442
 1634SOL    HW1 8252  -8.625   0.902  16.505
 1634SOL    HW2 8253  -8.760   0.839   8.461
 1635SOL     OW 8254   0.807   6.184  -7.566
 1635SOL    HW1 8255   0.843  11.254  -7.525
 1635SOL    HW2 8256   0.862  11.092  -7.535
 1636SOL     OW 8257   6.886   0.572  18.857
 1636SOL    HW1 8258   6.949   5.565  18.779
 1636SOL    HW2 8259   6.907   0.644  18.923
 1637SOL     OW 8260 -11.174  -2.421   3.028
 1637SOL    HW1 8261  -6.109  -2.362   3.015
 1637SOL    HW2 8262 -11.180  -2.447   3.125
 1638SOL     OW 8263  -5.258  -1.793   7.393
 1638SOL    HW1 8264  -5.243  -1.833   7.484
 1638SOL    HW2 8265  -5.186  -1.824   7.331
 1639SOL     OW 8266   5.260   9.269   3.820
 1639SOL    HW1 8267   5.275   9.202   3.747
 1639SOL    HW2 8268   5.164   9.268   3.846
 1640SOL     OW 8269   4.315   8.360   4.754
 1640SOL    HW1 8270   4.344   8.269   4.724
 1640SOL    HW2 8271   4.325   8.424   4.678
 1641SOL     OW 8272   2.419   4.881  -2.847
 1641SOL    HW1 8273   2.381   9.857  -2.939
 1641SOL    HW2 8274   2.438   9.776   5.168
 1642SOL     OW 8275   0.023   7.518 -13.339
 1642SOL    HW1 8276   0.010   7.553 -13.432
 1642SOL    HW2 8277  -0.065   2.527 -13.292
 1643SOL     OW 8278  10.353   1.940  -9.492
 1643SOL    HW1 8279  10.301   1.933  -9.577
 1643SOL    HW2 8280  10.421   2.012  -9.500
 1644SOL     OW 8281  -0.196  -1.053   8.640
 1644SOL    HW1 8282  -0.264  -6.048   8.712
 1644SOL    HW2 8283  -0.137  -0.974   8.659
 1645SOL     OW 8284   2.578  -1.051  -5.216
 1645SOL    HW1 8285   2.668  -1.057 -13.236
 1645SOL    HW2 8286   2.525  -0.979  -5.260
 1646SOL     OW 8287   7.784  -3.962  13.237
 1646SOL    HW1 8288   7.858  -3.990  13.299
 1646SOL    HW2 8289   7.708  -4.027  13.245
 1647SOL     OW 8290   7.192   4.590   6.240
 1647SOL    HW1 8291   7.175   4.530   6.318
 1647SOL    HW2 8292   7.267   4.552   6.185
 1648SOL     OW 8293   1.029   0.099 -14.964
 1648SOL    HW1 8294   1.037   0.018 -15.021
 1648SOL    HW2 8295   1.085   0.173 -15.003
 1649SOL     OW 8296   1.466  -0.831  -2.950
 1649SOL    HW1 8297   1.412  -5.738   5.055
 1649SOL    HW2 8298   1.471  -0.897   5.103
 1650SOL     OW 8299  -4.867  -0.649  -6.501
 1650SOL    HW1 8300  -4.928  -0.729  -6.508
 1650SOL    HW2 8301  -4.906  -0.573  -6.552
 1651SOL     OW 8302   8.664  -5.274  12.194
 1651SOL    HW1 8303   8.595  -5.204  12.211
 1651SOL    HW2 8304   8.690  -5.317  12.281
 1652SOL     OW 8305   4.889  -4.221   3.656
 1652SOL    HW1 8306   4.963   0.714   3.611
 1652SOL    HW2 8307   4.821  -4.286   3.691
 1653SOL     OW 8308   6.030   9.746   0.323
 1653SOL    HW1 8309   6.039   9.750   0.423
 1653SOL    HW2 8310   5.933   9.736   0.299
 1654SOL     OW 8311   8.981   3.774  11.026
 1654SOL    HW1 8312   4.013   3.801  10.931
 1654SOL    HW2 8313   8.975   3.674  11.031
 1655SOL     OW 8314  -2.441   1.509  12.887
 1655SOL    HW1 8315  -2.536   1.527  12.864
 1655SOL    HW2 8316  -2.390   1.595  12.892
 1656SOL     OW 8317   1.348   0.275  13.437
 1656SOL    HW1 8318   1.279   0.236  13.498
 1656SOL    HW2 8319   1.302   0.326  13.364
 1657SOL     OW 8320  -0.854   6.789  -1.215
 1657SOL    HW1 8321   4.183   6.753  -1.137
 1657SOL    HW2 8322  -0.881   1.897  -1.198
 1658SOL     OW 8323   6.064  10.497  16.172
 1658SOL    HW1 8324   5.990  10.431  16.180
 1658SOL    HW2 8325   6.028  10.584  16.137
 1659SOL     OW 8326  -5.362   8.072   6.932
 1659SOL    HW1 8327  -5.418   7.990   6.927
 1659SOL    HW2 8328  -5.270   8.048   6.961
 1660SOL     OW 8329   1.178   0.305  -7.096
 1660SOL    HW1 8330   1.215   0.273  -7.182
 1660SOL    HW2 8331   1.212   0.397  -7.076
 1661SOL     OW 8332  10.943   1.180  -8.922
 1661SOL    HW1 8333  10.860   1.231  -0.919
 1661SOL    HW2 8334  10.979   1.216 -16.985
 1662SOL     OW 8335  -0.458  -3.535   9.448
 1662SOL    HW1 8336  -0.410  -3.612   9.491
 1662SOL    HW2 8337  -5.377  -3.473   9.407
 1663SOL     OW 8338   0.684   0.728  -3.443
 1663SOL    HW1 8339   0.737   0.726  -3.528
 1663SOL    HW2 8340   0.640   0.817  -3.434
 1664SOL     OW 8341   0.162  -3.526   3.696
 1664SOL    HW1 8342   0.128  -3.600  -4.223
 1664SOL    HW2 8343   0.200  -3.565   3.612
 1665SOL     OW 8344  -3.946   0.410 -12.237
 1665SOL    HW1 8345  -3.992   5.387 -12.149
 1665SOL    HW2 8346  -3.917   0.505 -12.251
 1666SOL     OW 8347   3.156  -4.526  -5.006
 1666SOL    HW1 8348   3.088  -4.548  -4.936
 1666SOL    HW2 8349   3.247  -4.550  -4.974
 1667SOL     OW 8350   0.251  -3.016   1.983
 1667SOL    HW1 8351   0.322  -2.990   2.048
 1667SOL    HW2 8352   0.237   1.870   1.986
 1668SOL     OW 8353   2.184   5.918  -5.871
 1668SOL    HW1 8354   2.268   5.948  -5.826
 1668SOL    HW2 8355   2.128   5.997  -5.895
 1669SOL     OW 8356   7.115  -0.131 -12.792
 1669SOL    HW1 8357   2.073  -0.139 -12.875
 1669SOL    HW2 8358   7.084  -0.197 -12.724
 1670SOL     OW 8359  -0.482  -3.272   5.858
 1670SOL    HW1 8360  -0.428  -3.283   5.941
 1670SOL    HW2 8361  -0.432  -3.313   5.781
 1671SOL     OW 8362  -1.896  -5.997  -4.386
 1671SOL    HW1 8363  -1.917  -6.076  -4.442
 1671SOL    HW2 8364  -1.797  -5.983  -4.382
 1672SOL     OW 8365  -4.029  -0.624  -4.897
 1672SOL    HW1 8366  -3.963  -5.593  -4.971
 1672SOL    HW2 8367  -4.006  -0.567  -4.818
 1673SOL     OW 8368   4.475   7.531  -1.863
 1673SOL    HW1 8369  -0.524   7.432  -1.860
 1673SOL    HW2 8370   4.397   7.574  -1.908
 1674SOL     OW 8371   0.487   1.279   6.302
 1674SOL    HW1 8372   5.395   1.221   6.281
 1674SOL    HW2 8373   0.508   6.259   6.400
 1675SOL     OW 8374  10.878   1.967  -4.411
 1675SOL    HW1 8375  10.804   1.903  -4.386
 1675SOL    HW2 8376  10.840   2.045  -4.460
 1676SOL     OW 8377   6.146   3.311  -2.305
 1676SOL    HW1 8378   6.173   3.403  -2.334
 1676SOL    HW2 8379   6.074   3.318  -2.236
 1677SOL     OW 8380   6.042   0.464  -0.190
 1677SOL    HW1 8381   6.067   0.561  -0.199
 1677SOL    HW2 8382  11.110   0.410  -0.175
 1678SOL     OW 8383   6.181   5.632 -13.818
 1678SOL    HW1 8384   6.122   5.635 -13.738
 1678SOL    HW2 8385   6.127   5.609 -13.899
 1679SOL     OW 8386  -3.783  10.576   0.813
 1679SOL    HW1 8387  -3.828  10.664   0.806
 1679SOL    HW2 8388  -3.726   5.575   0.732
 1680SOL     OW 8389   1.115   3.357   5.124
 1680SOL    HW1 8390   1.135   3.448   5.160
 1680SOL    HW2 8391   6.024   3.317   5.174
 1681SOL     OW 8392   6.845  10.682   5.557
 1681SOL    HW1 8393   6.804   5.631   5.492
 1681SOL    HW2 8394   6.939   5.668   5.576
 1682SOL     OW 8395  -5.846  -4.025  -2.091
 1682SOL    HW1 8396  -5.901   0.936  -2.011
 1682SOL    HW2 8397  -5.755   0.987  -2.062
 1683SOL     OW 8398   3.121  -1.678   6.003
 1683SOL    HW1 8399   3.087  -1.751   6.063
 1683SOL    HW2 8400   3.148  -1.718   5.915
 1684SOL     OW 8401  -2.698   5.598   1.380
 1684SOL    HW1 8402  -2.679   5.504   1.350
 1684SOL    HW2 8403  -2.677   5.607   1.477
 1685SOL     OW 8404  -3.559   5.263   8.984
 1685SOL    HW1 8405  -8.590   5.334   9.038
 1685SOL    HW2 8406  -8.609   5.188   8.966
 1686SOL     OW 8407   8.074   5.055   3.790
 1686SOL    HW1 8408   8.033  10.071   3.704
 1686SOL    HW2 8409   8.081   9.941   3.790
 1687SOL     OW 8410   2.721   5.531   7.910
 1687SOL    HW1 8411   2.752  10.516  -0.162
 1687SOL    HW2 8412   2.754   5.615   7.954
 1688SOL     OW 8413   6.750   5.681   2.580
 1688SOL    HW1 8414   6.756   5.742   2.659
 1688SOL    HW2 8415   6.655   5.674   2.550
 1689SOL     OW 8416   0.692   3.049  -8.602
 1689SOL    HW1 8417   0.774   3.018  -8.555
 1689SOL    HW2 8418   0.707   3.047  -8.701
 1690SOL     OW 8419   8.851   4.749   5.625
 1690SOL    HW1 8420   8.809   4.831   5.586
 1690SOL    HW2 8421   3.941   4.776   5.684
 1691SOL     OW 8422   4.040   3.674  -3.873
 1691SOL    HW1 8423   4.030   8.626  -3.967
 1691SOL    HW2 8424   4.001   3.766  -3.867
 1692SOL     OW 8425   1.761   0.197   8.194
 1692SOL    HW1 8426   1.690   0.195  16.242
 1692SOL    HW2 8427   1.732   0.143   8.115
 1693SOL     OW 8428   3.037   5.414  12.119
 1693SOL    HW1 8429   2.963   5.479  12.136
 1693SOL    HW2 8430   3.124   5.462  12.119
 1694SOL     OW 8431  -1.532   9.705  13.110
 1694SOL    HW1 8432  -1.505   4.690  13.202
 1694SOL    HW2 8433  -1.503   4.651  13.043
 1695SOL     OW 8434   4.715   5.036  -5.908
 1695SOL    HW1 8435  -0.240   5.077  -5.994
 1695SOL    HW2 8436   4.756   4.945  -5.898
 1696SOL     OW 8437   0.374  -2.844   9.201
 1696SOL    HW1 8438   0.311  -2.914   9.232
 1696SOL    HW2 8439   0.347  -2.814   9.109
 1697SOL     OW 8440  -1.192   2.693   5.942
 1697SOL    HW1 8441  -1.107   2.645   5.918
 1697SOL    HW2 8442  -1.267   2.657   5.886
 1698SOL     OW 8443   3.251   9.712  20.303
 1698SOL    HW1 8444   3.312   9.791  20.292
 1698SOL    HW2 8445  -1.788   4.737  20.387
 1699SOL     OW 8446   6.837   6.263   1.804
 1699SOL    HW1 8447   6.854   6.203   1.882
 1699SOL    HW2 8448   6.885   6.228   1.724
 1700SOL     OW 8449   5.763   9.364   8.928
 1700SOL    HW1 8450   5.708   9.280   8.919
 1700SOL    HW2 8451   5.851   9.342   8.970
 1701SOL     OW 8452  -0.500  -0.940   6.823
 1701SOL    HW1 8453  -0.425  -0.904   6.768
 1701SOL    HW2 8454  -0.462  -0.992   6.900
 1702SOL     OW 8455  13.631   0.172   8.694
 1702SOL    HW1 8456  13.575   0.213   8.622
 1702SOL    HW2 8457  13.621   0.225   0.801
 1703SOL     OW 8458   1.112   8.642  15.720
 1703SOL    HW1 8459   1.068   8.614  15.634
 1703SOL    HW2 8460   1.205   8.675  15.700
 1704SOL     OW 8461   9.184   0.108   2.493
 1704SOL    HW1 8462   9.144   0.195   2.523
 1704SOL    HW2 8463   9.264   0.126   2.435
 1705SOL     OW 8464  10.314   2.948   1.572
 1705SOL    HW1 8465  10.249   3.017   1.539
 1705SOL    HW2 8466  10.288   2.858   1.535
 1706SOL     OW 8467   0.407   3.124  -0.960
 1706SOL    HW1 8468   0.345   3.046  -0.972
 1706SOL    HW2 8469   0.495   3.102  -1.000
 1707SOL     OW 8470  11.932   0.536   4.595
 1707SOL    HW1 8471  11.945   0.441  12.542
 1707SOL    HW2 8472  12.020   0.584   4.592
 1708SOL     OW 8473   7.529   4.897   6.545
 1708SOL    HW1 8474   7.543  -0.073   6.643
 1708SOL    HW2 8475   7.543   4.800   6.524
 1709SOL     OW 8476   1.343   5.625   5.704
 1709SOL    HW1 8477   1.349   5.570  13.764
 1709SOL    HW2 8478   1.265   5.596   5.650
 1710SOL     OW 8479   8.696   2.498  10.565
 1710SOL    HW1 8480   8.639   2.561  10.514
 1710SOL    HW2 8481   8.680   2.404  10.533
 1711SOL     OW 8482  -0.606   4.595  -0.280
 1711SOL    HW1 8483  -0.514   4.564  -0.303
 1711SOL    HW2 8484  -0.665   4.516  -0.263
 1712SOL     OW 8485   4.931   5.688  -7.787
 1712SOL    HW1 8486   4.855   5.752  -7.775
 1712SOL    HW2 8487   4.896   5.601  -7.822
 1713SOL     OW 8488   7.831  -8.161  13.203
 1713SOL    HW1 8489   7.731  -8.173  13.205
 1713SOL    HW2 8490   7.853  -8.079  13.150
 1714SOL     OW 8491   4.122   2.456  -2.802
 1714SOL    HW1 8492   4.185   2.532  -2.820
 1714SOL    HW2 8493   4.116   2.398 -10.860
 1715SOL     OW 8494   0.867  -4.084  -1.187
 1715SOL    HW1 8495   0.811  -4.059  -1.107
 1715SOL    HW2 8496   0.842  -4.025  -1.264
 1716SOL     OW 8497   0.784   0.762   1.811
 1716SOL    HW1 8498   0.872   0.763   9.741
 1716SOL    HW2 8499   0.744   0.670   1.806
 1717SOL     OW 8500   3.281   0.545   4.100
 1717SOL    HW1 8501   3.376   0.575   4.102
 1717SOL    HW2 8502   3.220   0.624   4.110
 1718SOL     OW 8503   9.377   4.425  -1.017
 1718SOL    HW1 8504   9.414   4.518  -8.996
 1718SOL    HW2 8505   9.298   4.419  -1.078
 1719SOL     OW 8506   4.284   1.167  17.010
 1719SOL    HW1 8507  -0.784   1.132  17.055
 1719SOL    HW2 8508   4.313   1.252  17.055
 1720SOL     OW 8509   1.635  -0.131  12.625
 1720SOL    HW1 8510   1.634  -0.208  12.561
 1720SOL    HW2 8511   1.594  -0.051  12.581
 1721SOL     OW 8512  -4.674   0.153   8.161
 1721SOL    HW1 8513  -4.649   0.174   8.255
 1721SOL    HW2 8514  -4.748   0.084   8.161
 1722SOL     OW 8515 -12.195   5.441  -3.961
 1722SOL    HW1 8516 -12.144   5.380  -4.022
 1722SOL    HW2 8517 -12.144   5.526  -3.949
 1723SOL     OW 8518   8.474  10.437   5.043
 1723SOL    HW1 8519   8.486  10.465   4.948
 1723SOL    HW2 8520   8.384  10.394   5.054
 1724SOL     OW 8521   4.374  -2.165  -2.134
 1724SOL    HW1 8522   4.395  -2.077  -2.091
 1724SOL    HW2 8523   4.442  -2.184  -2.205
 1725SOL     OW 8524   0.667   1.075  -8.108
 1725SOL    HW1 8525   0.754   1.044  -8.147
 1725SOL    HW2 8526   0.684   1.127  -0.048
 1726SOL     OW 8527   8.522  10.644  -0.232
 1726SOL    HW1 8528   8.441  10.602  -0.192
 1726SOL    HW2 8529   8.505  10.742  -0.247
 1727SOL     OW 8530  -3.921   1.158  -5.731
 1727SOL    HW1 8531  -3.888   1.169  -5.637
 1727SOL    HW2 8532  -3.857   1.102  -5.783
 1728SOL     OW 8533   4.197   6.576  -1.415
 1728SOL    HW1 8534   9.132   6.635  -1.352
 1728SOL    HW2 8535   4.285   6.619  -1.436
 1729SOL     OW 8536   3.608   5.373   6.901
 1729SOL    HW1 8537   3.672   5.450   6.907
 1729SOL    HW2 8538   3.640   5.310   6.830
 1730SOL     OW 8539  -1.702   5.255  15.758
 1730SOL    HW1 8540   3.371   5.254  15.709
 1730SOL    HW2 8541   3.209   5.248  15.693
 1731SOL     OW 8542   4.399   9.915   6.504
 1731SOL    HW1 8543   4.358   9.917   6.412
 1731SOL    HW2 8544   4.493   9.882   6.497
 1732SOL     OW 8545   3.924   7.268 -11.280
 1732SOL    HW1 8546   3.876   7.307 -11.201
 1732SOL    HW2 8547   3.904   7.171 -11.287
 1733SOL     OW 8548   3.708  14.500  11.076
 1733SOL    HW1 8549   3.770  14.427  19.082
 1733SOL    HW2 8550   3.617  14.483  11.112
 1734SOL     OW 8551   0.601  10.737  -6.814
 1734SOL    HW1 8552   0.545  10.715  -6.735
 1734SOL    HW2 8553   0.660  10.815  -6.792
 1735SOL     OW 8554  -0.333  -0.459  -0.320
 1735SOL    HW1 8555  -0.322  -0.497  -0.228
 1735SOL    HW2 8556  -5.272  -0.371  -0.326
 1736SOL     OW 8557   8.458  -3.447   8.838
 1736SOL    HW1 8558   3.428  -3.505   8.907
 1736SOL    HW2 8559   8.549  -3.421   8.871
 1737SOL     OW 8560   4.561   8.716   6.988
 1737SOL    HW1 8561   4.582   8.642   7.051
 1737SOL    HW2 8562   4.549   8.801   7.039
 1738SOL     OW 8563   8.639   5.557  -0.467
 1738SOL    HW1 8564   8.625   5.640  -0.521
 1738SOL    HW2 8565   8.608   0.587  -0.373
 1739SOL     OW 8566   4.891   0.284   2.423
 1739SOL    HW1 8567   4.851   0.263   2.334
 1739SOL    HW2 8568   4.826   0.338   2.476
 1740SOL     OW 8569   7.164  -4.424  -0.809
 1740SOL    HW1 8570   7.227  -4.347  -0.815
 1740SOL    HW2 8571   7.149  -4.462  -0.900
 1741SOL     OW 8572   6.645   0.993  -5.471
 1741SOL    HW1 8573   6.657   0.921  -5.403
 1741SOL    HW2 8574   6.733   1.015  -5.513
 1742SOL     OW 8575   6.103  -2.122   4.906
 1742SOL    HW1 8576   6.120  -2.033   4.948
 1742SOL    HW2 8577   6.165  -2.135   4.829
 1743SOL     OW 8578   5.350   0.157  12.373
 1743SOL    HW1 8579   5.288   0.120  12.304
 1743SOL    HW2 8580   5.442   0.165  12.334
 1744SOL     OW 8581   6.900   5.082  11.514
 1744SOL    HW1 8582   6.850  10.024  11.439
 1744SOL    HW2 8583   6.992   5.105  11.484
 1745SOL     OW 8584   4.760   0.750  -2.358
 1745SOL    HW1 8585   4.712   0.664  -2.376
 1745SOL    HW2 8586   4.848   0.750  -2.407
 1746SOL     OW 8587 -12.686   5.485   3.998
 1746SOL    HW1 8588 -12.589   5.473   3.978
 1746SOL    HW2 8589 -12.738   5.487   3.913
 1747SOL     OW 8590   1.447   0.708   0.981
 1747SOL    HW1 8591   1.440   0.639   1.053
 1747SOL    HW2 8592   1.476   0.665   8.873
 1748SOL     OW 8593   2.379  -0.063  -5.404
 1748SOL    HW1 8594   2.479  -0.064  -5.398
 1748SOL    HW2 8595   2.342   4.840  -5.360
 1749SOL     OW 8596  -0.042   7.275  -0.145
 1749SOL    HW1 8597   0.049   7.317  -0.150
 1749SOL    HW2 8598  -0.061   7.249  -0.050
 1750SOL     OW 8599   5.629   6.000  13.692
 1750SOL    HW1 8600   5.571   5.929  13.653
 1750SOL    HW2 8601   5.574   6.065  13.743
 1751SOL     OW 8602   5.415   3.801   0.122
 1751SOL    HW1 8603   0.453   3.706   0.143
 1751SOL    HW2 8604  10.307   3.805   0.088
 1752SOL     OW 8605  -8.794   6.384  -1.346
 1752SOL    HW1 8606  -8.716   6.413  -1.291
 1752SOL    HW2 8607  -8.778   6.410  -1.441
 1753SOL     OW 8608  -4.078   4.584  -1.108
 1753SOL    HW1 8609  -4.018   4.511  -1.073
 1753SOL    HW2 8610  -4.078   4.660  -1.044
 1754SOL     OW 8611   3.891   3.003   4.206
 1754SOL    HW1 8612   3.940   2.948   4.138
 1754SOL    HW2 8613   3.931   2.986   4.297
 1755SOL     OW 8614  -5.587   1.405  -1.916
 1755SOL    HW1 8615  -5.543   1.327  -1.872
 1755SOL    HW2 8616  -5.620   1.377  -2.007
 1756SOL     OW 8617   0.191   2.315  -0.665
 1756SOL    HW1 8618   0.269   2.362   7.271
 1756SOL    HW2 8619  -4.879  -2.637  -0.708
 1757SOL     OW 8620   6.006   4.493  11.294
 1757SOL    HW1 8621   5.977   4.428  11.364
 1757SOL    HW2 8622   6.104   4.509  11.301
 1758SOL     OW 8623  -2.538   4.414   4.708
 1758SOL    HW1 8624  -2.559   4.321   4.738
 1758SOL    HW2 8625  -2.571   4.426   4.614
 1759SOL     OW 8626   0.094  10.541   0.398
 1759SOL    HW1 8627   0.051  10.590   0.322
 1759SOL    HW2 8628   0.178  10.497   0.367
 1760SOL     OW 8629   3.991   1.111   6.259
 1760SOL    HW1 8630   3.948   1.199   6.238
 1760SOL    HW2 8631   3.999   1.100   6.358
 1761SOL     OW 8632   3.697  11.201  -1.019
 1761SOL    HW1 8633   3.792  11.231  -1.008
 1761SOL    HW2 8634   3.656  11.249  -1.096
 1762SOL     OW 8635   0.639   2.684  -3.582
 1762SOL    HW1 8636   0.577   2.671  -3.505
 1762SOL    HW2 8637   0.716   2.741  -3.554
 1763SOL     OW 8638  -4.139  -0.677   2.248
 1763SOL    HW1 8639  -4.086  -0.710   2.326
 1763SOL    HW2 8640  -4.180  -0.754   2.200
 1764SOL     OW 8641   5.423   1.906  15.312
 1764SOL    HW1 8642   0.527   6.934  15.299
 1764SOL    HW2 8643   5.429   1.839  15.386
 1765SOL     OW 8644  -2.012   5.190  -7.332
 1765SOL    HW1 8645  -1.988   5.287  -7.325
 1765SOL    HW2 8646  -1.981   5.154  -7.420
 1766SOL     OW 8647  -1.457   6.574   7.104
 1766SOL    HW1 8648  -1.367   6.617   7.098
 1766SOL    HW2 8649  -1.497   6.567   7.012
 1767SOL     OW 8650   1.691   8.338  -2.780
 1767SOL    HW1 8651   1.715   8.425  -2.735
 1767SOL    HW2 8652   1.740   8.263  -2.735
 1768SOL     OW 8653  -0.981  11.523  -7.601
 1768SOL    HW1 8654  -0.947  11.609  -7.638
 1768SOL    HW2 8655  -1.068  11.500  -7.645
 1769SOL     OW 8656   0.537   2.179  -0.818
 1769SOL    HW1 8657   0.554   2.185  -0.916
 1769SOL    HW2 8658   0.441  12.130  -0.802
 1770SOL     OW 8659   3.735   6.142   5.363
 1770SOL    HW1 8660   3.676   6.065   5.387
 1770SOL    HW2 8661   3.828   1.137   5.393
 1771SOL     OW 8662   0.016  -0.089   5.792
 1771SOL    HW1 8663   0.106  -0.108   5.830
 1771SOL    HW2 8664  -0.021  -0.005  13.810
 1772SOL     OW 8665  -5.000  -2.046  -4.546
 1772SOL    HW1 8666  -4.942  -2.041  -4.464
 1772SOL    HW2 8667  -5.023  -1.954  -4.576
 1773SOL     OW 8668   6.285   0.222  -4.411
 1773SOL    HW1 8669   6.287   0.236  -4.312
 1773SOL    HW2 8670   1.294   0.124  -4.431
 1774SOL     OW 8671  -9.214   9.665   7.896
 1774SOL    HW1 8672  -9.226   9.721  -0.162
 1774SOL    HW2 8673  -9.140   9.703   7.952
 1775SOL     OW 8674   8.377   0.268  -9.717
 1775SOL    HW1 8675   8.395   0.256  -9.619
 1775SOL    HW2 8676   8.357   0.364  -9.736
 1776SOL     OW 8677  -4.170   2.268   1.166
 1776SOL    HW1 8678  -4.095   2.207   1.141
 1776SOL    HW2 8679   0.837   2.361   1.136
 1777SOL     OW 8680  -5.645   0.526  -8.149
 1777SOL    HW1 8681  -5.644   0.493  -8.244
 1777SOL    HW2 8682  -5.690   0.458  -8.091
 1778SOL     OW 8683   4.988  10.135   8.038
 1778SOL    HW1 8684   5.034  10.048   8.057
 1778SOL    HW2 8685   0.063  10.194   7.985
 1779SOL     OW 8686  -0.108   3.736  -7.964
 1779SOL    HW1 8687  -0.100   3.678  -8.045
 1779SOL    HW2 8688  -0.198   3.721  -7.922
 1780SOL     OW 8689   0.664  -0.715  -2.434
 1780SOL    HW1 8690   0.657  -0.681  -2.340
 1780SOL    HW2 8691   0.577  -0.755  -2.462
 1781SOL     OW 8692  -1.399   1.646  -2.455
 1781SOL    HW1 8693  -1.476  -3.391  -2.492
 1781SOL    HW2 8694  -1.428   1.739  -2.433
 1782SOL     OW 8695   4.204   4.240   4.783
 1782SOL    HW1 8696   4.270   4.168   4.803
 1782SOL    HW2 8697  -0.755   4.324   4.830
 1783SOL     OW 8698  -5.015   1.266   7.777
 1783SOL    HW1 8699  -4.978   6.344   7.766
 1783SOL    HW2 8700  -5.104   1.260   7.731
 1784SOL     OW 8701  -4.174   2.928  -1.848
 1784SOL    HW1 8702  -4.165  -2.131  -1.915
 1784SOL    HW2 8703  -4.086   2.973  -1.836
 1785SOL     OW 8704   2.191   4.258   1.598
 1785SOL    HW1 8705   2.281   4.216   1.612
 1785SOL    HW2 8706   2.138   4.202   9.511
 1786SOL     OW 8707  -3.983  -7.066  -3.689
 1786SOL    HW1 8708  -4.080  -7.047  -3.672
 1786SOL    HW2 8709  -3.932  -7.059  -3.603
 1787SOL     OW 8710   5.910   5.103   4.202
 1787SOL    HW1 8711   5.857   5.021   4.178
 1787SOL    HW2 8712   5.957   5.137   4.121
 1788SOL     OW 8713  11.645  10.090  -5.621
 1788SOL    HW1 8714  11.680  10.034  -5.546
 1788SOL    HW2 8715  11.545  10.084  -5.623
 1789SOL     OW 8716  -1.386   9.529  -2.996
 1789SOL    HW1 8717  -1.342   9.489  -3.076
 1789SOL    HW2 8718  -1.406   9.457  -2.929
 1790SOL     OW 8719   2.862   0.615  -8.249
 1790SOL    HW1 8720   2.871   0.711  -8.221
 1790SOL    HW2 8721   2.849   0.610  -8.348
 1791SOL     OW 8722   0.001   4.568   0.207
 1791SOL    HW1 8723  -0.056   4.651   0.215
 1791SOL    HW2 8724  -0.049   4.498   0.156
 1792SOL     OW 8725   3.675   2.956   5.575
 1792SOL    HW1 8726   3.607   3.010   5.526
 1792SOL    HW2 8727   3.700   2.876  -2.457
 1793SOL     OW 8728   4.644   6.377  14.595
 1793SOL    HW1 8729   4.547   6.387  14.619
 1793SOL    HW2 8730   4.686   6.467  14.586
 1794SOL     OW 8731  -1.767   4.129  15.436
 1794SOL    HW1 8732  -1.827   4.141  15.515
 1794SOL    HW2 8733  -1.816   4.154  15.352
 1795SOL     OW 8734   3.278   4.374   1.636
 1795SOL    HW1 8735   3.298   4.406   1.544
 1795SOL    HW2 8736   3.190   4.411   1.666
 1796SOL     OW 8737   9.659   1.018  10.256
 1796SOL    HW1 8738   9.659   1.103  10.203
 1796SOL    HW2 8739   9.710   0.948  10.207
 1797SOL     OW 8740   1.094  -3.092  -2.854
 1797SOL    HW1 8741   1.035  -3.132  -2.784
 1797SOL    HW2 8742   1.041  -3.029  -2.911
 1798SOL     OW 8743  -2.113  -3.450   5.287
 1798SOL    HW1 8744  -2.102  -3.547   5.266
 1798SOL    HW2 8745  -2.208  -3.432   5.313
 1799SOL     OW 8746   1.483  -3.582   2.024
 1799SOL    HW1 8747   1.389  -3.550   2.009
 1799SOL    HW2 8748   1.539  -3.560   1.945
 1800SOL     OW 8749   1.889   0.666   1.892
 1800SOL    HW1 8750   1.849   0.598   1.953
 1800SOL    HW2 8751   1.987   0.649   1.883
 1801SOL     OW 8752   4.445   6.067  -4.103
 1801SOL    HW1 8753   4.374   5.999  -4.117
 1801SOL    HW2 8754   4.404   6.158  -4.096
 1802SOL     OW 8755   0.880   1.085   8.691
 1802SOL    HW1 8756   0.841   1.169   8.728
 1802SOL    HW2 8757   0.896   1.020   8.765
 1803SOL     OW 8758   5.512  -0.133  -2.540
 1803SOL    HW1 8759   5.545  -0.205  -2.600
 1803SOL    HW2 8760   5.502  -0.169  -2.447
 1804SOL     OW 8761  -3.117   6.059   1.983
 1804SOL    HW1 8762  -8.101   5.959   1.982
 1804SOL    HW2 8763  -3.146   6.090   2.074
 1805SOL     OW 8764   2.628   4.299  -5.237
 1805SOL    HW1 8765   2.598  -0.777  -5.266
 1805SOL    HW2 8766   2.611   4.310  -5.140
 1806SOL     OW 8767  -0.197   1.454  -2.613
 1806SOL    HW1 8768  -0.147   1.428  -2.696
 1806SOL    HW2 8769  -0.169   1.395  -2.537
 1807SOL     OW 8770   0.365   2.801 -10.979
 1807SOL    HW1 8771   0.434   2.873 -10.991
 1807SOL    HW2 8772   0.397   2.717  -3.046
 1808SOL     OW 8773  -0.487  -1.160   5.320
 1808SOL    HW1 8774  -0.415  -1.230   5.314
 1808SOL    HW2 8775  -0.463  -1.094   5.391
 1809SOL     OW 8776   3.129  -5.127  -9.906
 1809SOL    HW1 8777   3.166  -5.188  -9.977
 1809SOL    HW2 8778   3.203  -5.070  -9.870
 1810SOL     OW 8779   1.216   1.485   2.289
 1810SOL    HW1 8780   1.269   1.463   2.207
 1810SOL    HW2 8781  -3.767   1.407   2.352
 1811SOL     OW 8782  11.377   0.619   7.667
 1811SOL    HW1 8783  11.299  -4.311   7.695
 1811SOL    HW2 8784   6.434   0.577   7.748
 1812SOL     OW 8785 -10.877   0.412   6.285
 1812SOL    HW1 8786  -5.847   0.352   6.352
 1812SOL    HW2 8787 -10.831   5.487   6.285
 1813SOL     OW 8788  -0.230   0.577   0.896
 1813SOL    HW1 8789  -5.239   0.635   0.974
 1813SOL    HW2 8790  -0.142   0.607   0.857
 1814SOL     OW 8791   5.896  -0.453  12.578
 1814SOL    HW1 8792   5.891  -0.427  12.482
 1814SOL    HW2 8793   5.989  -0.482  12.600
 1815SOL     OW 8794  -0.201  -3.409  -1.128
 1815SOL    HW1 8795  -0.287  -8.408  -1.078
 1815SOL    HW2 8796  -0.161   1.487  -1.149
 1816SOL     OW 8797   5.380   3.153  12.555
 1816SOL    HW1 8798   5.324   8.173  12.631
 1816SOL    HW2 8799   5.325   3.095  12.496
 1817SOL     OW 8800   1.383   4.614  -2.828
 1817SOL    HW1 8801   1.292   4.654  13.137
 1817SOL    HW2 8802   1.393   4.580  -2.921
 1818SOL     OW 8803   0.778   5.223 -18.224
 1818SOL    HW1 8804   0.697   5.201 -18.279
 1818SOL    HW2 8805   0.840   0.296 -10.299
 1819SOL     OW 8806   5.560   0.515  -2.449
 1819SOL    HW1 8807   5.530   0.609  -2.435
 1819SOL    HW2 8808   5.520   5.442  -2.379
 1820SOL     OW 8809  -5.236   3.990   4.106
 1820SOL    HW1 8810  -5.180   3.974   4.025
 1820SOL    HW2 8811  -5.229   3.911   4.168
 1821SOL     OW 8812   3.115   4.050   8.567
 1821SOL    HW1 8813   3.170   4.018   8.644
 1821SOL    HW2 8814   3.041   4.108   8.601
 1822SOL     OW 8815   4.481   2.935  -3.514
 1822SOL    HW1 8816   4.474   2.942  -3.613
 1822SOL    HW2 8817   4.459   2.842  -3.485
 1823SOL     OW 8818   3.905   4.490   1.842
 1823SOL    HW1 8819   3.874   4.579   1.808
 1823SOL    HW2 8820   3.872   4.418   1.782
 1824SOL     OW 8821   3.463   8.680   5.428
 1824SOL    HW1 8822   3.416   3.770   5.382
 1824SOL    HW2 8823   3.530   8.639   5.365
 1825SOL     OW 8824   6.307   9.127   4.772
 1825SOL    HW1 8825   6.335  14.177   4.700
 1825SOL    HW2 8826   6.368   9.135   4.850
 1826SOL     OW 8827   2.606  -0.404  -5.272
 1826SOL    HW1 8828   2.582  -0.501   2.701
 1826SOL    HW2 8829   2.574  -0.365  -5.186
 1827SOL     OW 8830   3.921  -2.843   9.811
 1827SOL    HW1 8831   3.890  -2.936   9.795
 1827SOL    HW2 8832   3.865  -2.779   9.759
 1828SOL     OW 8833  -1.328  11.982  -4.857
 1828SOL    HW1 8834  -1.291  12.073  -4.876
 1828SOL    HW2 8835  -1.372  11.982  -4.767
 1829SOL     OW 8836  -0.629   9.219  16.166
 1829SOL    HW1 8837  -0.535   9.245  16.140
 1829SOL    HW2 8838  -0.669   9.291  16.222
 1830SOL     OW 8839   6.527  -4.403  -0.039
 1830SOL    HW1 8840   6.521  -4.502  -0.024
 1830SOL    HW2 8841   6.611  -4.368   0.002
 1831SOL     OW 8842   0.602  17.662   7.466
 1831SOL    HW1 8843   0.660  17.647   7.386
 1831SOL    HW2 8844   0.647  12.641   7.547
 1832SOL     OW 8845   1.800  -0.159   5.643
 1832SOL    HW1 8846   1.798  -0.196   5.550
 1832SOL    HW2 8847   1.857  -0.218  13.678
 1833SOL     OW 8848   3.643   6.269   8.385
 1833SOL    HW1 8849   3.642   6.197   8.315
 1833SOL    HW2 8850   3.602   6.233   8.469
 1834SOL     OW 8851   9.594   7.388  -3.190
 1834SOL    HW1 8852  14.597   7.486  -3.178
 1834SOL    HW2 8853   9.500   7.376  -3.223
 1835SOL     OW 8854  -1.032   9.105  14.869
 1835SOL    HW1 8855  -1.063   9.144  14.783
 1835SOL    HW2 8856  -0.934  14.109  14.881
 1836SOL     OW 8857   2.562   9.539  -3.590
 1836SOL    HW1 8858   2.573   9.556  -3.687
 1836SOL    HW2 8859   2.652   9.523  -3.548
 1837SOL     OW 8860  -1.393  10.426   1.862
 1837SOL    HW1 8861  -1.341  10.346   1.830
 1837SOL    HW2 8862  -1.441   5.481   1.784
 1838SOL     OW 8863   5.487   0.468  22.013
 1838SOL    HW1 8864   5.481   0.563  21.983
 1838SOL    HW2 8865   5.578   0.432  21.994
 1839SOL     OW 8866   4.189   8.640   2.073
 1839SOL    HW1 8867   4.102   8.628   2.024
 1839SOL    HW2 8868   4.250   8.697  -5.960
 1840SOL     OW 8869   4.124   3.366  -0.229
 1840SOL    HW1 8870  -0.872   3.324  -0.318
 1840SOL    HW2 8871   4.204   3.328  -0.182
 1841SOL     OW 8872  10.092   1.885   4.650
 1841SOL    HW1 8873  10.151   1.855  12.701
 1841SOL    HW2 8874  10.047   1.971  12.653
 1842SOL     OW 8875  14.506   2.580  -4.838
 1842SOL    HW1 8876  14.444   2.583  -4.917
 1842SOL    HW2 8877  14.529  -2.311  -4.811
 1843SOL     OW 8878   3.476   4.220   6.126
 1843SOL    HW1 8879   3.573   4.244   6.119
 1843SOL    HW2 8880   3.450   4.161   6.049
 1844SOL     OW 8881  -1.262  -5.670  14.071
 1844SOL    HW1 8882  -1.217  -5.650   6.182
 1844SOL    HW2 8883  -1.244  -5.595  14.008
 1845SOL     OW 8884  -2.965  -0.242  -1.834
 1845SOL    HW1 8885   2.010   9.684  -1.922
 1845SOL    HW2 8886  -2.893   4.697  -1.782
 1846SOL     OW 8887   1.175   2.963  -1.987
[truncated: 399,092 more chars]
