# Supplementary material for: Control over the fibrillization yield by varying the oligomeric nucleation propensities of self-assembling peptides
Source: Commun Chem. 2020 Nov 11;3:164. doi: 10.1038/s42004-020-00417-7 (PMC9814929; doi:10.1038/s42004-020-00417-7)
Supplement: Supplementary file 3 — Supplementary Data 1 [file 42004_2020_417_MOESM3_ESM.zip › MD_trajectory/Fibril structure equilibriation/SLP3/Starting_trajectory.gro]

Protein in water
17755
    1ACE     CA    1   3.894   1.120   3.408 -0.3932  0.3844  0.4007
    1ACE      C    2   3.758   1.099   3.473  0.0254 -0.4284  1.0330
    1ACE      O    3   3.706   0.987   3.469  0.1603 -0.4479 -0.4989
    2VAL      N    4   3.684   1.215   3.512 -0.2209 -0.2310  0.0084
    2VAL      H    5   3.705   1.310   3.491 -1.6427  0.0504 -0.2590
    2VAL     CA    6   3.558   1.194   3.586 -0.3049  0.6952  0.1434
    2VAL     CB    7   3.564   1.254   3.727  0.0325  0.2045  0.3423
    2VAL    CG1    8   3.437   1.321   3.781 -0.2446  0.1495 -0.2243
    2VAL    CG2    9   3.602   1.146   3.828 -0.1460  0.2022  0.4089
    2VAL      C   10   3.438   1.249   3.509 -0.2161  0.4077 -0.1994
    2VAL      O   11   3.431   1.370   3.486  0.0211  0.3696 -0.4896
    3VAL      N   12   3.337   1.163   3.503  0.0412  0.0763  0.1626
    3VAL      H   13   3.344   1.080   3.558 -0.6480  0.5766  1.0569
    3VAL     CA   14   3.209   1.191   3.436  0.2049  0.0650 -0.1555
    3VAL     CB   15   3.181   1.096   3.319 -0.5659 -0.2237  0.2543
    3VAL    CG1   16   3.058   1.148   3.244  0.0652  0.4819 -0.3022
    3VAL    CG2   17   3.296   1.079   3.219 -0.2214  0.0969  0.5919
    3VAL      C   18   3.094   1.178   3.536  0.0127 -0.1913 -0.4087
    3VAL      O   19   3.064   1.068   3.583  0.3425 -0.3676 -0.6111
    4VAL      N   20   3.026   1.289   3.564 -0.0433 -0.3264 -0.0043
    4VAL      H   21   3.066   1.378   3.545  0.4634 -0.9559 -2.1257
    4VAL     CA   22   2.915   1.298   3.660  0.0334  0.0915  0.0473
    4VAL     CB   23   2.943   1.400   3.770 -0.1658  0.1307  0.0623
    4VAL    CG1   24   2.843   1.406   3.886 -0.2572  0.0055 -0.0096
    4VAL    CG2   25   3.077   1.359   3.832 -0.1554 -1.4635 -0.9766
    4VAL      C   26   2.783   1.336   3.592 -0.2059 -0.2809  0.2933
    4VAL      O   27   2.739   1.451   3.585 -0.4594 -0.4280 -0.7154
    5THR      N   28   2.728   1.235   3.525 -0.3084  0.3105 -0.5266
    5THR      H   29   2.760   1.142   3.538  1.1962  0.8180 -0.3699
    5THR     CA   30   2.620   1.248   3.426 -0.3998  0.2717 -0.4317
    5THR     CB   31   2.634   1.163   3.299  0.0050 -0.5610  0.1635
    5THR    OG1   32   2.708   1.042   3.312  0.6279 -0.2411 -0.3387
    5THR    HG1   33   2.738   0.999   3.227  2.3223  1.7717 -0.8370
    5THR    CG2   34   2.692   1.250   3.188  0.3190  0.2663  0.9631
    5THR      C   35   2.491   1.197   3.491 -0.0090 -0.0790  0.0677
    5THR      O   36   2.488   1.075   3.512  0.2203  0.0013  0.5987
    6ILE      N   37   2.407   1.286   3.542 -0.3244  0.0099 -0.5983
    6ILE      H   38   2.432   1.378   3.575 -1.1963  0.2133 -0.4923
    6ILE     CA   39   2.277   1.246   3.598  0.0241  0.1575  0.3465
    6ILE     CB   40   2.266   1.242   3.750 -0.7061  0.4063  0.3023
    6ILE    CG1   41   2.311   1.363   3.832  0.0149  0.3519 -0.0037
    6ILE    CG2   42   2.344   1.120   3.801 -0.4562  0.3011 -0.3268
    6ILE     CD   43   2.461   1.390   3.842  0.1888 -0.4960 -0.2260
    6ILE      C   44   2.153   1.307   3.533 -0.3047 -0.1833  0.6551
    6ILE      O   45   2.132   1.428   3.536  0.2887 -0.0486 -0.4759
    7LEU      N   46   2.071   1.225   3.468 -0.3576 -0.0792  0.5901
    7LEU      H   47   2.096   1.129   3.457 -1.3803 -0.2331 -0.6697
    7LEU     CA   48   1.937   1.257   3.417 -0.1487 -0.0194  0.0703
    7LEU     CB   49   1.921   1.155   3.304 -0.6601  0.0335  0.0908
    7LEU     CG   50   1.839   1.188   3.179 -0.2098  0.1319 -0.1805
    7LEU    CD1   51   1.856   1.069   3.085 -0.1024  0.1844 -0.2286
    7LEU    CD2   52   1.695   1.226   3.213 -0.3742 -0.3590 -0.3241
    7LEU      C   53   1.823   1.226   3.515 -0.2415  0.3013  0.0660
    7LEU      O   54   1.829   1.118   3.575  0.3290  0.3080  0.0299
    8LEU      N   55   1.749   1.332   3.545 -0.2223  0.2496  0.2992
    8LEU      H   56   1.769   1.423   3.508 -0.5863  0.6147  0.9720
    8LEU     CA   57   1.646   1.320   3.649  0.0407 -0.1560  0.5189
    8LEU     CB   58   1.695   1.422   3.752  0.3703  0.2656 -0.0471
    8LEU     CG   59   1.841   1.417   3.797  0.4252 -0.3429 -0.2711
    8LEU    CD1   60   1.886   1.540   3.877 -0.4571  0.0943 -0.4398
    8LEU    CD2   61   1.872   1.303   3.893 -0.5134 -0.0174  0.4290
    8LEU      C   62   1.509   1.357   3.590  0.1069  0.2931  0.6450
    8LEU      O   63   1.476   1.474   3.568 -0.2337  0.2665  1.0155
    9GLU      N   64   1.420   1.259   3.597  0.0637  0.3333  0.6606
    9GLU      H   65   1.433   1.172   3.645 -1.9193 -1.0969 -1.2258
    9GLU     CA   66   1.294   1.252   3.522 -0.1297 -0.5925  1.0510
    9GLU     CB   67   1.317   1.161   3.401  0.3718  0.7209  0.1359
    9GLU     CG   68   1.203   1.158   3.299 -0.1306  0.0267  0.7111
    9GLU     CD   69   1.236   1.067   3.181 -0.4946  0.5249  0.2200
    9GLU    OE1   70   1.271   1.115   3.071 -0.1498  0.3663  0.2568
    9GLU    OE2   71   1.202   0.948   3.196  0.1804  0.3161  0.1467
    9GLU      C   72   1.175   1.197   3.600 -0.8570  0.1330  0.4696
    9GLU      O   73   1.193   1.118   3.693  0.0652 -0.7219 -0.4186
   10GLU      N   74   1.060   1.260   3.575 -0.6098  0.2020 -0.5343
   10GLU      H   75   1.051   1.333   3.508  0.4587 -1.4915 -2.6350
   10GLU     CA   76   0.931   1.221   3.633 -0.1085 -0.2280  0.3209
   10GLU     CB   77   0.899   1.312   3.752 -0.1731 -0.0290  0.1521
   10GLU     CG   78   0.774   1.281   3.835 -0.0742  0.0349  0.3247
   10GLU     CD   79   0.784   1.184   3.953 -0.1829 -0.1624  0.1708
   10GLU    OE1   80   0.897   1.146   3.991 -0.3106 -0.2289  0.4902
   10GLU    OE2   81   0.681   1.135   4.005 -0.3924  0.2914  0.1888
   10GLU      C   82   0.811   1.219   3.538  0.0028  0.2635  0.1693
   10GLU      O   83   0.790   1.321   3.471  0.1403  0.2216  0.0616
   11GLU      N   84   0.766   1.099   3.503  0.4469  0.2357 -0.3381
   11GLU      H   85   0.819   1.018   3.531 -0.2065  0.6492  2.4826
   11GLU     CA   86   0.645   1.062   3.428  0.2123 -0.1822  0.2329
   11GLU     CB   87   0.671   1.003   3.289  0.0305  0.0979  0.0796
   11GLU     CG   88   0.695   1.097   3.171 -0.1692 -0.2879 -0.2699
   11GLU     CD   89   0.686   1.016   3.041  0.1933  0.2912 -0.6658
   11GLU    OE1   90   0.790   0.952   3.014  0.2560 -0.2403  0.7129
   11GLU    OE2   91   0.576   1.004   2.983 -0.1436 -0.2902  0.0741
   11GLU      C   92   0.542   0.973   3.497  0.0041 -0.1328 -0.0147
   11GLU     O1   93   0.574   0.901   3.594 -0.7563 -0.4244  0.0255
   11GLU     O2   94   0.419   0.989   3.476 -0.0152  0.5029  0.5733
    1ACE     CA   95   1.321   1.736   3.351 -0.1935 -0.7283 -0.0466
    1ACE      C   96   1.427   1.834   3.401  0.1722 -0.7249 -0.8077
    1ACE      O   97   1.436   1.947   3.354 -0.3784 -0.2831  0.1150
    2VAL      N   98   1.527   1.773   3.484  0.2693  0.6465  0.1125
    2VAL      H   99   1.508   1.684   3.524  0.3347  1.2443  1.5403
    2VAL     CA  100   1.648   1.837   3.539  0.4987  0.6071 -0.3363
    2VAL     CB  101   1.604   1.866   3.683  0.1074  0.1036 -0.3494
    2VAL    CG1  102   1.559   1.749   3.770  0.1759  0.2391 -0.1315
    2VAL    CG2  103   1.710   1.950   3.755  0.5063 -0.6897  0.0094
    2VAL      C  104   1.765   1.741   3.522  0.2576  0.1019  0.7284
    2VAL      O  105   1.756   1.619   3.534  0.0095  0.0392 -0.0444
    3VAL      N  106   1.886   1.793   3.498  0.2767 -0.1033  0.3711
    3VAL      H  107   1.897   1.889   3.521  2.6057 -0.5896  1.5609
    3VAL     CA  108   2.002   1.720   3.444  0.0610 -0.2611  0.1142
    3VAL     CB  109   2.001   1.731   3.292  0.3979 -0.0412  0.1264
    3VAL    CG1  110   2.138   1.696   3.233  0.3300 -0.3991  0.1780
    3VAL    CG2  111   1.892   1.643   3.230 -0.0113  0.1251  0.6041
    3VAL      C  112   2.125   1.792   3.499 -0.3091  0.4120  0.0737
    3VAL      O  113   2.154   1.910   3.478  0.9778  0.1586  0.3013
    4VAL      N  114   2.213   1.723   3.571 -0.0771  0.3716 -0.2471
    4VAL      H  115   2.205   1.624   3.585 -2.2498  0.5248  0.0270
    4VAL     CA  116   2.334   1.780   3.632 -0.2078  0.1907  0.1850
    4VAL     CB  117   2.333   1.821   3.780 -0.3328  0.2346  0.1718
    4VAL    CG1  118   2.228   1.742   3.859 -0.0361 -0.6116 -0.2621
    4VAL    CG2  119   2.471   1.803   3.841 -0.2335  0.2603 -0.0429
    4VAL      C  120   2.450   1.695   3.580 -0.4914 -0.0101 -0.1212
    4VAL      O  121   2.455   1.572   3.588 -0.2970 -0.0100 -0.2347
    5THR      N  122   2.517   1.768   3.492 -0.0403 -0.0436  0.1926
    5THR      H  123   2.487   1.859   3.463  1.3760 -0.4034 -2.7516
    5THR     CA  124   2.638   1.725   3.420  0.1130  0.6732  0.0158
    5THR     CB  125   2.624   1.724   3.268 -0.0342  0.0051  0.0301
    5THR    OG1  126   2.487   1.700   3.235 -0.1487  1.1458 -0.3737
    5THR    HG1  127   2.463   1.605   3.253 -1.7883  1.4022 -1.0236
    5THR    CG2  128   2.728   1.638   3.196  0.3357  0.4824 -0.0179
    5THR      C  129   2.766   1.804   3.448  0.3311  0.2666  0.1741
    5THR      O  130   2.804   1.904   3.387 -0.5303  0.1397 -0.5983
    6ILE      N  131   2.839   1.748   3.544 -0.5209 -0.1674  0.5754
    6ILE      H  132   2.792   1.680   3.600 -2.1870 -0.6418 -1.2702
    6ILE     CA  133   2.977   1.792   3.568 -0.3242  0.1062 -0.9388
    6ILE     CB  134   3.005   1.845   3.709 -0.2899 -0.6268 -0.6682
    6ILE    CG1  135   2.968   1.752   3.825 -0.1831 -0.2161 -0.3017
    6ILE    CG2  136   2.939   1.983   3.720 -0.3238 -0.7342  0.7389
    6ILE     CD  137   3.009   1.814   3.958 -0.4777  0.4965 -0.5410
    6ILE      C  138   3.088   1.695   3.527 -0.2888 -0.0848 -0.3940
    6ILE      O  139   3.070   1.574   3.544  0.0761  0.0106  0.7868
    7LEU      N  140   3.192   1.758   3.475  0.2565 -0.2602  0.4662
    7LEU      H  141   3.201   1.857   3.480 -1.1940 -0.0290 -0.9068
    7LEU     CA  142   3.314   1.688   3.432  0.2200 -0.0310 -0.0136
    7LEU     CB  143   3.346   1.711   3.284  0.3557 -0.3169 -0.0306
    7LEU     CG  144   3.436   1.594   3.243  0.0441 -0.5535 -0.0472
    7LEU    CD1  145   3.353   1.479   3.186 -0.3887 -0.1658 -0.2039
    7LEU    CD2  146   3.535   1.630   3.132 -0.2229  0.3105 -0.0131
    7LEU      C  147   3.426   1.748   3.516  0.1333  0.0589  0.0368
    7LEU      O  148   3.425   1.868   3.544 -0.2597  0.0040  0.2671
    8LEU      N  149   3.505   1.659   3.576 -0.0895 -0.1002  0.0925
    8LEU      H  150   3.486   1.564   3.550 -0.5378  0.1310 -0.4391
    8LEU     CA  151   3.632   1.685   3.645 -0.2336  0.1378  0.2701
    8LEU     CB  152   3.631   1.630   3.788  0.0215 -0.5280  0.0206
    8LEU     CG  153   3.535   1.714   3.874  0.0027 -0.2234 -0.2970
    8LEU    CD1  154   3.391   1.663   3.872 -0.1534  0.2066 -0.0726
    8LEU    CD2  155   3.594   1.716   4.015 -0.3275 -0.0067 -0.1641
    8LEU      C  156   3.747   1.618   3.570 -0.3042  0.2040  0.1027
    8LEU      O  157   3.737   1.500   3.539  0.1666  0.1681  0.0723
    9GLU      N  158   3.849   1.700   3.545  0.4980 -0.6198  0.6316
    9GLU      H  159   3.836   1.799   3.553  0.0828 -0.4705 -1.4606
    9GLU     CA  160   3.968   1.657   3.469 -0.0056 -0.0157 -0.5206
    9GLU     CB  161   3.914   1.650   3.326  0.2940  1.0735 -0.6947
    9GLU     CG  162   3.985   1.545   3.241  0.0495  0.2307  0.1290
    9GLU     CD  163   3.934   1.544   3.097  0.2271  0.0322  0.0664
    9GLU    OE1  164   4.004   1.503   3.002  0.2225 -0.1781  0.1532
    9GLU    OE2  165   3.818   1.588   3.080  0.1770 -0.1357 -0.0322
    9GLU      C  166   4.077   1.761   3.492  0.0399 -0.2641  0.4532
    9GLU      O  167   4.052   1.876   3.527  0.1142  0.1284 -0.7393
   10GLU      N  168   4.194   1.709   3.527  0.1953 -0.1307  0.1419
   10GLU      H  169   4.197   1.611   3.545  0.6878  0.0013  0.8468
   10GLU     CA  170   4.320   1.782   3.553  0.0266  0.2353 -0.0584
   10GLU     CB  171   4.342   1.776   3.705 -0.4074  0.2763  0.0083
   10GLU     CG  172   4.475   1.850   3.724 -0.0271 -0.4596  0.2267
   10GLU     CD  173   4.513   1.852   3.873  0.1381 -0.1160  0.1793
   10GLU    OE1  174   4.586   1.764   3.923  0.1977 -0.1054  0.1112
   10GLU    OE2  175   4.451   1.933   3.946 -0.0748 -0.2316  0.1295
   10GLU      C  176   4.430   1.717   3.469  0.1184 -0.0895  0.3095
   10GLU      O  177   4.472   1.603   3.489  0.1373 -0.1783 -0.2316
   11GLU      N  178   4.477   1.796   3.374 -0.1748 -0.2011  0.0691
   11GLU      H  179   4.426   1.877   3.344  0.3428 -0.5511 -1.9409
   11GLU     CA  180   4.580   1.748   3.281  0.0709  0.1698  0.1480
   11GLU     CB  181   4.585   1.814   3.144 -0.4857  0.0486  0.0689
   11GLU     CG  182   4.637   1.711   3.043 -0.2561  0.3726 -0.1457
   11GLU     CD  183   4.528   1.608   3.015 -0.0353  0.1082 -0.0398
   11GLU    OE1  184   4.411   1.646   2.991 -0.0420  0.2694  0.2414
   11GLU    OE2  185   4.552   1.486   3.001  0.4087  0.1864  0.0096
   11GLU      C  186   4.719   1.755   3.345 -0.0231  0.1718  0.3539
   11GLU     O1  187   4.788   1.860   3.349 -0.4601  0.4754  0.0417
   11GLU     O2  188   4.758   1.648   3.396 -0.0377  0.0361  0.0808
    1ACE     CA  189   1.229   1.003   4.551  0.1681 -0.0955 -0.6205
    1ACE      C  190   1.362   0.956   4.492  0.5811 -0.0368  0.2369
    1ACE      O  191   1.408   0.843   4.505  0.2591 -0.2270 -0.2354
    2VAL      N  192   1.439   1.060   4.430 -0.1215  0.3407 -0.0132
    2VAL      H  193   1.409   1.155   4.438 -0.5415  0.3499 -1.4865
    2VAL     CA  194   1.570   1.034   4.370 -0.1988 -0.1005  0.0093
    2VAL     CB  195   1.554   1.013   4.219 -0.5311  0.3818 -0.0242
    2VAL    CG1  196   1.447   1.087   4.139 -0.6276  0.2872  0.0173
    2VAL    CG2  197   1.686   1.036   4.144 -0.4662  0.3184  0.0697
    2VAL      C  198   1.671   1.134   4.426 -0.1805 -0.1568  0.0770
    2VAL      O  199   1.648   1.253   4.442  0.2701 -0.1199  0.4845
    3VAL      N  200   1.770   1.066   4.484 -0.3276 -0.1115  0.3781
    3VAL      H  201   1.772   0.966   4.491 -0.9785 -0.1673 -0.1769
    3VAL     CA  202   1.890   1.130   4.539 -0.0082 -0.2650 -0.1332
    3VAL     CB  203   1.916   1.126   4.690  0.6546  0.4001 -0.2200
    3VAL    CG1  204   1.858   1.250   4.758 -0.0200 -0.0121 -0.0301
    3VAL    CG2  205   1.860   1.003   4.763  0.1241  0.7067 -0.1082
    3VAL      C  206   2.015   1.066   4.479  0.0333 -0.2909 -0.0213
    3VAL      O  207   2.021   0.946   4.455 -0.6015 -0.2833 -0.2468
    4VAL      N  208   2.107   1.157   4.446  0.0793 -0.2317  0.2718
    4VAL      H  209   2.099   1.252   4.476 -0.8490 -0.3823  0.5296
    4VAL     CA  210   2.238   1.112   4.396  0.0117  0.3844 -0.4721
    4VAL     CB  211   2.246   1.096   4.244  0.7769 -0.3263 -0.3649
    4VAL    CG1  212   2.117   1.118   4.165  0.3988  0.2419  0.3938
    4VAL    CG2  213   2.350   1.185   4.177  0.4547 -0.0477 -0.4978
    4VAL      C  214   2.351   1.190   4.465 -0.0148 -0.0978  0.1263
    4VAL      O  215   2.356   1.313   4.465 -0.0710 -0.0939 -0.2887
    5THR      N  216   2.440   1.116   4.530  0.1828 -0.0972 -0.1439
    5THR      H  217   2.441   1.017   4.514  2.2191 -0.2455  0.5561
    5THR     CA  218   2.548   1.178   4.609  0.2821  0.1360 -0.4596
    5THR     CB  219   2.530   1.160   4.760  0.6413  0.4766 -0.3765
    5THR    OG1  220   2.396   1.194   4.795  0.3514 -0.3877 -0.6383
    5THR    HG1  221   2.350   1.105   4.803  2.1644 -1.2167  1.8667
    5THR    CG2  222   2.624   1.253   4.838 -0.3763  0.5952  0.7253
    5THR      C  223   2.678   1.110   4.567  0.3891  0.2290 -0.2771
    5THR      O  224   2.680   0.988   4.583 -0.6303  0.2400 -0.0336
    6ILE      N  225   2.758   1.178   4.485  0.1574  0.0758 -0.6303
    6ILE      H  226   2.732   1.266   4.447  0.3672  0.3123 -0.2343
    6ILE     CA  227   2.887   1.120   4.442  0.3596 -0.3135  0.4711
    6ILE     CB  228   2.894   1.066   4.299  0.2004  0.5197  0.1422
    6ILE    CG1  229   2.898   1.172   4.189  0.2967 -0.0217 -0.3830
    6ILE    CG2  230   2.783   0.963   4.276  0.2325  0.4895  0.1250
    6ILE     CD  231   2.966   1.117   4.064  0.4719  0.4293 -0.4909
    6ILE      C  232   3.006   1.206   4.484  0.3349  0.2363 -0.5647
    6ILE      O  233   3.000   1.327   4.506  0.2062  0.1197  0.0510
    7LEU      N  234   3.108   1.126   4.513 -0.3697 -0.3247  0.3883
    7LEU      H  235   3.097   1.028   4.531 -0.3843 -0.8000 -1.9193
    7LEU     CA  236   3.238   1.173   4.563 -0.4766  0.2267  0.1474
    7LEU     CB  237   3.267   1.099   4.694  0.1720  0.0357 -0.1029
    7LEU     CG  238   3.370   1.161   4.789 -0.0744 -0.1497  0.2865
    7LEU    CD1  239   3.298   1.244   4.896  0.0122  0.3732 -0.0562
    7LEU    CD2  240   3.444   1.041   4.848 -0.7854 -0.5224  0.4335
    7LEU      C  241   3.351   1.154   4.462 -0.4464  0.3723  0.1531
    7LEU      O  242   3.374   1.046   4.407 -0.0772  0.2259  0.5881
    8LEU      N  243   3.425   1.263   4.444  0.0433  0.1330  0.7045
    8LEU      H  244   3.399   1.353   4.480  0.5401  0.9181 -0.8403
    8LEU     CA  245   3.550   1.268   4.366 -0.3014 -0.2581  0.1242
    8LEU     CB  246   3.539   1.370   4.252  0.3413 -0.2919  0.0299
    8LEU     CG  247   3.428   1.366   4.147  0.1578  0.0380  0.2123
    8LEU    CD1  248   3.397   1.220   4.113  0.2192  0.0322  0.1806
    8LEU    CD2  249   3.305   1.452   4.176 -0.0808 -0.1227 -0.2981
    8LEU      C  250   3.674   1.299   4.450  0.0470 -0.1722 -0.4141
    8LEU      O  251   3.682   1.404   4.513 -0.6989 -0.7011  0.5990
    9GLU      N  252   3.775   1.213   4.442 -0.2048 -0.5226  0.0855
    9GLU      H  253   3.782   1.160   4.358 -0.2666 -1.7133  0.8091
    9GLU     CA  254   3.884   1.196   4.540 -0.1224  0.1831  0.1239
    9GLU     CB  255   3.822   1.120   4.658 -0.6451  0.0815 -0.2096
    9GLU     CG  256   3.901   1.138   4.788 -0.0523 -0.6176 -0.4680
    9GLU     CD  257   3.851   1.045   4.899 -0.0300  0.4915  0.4874
    9GLU    OE1  258   3.736   1.065   4.942 -0.4002  0.3516 -0.4358
    9GLU    OE2  259   3.931   0.958   4.940 -0.4417 -0.2460 -0.2458
    9GLU      C  260   3.996   1.109   4.484  0.0229 -0.1243  0.8711
    9GLU      O  261   3.981   0.993   4.444 -0.3332  0.4610 -0.7823
   10GLU      N  262   4.114   1.158   4.520  0.1552  0.2218 -0.0052
   10GLU      H  263   4.112   1.227   4.592 -0.3349  0.3561 -0.1458
   10GLU     CA  264   4.247   1.110   4.479 -0.0048 -0.2072 -0.0322
   10GLU     CB  265   4.313   1.195   4.370 -0.6049 -0.2997 -0.4724
   10GLU     CG  266   4.435   1.125   4.309  0.0717  0.5002 -0.0643
   10GLU     CD  267   4.399   1.021   4.203  0.2445  0.1661  0.2017
   10GLU    OE1  268   4.377   1.052   4.084  0.2770 -0.1093  0.1237
   10GLU    OE2  269   4.390   0.906   4.251  0.1595  0.0057 -0.1936
   10GLU      C  270   4.330   1.132   4.606 -0.1536  0.3751 -0.0296
   10GLU      O  271   4.307   1.220   4.688 -0.1009  0.0466  0.3380
   11GLU      N  272   4.429   1.043   4.615  0.4096  0.9238 -0.6202
   11GLU      H  273   4.447   0.981   4.538 -0.0958  1.0234 -0.8220
   11GLU     CA  274   4.545   1.039   4.705  0.2626  0.5663 -0.4406
   11GLU     CB  275   4.497   0.976   4.836  0.2676  0.0429 -0.6894
   11GLU     CG  276   4.463   1.087   4.936  0.7781 -0.2809 -0.1489
   11GLU     CD  277   4.418   1.028   5.070 -0.7749  0.1912 -0.4345
   11GLU    OE1  278   4.329   0.941   5.075  0.1325 -0.7044  0.6776
   11GLU    OE2  279   4.465   1.078   5.174  0.1134  0.1761 -0.8134
   11GLU      C  280   4.658   0.961   4.637 -0.0055 -0.0660 -0.1664
   11GLU     O1  281   4.632   0.890   4.538 -0.1088  0.5517 -0.5883
   11GLU     O2  282   4.770   0.983   4.689 -0.0856  0.0822 -0.0522
    1ACE     CA  283   3.826   1.654   4.783  0.4328 -0.1634  0.5118
    1ACE      C  284   3.713   1.743   4.732  1.0779 -0.1604 -0.9643
    1ACE      O  285   3.719   1.865   4.750 -0.3873 -0.1419 -0.4682
    2VAL      N  286   3.615   1.678   4.651 -0.3296  0.5648  0.1075
    2VAL      H  287   3.625   1.580   4.632  1.7412  0.5157  1.1178
    2VAL     CA  288   3.506   1.747   4.582 -0.3360 -0.1647 -0.6372
    2VAL     CB  289   3.553   1.802   4.447  0.3591  0.0274 -0.3216
    2VAL    CG1  290   3.641   1.725   4.349 -0.0609 -0.5307 -0.2595
    2VAL    CG2  291   3.432   1.850   4.366  0.0367 -0.4613 -0.1322
    2VAL      C  292   3.375   1.668   4.577 -0.4870  0.0525 -0.2103
    2VAL      O  293   3.369   1.569   4.505  0.0806  0.1690 -0.4247
    3VAL      N  294   3.267   1.726   4.627 -0.2016  0.2460  0.1941
    3VAL      H  295   3.264   1.826   4.634  1.7950  0.5143 -1.8283
    3VAL     CA  296   3.136   1.663   4.651  0.0052 -0.2061  0.1417
    3VAL     CB  297   3.080   1.668   4.793  0.0623  0.0483  0.1564
    3VAL    CG1  298   3.004   1.540   4.828 -0.1181 -0.0760 -0.6635
    3VAL    CG2  299   3.179   1.707   4.903 -0.0602  0.8009  0.0073
    3VAL      C  300   3.026   1.717   4.559  0.0833 -0.1127  0.1031
    3VAL      O  301   3.009   1.839   4.560  0.0632 -0.1143 -0.0629
    4VAL      N  302   2.954   1.624   4.497  0.3316 -0.1790 -0.0860
    4VAL      H  303   2.972   1.526   4.507 -0.8692 -0.4702 -0.6319
    4VAL     CA  304   2.832   1.654   4.421  0.2021  0.3476  0.3197
    4VAL     CB  305   2.847   1.641   4.269 -0.1013 -0.6902  0.3678
    4VAL    CG1  306   2.948   1.532   4.233  0.5064 -0.1646  0.4590
    4VAL    CG2  307   2.723   1.632   4.179  0.0425  0.3743  0.0464
    4VAL      C  308   2.706   1.583   4.473 -0.1336  0.4936 -0.2772
    4VAL      O  309   2.690   1.462   4.458  1.2484  0.2537  0.0311
    5THR      N  310   2.627   1.665   4.541 -0.4437  0.3291 -0.4407
    5THR      H  311   2.634   1.763   4.520  1.6286 -0.0385 -1.6867
    5THR     CA  312   2.511   1.632   4.625 -0.3485  0.3261 -0.3113
    5THR     CB  313   2.521   1.697   4.763 -0.0234 -0.4691  0.0454
    5THR    OG1  314   2.647   1.652   4.816  0.0525 -0.4161 -0.0894
    5THR    HG1  315   2.627   1.582   4.885 -0.6545  0.2419  0.3915
    5THR    CG2  316   2.406   1.668   4.859 -0.4770 -0.2165 -0.4217
    5THR      C  317   2.382   1.696   4.573 -0.3934  0.1329 -0.4375
    5THR      O  318   2.361   1.815   4.591 -0.1197  0.2086 -0.6124
    6ILE      N  319   2.299   1.614   4.510 -0.6515 -0.4555  0.6339
    6ILE      H  320   2.334   1.521   4.507  1.9046  0.4503  0.0545
    6ILE     CA  321   2.171   1.661   4.453 -0.3552  0.1505  0.4668
    6ILE     CB  322   2.166   1.654   4.300 -0.7146  0.0470  0.4842
    6ILE    CG1  323   2.193   1.515   4.243 -0.2512  0.4164 -0.2103
    6ILE    CG2  324   2.264   1.761   4.251 -0.3610 -0.6236 -0.2921
    6ILE     CD  325   2.138   1.494   4.101  0.1911  0.4919 -0.3940
    6ILE      C  326   2.050   1.587   4.509 -0.0908 -0.4715  0.2295
    6ILE      O  327   2.054   1.468   4.540 -0.9053 -0.5246  0.1464
    7LEU      N  328   1.952   1.671   4.543 -0.0794 -0.1491 -0.5039
    7LEU      H  329   1.969   1.768   4.555 -1.8483  0.2656 -1.0412
    7LEU     CA  330   1.823   1.623   4.596  0.2037 -0.5676 -0.1839
    7LEU     CB  331   1.804   1.677   4.737 -0.1458 -0.1824 -0.3777
    7LEU     CG  332   1.687   1.616   4.815  0.2223  0.1250  0.4307
    7LEU    CD1  333   1.753   1.533   4.925  0.3442  0.3157  0.5027
    7LEU    CD2  334   1.593   1.717   4.881  0.2741  0.2371  0.3334
    7LEU      C  335   1.710   1.673   4.506  0.4004 -0.3077 -0.2871
    7LEU      O  336   1.681   1.792   4.489 -0.3525 -0.4095  0.2463
    8LEU      N  337   1.626   1.573   4.481 -0.2757  0.2243 -0.2031
    8LEU      H  338   1.659   1.479   4.495 -2.6177 -0.5816  0.2550
    8LEU     CA  339   1.505   1.588   4.399 -0.2231  0.3715 -0.2539
    8LEU     CB  340   1.504   1.496   4.277  0.2331 -0.1129  0.0966
    8LEU     CG  341   1.603   1.512   4.161  0.0639 -0.4778 -0.1013
    8LEU    CD1  342   1.738   1.455   4.205  0.1615  0.1699  0.4519
    8LEU    CD2  343   1.537   1.427   4.052  0.1853 -0.3299 -0.2893
    8LEU      C  344   1.376   1.551   4.471  0.0386 -0.0142  0.0227
    8LEU      O  345   1.334   1.436   4.484  0.1191  0.0044  0.4576
    9GLU      N  346   1.297   1.658   4.475 -0.2489 -0.2057 -0.4379
    9GLU      H  347   1.328   1.748   4.445  1.5519 -1.3411 -2.2421
    9GLU     CA  348   1.165   1.644   4.537 -0.1376 -0.0346 -0.1593
    9GLU     CB  349   1.150   1.676   4.686 -0.8272 -0.0108 -0.2265
    9GLU     CG  350   1.198   1.553   4.763  0.2231  0.5485  0.0391
    9GLU     CD  351   1.134   1.546   4.902  0.2987 -0.0389  0.0474
    9GLU    OE1  352   1.017   1.503   4.908  0.1058  0.4381 -0.2164
    9GLU    OE2  353   1.198   1.583   5.003  0.3981  0.1034 -0.0669
    9GLU      C  354   1.052   1.709   4.456  0.1399  0.4672 -0.1478
    9GLU      O  355   1.062   1.809   4.386  0.4994  0.3715 -0.2347
   10GLU      N  356   0.937   1.645   4.475  0.4352  0.0511  0.2694
   10GLU      H  357   0.934   1.566   4.536 -0.2914  0.2917  0.5629
   10GLU     CA  358   0.808   1.686   4.418  0.4375 -0.2718  0.0307
   10GLU     CB  359   0.809   1.658   4.267  0.3893  0.3836 -0.0941
   10GLU     CG  360   0.680   1.701   4.196  0.1887  0.4630  0.3144
   10GLU     CD  361   0.694   1.694   4.044 -0.5705 -0.3404  0.2763
   10GLU    OE1  362   0.706   1.587   3.981  0.2786  0.0482 -0.2367
   10GLU    OE2  363   0.707   1.805   3.988  0.1688 -0.6625 -0.2140
   10GLU      C  364   0.688   1.621   4.485  0.1284  0.2632  0.0017
   10GLU      O  365   0.668   1.500   4.485  0.0222  0.2804 -0.1972
   11GLU      N  366   0.616   1.707   4.558  0.1088 -0.0626  0.3692
   11GLU      H  367   0.605   1.799   4.522  1.6916  0.5177  1.2694
   11GLU     CA  368   0.506   1.664   4.646 -0.0778 -0.2100  0.0665
   11GLU     CB  369   0.549   1.693   4.790 -0.0819  0.1426 -0.0021
   11GLU     CG  370   0.507   1.573   4.875 -0.1798  0.2848  0.1502
   11GLU     CD  371   0.567   1.567   5.016 -0.3324 -0.1350  0.1960
   11GLU    OE1  372   0.688   1.596   5.013 -0.5363  0.7352  0.1725
   11GLU    OE2  373   0.496   1.535   5.114  0.0583  0.0727  0.5485
   11GLU      C  374   0.375   1.730   4.603  0.2436  0.3032 -0.1429
   11GLU     O1  375   0.376   1.827   4.525  0.1475  0.1568 -0.3258
   11GLU     O2  376   0.268   1.681   4.647  0.0985  0.5997 -0.1598
    1ACE     CA  377   1.296   1.150   2.524  0.2516  0.3235  0.1608
    1ACE      C  378   1.434   1.086   2.503 -0.0300 -0.2622  0.0543
    1ACE      O  379   1.450   0.967   2.530  0.2515 -0.1734  0.2871
    2VAL      N  380   1.524   1.162   2.421  0.0318 -0.2204  0.1609
    2VAL      H  381   1.503   1.254   2.386  2.0621  1.4833  2.9506
    2VAL     CA  382   1.657   1.112   2.387 -0.0053 -0.7034  0.7100
    2VAL     CB  383   1.679   1.077   2.239 -0.2446 -0.0099  0.5087
    2VAL    CG1  384   1.551   1.012   2.185  0.0705  0.1728 -0.4730
    2VAL    CG2  385   1.698   1.192   2.140 -0.4925  0.2933  0.8094
    2VAL      C  386   1.771   1.201   2.436 -0.0732 -0.2554  0.0712
    2VAL      O  387   1.770   1.323   2.429  0.3490 -0.2782 -0.4391
    3VAL      N  388   1.877   1.136   2.486  0.0872  0.2394  0.3796
    3VAL      H  389   1.882   1.038   2.470  0.8372  0.4532 -0.9065
    3VAL     CA  390   1.992   1.192   2.558  0.3361  0.6771 -0.3447
    3VAL     CB  391   1.995   1.152   2.706  0.3698  0.1181 -0.4932
    3VAL    CG1  392   2.086   1.244   2.788 -0.3994  0.2026  0.2776
    3VAL    CG2  393   1.854   1.165   2.765  0.5661 -0.0959  0.0276
    3VAL      C  394   2.112   1.137   2.480 -0.1941  0.1106 -0.7760
    3VAL      O  395   2.129   1.017   2.501  0.0585  0.1809 -0.5660
    4VAL      N  396   2.192   1.228   2.425  0.0059  0.5982  0.2901
    4VAL      H  397   2.174   1.325   2.443 -0.7148  0.1340  2.3732
    4VAL     CA  398   2.325   1.184   2.382 -0.2841 -0.4032  0.3964
    4VAL     CB  399   2.350   1.180   2.231 -0.2434  0.5429  0.3728
    4VAL    CG1  400   2.225   1.160   2.144  0.5813 -0.6870 -0.5595
    4VAL    CG2  401   2.443   1.291   2.181 -0.0352  0.2079  0.0100
    4VAL      C  402   2.434   1.252   2.464 -0.0310 -0.2359 -0.0712
    4VAL      O  403   2.453   1.373   2.473 -0.7221 -0.0790 -0.6741
    5THR      N  404   2.494   1.162   2.543  0.3090  0.2930  0.2792
    5THR      H  405   2.461   1.068   2.541  0.1065  0.3670  0.1292
    5THR     CA  406   2.609   1.196   2.628  0.1821  0.1124  0.5229
    5THR     CB  407   2.599   1.154   2.775  0.4297 -0.3517  0.4087
    5THR    OG1  408   2.474   1.206   2.821  0.3634  0.0840 -0.2595
    5THR    HG1  409   2.413   1.127   2.809  0.2239  0.2310 -0.5329
    5THR    CG2  410   2.711   1.220   2.855  0.6033 -0.1663  0.0156
    5THR      C  411   2.732   1.125   2.571  0.0472  0.3439 -0.0579
    5THR      O  412   2.742   1.003   2.567  0.0942  0.3453  0.0253
    6ILE      N  413   2.814   1.208   2.507  0.0036  0.8114  0.4845
    6ILE      H  414   2.797   1.307   2.513 -1.2217  0.6173  0.6302
    6ILE     CA  415   2.944   1.157   2.463 -0.5335  0.0010 -0.1995
    6ILE     CB  416   2.946   1.139   2.311  0.0868 -0.2028 -0.1702
    6ILE    CG1  417   2.915   1.265   2.230 -0.0993 -0.1687 -0.0461
    6ILE    CG2  418   2.879   1.013   2.256  0.0421 -0.1152 -0.3159
    6ILE     CD  419   3.046   1.319   2.174 -0.4784  0.3560 -0.4287
    6ILE      C  420   3.063   1.243   2.507 -0.1266 -0.5797 -0.1503
    6ILE      O  421   3.054   1.359   2.546 -0.2312 -0.7580  0.3563
    7LEU      N  422   3.166   1.166   2.541  0.3337 -0.1293 -0.5114
    7LEU      H  423   3.165   1.074   2.503  1.2254  0.5509 -2.3367
    7LEU     CA  424   3.296   1.212   2.594  0.0151  0.1178  0.0711
    7LEU     CB  425   3.322   1.133   2.723 -0.4992 -0.0547  0.0716
    7LEU     CG  426   3.455   1.168   2.790 -0.4264 -0.0790 -0.0598
    7LEU    CD1  427   3.442   1.251   2.918 -0.6257  0.1986 -0.2588
    7LEU    CD2  428   3.545   1.048   2.817 -0.5219 -0.0694  0.3024
    7LEU      C  429   3.414   1.187   2.500 -0.3309  0.0952 -0.3647
    7LEU      O  430   3.448   1.074   2.464  0.2357 -0.1049  0.7426
    8LEU      N  431   3.480   1.297   2.463  0.3852 -0.0832  0.3442
    8LEU      H  432   3.461   1.389   2.497  0.2059  0.8156 -2.0027
    8LEU     CA  433   3.599   1.282   2.378  0.0636 -1.2357  0.0737
    8LEU     CB  434   3.604   1.371   2.254 -0.2419 -0.7807  0.3826
    8LEU     CG  435   3.477   1.363   2.169 -0.3220  0.1750  0.4071
    8LEU    CD1  436   3.445   1.217   2.136 -0.0487  0.2727 -0.3280
    8LEU    CD2  437   3.368   1.456   2.222 -0.4859  0.2145  0.0043
    8LEU      C  438   3.716   1.303   2.475  0.4276 -0.1086 -0.5912
    8LEU      O  439   3.712   1.414   2.528  0.3435 -0.3281 -0.1327
    9GLU      N  440   3.823   1.224   2.465  0.1882 -0.4550 -0.4349
    9GLU      H  441   3.818   1.152   2.396 -1.7066  0.6784 -1.5647
    9GLU     CA  442   3.942   1.220   2.551 -0.0337  0.1549 -0.0952
    9GLU     CB  443   3.907   1.158   2.685  0.0737 -0.2797 -0.2668
    9GLU     CG  444   4.006   1.191   2.797 -0.2233 -0.3442  0.0190
    9GLU     CD  445   3.966   1.135   2.933  0.4074 -0.4877  0.1486
    9GLU    OE1  446   3.971   1.219   3.025 -0.2232  0.0849 -0.3336
    9GLU    OE2  447   3.909   1.024   2.944 -0.0398 -0.3153 -0.3852
    9GLU      C  448   4.052   1.139   2.482 -0.0955  0.4351 -0.5356
    9GLU      O  449   4.025   1.032   2.428  0.3522  0.1265 -0.1591
   10GLU      N  450   4.167   1.205   2.496  0.2806 -0.2505 -0.2760
   10GLU      H  451   4.175   1.304   2.508 -0.0860 -0.2390 -0.1093
   10GLU     CA  452   4.297   1.150   2.457  0.2841 -0.3425 -0.1305
   10GLU     CB  453   4.338   1.189   2.315 -0.3934  0.0204 -0.2278
   10GLU     CG  454   4.467   1.117   2.276 -0.2503  0.1190  0.0585
   10GLU     CD  455   4.486   1.109   2.124 -0.6425  0.2532  0.0025
   10GLU    OE1  456   4.457   1.203   2.046  0.3535  0.2631 -0.3694
   10GLU    OE2  457   4.519   0.995   2.086 -0.0918  0.3526  0.1821
   10GLU      C  458   4.403   1.195   2.558 -0.1252  0.3205  0.0075
   10GLU      O  459   4.407   1.309   2.604  0.0840  0.1071  0.5352
   11GLU      N  460   4.464   1.090   2.613 -0.1271  0.2400 -0.1436
   11GLU      H  461   4.439   0.995   2.591  1.5546  0.3780 -3.0915
   11GLU     CA  462   4.564   1.105   2.719  0.2790  0.0749 -0.5021
   11GLU     CB  463   4.490   1.081   2.851  0.2373 -0.4012 -0.6121
   11GLU     CG  464   4.593   1.098   2.963 -0.5625 -0.0448  0.0731
   11GLU     CD  465   4.539   1.057   3.100 -0.0110  0.3134  0.3979
   11GLU    OE1  466   4.460   0.961   3.098  0.2644  0.1041 -0.8758
   11GLU    OE2  467   4.598   1.101   3.202 -0.4528  0.9355  0.3879
   11GLU      C  468   4.682   1.008   2.705  0.4840  0.1880  0.3464
   11GLU     O1  469   4.647   0.898   2.657  0.6746  0.2825 -0.0188
   11GLU     O2  470   4.800   1.040   2.729  0.4599  0.4738  0.0953
    1ACE     CA  471   3.867   1.764   2.812 -0.5768  0.2056 -0.1400
    1ACE      C  472   3.742   1.830   2.752  0.0055  0.2826 -1.2995
    1ACE      O  473   3.694   1.931   2.803  0.0979 -0.3246  0.0190
    2VAL      N  474   3.670   1.748   2.660 -0.3790 -0.7464 -0.1097
    2VAL      H  475   3.717   1.663   2.637  1.8337  0.2976  0.3217
    2VAL     CA  476   3.539   1.780   2.601 -0.0080  0.2938 -0.3782
    2VAL     CB  477   3.572   1.815   2.455  0.0287 -0.2105 -0.4941
    2VAL    CG1  478   3.657   1.719   2.372  1.0418 -0.1911  0.4886
    2VAL    CG2  479   3.456   1.867   2.370 -0.4254 -0.5045 -0.0582
    2VAL      C  480   3.426   1.680   2.620  0.0732  0.2751  0.0094
    2VAL      O  481   3.436   1.565   2.578 -0.2221  0.1525  0.2697
    3VAL      N  482   3.323   1.736   2.683  0.3036  0.1621  0.4891
    3VAL      H  483   3.330   1.813   2.747 -0.2981  1.1015 -0.5386
    3VAL     CA  484   3.190   1.672   2.690  0.0430  0.6448  0.0688
    3VAL     CB  485   3.119   1.687   2.824  0.2732 -0.1748  0.2907
    3VAL    CG1  486   3.067   1.550   2.870  0.2876 -0.1897  0.2633
    3VAL    CG2  487   3.218   1.741   2.927 -0.3975  0.6076  0.5318
    3VAL      C  488   3.096   1.719   2.580  0.3701  0.0223 -0.4834
    3VAL      O  489   3.107   1.832   2.534  0.5958 -0.0266 -0.5500
    4VAL      N  490   3.010   1.627   2.534 -0.2081  0.6297 -0.6373
    4VAL      H  491   3.033   1.530   2.524 -1.7610  0.2325 -0.5580
    4VAL     CA  492   2.887   1.672   2.467 -0.3752  0.3654 -0.5083
    4VAL     CB  493   2.887   1.684   2.315  0.4639  0.6141 -0.4928
    4VAL    CG1  494   3.020   1.649   2.248  0.2396 -0.3374 -0.4451
    4VAL    CG2  495   2.774   1.602   2.253  0.1830  0.4428  0.2431
    4VAL      C  496   2.769   1.609   2.541  0.4723  0.0763  0.6390
    4VAL      O  497   2.772   1.489   2.567 -0.0628 -0.0795  0.0153
    5THR      N  498   2.685   1.698   2.595 -0.1028  0.1500 -0.3443
    5THR      H  499   2.714   1.791   2.616 -1.9834  1.2148 -2.1032
    5THR     CA  500   2.566   1.647   2.665 -0.0309  0.0540 -0.2916
    5THR     CB  501   2.565   1.665   2.817 -0.0903 -0.4110 -0.2352
    5THR    OG1  502   2.699   1.697   2.854 -0.1767 -0.1934 -0.1038
    5THR    HG1  503   2.755   1.614   2.857 -1.2171 -0.8890  1.7928
    5THR    CG2  504   2.502   1.548   2.892 -0.0986  0.3946  1.0427
    5THR      C  505   2.444   1.716   2.605 -0.5371 -0.4112  0.1846
    5THR      O  506   2.412   1.826   2.651  0.1548 -0.3058  0.4251
    6ILE      N  507   2.372   1.644   2.519 -0.5087  0.1110 -0.2853
    6ILE      H  508   2.398   1.553   2.487  2.5844  0.1205  1.7940
    6ILE     CA  509   2.241   1.695   2.478 -0.4530  0.0248 -0.5715
    6ILE     CB  510   2.232   1.701   2.325 -0.2387  0.2082 -0.5772
    6ILE    CG1  511   2.239   1.569   2.248 -0.4299 -0.1127 -0.0468
    6ILE    CG2  512   2.320   1.807   2.259 -0.1659  0.3007 -0.3344
    6ILE     CD  513   2.108   1.492   2.231 -0.2385 -0.3869 -0.2797
    6ILE      C  514   2.125   1.617   2.539 -0.0843 -0.3814 -0.3888
    6ILE      O  515   2.131   1.498   2.570 -0.2270 -0.1486  0.5605
    7LEU      N  516   2.022   1.690   2.582  0.1259 -0.2376 -0.1310
    7LEU      H  517   2.024   1.790   2.580  0.0174 -0.2412 -0.6903
    7LEU     CA  518   1.892   1.634   2.620 -0.1316  0.1193 -0.4793
    7LEU     CB  519   1.867   1.686   2.762 -0.1173  0.0783 -0.4620
    7LEU     CG  520   1.775   1.593   2.841  0.0494  0.0384 -0.3134
    7LEU    CD1  521   1.843   1.491   2.932 -0.0915 -0.1418 -0.4106
    7LEU    CD2  522   1.669   1.677   2.915 -0.1540 -0.2783 -0.2430
    7LEU      C  523   1.774   1.686   2.537 -0.3214 -0.2002 -0.4079
    7LEU      O  524   1.777   1.801   2.496 -0.0512 -0.3370 -0.7742
    8LEU      N  525   1.685   1.596   2.496 -0.3213 -0.3995  0.0171
    8LEU      H  526   1.683   1.504   2.535  0.5290  0.1958  1.5497
    8LEU     CA  527   1.568   1.610   2.408 -0.2915 -0.3386 -0.0125
    8LEU     CB  528   1.574   1.510   2.293 -0.0688 -0.1187 -0.1949
    8LEU     CG  529   1.494   1.568   2.176  0.2498  0.0765 -0.3173
    8LEU    CD1  530   1.564   1.678   2.097 -0.3271  0.1674 -0.7134
    8LEU    CD2  531   1.453   1.457   2.079  0.4082 -1.0782  0.9021
    8LEU      C  532   1.436   1.581   2.481 -0.5768 -0.0501 -0.4075
    8LEU      O  533   1.418   1.476   2.542 -0.4490  0.3965  0.4150
    9GLU      N  534   1.368   1.692   2.509 -0.2121  0.1783 -0.4057
    9GLU      H  535   1.396   1.786   2.490  0.4582  0.8191  3.1129
    9GLU     CA  536   1.230   1.686   2.560  0.1409  0.0264  0.5457
    9GLU     CB  537   1.206   1.730   2.704 -0.4332 -0.1351  0.5042
    9GLU     CG  538   1.309   1.664   2.796  0.0424 -0.0126  0.0655
    9GLU     CD  539   1.249   1.640   2.935 -0.3494 -0.1030 -0.1178
    9GLU    OE1  540   1.200   1.529   2.964  0.5549 -0.4689  0.0528
    9GLU    OE2  541   1.248   1.731   3.020  0.0451 -0.4328  0.2427
    9GLU      C  542   1.124   1.754   2.474  0.4362 -0.2043 -0.0043
    9GLU      O  543   1.149   1.850   2.401 -0.1805  0.0495  0.1078
   10GLU      N  544   1.002   1.702   2.486  0.2495  0.1088 -0.4966
   10GLU      H  545   0.987   1.609   2.519 -1.4901  0.7125  0.6136
   10GLU     CA  546   0.880   1.764   2.431 -0.2580 -0.2056  0.2519
   10GLU     CB  547   0.857   1.719   2.287 -0.9245  0.3232  0.1870
   10GLU     CG  548   0.801   1.836   2.205 -0.2194  0.2099 -0.4710
   10GLU     CD  549   0.765   1.814   2.058 -0.2733 -0.1793 -0.4012
   10GLU    OE1  550   0.651   1.780   2.020 -0.4628 -0.1006  0.0837
   10GLU    OE2  551   0.856   1.819   1.973 -0.1260  0.8710 -0.1904
   10GLU      C  552   0.765   1.713   2.518 -0.7112  0.1318 -0.1459
   10GLU      O  553   0.739   1.593   2.508 -0.9334  0.1189  0.5470
   11GLU      N  554   0.694   1.807   2.579  0.3502  0.5122  0.5126
   11GLU      H  555   0.682   1.903   2.553  0.2779 -0.2629 -2.7298
   11GLU     CA  556   0.598   1.759   2.680  0.1030  0.6351  0.3355
   11GLU     CB  557   0.634   1.794   2.824  0.0341  0.2421  0.4494
   11GLU     CG  558   0.576   1.695   2.926  0.4772 -0.3943  0.0837
   11GLU     CD  559   0.659   1.681   3.053  0.3605 -1.2105  0.0761
   11GLU    OE1  560   0.783   1.697   3.047  0.3005 -0.5277  0.5428
   11GLU    OE2  561   0.598   1.660   3.161 -0.4793 -0.2376 -0.1987
   11GLU      C  562   0.457   1.795   2.632  0.0755  0.6775  0.4481
   11GLU     O1  563   0.446   1.912   2.590 -0.6514  0.2111 -0.6801
   11GLU     O2  564   0.376   1.700   2.644 -0.2613  0.9009 -0.0339
    1ACE     CA  565   3.977   1.287   1.452  0.1099 -0.0337 -0.5347
    1ACE      C  566   3.851   1.215   1.501  0.2764  0.1291  0.1484
    1ACE      O  567   3.839   1.093   1.490  0.3944  0.0226  1.1418
    2VAL      N  568   3.755   1.297   1.568  0.2576  0.4490 -0.2615
    2VAL      H  569   3.774   1.390   1.599 -1.6816  0.4802  0.9786
    2VAL     CA  570   3.630   1.233   1.612  0.7308 -0.1530  0.2369
    2VAL     CB  571   3.611   1.210   1.762  0.1865  0.1237  0.2139
    2VAL    CG1  572   3.719   1.122   1.825  0.4788 -0.0298 -0.4815
    2VAL    CG2  573   3.623   1.336   1.846 -0.4605  0.1089  0.3307
    2VAL      C  574   3.510   1.309   1.554  0.8469 -0.5004 -0.4679
    2VAL      O  575   3.521   1.431   1.544 -0.8680 -0.3562 -0.8721
    3VAL      N  576   3.414   1.234   1.500  0.4236  0.3384 -0.8868
    3VAL      H  577   3.415   1.134   1.503 -0.5057  0.3504  0.4388
    3VAL     CA  578   3.286   1.284   1.448  0.0838  0.2877 -0.1068
    3VAL     CB  579   3.281   1.238   1.302  0.3772 -0.2954  0.0663
    3VAL    CG1  580   3.149   1.292   1.248  0.6949  0.5492  0.1106
    3VAL    CG2  581   3.405   1.287   1.227 -0.3523  0.7728 -0.4613
    3VAL      C  582   3.176   1.238   1.543  0.3261  0.2589  0.1591
    3VAL      O  583   3.177   1.126   1.594  0.8264  0.2835  0.2087
    4VAL      N  584   3.100   1.339   1.583 -0.1686  0.0184 -0.1594
    4VAL      H  585   3.151   1.424   1.596 -0.4218  0.1623 -0.0898
    4VAL     CA  586   2.976   1.322   1.660 -0.0737 -0.1118 -0.0343
    4VAL     CB  587   2.987   1.358   1.809  0.0304 -0.5067  0.0533
    4VAL    CG1  588   3.094   1.459   1.849  0.2663 -0.5944 -0.3483
    4VAL    CG2  589   2.852   1.393   1.873 -0.0319 -0.0124 -0.3404
    4VAL      C  590   2.865   1.395   1.584  0.1622 -0.2885 -0.5465
    4VAL      O  591   2.864   1.518   1.575  0.3308 -0.2152  0.3559
    5THR      N  592   2.793   1.313   1.509 -0.2079 -0.2562 -0.2242
    5THR      H  593   2.823   1.218   1.511 -2.2596 -0.9609  0.0705
    5THR     CA  594   2.674   1.332   1.425  0.0886 -0.1396 -0.6192
    5THR     CB  595   2.692   1.305   1.275  0.3099 -0.3088 -0.5621
    5THR    OG1  596   2.815   1.357   1.223  0.1573  0.2880 -0.3298
    5THR    HG1  597   2.849   1.431   1.282  0.0381  1.2981 -1.4878
    5THR    CG2  598   2.589   1.387   1.197 -0.4560 -0.5962  0.1259
    5THR      C  599   2.549   1.256   1.472  0.0288  0.0671 -0.4441
    5THR      O  600   2.544   1.133   1.464 -0.2302  0.0210  0.3282
    6ILE      N  601   2.464   1.327   1.545  0.0269 -0.3101 -0.0727
    6ILE      H  602   2.491   1.420   1.571  0.9064  0.1919 -2.4475
    6ILE     CA  603   2.337   1.270   1.593  0.1271 -0.2929  0.2108
    6ILE     CB  604   2.340   1.290   1.745 -0.2637 -0.4199  0.2345
    6ILE    CG1  605   2.329   1.439   1.775  0.1803 -0.1938 -0.7106
    6ILE    CG2  606   2.465   1.224   1.802  0.2232  0.5017  0.2481
    6ILE     CD  607   2.273   1.480   1.911  1.0428 -0.2446 -0.3305
    6ILE      C  608   2.211   1.318   1.521  0.1359  0.2118  0.5219
    6ILE      O  609   2.214   1.426   1.463  0.4933 -0.0103  0.1177
    7LEU      N  610   2.104   1.239   1.512  0.2774  0.0928 -0.2201
    7LEU      H  611   2.117   1.147   1.549  1.2840  0.0214 -0.7119
    7LEU     CA  612   1.977   1.270   1.447  0.1263 -0.2987 -0.1146
    7LEU     CB  613   1.965   1.177   1.326 -0.0695 -0.2604 -0.1249
    7LEU     CG  614   1.875   1.229   1.213 -0.1706 -0.4942 -0.1517
    7LEU    CD1  615   1.904   1.153   1.083  0.1504 -0.5383 -0.0527
    7LEU    CD2  616   1.726   1.219   1.247 -0.1308 -0.0008  0.1689
    7LEU      C  617   1.865   1.260   1.551  0.0675  0.0357 -0.1452
    7LEU      O  618   1.843   1.163   1.623 -0.6287  0.4005  0.1468
    8LEU      N  619   1.808   1.376   1.582 -0.2729 -0.0977 -0.2607
    8LEU      H  620   1.853   1.461   1.552 -0.8614  0.1076 -0.5895
    8LEU     CA  621   1.692   1.386   1.672  0.1345 -0.1721  0.2769
    8LEU     CB  622   1.728   1.493   1.775  0.3034  0.0975 -0.0570
    8LEU     CG  623   1.814   1.446   1.893 -0.0308 -0.7390 -0.1403
    8LEU    CD1  624   1.931   1.350   1.868 -0.0147 -0.6783 -0.2988
    8LEU    CD2  625   1.860   1.571   1.969 -0.7201 -0.4014 -0.2737
    8LEU      C  626   1.567   1.433   1.598  0.0390 -0.0822  0.4954
    8LEU      O  627   1.565   1.544   1.546 -0.5438 -0.2242  0.1992
    9GLU      N  628   1.458   1.361   1.625  0.0500 -0.5213 -0.5598
    9GLU      H  629   1.465   1.288   1.694  0.3342 -0.9086 -0.9948
    9GLU     CA  630   1.324   1.372   1.566 -0.1312  0.2767 -0.0169
    9GLU     CB  631   1.316   1.362   1.413  0.0058  0.0449 -0.0096
    9GLU     CG  632   1.384   1.236   1.360  0.0367  0.0598 -0.0048
    9GLU     CD  633   1.352   1.219   1.212  0.0028 -0.1656  0.0278
    9GLU    OE1  634   1.394   1.298   1.124 -0.8576  0.4713  0.1700
    9GLU    OE2  635   1.286   1.118   1.178  0.1485 -0.2851  0.1028
    9GLU      C  636   1.224   1.273   1.626  0.1705 -0.1530 -0.2202
    9GLU      O  637   1.257   1.169   1.684 -0.5049 -0.1618  0.1571
   10GLU      N  638   1.105   1.328   1.644  0.3082  0.0573  0.0546
   10GLU      H  639   1.091   1.427   1.647  0.9222  0.1512 -0.2745
   10GLU     CA  640   0.987   1.244   1.671  0.4290 -0.1407 -0.0388
   10GLU     CB  641   0.934   1.287   1.808  0.2775 -0.0218 -0.1354
   10GLU     CG  642   0.839   1.183   1.868 -0.3252  0.4636 -0.2370
   10GLU     CD  643   0.843   1.194   2.020 -0.6322 -0.0951 -0.1832
   10GLU    OE1  644   0.802   1.302   2.068  0.5585  0.2349  0.1291
   10GLU    OE2  645   0.897   1.101   2.083  0.1187  0.1643 -0.4339
   10GLU      C  646   0.872   1.265   1.573  0.0495 -0.0340  0.4289
   10GLU      O  647   0.826   1.376   1.545 -0.2996 -0.1162  0.6706
   11GLU      N  648   0.805   1.158   1.531 -0.0265  0.2522 -0.1985
   11GLU      H  649   0.827   1.066   1.565  0.5947  0.0613 -1.1004
   11GLU     CA  650   0.698   1.147   1.431 -0.1907 -0.0310  0.0063
   11GLU     CB  651   0.758   1.140   1.290  0.0055  0.4784  0.0650
   11GLU     CG  652   0.657   1.127   1.176  0.1766  0.1653 -0.0499
   11GLU     CD  653   0.734   1.082   1.051 -0.2326 -0.2314 -0.1590
   11GLU    OE1  654   0.763   0.961   1.035  0.1413 -0.1917  0.2096
   11GLU    OE2  655   0.776   1.170   0.973  0.2704 -0.0807  0.2814
   11GLU      C  656   0.612   1.026   1.468 -0.1791 -0.0684 -0.0898
   11GLU     O1  657   0.664   0.920   1.509  0.1233  0.3169  0.5180
   11GLU     O2  658   0.489   1.031   1.444 -0.2131  0.4827  0.2013
    1ACE     CA  659   1.436   1.816   1.383 -0.0571 -0.2971  0.0954
    1ACE      C  660   1.562   1.901   1.401 -0.2076 -0.0389 -0.0704
    1ACE      O  661   1.587   2.006   1.341 -0.1712 -0.0153 -0.0132
    2VAL      N  662   1.656   1.848   1.495  0.5433  0.1311 -0.7090
    2VAL      H  663   1.637   1.755   1.526 -0.1503  0.5020  0.0404
    2VAL     CA  664   1.776   1.912   1.551  0.1597  0.1694  0.0828
    2VAL     CB  665   1.746   1.963   1.692 -0.4930 -0.0065  0.0143
    2VAL    CG1  666   1.662   1.870   1.780 -0.4803  0.2316  0.2816
    2VAL    CG2  667   1.873   2.013   1.763 -0.4498 -0.1055  0.0073
    2VAL      C  668   1.890   1.810   1.546  0.1064  0.1245 -0.2169
    2VAL      O  669   1.870   1.689   1.558  0.0482  0.1626  0.0712
    3VAL      N  670   1.988   1.863   1.474 -0.1082  0.2487 -0.4203
    3VAL      H  671   2.005   1.961   1.476 -1.9311  0.6066  2.3707
    3VAL     CA  672   2.106   1.785   1.434  0.1740  0.5348 -0.1484
    3VAL     CB  673   2.119   1.769   1.282 -0.2898 -0.0548 -0.1293
    3VAL    CG1  674   2.223   1.660   1.254 -0.0488  0.1324  0.0264
    3VAL    CG2  675   1.989   1.722   1.216 -0.4322  0.2827 -0.0897
    3VAL      C  676   2.237   1.842   1.488  0.6052 -0.0953 -0.5082
    3VAL      O  677   2.271   1.949   1.436 -0.2740  0.5881  0.2867
    4VAL      N  678   2.293   1.792   1.598 -0.1390  0.1113 -0.0302
    4VAL      H  679   2.229   1.761   1.668 -2.3393  2.3283 -0.9200
    4VAL     CA  680   2.431   1.833   1.626 -0.1554  0.3257 -0.2632
    4VAL     CB  681   2.464   1.859   1.773 -0.1040  0.0163 -0.2203
    4VAL    CG1  682   2.351   1.919   1.856 -0.0524 -0.2843  0.0712
    4VAL    CG2  683   2.515   1.739   1.854 -0.5094  0.0691  0.1136
    4VAL      C  684   2.547   1.759   1.559 -0.1631  0.0380  0.0392
    4VAL      O  685   2.564   1.640   1.584 -0.3628 -0.0526 -0.2488
    5THR      N  686   2.608   1.823   1.460 -0.0981 -0.3713 -0.1858
    5THR      H  687   2.572   1.903   1.412  1.7401  1.5361  1.4381
    5THR     CA  688   2.725   1.770   1.387 -0.0602 -0.4981 -0.0351
    5THR     CB  689   2.717   1.781   1.234 -0.4409 -0.2182  0.0032
    5THR    OG1  690   2.597   1.719   1.186 -0.4652 -0.1635 -0.0069
    5THR    HG1  691   2.528   1.778   1.144 -0.7654  0.8537  1.7788
    5THR    CG2  692   2.836   1.714   1.166 -0.2981 -0.0147  0.0504
    5THR      C  693   2.844   1.846   1.445 -0.1833 -0.1464 -0.2334
    5THR      O  694   2.885   1.946   1.388 -0.5496  0.2227  0.1469
    6ILE      N  695   2.908   1.787   1.547  0.2932  0.2714 -0.2893
    6ILE      H  696   2.881   1.703   1.593  1.7784  0.1030  0.3082
    6ILE     CA  697   3.036   1.839   1.596  0.0614  0.1225  0.4819
    6ILE     CB  698   3.019   1.869   1.745  0.3761  0.3176  0.4796
    6ILE    CG1  699   2.917   1.786   1.823 -0.3662  0.2097 -0.5808
    6ILE    CG2  700   2.989   2.019   1.742  0.3405  0.2925 -0.6278
    6ILE     CD  701   2.912   1.817   1.973  0.3314  0.1895 -0.5486
    6ILE      C  702   3.150   1.742   1.563 -0.2547 -0.0770 -0.0334
    6ILE      O  703   3.155   1.620   1.579 -0.5724 -0.0845  0.0246
    7LEU      N  704   3.248   1.801   1.495 -0.1827 -0.1215  0.0315
    7LEU      H  705   3.251   1.901   1.487 -1.3908 -0.1620 -1.1916
    7LEU     CA  706   3.374   1.751   1.439  0.1957  0.8808 -0.0263
    7LEU     CB  707   3.375   1.789   1.291 -0.0190  0.6971 -0.0741
    7LEU     CG  708   3.481   1.723   1.202  0.2087  0.5516  0.3004
    7LEU    CD1  709   3.442   1.718   1.054 -0.5266 -0.5081  0.5176
    7LEU    CD2  710   3.620   1.782   1.221  0.5605 -0.2243  0.1852
    7LEU      C  711   3.496   1.809   1.512  0.5220  0.5611 -0.3135
    7LEU      O  712   3.500   1.928   1.543 -0.5056  0.4828  0.1815
    8LEU      N  713   3.575   1.715   1.565  0.4141  0.0355 -1.0663
    8LEU      H  714   3.564   1.618   1.546 -2.2665  0.0247  0.0982
    8LEU     CA  715   3.694   1.756   1.641 -0.0884 -0.2076 -0.1265
    8LEU     CB  716   3.687   1.697   1.782  0.1060  0.1388  0.0295
    8LEU     CG  717   3.580   1.752   1.877 -0.1549 -0.3664  0.0302
    8LEU    CD1  718   3.436   1.713   1.843 -0.4311  1.0870 -0.5129
    8LEU    CD2  719   3.612   1.700   2.018 -0.4030 -0.3079  0.1076
    8LEU      C  720   3.825   1.708   1.578  0.2464  0.2093  0.2469
    8LEU      O  721   3.851   1.588   1.573  0.3393  0.2415 -0.1129
    9GLU      N  722   3.893   1.804   1.516 -0.3157  0.1973 -0.4072
    9GLU      H  723   3.854   1.894   1.494  4.0975  2.7652  0.8616
    9GLU     CA  724   4.022   1.779   1.451 -0.1412  0.2030 -0.0636
    9GLU     CB  725   4.002   1.757   1.301 -0.0727  0.3443 -0.0943
    9GLU     CG  726   4.108   1.663   1.244  0.3156  0.6914  0.0573
    9GLU     CD  727   4.067   1.629   1.101 -0.0289  0.4609  0.2109
    9GLU    OE1  728   4.080   1.508   1.069 -0.2476  0.4020  0.3468
    9GLU    OE2  729   4.045   1.719   1.017 -0.0419  0.3440  0.0876
    9GLU      C  730   4.139   1.874   1.481 -0.0623  0.1041 -0.0540
    9GLU      O  731   4.116   1.994   1.497 -0.2180  0.0627  0.0364
   10GLU      N  732   4.250   1.820   1.531  0.1988  0.0182 -0.7228
   10GLU      H  733   4.232   1.730   1.570 -1.3539  0.4663 -0.3332
   10GLU     CA  734   4.380   1.882   1.556  0.1948 -0.2186 -0.0865
   10GLU     CB  735   4.409   1.857   1.704 -0.4855  0.3761  0.1557
   10GLU     CG  736   4.525   1.934   1.767 -0.4428  0.2952  0.1766
   10GLU     CD  737   4.560   1.867   1.900  0.2693  0.4640  0.0781
   10GLU    OE1  738   4.622   1.759   1.892 -0.0304  0.2945  0.0140
   10GLU    OE2  739   4.495   1.899   2.001 -0.1474 -0.5202  0.1315
   10GLU      C  740   4.488   1.810   1.474 -0.1699 -0.0143 -0.7595
   10GLU      O  741   4.481   1.687   1.466 -0.2767 -0.0819  0.2156
   11GLU      N  742   4.558   1.875   1.382  0.7083  0.0218 -0.0780
   11GLU      H  743   4.539   1.973   1.374 -2.7249 -0.6169 -1.3868
   11GLU     CA  744   4.662   1.812   1.301  0.2304  0.0692 -0.7343
   11GLU     CB  745   4.597   1.779   1.166 -0.1729  0.4978 -0.6446
   11GLU     CG  746   4.670   1.709   1.051 -0.1889  0.1372 -0.4337
   11GLU     CD  747   4.592   1.675   0.924 -0.3571  0.0877 -0.3177
   11GLU    OE1  748   4.494   1.746   0.897 -0.1754  0.4549 -0.0173
   11GLU    OE2  749   4.621   1.573   0.858 -0.3447 -0.1727  0.0858
   11GLU      C  750   4.775   1.914   1.282  0.2891  0.1472  0.0093
   11GLU     O1  751   4.748   2.036   1.275 -0.1662  0.0821  0.6308
   11GLU     O2  752   4.890   1.868   1.266 -0.1954 -0.9695 -0.4032
    1ACE     CA  753   1.241   1.021   6.445 -0.4761 -0.2337  0.0809
    1ACE      C  754   1.377   0.951   6.450 -0.1511  0.4302  0.6075
    1ACE      O  755   1.389   0.843   6.507 -0.9814 -0.2525 -0.4869
    2VAL      N  756   1.472   0.999   6.355  0.0328 -0.3227  0.4098
    2VAL      H  757   1.461   1.065   6.281 -0.2148 -3.6475 -2.8371
    2VAL     CA  758   1.608   0.941   6.357  0.1232 -0.1324 -0.1569
    2VAL     CB  759   1.666   0.904   6.221 -0.0644  0.1689 -0.3224
    2VAL    CG1  760   1.556   0.855   6.127  0.0421 -0.6268 -0.0415
    2VAL    CG2  761   1.766   1.003   6.161 -0.3187  0.5232 -0.1633
    2VAL      C  762   1.692   1.039   6.439 -0.3859  0.2284 -0.0536
    2VAL      O  763   1.667   1.158   6.456  0.3958  0.3705  0.1723
    3VAL      N  764   1.793   0.979   6.503 -0.2724  0.6977  0.2085
    3VAL      H  765   1.798   0.884   6.533  4.7827  0.4764 -0.4707
    3VAL     CA  766   1.904   1.053   6.564  0.3124  0.4559 -0.5495
    3VAL     CB  767   1.912   1.044   6.717  0.5278 -0.2258 -0.5991
    3VAL    CG1  768   2.022   1.132   6.776 -0.2632 -0.0352  0.6085
    3VAL    CG2  769   1.784   1.088   6.788  0.7179  0.5895 -0.7557
    3VAL      C  770   2.033   1.002   6.499  0.4925  0.1481  0.0391
    3VAL      O  771   2.042   0.885   6.463  0.0370  0.2425 -0.4003
    4VAL      N  772   2.106   1.100   6.447  0.2875  0.5051  0.4186
    4VAL      H  773   2.068   1.193   6.448 -2.2545 -0.4050 -1.7124
    4VAL     CA  774   2.238   1.076   6.388  0.0377  0.0531  0.0424
    4VAL     CB  775   2.241   1.075   6.235 -0.1707  0.7694  0.0297
    4VAL    CG1  776   2.126   1.152   6.171 -0.5970 -0.1889 -0.3799
    4VAL    CG2  777   2.374   1.125   6.178  0.1225 -0.5447 -0.4773
    4VAL      C  778   2.350   1.154   6.458  0.0818  0.1325 -0.1157
    4VAL      O  779   2.318   1.267   6.494 -0.0510  0.1267 -0.2153
    5THR      N  780   2.423   1.065   6.525 -0.4409 -0.1653  0.0647
    5THR      H  781   2.405   0.967   6.535 -0.9448  0.1396  3.0533
    5THR     CA  782   2.534   1.114   6.608  0.1272 -0.1528 -0.6876
    5THR     CB  783   2.502   1.075   6.753 -0.0278  0.0827 -0.6590
    5THR    OG1  784   2.381   1.140   6.791  0.4259  0.4311  0.2322
    5THR    HG1  785   2.387   1.229   6.746  0.1228  0.0781 -0.5140
    5THR    CG2  786   2.604   1.148   6.841  0.2110 -0.6805 -0.2899
    5THR      C  787   2.662   1.041   6.569  0.2323 -0.4541  0.1840
    5THR      O  788   2.696   0.934   6.619  0.2095 -0.4102  0.2921
    6ILE      N  789   2.733   1.100   6.473  0.1118  0.0887  0.4225
    6ILE      H  790   2.701   1.180   6.421 -1.5196 -1.4621 -1.1224
    6ILE     CA  791   2.864   1.046   6.433 -0.0158  0.0798  0.0048
    6ILE     CB  792   2.877   0.976   6.298  0.3928  0.0949  0.0346
    6ILE    CG1  793   2.850   1.056   6.170  0.0473 -0.5095 -0.2766
    6ILE    CG2  794   2.776   0.861   6.297  0.1568  0.2968  0.3622
    6ILE     CD  795   2.981   1.123   6.129 -0.3077  0.4252  0.0634
    6ILE      C  796   2.981   1.140   6.462 -0.2545  0.2416  0.4696
    6ILE      O  797   2.982   1.260   6.434 -0.4679  0.2156  0.3496
    7LEU      N  798   3.081   1.078   6.524 -0.1502 -0.3333 -0.2495
    7LEU      H  799   3.082   0.981   6.547  0.8847 -1.0013 -2.8203
    7LEU     CA  800   3.212   1.139   6.552 -0.2132 -0.3479  0.0794
    7LEU     CB  801   3.239   1.100   6.698 -0.1238  0.0605  0.1735
    7LEU     CG  802   3.343   1.175   6.781  0.4130 -0.3295 -0.1477
    7LEU    CD1  803   3.304   1.157   6.928  0.6366 -0.1605 -0.0662
    7LEU    CD2  804   3.487   1.125   6.760  0.7225  0.2920  0.4629
    7LEU      C  805   3.324   1.093   6.459 -0.1274  0.3020 -0.1382
    7LEU      O  806   3.333   0.982   6.407 -0.1731  0.3891 -0.3341
    8LEU      N  807   3.411   1.193   6.442  0.1395  0.0782 -0.0974
    8LEU      H  808   3.393   1.278   6.491  0.3211  0.2347 -0.2967
    8LEU     CA  809   3.532   1.191   6.358  0.1541  0.3319 -0.0833
    8LEU     CB  810   3.510   1.283   6.239  0.4464 -0.5222 -0.8097
    8LEU     CG  811   3.391   1.270   6.143  0.4726 -0.1288 -0.8964
    8LEU    CD1  812   3.341   1.127   6.127 -0.2624  0.0014  0.2064
    8LEU    CD2  813   3.285   1.375   6.177  0.0517 -0.8541  0.0419
    8LEU      C  814   3.660   1.218   6.438  0.3544 -0.0625 -0.2694
    8LEU      O  815   3.662   1.327   6.494 -0.6651 -0.2047  0.0642
    9GLU      N  816   3.747   1.117   6.432  0.2343 -0.1482 -0.5693
    9GLU      H  817   3.753   1.059   6.351  2.0982  0.2022 -0.7214
    9GLU     CA  818   3.862   1.113   6.523 -0.2238  0.0369  0.0188
    9GLU     CB  819   3.814   1.087   6.666  0.0742  0.1084  0.1318
    9GLU     CG  820   3.929   1.105   6.765  0.2001  0.1043 -0.0136
    9GLU     CD  821   3.883   1.078   6.909  0.5456  0.6074  0.1930
    9GLU    OE1  822   3.808   1.158   6.969 -0.1875  0.1840 -0.1501
    9GLU    OE2  823   3.908   0.970   6.967 -0.3567  0.2985  0.0131
    9GLU      C  824   3.974   1.020   6.479 -0.0496  0.0559  0.4149
    9GLU      O  825   3.954   0.901   6.455  0.6465 -0.0599  0.3948
   10GLU      N  826   4.085   1.089   6.458 -0.2451  0.1445 -0.3610
   10GLU      H  827   4.091   1.188   6.473  1.3696 -0.1581  1.4061
   10GLU     CA  828   4.219   1.031   6.440 -0.2380 -0.0682  0.3822
   10GLU     CB  829   4.267   1.065   6.299 -0.0695 -0.1980  0.4070
   10GLU     CG  830   4.367   0.967   6.238 -0.0861 -0.1150  0.2460
   10GLU     CD  831   4.400   1.007   6.094 -0.0338 -0.4276  0.1718
   10GLU    OE1  832   4.466   1.111   6.077 -0.6686 -0.0424  0.0455
   10GLU    OE2  833   4.353   0.945   5.996  0.2333 -0.3867  0.0170
   10GLU      C  834   4.321   1.089   6.539 -0.4118 -0.0224  0.5361
   10GLU      O  835   4.331   1.211   6.545  0.4783 -0.0813  0.3644
   11GLU      N  836   4.401   0.996   6.591  0.2816  0.4043  0.2535
   11GLU      H  837   4.402   0.898   6.573 -0.9462  0.0861  1.6584
   11GLU     CA  838   4.488   1.038   6.702  0.2453  0.1520  0.3799
   11GLU     CB  839   4.413   1.011   6.833 -0.4221  0.4495  0.0678
   11GLU     CG  840   4.456   1.100   6.949 -0.0395 -0.3631  0.5598
   11GLU     CD  841   4.438   1.024   7.081  0.3263  0.0313  0.8386
   11GLU    OE1  842   4.321   0.990   7.109  0.3581 -0.4023  0.4431
   11GLU    OE2  843   4.527   1.019   7.169  0.7982 -0.0631  0.3570
   11GLU      C  844   4.616   0.955   6.703 -0.1304 -0.4464 -0.3071
   11GLU     O1  845   4.623   0.834   6.672 -0.3652 -0.4963 -0.1668
   11GLU     O2  846   4.718   1.010   6.749 -0.4774 -0.2338  0.2188
    1ACE     CA  847   3.783   1.524   6.750 -0.0590  0.2462 -0.5888
    1ACE      C  848   3.654   1.601   6.719 -0.3503 -0.0116 -0.0371
    1ACE      O  849   3.610   1.685   6.798 -0.0050  0.2772 -0.1486
    2VAL      N  850   3.586   1.573   6.597 -0.3786  0.4360 -0.1271
    2VAL      H  851   3.621   1.508   6.529  1.2383  0.2891  0.8046
    2VAL     CA  852   3.473   1.656   6.555 -0.6327 -0.1230 -0.5728
    2VAL     CB  853   3.509   1.721   6.421 -0.2633  0.2037 -0.3157
    2VAL    CG1  854   3.579   1.633   6.317 -0.0213 -0.2284  0.2030
    2VAL    CG2  855   3.389   1.783   6.349 -0.0361  0.5606 -0.3925
    2VAL      C  856   3.347   1.569   6.558 -0.5325 -0.2543 -0.1118
    2VAL      O  857   3.337   1.453   6.519 -0.1897 -0.1716 -0.4487
    3VAL      N  858   3.242   1.632   6.609 -0.2146  0.4212 -0.2731
    3VAL      H  859   3.251   1.727   6.639  1.2223  1.2419 -2.9993
    3VAL     CA  860   3.113   1.569   6.640 -0.1464  0.3770 -0.0757
    3VAL     CB  861   3.084   1.581   6.790  0.4903 -0.1993  0.0988
    3VAL    CG1  862   2.958   1.499   6.820  0.3832  0.1781  0.6986
    3VAL    CG2  863   3.203   1.549   6.880  0.7764  0.3924 -0.0650
    3VAL      C  864   3.004   1.631   6.552 -0.4372 -0.1973 -0.1264
    3VAL      O  865   2.985   1.752   6.556  0.1173 -0.1079 -0.1115
    4VAL      N  866   2.938   1.539   6.482  0.1758 -0.3012 -0.5700
    4VAL      H  867   2.947   1.439   6.480  0.7471 -0.2942  0.6872
    4VAL     CA  868   2.804   1.578   6.438  0.0043  0.2686  0.4274
    4VAL     CB  869   2.796   1.595   6.286 -0.0299 -0.2020  0.3758
    4VAL    CG1  870   2.807   1.461   6.213  0.8230  0.1504 -0.1548
    4VAL    CG2  871   2.660   1.656   6.249 -0.1383 -0.7916 -0.2108
    4VAL      C  872   2.685   1.504   6.499 -0.1233  0.1024 -0.0223
    4VAL      O  873   2.654   1.392   6.457 -0.7857  0.1018  0.4597
    5THR      N  874   2.610   1.577   6.581 -0.0026  0.6449 -0.3889
    5THR      H  875   2.646   1.658   6.627  0.3656  0.4781 -0.3766
    5THR     CA  876   2.496   1.526   6.659  0.4328  0.5929  0.2277
    5THR     CB  877   2.516   1.525   6.810 -0.3866 -0.1401  0.3360
    5THR    OG1  878   2.637   1.451   6.832 -0.5750 -0.4589  0.3054
    5THR    HG1  879   2.650   1.450   6.931  0.0931  0.8436  0.2528
    5THR    CG2  880   2.397   1.478   6.895 -0.3583 -0.1417  0.3747
    5THR      C  881   2.369   1.602   6.618  0.2190 -0.0261 -0.2687
    5THR      O  882   2.331   1.703   6.677  0.3300  0.0426 -0.3160
    6ILE      N  883   2.284   1.544   6.534 -0.2581 -0.1244  0.2767
    6ILE      H  884   2.293   1.449   6.506  2.2720 -0.4651  1.9896
    6ILE     CA  885   2.169   1.618   6.479  0.0664  0.0429 -0.1866
    6ILE     CB  886   2.167   1.656   6.331 -0.3432 -0.0228 -0.1979
    6ILE    CG1  887   2.176   1.538   6.235  0.4896  0.4783 -0.7479
    6ILE    CG2  888   2.277   1.759   6.303  0.0119 -0.1672  0.6389
    6ILE     CD  889   2.042   1.496   6.172  0.2292  0.1669  0.0025
    6ILE      C  890   2.037   1.549   6.514 -0.0371  0.1645 -0.3348
    6ILE      O  891   2.026   1.426   6.508  0.3770  0.1323 -0.5194
    7LEU      N  892   1.929   1.625   6.520 -0.0000  0.1575  0.4827
    7LEU      H  893   1.924   1.721   6.495 -1.7861 -0.3126 -1.2680
    7LEU     CA  894   1.804   1.569   6.573 -0.1773 -0.0627 -0.1631
    7LEU     CB  895   1.786   1.640   6.707 -0.3274 -0.2085 -0.1053
    7LEU     CG  896   1.675   1.583   6.797 -0.1336 -0.5551 -0.0821
    7LEU    CD1  897   1.738   1.490   6.900 -0.5657 -0.9306 -0.1559
    7LEU    CD2  898   1.600   1.697   6.867  0.5968 -0.1056 -0.0127
    7LEU      C  899   1.684   1.587   6.479 -0.0992  0.6518 -0.1308
    7LEU      O  900   1.667   1.692   6.418 -0.9441  0.5373 -0.1112
    8LEU      N  901   1.598   1.485   6.479  0.0783  0.4967  0.3235
    8LEU      H  902   1.620   1.397   6.521 -1.5817 -0.2850 -0.3473
    8LEU     CA  903   1.471   1.490   6.405  0.1988  0.2612  0.0953
    8LEU     CB  904   1.452   1.372   6.310  0.0476  0.2837  0.0975
    8LEU     CG  905   1.528   1.387   6.179  0.1402  0.0087  0.1183
    8LEU    CD1  906   1.673   1.346   6.210 -0.0038 -0.0614  0.7112
    8LEU    CD2  907   1.472   1.272   6.096  0.1502  0.3935 -0.4280
    8LEU      C  908   1.349   1.493   6.497 -0.2702  0.0284 -0.5158
    8LEU      O  909   1.343   1.407   6.585  0.3154  0.2083 -0.3021
    9GLU      N  910   1.251   1.579   6.470 -0.5551 -0.0806  0.1529
    9GLU      H  911   1.260   1.634   6.387 -0.7745 -0.8394 -0.3876
    9GLU     CA  912   1.125   1.593   6.545 -0.5000 -0.3190  0.2899
    9GLU     CB  913   1.159   1.659   6.679 -0.0643  0.3385 -0.1452
    9GLU     CG  914   1.071   1.582   6.777 -0.0626  0.4303 -0.0716
    9GLU     CD  915   1.117   1.590   6.922 -0.2329  0.1817 -0.0036
    9GLU    OE1  916   1.107   1.487   6.993 -0.1962 -0.1242 -0.4411
    9GLU    OE2  917   1.171   1.691   6.973 -0.0504 -0.1679  0.5170
    9GLU      C  918   1.024   1.680   6.470 -0.1405  0.0252  0.2057
    9GLU      O  919   1.047   1.794   6.431  0.4673 -0.1950 -0.0885
   10GLU      N  920   0.909   1.614   6.465 -0.2528  0.2193  0.2265
   10GLU      H  921   0.919   1.514   6.463  0.8500  0.2640  1.8019
   10GLU     CA  922   0.777   1.667   6.430 -0.2524 -0.1944 -0.4342
   10GLU     CB  923   0.755   1.646   6.280  0.2540  0.1410 -0.5577
   10GLU     CG  924   0.625   1.719   6.247 -0.3146 -0.3976  0.4285
   10GLU     CD  925   0.618   1.721   6.094 -0.1045 -0.0786  0.4224
   10GLU    OE1  926   0.645   1.615   6.033 -0.0788  0.0681  0.1788
   10GLU    OE2  927   0.588   1.824   6.030  0.1789 -0.1332  0.2008
   10GLU      C  928   0.672   1.600   6.520  0.6356 -0.3026  0.5379
   10GLU      O  929   0.640   1.482   6.515  0.2559 -0.1753 -0.2371
   11GLU      N  930   0.588   1.686   6.577  0.5398 -0.2589  0.3324
   11GLU      H  931   0.575   1.781   6.548 -1.0958 -0.9619 -1.4204
   11GLU     CA  932   0.484   1.648   6.674 -0.3531  0.3246 -0.3778
   11GLU     CB  933   0.532   1.668   6.819 -0.5216  0.1673 -0.3007
   11GLU     CG  934   0.586   1.536   6.873 -0.9266  0.0024 -0.2950
   11GLU     CD  935   0.602   1.549   7.025  0.1305  0.1503 -0.4100
   11GLU    OE1  936   0.716   1.567   7.071  0.1582  0.3385 -0.5478
   11GLU    OE2  937   0.511   1.512   7.103  0.4773  0.2693  0.0552
   11GLU      C  938   0.344   1.707   6.656 -0.3267  0.2531 -0.8187
   11GLU     O1  939   0.341   1.821   6.603  0.1678  0.5502 -0.2252
   11GLU     O2  940   0.239   1.646   6.684 -0.2234  0.3384 -0.2385
    1ACE     CA  941   3.937   1.185   5.466  0.1160  0.2324  0.2443
    1ACE      C  942   3.819   1.111   5.528  0.0586  0.7007  0.7057
    1ACE      O  943   3.830   0.990   5.548  0.1827  0.4517 -0.7977
    2VAL      N  944   3.711   1.198   5.564 -0.1743  0.6958  0.0358
    2VAL      H  945   3.728   1.296   5.560 -1.1699  0.8513 -0.7178
    2VAL     CA  946   3.582   1.146   5.612  0.1901  0.0190  0.3039
    2VAL     CB  947   3.566   1.135   5.764  0.2557  0.1099  0.3169
    2VAL    CG1  948   3.622   1.254   5.842  0.1391  0.1486  0.3408
    2VAL    CG2  949   3.423   1.100   5.804 -0.1584  0.7323 -0.6049
    2VAL      C  950   3.471   1.221   5.538  0.7781  0.1271 -0.4698
    2VAL      O  951   3.479   1.344   5.532 -0.3912  0.2550  0.4615
    3VAL      N  952   3.364   1.150   5.506  0.1810  0.5701  0.5177
    3VAL      H  953   3.365   1.053   5.528  0.8491  0.9388  2.2881
    3VAL     CA  954   3.235   1.189   5.445  0.4478  0.4343 -0.1431
    3VAL     CB  955   3.216   1.144   5.300  0.2406 -0.1077  0.0503
    3VAL    CG1  956   3.092   1.204   5.236 -0.1674 -0.3615  0.5932
    3VAL    CG2  957   3.344   1.155   5.216  0.1568 -0.2197 -0.0929
    3VAL      C  958   3.117   1.144   5.531  0.7122  0.1828  0.0896
    3VAL      O  959   3.103   1.027   5.569  0.0842  0.3444  0.3683
    4VAL      N  960   3.029   1.239   5.562 -0.3540 -0.5208 -0.7135
    4VAL      H  961   3.056   1.334   5.550  0.4119 -0.1481  2.8527
    4VAL     CA  962   2.899   1.222   5.627 -0.1272  0.6717  0.0791
    4VAL     CB  963   2.898   1.227   5.780 -0.1645 -0.5595  0.1303
    4VAL    CG1  964   3.009   1.320   5.830 -0.5566 -0.2111  0.3633
    4VAL    CG2  965   2.767   1.259   5.853  0.0031  0.4935 -0.0292
    4VAL      C  966   2.774   1.274   5.556 -0.0933  0.2274 -0.3134
    4VAL      O  967   2.747   1.394   5.553 -0.0934  0.2433  0.2808
    5THR      N  968   2.710   1.180   5.488  0.0965 -0.2093  0.1105
    5THR      H  969   2.763   1.098   5.464 -0.8810 -0.4400 -1.3799
    5THR     CA  970   2.593   1.205   5.403 -0.0316  0.4938  0.4890
    5THR     CB  971   2.611   1.150   5.262  0.0918  0.6231  0.4543
    5THR    OG1  972   2.740   1.195   5.216  0.0664  0.2497  0.0041
    5THR    HG1  973   2.726   1.293   5.209  1.2950  0.6835  2.3963
    5THR    CG2  974   2.498   1.194   5.168 -0.0420 -0.2841  0.1803
    5THR      C  975   2.465   1.149   5.465 -0.0665  0.4287  0.3584
    5THR      O  976   2.438   1.031   5.445  0.4873  0.3833 -0.1622
    6ILE      N  977   2.385   1.241   5.516 -0.2440  0.3582  0.2083
    6ILE      H  978   2.399   1.341   5.516  1.5033  0.1417  0.4326
    6ILE     CA  979   2.261   1.190   5.577 -0.0871 -0.0652  0.1714
    6ILE     CB  980   2.253   1.194   5.730  0.1692  0.0195  0.1820
    6ILE    CG1  981   2.310   1.323   5.790  0.3056 -0.1488  0.4189
    6ILE    CG2  982   2.329   1.072   5.783  0.3374  0.3276  0.6615
    6ILE     CD  983   2.261   1.361   5.930 -0.0930  0.0438  0.2305
    6ILE      C  984   2.137   1.261   5.523  0.1324  0.2419  0.0717
    6ILE      O  985   2.143   1.381   5.496  0.3201  0.3261  0.4770
    7LEU      N  986   2.037   1.182   5.487  0.3219  0.0638 -0.0671
    7LEU      H  987   2.039   1.084   5.506  1.9257  0.0112 -0.3726
    7LEU     CA  988   1.906   1.221   5.432  0.1474 -0.1224  0.2088
    7LEU     CB  989   1.868   1.127   5.317 -0.6679  0.2567  0.1663
    7LEU     CG  990   1.755   1.172   5.224 -0.1337  0.8238 -0.2118
    7LEU    CD1  991   1.762   1.093   5.093 -0.1437  0.0296  0.2658
    7LEU    CD2  992   1.626   1.109   5.277  0.2655  0.4940  0.3751
    7LEU      C  993   1.807   1.208   5.547  0.0245  0.0650  0.1245
    7LEU      O  994   1.797   1.096   5.597 -0.0922 -0.0680 -0.1946
    8LEU      N  995   1.709   1.297   5.554 -0.4221 -0.4082  0.0000
    8LEU      H  996   1.708   1.366   5.481 -1.2193 -1.0581 -0.6210
    8LEU     CA  997   1.614   1.311   5.666 -0.0643  0.1931  0.2342
    8LEU     CB  998   1.670   1.411   5.767  0.3139  0.1636  0.0556
    8LEU     CG  999   1.801   1.393   5.845  0.4752  0.1211 -0.2233
    8LEU    CD1 1000   1.835   1.254   5.897  0.2869  0.2789  0.3342
    8LEU    CD2 1001   1.920   1.447   5.766  0.3880  0.5533 -0.0653
    8LEU      C 1002   1.475   1.346   5.613 -0.2131 -0.1896  0.3727
    8LEU      O 1003   1.439   1.456   5.572 -0.4301 -0.3916  0.0172
    9GLU      N 1004   1.405   1.234   5.595 -0.3181 -0.0918  0.1678
    9GLU      H 1005   1.436   1.139   5.603 -0.0795 -0.1307 -0.9488
    9GLU     CA 1006   1.273   1.235   5.532 -0.1041 -0.4081 -0.2958
    9GLU     CB 1007   1.293   1.148   5.407  0.7406 -0.8271  0.1236
    9GLU     CG 1008   1.182   1.149   5.302  0.8284 -0.3282  0.0320
    9GLU     CD 1009   1.233   1.074   5.178  0.3362 -0.2023 -0.2510
    9GLU    OE1 1010   1.254   1.150   5.081  0.0065 -0.1971 -0.3191
    9GLU    OE2 1011   1.222   0.949   5.180  0.2278 -0.1894  0.4023
    9GLU      C 1012   1.162   1.168   5.614 -0.1553 -0.3877 -0.3479
    9GLU      O 1013   1.182   1.071   5.687 -0.5350  0.1515  0.4811
   10GLU      N 1014   1.042   1.221   5.598 -0.0322  0.1453  0.4540
   10GLU      H 1015   1.028   1.302   5.541  0.9656  1.1954  1.6249
   10GLU     CA 1016   0.918   1.155   5.642  0.0290 -0.1548  0.1745
   10GLU     CB 1017   0.882   1.196   5.785 -0.1964  0.0707  0.0525
   10GLU     CG 1018   0.789   1.096   5.852 -0.1555 -0.0428 -0.0590
   10GLU     CD 1019   0.782   1.123   6.003  0.4718  0.5768 -0.1382
   10GLU    OE1 1020   0.703   1.211   6.045  0.2132  0.2887 -0.0136
   10GLU    OE2 1021   0.868   1.074   6.079 -0.0400 -0.2259 -0.0723
   10GLU      C 1022   0.799   1.175   5.548  0.3719  0.7205 -0.0857
   10GLU      O 1023   0.748   1.284   5.527  0.1517  0.6479  0.0731
   11GLU      N 1024   0.746   1.064   5.497  0.5695  0.7699 -0.3988
   11GLU      H 1025   0.767   0.970   5.523 -1.7799  0.1347 -0.5792
   11GLU     CA 1026   0.640   1.062   5.395  0.0831 -0.2359  0.1142
   11GLU     CB 1027   0.690   1.021   5.256 -0.0934  0.5412 -0.1836
   11GLU     CG 1028   0.598   1.050   5.137 -0.0572 -0.0296 -0.3539
   11GLU     CD 1029   0.662   1.014   5.003  0.4020 -0.2574 -0.0767
   11GLU    OE1 1030   0.743   0.919   4.992  0.4961 -0.1520 -0.3093
   11GLU    OE2 1031   0.623   1.080   4.904  0.6175 -0.0804 -0.0455
   11GLU      C 1032   0.524   0.976   5.446 -0.2358  0.2676  0.2364
   11GLU     O1 1033   0.540   0.887   5.532 -0.5151  0.7033  0.7466
   11GLU     O2 1034   0.415   1.007   5.393  0.0283  0.9303  0.0626
    1ACE     CA 1035   1.297   1.771   5.343 -0.0110 -0.6040  0.2386
    1ACE      C 1036   1.425   1.840   5.391 -0.1147  0.2181 -0.6415
    1ACE      O 1037   1.427   1.960   5.419 -0.3414  0.0134  0.2853
    2VAL      N 1038   1.528   1.755   5.441 -0.5906  0.1077  0.1608
    2VAL      H 1039   1.515   1.656   5.427 -0.2877 -0.0484  0.9366
    2VAL     CA 1040   1.648   1.806   5.509 -0.3137 -0.0517 -0.2016
    2VAL     CB 1041   1.629   1.847   5.656  0.0630 -0.0975 -0.1398
    2VAL    CG1 1042   1.546   1.750   5.740 -0.7630  0.3676 -0.4094
    2VAL    CG2 1043   1.754   1.904   5.723  0.2394 -0.4154 -0.1919
    2VAL      C 1044   1.774   1.726   5.477  0.0704  0.3924  0.1895
    2VAL      O 1045   1.789   1.608   5.508  0.1721  0.3387 -0.0599
    3VAL      N 1046   1.858   1.790   5.396 -0.0317 -0.0249 -0.2501
    3VAL      H 1047   1.827   1.877   5.357  1.3493  0.7373  0.2907
    3VAL     CA 1048   1.994   1.746   5.363  0.0815 -0.0899  0.2893
    3VAL     CB 1049   2.036   1.800   5.226  0.4188  0.1960  0.5031
    3VAL    CG1 1050   2.158   1.726   5.169  0.4549  0.4522  0.2460
    3VAL    CG2 1051   1.916   1.785   5.132  0.6336  0.1247  0.2381
    3VAL      C 1052   2.096   1.796   5.466 -0.2631  0.0266  0.5741
    3VAL      O 1053   2.092   1.917   5.487 -1.0215  0.2128 -0.5175
    4VAL      N 1054   2.184   1.707   5.510  0.0526  0.0750  0.0496
    4VAL      H 1055   2.152   1.612   5.505 -1.7401  0.6060  0.6234
    4VAL     CA 1056   2.309   1.741   5.580 -0.2414  0.3095  0.4623
    4VAL     CB 1057   2.306   1.779   5.728  0.0580  0.4532  0.4306
    4VAL    CG1 1058   2.193   1.713   5.807 -0.2367  0.4739  0.0283
    4VAL    CG2 1059   2.435   1.754   5.806  0.1256 -0.0960  0.1465
    4VAL      C 1060   2.422   1.653   5.528 -0.4440  0.1011  0.3735
    4VAL      O 1061   2.409   1.530   5.531  0.4076  0.0005  0.2687
    5THR      N 1062   2.501   1.705   5.435  0.0548  0.0178  0.7460
    5THR      H 1063   2.470   1.795   5.404 -0.4863  0.5820  2.7178
    5THR     CA 1064   2.615   1.641   5.368 -0.0262  0.5395  0.1038
    5THR     CB 1065   2.602   1.648   5.216  0.0038 -0.6431  0.0401
    5THR    OG1 1066   2.482   1.579   5.178 -0.6140  0.1901  0.4603
    5THR    HG1 1067   2.417   1.656   5.182 -0.0986  0.7148 -0.7422
    5THR    CG2 1068   2.716   1.569   5.150  0.1313 -0.2285 -0.2437
    5THR      C 1069   2.742   1.721   5.399  0.1456  0.2308  0.1936
    5THR      O 1070   2.758   1.835   5.359  0.3637  0.3378  0.5848
    6ILE      N 1071   2.819   1.665   5.492  0.3005  0.2194  0.0577
    6ILE      H 1072   2.790   1.578   5.532 -2.4011  0.3512 -1.4159
    6ILE     CA 1073   2.939   1.732   5.543  0.3690  0.1195  0.0293
    6ILE     CB 1074   2.926   1.781   5.688 -0.1767  0.1939 -0.0435
    6ILE    CG1 1075   2.900   1.667   5.787 -0.5667  0.1352 -0.2096
    6ILE    CG2 1076   2.822   1.888   5.723  0.2002  0.3916  0.4760
    6ILE     CD 1077   2.960   1.703   5.924  0.7120 -0.0871 -0.6997
    6ILE      C 1078   3.067   1.650   5.523  0.1652 -0.3123  0.4744
    6ILE      O 1079   3.068   1.529   5.541 -0.2149 -0.3610  0.1944
    7LEU      N 1080   3.164   1.718   5.462  0.1607 -0.3527  0.4221
    7LEU      H 1081   3.161   1.816   5.477 -0.2167 -0.3478  0.3221
    7LEU     CA 1082   3.289   1.655   5.416  0.2682 -0.0399  0.2901
    7LEU     CB 1083   3.323   1.707   5.276 -0.3010 -0.7585 -0.1155
    7LEU     CG 1084   3.428   1.614   5.215  0.4579  0.1032 -0.1279
    7LEU    CD1 1085   3.370   1.507   5.123  0.4251 -0.0975  0.1264
    7LEU    CD2 1086   3.543   1.702   5.166  0.0784  0.1752 -0.9040
    7LEU      C 1087   3.393   1.697   5.521  0.0372 -0.0462  0.5218
    7LEU      O 1088   3.399   1.816   5.550 -0.0134  0.0731  0.0499
    8LEU      N 1089   3.484   1.610   5.562  0.4393  0.0129 -0.2225
    8LEU      H 1090   3.475   1.511   5.549  1.1071  0.2886 -3.4577
    8LEU     CA 1091   3.598   1.659   5.640  0.1512 -0.1753  0.3267
    8LEU     CB 1092   3.596   1.641   5.792  0.0418 -0.0821  0.3368
    8LEU     CG 1093   3.468   1.696   5.855  0.0989  0.2549  0.1584
    8LEU    CD1 1094   3.348   1.602   5.853 -0.1083  0.5242 -0.2525
    8LEU    CD2 1095   3.489   1.748   5.997  0.2098  0.3011  0.1255
    8LEU      C 1096   3.729   1.596   5.593 -0.0322 -0.0171 -0.4092
    8LEU      O 1097   3.749   1.475   5.579 -0.0740 -0.0073 -0.5631
    9GLU      N 1098   3.808   1.687   5.537  0.2821  0.0635  0.1588
    9GLU      H 1099   3.782   1.781   5.513 -3.8042 -1.4577 -2.4927
    9GLU     CA 1100   3.935   1.638   5.482 -0.0929 -0.3029 -0.3962
    9GLU     CB 1101   3.928   1.625   5.330 -0.0921 -0.5424 -0.3766
    9GLU     CG 1102   4.019   1.522   5.263  0.1778 -0.5842  0.0508
    9GLU     CD 1103   3.989   1.521   5.113 -0.1748  0.0296  0.1138
    9GLU    OE1 1104   3.995   1.415   5.048 -0.2529  0.0437  0.0834
    9GLU    OE2 1105   3.999   1.629   5.051 -0.1188 -0.3136 -0.4765
    9GLU      C 1106   4.063   1.704   5.535 -0.2758 -0.3558  0.1261
    9GLU      O 1107   4.045   1.819   5.575 -0.0620 -0.0189 -0.7057
   10GLU      N 1108   4.173   1.632   5.551  0.0711  0.1494  0.0323
   10GLU      H 1109   4.177   1.533   5.565  0.9576  0.2791  0.7546
   10GLU     CA 1110   4.307   1.694   5.555  0.0139  0.2438  0.5332
   10GLU     CB 1111   4.353   1.664   5.698 -0.1326 -0.5572  0.4210
   10GLU     CG 1112   4.437   1.781   5.750 -0.3151 -0.2483  0.0282
   10GLU     CD 1113   4.483   1.737   5.889 -0.5110 -0.3846  0.0510
   10GLU    OE1 1114   4.595   1.682   5.901 -0.2578  0.0587 -0.2438
   10GLU    OE2 1115   4.409   1.764   5.985 -0.2763 -0.1827  0.1761
   10GLU      C 1116   4.393   1.627   5.447 -0.8200  0.3103 -0.1872
   10GLU      O 1117   4.373   1.510   5.413  0.2039  0.1436 -0.2268
   11GLU      N 1118   4.493   1.701   5.401 -0.3755 -0.3108 -0.2390
   11GLU      H 1119   4.512   1.797   5.423  1.2954 -0.3159 -1.4542
   11GLU     CA 1120   4.602   1.652   5.316 -0.0595 -0.1834  0.0890
   11GLU     CB 1121   4.557   1.633   5.171  0.4819 -0.1756 -0.0811
   11GLU     CG 1122   4.621   1.519   5.091 -0.1758 -0.5579 -0.0641
   11GLU     CD 1123   4.574   1.494   4.948  0.0833  0.0173 -0.2525
   11GLU    OE1 1124   4.516   1.579   4.877 -0.0223  0.1207 -0.0433
   11GLU    OE2 1125   4.610   1.382   4.905 -0.4306 -0.1430 -0.2702
   11GLU      C 1126   4.735   1.725   5.336 -0.0891 -0.1175  0.0431
   11GLU     O1 1127   4.732   1.843   5.379 -0.5479  0.0745 -0.4967
   11GLU     O2 1128   4.841   1.659   5.331  0.1833  0.3128  0.0620
    1ACE     CA 1129   3.765   2.295   3.405 -0.0468  0.3243 -0.1767
    1ACE      C 1130   3.638   2.228   3.459  0.0296  0.1858 -0.1664
    1ACE      O 1131   3.608   2.111   3.439  0.1542  0.0511  0.4194
    2VAL      N 1132   3.556   2.321   3.530 -0.3768 -0.0299 -0.3501
    2VAL      H 1133   3.574   2.420   3.528 -0.8467  0.0773  0.3117
    2VAL     CA 1134   3.421   2.282   3.574 -0.2898  0.0834  0.0173
    2VAL     CB 1135   3.405   2.285   3.726 -0.2528  0.1290  0.0200
    2VAL    CG1 1136   3.299   2.189   3.778 -0.2987  0.3224  0.2907
    2VAL    CG2 1137   3.536   2.280   3.805 -0.1302  0.2867 -0.1709
    2VAL      C 1138   3.302   2.353   3.510 -0.1732 -0.0270 -0.3253
    2VAL      O 1139   3.301   2.475   3.496  0.4014  0.0131 -0.0458
    3VAL      N 1140   3.204   2.275   3.465  0.0967 -0.3066 -0.4335
    3VAL      H 1141   3.217   2.176   3.466 -2.6474 -0.7592  1.3743
    3VAL     CA 1142   3.087   2.323   3.390  0.3273  0.2134 -0.4669
    3VAL     CB 1143   3.075   2.240   3.263  0.1762 -0.4786 -0.0051
    3VAL    CG1 1144   2.977   2.321   3.178  0.2852 -0.0006  0.3241
    3VAL    CG2 1145   3.204   2.219   3.183  0.3292  0.4958 -0.0213
    3VAL      C 1146   2.971   2.282   3.481  0.6284  0.2487 -0.0657
    3VAL      O 1147   2.920   2.170   3.479 -0.2873  0.6610 -0.1164
    4VAL      N 1148   2.908   2.383   3.541  0.2232  0.2444 -0.4817
    4VAL      H 1149   2.936   2.479   3.544 -0.9947  0.6702 -1.4915
    4VAL     CA 1150   2.775   2.361   3.602  0.3160  0.4873 -0.1887
    4VAL     CB 1151   2.759   2.405   3.747 -0.1064 -0.2590 -0.0029
    4VAL    CG1 1152   2.644   2.333   3.817 -0.5080  0.1730 -0.2123
    4VAL    CG2 1153   2.890   2.377   3.822  0.1213 -0.0749 -0.3301
    4VAL      C 1154   2.661   2.419   3.518 -0.4038 -0.4429  0.1364
    4VAL      O 1155   2.634   2.538   3.532 -0.0502 -0.4080  0.5401
    5THR      N 1156   2.594   2.333   3.442 -0.1858 -0.6208  0.1450
    5THR      H 1157   2.627   2.240   3.420  2.6477  0.4024 -0.3864
    5THR     CA 1158   2.476   2.376   3.365  0.0177  0.2720  0.3225
    5THR     CB 1159   2.474   2.332   3.218  0.1931  0.2909  0.3142
    5THR    OG1 1160   2.600   2.317   3.153 -0.2019  0.2196 -0.4393
    5THR    HG1 1161   2.641   2.226   3.166  0.4618  0.8963  3.1310
    5THR    CG2 1162   2.389   2.427   3.133 -0.0850 -0.4585 -0.2498
    5THR      C 1163   2.350   2.310   3.423 -0.0657  0.0812 -0.0722
    5THR      O 1164   2.337   2.188   3.420 -0.2630  0.1013 -0.0314
    6ILE      N 1165   2.272   2.396   3.487 -0.3168  0.2341 -0.5807
    6ILE      H 1166   2.311   2.477   3.530  1.1464 -0.8714  0.2622
    6ILE     CA 1167   2.143   2.345   3.536 -0.0915  0.1234 -0.1017
    6ILE     CB 1168   2.133   2.349   3.689 -0.2867 -0.0790 -0.1093
    6ILE    CG1 1169   2.154   2.495   3.730 -0.0471 -0.0622 -0.2947
    6ILE    CG2 1170   2.244   2.262   3.746 -0.3347  0.2342  0.4744
    6ILE     CD 1171   2.132   2.520   3.879  0.7889 -0.2550 -0.1326
    6ILE      C 1172   2.022   2.411   3.469 -0.1646  0.0762 -0.0157
    6ILE      O 1173   2.028   2.526   3.426  0.6629 -0.0241 -0.1840
    7LEU      N 1174   1.929   2.323   3.435 -0.2955  0.1752  0.0838
    7LEU      H 1175   1.956   2.228   3.454  2.7057  0.4110 -2.1028
    7LEU     CA 1176   1.798   2.361   3.381 -0.2775  0.0094 -0.0792
    7LEU     CB 1177   1.778   2.302   3.241 -0.2569 -0.1976  0.0051
    7LEU     CG 1178   1.662   2.365   3.164 -0.4418 -0.1842  0.2935
    7LEU    CD1 1179   1.708   2.406   3.024  0.2144 -0.6326  0.3734
    7LEU    CD2 1180   1.544   2.268   3.151  0.0737 -0.7303 -0.4035
    7LEU      C 1181   1.679   2.327   3.471  0.0106 -0.1521  0.2430
    7LEU      O 1182   1.677   2.226   3.541  0.3891 -0.2150  0.1668
    8LEU      N 1183   1.604   2.430   3.508  0.2865 -0.2514  1.0967
    8LEU      H 1184   1.628   2.524   3.482 -0.8519  0.1380  1.3731
    8LEU     CA 1185   1.504   2.428   3.616 -0.3499 -0.0400  0.5196
    8LEU     CB 1186   1.552   2.532   3.718  0.1265  0.3745 -0.1134
    8LEU     CG 1187   1.694   2.514   3.774  0.0508  0.0072 -0.0322
    8LEU    CD1 1188   1.742   2.637   3.852 -0.3462  0.0955  0.0798
    8LEU    CD2 1189   1.713   2.382   3.849  0.0842  0.0561  0.0461
    8LEU      C 1190   1.366   2.464   3.561  0.0034 -0.1568 -0.4589
    8LEU      O 1191   1.339   2.572   3.509  0.2335  0.3789  0.5092
    9GLU      N 1192   1.270   2.374   3.578 -0.3166  0.2717  0.0250
    9GLU      H 1193   1.278   2.283   3.619  1.9329  0.2067 -0.4573
    9GLU     CA 1194   1.131   2.403   3.539 -0.4227  0.0590  0.2420
    9GLU     CB 1195   1.111   2.431   3.390  0.0181  0.1866  0.2060
    9GLU     CG 1196   1.159   2.302   3.321  0.2591  0.1713  0.4008
    9GLU     CD 1197   1.157   2.305   3.168 -0.3440 -0.4057  0.3971
    9GLU    OE1 1198   1.124   2.403   3.099  0.6363 -0.2550  0.1243
    9GLU    OE2 1199   1.167   2.189   3.122  0.1197 -0.3325  0.3082
    9GLU      C 1200   1.025   2.300   3.579 -0.3046 -0.0224  0.3447
    9GLU      O 1201   1.051   2.180   3.576 -0.1461  0.0038  0.7038
   10GLU      N 1202   0.901   2.348   3.574 -0.0940  0.4605 -0.7190
   10GLU      H 1203   0.880   2.430   3.522 -0.7111  0.0795 -1.0831
   10GLU     CA 1204   0.781   2.275   3.617  0.1002  0.3735 -0.3134
   10GLU     CB 1205   0.761   2.308   3.765 -0.2372  0.0302 -0.2792
   10GLU     CG 1206   0.669   2.210   3.837  0.0010 -0.2233 -0.3155
   10GLU     CD 1207   0.642   2.240   3.985  0.3649  0.2842 -0.3482
   10GLU    OE1 1208   0.728   2.252   4.075  0.0956 -0.1764 -0.0270
   10GLU    OE2 1209   0.522   2.222   4.017  0.4877  0.0831  0.0068
   10GLU      C 1210   0.658   2.318   3.537 -0.5720  0.0194  0.5230
   10GLU      O 1211   0.641   2.433   3.497  0.1026 -0.0652 -0.0075
   11GLU      N 1212   0.591   2.212   3.491  0.1791 -0.0086 -0.5189
   11GLU      H 1213   0.621   2.118   3.499 -2.0617 -0.6624  1.4013
   11GLU     CA 1214   0.474   2.222   3.403 -0.1208 -0.2884 -0.1516
   11GLU     CB 1215   0.501   2.171   3.261  0.4080  0.2346 -0.2424
   11GLU     CG 1216   0.398   2.222   3.160 -0.5109 -0.5638  0.2699
   11GLU     CD 1217   0.420   2.171   3.018  0.2430 -0.3153  0.2933
   11GLU    OE1 1218   0.523   2.107   2.990  0.5166  0.1959  0.1125
   11GLU    OE2 1219   0.327   2.196   2.938 -0.0073 -0.1140  0.6449
   11GLU      C 1220   0.359   2.146   3.469  0.2680 -0.5340  0.2474
   11GLU     O1 1221   0.379   2.046   3.542 -0.0114 -0.3469  0.5829
   11GLU     O2 1222   0.245   2.197   3.457  0.2380 -0.4574  0.8401
    1ACE     CA 1223   1.214   2.932   3.251 -0.3099  0.7477 -0.3001
    1ACE      C 1224   1.305   2.979   3.365 -0.8190 -0.1637  0.5075
    1ACE      O 1225   1.313   3.101   3.377 -0.1840 -0.1904  0.4048
    2VAL      N 1226   1.403   2.886   3.412 -0.2132  0.1371 -0.1338
    2VAL      H 1227   1.397   2.789   3.388  1.1681  0.4540 -1.9713
    2VAL     CA 1228   1.513   2.925   3.502  0.1321 -0.3609 -0.3333
    2VAL     CB 1229   1.466   2.938   3.647 -0.0306 -0.0285 -0.4121
    2VAL    CG1 1230   1.378   2.823   3.696 -0.2786  0.1751 -0.3822
    2VAL    CG2 1231   1.578   2.955   3.750 -0.4126 -0.6085  0.1072
    2VAL      C 1232   1.638   2.843   3.471  0.3246 -0.3538  0.4020
    2VAL      O 1233   1.635   2.720   3.472  0.4740 -0.3559  0.8512
    3VAL      N 1234   1.733   2.905   3.401 -0.4763 -0.4533 -0.8021
    3VAL      H 1235   1.706   2.996   3.368  0.7612  0.3213  0.1937
    3VAL     CA 1236   1.857   2.836   3.365  0.2408  0.4741 -0.1640
    3VAL     CB 1237   1.867   2.803   3.216 -0.4594  0.0338 -0.1140
    3VAL    CG1 1238   1.971   2.697   3.178 -0.2149  0.4016 -0.4821
    3VAL    CG2 1239   1.728   2.776   3.156 -0.3283 -0.9622  0.0222
    3VAL      C 1240   1.983   2.910   3.411  0.4487  0.1728 -0.2458
    3VAL      O 1241   2.010   3.016   3.354  0.1797  0.4691  0.1710
    4VAL      N 1242   2.052   2.838   3.498  0.4007 -0.2583 -0.5597
    4VAL      H 1243   2.028   2.746   3.531  0.5721  0.1341  0.7348
    4VAL     CA 1244   2.173   2.890   3.564 -0.1089  0.3726 -0.1049
    4VAL     CB 1245   2.153   2.939   3.707 -0.7224  0.5210 -0.2388
    4VAL    CG1 1246   2.051   2.865   3.793 -0.0664 -0.0596  0.0434
    4VAL    CG2 1247   2.284   2.968   3.781 -0.4747 -0.3524 -0.3310
    4VAL      C 1248   2.299   2.813   3.523 -0.1158  0.2764  0.0557
    4VAL      O 1249   2.314   2.696   3.558  0.0167  0.1650 -0.3767
    5THR      N 1250   2.363   2.874   3.424  0.1406 -0.2451 -0.1028
    5THR      H 1251   2.338   2.968   3.400  1.1564 -0.1309 -0.8022
    5THR     CA 1252   2.491   2.822   3.373  0.2630  0.0506 -0.0977
    5THR     CB 1253   2.493   2.833   3.220 -0.5160  0.2413 -0.0996
    5THR    OG1 1254   2.375   2.778   3.160 -0.2513 -0.2848 -0.1410
    5THR    HG1 1255   2.303   2.846   3.160 -0.6251 -0.6521  1.5793
    5THR    CG2 1256   2.617   2.760   3.167 -0.4367 -0.0703  0.5069
    5THR      C 1257   2.601   2.902   3.443 -0.6668  0.5763  0.7836
    5THR      O 1258   2.622   3.022   3.425  0.3897  0.2561 -0.1830
    6ILE      N 1259   2.677   2.836   3.530 -0.0043 -0.1138 -0.2955
    6ILE      H 1260   2.657   2.742   3.558 -0.7591  0.2254  0.3584
    6ILE     CA 1261   2.803   2.886   3.588 -0.3730  0.1638  0.2776
    6ILE     CB 1262   2.792   2.907   3.739  0.5951 -0.2322  0.4062
    6ILE    CG1 1263   2.774   2.782   3.825  0.1560 -0.4652 -0.0231
    6ILE    CG2 1264   2.690   3.016   3.772  0.1515 -0.6028  0.2669
    6ILE     CD 1265   2.907   2.728   3.878  0.5539 -0.1984 -0.7389
    6ILE      C 1266   2.921   2.797   3.552 -0.4352  0.0192  0.4351
    6ILE      O 1267   2.913   2.676   3.531  0.5376 -0.0043  0.1560
    7LEU      N 1268   3.032   2.860   3.514 -0.6521 -0.2770 -0.7189
    7LEU      H 1269   3.023   2.960   3.508  1.0421 -0.1504 -1.9909
    7LEU     CA 1270   3.155   2.804   3.458 -0.1646  0.4408 -0.3768
    7LEU     CB 1271   3.163   2.837   3.308  0.2501  0.4033 -0.3645
    7LEU     CG 1272   3.266   2.746   3.241  0.2333 -0.2035  0.4130
    7LEU    CD1 1273   3.208   2.610   3.202 -0.1766  0.3896 -1.1391
    7LEU    CD2 1274   3.334   2.815   3.123 -0.2717 -0.3710  0.0212
    7LEU      C 1275   3.280   2.850   3.533 -0.2584  0.0683  0.0082
    7LEU      O 1276   3.282   2.963   3.582 -0.2738  0.0260  0.1076
    8LEU      N 1277   3.363   2.749   3.559 -0.6500 -0.1572  0.3895
    8LEU      H 1278   3.345   2.660   3.518 -0.4338 -0.5715  1.1666
    8LEU     CA 1279   3.493   2.765   3.626 -0.4473 -0.7675  0.1536
    8LEU     CB 1280   3.494   2.694   3.761  0.1169 -0.1782  0.4662
    8LEU     CG 1281   3.427   2.770   3.876  0.0823  0.1817  0.2106
    8LEU    CD1 1282   3.283   2.721   3.893  0.0752  0.0203 -0.2898
    8LEU    CD2 1283   3.520   2.760   3.997  0.4815 -0.1847 -0.1224
    8LEU      C 1284   3.610   2.713   3.542 -0.1983 -0.0666  0.0562
    8LEU      O 1285   3.616   2.599   3.498 -0.2903  0.0353 -0.2195
    9GLU      N 1286   3.704   2.805   3.527  0.3791 -0.5982  0.3638
    9GLU      H 1287   3.676   2.898   3.553  0.3626 -0.8931  1.4718
    9GLU     CA 1288   3.831   2.785   3.456  0.1230 -0.3345 -0.1725
    9GLU     CB 1289   3.827   2.835   3.311  0.5259 -0.4022 -0.2079
    9GLU     CG 1290   3.774   2.720   3.225  0.3005 -0.0891 -0.4891
    9GLU     CD 1291   3.742   2.768   3.084 -0.4059  0.3377 -0.1916
    9GLU    OE1 1292   3.651   2.710   3.020 -0.1866  0.1501 -0.3359
    9GLU    OE2 1293   3.815   2.853   3.028 -0.2130  0.0939 -0.3116
    9GLU      C 1294   3.952   2.859   3.512 -0.1221  0.0117 -0.0998
    9GLU      O 1295   3.943   2.948   3.597 -0.4394  0.2315 -0.3593
   10GLU      N 1296   4.066   2.803   3.471 -0.2428 -0.9098  0.7815
   10GLU      H 1297   4.076   2.707   3.445 -0.7551 -1.1471  1.4323
   10GLU     CA 1298   4.195   2.868   3.498 -0.2815 -0.5840  0.2108
   10GLU     CB 1299   4.236   2.856   3.645  0.6625 -0.0825 -0.0047
   10GLU     CG 1300   4.351   2.953   3.672  0.7845 -0.0921 -0.4787
   10GLU     CD 1301   4.410   2.941   3.813 -0.2067 -0.5301 -0.0933
   10GLU    OE1 1302   4.384   2.838   3.880 -0.1559 -0.6658 -0.2813
   10GLU    OE2 1303   4.444   3.046   3.871 -0.0673 -0.1279 -0.8891
   10GLU      C 1304   4.302   2.803   3.411 -0.6496 -0.0601 -0.6514
   10GLU      O 1305   4.320   2.681   3.420  0.2282  0.0779 -0.4764
   11GLU      N 1306   4.337   2.871   3.303 -0.0690 -0.2369 -0.5779
   11GLU      H 1307   4.279   2.944   3.267 -0.4654  0.6212  1.6383
   11GLU     CA 1308   4.446   2.827   3.215  0.2888  0.5336 -0.5329
   11GLU     CB 1309   4.412   2.836   3.066 -0.2677 -0.3281 -0.4633
   11GLU     CG 1310   4.451   2.710   2.988  0.3649 -0.3200 -0.1657
   11GLU     CD 1311   4.405   2.725   2.843 -1.4709  0.1431  0.4327
   11GLU    OE1 1312   4.395   2.836   2.787  0.2929 -0.1917 -0.6476
   11GLU    OE2 1313   4.377   2.621   2.778 -0.1260  0.2677 -0.3850
   11GLU      C 1314   4.583   2.882   3.254  0.4563  0.0014 -0.3546
   11GLU     O1 1315   4.590   3.007   3.257  0.2386  0.0044  0.1082
   11GLU     O2 1316   4.681   2.805   3.264  0.2893 -0.0973  0.6058
    1ACE     CA 1317   1.082   2.106   4.468 -0.2761 -0.0114 -0.1760
    1ACE      C 1318   1.227   2.059   4.456 -0.3024 -0.0994 -0.1561
    1ACE      O 1319   1.271   1.958   4.510 -0.4111 -0.1288 -0.1216
    2VAL      N 1320   1.312   2.146   4.380 -0.3880 -0.3349 -0.5204
    2VAL      H 1321   1.287   2.236   4.344 -1.2091 -0.2206  0.2905
    2VAL     CA 1322   1.445   2.103   4.334 -0.2329 -0.0488 -0.3394
    2VAL     CB 1323   1.463   2.050   4.192 -0.0937  0.1592 -0.3995
    2VAL    CG1 1324   1.371   2.104   4.083 -0.8757 -0.6467 -0.1538
    2VAL    CG2 1325   1.595   2.082   4.121  0.0283 -0.0630 -0.2748
    2VAL      C 1326   1.558   2.185   4.395 -0.2193 -0.2583 -0.0755
    2VAL      O 1327   1.560   2.308   4.386  0.5812 -0.2258  0.4671
    3VAL      N 1328   1.654   2.122   4.462  0.1929  0.3239 -0.1016
    3VAL      H 1329   1.646   2.023   4.472 -1.9748  0.2986 -1.3722
    3VAL     CA 1330   1.773   2.188   4.517  0.0838  0.4902 -0.0636
    3VAL     CB 1331   1.795   2.154   4.665  0.0560 -0.6144 -0.3001
    3VAL    CG1 1332   1.896   2.251   4.727 -0.2025 -0.6811  0.2304
    3VAL    CG2 1333   1.672   2.142   4.755  0.1889  0.6150  0.0651
    3VAL      C 1334   1.895   2.138   4.439 -0.0115  0.2492 -0.0595
    3VAL      O 1335   1.933   2.021   4.448  0.0961  0.2703 -0.2570
    4VAL      N 1336   1.972   2.235   4.391  0.5285 -0.0638  0.1679
    4VAL      H 1337   1.964   2.333   4.411 -0.6927 -0.2699  0.7854
    4VAL     CA 1338   2.100   2.201   4.328  0.2970  0.0001 -0.3399
    4VAL     CB 1339   2.089   2.195   4.175  0.1478 -0.3017 -0.3186
    4VAL    CG1 1340   1.955   2.229   4.110  0.0394  0.1531  0.1379
    4VAL    CG2 1341   2.208   2.266   4.110  0.2905 -0.6164 -0.4015
    4VAL      C 1342   2.213   2.273   4.401  0.1325 -0.2174  0.1312
    4VAL      O 1343   2.225   2.395   4.413 -0.3990 -0.1181 -0.3275
    5THR      N 1344   2.290   2.191   4.472 -0.0549 -0.1580  0.4091
    5THR      H 1345   2.265   2.095   4.484 -1.2214  0.2201  1.0699
    5THR     CA 1346   2.400   2.239   4.558  0.2835 -0.4421  0.1408
    5THR     CB 1347   2.372   2.217   4.707  0.2331 -0.2255  0.1639
    5THR    OG1 1348   2.248   2.275   4.748  0.0081 -0.3030 -0.3851
    5THR    HG1 1349   2.279   2.367   4.772  0.4684 -0.7023  0.6158
    5THR    CG2 1350   2.486   2.273   4.791 -0.1048 -0.1254  0.5547
    5THR      C 1351   2.530   2.169   4.521  0.3586 -0.0268 -0.3951
    5THR      O 1352   2.547   2.047   4.531 -0.1736 -0.0682  0.0077
    6ILE      N 1353   2.619   2.243   4.456 -0.0887  0.5208 -0.3839
    6ILE      H 1354   2.607   2.342   4.449  0.7241  0.5562 -1.6776
    6ILE     CA 1355   2.753   2.199   4.414  0.0786  0.4741  0.1889
    6ILE     CB 1356   2.761   2.174   4.263 -0.3500 -0.1540  0.2690
    6ILE    CG1 1357   2.706   2.291   4.180  0.5159  0.0207 -0.0641
    6ILE    CG2 1358   2.683   2.050   4.219 -0.2910  0.2092 -0.8957
    6ILE     CD 1359   2.819   2.394   4.167  0.5087  0.0120 -0.1964
    6ILE      C 1360   2.875   2.269   4.476  0.2298 -0.0948  0.5393
    6ILE      O 1361   2.872   2.392   4.479 -0.2274 -0.0982  0.4324
    7LEU      N 1362   2.975   2.184   4.496  0.0353 -0.3560  0.4054
    7LEU      H 1363   2.967   2.087   4.471 -1.2281 -0.0619 -0.4913
    7LEU     CA 1364   3.105   2.232   4.543  0.2452 -0.3531 -0.1600
    7LEU     CB 1365   3.143   2.140   4.659  0.0571  0.2712  0.4082
    7LEU     CG 1366   3.279   2.160   4.727  0.5319 -0.6326 -0.2484
    7LEU    CD1 1367   3.290   2.301   4.786 -0.5935 -0.7336  0.2363
    7LEU    CD2 1368   3.321   2.055   4.830  0.0175 -0.3338  0.2765
    7LEU      C 1369   3.202   2.217   4.426  0.5402 -0.0081  0.0349
    7LEU      O 1370   3.213   2.109   4.369 -0.0912 -0.0036 -0.1097
    8LEU      N 1371   3.275   2.325   4.403  0.3915  0.0410 -0.2169
    8LEU      H 1372   3.248   2.416   4.435 -0.2196  0.6209 -2.2365
    8LEU     CA 1373   3.384   2.314   4.305  0.3888 -0.5048 -0.1604
    8LEU     CB 1374   3.372   2.409   4.186 -0.1961 -0.4803 -0.0860
    8LEU     CG 1375   3.244   2.400   4.102 -0.3841 -0.1850  0.1674
    8LEU    CD1 1376   3.179   2.262   4.099 -0.1369 -0.2978 -0.0910
    8LEU    CD2 1377   3.147   2.509   4.146 -0.3827 -0.2343  0.2925
    8LEU      C 1378   3.512   2.340   4.385 -0.3233 -0.4297  0.9835
    8LEU      O 1379   3.537   2.454   4.425  0.1365 -0.4096  0.6462
    9GLU      N 1380   3.602   2.242   4.389 -0.2735 -0.4030  0.5740
    9GLU      H 1381   3.590   2.163   4.328  1.1178  0.7763 -1.3489
    9GLU     CA 1382   3.720   2.249   4.476  0.1553  0.0608 -0.0327
    9GLU     CB 1383   3.679   2.211   4.619  0.0678 -0.1776 -0.1205
    9GLU     CG 1384   3.774   2.275   4.720  0.1423 -0.0382 -0.2796
    9GLU     CD 1385   3.751   2.236   4.866 -0.0040  0.4740 -0.1625
    9GLU    OE1 1386   3.847   2.212   4.942 -0.4619  0.0255  0.2808
    9GLU    OE2 1387   3.634   2.209   4.901  0.0494  0.7947  0.2680
    9GLU      C 1388   3.843   2.173   4.425  0.0374 -0.4122  0.3742
    9GLU      O 1389   3.844   2.060   4.377  0.2420 -0.2901  0.0892
   10GLU      N 1390   3.953   2.242   4.455 -0.1761  0.2408 -0.2978
   10GLU      H 1391   3.955   2.339   4.478 -3.2436  0.0363  1.5186
   10GLU     CA 1392   4.089   2.190   4.433 -0.2149 -0.1587  0.3776
   10GLU     CB 1393   4.141   2.237   4.298 -0.2975 -0.5090  0.2234
   10GLU     CG 1394   4.229   2.129   4.235 -0.3579 -0.3964 -0.0592
   10GLU     CD 1395   4.244   2.161   4.086 -0.8612  0.3883  0.0581
   10GLU    OE1 1396   4.351   2.208   4.042 -0.5368 -0.3496  0.0562
   10GLU    OE2 1397   4.148   2.137   4.009 -0.2287 -0.6280 -0.4306
   10GLU      C 1398   4.189   2.242   4.536 -0.1006 -0.0407  0.2056
   10GLU      O 1399   4.174   2.355   4.582 -0.2451  0.1643 -0.3367
   11GLU      N 1400   4.280   2.161   4.589  0.3413 -0.0717 -0.5823
   11GLU      H 1401   4.293   2.069   4.553  0.7956 -0.8291  1.3678
   11GLU     CA 1402   4.374   2.192   4.697 -0.3475  0.2271 -0.0600
   11GLU     CB 1403   4.305   2.170   4.832  0.2240  0.0318  0.2030
   11GLU     CG 1404   4.379   2.213   4.959  0.5373 -0.7147  0.2786
   11GLU     CD 1405   4.293   2.188   5.083 -0.1212  0.1307 -0.0012
   11GLU    OE1 1406   4.170   2.174   5.071 -0.1526  0.1039  0.3608
   11GLU    OE2 1407   4.352   2.165   5.191 -0.3637 -0.3491  0.0297
   11GLU      C 1408   4.493   2.097   4.677 -0.1141  0.5824 -0.3786
   11GLU     O1 1409   4.468   1.977   4.654  0.3053  0.3375  0.4443
   11GLU     O2 1410   4.610   2.138   4.685 -0.0900  0.4399 -0.0159
    1ACE     CA 1411   3.703   2.696   4.695  0.3593  0.4199  0.4094
    1ACE      C 1412   3.573   2.774   4.676 -0.2331 -0.5539  0.3893
    1ACE      O 1413   3.552   2.878   4.739 -0.0236 -0.1015 -0.2777
    2VAL      N 1414   3.478   2.711   4.589 -0.4014 -0.2997  0.3858
    2VAL      H 1415   3.488   2.625   4.539 -2.8856 -0.9018  0.8172
    2VAL     CA 1416   3.357   2.783   4.550 -0.0514 -0.1571 -0.4602
    2VAL     CB 1417   3.374   2.852   4.414 -0.1795 -0.1612 -0.4782
    2VAL    CG1 1418   3.520   2.879   4.380  0.0582 -0.7659  0.0335
    2VAL    CG2 1419   3.312   2.789   4.289 -0.3116  0.4107 -0.7061
    2VAL      C 1420   3.237   2.690   4.571 -0.1388  0.1063  0.2224
    2VAL      O 1421   3.248   2.574   4.533  0.1840  0.1986  0.0304
    3VAL      N 1422   3.127   2.745   4.621 -0.0031  0.6874 -0.1108
    3VAL      H 1423   3.122   2.845   4.629  2.2753  1.0748 -2.4134
    3VAL     CA 1424   3.003   2.671   4.649  0.2938  0.0933 -0.3453
    3VAL     CB 1425   2.978   2.654   4.799  0.2806  0.4414 -0.3060
    3VAL    CG1 1426   2.846   2.586   4.836  0.3064  0.2818 -0.5080
    3VAL    CG2 1427   3.075   2.558   4.868 -0.2228  0.5763  0.6091
    3VAL      C 1428   2.878   2.740   4.593  0.2020 -0.0322 -0.2954
    3VAL      O 1429   2.856   2.859   4.614 -0.3072 -0.0622 -0.6362
    4VAL      N 1430   2.808   2.666   4.509 -0.0909  0.1678 -0.2304
    4VAL      H 1431   2.827   2.570   4.487 -2.1519 -0.3013 -0.1840
    4VAL     CA 1432   2.684   2.724   4.456 -0.3307  0.0185  0.1590
    4VAL     CB 1433   2.679   2.749   4.305  0.5319 -0.0609  0.1156
    4VAL    CG1 1434   2.820   2.768   4.248  0.5524  0.0348  0.1971
    4VAL    CG2 1435   2.601   2.644   4.226 -0.0702  0.2974  0.2259
    4VAL      C 1436   2.567   2.648   4.519 -0.3072 -0.0692  0.0968
    4VAL      O 1437   2.567   2.527   4.495  0.0285 -0.0555  0.0106
    5THR      N 1438   2.480   2.721   4.587  0.0205  0.4588 -0.0458
    5THR      H 1439   2.495   2.820   4.582 -0.4175  0.5513  0.3593
    5THR     CA 1440   2.355   2.680   4.652  0.0563  0.6004  0.1144
    5THR     CB 1441   2.353   2.683   4.805  0.1338  0.0695  0.1274
    5THR    OG1 1442   2.469   2.621   4.860 -0.3094 -1.0105 -0.1208
    5THR    HG1 1443   2.537   2.695   4.861 -1.3040  0.0526 -2.5847
    5THR    CG2 1444   2.228   2.609   4.853 -0.1862  0.3436 -0.2692
    5THR      C 1445   2.233   2.754   4.594  0.0748  0.1184 -0.5476
    5THR      O 1446   2.196   2.863   4.637 -0.0449 -0.2979  0.4350
    6ILE      N 1447   2.173   2.679   4.502  0.1100 -0.3286 -0.2091
    6ILE      H 1448   2.209   2.595   4.460  1.8908  1.0360 -1.5630
    6ILE     CA 1449   2.046   2.718   4.440 -0.0189 -0.3891  0.0129
    6ILE     CB 1450   2.062   2.732   4.288  0.3031 -0.2871  0.0557
    6ILE    CG1 1451   2.060   2.599   4.213  0.2772 -0.3027  0.0835
    6ILE    CG2 1452   2.187   2.810   4.247 -0.0424 -0.3194 -1.0849
    6ILE     CD 1453   1.920   2.587   4.153  0.1021  0.3515  0.3555
    6ILE      C 1454   1.928   2.633   4.487 -0.3802 -0.3140 -0.7495
    6ILE      O 1455   1.941   2.511   4.491 -0.0441 -0.2603 -0.0192
    7LEU      N 1456   1.818   2.701   4.520 -0.2158 -0.4251  0.0466
    7LEU      H 1457   1.831   2.799   4.538 -0.4947 -0.5021  0.6875
    7LEU     CA 1458   1.686   2.645   4.551 -0.1798 -0.6200 -0.1519
    7LEU     CB 1459   1.663   2.679   4.698 -0.3058 -0.6575 -0.1625
    7LEU     CG 1460   1.554   2.600   4.769 -0.2653 -0.3231  0.2830
    7LEU    CD1 1461   1.610   2.511   4.880  0.2291 -0.0921  0.2181
    7LEU    CD2 1462   1.423   2.665   4.815  0.0279  0.2225  0.3475
    7LEU      C 1463   1.580   2.690   4.451 -0.3320  0.3779  0.4459
    7LEU      O 1464   1.574   2.811   4.428 -0.4537  0.2705 -0.1065
    8LEU      N 1465   1.480   2.607   4.424 -0.2559  0.3327  0.2965
    8LEU      H 1466   1.492   2.513   4.457  0.0028  0.5307  0.7722
    8LEU     CA 1467   1.360   2.628   4.342 -0.1902  0.3333  0.2015
    8LEU     CB 1468   1.327   2.523   4.235  0.0371  0.1201  0.3407
    8LEU     CG 1469   1.412   2.518   4.108 -0.2874 -0.3737  0.1441
    8LEU    CD1 1470   1.553   2.462   4.128  0.1571  0.7032  0.0772
    8LEU    CD2 1471   1.334   2.427   4.013 -0.4521  0.2567 -0.3288
    8LEU      C 1472   1.238   2.625   4.434  0.1598 -0.2385  0.6525
    8LEU      O 1473   1.227   2.534   4.516 -0.7196 -0.1988  0.5868
    9GLU      N 1474   1.142   2.716   4.418  0.1771 -0.2413  0.5370
    9GLU      H 1475   1.142   2.773   4.336 -3.0270 -3.5214 -2.1161
    9GLU     CA 1476   1.013   2.726   4.488 -0.3072  0.5088 -0.4435
    9GLU     CB 1477   1.047   2.778   4.627  0.0674 -0.0831 -0.3128
    9GLU     CG 1478   1.030   2.671   4.736  0.0326  0.7114  0.4721
    9GLU     CD 1479   1.064   2.729   4.874 -0.3435  0.2761  0.7492
    9GLU    OE1 1480   1.110   2.659   4.967  0.1121 -0.4693 -0.0113
    9GLU    OE2 1481   1.044   2.848   4.903 -0.5924  0.3132  0.4338
    9GLU      C 1482   0.907   2.813   4.420 -0.4871  0.3353 -0.3859
    9GLU      O 1483   0.935   2.889   4.328  0.2536  0.4587 -0.0681
   10GLU      N 1484   0.789   2.753   4.432 -0.0635 -0.5716 -0.6452
   10GLU      H 1485   0.781   2.655   4.445  0.6616 -0.5342  0.1603
   10GLU     CA 1486   0.653   2.806   4.408  0.0769  0.1622  0.1264
   10GLU     CB 1487   0.601   2.763   4.271  0.2133 -0.2924  0.2167
   10GLU     CG 1488   0.642   2.864   4.164  0.2315 -0.4876  0.0388
   10GLU     CD 1489   0.583   2.817   4.031 -0.7450 -0.6985  0.5393
   10GLU    OE1 1490   0.474   2.872   4.004  0.0039  0.4002 -0.3185
   10GLU    OE2 1491   0.646   2.745   3.951  0.0157  0.0788  0.4233
   10GLU      C 1492   0.556   2.742   4.507  0.4777 -0.0892  0.3600
   10GLU      O 1493   0.567   2.627   4.551 -0.0041 -0.2828 -0.0134
   11GLU      N 1494   0.459   2.824   4.547  0.2062 -0.1659 -0.1301
   11GLU      H 1495   0.451   2.922   4.530 -2.9351 -0.0729  1.2482
   11GLU     CA 1496   0.351   2.785   4.639  0.1255  0.1157 -0.1063
   11GLU     CB 1497   0.391   2.815   4.783  0.4580  0.1056 -0.1971
   11GLU     CG 1498   0.319   2.719   4.877 -0.0079  0.4637 -0.1856
   11GLU     CD 1499   0.380   2.719   5.017 -0.0408 -0.3438 -0.1669
   11GLU    OE1 1500   0.498   2.682   5.035  0.0500 -0.1187 -0.2955
   11GLU    OE2 1501   0.298   2.722   5.112  0.1284  0.3100 -0.0386
   11GLU      C 1502   0.238   2.881   4.598  0.1426  0.3907  0.4858
   11GLU     O1 1503   0.260   3.004   4.593  0.1716  0.3801  0.3486
   11GLU     O2 1504   0.123   2.832   4.597 -0.0315  0.8057  0.4017
    1ACE     CA 1505   1.137   2.203   2.471  0.3356  0.0344  0.1610
    1ACE      C 1506   1.275   2.135   2.468  0.0720 -0.4968 -0.1587
    1ACE      O 1507   1.298   2.050   2.553 -0.4792 -0.2705  0.2226
    2VAL      N 1508   1.381   2.207   2.404 -0.0282 -0.3448 -0.1558
    2VAL      H 1509   1.383   2.306   2.391  0.8799 -0.5942 -2.4416
    2VAL     CA 1510   1.511   2.142   2.381  0.2258  0.3122 -0.6246
    2VAL     CB 1511   1.526   2.084   2.241  0.1767 -0.7731 -0.1923
    2VAL    CG1 1512   1.396   2.064   2.161 -0.1739  0.4815  0.0530
    2VAL    CG2 1513   1.638   2.144   2.156 -0.5905  0.1364 -0.5784
    2VAL      C 1514   1.629   2.219   2.439  0.3847 -0.1913 -0.2682
    2VAL      O 1515   1.624   2.342   2.444 -0.2037 -0.2304  0.0812
    3VAL      N 1516   1.723   2.151   2.504  0.3002  0.2770  0.3573
    3VAL      H 1517   1.722   2.051   2.494  0.2536  0.2015  1.0954
    3VAL     CA 1518   1.841   2.216   2.563  0.5331 -0.1069  0.3217
    3VAL     CB 1519   1.842   2.152   2.703 -0.0202  0.6874  0.7003
    3VAL    CG1 1520   1.935   2.236   2.790  0.4918  0.6110  0.2379
    3VAL    CG2 1521   1.708   2.174   2.772 -0.2355  0.3160  0.4041
    3VAL      C 1522   1.970   2.173   2.493  0.3836  0.6432 -0.4265
    3VAL      O 1523   1.994   2.054   2.472  0.1366  0.4438  0.3739
    4VAL      N 1524   2.032   2.269   2.425  0.6753  0.7288 -0.0455
    4VAL      H 1525   2.002   2.364   2.424 -2.7642 -0.2207  0.6051
    4VAL     CA 1526   2.158   2.238   2.356  0.6520 -0.0110  0.2271
    4VAL     CB 1527   2.161   2.211   2.205  0.9416 -0.0185  0.2321
    4VAL    CG1 1528   2.064   2.307   2.135  0.6789 -0.2320  0.3018
    4VAL    CG2 1529   2.295   2.192   2.134  0.5312 -0.0947 -0.5335
    4VAL      C 1530   2.274   2.323   2.409  0.5527  0.1073  0.2550
    4VAL      O 1531   2.288   2.444   2.396  0.4220  0.1109  0.1428
    5THR      N 1532   2.348   2.255   2.497  0.2821 -0.3057  0.1648
    5THR      H 1533   2.310   2.171   2.537  0.2580 -0.3632  0.0234
    5THR     CA 1534   2.467   2.306   2.566  0.4559 -0.2660 -0.1632
    5THR     CB 1535   2.466   2.268   2.714  0.4252 -0.2223 -0.1523
    5THR    OG1 1536   2.353   2.323   2.782  0.1333  0.0274 -0.8336
    5THR    HG1 1537   2.376   2.413   2.818 -0.4963  0.5091 -1.6101
    5THR    CG2 1538   2.596   2.306   2.787  0.5755  0.6768 -0.8706
    5THR      C 1539   2.588   2.233   2.508  0.4520  0.0781 -0.6053
    5THR      O 1540   2.600   2.112   2.524  0.4077  0.1312 -0.1549
    6ILE      N 1541   2.688   2.312   2.467  0.6056  0.4173  0.3929
    6ILE      H 1542   2.689   2.410   2.485  0.7120  0.4762  0.0646
    6ILE     CA 1543   2.809   2.254   2.407  0.1032  0.1977 -0.4265
    6ILE     CB 1544   2.805   2.251   2.254  0.3079 -0.1240 -0.4274
    6ILE    CG1 1545   2.804   2.381   2.172 -0.4939 -0.3277 -0.7457
    6ILE    CG2 1546   2.686   2.173   2.199 -0.1034  0.0992  0.1285
    6ILE     CD 1547   2.951   2.414   2.143 -0.4383  0.6707  0.5677
    6ILE      C 1548   2.936   2.311   2.471 -0.0066 -0.0171 -0.0092
    6ILE      O 1549   2.945   2.431   2.496 -0.0288 -0.1061  0.4234
    7LEU      N 1550   3.034   2.222   2.478 -0.4448 -0.4744  0.3848
    7LEU      H 1551   3.040   2.135   2.428 -2.2120  0.3192 -1.3104
    7LEU     CA 1552   3.160   2.256   2.547 -0.3501  0.1548 -0.0854
    7LEU     CB 1553   3.182   2.169   2.671  0.2887  0.6021  0.1173
    7LEU     CG 1554   3.289   2.233   2.759  0.2171  0.4573  0.3104
    7LEU    CD1 1555   3.233   2.319   2.873 -0.0106  0.6659  0.0406
    7LEU    CD2 1556   3.391   2.124   2.793 -0.0324  0.0281 -0.3088
    7LEU      C 1557   3.278   2.240   2.451 -0.1347  0.1094  0.1880
    7LEU      O 1558   3.299   2.135   2.391 -0.0480  0.3461 -0.1990
    8LEU      N 1559   3.348   2.351   2.427  0.1779 -0.1208  0.0187
    8LEU      H 1560   3.350   2.428   2.492  0.7593 -0.0962 -0.0257
    8LEU     CA 1561   3.447   2.361   2.320 -0.1164 -0.2423 -0.2660
    8LEU     CB 1562   3.395   2.453   2.210 -0.1597  0.1438  0.0753
    8LEU     CG 1563   3.358   2.368   2.088  0.2084  0.2398 -0.1058
    8LEU    CD1 1564   3.272   2.242   2.105  0.1220  0.3197  0.0520
    8LEU    CD2 1565   3.282   2.470   2.002 -0.4850  0.0189  0.2345
    8LEU      C 1566   3.586   2.400   2.370 -0.5443  0.5578  0.3201
    8LEU      O 1567   3.616   2.516   2.398  0.5747  0.3381  0.0910
    9GLU      N 1568   3.658   2.295   2.409 -0.2318  0.6899  0.1101
    9GLU      H 1569   3.640   2.202   2.376 -2.4073  0.0095  2.8184
    9GLU     CA 1570   3.779   2.298   2.492  0.1355 -0.3285 -0.3675
    9GLU     CB 1571   3.736   2.269   2.636 -0.1110  0.1656 -0.3398
    9GLU     CG 1572   3.846   2.276   2.742 -0.3507  0.1477 -0.0899
    9GLU     CD 1573   3.786   2.245   2.879 -0.3299 -0.2395 -0.1681
    9GLU    OE1 1574   3.690   2.315   2.918 -0.1214  0.1152 -0.2847
    9GLU    OE2 1575   3.853   2.174   2.958 -0.3690 -0.3870 -0.2672
    9GLU      C 1576   3.903   2.224   2.442  0.5443 -0.3616  0.6830
    9GLU      O 1577   3.892   2.103   2.418 -0.2320  0.0133 -0.9793
   10GLU      N 1578   4.018   2.286   2.468  0.2158  0.2094  0.7804
   10GLU      H 1579   4.008   2.376   2.511 -1.5034  0.0064  0.8920
   10GLU     CA 1580   4.149   2.241   2.418 -0.2151  0.0934 -0.2863
   10GLU     CB 1581   4.163   2.293   2.275 -0.1042  0.6604 -0.0740
   10GLU     CG 1582   4.261   2.210   2.192 -0.0358  0.1725  0.4829
   10GLU     CD 1583   4.252   2.258   2.047 -0.2556 -0.1722  0.3824
   10GLU    OE1 1584   4.341   2.337   2.010 -0.1980 -0.4343 -0.0491
   10GLU    OE2 1585   4.159   2.211   1.977  0.0337 -0.0992 -0.0563
   10GLU      C 1586   4.261   2.288   2.511 -0.2968 -0.0737 -0.1032
   10GLU      O 1587   4.272   2.407   2.539  0.0449 -0.1346  0.0287
   11GLU      N 1588   4.327   2.193   2.577 -0.0260  0.0689 -0.1671
   11GLU      H 1589   4.308   2.095   2.565  0.1401  0.3302 -3.1447
   11GLU     CA 1590   4.432   2.225   2.674 -0.4807  0.1408  0.3075
   11GLU     CB 1591   4.394   2.159   2.807 -0.4809  0.0896  0.2820
   11GLU     CG 1592   4.472   2.215   2.926  0.0583 -0.2638  0.0995
   11GLU     CD 1593   4.400   2.202   3.060 -0.0505  0.0316  0.0701
   11GLU    OE1 1594   4.277   2.181   3.056 -0.0461  0.0381 -0.1056
   11GLU    OE2 1595   4.462   2.239   3.163  0.6616  0.2752 -0.4349
   11GLU      C 1596   4.572   2.180   2.631 -0.4373  0.4034  0.1692
   11GLU     O1 1597   4.606   2.060   2.618 -0.1494  0.4387  0.5872
   11GLU     O2 1598   4.657   2.272   2.628 -0.2757  0.2441 -0.1491
    1ACE     CA 1599   3.770   2.723   2.704  0.2785  0.0272  0.3192
    1ACE      C 1600   3.638   2.796   2.679  0.4712  0.2719  0.0145
    1ACE      O 1601   3.604   2.885   2.757  0.5779  0.5392 -0.2428
    2VAL      N 1602   3.552   2.752   2.573  0.2229  0.6409  0.0600
    2VAL      H 1603   3.586   2.683   2.510  0.4706  2.2219 -1.6053
    2VAL     CA 1604   3.423   2.816   2.542 -0.3962 -0.3125  0.6198
    2VAL     CB 1605   3.427   2.878   2.403  0.0518 -0.1800  0.6913
    2VAL    CG1 1606   3.549   2.970   2.391 -0.1870  0.1000  0.3599
    2VAL    CG2 1607   3.435   2.777   2.288 -0.2261  0.0202  0.4946
    2VAL      C 1608   3.296   2.733   2.564 -0.6252 -0.0300  0.3627
    2VAL      O 1609   3.285   2.625   2.507 -0.2719  0.2795 -0.3109
    3VAL      N 1610   3.199   2.806   2.619 -0.3703  0.5884  0.0052
    3VAL      H 1611   3.218   2.889   2.670  0.5494  1.1104 -1.1313
    3VAL     CA 1612   3.068   2.742   2.641 -0.1620  0.0931 -0.1683
    3VAL     CB 1613   3.049   2.735   2.792  0.5515  0.2992 -0.0655
    3VAL    CG1 1614   2.921   2.668   2.842  0.5602  0.0028 -0.4407
    3VAL    CG2 1615   3.171   2.665   2.851 -0.0121 -0.2424  0.4690
    3VAL      C 1616   2.956   2.820   2.571 -0.0648  0.2898 -0.1062
    3VAL      O 1617   2.965   2.938   2.537 -0.2811  0.0597 -0.9884
    4VAL      N 1618   2.851   2.745   2.537  0.1424  0.0910 -0.3080
    4VAL      H 1619   2.854   2.647   2.556 -0.8747  0.1025 -0.0575
    4VAL     CA 1620   2.723   2.795   2.485 -0.2504 -0.2807  0.2971
    4VAL     CB 1621   2.729   2.818   2.334  0.2690 -0.2271  0.3249
    4VAL    CG1 1622   2.793   2.703   2.256  0.2452  0.2545 -0.4122
    4VAL    CG2 1623   2.589   2.859   2.287  0.1222 -0.2130  0.7748
    4VAL      C 1624   2.610   2.701   2.527 -0.3649 -0.2447  0.0684
    4VAL      O 1625   2.621   2.584   2.491 -0.8301 -0.2786  0.0260
    5THR      N 1626   2.550   2.737   2.640 -0.6298 -0.1651 -0.0963
    5THR      H 1627   2.594   2.797   2.706  2.2511 -0.6527 -1.4273
    5THR     CA 1628   2.416   2.684   2.669 -0.4256 -0.6909 -0.1087
    5THR     CB 1629   2.380   2.671   2.817 -0.2833  0.0448 -0.0053
    5THR    OG1 1630   2.472   2.579   2.877  0.1931  0.1233 -0.6085
    5THR    HG1 1631   2.470   2.583   2.976  1.1201  0.2216 -0.5900
    5THR    CG2 1632   2.231   2.640   2.837 -0.4401  0.5287 -0.3958
    5THR      C 1633   2.315   2.773   2.595 -0.0044  0.1196  0.2842
    5THR      O 1634   2.312   2.895   2.610  0.2982  0.1342  0.2333
    6ILE      N 1635   2.236   2.703   2.514  0.3795 -0.0691  0.0649
    6ILE      H 1636   2.245   2.604   2.507 -0.3770 -0.1252 -0.2271
    6ILE     CA 1637   2.117   2.759   2.448  0.5619  0.1928 -0.0458
    6ILE     CB 1638   2.127   2.785   2.298  0.6120  0.0970 -0.0593
    6ILE    CG1 1639   2.125   2.658   2.212  0.1184 -0.0963  0.2342
    6ILE    CG2 1640   2.253   2.863   2.261  0.6928 -0.0519 -0.0986
    6ILE     CD 1641   1.986   2.641   2.149  0.2836 -0.2521 -0.0923
    6ILE      C 1642   1.988   2.685   2.489  0.1930  0.3948 -0.8265
    6ILE      O 1643   1.972   2.564   2.478  0.6460  0.2434  0.0786
    7LEU      N 1644   1.890   2.772   2.511 -0.0820 -0.1337  0.0718
    7LEU      H 1645   1.893   2.872   2.505  1.3685  0.3053  4.3530
    7LEU     CA 1646   1.751   2.737   2.543 -0.0966  0.0853  0.2575
    7LEU     CB 1647   1.709   2.805   2.673 -0.3818  0.1266  0.1442
    7LEU     CG 1648   1.575   2.758   2.731 -0.5425  0.1330 -0.2184
    7LEU    CD1 1649   1.591   2.628   2.810 -0.4380  0.2111 -0.1107
    7LEU    CD2 1650   1.525   2.866   2.827 -0.6766  0.0251 -0.1668
    7LEU      C 1651   1.643   2.759   2.437  0.3648 -0.5734 -0.3577
    7LEU      O 1652   1.637   2.859   2.365  0.2942 -0.3269 -0.0087
    8LEU      N 1653   1.561   2.655   2.425  0.0598 -0.3819  0.0824
    8LEU      H 1654   1.586   2.568   2.468 -0.5518  0.5313  2.4789
    8LEU     CA 1655   1.439   2.657   2.343  0.0883 -0.0930  0.0480
    8LEU     CB 1656   1.424   2.537   2.250 -0.0777 -0.1338  0.1264
    8LEU     CG 1657   1.524   2.531   2.135 -0.0910 -0.3111  0.1233
    8LEU    CD1 1658   1.669   2.501   2.173  0.1048  0.3376 -0.1009
    8LEU    CD2 1659   1.468   2.438   2.027 -0.4118 -0.2747  0.2563
    8LEU      C 1660   1.310   2.659   2.426 -0.0631  0.1210 -0.1893
    8LEU      O 1661   1.295   2.566   2.505  0.2462 -0.2585 -0.5729
    9GLU      N 1662   1.212   2.746   2.402  0.1816  0.3087 -0.5013
    9GLU      H 1663   1.212   2.803   2.319  0.6691  1.0098 -0.0304
    9GLU     CA 1664   1.088   2.756   2.480  0.6596 -0.0086  0.3095
    9GLU     CB 1665   1.118   2.816   2.617 -0.4350  0.8821  0.1691
    9GLU     CG 1666   1.000   2.806   2.714 -0.2282  0.5049  0.3834
    9GLU     CD 1667   1.035   2.824   2.861 -0.2230  0.5793  0.3726
    9GLU    OE1 1668   0.968   2.752   2.939  0.1525 -0.4618 -0.2543
    9GLU    OE2 1669   1.146   2.873   2.891  0.0519 -0.2097  0.6741
    9GLU      C 1670   0.989   2.849   2.410  0.6869  0.0525  0.3533
    9GLU      O 1671   1.026   2.940   2.336  0.1623  0.1127  0.1616
   10GLU      N 1672   0.863   2.808   2.420  0.4185  0.7418 -0.1563
   10GLU      H 1673   0.848   2.709   2.424  0.4211  0.5555 -2.9374
   10GLU     CA 1674   0.736   2.863   2.370  0.2286  0.2318 -0.2389
   10GLU     CB 1675   0.720   2.830   2.221 -0.0729 -0.2767 -0.0955
   10GLU     CG 1676   0.696   2.963   2.148  0.2111  0.0539  0.4057
   10GLU     CD 1677   0.685   2.917   2.003  0.1027  0.3229  0.3297
   10GLU    OE1 1678   0.575   2.867   1.972 -0.0695  0.6826  0.3460
   10GLU    OE2 1679   0.777   2.922   1.917  0.2851  0.1037  0.5136
   10GLU      C 1680   0.619   2.802   2.448  0.3255 -0.0674 -0.3288
   10GLU      O 1681   0.591   2.683   2.432  0.3134 -0.0649 -0.3274
   11GLU      N 1682   0.578   2.887   2.541 -0.1388 -0.3666 -0.2565
   11GLU      H 1683   0.612   2.981   2.543  1.8167 -1.0436  0.3768
   11GLU     CA 1684   0.465   2.860   2.631 -0.0357 -0.4046 -0.1394
   11GLU     CB 1685   0.531   2.840   2.768  0.1143  0.4783 -0.0762
   11GLU     CG 1686   0.434   2.788   2.874  0.8544 -0.3633  0.2037
   11GLU     CD 1687   0.496   2.744   3.007 -0.2241  0.2292  0.9228
   11GLU    OE1 1688   0.614   2.781   3.026  0.1080 -0.4001  0.1673
   11GLU    OE2 1689   0.436   2.666   3.083 -0.6340 -0.2080  0.1608
   11GLU      C 1690   0.344   2.951   2.615  0.2192  0.1223  0.8562
   11GLU     O1 1691   0.358   3.064   2.563  0.3257 -0.1297  0.3285
   11GLU     O2 1692   0.237   2.888   2.631  0.1816 -0.3060 -0.8790
    1ACE     CA 1693   3.851   2.328   1.372 -0.8362  0.3200  0.1527
    1ACE      C 1694   3.717   2.264   1.406 -0.4082 -0.6360  0.0740
    1ACE      O 1695   3.689   2.149   1.371  0.2781 -0.8484  0.2069
    2VAL      N 1696   3.623   2.350   1.472  0.5139  0.3706  0.0940
    2VAL      H 1697   3.640   2.448   1.481 -2.4897  0.9066  1.1023
    2VAL     CA 1698   3.497   2.302   1.530  0.3575  0.1661 -0.4039
    2VAL     CB 1699   3.511   2.292   1.682  0.2202  0.3582 -0.3795
    2VAL    CG1 1700   3.590   2.401   1.755 -0.3919  0.7444 -0.2838
    2VAL    CG2 1701   3.387   2.242   1.756  0.2393  0.7634 -0.0687
    2VAL      C 1702   3.381   2.391   1.487 -0.1915 -0.1943  0.3161
    2VAL      O 1703   3.386   2.513   1.491  0.4697 -0.2238  0.4273
    3VAL      N 1704   3.273   2.324   1.447  0.0595 -0.0381 -0.6315
    3VAL      H 1705   3.282   2.228   1.423  1.7526  0.1219 -0.7141
    3VAL     CA 1706   3.153   2.395   1.399  0.0325  0.0984 -0.3606
    3VAL     CB 1707   3.117   2.349   1.258  0.3220 -0.4021 -0.2724
    3VAL    CG1 1708   3.005   2.438   1.205  0.0692 -0.1028  0.7448
    3VAL    CG2 1709   3.237   2.345   1.163  0.2715 -0.3484 -0.3388
    3VAL      C 1710   3.037   2.344   1.485  0.2011  0.1372 -0.1098
    3VAL      O 1711   3.043   2.229   1.530  0.2782  0.2684  0.2225
    4VAL      N 1712   2.952   2.436   1.530 -0.3424 -0.3117 -0.2166
    4VAL      H 1713   2.964   2.534   1.513 -1.3399 -0.1043  0.2042
    4VAL     CA 1714   2.828   2.401   1.600 -0.0423  0.0271  0.4857
    4VAL     CB 1715   2.837   2.403   1.753 -0.5146  0.4611  0.5115
    4VAL    CG1 1716   2.950   2.498   1.791  0.0101 -0.1252  0.4402
    4VAL    CG2 1717   2.711   2.434   1.835 -0.7666  0.6753  0.0498
    4VAL      C 1718   2.704   2.469   1.542  0.3064  0.0265 -0.2667
    4VAL      O 1719   2.697   2.592   1.533 -0.1361  0.0179 -0.1076
    5THR      N 1720   2.638   2.409   1.444  0.4790  0.0464 -0.3960
    5THR      H 1721   2.676   2.327   1.402  1.2170 -0.6394  1.5164
    5THR     CA 1722   2.506   2.443   1.389  0.2239 -0.1215  0.1024
    5THR     CB 1723   2.529   2.410   1.241 -0.0070  0.0086  0.0361
    5THR    OG1 1724   2.624   2.502   1.187  0.1357  0.0919  0.4247
    5THR    HG1 1725   2.666   2.558   1.258 -0.3072  0.1424  0.6488
    5THR    CG2 1726   2.407   2.397   1.150 -0.2234 -0.2146  0.3559
    5THR      C 1727   2.392   2.363   1.452 -0.0691  0.1476 -0.0774
    5THR      O 1728   2.388   2.242   1.434 -0.1067 -0.0439  1.0990
    6ILE      N 1729   2.312   2.432   1.533 -0.0149 -0.1371  0.2221
    6ILE      H 1730   2.344   2.514   1.581  0.6818  0.1735 -0.7441
    6ILE     CA 1731   2.181   2.388   1.582 -0.2476  0.1615 -0.1299
    6ILE     CB 1732   2.161   2.376   1.733  0.1729  0.4057 -0.0522
    6ILE    CG1 1733   2.212   2.485   1.828  0.4901  0.0821  0.1520
    6ILE    CG2 1734   2.215   2.237   1.767 -0.0142  0.3757  0.1334
    6ILE     CD 1735   2.365   2.493   1.826  0.4692  0.6163  0.6495
    6ILE      C 1736   2.059   2.463   1.528 -0.5287 -0.0885  0.1460
    6ILE      O 1737   2.052   2.586   1.529  0.0169 -0.0494 -0.2481
    7LEU      N 1738   1.961   2.381   1.492 -0.1743 -0.2280 -0.5247
    7LEU      H 1739   1.972   2.282   1.483 -1.9757 -0.6367  1.1220
    7LEU     CA 1740   1.833   2.428   1.437 -0.3957 -0.4551 -0.2086
    7LEU     CB 1741   1.803   2.350   1.309 -0.6728 -0.1900 -0.3064
    7LEU     CG 1742   1.717   2.427   1.209 -0.2577 -0.1973 -0.6709
    7LEU    CD1 1743   1.760   2.384   1.068  0.1755  0.1590 -0.6505
    7LEU    CD2 1744   1.572   2.385   1.231  0.0536 -0.9959 -0.1044
    7LEU      C 1745   1.726   2.421   1.546 -0.0888 -0.1179  0.1169
    7LEU      O 1746   1.708   2.324   1.620 -0.3003  0.1166  0.3757
    8LEU      N 1747   1.651   2.527   1.570  0.1114 -0.0602  0.4945
    8LEU      H 1748   1.668   2.619   1.535 -1.0835  0.4650  1.2011
    8LEU     CA 1749   1.552   2.530   1.679 -0.2597 -0.1830  0.1640
    8LEU     CB 1750   1.591   2.647   1.770  0.4685  0.1321 -0.5505
    8LEU     CG 1751   1.731   2.667   1.828  0.2554  0.1603 -0.0473
    8LEU    CD1 1752   1.849   2.683   1.732 -0.2821  0.9397 -0.5873
    8LEU    CD2 1753   1.720   2.781   1.930  0.2332 -0.4036  0.5932
    8LEU      C 1754   1.414   2.556   1.618  0.0300 -0.3879 -0.5885
    8LEU      O 1755   1.391   2.658   1.554  0.1841 -0.1578 -0.2793
    9GLU      N 1756   1.328   2.455   1.626 -0.4127  0.0306  0.0451
    9GLU      H 1757   1.348   2.367   1.667 -3.4802  0.0036  1.7568
    9GLU     CA 1758   1.201   2.451   1.551 -0.3185  0.1517 -0.1211
    9GLU     CB 1759   1.230   2.416   1.404 -0.0944 -0.4904  0.0730
    9GLU     CG 1760   1.121   2.461   1.307  0.0743 -0.2509 -0.0065
    9GLU     CD 1761   1.191   2.435   1.174 -0.0824  0.1754 -0.1736
    9GLU    OE1 1762   1.227   2.527   1.097  0.0878 -0.2956 -0.6694
    9GLU    OE2 1763   1.229   2.318   1.148 -0.0805  0.1065  0.1353
    9GLU      C 1764   1.098   2.352   1.606 -0.1185 -0.2943 -0.5356
    9GLU      O 1765   1.125   2.242   1.654 -0.1960  0.1133  0.4722
   10GLU      N 1766   0.971   2.392   1.600  0.1386  0.6930  0.2768
   10GLU      H 1767   0.958   2.491   1.593  0.3537  0.6620 -0.8727
   10GLU     CA 1768   0.855   2.313   1.643  0.2506  0.4546  0.1455
   10GLU     CB 1769   0.846   2.336   1.794  0.3335 -0.0886  0.2327
   10GLU     CG 1770   0.715   2.295   1.863  0.2360  0.0369  0.1213
   10GLU     CD 1771   0.691   2.362   1.999 -0.1056 -0.3814  0.2670
   10GLU    OE1 1772   0.677   2.486   2.002 -0.4223 -0.4012 -0.2622
   10GLU    OE2 1773   0.673   2.283   2.094  0.6679 -0.4726  0.3456
   10GLU      C 1774   0.733   2.354   1.560  0.2610  0.2930  0.0513
   10GLU      O 1775   0.701   2.469   1.529  0.1691  0.2675  0.0524
   11GLU      N 1776   0.670   2.260   1.490  0.4682  0.1763  0.0198
   11GLU      H 1777   0.674   2.165   1.521  1.4802  1.0926  3.0733
   11GLU     CA 1778   0.570   2.275   1.384  0.2035 -0.2546  0.2039
   11GLU     CB 1779   0.644   2.271   1.251  0.3103 -0.3608  0.2671
   11GLU     CG 1780   0.550   2.278   1.131  0.5250  0.2571  0.1286
   11GLU     CD 1781   0.616   2.267   0.993  0.1309  0.6529 -0.0919
   11GLU    OE1 1782   0.741   2.261   0.993  0.1120  0.2662 -0.4029
   11GLU    OE2 1783   0.543   2.296   0.895  0.0353  0.1769 -0.1635
   11GLU      C 1784   0.458   2.173   1.404 -0.0674 -0.0553 -0.2672
   11GLU     O1 1785   0.496   2.054   1.414 -0.5487 -0.2112 -0.2877
   11GLU     O2 1786   0.344   2.215   1.433  0.0250 -0.2246  0.3556
    1ACE     CA 1787   1.200   2.924   1.353  0.4410 -0.1100 -0.4051
    1ACE      C 1788   1.335   2.995   1.367  0.2077  0.2123  0.2812
    1ACE      O 1789   1.391   3.063   1.282  0.4958  0.0611  0.3485
    2VAL      N 1790   1.409   2.933   1.473 -0.1929 -0.2703  0.2821
    2VAL      H 1791   1.401   2.836   1.495  0.2219 -0.2971  0.3248
    2VAL     CA 1792   1.534   2.996   1.519 -0.1791 -0.2517  0.2194
    2VAL     CB 1793   1.510   3.061   1.655  0.1570  0.1569  0.0826
    2VAL    CG1 1794   1.407   2.992   1.744 -0.4515 -0.1545 -0.8536
    2VAL    CG2 1795   1.642   3.076   1.732  0.1769 -0.1623  0.1134
    2VAL      C 1796   1.656   2.906   1.496 -0.2267 -0.2267 -0.1331
    2VAL      O 1797   1.652   2.785   1.475  0.1182 -0.2777  0.1068
    3VAL      N 1798   1.765   2.978   1.475 -0.3756 -0.1368 -0.6273
    3VAL      H 1799   1.759   3.077   1.485  1.3589 -0.0703  0.2770
    3VAL     CA 1800   1.896   2.918   1.443  0.0179  0.2310  0.2439
    3VAL     CB 1801   1.922   2.916   1.292  0.1516  0.3026  0.2663
    3VAL    CG1 1802   2.067   2.904   1.244 -0.0725 -0.4313 -0.2446
    3VAL    CG2 1803   1.828   2.815   1.226  0.2932 -0.0336  0.5744
    3VAL      C 1804   2.015   2.976   1.519 -0.1741  0.3783  0.4333
    3VAL      O 1805   2.039   3.096   1.511 -0.0588  0.3074 -0.3197
    4VAL      N 1806   2.105   2.885   1.556  0.1855  0.4861 -0.1566
    4VAL      H 1807   2.079   2.790   1.538  0.4240  0.7328 -1.9604
    4VAL     CA 1808   2.231   2.918   1.623  0.0639 -0.0318  0.3396
    4VAL     CB 1809   2.235   2.937   1.775 -0.2898  0.3420  0.3039
    4VAL    CG1 1810   2.167   2.823   1.851  0.1905  0.1175  0.4015
    4VAL    CG2 1811   2.381   2.940   1.819 -0.0671 -0.8581 -0.2969
    4VAL      C 1812   2.345   2.837   1.561 -0.0906 -0.1523  0.2138
    4VAL      O 1813   2.369   2.722   1.600  0.1028 -0.2863 -0.2995
    5THR      N 1814   2.411   2.913   1.475 -0.2906 -0.5907 -0.3318
    5THR      H 1815   2.401   3.013   1.471  1.0715 -0.3680  1.2448
    5THR     CA 1816   2.523   2.854   1.400  0.0489 -0.0347 -0.2688
    5THR     CB 1817   2.499   2.873   1.250  0.0332  0.1569 -0.2418
    5THR    OG1 1818   2.396   2.782   1.210 -0.2560  0.4487 -0.1749
    5THR    HG1 1819   2.337   2.780   1.290 -0.1691 -0.0885 -0.1201
    5THR    CG2 1820   2.628   2.837   1.177  0.0187 -0.3803 -0.0035
    5THR      C 1821   2.648   2.932   1.439 -0.1785 -0.0265  0.4673
    5THR      O 1822   2.649   3.053   1.418 -0.3816 -0.0982  0.0134
    6ILE      N 1823   2.737   2.857   1.504  0.0735 -0.2804 -0.1608
    6ILE      H 1824   2.707   2.767   1.534 -2.2954  0.6591  0.5378
    6ILE     CA 1825   2.872   2.895   1.548  0.0966 -0.4028 -0.1279
    6ILE     CB 1826   2.892   2.912   1.699 -0.4291  0.3990 -0.1443
    6ILE    CG1 1827   2.786   2.830   1.771 -0.3705  0.0317 -0.4702
    6ILE    CG2 1828   2.914   3.061   1.724  0.1527  0.2776  0.0804
    6ILE     CD 1829   2.812   2.859   1.919  0.4252 -0.0941 -0.5826
    6ILE      C 1830   2.987   2.812   1.490  0.3490 -0.5724  0.6066
    6ILE      O 1831   2.970   2.698   1.446  0.2397  0.1734 -1.4052
    7LEU      N 1832   3.092   2.883   1.448 -0.4507  0.0092 -0.4712
    7LEU      H 1833   3.099   2.982   1.447 -0.9169  0.0425 -1.2662
    7LEU     CA 1834   3.213   2.816   1.398  0.0813  0.5120  0.1253
    7LEU     CB 1835   3.239   2.850   1.251  0.6965  0.5743  0.2472
    7LEU     CG 1836   3.341   2.764   1.178  0.3111 -0.2407  0.6613
    7LEU    CD1 1837   3.302   2.750   1.031 -0.4013 -0.2945  0.8546
    7LEU    CD2 1838   3.490   2.800   1.171  0.0637  0.8099  0.7290
    7LEU      C 1839   3.336   2.866   1.474  0.4489  0.2388 -0.2823
    7LEU      O 1840   3.346   2.987   1.495 -0.5744  0.2885 -0.0235
    8LEU      N 1841   3.418   2.776   1.527 -0.1729 -0.1429  0.0465
    8LEU      H 1842   3.405   2.677   1.517 -2.8108  0.2570 -1.3095
    8LEU     CA 1843   3.545   2.810   1.592  0.0563  0.1919 -0.5714
    8LEU     CB 1844   3.560   2.737   1.726  0.1107  0.1284 -0.6121
    8LEU     CG 1845   3.492   2.807   1.843 -0.1459 -0.3798 -0.4552
    8LEU    CD1 1846   3.339   2.810   1.837 -0.1726 -0.2138  0.2192
    8LEU    CD2 1847   3.536   2.729   1.967  0.1606  0.6239  0.0732
    8LEU      C 1848   3.665   2.759   1.511 -0.0566 -0.2876 -0.4339
    8LEU      O 1849   3.666   2.643   1.468  0.1098 -0.5354  0.2204
    9GLU      N 1850   3.771   2.838   1.524  0.0183 -0.5205  0.4398
    9GLU      H 1851   3.766   2.924   1.574 -0.5050 -0.8820  1.0352
    9GLU     CA 1852   3.893   2.820   1.444 -0.2812  0.1319 -0.1724
    9GLU     CB 1853   3.849   2.832   1.298 -0.2933  0.8662 -0.1150
    9GLU     CG 1854   3.936   2.749   1.203 -0.1690  0.9554 -0.0787
    9GLU     CD 1855   3.893   2.740   1.057 -0.1001 -0.1691 -0.0392
    9GLU    OE1 1856   3.892   2.631   0.995  0.4301 -0.3822  0.3229
    9GLU    OE2 1857   3.853   2.849   1.010  0.1657 -0.0374  0.0416
    9GLU      C 1858   4.009   2.917   1.469 -0.3130 -0.0356  0.6692
    9GLU      O 1859   4.004   3.034   1.430  0.6621 -0.1515  0.1547
   10GLU      N 1860   4.114   2.847   1.509 -0.0069 -0.1156 -0.2522
   10GLU      H 1861   4.117   2.747   1.502  1.3696 -0.0226 -1.3985
   10GLU     CA 1862   4.245   2.909   1.535 -0.0204 -0.0978 -0.2288
   10GLU     CB 1863   4.283   2.879   1.680 -0.1195  0.0393 -0.1748
   10GLU     CG 1864   4.377   2.985   1.738 -0.1916 -0.1589  0.3180
   10GLU     CD 1865   4.448   2.946   1.867 -0.1793  0.1715  0.4132
   10GLU    OE1 1866   4.391   2.871   1.950  0.0809 -0.1835  0.2768
   10GLU    OE2 1867   4.559   2.998   1.890 -0.0184  0.0380 -0.0617
   10GLU      C 1868   4.351   2.845   1.445  0.1033  0.2056 -0.3000
   10GLU      O 1869   4.349   2.725   1.420 -0.0073  0.1338  0.0438
   11GLU      N 1870   4.437   2.930   1.388  0.0825  0.4292 -0.0015
   11GLU      H 1871   4.426   3.028   1.404  0.6281  0.6947 -1.1456
   11GLU     CA 1872   4.542   2.896   1.292  0.1280  0.6977 -0.0456
   11GLU     CB 1873   4.481   2.893   1.152  0.2364  0.3966 -0.0856
   11GLU     CG 1874   4.556   2.816   1.042  0.2213 -0.0978  0.2483
   11GLU     CD 1875   4.479   2.798   0.912 -0.2226  1.4544  0.2780
   11GLU    OE1 1876   4.363   2.750   0.918  0.2576  0.2624  0.2547
   11GLU    OE2 1877   4.545   2.824   0.809  0.0449 -0.9850 -0.2227
   11GLU      C 1878   4.667   2.985   1.302  0.7731 -0.2601  0.5827
   11GLU     O1 1879   4.650   3.092   1.364 -0.1230 -0.3690  0.5386
   11GLU     O2 1880   4.774   2.934   1.263  0.4278  0.0509 -0.8195
    1ACE     CA 1881   1.109   2.085   6.508  0.1147  0.0253 -0.2522
    1ACE      C 1882   1.253   2.035   6.490  0.0400 -0.2692 -0.0277
    1ACE      O 1883   1.314   1.987   6.586  0.2769  0.2431  0.0838
    2VAL      N 1884   1.320   2.053   6.366  0.2589 -0.2516  0.0928
    2VAL      H 1885   1.272   2.103   6.294 -0.0625  0.2238  0.6332
    2VAL     CA 1886   1.459   2.017   6.331  0.0854 -0.6114 -0.2356
    2VAL     CB 1887   1.467   2.006   6.179 -0.4529  0.2980 -0.3406
    2VAL    CG1 1888   1.372   1.905   6.113  0.2979 -0.9078  0.3840
    2VAL    CG2 1889   1.478   2.135   6.098  0.0438  0.4130 -0.0893
    2VAL      C 1890   1.574   2.098   6.391 -0.8228  0.0779  0.6199
    2VAL      O 1891   1.599   2.218   6.377 -0.0916 -0.1382 -0.0212
    3VAL      N 1892   1.664   2.013   6.439  0.0843  0.5335 -0.2393
    3VAL      H 1893   1.672   1.917   6.413  0.7170  0.5278 -0.0571
    3VAL     CA 1894   1.778   2.070   6.513  0.0611  0.2554  0.0123
    3VAL     CB 1895   1.782   2.030   6.661  0.0872  0.0673 -0.0404
    3VAL    CG1 1896   1.886   2.113   6.736  0.0008 -0.2168  0.3957
    3VAL    CG2 1897   1.640   2.036   6.717  0.1840 -0.1354  0.2277
    3VAL      C 1898   1.907   2.023   6.447  0.1117  0.1997  0.1497
    3VAL      O 1899   1.964   1.918   6.480 -0.0154  0.2664  0.5858
    4VAL      N 1900   1.961   2.126   6.383  0.1653  0.5848  0.8054
    4VAL      H 1901   1.916   2.215   6.374  0.4899  0.7936  1.2469
    4VAL     CA 1902   2.097   2.112   6.328 -0.0813  0.0903  0.3084
    4VAL     CB 1903   2.106   2.094   6.176 -0.2696 -0.4404  0.3573
    4VAL    CG1 1904   1.997   2.178   6.108 -0.1487 -0.2767  0.3659
    4VAL    CG2 1905   2.243   2.141   6.126 -0.3318 -0.0503  0.5475
    4VAL      C 1906   2.191   2.208   6.400  0.0481  0.1907  0.0092
    4VAL      O 1907   2.202   2.329   6.384  0.0976  0.1258 -0.4682
    5THR      N 1908   2.258   2.149   6.499  0.6581  0.2329 -0.3745
    5THR      H 1909   2.244   2.052   6.521  0.9639  0.2725 -0.0008
    5THR     CA 1910   2.378   2.205   6.563  0.1077  0.2214  0.6885
    5THR     CB 1911   2.387   2.188   6.715  0.4043  0.3789  0.6906
    5THR    OG1 1912   2.259   2.219   6.771 -0.1422 -0.3563 -0.1071
    5THR    HG1 1913   2.196   2.220   6.694  0.7594 -1.0019 -0.8849
    5THR    CG2 1914   2.497   2.257   6.795  1.0268 -0.3669  0.4895
    5THR      C 1915   2.496   2.129   6.502 -0.2601 -0.1989  0.4932
    5THR      O 1916   2.511   2.007   6.513 -0.0155 -0.2158  0.0227
    6ILE      N 1917   2.592   2.205   6.450 -0.2863 -0.3645  0.2006
    6ILE      H 1918   2.585   2.304   6.457  1.3297 -0.2064  0.1228
    6ILE     CA 1919   2.724   2.155   6.408 -0.0545  0.5835 -0.2351
    6ILE     CB 1920   2.734   2.125   6.259  0.5319  0.4519 -0.1720
    6ILE    CG1 1921   2.712   2.253   6.178  0.1075  1.1123  0.9677
    6ILE    CG2 1922   2.630   2.026   6.208  0.3395  0.2961  0.5183
    6ILE     CD 1923   2.840   2.263   6.094 -0.1249 -0.4999  0.3776
    6ILE      C 1924   2.843   2.233   6.464 -0.1081  0.2096  0.4216
    6ILE      O 1925   2.853   2.356   6.470  0.2187  0.1779  0.5729
    7LEU      N 1926   2.946   2.149   6.471  0.0996  0.3696 -0.5926
    7LEU      H 1927   2.959   2.077   6.403 -0.0822 -0.2001 -0.0307
    7LEU     CA 1928   3.076   2.188   6.528  0.0896 -0.4057 -0.0377
    7LEU     CB 1929   3.085   2.138   6.673  0.2130 -0.0129  0.0912
    7LEU     CG 1930   3.204   2.189   6.754  0.0939  0.5400 -0.0739
    7LEU    CD1 1931   3.176   2.200   6.904 -0.3474 -0.6380 -0.0605
    7LEU    CD2 1932   3.328   2.100   6.745 -0.1033  0.2296  0.2391
    7LEU      C 1933   3.201   2.167   6.442 -0.0802  0.0537 -0.3958
    7LEU      O 1934   3.232   2.055   6.402 -0.2215  0.0905 -0.6157
    8LEU      N 1935   3.266   2.274   6.397  0.4544 -0.1527 -0.1117
    8LEU      H 1936   3.225   2.363   6.416  0.0041 -0.3718 -0.0541
    8LEU     CA 1937   3.395   2.265   6.326  0.3223 -0.2481 -0.3399
    8LEU     CB 1938   3.386   2.349   6.199 -0.3987  0.6702  0.2954
    8LEU     CG 1939   3.269   2.324   6.103 -0.1191 -0.2539  0.1840
    8LEU    CD1 1940   3.230   2.178   6.080 -0.0246 -0.3107  0.3821
    8LEU    CD2 1941   3.159   2.428   6.120  0.3134  0.2119  0.1755
    8LEU      C 1942   3.517   2.313   6.405  0.2810 -0.1906 -0.3112
    8LEU      O 1943   3.517   2.427   6.451  0.2589 -0.1091 -0.5161
    9GLU      N 1944   3.615   2.223   6.413  0.2517 -0.2038 -0.1020
    9GLU      H 1945   3.625   2.143   6.354  0.9549 -0.8341  0.8472
    9GLU     CA 1946   3.733   2.246   6.497  0.1215  0.3037 -0.0534
    9GLU     CB 1947   3.696   2.225   6.644  0.3331  0.0745 -0.0328
    9GLU     CG 1948   3.787   2.293   6.747 -0.4396  0.2651  0.5341
    9GLU     CD 1949   3.754   2.240   6.887  0.0378 -0.0535  0.5291
    9GLU    OE1 1950   3.776   2.319   6.981  0.1363  0.1370  0.3469
    9GLU    OE2 1951   3.712   2.123   6.900  0.3629 -0.2683 -0.2603
    9GLU      C 1952   3.852   2.159   6.457 -0.1421 -0.1508  0.1423
    9GLU      O 1953   3.838   2.044   6.414  0.0325 -0.1020 -0.0489
   10GLU      N 1954   3.970   2.220   6.447 -0.2115 -0.0397 -0.0092
   10GLU      H 1955   3.969   2.317   6.422 -1.6326 -0.1127 -0.3481
   10GLU     CA 1956   4.103   2.158   6.449 -0.0857  0.2418  0.7441
   10GLU     CB 1957   4.184   2.206   6.328  0.1032 -0.5391  0.5554
   10GLU     CG 1958   4.180   2.108   6.211  0.0558  0.4277 -0.2681
   10GLU     CD 1959   4.120   2.168   6.084 -0.0332  0.0783 -0.3937
   10GLU    OE1 1960   4.142   2.288   6.057  0.4916  0.2672  0.8019
   10GLU    OE2 1961   4.077   2.093   5.994  0.4207  0.1019 -0.6382
   10GLU      C 1962   4.184   2.192   6.575  0.2664  0.0169  0.5814
   10GLU      O 1963   4.161   2.299   6.631 -0.2056  0.1778  0.1018
   11GLU      N 1964   4.267   2.100   6.622  0.3536 -0.2209 -0.0242
   11GLU      H 1965   4.267   2.008   6.582 -0.3020  0.2751 -1.1964
   11GLU     CA 1966   4.379   2.126   6.714  0.2049  0.4998 -0.0421
   11GLU     CB 1967   4.353   2.048   6.843  0.2747 -0.0080 -0.3312
   11GLU     CG 1968   4.248   2.128   6.921  0.3937  0.1353 -0.3166
   11GLU     CD 1969   4.305   2.131   7.063  0.1188 -0.7577 -0.1813
   11GLU    OE1 1970   4.252   2.058   7.149 -0.0140  0.0265  0.4041
   11GLU    OE2 1971   4.389   2.222   7.081 -0.1904 -0.4705 -0.1880
   11GLU      C 1972   4.510   2.071   6.658 -0.0154 -0.6414  0.5264
   11GLU     O1 1973   4.517   1.974   6.579  0.0152 -0.3977  0.2264
   11GLU     O2 1974   4.612   2.128   6.701  0.3574 -0.5017 -0.4934
    1ACE     CA 1975   3.637   2.682   6.728  0.2088 -0.5394  0.0187
    1ACE      C 1976   3.528   2.760   6.653  0.5947 -0.0126 -0.0021
    1ACE      O 1977   3.511   2.877   6.686  0.0622 -0.0236 -0.2289
    2VAL      N 1978   3.448   2.683   6.563  0.3954  0.2668 -0.0636
    2VAL      H 1979   3.477   2.591   6.539 -1.4495 -0.1353 -0.9750
    2VAL     CA 1980   3.332   2.738   6.490  0.2395 -0.0942 -0.0894
    2VAL     CB 1981   3.370   2.776   6.346 -0.0004 -0.5596 -0.2795
    2VAL    CG1 1982   3.477   2.687   6.283  0.7334  0.1444 -0.0426
    2VAL    CG2 1983   3.256   2.786   6.245 -0.1978 -0.1925 -0.0220
    2VAL      C 1984   3.207   2.652   6.506 -0.2059  0.3341 -1.1759
    2VAL      O 1985   3.209   2.533   6.473  0.2435  0.0495 -0.1516
    3VAL      N 1986   3.098   2.712   6.553  0.0880  0.2674 -0.3960
    3VAL      H 1987   3.080   2.810   6.550 -1.4940  0.0935  1.3256
    3VAL     CA 1988   2.976   2.640   6.595 -0.0916  0.7244 -0.1313
    3VAL     CB 1989   2.950   2.639   6.745 -0.1410  0.0067 -0.1451
    3VAL    CG1 1990   2.823   2.559   6.773 -0.0373  0.0377  0.4295
    3VAL    CG2 1991   3.070   2.582   6.821  0.4026  1.3181  0.0048
    3VAL      C 1992   2.871   2.716   6.512 -0.6960 -0.0733 -0.1140
    3VAL      O 1993   2.871   2.839   6.520  0.2706 -0.0433 -0.3805
    4VAL      N 1994   2.797   2.632   6.441 -0.2066 -0.1573 -0.5309
    4VAL      H 1995   2.836   2.542   6.421  0.0660 -0.5182  1.4330
    4VAL     CA 1996   2.669   2.667   6.378 -0.3606  0.2125 -0.0167
    4VAL     CB 1997   2.659   2.665   6.226  0.3542  1.0246 -0.0801
    4VAL    CG1 1998   2.780   2.601   6.158  0.0119  0.1061  0.1552
    4VAL    CG2 1999   2.539   2.603   6.154  0.2226  0.9859  0.1740
    4VAL      C 2000   2.551   2.597   6.447 -0.5512 -0.0639 -0.6224
    4VAL      O 2001   2.537   2.475   6.440 -0.4719 -0.1278  0.2613
    5THR      N 2002   2.474   2.679   6.518  0.0943 -0.1858  0.2235
    5THR      H 2003   2.497   2.775   6.532 -0.1834  0.2704 -2.0769
    5THR     CA 2004   2.365   2.634   6.605  0.1244 -0.4010  0.1517
    5THR     CB 2005   2.380   2.664   6.755 -0.5097  0.4373  0.0561
    5THR    OG1 2006   2.518   2.666   6.791 -0.3686 -0.2707 -0.4203
    5THR    HG1 2007   2.525   2.628   6.883  0.3057 -0.0930 -0.3929
    5THR    CG2 2008   2.306   2.566   6.846  0.0366  0.0049  0.0378
    5THR      C 2009   2.230   2.691   6.561  0.3598 -0.0473 -0.1084
    5THR      O 2010   2.189   2.800   6.600 -0.1975 -0.3020  0.0207
    6ILE      N 2011   2.164   2.616   6.473 -0.0029  0.5085 -0.3212
    6ILE      H 2012   2.202   2.535   6.429 -0.7709  1.6641 -3.3934
    6ILE     CA 2013   2.029   2.646   6.425 -0.2712  0.1147  0.1827
    6ILE     CB 2014   2.020   2.668   6.274 -0.5148  0.0072  0.1812
    6ILE    CG1 2015   2.029   2.535   6.198  0.0880  0.2950 -0.2551
    6ILE    CG2 2016   2.122   2.763   6.212 -0.4886 -0.1750 -0.0565
    6ILE     CD 2017   1.908   2.552   6.106 -0.1538  0.8079  0.1527
    6ILE      C 2018   1.911   2.569   6.485 -0.2239 -0.1335 -0.0426
    6ILE      O 2019   1.925   2.449   6.506 -0.1944 -0.0660  0.3387
    7LEU      N 2020   1.803   2.642   6.511  0.2917  0.3921  0.6711
    7LEU      H 2021   1.810   2.742   6.500  1.1248  0.1237 -2.0210
    7LEU     CA 2022   1.678   2.578   6.555  0.2834  0.3559  0.5957
    7LEU     CB 2023   1.686   2.599   6.707 -0.6901  0.4801  0.6356
    7LEU     CG 2024   1.578   2.538   6.796 -0.4373 -0.6584  0.1752
    7LEU    CD1 2025   1.649   2.531   6.932 -0.4133 -0.6869  0.1611
    7LEU    CD2 2026   1.453   2.625   6.805 -0.0508 -0.0407 -0.3363
    7LEU      C 2027   1.550   2.624   6.486  0.5180 -0.3427 -0.3114
    7LEU      O 2028   1.542   2.740   6.446 -0.0105 -0.1219  0.4278
    8LEU      N 2029   1.447   2.539   6.488  0.4501 -0.2604 -0.3112
    8LEU      H 2030   1.446   2.454   6.540  0.3862 -1.1394 -1.6928
    8LEU     CA 2031   1.326   2.555   6.406  0.0238 -0.0206  0.3559
    8LEU     CB 2032   1.309   2.460   6.287  0.2711  0.0313  0.2773
    8LEU     CG 2033   1.393   2.505   6.167  0.1400 -0.4354  0.0082
    8LEU    CD1 2034   1.538   2.456   6.175  0.2570 -0.1181 -0.1484
    8LEU    CD2 2035   1.333   2.452   6.037  0.0963 -0.4695  0.0413
    8LEU      C 2036   1.198   2.547   6.488 -0.6060 -0.3614 -0.6334
    8LEU      O 2037   1.187   2.444   6.555  0.2117 -0.0096  0.0596
    9GLU      N 2038   1.136   2.665   6.493 -0.0421 -0.0749 -0.2134
    9GLU      H 2039   1.177   2.747   6.453  1.6046 -0.6975  0.1305
    9GLU     CA 2040   1.009   2.672   6.567  0.1777 -0.1349  0.1711
    9GLU     CB 2041   1.032   2.734   6.705  0.3148  0.4709 -0.1203
    9GLU     CG 2042   1.085   2.619   6.789 -0.3543  0.3697  0.1673
    9GLU     CD 2043   1.128   2.654   6.932 -0.4139 -0.1508  0.3171
    9GLU    OE1 2044   1.080   2.578   7.018  0.3392 -0.3122  0.6029
    9GLU    OE2 2045   1.183   2.764   6.952 -0.4083  0.0057 -0.5070
    9GLU      C 2046   0.899   2.756   6.500  0.5783 -0.1310 -0.4922
    9GLU      O 2047   0.922   2.873   6.470 -0.0217  0.1308  0.0472
   10GLU      N 2048   0.801   2.683   6.447 -0.2792  0.3356  0.4204
   10GLU      H 2049   0.813   2.584   6.437  0.3149  0.4386  0.0563
   10GLU     CA 2050   0.672   2.736   6.403 -0.2385 -0.1993 -0.3678
   10GLU     CB 2051   0.646   2.695   6.258  0.8878  0.5273 -0.7792
   10GLU     CG 2052   0.566   2.806   6.189 -0.1602  0.0995 -0.2661
   10GLU     CD 2053   0.549   2.777   6.040 -0.9218  0.0249 -0.1660
   10GLU    OE1 2054   0.435   2.747   5.999 -1.1386  0.5861  0.0244
   10GLU    OE2 2055   0.652   2.775   5.970 -0.2147 -0.1650  0.8609
   10GLU      C 2056   0.555   2.690   6.490 -0.3804  0.2348 -0.3269
   10GLU      O 2057   0.556   2.571   6.519 -0.4228  0.1867 -0.5222
   11GLU      N 2058   0.475   2.779   6.549 -0.5553  0.1003 -0.3609
   11GLU      H 2059   0.465   2.874   6.520 -2.3480  0.1984  0.4344
   11GLU     CA 2060   0.366   2.748   6.643 -0.3510 -0.5185 -0.3246
   11GLU     CB 2061   0.422   2.739   6.785 -0.1469 -0.2366 -0.3882
   11GLU     CG 2062   0.331   2.709   6.905  0.2570 -0.2975 -0.0957
   11GLU     CD 2063   0.420   2.698   7.028  0.4916 -0.5075 -0.2822
   11GLU    OE1 2064   0.536   2.745   7.032  0.2214  0.1566 -0.0485
   11GLU    OE2 2065   0.380   2.614   7.111  0.2499 -0.1497 -0.0315
   11GLU      C 2066   0.255   2.852   6.629  0.1965  0.1809  0.4846
   11GLU     O1 2067   0.292   2.960   6.577 -0.0967  0.4449  0.8179
   11GLU     O2 2068   0.133   2.824   6.640  0.3258 -0.8946 -0.5938
    1ACE     CA 2069   3.679   2.279   5.289 -0.1551  0.2189 -0.0173
    1ACE      C 2070   3.560   2.208   5.355 -0.2883  0.2641 -0.2047
    1ACE      O 2071   3.534   2.089   5.337 -0.3193  0.0910  0.8678
    2VAL      N 2072   3.528   2.270   5.480  0.0977 -0.3652  0.2174
    2VAL      H 2073   3.576   2.355   5.503  0.6649 -1.2175  2.3934
    2VAL     CA 2074   3.418   2.216   5.561 -0.2009  0.8812  0.6686
    2VAL     CB 2075   3.458   2.179   5.704 -0.6815 -0.3179  0.5002
    2VAL    CG1 2076   3.502   2.295   5.793 -0.0710  0.0558 -0.2794
    2VAL    CG2 2077   3.356   2.091   5.777 -0.7698 -0.1712  0.5536
    2VAL      C 2078   3.286   2.291   5.542 -0.3574  0.3324 -0.4900
    2VAL      O 2079   3.275   2.412   5.559 -0.4913  0.2098  0.3317
    3VAL      N 2080   3.211   2.221   5.458 -0.4446 -0.1507 -0.0122
    3VAL      H 2081   3.240   2.128   5.433  0.7285 -0.3912  2.0673
    3VAL     CA 2082   3.080   2.251   5.398 -0.2065 -0.0987 -0.5134
    3VAL     CB 2083   3.073   2.188   5.259  0.0165 -0.4907 -0.3492
    3VAL    CG1 2084   2.946   2.237   5.189  0.2663 -0.4536 -0.7849
    3VAL    CG2 2085   3.193   2.221   5.170  0.2189  0.2794  0.1913
    3VAL      C 2086   2.964   2.205   5.487  0.2761 -0.1989  0.0678
    3VAL      O 2087   2.940   2.086   5.506  0.2498 -0.2128 -0.0537
    4VAL      N 2088   2.883   2.308   5.511  0.2555 -0.2421  0.1862
    4VAL      H 2089   2.905   2.399   5.477  0.7731 -0.2211  0.5637
    4VAL     CA 2090   2.755   2.279   5.577  0.1960 -0.1525  0.1112
    4VAL     CB 2091   2.770   2.287   5.729  0.1228 -0.3177  0.1276
    4VAL    CG1 2092   2.829   2.417   5.785 -0.3879  0.2138 -0.5601
    4VAL    CG2 2093   2.645   2.246   5.809  0.0171  0.5550  0.4249
    4VAL      C 2094   2.628   2.346   5.524  0.8279  0.5389 -0.5554
    4VAL      O 2095   2.594   2.456   5.565 -0.6429 -0.2241  0.3491
    5THR      N 2096   2.567   2.280   5.426 -0.2391  0.0034  0.4459
    5THR      H 2097   2.613   2.205   5.379 -1.6889 -0.3240 -0.5316
    5THR     CA 2098   2.438   2.327   5.372  0.0227  0.2537  0.0348
    5THR     CB 2099   2.430   2.275   5.228  0.1092 -0.2929  0.2252
    5THR    OG1 2100   2.551   2.288   5.155  0.1033  0.0025  0.2690
    5THR    HG1 2101   2.582   2.196   5.130 -2.0174 -0.6034 -0.2765
    5THR    CG2 2102   2.328   2.356   5.148  0.2124  0.0413  0.4319
    5THR      C 2103   2.333   2.253   5.455 -0.0324 -0.0494 -0.3026
    5THR      O 2104   2.346   2.133   5.477 -0.5371 -0.1358 -0.4494
    6ILE      N 2105   2.229   2.325   5.496  0.1486 -0.0057  0.0809
    6ILE      H 2106   2.234   2.425   5.497  0.8784 -0.0335  1.0202
    6ILE     CA 2107   2.115   2.270   5.570 -0.3808  0.2614 -0.5281
    6ILE     CB 2108   2.130   2.296   5.720  0.3893  0.4795 -0.6424
    6ILE    CG1 2109   2.212   2.418   5.764  0.0801  0.3199  0.4112
    6ILE    CG2 2110   2.180   2.167   5.787 -0.2233  0.4462 -0.2364
    6ILE     CD 2111   2.205   2.451   5.913 -0.0112  0.4139  0.3857
    6ILE      C 2112   1.982   2.322   5.514 -0.6397  0.5221  0.3082
    6ILE      O 2113   1.971   2.440   5.482 -0.2593  0.4291 -0.1705
    7LEU      N 2114   1.889   2.232   5.483 -0.2560 -0.0455  0.7868
    7LEU      H 2115   1.916   2.137   5.499 -0.3135 -0.4108 -1.0762
    7LEU     CA 2116   1.758   2.255   5.421  0.2492  0.2051 -0.2166
    7LEU     CB 2117   1.730   2.142   5.322  0.0130  0.2883 -0.2469
    7LEU     CG 2118   1.647   2.196   5.205 -0.5742  0.0907  0.0748
    7LEU    CD1 2119   1.687   2.110   5.085  0.6943  0.2137  0.3928
    7LEU    CD2 2120   1.495   2.189   5.209 -0.6015  0.4283 -0.3490
    7LEU      C 2121   1.651   2.257   5.530  0.1540  0.2245 -0.3111
    7LEU      O 2122   1.636   2.170   5.616 -0.5690 -0.4709 -1.1208
    8LEU      N 2123   1.558   2.351   5.517  0.5679  0.7340  0.3125
    8LEU      H 2124   1.529   2.397   5.432 -1.3205 -0.6805  0.1074
    8LEU     CA 2125   1.467   2.367   5.631 -0.0271  0.0456 -0.0563
    8LEU     CB 2126   1.521   2.496   5.693  0.3739 -0.2744  0.2636
    8LEU     CG 2127   1.620   2.502   5.809  0.2507  0.0526  0.3539
    8LEU    CD1 2128   1.762   2.466   5.764  0.0353 -0.2944 -0.0537
    8LEU    CD2 2129   1.622   2.638   5.878  0.2045  0.1550  0.1504
    8LEU      C 2130   1.320   2.396   5.598 -0.1301 -0.0168  0.3493
    8LEU      O 2131   1.273   2.509   5.580 -0.5743 -0.2879 -0.1947
    9GLU      N 2132   1.256   2.282   5.577  0.1839 -0.1173 -0.0594
    9GLU      H 2133   1.273   2.204   5.637 -0.6603 -0.0073  0.3382
    9GLU     CA 2134   1.124   2.275   5.511  0.1182 -0.7754  0.1312
    9GLU     CB 2135   1.152   2.197   5.383 -0.3634 -0.4963 -0.1491
    9GLU     CG 2136   1.064   2.253   5.271 -0.3581  0.1677  0.1745
    9GLU     CD 2137   1.108   2.185   5.141 -0.8387  0.1600  0.0137
    9GLU    OE1 2138   1.176   2.255   5.064 -0.4909 -0.2453 -0.0525
    9GLU    OE2 2139   1.071   2.068   5.117  0.1165  0.0041 -0.7502
    9GLU      C 2140   1.010   2.208   5.588 -0.2053 -0.3133  0.0581
    9GLU      O 2141   1.023   2.114   5.666 -0.5589 -0.1939  0.2648
   10GLU      N 2142   0.894   2.260   5.549  0.1042  0.1613 -0.2517
   10GLU      H 2143   0.888   2.347   5.501 -1.5457  0.7256  0.8875
   10GLU     CA 2144   0.766   2.208   5.601  0.3213  0.1973  0.3274
   10GLU     CB 2145   0.746   2.267   5.740  0.1781  0.1983  0.3066
   10GLU     CG 2146   0.634   2.196   5.817  0.1097 -0.2149 -0.1688
   10GLU     CD 2147   0.639   2.251   5.960  0.2889  0.4829 -0.4386
   10GLU    OE1 2148   0.590   2.360   5.995  0.1641  0.1251  0.5250
   10GLU    OE2 2149   0.705   2.180   6.039 -0.2597  0.1806 -0.2415
   10GLU      C 2150   0.654   2.258   5.510  0.6670 -0.3839 -0.4348
   10GLU      O 2151   0.646   2.371   5.462 -0.0714 -0.0901  0.3553
   11GLU      N 2152   0.565   2.161   5.493  0.4940 -0.1789 -0.7246
   11GLU      H 2153   0.554   2.081   5.553 -1.5919  1.9965  2.0707
   11GLU     CA 2154   0.452   2.181   5.401 -0.0788  0.1193  0.0335
   11GLU     CB 2155   0.510   2.113   5.277 -0.0858 -0.2596  0.2371
   11GLU     CG 2156   0.448   2.170   5.149  0.2075  0.4866  0.4225
   11GLU     CD 2157   0.478   2.083   5.027  0.1801  0.3026  0.5464
   11GLU    OE1 2158   0.597   2.051   5.008  0.2720  0.9134  0.0759
   11GLU    OE2 2159   0.381   2.036   4.963  0.4000 -0.2876  0.6369
   11GLU      C 2160   0.320   2.126   5.455  0.0474 -0.0590  0.1623
   11GLU     O1 2161   0.321   2.027   5.531 -0.5770  0.2565  0.5843
   11GLU     O2 2162   0.217   2.195   5.440  0.6504  0.8075 -0.0593
    1ACE     CA 2163   1.214   2.823   5.205  0.1132  0.1840 -0.2541
    1ACE      C 2164   1.337   2.888   5.270  0.1462 -0.0412 -0.0912
    1ACE      O 2165   1.410   2.971   5.217  0.3553 -0.3649 -0.3168
    2VAL      N 2166   1.352   2.850   5.407 -0.0254  0.5615  0.0994
    2VAL      H 2167   1.288   2.786   5.449 -0.3009  1.1039  0.5193
    2VAL     CA 2168   1.466   2.899   5.486  0.0839  0.6278 -0.0982
    2VAL     CB 2169   1.408   2.929   5.624  0.0228  0.3676 -0.0658
    2VAL    CG1 2170   1.348   2.807   5.694 -0.2048  0.5059 -0.0173
    2VAL    CG2 2171   1.506   3.004   5.715 -0.0414 -0.1793  0.4581
    2VAL      C 2172   1.598   2.820   5.488 -0.3055 -0.0354 -0.1546
    2VAL      O 2173   1.648   2.780   5.593 -0.2904  0.0992 -0.1096
    3VAL      N 2174   1.671   2.828   5.377  0.1766  0.2488  0.1798
    3VAL      H 2175   1.641   2.885   5.301 -1.7449  1.5544  1.8119
    3VAL     CA 2176   1.800   2.762   5.351  0.1096  0.0558  0.3306
    3VAL     CB 2177   1.840   2.756   5.203 -0.2736 -0.0215  0.2295
    3VAL    CG1 2178   1.964   2.678   5.163 -0.1545  0.1158  0.3283
    3VAL    CG2 2179   1.728   2.738   5.100 -0.1828 -0.3657  0.1928
    3VAL      C 2180   1.918   2.830   5.421  0.0491 -0.3245  0.8100
    3VAL      O 2181   1.911   2.949   5.452 -0.0983 -0.0943 -0.0727
    4VAL      N 2182   2.016   2.749   5.459  0.6347  0.0195  0.0660
    4VAL      H 2183   2.023   2.650   5.448 -0.6643  0.0343 -1.1978
    4VAL     CA 2184   2.127   2.809   5.536  0.5790  0.8707 -0.5020
    4VAL     CB 2185   2.094   2.806   5.685  0.3966 -0.5312 -0.5527
    4VAL    CG1 2186   2.004   2.692   5.734 -0.1821  0.1882  0.0855
    4VAL    CG2 2187   2.214   2.813   5.779  0.0299 -0.2793 -0.0961
    4VAL      C 2188   2.257   2.737   5.497 -0.0194 -0.2973 -0.3829
    4VAL      O 2189   2.283   2.622   5.532 -0.2453 -0.0788  0.5488
    5THR      N 2190   2.338   2.812   5.424  0.0085 -0.0715 -0.1232
    5THR      H 2191   2.317   2.906   5.399  1.3093 -0.2959 -2.3492
    5THR     CA 2192   2.467   2.754   5.382 -0.0697 -0.0845 -0.3443
    5THR     CB 2193   2.479   2.754   5.229 -0.2012 -0.0874 -0.3546
    5THR    OG1 2194   2.367   2.679   5.181 -0.4474  0.2255 -0.2710
    5THR    HG1 2195   2.392   2.634   5.095  1.8211 -0.8957  0.8971
    5THR    CG2 2196   2.608   2.683   5.187 -0.0029 -0.1595  0.3570
    5THR      C 2197   2.589   2.828   5.436 -0.0736 -0.2571 -0.0990
    5THR      O 2198   2.609   2.941   5.391 -0.3236  0.0288  0.4980
    6ILE      N 2199   2.663   2.758   5.521 -0.2082 -0.1638  0.0942
    6ILE      H 2200   2.651   2.666   5.558 -0.3997 -0.3197 -0.3578
    6ILE     CA 2201   2.802   2.799   5.546 -0.2159 -0.1427  0.0999
    6ILE     CB 2202   2.840   2.856   5.683 -0.0452 -0.3670  0.1457
    6ILE    CG1 2203   2.826   2.754   5.796 -0.1965 -0.5716 -0.0552
    6ILE    CG2 2204   2.773   2.993   5.692  0.5818 -0.0825  0.5357
    6ILE     CD 2205   2.891   2.827   5.914  0.4035 -0.3791 -0.4961
    6ILE      C 2206   2.911   2.706   5.491  0.0442  0.1974  0.0356
    6ILE      O 2207   2.907   2.586   5.466 -0.0366  0.1181  0.4309
    7LEU      N 2208   3.021   2.771   5.455  0.3185  0.1423  0.7840
    7LEU      H 2209   3.020   2.870   5.466  0.3907  0.4275 -1.4023
    7LEU     CA 2210   3.147   2.719   5.398 -0.0672 -0.2142  0.2521
    7LEU     CB 2211   3.154   2.741   5.247  0.1763 -0.2866  0.2535
    7LEU     CG 2212   3.285   2.695   5.183  0.1538  0.2860 -0.2139
    7LEU    CD1 2213   3.297   2.542   5.183 -0.5678  0.2237  0.0809
    7LEU    CD2 2214   3.297   2.758   5.044 -0.0063  0.1568 -0.2865
    7LEU      C 2215   3.272   2.769   5.471 -0.1270 -0.0373  0.2321
    7LEU      O 2216   3.314   2.883   5.449 -0.4964  0.1315  0.3833
    8LEU      N 2217   3.351   2.680   5.529 -0.0810 -0.0051  0.2188
    8LEU      H 2218   3.314   2.587   5.534 -1.2910  0.5170  1.5789
    8LEU     CA 2219   3.480   2.707   5.594 -0.0277  0.5382 -0.1134
    8LEU     CB 2220   3.478   2.660   5.739 -0.2846  0.2380 -0.2134
    8LEU     CG 2221   3.394   2.758   5.821  0.3050  0.0866  0.5889
    8LEU    CD1 2222   3.254   2.704   5.849 -0.0235  0.6189  0.0102
    8LEU    CD2 2223   3.475   2.795   5.945  0.8771  0.1288  0.2097
    8LEU      C 2224   3.607   2.650   5.531 -0.0331 -0.0665  0.4234
    8LEU      O 2225   3.624   2.528   5.527  0.2495 -0.0175  0.0411
    9GLU      N 2226   3.686   2.748   5.487 -0.2604 -0.0527  0.0484
    9GLU      H 2227   3.667   2.846   5.488 -0.9653 -0.1829  0.9484
    9GLU     CA 2228   3.819   2.709   5.438 -0.1240  0.4550  0.0110
    9GLU     CB 2229   3.800   2.720   5.286 -0.1152 -0.7996 -0.0976
    9GLU     CG 2230   3.920   2.667   5.207  0.1168  0.3034 -0.5065
    9GLU     CD 2231   3.897   2.662   5.056 -0.2017 -0.4512 -0.4373
    9GLU    OE1 2232   3.871   2.557   4.994 -0.1564 -0.5710 -0.2527
    9GLU    OE2 2233   3.890   2.772   4.997  0.5079 -0.1501  0.0172
    9GLU      C 2234   3.921   2.804   5.500  0.0020 -0.2829  0.9532
    9GLU      O 2235   3.892   2.919   5.532 -0.0369 -0.0557  0.1264
   10GLU      N 2236   4.041   2.747   5.486  0.2084  0.2330  0.6038
   10GLU      H 2237   4.046   2.657   5.445 -0.2787  0.8520 -0.8721
   10GLU     CA 2238   4.170   2.810   5.519  0.3807  0.0572  0.2675
   10GLU     CB 2239   4.191   2.797   5.671 -0.4829  0.1444  0.3992
   10GLU     CG 2240   4.301   2.882   5.736 -0.2668  0.3116 -0.1769
   10GLU     CD 2241   4.337   2.857   5.882  0.6071 -0.1802 -0.4699
   10GLU    OE1 2242   4.256   2.804   5.960  0.4054  0.2073 -0.4154
   10GLU    OE2 2243   4.455   2.878   5.920  0.2261  0.6945  0.2589
   10GLU      C 2244   4.285   2.749   5.439 -0.2217 -0.0048 -0.5595
   10GLU      O 2245   4.285   2.627   5.426  0.4580 -0.1484  0.6011
   11GLU      N 2246   4.349   2.831   5.355 -0.4196  0.2559 -0.4572
   11GLU      H 2247   4.303   2.911   5.316 -1.0511  0.3933  0.5336
   11GLU     CA 2248   4.472   2.793   5.284  0.0069  0.6609  0.0511
   11GLU     CB 2249   4.454   2.818   5.134 -0.1695 -0.0745 -0.0534
   11GLU     CG 2250   4.362   2.711   5.075  0.0528 -0.4088  0.2030
   11GLU     CD 2251   4.396   2.680   4.929 -0.1408  0.2696  0.0125
   11GLU    OE1 2252   4.336   2.752   4.846 -0.2573 -0.3371 -0.4430
   11GLU    OE2 2253   4.472   2.586   4.898 -0.2139  0.1906  0.0744
   11GLU      C 2254   4.588   2.870   5.347  0.1129  0.8104 -0.3190
   11GLU     O1 2255   4.567   2.991   5.370  0.3388  0.7674  0.1185
   11GLU     O2 2256   4.704   2.825   5.355 -0.2145  0.0490  0.3664
    1ACE     CA 2257   3.737   3.267   3.332 -0.1406 -0.4505 -0.3374
    1ACE      C 2258   3.613   3.202   3.395  0.0035  0.1014  0.5464
    1ACE      O 2259   3.583   3.086   3.368 -0.0018  0.2475 -0.1019
    2VAL      N 2260   3.523   3.301   3.445  0.2356  0.3771  0.4206
    2VAL      H 2261   3.551   3.397   3.454  0.4443  0.5779 -1.8223
    2VAL     CA 2262   3.388   3.270   3.494  0.1874 -0.2967 -0.1160
    2VAL     CB 2263   3.376   3.307   3.642  0.3559 -0.0607 -0.1603
    2VAL    CG1 2264   3.233   3.320   3.696  0.1950 -0.6382 -0.4468
    2VAL    CG2 2265   3.442   3.194   3.722  0.2701 -0.1003 -0.1452
    2VAL      C 2266   3.275   3.332   3.412  0.0409  0.3395  0.5488
    2VAL      O 2267   3.270   3.454   3.394  0.2802  0.2689 -0.0259
    3VAL      N 2268   3.178   3.250   3.375  0.0775  0.4077  0.2991
    3VAL      H 2269   3.162   3.169   3.433 -0.1838  0.8486  0.8500
    3VAL     CA 2270   3.051   3.304   3.325  0.0214 -0.0226 -0.0369
    3VAL     CB 2271   3.003   3.237   3.196 -0.2318  0.0003  0.0457
    3VAL    CG1 2272   2.897   3.322   3.126 -0.0465  0.1113 -0.0997
    3VAL    CG2 2273   3.115   3.218   3.094 -0.2237  0.5001 -0.0407
    3VAL      C 2274   2.947   3.276   3.433 -0.1769  0.2702 -0.1486
    3VAL      O 2275   2.948   3.168   3.493  0.4179  0.4964  0.2538
    4VAL      N 2276   2.870   3.377   3.471 -0.5866 -0.1188  0.0763
    4VAL      H 2277   2.899   3.473   3.460 -1.3110 -0.0203 -1.1922
    4VAL     CA 2278   2.753   3.355   3.557 -0.4385 -1.0338  0.0455
    4VAL     CB 2279   2.762   3.449   3.677 -0.1201 -0.0874 -0.7078
    4VAL    CG1 2280   2.656   3.408   3.779  0.6100  0.3654  0.2553
    4VAL    CG2 2281   2.897   3.457   3.749 -0.2696 -0.0343 -0.4333
    4VAL      C 2282   2.623   3.384   3.480  0.4915 -0.2194 -1.2552
    4VAL      O 2283   2.574   3.496   3.481  0.2455 -0.3214 -0.0670
    5THR      N 2284   2.566   3.285   3.412 -0.0571 -0.6973 -0.1322
    5THR      H 2285   2.598   3.191   3.413 -0.2811 -0.7736 -0.0948
    5THR     CA 2286   2.448   3.310   3.327 -0.0607  0.2536  0.1418
    5THR     CB 2287   2.458   3.231   3.197 -0.2030 -0.0734  0.3284
    5THR    OG1 2288   2.588   3.234   3.137 -0.2280 -0.3748  0.2575
    5THR    HG1 2289   2.581   3.318   3.082  0.4034 -1.0856 -0.9712
    5THR    CG2 2290   2.357   3.285   3.096 -0.2682 -0.1190  0.3697
    5THR      C 2291   2.324   3.271   3.407 -0.1391 -0.0918 -0.1485
    5THR      O 2292   2.309   3.150   3.428  0.6312 -0.1289  0.2281
    6ILE      N 2293   2.250   3.371   3.452  0.1355 -0.0539  0.2246
    6ILE      H 2294   2.276   3.467   3.441 -0.6689  0.1787  0.2678
    6ILE     CA 2295   2.127   3.349   3.530  0.1560 -0.1968  0.2160
    6ILE     CB 2296   2.149   3.400   3.673  0.1916  0.2356  0.0567
    6ILE    CG1 2297   2.292   3.378   3.721 -0.0305 -0.6305  0.3302
    6ILE    CG2 2298   2.047   3.326   3.759 -0.0194 -0.2021 -0.5596
    6ILE     CD 2299   2.308   3.440   3.860 -0.4310  0.1144  0.0461
    6ILE      C 2300   2.005   3.411   3.462  0.3676 -0.7705 -0.7032
    6ILE      O 2301   2.003   3.527   3.420  0.1850 -0.5155 -0.0087
    7LEU      N 2302   1.899   3.331   3.461 -0.1452 -0.1236  0.2098
    7LEU      H 2303   1.893   3.252   3.521  1.7352 -1.4687 -1.2383
    7LEU     CA 2304   1.780   3.354   3.378 -0.1422 -0.2164  0.1792
    7LEU     CB 2305   1.770   3.235   3.283  0.0005  0.6628 -0.9701
    7LEU     CG 2306   1.669   3.255   3.170 -0.5683 -0.0584 -0.5977
    7LEU    CD1 2307   1.732   3.184   3.051  0.7015  0.2402 -0.1157
    7LEU    CD2 2308   1.534   3.191   3.204 -0.1069 -0.4246  0.6170
    7LEU      C 2309   1.659   3.344   3.470 -0.4507  0.1826 -0.1734
    7LEU      O 2310   1.641   3.245   3.541  0.3258  0.2729  0.1512
    8LEU      N 2311   1.579   3.450   3.466  0.0053  0.5736  0.7699
    8LEU      H 2312   1.594   3.532   3.411  0.7697  0.1028  0.2584
    8LEU     CA 2313   1.465   3.459   3.558 -0.4070 -0.3217  0.3535
    8LEU     CB 2314   1.488   3.567   3.664 -0.0608  0.1045 -0.1553
    8LEU     CG 2315   1.630   3.588   3.717  0.1411 -0.0402 -0.6254
    8LEU    CD1 2316   1.633   3.705   3.816 -0.5595 -0.6063  0.0804
    8LEU    CD2 2317   1.694   3.466   3.783 -0.3383 -0.0454 -0.1638
    8LEU      C 2318   1.330   3.487   3.491  0.0542 -0.1897 -0.5269
    8LEU      O 2319   1.312   3.588   3.423  0.6777 -0.1300 -0.6126
    9GLU      N 2320   1.241   3.389   3.501  0.0632 -0.1892 -0.4435
    9GLU      H 2321   1.259   3.310   3.561 -0.0692 -0.2457 -0.4768
    9GLU     CA 2322   1.113   3.378   3.429 -0.3207  0.0680  0.1898
    9GLU     CB 2323   1.129   3.310   3.293 -0.2874  0.0055  0.2249
    9GLU     CG 2324   1.006   3.309   3.203  0.2785  0.2237 -0.5604
    9GLU     CD 2325   1.032   3.286   3.054  0.0885  0.5605 -0.6464
    9GLU    OE1 2326   1.001   3.374   2.970 -0.1801  0.0372 -1.0991
    9GLU    OE2 2327   1.086   3.177   3.027  0.0919  0.4916 -0.3591
    9GLU      C 2328   1.000   3.303   3.502 -0.2092 -0.4369 -0.1503
    9GLU      O 2329   1.032   3.199   3.558 -0.7030 -0.3635  0.2668
   10GLU      N 2330   0.876   3.351   3.509 -0.0402  0.0143 -0.1774
   10GLU      H 2331   0.847   3.442   3.479 -0.7403 -0.7476 -1.9326
   10GLU     CA 2332   0.756   3.289   3.567  0.0293 -0.0713 -0.1237
   10GLU     CB 2333   0.731   3.354   3.703  0.2620 -0.3172  0.0392
   10GLU     CG 2334   0.632   3.273   3.787 -0.9891  0.8289 -0.2871
   10GLU     CD 2335   0.631   3.340   3.924  0.3850  0.1348  0.0714
   10GLU    OE1 2336   0.699   3.296   4.020  0.1325 -0.5938 -0.0762
   10GLU    OE2 2337   0.543   3.426   3.945  0.5579  0.4419 -0.4404
   10GLU      C 2338   0.641   3.317   3.470 -0.3283 -0.0356  0.3107
   10GLU      O 2339   0.601   3.433   3.464 -0.4425 -0.0543  0.6418
   11GLU      N 2340   0.578   3.211   3.422  0.3036 -0.4577  0.4041
   11GLU      H 2341   0.583   3.122   3.467 -0.0701 -0.7861 -0.1875
   11GLU     CA 2342   0.479   3.223   3.314  0.6570  0.2049  0.1480
   11GLU     CB 2343   0.516   3.133   3.196 -0.0598 -0.3200  0.3174
   11GLU     CG 2344   0.425   3.147   3.073 -0.0453 -0.0527  0.3380
   11GLU     CD 2345   0.489   3.258   2.989 -0.2759  0.0380  0.2825
   11GLU    OE1 2346   0.611   3.249   2.965 -0.3672 -0.0494 -0.1598
   11GLU    OE2 2347   0.414   3.332   2.921  0.1596 -0.1538 -0.4153
   11GLU      C 2348   0.337   3.197   3.367  0.5744  0.3984  0.0221
   11GLU     O1 2349   0.327   3.102   3.447 -0.1063  0.3700 -0.0935
   11GLU     O2 2350   0.240   3.261   3.321  0.0958 -0.1854  0.2076
    1ACE     CA 2351   1.162   3.911   3.240 -0.2655  0.2656 -0.2256
    1ACE      C 2352   1.288   3.984   3.286 -0.0242 -0.2625 -0.0441
    1ACE      O 2353   1.318   4.097   3.248  0.3187 -0.2132  0.3624
    2VAL      N 2354   1.371   3.904   3.371 -0.3658 -0.1816  0.3655
    2VAL      H 2355   1.325   3.831   3.421 -3.9205  2.1313  0.8602
    2VAL     CA 2356   1.498   3.949   3.429  0.0322 -0.3373 -0.3700
    2VAL     CB 2357   1.477   4.005   3.570 -0.2453 -0.0794 -0.5116
    2VAL    CG1 2358   1.400   3.913   3.664 -0.5818  0.0674 -0.6427
    2VAL    CG2 2359   1.607   4.054   3.636 -0.4844  0.2279 -0.2681
    2VAL      C 2360   1.610   3.850   3.399  0.5388  0.1924 -0.2519
    2VAL      O 2361   1.594   3.728   3.404  0.1095  0.2779  0.6401
    3VAL      N 2362   1.715   3.906   3.340  0.8713  0.6688  0.7840
    3VAL      H 2363   1.712   4.003   3.317 -0.2638 -0.0281 -2.4122
    3VAL     CA 2364   1.835   3.839   3.288  0.2340 -0.2154  0.4317
    3VAL     CB 2365   1.850   3.858   3.137  0.3204  0.2948  0.4997
    3VAL    CG1 2366   1.941   3.747   3.083  0.2709  0.2083  0.5939
    3VAL    CG2 2367   1.712   3.840   3.071  0.1819  0.7587  0.6608
    3VAL      C 2368   1.962   3.896   3.352 -0.1717  0.2076  0.8710
    3VAL      O 2369   2.004   4.010   3.329  0.1133 -0.0272  0.1869
    4VAL      N 2370   2.022   3.817   3.439  0.6095  0.1327  0.2786
    4VAL      H 2371   1.997   3.720   3.448  0.1172  0.1856 -0.4477
    4VAL     CA 2372   2.140   3.856   3.519  0.5735 -0.4213  0.6111
    4VAL     CB 2373   2.109   3.848   3.669 -0.1368 -0.4903  0.4648
    4VAL    CG1 2374   2.032   3.723   3.712  0.4698 -0.9512  0.2334
    4VAL    CG2 2375   2.234   3.859   3.757  0.1619  0.1360 -0.0274
    4VAL      C 2376   2.261   3.781   3.462  0.3662 -0.2444 -0.0748
    4VAL      O 2377   2.261   3.658   3.466 -0.0868 -0.2511 -0.2210
    5THR      N 2378   2.350   3.859   3.401  0.1921 -0.1227 -0.1757
    5THR      H 2379   2.331   3.955   3.379  0.5277 -0.1400 -0.5388
    5THR     CA 2380   2.469   3.806   3.334  0.2442 -0.3003  0.0535
    5THR     CB 2381   2.458   3.778   3.184 -0.0646  0.3167 -0.0441
    5THR    OG1 2382   2.324   3.741   3.150 -0.2501  0.5163  0.4652
    5THR    HG1 2383   2.291   3.809   3.084  0.5503 -0.6076 -1.1328
    5THR    CG2 2384   2.553   3.664   3.146 -0.5044 -0.2896  0.6345
    5THR      C 2385   2.598   3.884   3.361  0.4525 -0.4745 -0.4308
    5THR      O 2386   2.633   3.980   3.292  0.1611  0.1529  0.2771
    6ILE      N 2387   2.679   3.827   3.450  0.1106 -0.5114 -0.1467
    6ILE      H 2388   2.664   3.736   3.489  2.3570 -0.4429  1.0254
    6ILE     CA 2389   2.811   3.880   3.486 -0.0207 -0.2566 -0.0317
    6ILE     CB 2390   2.821   3.923   3.632 -0.5618  0.4147 -0.1896
    6ILE    CG1 2391   2.809   3.817   3.741  0.3478  0.6775  0.1803
    6ILE    CG2 2392   2.724   4.037   3.666 -0.5954  0.3518 -0.0746
    6ILE     CD 2393   2.863   3.864   3.876  0.3222  0.6243  0.2089
    6ILE      C 2394   2.925   3.786   3.445 -0.2646 -0.2958 -0.6273
    6ILE      O 2395   2.913   3.665   3.427 -0.2304 -0.3896 -0.0171
    7LEU      N 2396   3.030   3.856   3.403 -0.2743 -0.0812 -0.3005
    7LEU      H 2397   3.017   3.954   3.396  1.3587  0.4864  2.7925
    7LEU     CA 2398   3.157   3.792   3.362 -0.2270 -0.4139  0.3532
    7LEU     CB 2399   3.183   3.823   3.214 -0.4000 -0.6899  0.2644
    7LEU     CG 2400   3.263   3.720   3.134  0.1757 -0.1245  0.1071
    7LEU    CD1 2401   3.175   3.601   3.096  0.0145  0.0077  0.0631
    7LEU    CD2 2402   3.346   3.777   3.018 -0.4646  0.4764 -0.0607
    7LEU      C 2403   3.267   3.835   3.458 -0.2140  0.1816  0.0789
    7LEU      O 2404   3.295   3.952   3.484 -0.2648  0.2810 -0.3221
    8LEU      N 2405   3.354   3.738   3.486  0.0976  0.5019  0.2337
    8LEU      H 2406   3.336   3.648   3.447 -0.2985  0.6030  0.1845
    8LEU     CA 2407   3.478   3.745   3.565  0.2876 -0.0522 -0.0075
    8LEU     CB 2408   3.473   3.689   3.707 -0.1801 -0.3006 -0.1208
    8LEU     CG 2409   3.383   3.770   3.800  0.2216  0.1264 -0.1017
    8LEU    CD1 2410   3.232   3.749   3.786  0.1609  0.4516  0.0315
    8LEU    CD2 2411   3.447   3.762   3.939 -0.8179  0.8350  0.4413
    8LEU      C 2412   3.604   3.692   3.497  0.2537  0.0489 -0.1500
    8LEU      O 2413   3.621   3.571   3.478 -0.4574 -0.0766 -0.0350
    9GLU      N 2414   3.700   3.782   3.480  0.1996  0.0963 -0.2093
    9GLU      H 2415   3.705   3.865   3.536 -0.4078 -0.5306  0.8180
    9GLU     CA 2416   3.822   3.750   3.404  0.0471 -0.1490 -0.3522
    9GLU     CB 2417   3.785   3.763   3.256 -0.1185 -0.8501 -0.3752
    9GLU     CG 2418   3.906   3.740   3.165  0.6325 -0.0212  0.3853
    9GLU     CD 2419   3.908   3.806   3.027 -0.4879 -0.4280  0.1566
    9GLU    OE1 2420   3.923   3.729   2.930 -0.1278 -0.2987  0.1055
    9GLU    OE2 2421   3.873   3.926   3.013 -0.0871 -0.2827  0.3606
    9GLU      C 2422   3.932   3.850   3.438  0.0530 -0.2790  0.0177
    9GLU      O 2423   3.904   3.966   3.469  0.2533 -0.0192 -0.7597
   10GLU      N 2424   4.045   3.781   3.456  0.1024 -0.1192  0.3322
   10GLU      H 2425   4.040   3.682   3.472 -0.1230  0.2232  2.8186
   10GLU     CA 2426   4.175   3.846   3.478  0.1986 -0.1190 -0.2341
   10GLU     CB 2427   4.222   3.820   3.621  0.0717 -0.4759 -0.2547
   10GLU     CG 2428   4.348   3.882   3.683 -0.1194 -0.2378 -0.1039
   10GLU     CD 2429   4.312   3.974   3.800 -0.0796 -0.1125 -0.1907
   10GLU    OE1 2430   4.320   3.928   3.915  0.1379 -0.2500 -0.2598
   10GLU    OE2 2431   4.289   4.093   3.767  0.3682  0.0269 -0.0171
   10GLU      C 2432   4.269   3.790   3.371  0.0064  0.1462 -0.5445
   10GLU      O 2433   4.240   3.687   3.310  0.6044 -0.3927  0.0621
   11GLU      N 2434   4.369   3.872   3.339  0.5225 -0.0295  0.5777
   11GLU      H 2435   4.398   3.947   3.399 -1.4884  0.0955  1.4812
   11GLU     CA 2436   4.479   3.840   3.248 -0.1044 -0.1606 -0.1447
   11GLU     CB 2437   4.445   3.880   3.104  0.1414  0.5743 -0.0032
   11GLU     CG 2438   4.373   3.776   3.018 -0.3627  0.7002  0.2606
   11GLU     CD 2439   4.339   3.821   2.876  0.2315  0.0395 -0.1017
   11GLU    OE1 2440   4.278   3.929   2.861  0.3535  0.1655  0.2806
   11GLU    OE2 2441   4.385   3.749   2.785 -0.6550 -0.3555 -0.2440
   11GLU      C 2442   4.598   3.934   3.272  0.1084 -0.3618 -0.3932
   11GLU     O1 2443   4.580   4.040   3.336  0.1611 -0.3388 -0.4168
   11GLU     O2 2444   4.708   3.910   3.218  0.1903  0.0480 -0.4084
    1ACE     CA 2445   1.048   3.197   4.410 -0.2609  0.1391 -0.4909
    1ACE      C 2446   1.175   3.112   4.401 -0.0815  0.3312  0.1742
    1ACE      O 2447   1.201   3.025   4.485  0.1548 -0.1518 -0.3906
    2VAL      N 2448   1.275   3.169   4.317 -0.0015 -0.0881 -0.0166
    2VAL      H 2449   1.275   3.266   4.293 -1.2482 -0.6390 -2.5903
    2VAL     CA 2450   1.410   3.112   4.311  0.1437  0.2293  0.2128
    2VAL     CB 2451   1.446   3.042   4.180  0.4675  0.3518  0.2356
    2VAL    CG1 2452   1.326   2.978   4.109  0.3253  0.1502  0.6517
    2VAL    CG2 2453   1.523   3.131   4.082  0.1137  0.4819  0.0730
    2VAL      C 2454   1.526   3.196   4.365  0.3078  0.0584  0.1262
    2VAL      O 2455   1.506   3.317   4.374 -0.5323 -0.0521 -0.1231
    3VAL      N 2456   1.611   3.127   4.441 -0.3362 -0.1971  0.6252
    3VAL      H 2457   1.597   3.033   4.471 -0.6071 -0.4768 -0.3497
    3VAL     CA 2458   1.728   3.197   4.496 -0.0079 -0.2197 -0.0372
    3VAL     CB 2459   1.738   3.190   4.648 -0.0742  0.5061  0.0001
    3VAL    CG1 2460   1.817   3.310   4.703  0.3623  0.1121  0.2434
    3VAL    CG2 2461   1.599   3.177   4.712  0.1255 -0.6232  0.2146
    3VAL      C 2462   1.857   3.122   4.460 -0.0615 -0.2090 -0.2563
    3VAL      O 2463   1.870   3.000   4.471 -0.0577 -0.1513  0.4257
    4VAL      N 2464   1.926   3.200   4.377  0.2849  0.0691  0.2873
    4VAL      H 2465   1.899   3.296   4.373  0.8761  0.1951 -1.2761
    4VAL     CA 2466   2.055   3.153   4.325  0.0664 -0.1530 -0.0504
    4VAL     CB 2467   2.051   3.175   4.174 -0.0713  0.3285  0.0240
    4VAL    CG1 2468   2.013   3.318   4.135 -0.7414 -0.0496 -0.7528
    4VAL    CG2 2469   2.183   3.148   4.101 -0.4520 -0.4824 -0.3805
    4VAL      C 2470   2.169   3.232   4.389  0.5357 -0.2891 -0.7059
    4VAL      O 2471   2.180   3.354   4.375  0.2973 -0.1850 -0.0094
    5THR      N 2472   2.251   3.154   4.460 -0.1248 -0.2598  0.1012
    5THR      H 2473   2.205   3.075   4.501 -3.0953  1.2700 -0.0060
    5THR     CA 2474   2.374   3.199   4.525 -0.0845  0.5760 -0.5359
    5THR     CB 2475   2.359   3.172   4.675  0.3493  0.1796 -0.5626
    5THR    OG1 2476   2.264   3.263   4.730  0.1731 -0.1798 -0.2662
    5THR    HG1 2477   2.217   3.211   4.801  3.3834  0.6685  2.7511
    5THR    CG2 2478   2.492   3.182   4.750  0.1111 -0.4754 -0.0393
    5THR      C 2479   2.495   3.126   4.467 -0.4592 -0.3113 -0.2140
    5THR      O 2480   2.511   3.009   4.500  0.0130 -0.1976 -0.0362
    6ILE      N 2481   2.585   3.204   4.408  0.2653 -0.2975  0.8863
    6ILE      H 2482   2.587   3.303   4.421 -0.3200 -0.2121  0.3452
    6ILE     CA 2483   2.706   3.150   4.345 -0.1374 -0.0048 -0.1541
    6ILE     CB 2484   2.688   3.141   4.193  0.0026  0.2930 -0.1898
    6ILE    CG1 2485   2.717   3.270   4.116  0.2600  0.4612  0.1851
    6ILE    CG2 2486   2.551   3.088   4.150  0.0945 -0.3269  0.2618
    6ILE     CD 2487   2.835   3.241   4.024 -0.2913 -0.2778 -0.3021
    6ILE      C 2488   2.827   3.235   4.387 -0.1574 -0.4824  0.9048
    6ILE      O 2489   2.818   3.357   4.400 -0.0256 -0.3103 -0.4567
    7LEU      N 2490   2.939   3.175   4.425 -0.1725 -0.7093  0.5941
    7LEU      H 2491   2.957   3.076   4.421  1.9024 -0.3501 -1.7703
    7LEU     CA 2492   3.058   3.244   4.477 -0.3041  0.0768 -0.1380
    7LEU     CB 2493   3.067   3.208   4.625  0.2845  0.1177 -0.1626
    7LEU     CG 2494   3.189   3.263   4.699  0.2034  0.3802 -0.2208
    7LEU    CD1 2495   3.152   3.355   4.816  0.8601  0.9555 -0.4616
    7LEU    CD2 2496   3.295   3.160   4.739  0.1212  0.5663  0.4877
    7LEU      C 2497   3.182   3.222   4.390 -0.6632 -0.1078 -0.6125
    7LEU      O 2498   3.199   3.111   4.340  0.2363 -0.3903  0.2813
    8LEU      N 2499   3.266   3.323   4.371 -0.2971 -0.3644 -0.3694
    8LEU      H 2500   3.232   3.414   4.396  0.2501  0.8038 -3.4079
    8LEU     CA 2501   3.392   3.302   4.298  0.0054  0.6782 -0.1696
    8LEU     CB 2502   3.399   3.367   4.160 -0.0104 -0.0437 -0.5140
    8LEU     CG 2503   3.276   3.356   4.068 -0.5620  0.1566  0.1917
    8LEU    CD1 2504   3.224   3.212   4.067 -0.3824  0.0937 -0.3015
    8LEU    CD2 2505   3.160   3.454   4.086 -0.0532  0.8317 -0.1607
    8LEU      C 2506   3.520   3.325   4.379  0.0888  0.2427 -0.1762
    8LEU      O 2507   3.536   3.435   4.430  0.4782  0.1904 -0.1829
    9GLU      N 2508   3.614   3.231   4.381  0.1220  0.2753 -0.2127
    9GLU      H 2509   3.614   3.146   4.329 -0.7036  0.4284 -0.4639
    9GLU     CA 2510   3.732   3.244   4.469  0.3747  0.6494 -0.6039
    9GLU     CB 2511   3.698   3.208   4.613  1.4847 -0.0031 -0.4944
    9GLU     CG 2512   3.800   3.250   4.719 -0.0083  0.4955  0.7813
    9GLU     CD 2513   3.777   3.180   4.853  0.6823 -0.7201  0.2779
    9GLU    OE1 2514   3.776   3.250   4.957  0.0823  0.2116 -0.3434
    9GLU    OE2 2515   3.733   3.064   4.867 -0.0123 -0.4843  0.0353
    9GLU      C 2516   3.856   3.169   4.421  0.0536 -0.3395  0.1032
    9GLU      O 2517   3.844   3.060   4.365 -0.0925 -0.0543 -0.4188
   10GLU      N 2518   3.957   3.252   4.398 -0.0917 -0.2975 -0.3965
   10GLU      H 2519   3.955   3.349   4.423  0.7012  0.1356 -1.8957
   10GLU     CA 2520   4.092   3.208   4.359  0.1048  0.0736 -0.1426
   10GLU     CB 2521   4.110   3.248   4.213 -0.2922 -0.2758 -0.2905
   10GLU     CG 2522   4.239   3.200   4.145 -0.0953  0.2936 -0.3319
   10GLU     CD 2523   4.221   3.240   3.999  0.0868  0.1924 -0.3828
   10GLU    OE1 2524   4.294   3.338   3.970 -0.1006  0.5283  0.2633
   10GLU    OE2 2525   4.115   3.208   3.941 -0.0319  0.1396 -0.1357
   10GLU      C 2526   4.202   3.273   4.444  0.3681  0.2464 -0.6130
   10GLU      O 2527   4.187   3.389   4.483 -0.0692 -0.0248  0.0475
   11GLU      N 2528   4.288   3.187   4.498  0.0796  0.2716 -0.1131
   11GLU      H 2529   4.294   3.089   4.479 -3.5739 -0.0568 -0.3350
   11GLU     CA 2530   4.366   3.213   4.620  0.2759  0.2748 -0.2409
   11GLU     CB 2531   4.300   3.135   4.733 -0.3197  0.4415 -0.4726
   11GLU     CG 2532   4.309   3.217   4.862 -0.5546  0.3166 -0.3747
   11GLU     CD 2533   4.257   3.157   4.992  0.2834 -0.0037 -0.1789
   11GLU    OE1 2534   4.173   3.065   4.980  0.3867 -0.1629  0.2823
   11GLU    OE2 2535   4.312   3.180   5.102  0.0054  0.6029 -0.1611
   11GLU      C 2536   4.505   3.155   4.594  0.2121  0.1049 -0.2035
   11GLU     O1 2537   4.517   3.054   4.522  0.2644  0.0769 -0.1557
   11GLU     O2 2538   4.597   3.204   4.663  0.1974  0.0327 -0.1337
    1ACE     CA 2539   3.664   3.812   4.632 -0.2608 -0.2963  0.5906
    1ACE      C 2540   3.534   3.867   4.574 -0.4200 -0.1240  1.1064
    1ACE      O 2541   3.507   3.987   4.575  0.2121  0.0338  0.0892
    2VAL      N 2542   3.434   3.765   4.560  0.0359 -0.3868 -0.4739
    2VAL      H 2543   3.431   3.678   4.608  0.9692 -0.5142 -0.6354
    2VAL     CA 2544   3.308   3.797   4.491  0.1356 -0.0231 -0.4898
    2VAL     CB 2545   3.331   3.826   4.342  0.1703  0.0568 -0.4689
    2VAL    CG1 2546   3.435   3.735   4.277  0.1936 -0.2980  0.0538
    2VAL    CG2 2547   3.206   3.827   4.255  0.0340 -0.1462 -0.2751
    2VAL      C 2548   3.200   3.692   4.518  0.1057  0.2404  0.4295
    2VAL      O 2549   3.219   3.577   4.479  0.2780  0.5072 -0.2908
    3VAL      N 2550   3.096   3.745   4.583 -0.4198  0.0884 -0.2738
    3VAL      H 2551   3.106   3.842   4.605  1.9607 -0.0237 -0.5443
    3VAL     CA 2552   2.969   3.672   4.594 -0.4476  0.1037 -0.4913
    3VAL     CB 2553   2.909   3.674   4.735 -0.3128  0.3847 -0.4379
    3VAL    CG1 2554   2.811   3.561   4.763  0.9468 -0.6406 -0.0447
    3VAL    CG2 2555   3.022   3.670   4.839  0.0776  0.9038 -0.8355
    3VAL      C 2556   2.863   3.728   4.499 -0.7546 -0.2430 -0.3566
    3VAL      O 2557   2.858   3.847   4.469 -0.4075 -0.2192 -0.3223
    4VAL      N 2558   2.789   3.643   4.429 -0.3086 -0.3992 -0.6494
    4VAL      H 2559   2.800   3.544   4.423 -1.1843 -0.5202 -0.4966
    4VAL     CA 2560   2.680   3.695   4.345 -0.2692  0.2028 -0.3323
    4VAL     CB 2561   2.704   3.708   4.194  0.2522  0.2826 -0.2441
    4VAL    CG1 2562   2.836   3.645   4.149  0.4693  0.6401 -0.1167
    4VAL    CG2 2563   2.583   3.672   4.109  0.3508 -0.2021 -0.1814
    4VAL      C 2564   2.554   3.626   4.397  0.2614 -0.3499  0.2394
    4VAL      O 2565   2.540   3.504   4.386 -0.0840 -0.2673 -0.2540
    5THR      N 2566   2.474   3.698   4.476  0.0043 -0.1998 -0.1529
    5THR      H 2567   2.501   3.786   4.515  1.4227 -1.0987  1.0026
    5THR     CA 2568   2.358   3.640   4.545  0.1514 -0.0156  0.2545
    5THR     CB 2569   2.365   3.640   4.698 -0.0160 -0.1040  0.2622
    5THR    OG1 2570   2.480   3.561   4.730  0.4084  0.3322 -0.1755
    5THR    HG1 2571   2.450   3.472   4.764 -1.8867 -0.0191 -2.7648
    5THR    CG2 2572   2.252   3.570   4.773  0.0981 -0.4712  0.0954
    5THR      C 2573   2.226   3.707   4.503  0.0825  0.0110  0.5149
    5THR      O 2574   2.219   3.827   4.529 -0.1438  0.0856  0.1106
    6ILE      N 2575   2.138   3.646   4.425  0.1279  0.0922  0.3992
    6ILE      H 2576   2.147   3.549   4.407  1.2439  0.2879 -0.1324
    6ILE     CA 2577   2.013   3.716   4.391  0.1362 -0.2231 -0.2862
    6ILE     CB 2578   2.020   3.774   4.249 -0.1677  0.5448  0.0026
    6ILE    CG1 2579   2.037   3.667   4.141 -0.2652  0.4412  0.0889
    6ILE    CG2 2580   2.116   3.888   4.216 -0.4886  0.7629 -0.1854
    6ILE     CD 2581   1.920   3.681   4.043 -0.0590  0.0240 -0.2179
    6ILE      C 2582   1.888   3.637   4.429 -0.2879  0.4462 -0.2577
    6ILE      O 2583   1.880   3.514   4.432 -0.2309  0.4544  0.5558
    7LEU      N 2584   1.779   3.707   4.457 -0.3043  0.4492 -0.3294
    7LEU      H 2585   1.791   3.806   4.462  0.0120  0.4364 -0.8264
    7LEU     CA 2586   1.649   3.653   4.501  0.1120  0.0080  0.3863
    7LEU     CB 2587   1.633   3.712   4.641  0.4589 -0.5682  0.6730
    7LEU     CG 2588   1.510   3.664   4.718 -0.2573  0.0990 -0.0260
    7LEU    CD1 2589   1.555   3.548   4.808 -0.5134 -0.1857 -0.2648
    7LEU    CD2 2590   1.445   3.768   4.808 -0.5554 -0.2813  0.2034
    7LEU      C 2591   1.529   3.692   4.414 -0.1493  0.0007  0.7403
    7LEU      O 2592   1.513   3.802   4.362  0.3100 -0.0653  0.4538
    8LEU      N 2593   1.448   3.592   4.381 -0.1581  0.3139 -0.2384
    8LEU      H 2594   1.468   3.497   4.407 -0.3015 -0.1627 -1.7524
    8LEU     CA 2595   1.318   3.603   4.314 -0.2887 -0.0264 -0.0447
    8LEU     CB 2596   1.302   3.500   4.202 -0.1289  0.0591 -0.1458
    8LEU     CG 2597   1.387   3.524   4.077 -0.2222 -0.2151 -0.2650
    8LEU    CD1 2598   1.531   3.482   4.107 -0.3231 -0.4057 -0.0517
    8LEU    CD2 2599   1.336   3.443   3.958 -0.3415 -0.0819 -0.3052
    8LEU      C 2600   1.200   3.582   4.409 -0.1609 -0.5070  0.0090
    8LEU      O 2601   1.199   3.482   4.481  0.0737 -0.2734  0.3411
    9GLU      N 2602   1.097   3.662   4.384 -0.3232 -0.5906  0.3997
    9GLU      H 2603   1.086   3.711   4.298 -0.0765 -0.9581  0.1583
    9GLU     CA 2604   0.982   3.666   4.475 -0.3029 -0.5384  0.4232
    9GLU     CB 2605   1.023   3.738   4.604 -0.1340 -0.2654  0.2164
    9GLU     CG 2606   0.921   3.727   4.717 -0.2229  0.6312  0.2349
    9GLU     CD 2607   0.977   3.786   4.847  0.5824 -0.1730  0.2617
    9GLU    OE1 2608   0.936   3.743   4.957  0.4454 -0.0775  0.2472
    9GLU    OE2 2609   1.059   3.880   4.844  0.2340  0.1413  0.4954
    9GLU      C 2610   0.872   3.750   4.411  0.3145 -0.3806 -0.4497
    9GLU      O 2611   0.884   3.871   4.392 -0.0426 -0.2503  0.1145
   10GLU      N 2612   0.754   3.694   4.385  0.0333 -0.1253  0.2348
   10GLU      H 2613   0.756   3.595   4.368  1.8457  0.0147 -0.5845
   10GLU     CA 2614   0.635   3.768   4.340  0.0760 -0.2618 -0.1087
   10GLU     CB 2615   0.617   3.757   4.188  0.1099  0.1791 -0.1461
   10GLU     CG 2616   0.568   3.890   4.131 -0.2559 -0.0310 -0.3240
   10GLU     CD 2617   0.556   3.897   3.979 -0.0847 -0.4676 -0.3580
   10GLU    OE1 2618   0.452   3.949   3.931  0.1730  0.0598 -0.3503
   10GLU    OE2 2619   0.654   3.858   3.912  0.1361  0.1954 -0.4308
   10GLU      C 2620   0.511   3.723   4.417  0.4558 -0.0500  0.6320
   10GLU      O 2621   0.475   3.606   4.429  0.2157 -0.0594 -0.1375
   11GLU      N 2622   0.437   3.826   4.456 -0.0555 -0.1479 -0.0693
   11GLU      H 2623   0.431   3.903   4.393 -1.5949 -1.3122 -1.4367
   11GLU     CA 2624   0.326   3.818   4.552 -0.2432 -0.6694 -0.3286
   11GLU     CB 2625   0.378   3.824   4.696 -0.2073  0.2658 -0.3801
   11GLU     CG 2626   0.294   3.757   4.804  0.1747  0.3792 -0.0090
   11GLU     CD 2627   0.334   3.782   4.950  0.0446 -0.1052  0.1152
   11GLU    OE1 2628   0.444   3.841   4.967  0.0048 -0.0724  0.2533
   11GLU    OE2 2629   0.257   3.747   5.041 -0.3151  0.7064  0.1344
   11GLU      C 2630   0.212   3.916   4.522  0.3174  0.0721 -0.0648
   11GLU     O1 2631   0.234   4.039   4.521  0.0039  0.1291 -0.0341
   11GLU     O2 2632   0.112   3.863   4.469  0.2124 -0.0435  0.2483
    1ACE     CA 2633   1.133   3.204   2.452  0.7213  0.5342 -0.0112
    1ACE      C 2634   1.274   3.147   2.435  0.2829 -0.4100 -0.6217
    1ACE      O 2635   1.327   3.066   2.512  0.3909  0.3810  0.1530
    2VAL      N 2636   1.338   3.202   2.319 -0.0743  0.6407 -0.3304
    2VAL      H 2637   1.291   3.267   2.260  0.4824  0.9536 -0.4306
    2VAL     CA 2638   1.477   3.161   2.298 -0.2718 -0.2298  0.0221
    2VAL     CB 2639   1.496   3.149   2.147 -0.0546 -0.1820  0.0450
    2VAL    CG1 2640   1.458   3.266   2.056  0.5009 -0.0409 -0.0100
    2VAL    CG2 2641   1.628   3.088   2.101  0.1868  0.5105 -0.1890
    2VAL      C 2642   1.588   3.231   2.376 -0.6464 -0.0146  0.3657
    2VAL      O 2643   1.577   3.352   2.392 -0.0910  0.1249 -0.2511
    3VAL      N 2644   1.696   3.162   2.413 -0.2922  0.6787  0.6484
    3VAL      H 2645   1.694   3.062   2.416  1.2996  0.6192  3.2948
    3VAL     CA 2646   1.807   3.221   2.489  0.1277  0.3434  0.2971
    3VAL     CB 2647   1.814   3.173   2.634  0.3819 -0.0443  0.1587
    3VAL    CG1 2648   1.930   3.236   2.710  0.1962  0.4678  0.0208
    3VAL    CG2 2649   1.677   3.191   2.699  0.1034 -0.1231 -0.4029
    3VAL      C 2650   1.934   3.172   2.419 -0.4524  0.1072 -0.6120
    3VAL      O 2651   1.941   3.050   2.407 -0.1778  0.1105 -0.4937
    4VAL      N 2652   2.027   3.260   2.381  0.1292  0.0034  0.5351
    4VAL      H 2653   2.001   3.356   2.382  1.1859  0.3077  1.3082
    4VAL     CA 2654   2.162   3.237   2.327 -0.0877  0.2961 -0.1269
    4VAL     CB 2655   2.148   3.238   2.174  0.3631  0.2236 -0.1689
    4VAL    CG1 2656   2.093   3.377   2.142 -0.1338  0.1587  0.3811
    4VAL    CG2 2657   2.276   3.198   2.100  0.5072 -0.2512  0.3222
    4VAL      C 2658   2.269   3.318   2.401 -0.0170  0.0696  0.0195
    4VAL      O 2659   2.304   3.434   2.378  0.0238  0.1150  0.3095
    5THR      N 2660   2.344   3.239   2.476  0.1696  0.2019 -0.0284
    5THR      H 2661   2.345   3.140   2.468  0.4571  0.3465 -2.4773
    5THR     CA 2662   2.453   3.291   2.561 -0.0374  0.3427  0.1524
    5THR     CB 2663   2.441   3.265   2.712  0.1594 -0.0807  0.0973
    5THR    OG1 2664   2.312   3.303   2.760  0.0856  0.1974 -0.3144
    5THR    HG1 2665   2.294   3.402   2.756  0.1722  0.1950 -3.8407
    5THR    CG2 2666   2.562   3.317   2.789  0.4429  0.0329 -0.4186
    5THR      C 2667   2.579   3.218   2.514 -0.4416 -0.1944 -0.1057
    5THR      O 2668   2.587   3.095   2.507  0.2447 -0.1737  0.2934
    6ILE      N 2669   2.662   3.293   2.443  0.2369 -0.5135  0.3451
    6ILE      H 2670   2.656   3.393   2.436  0.3344 -0.5522 -0.3796
    6ILE     CA 2671   2.787   3.233   2.394  0.2208 -0.2071 -0.0695
    6ILE     CB 2672   2.803   3.223   2.242  0.0873 -0.0193 -0.0968
    6ILE    CG1 2673   2.829   3.359   2.175  0.4973  0.0251  0.1470
    6ILE    CG2 2674   2.683   3.170   2.164 -0.1717 -0.3980  0.5552
    6ILE     CD 2675   2.898   3.338   2.041  0.6776  0.5482  0.1574
    6ILE      C 2676   2.902   3.318   2.447 -0.2869  0.3493  0.1579
    6ILE      O 2677   2.906   3.440   2.464  0.6856  0.4010 -0.3767
    7LEU      N 2678   3.010   3.242   2.466 -0.0925  0.6053  0.0739
    7LEU      H 2679   3.012   3.144   2.450  0.7976  0.7164 -0.5684
    7LEU     CA 2680   3.143   3.287   2.510  0.3549 -0.1305 -0.5182
    7LEU     CB 2681   3.188   3.239   2.648 -0.4332  0.1975 -0.1474
    7LEU     CG 2682   3.306   3.314   2.710 -0.0839 -0.2058 -0.3233
    7LEU    CD1 2683   3.243   3.412   2.809 -0.2852  0.2718 -0.9194
    7LEU    CD2 2684   3.404   3.215   2.773 -0.3252 -0.1203  0.1880
    7LEU      C 2685   3.252   3.281   2.402  0.2629  0.4062 -0.6438
    7LEU      O 2686   3.263   3.175   2.340 -0.4959 -0.3368  0.4397
    8LEU      N 2687   3.335   3.384   2.387  0.6297  0.3229  0.6687
    8LEU      H 2688   3.314   3.474   2.425  1.6151  0.1948  1.5563
    8LEU     CA 2689   3.447   3.380   2.292  0.0891  0.2596  0.0236
    8LEU     CB 2690   3.433   3.477   2.175  0.2294 -0.1550 -0.3414
    8LEU     CG 2691   3.303   3.478   2.093 -0.1113  0.0954  0.1926
    8LEU    CD1 2692   3.261   3.337   2.052  0.2816  0.2025 -0.5961
    8LEU    CD2 2693   3.191   3.564   2.151 -0.4758 -0.2097 -0.0629
    8LEU      C 2694   3.568   3.420   2.377  0.2750  0.5395 -0.3748
    8LEU      O 2695   3.559   3.526   2.439  0.0241 -0.0392  0.5930
    9GLU      N 2696   3.667   3.332   2.383 -0.2084  0.0120 -0.1404
    9GLU      H 2697   3.667   3.255   2.318  1.2344 -1.7193  1.7992
    9GLU     CA 2698   3.789   3.343   2.463 -0.0306  0.0573 -0.4144
    9GLU     CB 2699   3.742   3.288   2.598  0.5832  0.3997 -0.0530
    9GLU     CG 2700   3.854   3.309   2.700 -0.0182  0.7781  0.5382
    9GLU     CD 2701   3.811   3.267   2.840 -0.0175  0.5600  0.4726
    9GLU    OE1 2702   3.848   3.341   2.934  0.4337  0.7458  0.1489
    9GLU    OE2 2703   3.754   3.155   2.849 -0.1696  0.5625 -0.3903
    9GLU      C 2704   3.904   3.258   2.408  0.2299  0.0251  0.1686
    9GLU      O 2705   3.874   3.154   2.349  0.2208  0.1077  0.0269
   10GLU      N 2706   4.024   3.314   2.406  0.1107  0.2699 -0.1558
   10GLU      H 2707   4.023   3.413   2.423  0.0249  0.1575  0.5136
   10GLU     CA 2708   4.149   3.256   2.355 -0.0282  0.3376 -0.5749
   10GLU     CB 2709   4.165   3.318   2.216  0.5593  0.4881 -0.4443
   10GLU     CG 2710   4.276   3.247   2.137  0.2677 -0.1665 -0.2714
   10GLU     CD 2711   4.292   3.323   2.005  0.1474 -0.0332 -0.2100
   10GLU    OE1 2712   4.358   3.428   2.010  0.5373 -0.3144  0.7524
   10GLU    OE2 2713   4.228   3.294   1.902  0.2758 -0.0022 -0.2978
   10GLU      C 2714   4.254   3.317   2.448 -0.2231  0.1185 -0.2069
   10GLU      O 2715   4.289   3.435   2.441  0.1649  0.0080 -0.1805
   11GLU      N 2716   4.327   3.226   2.511 -0.2398  0.4676  0.3273
   11GLU      H 2717   4.342   3.134   2.473  0.4398  1.0706 -0.9336
   11GLU     CA 2718   4.421   3.267   2.616  0.2963  0.3796 -0.1113
   11GLU     CB 2719   4.367   3.219   2.751  0.2373 -0.0745 -0.2949
   11GLU     CG 2720   4.449   3.270   2.869 -0.1417  0.4496 -0.2582
   11GLU     CD 2721   4.377   3.273   3.004  0.4071  0.1090  0.0448
   11GLU    OE1 2722   4.309   3.176   3.042  0.1741  0.3389  0.2173
   11GLU    OE2 2723   4.411   3.371   3.074 -0.2485  0.1331  0.3378
   11GLU      C 2724   4.572   3.242   2.603  0.3518  0.3068  0.6446
   11GLU     O1 2725   4.601   3.129   2.559  0.1830  0.4271  0.2222
   11GLU     O2 2726   4.652   3.332   2.638  0.4839  0.2894  0.3867
    1ACE     CA 2727   3.743   3.809   2.671 -0.2334 -1.0838 -0.1212
    1ACE      C 2728   3.605   3.871   2.647  0.0598 -0.3273  0.0924
    1ACE      O 2729   3.565   3.968   2.710  0.6973 -0.0543  0.0791
    2VAL      N 2730   3.520   3.805   2.553 -0.5136 -0.2688  0.5624
    2VAL      H 2731   3.541   3.711   2.527  1.7292  0.7368 -1.7762
    2VAL     CA 2732   3.398   3.866   2.497 -0.2333  0.1973  0.4533
    2VAL     CB 2733   3.419   3.919   2.355 -0.3696 -0.2843  0.2529
    2VAL    CG1 2734   3.529   3.837   2.287 -0.5017 -0.5995  0.4188
    2VAL    CG2 2735   3.290   3.921   2.271 -0.2698 -0.1879  0.1007
    2VAL      C 2736   3.276   3.775   2.510 -0.0147 -0.1600  0.0234
    2VAL      O 2737   3.276   3.656   2.477  0.4299 -0.1623  0.0256
    3VAL      N 2738   3.169   3.835   2.560  0.0977 -0.2183  0.3310
    3VAL      H 2739   3.168   3.934   2.575 -1.6605 -0.1281 -0.1534
    3VAL     CA 2740   3.039   3.768   2.572  0.0113 -0.1159 -0.0416
    3VAL     CB 2741   2.978   3.761   2.712 -0.1049  0.3929 -0.0637
    3VAL    CG1 2742   2.963   3.613   2.749 -0.6905  0.3227 -0.5503
    3VAL    CG2 2743   3.071   3.810   2.823  0.5385 -0.2816 -0.2971
    3VAL      C 2744   2.939   3.839   2.480  0.3386  0.1346 -0.2089
    3VAL      O 2745   2.905   3.957   2.493 -0.1543 -0.0974  0.7511
    4VAL      N 2746   2.858   3.751   2.422 -0.0829  0.0877  0.4411
    4VAL      H 2747   2.861   3.654   2.446  0.7963  0.1835  0.7616
    4VAL     CA 2748   2.737   3.792   2.350  0.1050 -0.1850 -0.0336
    4VAL     CB 2749   2.744   3.816   2.199 -0.4496 -0.4965 -0.1097
    4VAL    CG1 2750   2.821   3.701   2.135  0.1839 -0.1348 -0.0018
    4VAL    CG2 2751   2.608   3.827   2.130 -0.3909  0.2850 -0.1102
    4VAL      C 2752   2.625   3.699   2.397 -0.0351  0.0510  0.1051
    4VAL      O 2753   2.637   3.577   2.390  0.1205  0.0723 -0.0208
    5THR      N 2754   2.553   3.764   2.487  0.4117 -0.1296  0.5956
    5THR      H 2755   2.572   3.860   2.507  0.3384  0.1299 -0.5319
    5THR     CA 2756   2.443   3.708   2.567 -0.1987  0.1309 -0.0498
    5THR     CB 2757   2.475   3.732   2.715 -0.1258 -0.0509 -0.0365
    5THR    OG1 2758   2.610   3.702   2.750 -0.0778  0.2284  0.0196
    5THR    HG1 2759   2.634   3.785   2.800  1.3730  0.4717 -1.0097
    5THR    CG2 2760   2.366   3.657   2.792 -0.1282 -0.7628 -0.7290
    5THR      C 2761   2.310   3.778   2.538 -0.0510  0.3678 -0.1562
    5THR      O 2762   2.305   3.901   2.549  0.8385  0.3511  0.4904
    6ILE      N 2763   2.223   3.713   2.460  0.3305 -0.4055  0.0538
    6ILE      H 2764   2.237   3.619   2.432 -3.5180 -1.3595  0.7873
    6ILE     CA 2765   2.096   3.767   2.409  0.4341  0.0263  0.2450
    6ILE     CB 2766   2.080   3.835   2.273  0.0065 -0.2572  0.1551
    6ILE    CG1 2767   2.105   3.737   2.157 -0.1175 -0.1110  0.0045
    6ILE    CG2 2768   2.173   3.954   2.251 -0.3096 -0.1869 -0.8599
    6ILE     CD 2769   1.995   3.746   2.051  0.2366 -0.1261 -0.3643
    6ILE      C 2770   1.975   3.678   2.437  0.3610  0.1726  0.4007
    6ILE      O 2771   1.992   3.556   2.428  0.6708  0.2694 -0.5030
    7LEU      N 2772   1.870   3.737   2.491 -0.1661 -0.1416 -0.2599
    7LEU      H 2773   1.871   3.833   2.518 -1.5205  0.6341 -2.6795
    7LEU     CA 2774   1.742   3.674   2.527 -0.0938 -0.0296  0.2047
    7LEU     CB 2775   1.701   3.705   2.671 -0.5970  0.6551 -0.0821
    7LEU     CG 2776   1.618   3.589   2.724  0.4074 -0.0039  0.0791
    7LEU    CD1 2777   1.656   3.533   2.862  0.3048 -0.1298  0.0566
    7LEU    CD2 2778   1.476   3.640   2.750  0.1635 -0.0838 -1.0316
    7LEU      C 2779   1.632   3.725   2.434 -0.0080  0.1865  0.2221
    7LEU      O 2780   1.611   3.843   2.406  0.1391  0.2285  0.2899
    8LEU      N 2781   1.541   3.632   2.406  0.1653  0.2432 -0.5404
    8LEU      H 2782   1.540   3.533   2.421 -0.2898  0.4632  1.0199
    8LEU     CA 2783   1.414   3.673   2.343  0.1232 -0.0798 -0.6663
    8LEU     CB 2784   1.397   3.626   2.198 -0.2551  0.3159 -0.7506
    8LEU     CG 2785   1.516   3.656   2.107 -0.1533  0.1966 -0.6586
    8LEU    CD1 2786   1.546   3.805   2.089  0.5828  0.0836 -0.4071
    8LEU    CD2 2787   1.643   3.579   2.139 -0.0402  0.4910 -0.3954
    8LEU      C 2788   1.283   3.636   2.413  0.3494  0.2308 -0.0655
    8LEU      O 2789   1.276   3.542   2.492 -0.2392 -0.2973 -0.7325
    9GLU      N 2790   1.195   3.735   2.408  0.0654 -0.0301 -0.3969
    9GLU      H 2791   1.210   3.817   2.352  1.1618 -2.2469 -3.6653
    9GLU     CA 2792   1.068   3.737   2.482  0.1049  0.0394 -0.3305
    9GLU     CB 2793   1.096   3.796   2.621 -0.1533  0.3168 -0.3958
    9GLU     CG 2794   0.996   3.766   2.733  0.1490 -0.1408 -0.2477
    9GLU     CD 2795   1.066   3.842   2.847 -0.0961  0.1179 -0.2692
    9GLU    OE1 2796   1.133   3.779   2.931 -0.2576  0.2131 -0.0688
    9GLU    OE2 2797   1.047   3.964   2.865 -0.1590  0.1027 -0.2330
    9GLU      C 2798   0.958   3.826   2.424 -0.1624  0.1373  0.3139
    9GLU      O 2799   0.984   3.945   2.409 -0.2236  0.0467 -0.5822
   10GLU      N 2800   0.842   3.767   2.395  0.1536 -0.0952 -0.5031
   10GLU      H 2801   0.840   3.681   2.344  1.5203 -0.2531 -0.3297
   10GLU     CA 2802   0.728   3.849   2.351 -0.0342 -0.0633  0.0455
   10GLU     CB 2803   0.713   3.838   2.199  0.3817  0.2983 -0.0196
   10GLU     CG 2804   0.613   3.944   2.151 -0.3538 -0.5653 -0.4117
   10GLU     CD 2805   0.606   3.964   2.000 -0.0219  0.1286 -0.3395
   10GLU    OE1 2806   0.538   3.879   1.939 -0.2616  0.4504 -0.5243
   10GLU    OE2 2807   0.670   4.057   1.947 -0.3533  0.5356 -0.0275
   10GLU      C 2808   0.595   3.822   2.424  0.0951 -0.3549  0.1775
   10GLU      O 2809   0.526   3.721   2.420 -0.4736  0.0144  0.5497
   11GLU      N 2810   0.560   3.923   2.504  0.1921 -0.1187 -0.0740
   11GLU      H 2811   0.590   4.017   2.492 -0.4776 -0.1271 -2.3611
   11GLU     CA 2812   0.448   3.916   2.599 -0.1163 -0.3002 -0.4495
   11GLU     CB 2813   0.510   3.908   2.738 -0.1730  0.0250 -0.4048
   11GLU     CG 2814   0.427   3.836   2.845  0.1300 -0.0412 -0.2127
   11GLU     CD 2815   0.474   3.869   2.986 -0.1379 -0.2545 -0.0724
   11GLU    OE1 2816   0.590   3.848   3.028 -0.1646 -0.4501 -0.0945
   11GLU    OE2 2817   0.382   3.915   3.056 -0.0278  0.2707 -0.2688
   11GLU      C 2818   0.353   4.035   2.581  0.2427  0.0730  0.1091
   11GLU     O1 2819   0.404   4.148   2.594  0.3130  0.0981 -0.3539
   11GLU     O2 2820   0.243   4.024   2.522  0.5667 -0.3579 -0.4286
    1ACE     CA 2821   3.831   3.326   1.370 -0.0020  0.1737  0.5074
    1ACE      C 2822   3.700   3.258   1.411 -0.2559  0.1636 -0.2977
    1ACE      O 2823   3.665   3.150   1.362 -0.3202  0.0958 -0.1026
    2VAL      N 2824   3.605   3.347   1.469 -0.4187 -0.2281  0.0440
    2VAL      H 2825   3.613   3.447   1.473 -2.1916 -0.0192 -0.8435
    2VAL     CA 2826   3.477   3.302   1.524 -0.3751 -0.4301 -0.0195
    2VAL     CB 2827   3.483   3.281   1.676 -0.7423 -0.2015  0.0292
    2VAL    CG1 2828   3.565   3.381   1.758 -0.5737  0.5979 -1.0944
    2VAL    CG2 2829   3.344   3.248   1.730 -0.6648  0.1101  0.4216
    2VAL      C 2830   3.361   3.392   1.480 -0.0718 -0.0432 -0.0298
    2VAL      O 2831   3.356   3.511   1.512 -0.5686 -0.0073 -0.2301
    3VAL      N 2832   3.277   3.323   1.404  0.0955 -0.2183 -0.0586
    3VAL      H 2833   3.281   3.225   1.388 -1.1535 -0.1321 -1.1254
    3VAL     CA 2834   3.152   3.382   1.351  0.0022 -0.1285  0.2580
    3VAL     CB 2835   3.139   3.353   1.201 -0.1319 -0.0849  0.2625
    3VAL    CG1 2836   3.011   3.410   1.139  0.3697  0.6356 -0.1284
    3VAL    CG2 2837   3.257   3.402   1.117 -0.2896 -0.2557 -0.0622
    3VAL      C 2838   3.023   3.336   1.419 -0.4675 -0.0817 -0.5906
    3VAL      O 2839   2.987   3.218   1.426 -0.1910 -0.1301  0.0963
    4VAL      N 2840   2.955   3.435   1.476  0.5258  0.3667 -0.1579
    4VAL      H 2841   2.965   3.532   1.455  0.7048  0.1910 -0.9399
    4VAL     CA 2842   2.833   3.407   1.553  0.3311 -0.1908 -0.6550
    4VAL     CB 2843   2.849   3.460   1.695  0.0093  0.0267 -0.7000
    4VAL    CG1 2844   2.976   3.541   1.723 -0.2512  0.2864 -0.2473
    4VAL    CG2 2845   2.728   3.519   1.770  0.3354 -0.0130 -0.1339
    4VAL      C 2846   2.712   3.463   1.478  0.1931 -0.1812 -0.4250
    4VAL      O 2847   2.681   3.582   1.477  0.0214 -0.2123  0.7370
    5THR      N 2848   2.640   3.369   1.418  0.0151  0.0057 -0.5058
    5THR      H 2849   2.690   3.288   1.386  0.9510  0.8983 -1.3633
    5THR     CA 2850   2.522   3.396   1.335 -0.1061  0.3441 -0.2256
    5THR     CB 2851   2.529   3.325   1.199  0.1446 -0.3986  0.1712
    5THR    OG1 2852   2.656   3.354   1.141  0.0457 -0.0079  0.1516
    5THR    HG1 2853   2.664   3.312   1.051 -0.9508 -0.6870  0.3619
    5THR    CG2 2854   2.432   3.384   1.096  0.4775  0.7649  0.5131
    5THR      C 2855   2.402   3.336   1.408  0.4380 -0.2325  0.2103
    5THR      O 2856   2.356   3.222   1.397  0.1958 -0.0939 -0.2637
    6ILE      N 2857   2.331   3.430   1.471 -0.2480 -0.4956 -0.1509
    6ILE      H 2858   2.366   3.523   1.480 -2.3721  0.2846  0.6576
    6ILE     CA 2859   2.207   3.406   1.546 -0.2991  0.1774 -0.0148
    6ILE     CB 2860   2.235   3.405   1.696 -0.4675  0.0441  0.0152
    6ILE    CG1 2861   2.255   3.546   1.751  0.2988 -0.0763  0.0594
    6ILE    CG2 2862   2.348   3.307   1.728 -0.5073 -0.2512 -0.7422
    6ILE     CD 2863   2.297   3.550   1.898  0.0408 -0.0213  0.1337
    6ILE      C 2864   2.080   3.478   1.502 -0.2116  0.3447  0.0081
    6ILE      O 2865   2.061   3.599   1.513 -0.8102  0.2249  0.3035
    7LEU      N 2866   1.999   3.395   1.437 -0.1470  0.4268 -0.1770
    7LEU      H 2867   2.038   3.304   1.423  1.3621  1.0961 -0.5540
    7LEU     CA 2868   1.866   3.424   1.383 -0.5104 -0.3599  0.2829
    7LEU     CB 2869   1.855   3.341   1.255 -0.5609 -0.0989  0.1158
    7LEU     CG 2870   1.737   3.383   1.168 -0.1582  0.5971 -0.1048
    7LEU    CD1 2871   1.768   3.327   1.029  0.1387  0.5088 -0.0035
    7LEU    CD2 2872   1.604   3.316   1.206 -0.1749  0.4396 -0.4319
    7LEU      C 2873   1.761   3.383   1.487 -0.1092 -0.0715  0.8066
    7LEU      O 2874   1.763   3.267   1.529 -0.0395 -0.3454  0.0687
    8LEU      N 2875   1.671   3.476   1.514 -0.9965 -0.3773 -0.9210
    8LEU      H 2876   1.682   3.570   1.483  0.2855  0.0683  0.7382
    8LEU     CA 2877   1.565   3.455   1.614  0.1141 -0.2449  0.3044
    8LEU     CB 2878   1.588   3.539   1.740 -0.0726 -0.1503  0.2751
    8LEU     CG 2879   1.726   3.559   1.802  0.1446 -0.0379 -0.2418
    8LEU    CD1 2880   1.799   3.427   1.829  0.8052  0.3768  0.0519
    8LEU    CD2 2881   1.799   3.679   1.740 -0.2210  0.3607  0.0941
    8LEU      C 2882   1.432   3.501   1.554  0.2520 -0.2394  0.0030
    8LEU      O 2883   1.407   3.617   1.522  0.0699 -0.1997  0.2839
    9GLU      N 2884   1.349   3.399   1.533  0.1659 -0.0833 -0.4137
    9GLU      H 2885   1.375   3.310   1.570 -2.5147  0.1870  2.5264
    9GLU     CA 2886   1.215   3.413   1.475  0.0874 -0.0316 -0.2198
    9GLU     CB 2887   1.241   3.382   1.327 -0.0529 -0.2156 -0.2074
    9GLU     CG 2888   1.132   3.411   1.224 -0.2606 -0.1417  0.0314
    9GLU     CD 2889   1.174   3.347   1.091  0.2001 -0.2753  0.2383
    9GLU    OE1 2890   1.211   3.429   1.004  0.2116  0.3561  0.8294
    9GLU    OE2 2891   1.146   3.227   1.070 -0.3841 -0.0642 -0.2080
    9GLU      C 2892   1.103   3.324   1.530  0.3851  0.2586  0.8740
    9GLU      O 2893   1.120   3.206   1.559 -0.1620 -0.2337 -0.6947
   10GLU      N 2894   0.986   3.387   1.533  0.2272  0.0087  0.1850
   10GLU      H 2895   0.987   3.485   1.518  1.1627 -0.1914 -1.1946
   10GLU     CA 2896   0.861   3.330   1.587 -0.1395  0.7783  0.1528
   10GLU     CB 2897   0.845   3.397   1.724 -0.2918  0.3886  0.3248
   10GLU     CG 2898   0.742   3.328   1.814 -0.3657  0.1068  0.0285
   10GLU     CD 2899   0.728   3.397   1.950  0.7562  0.7900 -0.1886
   10GLU    OE1 2900   0.650   3.494   1.958 -0.2181  0.0305 -0.3990
   10GLU    OE2 2901   0.778   3.339   2.050 -0.4407 -0.1316 -0.0975
   10GLU      C 2902   0.751   3.359   1.484  0.3517 -0.0067 -0.5992
   10GLU      O 2903   0.729   3.476   1.454  0.3971  0.4212  0.9267
   11GLU      N 2904   0.679   3.250   1.460  0.1173  0.0173 -0.0186
   11GLU      H 2905   0.723   3.161   1.477  0.3226 -0.0113 -0.6756
   11GLU     CA 2906   0.562   3.262   1.373  0.2254 -0.0226 -0.1695
   11GLU     CB 2907   0.595   3.223   1.229  0.2722  0.4477 -0.2895
   11GLU     CG 2908   0.483   3.256   1.130  0.1493  0.7784 -0.0389
   11GLU     CD 2909   0.538   3.259   0.987 -0.0492 -0.3213 -0.1406
   11GLU    OE1 2910   0.631   3.181   0.955  0.1578 -0.2838  0.3563
   11GLU    OE2 2911   0.487   3.336   0.903 -0.1547  0.0382  0.2529
   11GLU      C 2912   0.452   3.163   1.412  0.1311  0.1145 -0.0866
   11GLU     O1 2913   0.491   3.055   1.461  0.1038  0.1141 -0.0660
   11GLU     O2 2914   0.331   3.195   1.412  0.1812  0.3104  0.3411
    1ACE     CA 2915   1.208   3.864   1.324 -0.1004 -0.1638 -0.4573
    1ACE      C 2916   1.336   3.945   1.346 -0.6409  0.4082  0.6607
    1ACE      O 2917   1.355   4.055   1.294  0.4758 -0.0079  0.1657
    2VAL      N 2918   1.426   3.890   1.442 -0.1701  0.2181  0.1190
    2VAL      H 2919   1.402   3.803   1.485 -0.3404 -0.2859 -0.9648
    2VAL     CA 2920   1.547   3.953   1.497 -0.1182  0.0054  0.2521
    2VAL     CB 2921   1.530   4.012   1.637  0.4092 -0.1768  0.3943
    2VAL    CG1 2922   1.475   3.911   1.739 -0.2020  0.2110  0.4552
    2VAL    CG2 2923   1.652   4.091   1.685 -0.0344  0.1521  0.9948
    2VAL      C 2924   1.673   3.873   1.468 -0.2002  0.0816 -0.3254
    2VAL      O 2925   1.676   3.750   1.464 -0.3157  0.0733 -0.1553
    3VAL      N 2926   1.773   3.946   1.419 -0.4434  0.1419 -0.7362
    3VAL      H 2927   1.754   4.036   1.381 -0.6453 -0.5433 -2.3515
    3VAL     CA 2928   1.899   3.880   1.381 -0.1647  0.2058  0.0659
    3VAL     CB 2929   1.918   3.865   1.230  0.1437 -0.2894  0.1498
    3VAL    CG1 2930   2.027   3.760   1.205  0.2550 -0.3068  0.6891
    3VAL    CG2 2931   1.795   3.832   1.146 -0.0307 -0.0624  0.3162
    3VAL      C 2932   2.011   3.963   1.444  0.1079  0.0349 -0.1896
    3VAL      O 2933   2.029   4.082   1.418  0.0722  0.0118 -0.3212
    4VAL      N 2934   2.100   3.889   1.510 -0.3156  0.0645  0.4253
    4VAL      H 2935   2.076   3.795   1.532 -0.3675  0.1631  0.7973
    4VAL     CA 2936   2.225   3.942   1.567 -0.0955  0.0437 -0.0326
    4VAL     CB 2937   2.221   3.966   1.718  0.1519  0.8351 -0.1505
    4VAL    CG1 2938   2.103   3.905   1.793  0.4314 -0.0400 -0.4101
    4VAL    CG2 2939   2.357   3.935   1.782 -0.1229 -0.3688 -0.1389
    4VAL      C 2940   2.348   3.868   1.513 -0.1775 -0.1104 -0.0085
    4VAL      O 2941   2.361   3.748   1.535  0.3264 -0.0789 -0.1240
    5THR      N 2942   2.420   3.935   1.424 -0.0982  0.3669  0.4096
    5THR      H 2943   2.410   4.034   1.410 -0.9082  0.0089 -1.9449
    5THR     CA 2944   2.528   3.871   1.347 -0.5144 -0.7373  0.7244
    5THR     CB 2945   2.502   3.853   1.198 -0.3705 -0.0447  0.6117
    5THR    OG1 2946   2.369   3.804   1.179 -0.6351  0.6315  0.6974
    5THR    HG1 2947   2.323   3.831   1.264 -0.1023  0.0389  1.1808
    5THR    CG2 2948   2.599   3.756   1.130  0.1780  0.6871  0.3394
    5THR      C 2949   2.664   3.937   1.373 -0.4430 -0.6011  0.0094
    5THR      O 2950   2.699   4.033   1.305 -0.5436 -0.3476  0.3160
    6ILE      N 2951   2.746   3.868   1.451  0.3557 -0.3612 -0.6057
    6ILE      H 2952   2.742   3.768   1.453  0.2010 -0.4894  4.0219
    6ILE     CA 2953   2.866   3.932   1.507 -0.0935  0.4593 -0.5691
    6ILE     CB 2954   2.864   3.985   1.650 -0.3862  0.4091 -0.5552
    6ILE    CG1 2955   2.899   3.881   1.757  0.1552  0.8014 -0.3453
    6ILE    CG2 2956   2.735   4.058   1.691 -0.3889  0.4091 -0.5637
    6ILE     CD 2957   2.935   3.952   1.888  0.1392  0.2428 -0.0351
    6ILE      C 2958   2.986   3.843   1.474 -0.1912  0.1400 -0.0774
    6ILE      O 2959   2.985   3.720   1.481  0.3237  0.1416  0.0320
    7LEU      N 2960   3.088   3.911   1.423 -0.3064  0.6286  0.3390
    7LEU      H 2961   3.080   4.010   1.411 -1.1330  0.4676 -0.5255
    7LEU     CA 2962   3.208   3.851   1.362 -0.3810  0.5240  0.2968
    7LEU     CB 2963   3.216   3.908   1.220 -0.0508  0.3963  0.2636
    7LEU     CG 2964   3.290   3.808   1.131 -0.1028  0.3467  0.2767
    7LEU    CD1 2965   3.247   3.803   0.984  0.2984  0.0451  0.1685
    7LEU    CD2 2966   3.442   3.825   1.136  0.0173 -0.7942  1.0168
    7LEU      C 2967   3.331   3.887   1.446 -0.2049 -0.4159  0.4570
    7LEU      O 2968   3.352   4.006   1.466 -0.6405 -0.2845  0.1656
    8LEU      N 2969   3.405   3.785   1.486  0.3323 -0.3690 -0.3855
    8LEU      H 2970   3.375   3.692   1.463 -0.5973 -0.0274 -0.5787
    8LEU     CA 2971   3.531   3.812   1.557 -0.1494  0.4293  0.1740
    8LEU     CB 2972   3.533   3.739   1.692 -0.2666 -0.3032 -0.2199
    8LEU     CG 2973   3.445   3.812   1.793  0.3179  0.3873 -0.2068
    8LEU    CD1 2974   3.302   3.758   1.799  0.5069 -0.1336 -0.3313
    8LEU    CD2 2975   3.512   3.799   1.929 -1.0804 -0.1125  0.4484
    8LEU      C 2976   3.653   3.760   1.482 -0.2918  0.2756  0.0504
    8LEU      O 2977   3.660   3.642   1.449  0.1555  0.3203 -0.0246
    9GLU      N 2978   3.752   3.844   1.452  0.1469 -0.1825  0.2136
    9GLU      H 2979   3.723   3.939   1.456  1.4160  0.3465 -1.6523
    9GLU     CA 2980   3.880   3.811   1.387  0.0234  0.2802 -0.2777
    9GLU     CB 2981   3.856   3.822   1.237  0.1824 -0.5655 -0.3692
    9GLU     CG 2982   3.973   3.763   1.157  0.3246  0.1055 -0.6606
    9GLU     CD 2983   3.925   3.778   1.013  0.5768 -0.0282 -0.7592
    9GLU    OE1 2984   3.893   3.678   0.944 -0.6008  0.1334 -0.4628
    9GLU    OE2 2985   3.919   3.893   0.964 -0.4159  0.4480  0.4327
    9GLU      C 2986   3.995   3.899   1.437 -0.1386  0.0453  0.5323
    9GLU      O 2987   3.982   4.021   1.437 -0.1959  0.0492 -0.4580
   10GLU      N 2988   4.104   3.828   1.467  0.0801 -0.0294 -0.3881
   10GLU      H 2989   4.095   3.733   1.498 -1.2819  0.5476  1.1855
   10GLU     CA 2990   4.235   3.888   1.496  0.1843 -0.4067 -0.0659
   10GLU     CB 2991   4.260   3.901   1.647  0.0115  0.1559 -0.0824
   10GLU     CG 2992   4.387   3.980   1.679  0.2236 -0.2133 -0.0152
   10GLU     CD 2993   4.421   3.994   1.827 -0.6376 -0.3115  0.1966
   10GLU    OE1 2994   4.464   3.889   1.881 -0.3471 -0.3969 -0.1935
   10GLU    OE2 2995   4.425   4.105   1.884 -0.5010 -0.2762  0.1192
   10GLU      C 2996   4.351   3.818   1.425  0.3621  0.0724 -0.2526
   10GLU      O 2997   4.365   3.696   1.433 -1.0977 -0.1331 -0.4377
   11GLU      N 2998   4.411   3.904   1.343  0.1961  0.4561  0.0252
   11GLU      H 2999   4.403   4.002   1.360  0.9293  0.3083  1.4147
   11GLU     CA 3000   4.516   3.860   1.250  0.3427  0.1102  0.3512
   11GLU     CB 3001   4.465   3.900   1.111  0.1061  0.3074  0.4942
   11GLU     CG 3002   4.520   3.821   0.993  0.1211  0.4316  0.4179
   11GLU     CD 3003   4.449   3.841   0.859  0.1522 -0.1005  0.3211
   11GLU    OE1 3004   4.333   3.885   0.858  0.1882 -0.0077  0.1433
   11GLU    OE2 3005   4.511   3.811   0.754  0.5182  0.7526  0.2887
   11GLU      C 3006   4.643   3.945   1.264  0.3165  0.2035  0.0398
   11GLU     O1 3007   4.623   4.068   1.258 -0.8161  0.0052 -0.5356
   11GLU     O2 3008   4.758   3.898   1.255  0.3306  0.3260 -0.4220
    1ACE     CA 3009   1.087   3.151   6.505 -0.1181  0.0889 -0.3284
    1ACE      C 3010   1.216   3.073   6.475  0.1080  0.2491  0.2169
    1ACE      O 3011   1.261   3.000   6.563  0.4578  0.0734 -0.1070
    2VAL      N 3012   1.281   3.084   6.348 -0.3221 -0.8482 -0.1105
    2VAL      H 3013   1.246   3.152   6.283  0.5079 -2.0321 -1.8684
    2VAL     CA 3014   1.406   3.018   6.309  0.0547 -0.1964 -0.0241
    2VAL     CB 3015   1.421   2.976   6.163  0.3902 -0.5683  0.1154
    2VAL    CG1 3016   1.293   2.924   6.097  0.2208 -0.3598  0.2804
    2VAL    CG2 3017   1.475   3.091   6.078 -0.1953 -0.1141  0.3511
    2VAL      C 3018   1.527   3.087   6.372 -0.1436 -0.1329  0.2901
    2VAL      O 3019   1.536   3.209   6.357 -0.0945 -0.1553  0.1312
    3VAL      N 3020   1.598   3.008   6.452 -0.4505 -0.5172  0.1838
    3VAL      H 3021   1.588   2.910   6.466 -1.4735 -0.1913  2.0169
    3VAL     CA 3022   1.716   3.069   6.515 -0.3931  0.0623 -0.4704
    3VAL     CB 3023   1.727   3.014   6.657 -0.0969 -0.4260 -0.6794
    3VAL    CG1 3024   1.845   3.085   6.724 -0.6725 -0.3814  0.3117
    3VAL    CG2 3025   1.601   3.046   6.738  0.1556 -0.6823 -0.1829
    3VAL      C 3026   1.841   3.042   6.432 -0.1599 -0.3826  0.0163
    3VAL      O 3027   1.854   2.930   6.384  0.4371 -0.2259 -0.2047
    4VAL      N 3028   1.917   3.142   6.386 -0.5282 -0.0656  0.0901
    4VAL      H 3029   1.904   3.236   6.416  0.7188 -0.2199  1.2220
    4VAL     CA 3030   2.036   3.129   6.300 -0.2750  0.5595  0.3436
    4VAL     CB 3031   2.005   3.144   6.151 -0.1835 -0.3542  0.2310
    4VAL    CG1 3032   1.884   3.233   6.126 -0.1123 -0.2812  0.1441
    4VAL    CG2 3033   2.129   3.176   6.066 -0.3001 -0.0211  0.1860
    4VAL      C 3034   2.163   3.195   6.354  0.0639  0.0413  0.1785
    4VAL      O 3035   2.180   3.316   6.346  0.4636  0.0500  1.0438
    5THR      N 3036   2.242   3.108   6.417  0.2141 -0.0292 -0.1082
    5THR      H 3037   2.210   3.017   6.442  0.5955 -1.0917 -3.0654
    5THR     CA 3038   2.353   3.161   6.498  0.0289  0.1268  0.0424
    5THR     CB 3039   2.321   3.151   6.647  0.1769 -0.5169  0.0335
    5THR    OG1 3040   2.184   3.190   6.665  0.1794 -0.2086 -0.5898
    5THR    HG1 3041   2.175   3.240   6.751  0.0830  1.5310 -1.5687
    5THR    CG2 3042   2.410   3.252   6.721  0.2939 -0.3393 -0.3464
    5THR      C 3043   2.484   3.090   6.462 -0.2433 -0.2797 -0.1571
    5THR      O 3044   2.500   2.973   6.493  0.1621 -0.1677  0.0593
    6ILE      N 3045   2.577   3.170   6.411  0.2875 -0.0945  1.0520
    6ILE      H 3046   2.567   3.269   6.404  0.8543  0.1236  2.8857
    6ILE     CA 3047   2.712   3.132   6.369 -0.0421  0.0560 -0.1914
    6ILE     CB 3048   2.744   3.124   6.219  0.2180  0.0656 -0.1361
    6ILE    CG1 3049   2.749   3.259   6.149 -0.0443  0.3072  0.3072
    6ILE    CG2 3050   2.656   3.026   6.142 -0.5003  0.4287  0.2176
    6ILE     CD 3051   2.837   3.224   6.029 -0.1466 -0.0178  0.3251
    6ILE      C 3052   2.819   3.216   6.438 -0.1286  0.5382 -0.6415
    6ILE      O 3053   2.823   3.338   6.453 -0.1610  0.4373  0.2448
    7LEU      N 3054   2.931   3.147   6.457 -0.0729  0.6759 -0.4716
    7LEU      H 3055   2.938   3.048   6.446  1.9744  0.5284  1.3384
    7LEU     CA 3056   3.055   3.212   6.505  0.0047  0.0746  0.1553
    7LEU     CB 3057   3.067   3.150   6.645  0.6108 -0.3805 -0.0929
    7LEU     CG 3058   3.178   3.233   6.709 -0.1168  0.4228  0.1576
    7LEU    CD1 3059   3.144   3.271   6.853 -0.3592  0.1163  0.1809
    7LEU    CD2 3060   3.310   3.159   6.734 -0.4608 -0.2112  0.1068
    7LEU      C 3061   3.174   3.171   6.419  0.3807  0.0901  0.6633
    7LEU      O 3062   3.176   3.057   6.375  0.1416  0.0728  0.6953
    8LEU      N 3063   3.269   3.261   6.393  0.2268  0.1591  0.3256
    8LEU      H 3064   3.258   3.354   6.427 -0.7213 -0.5582  2.1300
    8LEU     CA 3065   3.382   3.241   6.301  0.2940  0.4006  0.3551
    8LEU     CB 3066   3.370   3.323   6.173  0.3109  0.1695  0.2048
    8LEU     CG 3067   3.238   3.311   6.096  0.1637 -0.1074  0.4986
    8LEU    CD1 3068   3.178   3.172   6.074  0.3757 -0.1700  0.3207
    8LEU    CD2 3069   3.136   3.413   6.149  0.3704  0.3607  0.0026
    8LEU      C 3070   3.514   3.275   6.371 -0.0460 -0.4529  1.4516
    8LEU      O 3071   3.512   3.384   6.429 -0.1081  0.3597 -0.0069
    9GLU      N 3072   3.583   3.170   6.414  0.5844 -0.6463  0.0460
    9GLU      H 3073   3.547   3.078   6.430  0.7783 -0.8030 -0.4098
    9GLU     CA 3074   3.712   3.193   6.480  0.3800  0.2835  0.1396
    9GLU     CB 3075   3.692   3.155   6.627  0.0003  0.3107  0.0956
    9GLU     CG 3076   3.787   3.234   6.718 -0.1160  0.2313  0.2883
    9GLU     CD 3077   3.727   3.234   6.858  0.3057 -0.1556  0.4732
    9GLU    OE1 3078   3.737   3.344   6.917  0.0962  0.2704 -0.2791
    9GLU    OE2 3079   3.660   3.140   6.905 -0.1269 -0.0028  0.1643
    9GLU      C 3080   3.824   3.114   6.412  0.0297 -0.0852 -0.0101
    9GLU      O 3081   3.797   2.999   6.376  0.4988 -0.0945 -0.3372
   10GLU      N 3082   3.945   3.167   6.423 -0.0910  0.2257 -0.1566
   10GLU      H 3083   3.964   3.259   6.458 -1.0466  0.6853 -0.8020
   10GLU     CA 3084   4.068   3.110   6.366 -0.0824 -0.1627  0.2385
   10GLU     CB 3085   4.082   3.168   6.225 -0.0465 -0.1248  0.2573
   10GLU     CG 3086   4.191   3.099   6.143 -0.3608 -0.2872 -0.0274
   10GLU     CD 3087   4.223   3.189   6.023 -0.2966 -0.1956  0.0580
   10GLU    OE1 3088   4.286   3.295   6.040  0.4513 -0.4816 -0.8531
   10GLU    OE2 3089   4.155   3.160   5.922  0.3799  0.0046 -0.4604
   10GLU      C 3090   4.187   3.156   6.451 -0.2521  0.1298  0.3201
   10GLU      O 3091   4.231   3.270   6.442 -0.3511  0.1439  0.0010
   11GLU      N 3092   4.222   3.070   6.547 -0.1919  0.2162  0.3754
   11GLU      H 3093   4.182   2.978   6.549  1.7219 -0.6306  1.1125
   11GLU     CA 3094   4.315   3.107   6.654  0.5570 -0.3899 -0.0602
   11GLU     CB 3095   4.257   3.081   6.793  0.0908  0.5639 -0.0707
   11GLU     CG 3096   4.315   3.180   6.895  0.3068  0.4628 -0.0948
   11GLU     CD 3097   4.267   3.159   7.039 -0.1397 -0.5125 -0.3767
   11GLU    OE1 3098   4.145   3.150   7.066 -0.1468  0.0513 -0.2079
   11GLU    OE2 3099   4.353   3.158   7.129 -0.3887 -0.5390 -0.1358
   11GLU      C 3100   4.448   3.031   6.651  0.6131 -0.2845 -0.2716
   11GLU     O1 3101   4.441   2.910   6.621 -0.5302 -0.4865  0.7171
   11GLU     O2 3102   4.550   3.100   6.675  0.5589 -0.1408 -0.4490
    1ACE     CA 3103   3.660   3.636   6.670 -0.9470 -0.6111 -0.0556
    1ACE      C 3104   3.548   3.724   6.613 -0.3586  0.1472 -0.0533
    1ACE      O 3105   3.557   3.845   6.632 -0.1741  0.0445  0.5100
    2VAL      N 3106   3.439   3.649   6.560  0.1542 -0.0648 -0.8426
    2VAL      H 3107   3.436   3.549   6.549 -0.5617 -0.1215 -0.2557
    2VAL     CA 3108   3.329   3.721   6.493 -0.1293 -0.0712 -0.3903
    2VAL     CB 3109   3.362   3.772   6.353  0.3741  0.5144 -0.0598
    2VAL    CG1 3110   3.432   3.668   6.265 -0.8296 -0.6484  0.3366
    2VAL    CG2 3111   3.255   3.842   6.269  0.0871 -0.0101 -0.1306
    2VAL      C 3112   3.195   3.647   6.494 -0.0354 -0.2553  0.5981
    2VAL      O 3113   3.196   3.527   6.466 -0.0994 -0.1200 -0.0014
    3VAL      N 3114   3.093   3.719   6.541  0.1639 -0.0953  0.7866
    3VAL      H 3115   3.093   3.816   6.564 -1.2730  0.5494 -1.6423
    3VAL     CA 3116   2.966   3.649   6.566 -0.0986  0.1854  0.2462
    3VAL     CB 3117   2.917   3.657   6.710  0.0477  0.5787  0.2760
    3VAL    CG1 3118   2.804   3.557   6.734  0.8503 -0.3793  0.1142
    3VAL    CG2 3119   3.021   3.616   6.814 -0.3474 -0.4076  0.2954
    3VAL      C 3120   2.859   3.706   6.472 -0.0280  0.1138  0.1209
    3VAL      O 3121   2.850   3.828   6.462  0.0278  0.1458  0.4307
    4VAL      N 3122   2.777   3.615   6.419  0.2571 -0.0710 -0.0043
    4VAL      H 3123   2.795   3.518   6.431 -0.8877 -0.0825  2.1967
    4VAL     CA 3124   2.659   3.647   6.337  0.2708  0.4055  0.1563
    4VAL     CB 3125   2.680   3.674   6.188  0.5868  0.2075  0.1645
    4VAL    CG1 3126   2.811   3.612   6.138  0.2033 -0.2793 -0.2463
    4VAL    CG2 3127   2.569   3.617   6.100 -0.0382  0.6322  0.6657
    4VAL      C 3128   2.536   3.574   6.392  0.4346 -0.0418 -0.0664
    4VAL      O 3129   2.511   3.456   6.368 -0.6662  0.2064 -0.1616
    5THR      N 3130   2.458   3.649   6.469 -0.2655 -0.3534 -0.4693
    5THR      H 3131   2.486   3.743   6.488  2.4490 -1.5668  2.2138
    5THR     CA 3132   2.336   3.604   6.538 -0.1456  0.0834  0.0370
    5THR     CB 3133   2.358   3.612   6.689 -0.6218  0.6484  0.0757
    5THR    OG1 3134   2.485   3.557   6.725 -0.8018  0.1206 -0.0922
    5THR    HG1 3135   2.536   3.626   6.776 -0.8374 -0.2133  0.3951
    5THR    CG2 3136   2.240   3.561   6.772 -0.2278  0.0809  0.2881
    5THR      C 3137   2.214   3.682   6.490 -0.1074 -0.0416 -0.2689
    5THR      O 3138   2.206   3.802   6.513 -0.2585 -0.0438 -0.3045
    6ILE      N 3139   2.130   3.613   6.413  0.3309 -0.5281 -0.3179
    6ILE      H 3140   2.156   3.525   6.373 -0.8930 -0.9695 -0.1757
    6ILE     CA 3141   1.997   3.662   6.373  0.3996 -0.1769 -0.1251
    6ILE     CB 3142   1.985   3.687   6.223 -0.0036  0.3045 -0.0158
    6ILE    CG1 3143   2.037   3.570   6.139 -0.1722  0.2393 -0.0279
    6ILE    CG2 3144   2.067   3.812   6.190  0.2562  0.1473  0.0271
    6ILE     CD 3145   1.955   3.556   6.010 -0.7428  1.2173  0.2191
    6ILE      C 3146   1.885   3.571   6.425  0.0126  0.5370  0.3098
    6ILE      O 3147   1.877   3.448   6.423 -0.3358  0.5697 -0.1864
    7LEU      N 3148   1.779   3.648   6.445 -0.4216  0.0444 -0.0484
    7LEU      H 3149   1.780   3.744   6.414  1.6456  0.1707  0.2246
    7LEU     CA 3150   1.658   3.596   6.509 -0.3421  0.0244  0.0846
    7LEU     CB 3151   1.637   3.664   6.645 -0.0990  0.2491  0.0093
    7LEU     CG 3152   1.537   3.614   6.749  0.0046 -0.4909 -0.2366
    7LEU    CD1 3153   1.559   3.694   6.877 -0.4222 -0.6250 -0.0797
    7LEU    CD2 3154   1.390   3.643   6.715 -0.0337 -0.3529  0.0446
    7LEU      C 3155   1.544   3.630   6.414 -0.4020  0.1545  0.2028
    7LEU      O 3156   1.532   3.742   6.364  0.0487  0.2105  0.2222
    8LEU      N 3157   1.453   3.534   6.399  0.1618 -0.3685  0.1175
    8LEU      H 3158   1.464   3.445   6.444 -2.9969 -0.5554  0.7364
    8LEU     CA 3159   1.326   3.538   6.325 -0.0377  0.6036  0.5035
    8LEU     CB 3160   1.320   3.435   6.212  0.0377  0.3569  0.7236
    8LEU     CG 3161   1.377   3.482   6.078 -0.3505 -0.1789  0.3666
    8LEU    CD1 3162   1.529   3.491   6.092 -0.3308  0.0648 -0.0224
    8LEU    CD2 3163   1.346   3.376   5.972  0.1470 -0.1547  0.1916
    8LEU      C 3164   1.202   3.530   6.414 -0.5150 -0.4431 -0.2369
    8LEU      O 3165   1.195   3.434   6.490 -0.2428 -0.1904  0.1095
    9GLU      N 3166   1.109   3.624   6.395  0.0471  0.1387 -0.1335
    9GLU      H 3167   1.102   3.686   6.317 -1.0908  0.2554  0.0507
    9GLU     CA 3168   0.996   3.629   6.489  0.2485 -0.0035  0.1189
    9GLU     CB 3169   1.023   3.683   6.629  0.2413  0.5576 -0.0936
    9GLU     CG 3170   0.912   3.646   6.728  0.5158 -0.0028  0.0101
    9GLU     CD 3171   0.960   3.669   6.871  0.0027 -0.1994  0.2182
    9GLU    OE1 3172   1.010   3.565   6.921 -0.1727 -0.0353  0.7383
    9GLU    OE2 3173   0.969   3.784   6.919 -0.2205 -0.1369  0.1095
    9GLU      C 3174   0.893   3.721   6.424  0.4545  0.4957  0.4926
    9GLU      O 3175   0.919   3.837   6.392  0.5705  0.2226 -0.4347
   10GLU      N 3176   0.775   3.664   6.399  0.6876  0.2069  0.0281
   10GLU      H 3177   0.765   3.565   6.395  1.2785  0.1598 -0.3505
   10GLU     CA 3178   0.656   3.743   6.364  0.5067 -0.0985 -0.0509
   10GLU     CB 3179   0.636   3.723   6.214  0.5853 -0.0878 -0.0624
   10GLU     CG 3180   0.534   3.820   6.153  0.3042  0.0399  0.6060
   10GLU     CD 3181   0.548   3.830   6.001 -0.1645 -0.0826  0.5543
   10GLU    OE1 3182   0.470   3.766   5.927  0.0005 -0.1380  0.4297
   10GLU    OE2 3183   0.631   3.906   5.947  0.0821 -0.4285  0.4401
   10GLU      C 3184   0.543   3.675   6.442  0.0196  0.0686 -0.5959
   10GLU      O 3185   0.527   3.555   6.460  0.4915  0.0789 -0.0284
   11GLU      N 3186   0.460   3.764   6.497  0.2995 -0.1184  0.1436
   11GLU      H 3187   0.448   3.854   6.455  1.7393  0.5257  1.0279
   11GLU     CA 3188   0.356   3.729   6.595  0.1163  0.1681  0.0511
   11GLU     CB 3189   0.420   3.741   6.734  0.7373 -0.4834 -0.1701
   11GLU     CG 3190   0.338   3.667   6.840  0.1603  0.3398 -0.0335
   11GLU     CD 3191   0.398   3.697   6.977 -0.1289  0.7307  0.0113
   11GLU    OE1 3192   0.511   3.652   7.008 -0.4852  0.1252  0.4619
   11GLU    OE2 3193   0.315   3.737   7.061  0.2328  0.2723  0.6003
   11GLU      C 3194   0.237   3.824   6.585  0.0868  0.1316  0.0574
   11GLU     O1 3195   0.254   3.940   6.541 -0.6805  0.1936 -0.0926
   11GLU     O2 3196   0.125   3.782   6.621  0.1812 -0.0886  0.0941
    1ACE     CA 3197   3.778   3.226   5.374  0.1166 -0.0469 -0.0182
    1ACE      C 3198   3.648   3.160   5.419  0.3996 -0.1531  0.6659
    1ACE      O 3199   3.623   3.040   5.411 -0.2828  0.0190  0.0615
    2VAL      N 3200   3.547   3.251   5.465  0.2494  0.1742 -0.2833
    2VAL      H 3201   3.548   3.351   5.457  0.3192  0.0832 -1.6302
    2VAL     CA 3202   3.422   3.200   5.524  0.0816  0.4940 -0.3597
    2VAL     CB 3203   3.434   3.192   5.676  0.2061 -0.4142 -0.4116
    2VAL    CG1 3204   3.494   3.320   5.734 -0.3150 -0.4838  0.2823
    2VAL    CG2 3205   3.295   3.158   5.730  0.3840  0.2078  0.4606
    2VAL      C 3206   3.303   3.277   5.467 -0.2101  0.2232 -0.1112
    2VAL      O 3207   3.314   3.399   5.461  0.3080  0.1565 -0.5351
    3VAL      N 3208   3.207   3.202   5.414  0.1467 -0.1401 -0.2453
    3VAL      H 3209   3.213   3.102   5.417 -1.3483 -0.2217  2.4834
    3VAL     CA 3210   3.089   3.259   5.347  0.0549 -0.0673 -0.0235
    3VAL     CB 3211   3.062   3.203   5.207 -0.2310  0.4013 -0.1597
    3VAL    CG1 3212   2.955   3.280   5.129 -0.3273  0.7664  0.3268
    3VAL    CG2 3213   3.195   3.180   5.134  0.1052  0.4552  0.4240
    3VAL      C 3214   2.962   3.228   5.425  0.0663  0.3915  0.1814
    3VAL      O 3215   2.937   3.110   5.451  0.6408  0.2231 -0.0187
    4VAL      N 3216   2.882   3.328   5.462  0.2209  0.5877 -0.0146
    4VAL      H 3217   2.905   3.425   5.452 -0.3423  0.7726  0.3936
    4VAL     CA 3218   2.751   3.304   5.523  0.2041 -0.0922 -0.3099
    4VAL     CB 3219   2.745   3.347   5.670  0.0768  0.2998 -0.4295
    4VAL    CG1 3220   2.863   3.437   5.708  0.0151  0.1850  0.0337
    4VAL    CG2 3221   2.609   3.397   5.719 -0.0203 -0.2938 -0.0805
    4VAL      C 3222   2.639   3.351   5.430  0.1304 -0.3434 -0.3482
    4VAL      O 3223   2.614   3.469   5.408  0.3597 -0.1859  0.2273
    5THR      N 3224   2.573   3.248   5.378 -0.2774 -0.4252  0.3117
    5THR      H 3225   2.625   3.164   5.360  1.0795  0.7780 -1.8681
    5THR     CA 3226   2.446   3.254   5.304  0.0912  0.6258 -0.2468
    5THR     CB 3227   2.444   3.173   5.175  0.1256 -0.2484  0.2958
    5THR    OG1 3228   2.560   3.199   5.096  0.2373 -0.4646  0.3872
    5THR    HG1 3229   2.566   3.291   5.055  1.2965 -0.2409  0.9970
    5THR    CG2 3230   2.316   3.179   5.091  0.4447 -0.5537 -0.2174
    5THR      C 3231   2.328   3.214   5.392  0.6150  0.3715  0.3523
    5THR      O 3232   2.314   3.099   5.434 -0.2109  0.2808 -0.1298
    6ILE      N 3233   2.252   3.317   5.426 -0.2420 -0.1277  0.0064
    6ILE      H 3234   2.263   3.414   5.403  0.6612 -0.1128  0.4528
    6ILE     CA 3235   2.132   3.286   5.504 -0.0035 -0.7802  0.1159
    6ILE     CB 3236   2.148   3.304   5.655  0.1395  0.3860 -0.0285
    6ILE    CG1 3237   2.255   3.409   5.688  0.2665  0.3507 -0.3277
    6ILE    CG2 3238   2.183   3.170   5.723 -0.3921  0.0624 -0.3897
    6ILE     CD 3239   2.263   3.443   5.837  0.0665  0.1415 -0.2670
    6ILE      C 3240   1.997   3.349   5.469  0.3849 -0.1323 -0.2261
    6ILE      O 3241   1.978   3.470   5.483 -0.6655 -0.4131  0.9294
    7LEU      N 3242   1.906   3.263   5.424  0.0593  0.2837 -0.3689
    7LEU      H 3243   1.931   3.168   5.407 -0.1578  0.0724  0.4910
    7LEU     CA 3244   1.772   3.296   5.374 -0.1475 -0.2167 -0.1482
    7LEU     CB 3245   1.743   3.193   5.264 -0.1253 -0.0080 -0.3490
    7LEU     CG 3246   1.664   3.244   5.143 -0.5572 -0.0703 -0.0924
    7LEU    CD1 3247   1.658   3.135   5.036  0.4242  0.3709 -0.6064
    7LEU    CD2 3248   1.525   3.298   5.179 -0.2916  0.3073  0.3948
    7LEU      C 3249   1.663   3.287   5.481  0.4108  0.1251  0.4485
    7LEU      O 3250   1.674   3.202   5.569 -0.8231 -0.1598  0.3428
    8LEU      N 3251   1.572   3.384   5.492 -0.4778 -0.6740  0.2195
    8LEU      H 3252   1.571   3.464   5.432 -1.5624 -0.5995  0.3139
    8LEU     CA 3253   1.482   3.392   5.608 -0.2295 -0.2514  0.3855
    8LEU     CB 3254   1.512   3.506   5.705 -0.1965 -0.1860  0.2990
    8LEU     CG 3255   1.651   3.511   5.769 -0.1163  0.3484  0.0885
    8LEU    CD1 3256   1.714   3.377   5.807 -0.3303  0.1890 -0.1173
    8LEU    CD2 3257   1.746   3.610   5.701  0.3990 -0.6674 -0.7059
    8LEU      C 3258   1.339   3.414   5.556 -0.1194 -0.1285  0.1310
    8LEU      O 3259   1.300   3.523   5.517 -0.4960 -0.1593  0.4138
    9GLU      N 3260   1.270   3.302   5.537 -0.2512 -0.0388  0.0795
    9GLU      H 3261   1.292   3.219   5.588  1.9100 -0.6668 -1.6972
    9GLU     CA 3262   1.138   3.311   5.473 -0.0118  0.4228 -0.3559
    9GLU     CB 3263   1.142   3.244   5.335  0.5080  0.0238 -0.1544
    9GLU     CG 3264   1.021   3.284   5.249  0.3839  0.3594  0.1732
    9GLU     CD 3265   1.056   3.254   5.103  0.0997  0.0502  0.1683
    9GLU    OE1 3266   1.099   3.352   5.038  0.3132  0.3828  0.7975
    9GLU    OE2 3267   1.041   3.136   5.064 -0.1155  0.3197 -0.5703
    9GLU      C 3268   1.026   3.243   5.552  0.3903  0.2109  0.0375
    9GLU      O 3269   1.049   3.147   5.625 -0.6021 -0.1757 -0.1502
   10GLU      N 3270   0.902   3.282   5.522  0.2403 -0.2274  0.0805
   10GLU      H 3271   0.888   3.347   5.448  0.1924 -0.0513  0.2423
   10GLU     CA 3272   0.783   3.208   5.564 -0.3266  0.5427 -0.1545
   10GLU     CB 3273   0.750   3.253   5.707  0.2195 -0.1470  0.1930
   10GLU     CG 3274   0.665   3.167   5.801 -0.1342 -0.2261 -0.1969
   10GLU     CD 3275   0.630   3.260   5.918 -0.1198 -0.3231 -0.1162
   10GLU    OE1 3276   0.526   3.329   5.911  0.4059  0.4792 -0.1320
   10GLU    OE2 3277   0.712   3.272   6.011  0.2895  0.3647 -0.5566
   10GLU      C 3278   0.659   3.235   5.478 -0.5005  0.0331 -0.0697
   10GLU      O 3279   0.634   3.355   5.464 -0.2953  0.0262 -0.4969
   11GLU      N 3280   0.592   3.131   5.431 -0.2268 -0.2549  0.1688
   11GLU      H 3281   0.628   3.038   5.436  3.5062  1.0782  1.7385
   11GLU     CA 3282   0.485   3.140   5.330  0.1242 -0.5243 -0.2309
   11GLU     CB 3283   0.549   3.124   5.192  0.0832 -0.2038 -0.2898
   11GLU     CG 3284   0.441   3.136   5.084 -0.2113 -0.3198 -0.0100
   11GLU     CD 3285   0.504   3.195   4.958 -0.5146  0.0206 -0.0034
   11GLU    OE1 3286   0.615   3.158   4.914 -0.1502  0.1102  0.8333
   11GLU    OE2 3287   0.446   3.295   4.911 -0.8248 -0.1042  0.1117
   11GLU      C 3288   0.367   3.049   5.363  0.0763 -0.3368  0.1188
   11GLU     O1 3289   0.390   2.940   5.421  0.5815 -0.2224  0.1431
   11GLU     O2 3290   0.255   3.102   5.350  0.4225  0.4749  0.3925
    1ACE     CA 3291   1.169   3.818   5.201 -0.1460 -0.2015 -0.0002
    1ACE      C 3292   1.280   3.899   5.268 -0.6214 -0.1630  0.7586
    1ACE      O 3293   1.295   4.018   5.242  0.4597 -0.5064 -0.2702
    2VAL      N 3294   1.352   3.828   5.369  0.2767 -0.3957 -0.0264
    2VAL      H 3295   1.316   3.741   5.404  0.8447 -0.8717 -0.6005
    2VAL     CA 3296   1.470   3.870   5.446  0.0164  0.2546  0.0234
    2VAL     CB 3297   1.438   3.934   5.581  0.2046 -0.1579  0.2655
    2VAL    CG1 3298   1.348   3.861   5.680 -0.1660 -0.3488 -0.2087
    2VAL    CG2 3299   1.566   3.971   5.656  0.3528  0.2325 -0.1713
    2VAL      C 3300   1.581   3.767   5.425 -0.5041 -0.3196  0.0896
    2VAL      O 3301   1.556   3.647   5.410 -0.3841 -0.2865 -0.3903
    3VAL      N 3302   1.683   3.811   5.353 -0.6446 -0.4597 -0.1971
    3VAL      H 3303   1.674   3.886   5.287 -0.0397 -0.7258 -0.5906
    3VAL     CA 3304   1.814   3.747   5.337 -0.2979  0.2740 -0.3785
    3VAL     CB 3305   1.837   3.727   5.187  0.1157 -0.4503 -0.2289
    3VAL    CG1 3306   1.953   3.633   5.158  0.4825 -0.1231  0.1763
    3VAL    CG2 3307   1.715   3.705   5.097  0.0195 -0.3948 -0.1137
    3VAL      C 3308   1.934   3.820   5.397  0.1163 -0.3536 -0.4241
    3VAL      O 3309   1.960   3.931   5.349 -0.2832  0.0999  0.3883
    4VAL      N 3310   2.034   3.747   5.443  0.1668 -0.3202 -0.4788
    4VAL      H 3311   2.025   3.652   5.476 -2.0535  0.4335  1.4033
    4VAL     CA 3312   2.161   3.804   5.491 -0.0227 -0.3292  0.0386
    4VAL     CB 3313   2.184   3.840   5.638 -0.1394  0.2036 -0.0707
    4VAL    CG1 3314   2.092   3.760   5.731  0.3969 -0.4335 -0.0796
    4VAL    CG2 3315   2.328   3.827   5.690 -0.0831  0.1149 -0.2483
    4VAL      C 3316   2.275   3.722   5.430 -0.0511 -0.2702 -0.0923
    4VAL      O 3317   2.285   3.600   5.433 -0.1290 -0.2836 -0.3359
    5THR      N 3318   2.348   3.806   5.357  0.3170 -0.0019  0.5748
    5THR      H 3319   2.329   3.904   5.361 -0.5639 -0.1911  1.4970
    5THR     CA 3320   2.466   3.755   5.286 -0.2029 -0.4054 -0.0148
    5THR     CB 3321   2.442   3.774   5.136 -0.4376  0.1852  0.0946
    5THR    OG1 3322   2.335   3.691   5.092 -0.5210  0.3938 -0.0995
    5THR    HG1 3323   2.278   3.740   5.026  0.7129  1.0902 -0.6849
    5THR    CG2 3324   2.564   3.749   5.047 -0.1286  0.5553  0.4093
    5THR      C 3325   2.596   3.829   5.320 -0.3657 -0.2750  0.3212
    5THR      O 3326   2.603   3.949   5.296 -0.2201 -0.3731 -0.1366
    6ILE      N 3327   2.684   3.761   5.393  0.1586  0.0010 -0.0507
    6ILE      H 3328   2.674   3.663   5.413  0.9928 -0.0670  0.0631
    6ILE     CA 3329   2.817   3.816   5.425  0.1424 -0.2006  0.3760
    6ILE     CB 3330   2.827   3.866   5.569  0.2483  0.4860  0.1350
    6ILE    CG1 3331   2.757   3.770   5.665 -0.0388  0.7714  0.2125
    6ILE    CG2 3332   2.783   4.010   5.596 -0.3306  0.3606 -0.1159
    6ILE     CD 3333   2.832   3.779   5.798  0.2903 -0.2038  0.1020
    6ILE      C 3334   2.931   3.717   5.399  0.2218 -0.0114 -0.0075
    6ILE      O 3335   2.928   3.595   5.414 -0.4996  0.0517  0.4101
    7LEU      N 3336   3.031   3.778   5.336  0.2598  0.0200  0.0822
    7LEU      H 3337   3.026   3.873   5.306  0.3673  0.2386  0.7376
    7LEU     CA 3338   3.164   3.719   5.316  0.1661 -0.1314 -0.0984
    7LEU     CB 3339   3.215   3.764   5.179  0.3130  0.8391  0.2669
    7LEU     CG 3340   3.345   3.706   5.124 -0.2173 -0.0718 -0.0507
    7LEU    CD1 3341   3.331   3.564   5.066  0.3931 -0.0075 -0.3705
    7LEU    CD2 3342   3.414   3.811   5.037  0.0570 -0.1821  0.0307
    7LEU      C 3343   3.261   3.781   5.417 -0.9411 -0.1660  1.0175
    7LEU      O 3344   3.274   3.901   5.438  0.2910 -0.0579 -0.2097
    8LEU      N 3345   3.328   3.692   5.491 -0.2531 -0.4768  0.0482
    8LEU      H 3346   3.295   3.598   5.492 -1.6412 -0.0196  0.1766
    8LEU     CA 3347   3.439   3.722   5.581 -0.2236 -0.0108 -0.1352
    8LEU     CB 3348   3.422   3.653   5.717  0.3950  0.5992  0.2562
    8LEU     CG 3349   3.303   3.711   5.794 -0.1723 -0.3246  0.0887
    8LEU    CD1 3350   3.190   3.609   5.786 -0.0073 -0.4919 -0.1508
    8LEU    CD2 3351   3.356   3.753   5.932  0.6422 -0.3304 -0.2144
    8LEU      C 3352   3.564   3.655   5.523 -0.1704 -0.0638  0.0373
    8LEU      O 3353   3.566   3.534   5.503  0.3076 -0.0474 -0.0244
    9GLU      N 3354   3.664   3.740   5.505 -0.2356  0.0745  0.3248
    9GLU      H 3355   3.671   3.814   5.572 -3.0237 -1.1374  2.0874
    9GLU     CA 3356   3.780   3.721   5.416 -0.5766  0.4577 -0.2057
    9GLU     CB 3357   3.749   3.749   5.269 -0.1639  0.2600 -0.3310
    9GLU     CG 3358   3.856   3.704   5.169  0.6772  0.0620  0.6460
    9GLU     CD 3359   3.850   3.770   5.031  0.4228 -0.0325  0.6120
    9GLU    OE1 3360   3.861   3.696   4.931 -0.2697 -0.3991  0.8012
    9GLU    OE2 3361   3.837   3.895   5.026 -0.1706 -0.1182 -0.0762
    9GLU      C 3362   3.899   3.812   5.446  0.1593 -0.4280 -0.4173
    9GLU      O 3363   3.886   3.933   5.460  0.2739 -0.4747  0.1161
   10GLU      N 3364   4.013   3.750   5.478  0.5866  0.0715 -0.9333
   10GLU      H 3365   4.016   3.652   5.498  1.0883  0.2305 -0.1893
   10GLU     CA 3366   4.145   3.812   5.493  0.3069  0.5180 -0.2432
   10GLU     CB 3367   4.180   3.798   5.641 -0.1141  0.1886 -0.1716
   10GLU     CG 3368   4.292   3.895   5.679 -0.2101  0.1984  0.0915
   10GLU     CD 3369   4.332   3.871   5.824  0.4471 -0.0508 -0.1267
   10GLU    OE1 3370   4.372   3.761   5.870  0.2582  0.2093  0.6830
   10GLU    OE2 3371   4.332   3.974   5.895  0.1461 -0.2390  0.1518
   10GLU      C 3372   4.246   3.744   5.400  0.5948  0.1672  0.3229
   10GLU      O 3373   4.267   3.623   5.398  0.2743  0.1196 -0.0938
   11GLU      N 3374   4.302   3.829   5.314 -0.1517 -0.0101 -0.3449
   11GLU      H 3375   4.283   3.927   5.305  0.0277 -0.0008 -0.6211
   11GLU     CA 3376   4.404   3.778   5.221  0.0426 -0.2608  0.0030
   11GLU     CB 3377   4.338   3.777   5.083 -0.3012 -0.1400  0.1635
   11GLU     CG 3378   4.443   3.741   4.977 -0.2129 -0.2732  0.2942
   11GLU     CD 3379   4.377   3.747   4.839  0.1132 -0.1445  0.1438
   11GLU    OE1 3380   4.260   3.707   4.820  0.0242 -0.1904  0.7832
   11GLU    OE2 3381   4.443   3.801   4.748  0.0207 -0.5568 -0.1719
   11GLU      C 3382   4.525   3.871   5.220  0.0517 -0.2723 -0.0079
   11GLU     O1 3383   4.516   3.987   5.172 -0.0872 -0.2610  0.0471
   11GLU     O2 3384   4.631   3.831   5.273  0.0879 -0.3062 -0.1057
   12SOL     OW 3385   4.736   3.151   4.922 -0.3283 -0.3249  0.2082
   12SOL    HW1 3386   4.702   3.183   4.834 -0.8513  0.4594  0.6769
   12SOL    HW2 3387   4.677   3.186   4.995  1.4880  1.1282  1.0676
   13SOL     OW 3388   1.835   0.459   7.063 -0.1671 -0.3486  0.7578
   13SOL    HW1 3389   1.918   0.501   7.099 -0.8005  0.9277  0.7701
   13SOL    HW2 3390   1.852   0.361   7.048  0.4700 -0.7610  3.5103
   14SOL     OW 3391   3.602   4.081   4.983  0.3759  0.5260 -0.1650
   14SOL    HW1 3392   3.545   4.083   5.066  0.4442 -0.0188 -0.0992
   14SOL    HW2 3393   3.656   3.997   4.982 -1.5479 -0.8097 -2.0388
   15SOL     OW 3394   1.501   0.109   7.264 -0.8532  0.3751  0.1636
   15SOL    HW1 3395   1.502   0.128   7.166 -0.7019  1.0944  0.3007
   15SOL    HW2 3396   1.424   0.157   7.306  1.1455  3.1371  0.9761
   16SOL     OW 3397   0.646   3.629   4.946 -0.7148  0.4287  0.0395
   16SOL    HW1 3398   0.572   3.693   4.924  1.0759  1.4840 -3.6268
   16SOL    HW2 3399   0.733   3.679   4.950  0.1824 -1.1474  1.7336
   17SOL     OW 3400   2.356   4.180   7.837  0.5863 -0.1109  0.4226
   17SOL    HW1 3401   2.350   4.130   7.751 -0.1916  0.0334  0.3792
   17SOL    HW2 3402   2.451   4.205   7.855  0.6022  1.1056 -1.1190
   18SOL     OW 3403   1.672   4.905   2.602  0.3121 -0.4644 -0.1098
   18SOL    HW1 3404   1.587   4.889   2.550  1.5475 -0.8892 -2.1073
   18SOL    HW2 3405   1.650   4.914   2.699 -2.0051 -0.6634 -0.5479
   19SOL     OW 3406   0.504   4.947   7.071  0.4364  0.6294 -0.5541
   19SOL    HW1 3407   0.417   0.011   7.048  0.5311  0.9866 -0.2756
   19SOL    HW2 3408   0.556   0.030   7.132  0.4104 -0.0438  0.1685
   20SOL     OW 3409   1.809   0.199   5.667 -0.2654  0.2793  0.3798
   20SOL    HW1 3410   1.778   0.200   5.572 -1.2853  0.1147  0.6937
   20SOL    HW2 3411   1.845   0.289   5.691  0.9788  0.0287 -0.4543
   21SOL     OW 3412   1.138   4.793   7.321 -0.3806  0.6832 -0.1540
   21SOL    HW1 3413   1.136   4.892   7.306 -0.7292  1.0136  1.7945
   21SOL    HW2 3414   1.214   4.770   7.382 -2.2608  0.2560  2.1973
   22SOL     OW 3415   2.139   0.909   1.910 -0.2185 -0.0634 -0.0234
   22SOL    HW1 3416   2.068   0.915   1.980 -0.6444 -4.4096  0.2133
   22SOL    HW2 3417   2.205   0.839   1.936  2.0602  1.1601 -2.0754
   23SOL     OW 3418   3.562   0.788   1.818 -0.3710  0.0752 -0.0447
   23SOL    HW1 3419   3.478   0.813   1.769 -1.4224 -2.4677  0.3305
   23SOL    HW2 3420   3.633   0.765   1.751 -1.1431 -1.3211 -0.4165
   24SOL     OW 3421   3.773   4.662   4.427 -0.0429  0.2262 -0.7352
   24SOL    HW1 3422   3.789   4.704   4.338  1.6797 -0.3637 -0.7460
   24SOL    HW2 3423   3.804   4.724   4.499 -0.5142  0.2965 -0.5917
   25SOL     OW 3424   0.252   0.057   0.509 -0.1598 -0.1827  0.1713
   25SOL    HW1 3425   0.218   0.085   0.598  1.5710  1.0842  0.4766
   25SOL    HW2 3426   0.299   4.947   0.516  0.3773  0.1337  0.6244
   26SOL     OW 3427   1.850   0.578   5.328 -0.4976 -0.3060 -0.1542
   26SOL    HW1 3428   1.945   0.609   5.322 -0.8247  0.5737 -0.9111
   26SOL    HW2 3429   1.844   0.483   5.297  0.0588 -0.2198 -0.5350
   27SOL     OW 3430   0.004   0.245   3.635  0.0740  0.1560  0.1107
   27SOL    HW1 3431   0.000   0.342   3.662  0.5738  0.6494 -1.4749
   27SOL    HW2 3432   0.098   0.220   3.613 -0.5008  0.3267 -2.8536
   28SOL     OW 3433   2.449   4.079   4.869  0.0837 -0.1236 -0.0619
   28SOL    HW1 3434   2.383   4.125   4.929 -0.1654 -0.0135 -0.4152
   28SOL    HW2 3435   2.538   4.077   4.913  0.3368  1.5481 -0.4169
   29SOL     OW 3436   4.127   1.332   0.329 -0.0181 -0.0329 -0.1543
   29SOL    HW1 3437   4.107   1.430   0.333 -0.9194 -0.2275  0.6426
   29SOL    HW2 3438   4.166   1.309   0.241  0.4286  1.0877 -0.2638
   30SOL     OW 3439   0.183   0.648   6.511 -0.2502 -0.1377 -0.2723
   30SOL    HW1 3440   0.116   0.685   6.447  1.3516  0.5713 -1.6046
   30SOL    HW2 3441   0.136   0.596   6.582 -2.1043 -0.8870 -1.9575
   31SOL     OW 3442   0.404   0.236   7.881  0.3499  0.5823 -0.2610
   31SOL    HW1 3443   0.408   0.140   7.850  1.7902  0.3427  0.5765
   31SOL    HW2 3444   0.309   0.263   7.893 -0.0853 -1.5021  1.7244
   32SOL     OW 3445   4.557   1.854   2.392  0.6863  0.2000  0.0151
   32SOL    HW1 3446   4.473   1.803   2.410  1.7679 -2.0308 -0.8972
   32SOL    HW2 3447   4.565   1.929   2.458 -1.1162 -0.6059  1.2332
   33SOL     OW 3448   2.301   0.792   3.334 -0.8035  0.3356  0.6741
   33SOL    HW1 3449   2.336   0.800   3.427 -0.3765  1.4348  0.4396
   33SOL    HW2 3450   2.201   0.802   3.335 -0.8035  0.2996  1.0161
   34SOL     OW 3451   1.408   4.798   4.257  0.0889 -0.2556  0.1752
   34SOL    HW1 3452   1.386   4.886   4.215  1.4475  0.0114 -0.0348
   34SOL    HW2 3453   1.465   4.814   4.338 -1.6030 -0.8269  1.5276
   35SOL     OW 3454   4.052   3.389   7.676 -0.1734  0.1192 -0.1492
   35SOL    HW1 3455   4.003   3.387   7.589 -0.4332 -3.7975 -0.0877
   35SOL    HW2 3456   3.986   3.396   7.751 -0.0880  1.5963 -0.1979
   36SOL     OW 3457   4.159   0.435   6.724 -0.4110 -0.0018 -0.6141
   36SOL    HW1 3458   4.198   0.385   6.646 -1.1988  0.5658 -1.3918
   36SOL    HW2 3459   4.085   0.381   6.764 -0.1929 -0.1667 -0.4257
   37SOL     OW 3460   1.357   4.010   4.560 -0.0125  0.3337 -0.3152
   37SOL    HW1 3461   1.286   4.025   4.492  1.9577  1.6920 -2.2076
   37SOL    HW2 3462   1.344   3.920   4.603 -1.3871 -0.5527 -2.4250
   38SOL     OW 3463   4.323   2.178   0.877  0.1444  0.0514  0.2204
   38SOL    HW1 3464   4.299   2.172   0.780 -0.7034  1.5092  0.3173
   38SOL    HW2 3465   4.358   2.269   0.898  2.2388 -0.8499  0.9118
   39SOL     OW 3466   0.118   1.376   1.299 -0.1293  0.1714 -0.1465
   39SOL    HW1 3467   0.116   1.474   1.318 -0.0220 -0.4653  4.0179
   39SOL    HW2 3468   0.213   1.344   1.300 -0.2555 -0.2020 -0.0298
   40SOL     OW 3469   4.762   1.927   2.167  0.1851  0.1515 -0.4725
   40SOL    HW1 3470   4.699   1.905   2.093  0.1625 -2.3127  0.1956
   40SOL    HW2 3471   4.710   1.948   2.250  0.2219  0.5992 -0.5640
   41SOL     OW 3472   2.728   4.533   7.106  0.3961  0.0790  0.2843
   41SOL    HW1 3473   2.662   4.515   7.179  0.4193 -0.4395  0.1863
   41SOL    HW2 3474   2.809   4.578   7.144  0.0674  0.5489  0.4363
   42SOL     OW 3475   3.758   4.456   1.369  0.2598  0.0376 -0.0590
   42SOL    HW1 3476   3.740   4.360   1.351  0.1775 -0.1650  1.0448
   42SOL    HW2 3477   3.758   4.507   1.283 -1.2222 -0.6905 -0.5204
   43SOL     OW 3478   3.520   0.268   2.964  0.1806  0.3215  0.1683
   43SOL    HW1 3479   3.520   0.234   3.058  1.2304 -0.0885  0.0311
   43SOL    HW2 3480   3.612   0.262   2.926  0.2046  2.4108 -0.2034
   44SOL     OW 3481   2.793   4.294   3.442  0.0363 -0.0512 -0.0857
   44SOL    HW1 3482   2.808   4.300   3.541  0.8837 -1.3011 -0.1228
   44SOL    HW2 3483   2.797   4.386   3.403 -2.1697  0.7129  1.2565
   45SOL     OW 3484   0.614   0.017   0.736  0.5773  0.1970  0.1926
   45SOL    HW1 3485   0.628   4.897   0.723 -1.8500 -0.6641  2.9661
   45SOL    HW2 3486   0.683   0.054   0.797  0.7128 -0.0711  0.1998
   46SOL     OW 3487   3.041   3.551   0.093 -0.1686 -0.1981  0.3425
   46SOL    HW1 3488   2.967   3.503   0.140  0.6910 -0.7235  1.1916
   46SOL    HW2 3489   3.127   3.537   0.143  0.3766  0.9967 -0.2279
   47SOL     OW 3490   2.306   3.739   0.663 -0.0154 -0.6049  0.2539
   47SOL    HW1 3491   2.257   3.803   0.604 -1.1378 -1.6827 -0.0451
   47SOL    HW2 3492   2.255   3.728   0.749 -0.5522 -2.0230 -0.2115
   48SOL     OW 3493   2.041   4.367   4.693  0.1276 -0.0367  0.0280
   48SOL    HW1 3494   2.044   4.319   4.780 -0.5139 -1.8664 -0.9058
   48SOL    HW2 3495   2.115   4.434   4.689  2.0939 -2.0315  0.8043
   49SOL     OW 3496   2.888   4.657   2.590  0.3093 -0.1671 -0.1542
   49SOL    HW1 3497   2.914   4.578   2.645  2.4452  0.0024 -0.8420
   49SOL    HW2 3498   2.943   4.736   2.617 -2.2251  1.3589  0.9837
   50SOL     OW 3499   3.895   3.934   6.795  0.2464 -0.3726  0.4457
   50SOL    HW1 3500   3.956   4.006   6.829 -0.7821  1.3232 -1.0497
   50SOL    HW2 3501   3.931   3.898   6.709  0.0737 -0.6669  0.4965
   51SOL     OW 3502   3.706   2.789   7.655  0.6304 -0.6761 -0.3636
   51SOL    HW1 3503   3.648   2.840   7.719 -0.2670 -1.3545 -0.6247
   51SOL    HW2 3504   3.762   2.854   7.604  1.5209 -0.1232  1.2244
   52SOL     OW 3505   3.885   4.208   5.065 -0.4564 -0.0843  0.0044
   52SOL    HW1 3506   3.893   4.265   4.983  1.7276 -0.3307 -0.0041
   52SOL    HW2 3507   3.875   4.112   5.039  1.8743 -0.3673 -0.0560
   53SOL     OW 3508   4.504   2.413   0.983  1.0205 -0.3869  0.3318
   53SOL    HW1 3509   4.571   2.464   0.929  1.6628  1.3399  2.6021
   53SOL    HW2 3510   4.418   2.465   0.985  0.8505 -0.6791  0.5524
   54SOL     OW 3511   3.165   0.103   2.460 -0.0709  0.0176 -0.4662
   54SOL    HW1 3512   3.238   0.073   2.521  0.0618 -1.2517 -1.2030
   54SOL    HW2 3513   3.159   0.203   2.461 -0.9272  0.0118  2.5485
   55SOL     OW 3514   4.097   4.645   0.908 -0.2548  0.0133 -0.1478
   55SOL    HW1 3515   4.028   4.574   0.893 -1.0154  0.6489  0.3168
   55SOL    HW2 3516   4.053   4.731   0.933  0.6729  0.6022 -0.4655
   56SOL     OW 3517   4.671   4.512   5.361 -0.1551  0.0819  0.0654
   56SOL    HW1 3518   4.616   4.432   5.385 -1.0849  0.4941 -0.6469
   56SOL    HW2 3519   4.616   4.576   5.307  0.5155  1.3001  0.7895
   57SOL     OW 3520   4.366   1.513   1.035  0.5332 -0.6289  0.2822
   57SOL    HW1 3521   4.268   1.533   1.030  0.2727 -2.0076 -0.8350
   57SOL    HW2 3522   4.418   1.583   0.987 -0.0835 -0.9628 -0.8995
   58SOL     OW 3523   0.211   1.344   7.341  0.2044  0.3268  0.5685
   58SOL    HW1 3524   0.275   1.294   7.283  0.0431 -0.0641  0.7248
   58SOL    HW2 3525   0.234   1.330   7.437  0.6168  1.1673  0.6034
   59SOL     OW 3526   1.160   3.628   7.506  0.2933  0.5173  0.0503
   59SOL    HW1 3527   1.151   3.660   7.601 -0.5307 -1.8628  0.8487
   59SOL    HW2 3528   1.070   3.605   7.470  0.8855 -2.7917  0.3336
   60SOL     OW 3529   0.772   3.014   2.943 -0.0249 -0.0208 -0.0074
   60SOL    HW1 3530   0.715   2.936   2.969  0.3673 -0.6413 -0.9528
   60SOL    HW2 3531   0.719   3.098   2.952 -0.8207 -0.5068 -0.0415
   61SOL     OW 3532   1.556   4.283   7.352 -0.0831  0.1765  0.2678
   61SOL    HW1 3533   1.590   4.375   7.374 -4.1534  0.9251  5.3449
   61SOL    HW2 3534   1.493   4.289   7.275 -0.5178  1.7789  0.6955
   62SOL     OW 3535   4.651   0.788   3.620 -0.2965 -0.4669 -0.5743
   62SOL    HW1 3536   4.616   0.840   3.542  0.0409 -0.3193 -0.6298
   62SOL    HW2 3537   4.662   0.692   3.595 -2.3663 -0.9009 -0.0284
   63SOL     OW 3538   4.916   1.351   5.632 -0.1048  0.3671  0.8650
   63SOL    HW1 3539   0.015   1.288   5.639 -0.2353  0.0205 -0.3996
   63SOL    HW2 3540   4.906   1.403   5.717  0.6603 -0.5653  1.5462
   64SOL     OW 3541   1.928   0.020   4.631  0.1762 -0.4738 -0.3013
   64SOL    HW1 3542   1.924   0.047   4.728  2.9341 -1.1311  0.0689
   64SOL    HW2 3543   1.835   0.006   4.597 -0.9932  1.8264  1.6220
   65SOL     OW 3544   0.273   1.652   7.876 -0.3614  0.2271  0.2995
   65SOL    HW1 3545   0.219   1.731   7.847  0.6728  1.0693  0.5915
   65SOL    HW2 3546   0.288   1.590   7.799 -0.0682  0.9922 -0.2661
   66SOL     OW 3547   2.781   0.813   7.454 -0.5562  0.1678  0.4881
   66SOL    HW1 3548   2.703   0.751   7.450  1.4042 -2.5876  1.8137
   66SOL    HW2 3549   2.840   0.797   7.375 -0.8903  1.7025 -0.1071
   67SOL     OW 3550   2.704   4.885   4.883  0.3951 -0.4430  0.0303
   67SOL    HW1 3551   2.618   4.892   4.833  0.0339  1.2433  0.8187
   67SOL    HW2 3552   2.691   4.828   4.964  0.1603 -0.6603 -0.1598
   68SOL     OW 3553   3.535   0.061   7.075  0.4413 -0.0957  0.2087
   68SOL    HW1 3554   3.436   0.075   7.082  0.5443  0.6349  0.2071
   68SOL    HW2 3555   3.572   0.039   7.165  0.1150 -1.5176  0.0249
   69SOL     OW 3556   2.448   4.901   4.248  0.2506 -0.6727  0.0320
   69SOL    HW1 3557   2.392   4.903   4.165  0.9956  1.8847 -0.4869
   69SOL    HW2 3558   2.389   4.907   4.328 -0.4067 -2.0326 -0.3103
   70SOL     OW 3559   4.454   3.533   3.454  0.4251  0.0418  0.0137
   70SOL    HW1 3560   4.376   3.581   3.415  1.4074  0.3997 -1.5810
   70SOL    HW2 3561   4.430   3.436   3.467 -0.1661  0.0676 -0.8073
   71SOL     OW 3562   4.890   2.298   4.609  0.5618  0.0661 -0.0080
   71SOL    HW1 3563   4.954   2.268   4.538  1.2044  0.0393  0.5640
   71SOL    HW2 3564   4.812   2.237   4.612  1.0793 -0.6074  0.0600
   72SOL     OW 3565   1.548   3.016   0.325  0.4776 -0.0685 -0.1725
   72SOL    HW1 3566   1.560   2.917   0.319  1.0007 -0.0109 -0.1396
   72SOL    HW2 3567   1.633   3.057   0.357 -0.0470  0.2921  0.8148
   73SOL     OW 3568   1.191   1.028   7.244  0.4976  0.0890 -0.5318
   73SOL    HW1 3569   1.199   0.934   7.278  2.0977  0.4294  0.1256
   73SOL    HW2 3570   1.282   1.069   7.236 -0.1282  1.4153 -1.3388
   74SOL     OW 3571   3.431   2.378   0.137  0.3318 -0.0053  0.0783
   74SOL    HW1 3572   3.496   2.302   0.128  0.4986  0.3885 -3.1079
   74SOL    HW2 3573   3.480   2.465   0.128 -0.5256  0.2959 -2.5394
   75SOL     OW 3574   2.620   3.488   7.824 -0.3301 -0.0798 -0.2526
   75SOL    HW1 3575   2.592   3.425   7.752 -0.7705 -0.6629  0.4151
   75SOL    HW2 3576   2.719   3.480   7.838 -0.1144  0.5830 -1.2921
   76SOL     OW 3577   0.371   1.312   7.881 -0.2160  0.4772  0.2415
   76SOL    HW1 3578   0.407   1.218   7.884 -0.2076  0.4785  0.1827
   76SOL    HW2 3579   0.402   1.362   7.962 -1.9653 -0.1994  1.3857
   77SOL     OW 3580   1.215   1.965   7.115  0.5920  0.3513  0.0251
   77SOL    HW1 3581   1.197   1.866   7.111 -0.6028  0.4960  1.0759
   77SOL    HW2 3582   1.246   1.997   7.026  0.0426 -0.7974 -0.5991
   78SOL     OW 3583   3.053   0.806   5.020  0.9763  0.0173  0.2996
   78SOL    HW1 3584   2.980   0.857   5.067  0.6145  0.8572 -1.1027
   78SOL    HW2 3585   3.020   0.715   4.995  0.1234  0.6410 -0.9529
   79SOL     OW 3586   0.094   0.163   7.577  0.2782  0.4050 -0.0680
   79SOL    HW1 3587   0.077   0.259   7.597 -0.3598  0.4120 -0.6082
   79SOL    HW2 3588   0.050   0.138   7.491  0.1916 -0.4382  0.2061
   80SOL     OW 3589   3.638   4.055   7.229  0.2277  0.1357 -0.3193
   80SOL    HW1 3590   3.660   4.142   7.184  2.0556  0.3238  0.8606
   80SOL    HW2 3591   3.610   4.073   7.323 -1.1419 -0.4531 -0.5860
   81SOL     OW 3592   3.789   1.813   7.255 -0.2828  0.7015  0.0160
   81SOL    HW1 3593   3.777   1.813   7.354 -0.1746  1.3677  0.0404
   81SOL    HW2 3594   3.764   1.903   7.219  1.6778  1.1795 -0.2866
   82SOL     OW 3595   4.491   4.975   0.121  0.0395 -0.0695 -0.7112
   82SOL    HW1 3596   4.401   0.006   0.163 -0.1412 -0.8773 -0.9164
   82SOL    HW2 3597   4.523   4.880   0.130  0.5441  0.0393 -1.2913
   83SOL     OW 3598   3.348   0.825   0.626  0.0089  0.2216  0.1239
   83SOL    HW1 3599   3.250   0.844   0.636 -0.4932 -2.2305  0.6094
   83SOL    HW2 3600   3.366   0.730   0.652  2.4314  0.4115 -0.6242
   84SOL     OW 3601   4.654   4.888   2.927 -0.4986 -0.0141 -0.3590
   84SOL    HW1 3602   4.556   4.903   2.922 -0.4673  0.3737  0.0922
   84SOL    HW2 3603   4.688   4.919   3.016  0.3923  2.0066 -1.3429
   85SOL     OW 3604   4.975   1.276   0.523  0.4426  0.0802  0.2008
   85SOL    HW1 3605   0.041   1.233   0.444 -1.2027 -1.7373  0.1848
   85SOL    HW2 3606   4.917   1.208   0.570  1.1523  1.1677  2.8311
   86SOL     OW 3607   4.124   1.579   0.769  0.1485  0.1619  0.1817
   86SOL    HW1 3608   4.082   1.489   0.784 -1.2964  0.8220  0.1657
   86SOL    HW2 3609   4.102   1.639   0.846 -0.8659  1.2057 -0.8901
   87SOL     OW 3610   3.968   2.952   5.914 -0.1315 -0.0717  0.0419
   87SOL    HW1 3611   3.935   2.917   6.002 -0.9255 -0.0378 -0.2382
   87SOL    HW2 3612   4.043   3.016   5.930 -0.1462 -0.2111  0.6881
   88SOL     OW 3613   3.185   0.441   7.149  0.1858 -0.1267 -0.5167
   88SOL    HW1 3614   3.264   0.408   7.097  0.4243  1.6943 -1.4124
   88SOL    HW2 3615   3.112   0.467   7.087 -1.0262 -1.4622  0.2937
   89SOL     OW 3616   2.577   0.107   5.866 -0.0659  1.1004  0.0761
   89SOL    HW1 3617   2.634   0.102   5.784 -0.2152  1.1123 -0.0283
   89SOL    HW2 3618   2.544   0.200   5.879 -0.1290  1.0758  0.0916
   90SOL     OW 3619   1.155   4.817   1.877  0.0617 -0.3884  0.2820
   90SOL    HW1 3620   1.167   4.898   1.933  1.6608  0.1757 -0.8208
   90SOL    HW2 3621   1.139   4.844   1.782  0.7295 -1.3422 -0.1182
   91SOL     OW 3622   3.273   0.460   5.569 -0.6067  0.0678 -0.3054
   91SOL    HW1 3623   3.250   0.376   5.618  0.4824 -0.9923 -1.5099
   91SOL    HW2 3624   3.307   0.529   5.634  3.6553 -2.2658  0.3386
   92SOL     OW 3625   3.170   1.148   7.290  0.5569 -0.6150 -0.1090
   92SOL    HW1 3626   3.243   1.216   7.290  0.7603 -0.8308 -0.5108
   92SOL    HW2 3627   3.206   1.059   7.262  0.5584 -1.1848  1.5793
   93SOL     OW 3628   1.801   1.272   7.911  0.0790 -0.5091  0.0974
   93SOL    HW1 3629   1.832   1.335   0.017 -0.0436  1.0308 -1.1619
   93SOL    HW2 3630   1.720   1.222   7.944  0.3766 -0.2667  1.2385
   94SOL     OW 3631   2.066   3.294   0.741  0.3022 -0.2990  0.0399
   94SOL    HW1 3632   2.121   3.244   0.808 -0.6102  1.9147  2.6391
   94SOL    HW2 3633   2.126   3.340   0.675  1.5155  0.5971  1.7044
   95SOL     OW 3634   4.966   4.077   1.241  0.1324  0.1695 -0.0102
   95SOL    HW1 3635   4.877   4.040   1.267 -0.2537  1.8657  1.3284
   95SOL    HW2 3636   4.971   4.086   1.142  0.1114 -2.9106 -0.3830
   96SOL     OW 3637   4.821   1.470   5.878 -0.0778  0.2155  0.2685
   96SOL    HW1 3638   4.845   1.394   5.938  0.6144 -0.1517 -0.4629
   96SOL    HW2 3639   4.744   1.521   5.918  1.2657  0.8573  2.1986
   97SOL     OW 3640   2.101   0.634   1.427  0.0287  0.1704 -0.1012
   97SOL    HW1 3641   2.192   0.641   1.385 -0.4833  0.4855 -1.1962
   97SOL    HW2 3642   2.039   0.586   1.364 -1.2882  2.4357 -0.6434
   98SOL     OW 3643   4.426   2.437   0.112  0.2275  0.9534  0.0604
   98SOL    HW1 3644   4.493   2.389   0.055  0.6923  0.7408  0.7667
   98SOL    HW2 3645   4.409   2.528   0.074  0.6151  0.8564 -0.3521
   99SOL     OW 3646   2.608   3.437   6.985 -0.5307 -0.5585 -0.4867
   99SOL    HW1 3647   2.516   3.401   7.002 -0.5587 -0.5585 -0.6408
   99SOL    HW2 3648   2.605   3.503   6.910 -0.2501 -1.2183 -1.0812
  100SOL     OW 3649   2.128   0.695   4.507 -0.6699  0.4009  0.0775
  100SOL    HW1 3650   2.077   0.781   4.501 -1.1292  0.0989 -0.6368
  100SOL    HW2 3651   2.066   0.622   4.535 -0.5009  0.1369 -0.2223
  101SOL     OW 3652   0.624   4.631   5.912 -0.0639 -0.4989 -0.0934
  101SOL    HW1 3653   0.702   4.587   5.958  0.4908 -0.9941 -1.4678
  101SOL    HW2 3654   0.547   4.636   5.976  1.2844  0.6347  1.5360
  102SOL     OW 3655   4.832   3.774   1.506 -0.3769 -0.2370  0.5774
  102SOL    HW1 3656   4.797   3.825   1.427  0.6517 -0.1293  0.1813
  102SOL    HW2 3657   4.801   3.819   1.590  0.3133  0.9183  0.2367
  103SOL     OW 3658   4.720   4.723   4.683  0.1581  0.1630  0.0533
  103SOL    HW1 3659   4.654   4.692   4.751 -0.8843 -1.4840 -1.5925
  103SOL    HW2 3660   4.796   4.769   4.728 -1.0769  0.2395  2.1863
  104SOL     OW 3661   0.271   1.007   4.203  0.3295  0.0522 -0.5868
  104SOL    HW1 3662   0.365   1.014   4.236  0.3402 -1.8843 -0.1236
  104SOL    HW2 3663   0.267   1.037   4.108  0.8440  2.8450  0.1596
  105SOL     OW 3664   4.732   1.641   7.544  0.4848 -0.3065 -0.1341
  105SOL    HW1 3665   4.733   1.543   7.566  2.1430 -0.1875  0.5203
  105SOL    HW2 3666   4.653   1.662   7.486 -0.2165 -1.9178  0.1858
  106SOL     OW 3667   2.134   0.628   5.961 -0.3538  0.1111  0.6625
  106SOL    HW1 3668   2.207   0.573   6.002  0.2640  0.5197  0.1451
  106SOL    HW2 3669   2.089   0.682   6.031  1.3193  1.5270  0.6955
  107SOL     OW 3670   0.572   1.498   3.476  0.6875  0.3767 -0.9628
  107SOL    HW1 3671   0.607   1.587   3.449  0.7815  0.2413 -1.2844
  107SOL    HW2 3672   0.645   1.430   3.471  1.1334  0.6401  1.1529
  108SOL     OW 3673   2.489   4.315   5.717 -0.0606 -0.2666  0.1696
  108SOL    HW1 3674   2.515   4.288   5.810  0.1770 -2.1610 -0.3929
  108SOL    HW2 3675   2.390   4.322   5.711 -0.0122  2.0603  1.0769
  109SOL     OW 3676   3.710   0.909   7.858 -0.6551 -0.5817  0.3304
  109SOL    HW1 3677   3.766   0.905   7.776 -2.4009 -2.5171 -0.8789
  109SOL    HW2 3678   3.639   0.978   7.846  0.3698  0.6504  1.1470
  110SOL     OW 3679   3.566   0.362   1.704 -0.7548 -0.3841 -0.2714
  110SOL    HW1 3680   3.476   0.378   1.743 -0.8534 -0.0521 -0.6301
  110SOL    HW2 3681   3.581   0.264   1.692 -1.3133 -0.4110 -0.7848
  111SOL     OW 3682   4.065   0.565   3.810 -0.9820  0.3611  0.3408
  111SOL    HW1 3683   4.096   0.573   3.715 -2.1039  0.3004 -0.0464
  111SOL    HW2 3684   4.091   0.646   3.861  1.7301 -0.5777  0.6358
  112SOL     OW 3685   1.534   2.748   0.242 -0.2007  0.4168  0.4371
  112SOL    HW1 3686   1.524   2.664   0.295 -0.3138 -0.0933 -0.3803
  112SOL    HW2 3687   1.461   2.753   0.174  1.0414  0.1065 -0.9572
  113SOL     OW 3688   3.260   0.787   5.197  0.5499  0.5428 -0.7280
  113SOL    HW1 3689   3.194   0.831   5.136 -2.3599 -1.0681  0.9895
  113SOL    HW2 3690   3.352   0.820   5.177 -0.5360  1.8702 -4.2516
  114SOL     OW 3691   4.961   3.772   6.004 -0.1747 -0.3212  0.6686
  114SOL    HW1 3692   0.012   3.766   5.908 -1.2278 -0.8454  0.3787
  114SOL    HW2 3693   4.904   3.854   6.017 -0.0501 -0.2615  0.8507
  115SOL     OW 3694   0.197   2.344   6.317  0.1025 -0.3033 -0.3161
  115SOL    HW1 3695   0.292   2.314   6.305  0.0902 -0.0990 -1.0102
  115SOL    HW2 3696   0.192   2.444   6.307 -0.3344 -0.4150 -1.4058
  116SOL     OW 3697   0.405   4.584   5.071  0.0647  0.2105 -0.1052
  116SOL    HW1 3698   0.453   4.671   5.083  2.1650 -0.7100 -1.2773
  116SOL    HW2 3699   0.453   4.529   5.003 -1.0445 -2.0035  0.8051
  117SOL     OW 3700   0.884   2.216   7.341  0.1791  1.0754  0.1343
  117SOL    HW1 3701   0.943   2.276   7.286 -0.9624  0.1969 -2.1904
  117SOL    HW2 3702   0.916   2.122   7.333 -1.2554  0.6424 -0.8471
  118SOL     OW 3703   3.312   4.975   2.957  0.5777  0.4898 -0.3110
  118SOL    HW1 3704   3.376   0.017   3.031  0.4834 -2.3904  0.6893
  118SOL    HW2 3705   3.296   4.876   2.953 -0.9058  0.7425 -2.9930
  119SOL     OW 3706   4.452   4.342   0.067  0.0212  0.8532 -0.6036
  119SOL    HW1 3707   4.390   4.360   0.144  0.0954 -0.7084 -0.1589
  119SOL    HW2 3708   4.469   4.428   0.018 -1.7540  1.4789 -0.1909
  120SOL     OW 3709   1.837   4.006   2.650 -0.4668 -0.3769  0.1099
  120SOL    HW1 3710   1.739   4.002   2.672 -0.4572  0.2321  0.2963
  120SOL    HW2 3711   1.849   4.059   2.566 -0.1596  1.2682  1.1466
  121SOL     OW 3712   4.765   1.276   6.592  0.2716  0.2154 -0.0117
  121SOL    HW1 3713   4.824   1.300   6.669  0.3992  0.0935 -0.0702
  121SOL    HW2 3714   4.730   1.184   6.605  0.7175 -0.0071 -0.3563
  122SOL     OW 3715   3.554   0.299   6.578  0.3016  0.1402  0.1923
  122SOL    HW1 3716   3.596   0.384   6.545 -1.1042  0.6494 -0.3776
  122SOL    HW2 3717   3.463   0.290   6.538  0.0222 -1.1229  1.0692
  123SOL     OW 3718   3.595   2.153   1.113  0.7289  0.0687  0.2456
  123SOL    HW1 3719   3.678   2.155   1.057  2.2277 -0.8671  2.2969
  123SOL    HW2 3720   3.619   2.169   1.209 -1.7184  1.4881  0.7063
  124SOL     OW 3721   4.467   2.550   4.386  0.0529  0.0542  0.7557
  124SOL    HW1 3722   4.444   2.526   4.292  0.0164  0.9357  0.5302
  124SOL    HW2 3723   4.419   2.488   4.449 -0.2984 -0.2363  0.2117
  125SOL     OW 3724   4.248   1.329   1.942  0.4624  0.5305  0.5226
  125SOL    HW1 3725   4.311   1.294   2.011  1.1507  1.4397  0.3588
  125SOL    HW2 3726   4.267   1.286   1.854 -0.0320 -0.1894  0.7562
  126SOL     OW 3727   1.125   0.946   0.391  0.0053  0.1471  0.3276
  126SOL    HW1 3728   1.211   0.994   0.369  0.6001 -0.7612  0.6314
  126SOL    HW2 3729   1.066   1.007   0.444  1.1010  0.2905  1.4310
  127SOL     OW 3730   0.459   4.295   6.361  0.0229 -0.0878 -0.4709
  127SOL    HW1 3731   0.474   4.268   6.266  0.4044  0.4280 -0.5638
  127SOL    HW2 3732   0.535   4.353   6.392  0.3241 -0.9460  0.4263
  128SOL     OW 3733   4.701   0.887   0.693 -0.1071 -0.1453 -0.2066
  128SOL    HW1 3734   4.724   0.800   0.650  2.2310 -0.0276  0.6603
  128SOL    HW2 3735   4.778   0.951   0.683 -0.4355  0.6948  2.0050
  129SOL     OW 3736   1.000   3.724   3.492 -0.5691  0.5010 -0.3587
  129SOL    HW1 3737   0.996   3.823   3.478  1.1894  0.4696 -1.4313
  129SOL    HW2 3738   1.070   3.703   3.561 -1.0831  0.0077  0.0195
  130SOL     OW 3739   2.588   4.799   7.347  0.5266  0.6303  0.6789
  130SOL    HW1 3740   2.672   4.841   7.314 -0.3631  1.2574 -0.8740
  130SOL    HW2 3741   2.551   4.852   7.423  2.1276 -0.3288  2.2035
  131SOL     OW 3742   3.972   4.881   0.571 -0.4756  0.0071 -0.0819
  131SOL    HW1 3743   3.906   4.914   0.639  1.1784 -0.2349  1.7019
  131SOL    HW2 3744   3.972   4.781   0.570  0.3891 -0.0062  0.4818
  132SOL     OW 3745   4.520   4.628   6.659  0.3456 -0.0329  0.2519
  132SOL    HW1 3746   4.559   4.621   6.567 -0.0666  2.2505 -0.1482
  132SOL    HW2 3747   4.589   4.663   6.722 -0.4283  2.2453 -0.0756
  133SOL     OW 3748   2.730   0.161   3.928 -0.4153 -0.0127 -0.9564
  133SOL    HW1 3749   2.778   0.234   3.881 -0.6169 -0.3122 -1.6390
  133SOL    HW2 3750   2.632   0.168   3.910 -0.5168 -0.0423 -0.4494
  134SOL     OW 3751   1.932   4.234   3.774 -0.0209  0.5175  0.2261
  134SOL    HW1 3752   1.904   4.321   3.816 -2.2851  0.2259 -0.5785
  134SOL    HW2 3753   1.894   4.158   3.826 -0.1829  0.0724 -0.5289
  135SOL     OW 3754   4.961   2.202   6.759  0.2056 -0.2042 -0.5008
  135SOL    HW1 3755   0.024   2.188   6.849  0.0686  0.8668 -0.2567
  135SOL    HW2 3756   0.030   2.145   6.691  1.0819 -0.1517  0.0463
  136SOL     OW 3757   4.910   4.328   2.912  0.3275 -0.3434  0.3557
  136SOL    HW1 3758   0.012   4.306   2.968  0.9358  1.9267  0.4740
  136SOL    HW2 3759   4.898   4.257   2.843  2.2442 -0.9179  0.5527
  137SOL     OW 3760   3.862   3.509   1.835  0.3295 -0.1215 -0.3227
  137SOL    HW1 3761   3.801   3.584   1.862 -1.0261 -1.7930  1.5332
  137SOL    HW2 3762   3.957   3.536   1.851 -0.1540  1.0603  0.7071
  138SOL     OW 3763   1.120   0.089   7.617  0.2629 -0.1429 -0.3472
  138SOL    HW1 3764   1.066   0.062   7.537  0.9296  0.1881 -0.9256
  138SOL    HW2 3765   1.165   0.176   7.599 -0.5398  0.5396  0.8658
  139SOL     OW 3766   2.516   0.496   7.330 -0.0480 -0.5344  0.1324
  139SOL    HW1 3767   2.519   0.591   7.361 -1.0259 -0.5674  0.3767
  139SOL    HW2 3768   2.599   0.475   7.279  0.1327  0.4881 -0.0228
  140SOL     OW 3769   4.599   1.499   2.710 -0.3979  0.2216 -0.4650
  140SOL    HW1 3770   4.509   1.475   2.673 -0.6628  1.1507 -0.4607
  140SOL    HW2 3771   4.594   1.503   2.809 -0.3428  0.2400 -0.4633
  141SOL     OW 3772   0.611   0.694   5.346  0.5571 -0.1059  0.3225
  141SOL    HW1 3773   0.532   0.696   5.285 -0.2582  0.5561  1.3734
  141SOL    HW2 3774   0.598   0.759   5.420  1.3918 -1.1012  1.3875
  142SOL     OW 3775   0.313   3.094   7.009 -0.3707 -0.6258  0.0282
  142SOL    HW1 3776   0.244   3.113   7.079 -0.7730  3.6033 -1.2182
  142SOL    HW2 3777   0.285   3.015   6.954 -2.8537 -0.6329  1.1901
  143SOL     OW 3778   1.543   4.364   4.686 -0.3437  0.0435 -0.0984
  143SOL    HW1 3779   1.499   4.305   4.753 -2.0775  1.0216 -0.3184
  143SOL    HW2 3780   1.475   4.425   4.646  1.0543  0.9247 -1.2129
  144SOL     OW 3781   4.248   4.390   4.390  0.3309 -0.0564  0.0450
  144SOL    HW1 3782   4.219   4.327   4.462 -1.9983 -4.3693 -4.1582
  144SOL    HW2 3783   4.172   4.450   4.365  0.4164 -0.0795 -0.2734
  145SOL     OW 3784   3.582   0.973   7.030  0.1584  0.3916  0.0422
  145SOL    HW1 3785   3.619   0.880   7.027 -0.8610 -0.0575  0.7311
  145SOL    HW2 3786   3.653   1.038   7.005  1.6699 -0.3707  2.1023
  146SOL     OW 3787   1.536   4.207   2.087 -0.6524  0.0639 -0.8021
  146SOL    HW1 3788   1.450   4.157   2.091 -1.0705  0.8209  1.9907
  146SOL    HW2 3789   1.612   4.143   2.097 -1.1040 -0.2385  0.9400
  147SOL     OW 3790   0.651   4.386   2.946 -0.1033  0.2442 -0.1668
  147SOL    HW1 3791   0.725   4.407   2.882  1.4455  0.7009  1.6906
  147SOL    HW2 3792   0.581   4.333   2.899  2.2640 -1.8654 -1.5603
  148SOL     OW 3793   0.489   2.802   7.324  0.2505  0.1457 -0.2597
  148SOL    HW1 3794   0.479   2.724   7.262 -0.1013  0.1415 -0.2012
  148SOL    HW2 3795   0.535   2.877   7.277  0.5068 -0.0640 -0.3455
  149SOL     OW 3796   0.096   4.586   7.803  0.0074 -0.2407  0.4884
  149SOL    HW1 3797   0.173   4.550   7.751  0.3613  0.5736  0.4392
  149SOL    HW2 3798   0.124   4.669   7.852 -0.7575 -0.0967  0.6970
  150SOL     OW 3799   0.366   4.777   2.999 -0.1914 -0.4239 -0.2362
  150SOL    HW1 3800   0.408   4.809   2.915 -0.0352 -0.9851 -0.3773
  150SOL    HW2 3801   0.267   4.792   2.995 -0.2620 -0.9794 -0.7705
  151SOL     OW 3802   2.093   0.122   6.907  0.4182  0.0787  0.7719
  151SOL    HW1 3803   2.170   0.185   6.898  0.7024 -0.5796 -2.8311
  151SOL    HW2 3804   2.127   0.028   6.911 -0.1292 -0.1894 -0.4615
  152SOL     OW 3805   4.913   1.814   4.978  0.0873  0.0874  0.2658
  152SOL    HW1 3806   0.024   1.826   4.933  0.4350 -0.3231  0.8205
  152SOL    HW2 3807   4.900   1.717   4.999 -0.5680  0.1248  0.0517
  153SOL     OW 3808   2.777   4.968   2.613 -0.3865 -0.2141 -0.0929
  153SOL    HW1 3809   2.752   0.071   2.667 -1.4194 -0.2245 -0.5193
  153SOL    HW2 3810   2.748   4.886   2.662 -1.3260 -0.2247 -0.6275
  154SOL     OW 3811   2.609   4.755   2.475 -0.4838 -0.2825  0.1390
  154SOL    HW1 3812   2.644   4.835   2.425 -0.1603  0.5722  1.6771
  154SOL    HW2 3813   2.686   4.702   2.512 -0.7135 -1.0209 -0.4128
  155SOL     OW 3814   4.663   0.704   2.035 -0.1881 -0.0070  0.2932
  155SOL    HW1 3815   4.660   0.788   2.090  1.2875 -0.1685  0.6596
  155SOL    HW2 3816   4.690   0.627   2.094 -1.0225 -0.6571 -0.1489
  156SOL     OW 3817   4.296   2.099   7.908 -0.5361 -0.0316 -0.0995
  156SOL    HW1 3818   4.377   2.125   7.856  0.2668 -0.3931  0.9402
  156SOL    HW2 3819   4.323   2.056   0.029 -1.8096 -2.0028 -0.6037
  157SOL     OW 3820   2.822   4.808   1.995  0.0735 -0.9256 -0.4426
  157SOL    HW1 3821   2.916   4.842   1.993 -0.2808  0.2211  0.7074
  157SOL    HW2 3822   2.822   4.709   1.976  1.3268 -0.6677 -1.9878
  158SOL     OW 3823   2.290   0.476   2.542  0.2631 -0.1480 -0.1750
  158SOL    HW1 3824   2.291   0.564   2.494 -1.4499  0.5523  0.9902
  158SOL    HW2 3825   2.304   0.402   2.476 -0.1184  0.8866 -1.4638
  159SOL     OW 3826   2.310   0.554   7.643  0.0344 -0.5190 -0.2864
  159SOL    HW1 3827   2.302   0.625   7.713 -1.3034 -0.2541 -0.6890
  159SOL    HW2 3828   2.287   0.592   7.554  3.1652 -0.4536 -1.1829
  160SOL     OW 3829   0.291   4.489   2.715 -0.1429  0.1762  0.0127
  160SOL    HW1 3830   0.339   4.428   2.778  1.5363  0.6825 -0.7153
  160SOL    HW2 3831   0.340   4.575   2.708  0.8077 -0.4883 -3.3327
  161SOL     OW 3832   3.101   0.259   1.800 -0.1966  0.4304  0.2756
  161SOL    HW1 3833   3.079   0.257   1.702  0.8642 -0.2561  0.0373
  161SOL    HW2 3834   3.016   0.270   1.852 -1.2072 -2.2753 -0.5847
  162SOL     OW 3835   2.209   0.292   4.309 -0.3287 -0.0256 -0.2025
  162SOL    HW1 3836   2.160   0.276   4.395  0.7015  0.2870  0.4510
  162SOL    HW2 3837   2.168   0.235   4.237 -2.5681  1.2655 -0.0423
  163SOL     OW 3838   4.456   4.606   3.143 -0.1681 -0.2168 -0.2310
  163SOL    HW1 3839   4.394   4.679   3.174 -0.8238 -0.3569 -1.1629
  163SOL    HW2 3840   4.495   4.559   3.222  0.7839  1.5644  0.4048
  164SOL     OW 3841   0.161   3.141   1.205  0.1683  1.2404  0.0566
  164SOL    HW1 3842   0.188   3.194   1.125  2.9446  0.2084  0.2169
  164SOL    HW2 3843   0.228   3.153   1.278  0.4134 -1.6875  0.4374
  165SOL     OW 3844   0.316   1.281   6.521  0.6448  0.4766  0.1931
  165SOL    HW1 3845   0.300   1.184   6.506  0.8749  0.5422 -0.4790
  165SOL    HW2 3846   0.410   1.295   6.552  0.4157  0.4245  0.9329
  166SOL     OW 3847   0.399   1.467   3.120  0.3579 -0.1805 -0.5548
  166SOL    HW1 3848   0.478   1.529   3.125 -0.0458  0.4460 -1.6898
  166SOL    HW2 3849   0.426   1.383   3.074  0.5296 -0.2529 -0.3279
  167SOL     OW 3850   4.169   3.381   5.615 -0.0775 -0.2058  0.0637
  167SOL    HW1 3851   4.163   3.423   5.525  1.5978 -1.0979 -0.5013
  167SOL    HW2 3852   4.134   3.287   5.610 -0.3313 -0.1345  0.4440
  168SOL     OW 3853   4.294   0.628   7.150  0.4379 -0.2431  0.5835
  168SOL    HW1 3854   4.277   0.551   7.212 -0.8489  0.1517  0.7502
  168SOL    HW2 3855   4.305   0.594   7.057  0.4863 -0.6877  0.7494
  169SOL     OW 3856   0.302   4.238   2.287  0.0993 -0.2250  0.5689
  169SOL    HW1 3857   0.317   4.162   2.351  0.1284  0.3418  1.2454
  169SOL    HW2 3858   0.267   4.317   2.337  1.6098  0.7457  0.1500
  170SOL     OW 3859   0.084   4.222   0.967 -0.1005 -0.2173 -0.3830
  170SOL    HW1 3860   0.034   4.267   0.893 -1.2552  0.0767  0.5356
  170SOL    HW2 3861   0.160   4.280   0.996 -1.1618  0.8980  0.3232
  171SOL     OW 3862   4.134   0.631   3.172 -0.2167  0.2303 -0.7174
  171SOL    HW1 3863   4.125   0.539   3.135  0.1863  0.0157 -0.2970
  171SOL    HW2 3864   4.231   0.650   3.188 -0.4568 -0.5426  2.3340
  172SOL     OW 3865   3.680   3.032   7.197 -0.0527 -0.4828  0.2104
  172SOL    HW1 3866   3.605   2.967   7.209  0.6318 -1.3399 -0.0735
  172SOL    HW2 3867   3.764   2.983   7.173  1.0412  0.2842  2.2330
  173SOL     OW 3868   1.056   1.268   3.018  0.0457  0.5402 -0.4429
  173SOL    HW1 3869   1.097   1.359   3.028 -2.1626  1.3977  2.2464
  173SOL    HW2 3870   1.118   1.199   3.055  1.1107  1.1337 -1.0890
  174SOL     OW 3871   3.641   1.475   0.304  0.7652 -0.1023 -0.0345
  174SOL    HW1 3872   3.666   1.504   0.396  1.8486  1.3092 -0.7467
  174SOL    HW2 3873   3.546   1.500   0.286  0.4413 -0.6845  0.7916
  175SOL     OW 3874   3.784   1.216   0.804 -0.5120 -0.2412  0.0813
  175SOL    HW1 3875   3.782   1.127   0.759 -1.5144  0.1081 -0.5891
  175SOL    HW2 3876   3.739   1.210   0.893 -1.2069 -0.2460 -0.2688
  176SOL     OW 3877   2.206   4.543   2.382  0.6622  0.1903  0.0297
  176SOL    HW1 3878   2.143   4.616   2.354  1.6879  0.7766 -0.8547
  176SOL    HW2 3879   2.237   4.560   2.475  0.0306  0.2685  0.2286
  177SOL     OW 3880   3.628   3.487   1.152  0.5285  0.2264  0.4274
  177SOL    HW1 3881   3.611   3.561   1.217  1.6359  1.9161 -1.1287
  177SOL    HW2 3882   3.602   3.516   1.060  0.1621 -1.6576 -0.1023
  178SOL     OW 3883   0.924   0.505   2.193  0.3408 -0.1091  0.5077
  178SOL    HW1 3884   1.018   0.476   2.178 -0.2621 -1.5309 -0.8442
  178SOL    HW2 3885   0.920   0.569   2.269  1.7705 -3.8561  4.0881
  179SOL     OW 3886   3.967   0.396   5.784 -0.0735  0.6200  0.7311
  179SOL    HW1 3887   3.960   0.391   5.684  0.9956 -0.4867  0.6771
  179SOL    HW2 3888   4.063   0.410   5.810  0.0237 -1.3047  1.6161
  180SOL     OW 3889   1.688   4.861   4.305  0.1755 -0.0174 -0.6384
  180SOL    HW1 3890   1.734   4.813   4.230 -0.3803 -0.5851 -0.6253
  180SOL    HW2 3891   1.699   4.809   4.389  4.0363  2.3940  0.6096
  181SOL     OW 3892   1.431   0.168   4.964  0.5425 -0.4209  0.3882
  181SOL    HW1 3893   1.376   0.181   4.881  2.0393  0.9833 -0.4451
  181SOL    HW2 3894   1.426   0.249   5.021  2.4772  0.1795 -0.2044
  182SOL     OW 3895   4.272   3.823   7.438  0.1173 -0.3622 -0.0365
  182SOL    HW1 3896   4.347   3.797   7.498 -0.3398  0.1498  0.7858
  182SOL    HW2 3897   4.306   3.886   7.368  0.1450  1.2760  1.3950
  183SOL     OW 3898   3.070   4.195   1.420 -0.0347 -0.4826 -0.9414
  183SOL    HW1 3899   3.011   4.270   1.451 -0.9678 -0.9099 -1.6299
  183SOL    HW2 3900   3.128   4.227   1.345  0.5801 -0.0745 -0.2982
  184SOL     OW 3901   3.233   4.307   2.464 -0.0291 -0.8475  0.0649
  184SOL    HW1 3902   3.319   4.292   2.417 -0.8691 -3.1753 -0.8851
  184SOL    HW2 3903   3.157   4.295   2.400 -1.1188 -1.0963  1.3531
  185SOL     OW 3904   0.146   3.214   1.992 -0.2279 -0.4266 -0.5542
  185SOL    HW1 3905   0.051   3.188   2.005 -0.4060 -0.5841 -1.9699
  185SOL    HW2 3906   0.200   3.187   2.072 -1.3656 -0.2902  0.2799
  186SOL     OW 3907   4.474   4.150   4.293 -0.1191 -0.6469  0.6648
  186SOL    HW1 3908   4.550   4.117   4.236 -0.0397  1.6508 -0.7060
  186SOL    HW2 3909   4.388   4.116   4.256 -0.0118  0.2263 -0.4454
  187SOL     OW 3910   3.426   4.801   5.823 -0.1727  0.2716 -0.1164
  187SOL    HW1 3911   3.460   4.707   5.823 -1.1341 -0.0888 -0.5617
  187SOL    HW2 3912   3.443   4.843   5.912  1.0770 -0.0102 -0.2015
  188SOL     OW 3913   4.883   2.713   2.050 -0.0078  0.1985 -0.3447
  188SOL    HW1 3914   4.865   2.805   2.083  0.2845 -0.0379  0.5000
  188SOL    HW2 3915   4.797   2.668   2.028 -0.1381  0.7471 -0.9801
  189SOL     OW 3916   1.111   0.760   6.216  0.4879 -0.2225  0.4656
  189SOL    HW1 3917   1.172   0.838   6.200  1.9888 -1.4333  0.1313
  189SOL    HW2 3918   1.123   0.693   6.143  0.4524 -1.5323  1.6414
  190SOL     OW 3919   2.687   4.732   5.111 -0.2177 -0.3562  0.0480
  190SOL    HW1 3920   2.761   4.727   5.177  0.3591 -1.0305 -0.6347
  190SOL    HW2 3921   2.627   4.808   5.134  1.2127  0.8014  0.0626
  191SOL     OW 3922   1.383   1.400   7.043  0.4000 -0.4000 -0.5888
  191SOL    HW1 3923   1.296   1.441   7.016 -0.1591 -0.1877  1.3576
  191SOL    HW2 3924   1.427   1.358   6.964  0.2790  2.6280 -2.4060
  192SOL     OW 3925   0.154   0.608   3.684  0.1481  0.2502 -0.3204
  192SOL    HW1 3926   0.170   0.573   3.776 -0.2674  1.3786  0.1929
  192SOL    HW2 3927   0.219   0.680   3.663 -2.8712  3.7423  1.1688
  193SOL     OW 3928   3.091   2.160   0.594  0.0463  0.2700  0.8082
  193SOL    HW1 3929   3.159   2.103   0.548  0.0177  0.4848  0.4981
  193SOL    HW2 3930   3.139   2.227   0.652  0.1939  1.5249 -0.6741
  194SOL     OW 3931   0.507   4.399   4.873  0.1426  0.2655 -0.2048
  194SOL    HW1 3932   0.504   4.471   4.804  0.1970 -0.1453 -0.6413
  194SOL    HW2 3933   0.540   4.315   4.831  1.6975  0.4022  0.6728
  195SOL     OW 3934   0.794   2.209   4.349 -0.6747 -0.0276 -0.5338
  195SOL    HW1 3935   0.785   2.189   4.251  0.6963 -1.8468 -0.3418
  195SOL    HW2 3936   0.772   2.127   4.402  0.3496  0.3966  0.5867
  196SOL     OW 3937   4.205   2.431   2.913 -0.4342  0.0940  0.5651
  196SOL    HW1 3938   4.269   2.489   2.862 -0.9159 -0.3713 -0.6196
  196SOL    HW2 3939   4.252   2.347   2.942 -0.0809  0.4883  1.1583
  197SOL     OW 3940   1.819   2.953   7.402  0.0475 -0.6849 -0.5464
  197SOL    HW1 3941   1.774   3.009   7.332 -1.9146  1.2614  2.0903
  197SOL    HW2 3942   1.868   3.012   7.466 -2.4377 -1.7504  2.6041
  198SOL     OW 3943   4.265   0.757   0.938  0.7207 -0.0486 -0.4126
  198SOL    HW1 3944   4.183   0.771   0.883  0.9647  0.6168 -0.6113
  198SOL    HW2 3945   4.341   0.809   0.899  1.1321 -0.3205  0.0153
  199SOL     OW 3946   2.633   4.519   2.757  0.4540 -0.3058 -0.0564
  199SOL    HW1 3947   2.682   4.602   2.730  0.1016 -0.1868 -0.3473
  199SOL    HW2 3948   2.628   4.513   2.856 -1.0700  0.9611 -0.0100
  200SOL     OW 3949   1.274   0.386   0.244  0.4864  0.1787 -0.0548
  200SOL    HW1 3950   1.333   0.322   0.194 -0.1279 -0.8111  0.4630
  200SOL    HW2 3951   1.195   0.409   0.187  0.7702  0.5743 -0.2892
  201SOL     OW 3952   0.512   0.683   1.432  0.1660  0.1261  0.4024
  201SOL    HW1 3953   0.438   0.684   1.365  1.1303 -0.1059 -0.6961
  201SOL    HW2 3954   0.539   0.777   1.452 -0.5673  0.2200  0.9819
  202SOL     OW 3955   3.819   4.364   0.212  0.1247  0.1142 -0.5920
  202SOL    HW1 3956   3.795   4.428   0.140  1.5305  0.6109 -0.6631
  202SOL    HW2 3957   3.919   4.361   0.222 -0.0145  0.0438  1.2898
  203SOL     OW 3958   3.827   3.269   0.776  0.2804 -0.0980 -0.5721
  203SOL    HW1 3959   3.870   3.313   0.696  1.3100 -0.1511 -0.0646
  203SOL    HW2 3960   3.739   3.231   0.749 -0.5459  2.0127 -1.1271
  204SOL     OW 3961   0.523   3.790   1.472  0.4751  0.3786  0.5541
  204SOL    HW1 3962   0.559   3.698   1.490  2.1964  0.3644 -2.4026
  204SOL    HW2 3963   0.468   3.820   1.550 -0.0544 -3.0854  1.6752
  205SOL     OW 3964   2.948   1.781   7.222 -0.3552 -0.5866 -0.2563
  205SOL    HW1 3965   2.918   1.876   7.236 -4.0086 -0.8665 -4.2282
  205SOL    HW2 3966   3.033   1.781   7.168 -1.1884  0.5597 -1.6636
  206SOL     OW 3967   1.656   2.452   0.647 -0.1097 -0.1969  0.3815
  206SOL    HW1 3968   1.753   2.456   0.622 -0.0914 -1.0165  0.2726
  206SOL    HW2 3969   1.640   2.370   0.701 -0.8259 -0.3044  0.0112
  207SOL     OW 3970   3.909   4.047   4.824  0.1377 -1.1090  0.3071
  207SOL    HW1 3971   3.833   4.099   4.786 -0.1217 -1.2989  0.5608
  207SOL    HW2 3972   3.875   3.984   4.894  0.1246 -3.2151 -1.4872
  208SOL     OW 3973   3.862   3.031   5.124 -0.0379  0.1638 -0.6371
  208SOL    HW1 3974   3.836   2.934   5.122  0.5546 -0.1127  1.7837
  208SOL    HW2 3975   3.812   3.080   5.052 -1.1852 -1.7344 -1.2168
  209SOL     OW 3976   0.366   2.722   0.903 -0.2866 -0.3993 -0.1867
  209SOL    HW1 3977   0.387   2.707   1.000 -3.1579 -1.4811  0.3676
  209SOL    HW2 3978   0.345   2.634   0.860  1.0068  0.0689 -1.8411
  210SOL     OW 3979   1.662   0.297   6.412  0.6134 -0.2172 -0.2931
  210SOL    HW1 3980   1.628   0.373   6.356 -1.6043 -2.5476 -2.3158
  210SOL    HW2 3981   1.590   0.268   6.476  1.1252 -1.1424 -0.1231
  211SOL     OW 3982   1.435   0.846   6.759 -0.3141  0.1615 -0.0921
  211SOL    HW1 3983   1.339   0.847   6.784 -0.2879  3.0900  0.2430
  211SOL    HW2 3984   1.444   0.863   6.661 -0.1275 -1.3045 -0.3530
  212SOL     OW 3985   2.974   0.325   3.845 -0.1173  0.0565  0.4560
  212SOL    HW1 3986   3.053   0.382   3.868  0.3879 -0.4830  0.0659
  212SOL    HW2 3987   2.917   0.372   3.778  0.8120 -0.3041 -0.5989
  213SOL     OW 3988   4.886   0.613   4.839 -0.4835  0.2647 -0.3296
  213SOL    HW1 3989   4.932   0.528   4.866  0.2202  0.5914 -0.4865
  213SOL    HW2 3990   4.853   0.605   4.745  1.4602  0.8994 -1.1305
  214SOL     OW 3991   2.213   0.730   4.255 -0.0848 -0.0002  0.2305
  214SOL    HW1 3992   2.148   0.754   4.184  0.2041 -2.4902 -0.9862
  214SOL    HW2 3993   2.164   0.697   4.336 -0.3643  1.3282  0.6315
  215SOL     OW 3994   3.913   0.118   5.824 -0.0271 -0.2367 -0.4876
  215SOL    HW1 3995   3.905   0.095   5.921 -1.4280 -0.8185 -0.7202
  215SOL    HW2 3996   3.906   0.217   5.812  2.4755  0.1044  0.1823
  216SOL     OW 3997   0.130   2.637   0.300 -0.2405  0.0312 -0.4741
  216SOL    HW1 3998   0.030   2.634   0.291 -0.2823  1.2549 -0.7125
  216SOL    HW2 3999   0.172   2.594   0.221 -0.5867  0.0550 -0.6751
  217SOL     OW 4000   2.118   0.594   4.927  0.0263  0.3538 -0.5024
  217SOL    HW1 4001   2.168   0.548   5.000 -1.4962  1.7182  1.5450
  217SOL    HW2 4002   2.180   0.655   4.877  1.0156 -0.2427 -0.0248
  218SOL     OW 4003   4.074   3.021   0.988  0.2825  0.2672  0.1084
  218SOL    HW1 4004   4.021   2.937   0.998 -0.1959  0.4942 -0.4471
  218SOL    HW2 4005   4.155   3.003   0.932 -0.1101  0.2903 -0.4774
  219SOL     OW 4006   2.584   3.014   7.231 -0.9973  0.5257 -0.5134
  219SOL    HW1 4007   2.528   2.932   7.241 -1.3706  0.8214 -0.1331
  219SOL    HW2 4008   2.680   2.991   7.249 -1.3586  0.5914  1.8669
  220SOL     OW 4009   0.698   0.284   4.369 -1.3440  0.4243 -0.1616
  220SOL    HW1 4010   0.610   0.292   4.417 -2.1771 -0.0301 -1.5451
  220SOL    HW2 4011   0.685   0.304   4.272 -0.1452 -0.7462 -0.5979
  221SOL     OW 4012   1.884   4.513   5.861 -0.0574 -0.1142 -0.0674
  221SOL    HW1 4013   1.913   4.423   5.826  0.8760 -0.2610  1.0290
  221SOL    HW2 4014   1.924   4.528   5.952 -0.1238  1.4533 -0.2674
  222SOL     OW 4015   0.412   1.459   1.016 -0.1586  0.1569 -0.0954
  222SOL    HW1 4016   0.511   1.448   1.010  0.0529 -0.7771  3.1816
  222SOL    HW2 4017   0.391   1.551   1.049 -0.1492 -0.5302  1.9528
  223SOL     OW 4018   3.059   0.837   6.944 -0.0282 -0.1227 -0.0670
  223SOL    HW1 4019   2.994   0.912   6.953 -0.1262 -0.2307  0.1201
  223SOL    HW2 4020   3.027   0.773   6.874 -1.4730 -1.5590  1.8056
  224SOL     OW 4021   4.044   4.697   3.630  0.5223 -0.3444 -0.1623
  224SOL    HW1 4022   3.957   4.657   3.659  0.7494 -1.6136 -1.1360
  224SOL    HW2 4023   4.115   4.670   3.695  0.5379 -0.9292 -0.4158
  225SOL     OW 4024   4.834   0.545   5.550  0.7798  0.6698 -0.5739
  225SOL    HW1 4025   4.887   0.465   5.576 -0.0692 -0.3981 -1.9387
  225SOL    HW2 4026   4.763   0.562   5.619  0.5468 -0.1730 -0.5932
  226SOL     OW 4027   0.892   0.869   1.668  0.3610 -0.4875  0.1287
  226SOL    HW1 4028   0.821   0.890   1.601  0.0882 -0.8622  0.3009
  226SOL    HW2 4029   0.907   0.771   1.672  0.6956 -0.4346  0.2950
  227SOL     OW 4030   1.356   1.089   0.323  0.6286 -0.1927  0.2048
  227SOL    HW1 4031   1.395   1.160   0.264  1.0025 -0.8899 -0.4055
  227SOL    HW2 4032   1.390   1.000   0.294 -1.2202 -0.8079 -0.1761
  228SOL     OW 4033   4.574   2.058   0.828 -0.1482  0.4702 -0.0739
  228SOL    HW1 4034   4.482   2.032   0.859 -0.5164  0.5185 -1.0962
  228SOL    HW2 4035   4.573   2.155   0.803  0.0222  0.3187 -0.6687
  229SOL     OW 4036   2.478   4.081   2.389  0.3872 -0.4996 -0.4403
  229SOL    HW1 4037   2.400   4.132   2.427  0.2430 -0.0704 -1.2944
  229SOL    HW2 4038   2.553   4.081   2.455 -0.4587 -1.2374  0.5535
  230SOL     OW 4039   0.677   4.255   2.456  0.5482 -0.9410 -0.1519
  230SOL    HW1 4040   0.589   4.231   2.498 -0.0291  0.1036 -0.7277
  230SOL    HW2 4041   0.751   4.208   2.505 -0.1057  0.0948  1.9721
  231SOL     OW 4042   1.250   4.639   4.977 -0.2609 -0.0904 -0.5610
  231SOL    HW1 4043   1.278   4.583   4.899 -0.9414 -0.0413 -0.8439
  231SOL    HW2 4044   1.196   4.583   5.040 -0.0710 -0.0174 -0.3311
  232SOL     OW 4045   4.090   1.791   6.953 -0.5261  0.3519 -0.0683
  232SOL    HW1 4046   4.120   1.882   6.981  0.0637 -0.3866  1.8660
  232SOL    HW2 4047   4.012   1.799   6.890 -0.5086  2.1660  0.0908
  233SOL     OW 4048   0.623   1.553   5.456 -0.2574 -0.2454 -0.4273
  233SOL    HW1 4049   0.559   1.481   5.485 -0.3999 -0.2771 -0.8251
  233SOL    HW2 4050   0.672   1.523   5.374  0.6391 -0.4384  0.1538
  234SOL     OW 4051   2.288   0.679   7.031 -0.6071  0.5838 -0.0213
  234SOL    HW1 4052   2.238   0.625   7.098 -0.2943  0.8519  0.4315
  234SOL    HW2 4053   2.225   0.742   6.986 -0.5951  1.2893  0.9195
  235SOL     OW 4054   3.243   4.867   7.289  0.0935 -0.0639 -0.1273
  235SOL    HW1 4055   3.262   4.962   7.313  0.7850  0.0709 -1.1471
  235SOL    HW2 4056   3.187   4.825   7.360 -2.1195  1.7335 -0.7177
  236SOL     OW 4057   0.346   1.062   2.656 -0.7221 -0.0715  0.8593
  236SOL    HW1 4058   0.434   1.105   2.638 -1.4357  0.3834 -2.1130
  236SOL    HW2 4059   0.284   1.129   2.698 -0.8691  0.9291 -0.8787
  237SOL     OW 4060   0.877   0.888   0.796 -0.5074 -0.1172  0.3208
  237SOL    HW1 4061   0.822   0.924   0.871 -0.1938 -0.3868  0.6863
  237SOL    HW2 4062   0.974   0.906   0.814 -0.4336 -0.1112 -0.0620
  238SOL     OW 4063   4.871   2.333   3.332  0.0351  0.8729  0.0470
  238SOL    HW1 4064   4.879   2.357   3.429  0.1265 -0.4187  0.3749
  238SOL    HW2 4065   4.788   2.279   3.317  1.6797 -1.8498  0.0679
  239SOL     OW 4066   1.387   2.765   1.061 -0.1342  0.2885  0.0205
  239SOL    HW1 4067   1.455   2.719   1.004 -0.7430 -0.3237 -0.2157
  239SOL    HW2 4068   1.328   2.697   1.105 -3.0949  0.8131 -2.8167
  240SOL     OW 4069   3.407   3.964   7.024 -0.1219 -0.1801 -0.0843
  240SOL    HW1 4070   3.377   3.870   7.039 -0.7521  0.0210 -0.0809
  240SOL    HW2 4071   3.476   3.988   7.093  1.9787 -1.4727 -1.5936
  241SOL     OW 4072   2.779   4.578   6.052  0.3815  0.1271  0.0143
  241SOL    HW1 4073   2.857   4.518   6.033 -0.4763 -1.0796  0.1994
  241SOL    HW2 4074   2.721   4.585   5.971  1.6683  2.6389 -0.8027
  242SOL     OW 4075   4.217   4.805   4.309 -0.2434  0.2890 -0.1517
  242SOL    HW1 4076   4.118   4.811   4.317 -0.1335  1.3802  0.6225
  242SOL    HW2 4077   4.255   4.896   4.293  0.8098  0.2859  2.0047
  243SOL     OW 4078   2.885   0.965   5.422 -0.1159  0.4376 -0.1463
  243SOL    HW1 4079   2.973   0.970   5.469  0.0920  0.8604 -0.5741
  243SOL    HW2 4080   2.898   0.930   5.330 -0.5709 -0.7317  0.2175
  244SOL     OW 4081   3.690   2.979   0.419 -0.1210 -0.6574  0.5276
  244SOL    HW1 4082   3.701   2.934   0.508 -1.1123 -1.2109  0.3914
  244SOL    HW2 4083   3.774   3.027   0.395  0.3223 -0.8981  1.5437
  245SOL     OW 4084   0.734   0.878   2.130  0.1422 -0.0828 -0.1223
  245SOL    HW1 4085   0.718   0.830   2.044 -1.9208  1.9802 -0.9827
  245SOL    HW2 4086   0.787   0.961   2.113 -0.2779  0.3389  0.5615
  246SOL     OW 4087   4.701   2.987   1.639  0.0650 -0.5660 -0.2175
  246SOL    HW1 4088   4.649   2.941   1.567  0.8080 -2.1273  0.2032
  246SOL    HW2 4089   4.660   2.965   1.728  0.9576 -1.1825  0.0543
  247SOL     OW 4090   3.877   0.900   7.653  0.4481 -0.0932  0.2405
  247SOL    HW1 4091   3.834   0.810   7.653 -1.1630  0.6369 -1.0200
  247SOL    HW2 4092   3.964   0.895   7.604  0.4728 -0.9950  0.3587
  248SOL     OW 4093   1.436   4.542   6.732  0.1954  0.2430 -0.2848
  248SOL    HW1 4094   1.387   4.626   6.753 -0.4181  0.0678 -0.9844
  248SOL    HW2 4095   1.392   4.465   6.779  1.3311  0.4194  1.1496
  249SOL     OW 4096   0.625   4.637   7.667  0.1036 -0.5197 -0.3541
  249SOL    HW1 4097   0.698   4.663   7.605  0.5995 -2.1241 -0.4939
  249SOL    HW2 4098   0.629   4.538   7.684 -0.8049 -0.3252  1.2134
  250SOL     OW 4099   0.683   0.941   6.919  0.2444 -0.5945 -0.1347
  250SOL    HW1 4100   0.692   0.886   6.836  1.8706  0.0373 -0.3957
  250SOL    HW2 4101   0.659   1.035   6.895  1.5322 -0.2086  0.0339
  251SOL     OW 4102   4.893   4.433   0.505  0.9347  0.6861 -0.2494
  251SOL    HW1 4103   4.806   4.482   0.515  1.0048  1.4149 -2.6005
  251SOL    HW2 4104   4.875   4.339   0.476  0.9010  0.1687  1.3590
  252SOL     OW 4105   2.853   4.517   2.052  0.6225  0.0023  0.1322
  252SOL    HW1 4106   2.926   4.457   2.018  1.4448 -0.7012  2.8249
  252SOL    HW2 4107   2.882   4.558   2.139 -0.4424  3.3691 -0.9321
  253SOL     OW 4108   4.840   1.241   2.303 -0.3858  0.2024 -0.3505
  253SOL    HW1 4109   4.846   1.141   2.301  1.8285  0.2500  1.1069
  253SOL    HW2 4110   4.780   1.272   2.229 -0.1742 -2.1294 -1.5805
  254SOL     OW 4111   4.597   4.423   0.370  0.2518  0.3441 -0.4911
  254SOL    HW1 4112   4.514   4.436   0.316 -0.1188  1.0957  0.2279
  254SOL    HW2 4113   4.636   4.512   0.392  0.8247  0.0189 -0.1838
  255SOL     OW 4114   0.014   2.379   6.107 -0.2765  0.0556 -0.0545
  255SOL    HW1 4115   4.956   2.288   6.087 -1.1154  0.1779  0.8319
  255SOL    HW2 4116   0.069   2.377   6.191 -0.7449  0.4633  0.2689
  256SOL     OW 4117   4.829   1.903   0.688  0.5582 -0.1542 -0.0803
  256SOL    HW1 4118   4.880   1.851   0.756 -1.7033 -1.5337  0.6633
  256SOL    HW2 4119   4.740   1.930   0.726  1.0933  3.2350 -0.8890
  257SOL     OW 4120   0.772   2.590   7.621  0.1027  0.4513 -0.6186
  257SOL    HW1 4121   0.795   2.644   7.702  1.5148  1.3654 -1.5691
  257SOL    HW2 4122   0.761   2.494   7.646 -0.6868  0.8892  0.8242
  258SOL     OW 4123   0.237   4.572   6.780 -0.4878 -0.1217 -0.6247
  258SOL    HW1 4124   0.249   4.630   6.861  0.6585 -1.2465  0.0392
  258SOL    HW2 4125   0.153   4.519   6.790  0.2831 -1.1899  0.4602
  259SOL     OW 4126   0.071   2.333   0.833 -0.2857  0.2457  0.1437
  259SOL    HW1 4127   0.065   2.244   0.879  1.4205  0.2433  0.4386
  259SOL    HW2 4128   0.147   2.385   0.872  0.7332  0.5685 -2.1130
  260SOL     OW 4129   2.156   3.558   7.134  0.3344 -0.2862 -0.1269
  260SOL    HW1 4130   2.086   3.589   7.069  1.1667  0.0243 -0.8914
  260SOL    HW2 4131   2.115   3.492   7.197  0.0237 -2.4483 -2.4353
  261SOL     OW 4132   3.130   0.017   0.860  0.0292  0.2136  0.2453
  261SOL    HW1 4133   3.083   0.090   0.810  2.4386 -0.1487 -2.9086
  261SOL    HW2 4134   3.180   0.056   0.937  0.5509  1.8301 -0.8424
  262SOL     OW 4135   3.403   4.449   4.037 -0.0459 -0.1141  0.0558
  262SOL    HW1 4136   3.352   4.512   4.095  0.5809 -0.3647  0.9091
  262SOL    HW2 4137   3.360   4.443   3.947 -1.2684 -0.0161  0.6160
  263SOL     OW 4138   4.288   4.210   6.522 -0.1915  0.1288 -0.0625
  263SOL    HW1 4139   4.283   4.268   6.441  1.4261 -1.7292 -1.5742
  263SOL    HW2 4140   4.324   4.264   6.599  0.1753  1.4084 -1.0972
  264SOL     OW 4141   2.669   4.026   6.772  0.5120 -0.0559 -0.7273
  264SOL    HW1 4142   2.709   4.025   6.864  1.4668 -0.3439 -1.1378
  264SOL    HW2 4143   2.719   4.090   6.714 -2.4351  3.1520 -0.0624
  265SOL     OW 4144   2.519   4.481   7.713  0.3423 -0.7077 -0.0434
  265SOL    HW1 4145   2.562   4.406   7.763  0.5876 -0.3811  0.2436
  265SOL    HW2 4146   2.575   4.564   7.724 -1.5234  0.3571  2.2734
  266SOL     OW 4147   3.682   4.464   0.418  0.3580  0.1478  0.1982
  266SOL    HW1 4148   3.741   4.412   0.356  1.5838 -0.3771  1.7356
  266SOL    HW2 4149   3.588   4.461   0.385  0.8940 -0.4951 -1.3638
  267SOL     OW 4150   0.953   0.418   0.252  0.0561 -0.3040 -0.3593
  267SOL    HW1 4151   0.979   0.322   0.254  0.6111 -0.1496  0.0284
  267SOL    HW2 4152   1.011   0.467   0.187  1.3878  0.2130  1.1533
  268SOL     OW 4153   0.228   3.538   2.993 -0.4222  0.2644  0.0510
  268SOL    HW1 4154   0.235   3.614   3.058  0.8209  0.3199 -0.1123
  268SOL    HW2 4155   0.305   3.475   3.008 -2.0038 -1.5804  0.9361
  269SOL     OW 4156   1.970   3.150   7.114 -0.1121  0.1475  0.4973
  269SOL    HW1 4157   2.034   3.074   7.103  0.5967  0.5734  1.5250
  269SOL    HW2 4158   1.913   3.158   7.033  0.0427 -1.2606  0.2373
  270SOL     OW 4159   0.421   3.321   2.461 -0.2678  0.1238  0.4766
  270SOL    HW1 4160   0.385   3.235   2.498  0.9313 -0.6573 -0.1359
  270SOL    HW2 4161   0.426   3.389   2.534 -4.4260  0.8368  0.3486
  271SOL     OW 4162   0.190   2.606   6.277 -0.1874 -0.1869 -0.2292
  271SOL    HW1 4163   0.280   2.649   6.278  0.2223 -0.9918 -1.1301
  271SOL    HW2 4164   0.120   2.675   6.297  0.6774  0.2497  1.5332
  272SOL     OW 4165   0.806   4.213   2.236 -0.1642  0.3132 -0.3618
  272SOL    HW1 4166   0.751   4.238   2.316  0.9078  0.2990  0.3992
  272SOL    HW2 4167   0.771   4.128   2.198 -1.4164  0.9182 -0.6299
  273SOL     OW 4168   0.437   4.135   7.405  0.0756  0.6735  0.2942
  273SOL    HW1 4169   0.373   4.196   7.358  0.4242  1.5881  0.9915
  273SOL    HW2 4170   0.467   4.064   7.342 -0.1126  1.3857 -0.6153
  274SOL     OW 4171   4.598   1.390   1.634 -0.3082 -0.8629 -0.5257
  274SOL    HW1 4172   4.574   1.455   1.706  0.0156 -1.4710  0.1442
  274SOL    HW2 4173   4.580   1.297   1.666 -0.2924 -1.1394 -1.2893
  275SOL     OW 4174   0.169   1.989   1.215  0.1037  0.0305  0.2425
  275SOL    HW1 4175   0.187   1.979   1.313  0.7901 -0.5919  0.0656
  275SOL    HW2 4176   0.082   1.946   1.193  0.2199 -0.3427  0.4898
  276SOL     OW 4177   2.953   0.472   2.458  0.2116  0.2906  0.4036
  276SOL    HW1 4178   2.866   0.424   2.454  0.4030 -0.0703  0.6008
  276SOL    HW2 4179   2.999   0.452   2.544  2.4073 -2.9083 -1.3191
  277SOL     OW 4180   0.974   4.241   3.264  0.3332  0.1323 -0.2920
  277SOL    HW1 4181   0.881   4.238   3.227 -0.4419  0.4377  1.5064
  277SOL    HW2 4182   0.969   4.250   3.364  2.2710  2.9540 -0.3402
  278SOL     OW 4183   0.863   2.876   7.485 -0.3504 -0.0424  0.1889
  278SOL    HW1 4184   0.914   2.801   7.443  0.0985  0.5413 -0.3320
  278SOL    HW2 4185   0.918   2.917   7.558 -0.1090  0.5075 -0.2898
  279SOL     OW 4186   3.581   4.876   5.253 -0.0258 -0.0576 -0.4852
  279SOL    HW1 4187   3.498   4.843   5.297 -0.9265 -0.3292 -2.3210
  279SOL    HW2 4188   3.593   4.973   5.273 -1.6633  0.3791 -1.4553
  280SOL     OW 4189   1.833   4.011   3.955  0.0625  0.3138  0.4512
  280SOL    HW1 4190   1.796   4.025   4.047 -0.6363  1.0845  0.0632
  280SOL    HW2 4191   1.827   3.915   3.930  0.7937 -0.0061  1.4299
  281SOL     OW 4192   4.191   0.493   7.713  0.4476  0.9454  0.2343
  281SOL    HW1 4193   4.168   0.590   7.718 -1.5694  0.7377 -2.5746
  281SOL    HW2 4194   4.244   0.476   7.631  0.4818 -0.3962  0.5168
  282SOL     OW 4195   0.440   4.167   3.547 -0.6221 -1.0446  0.0326
  282SOL    HW1 4196   0.479   4.083   3.584  1.2529 -1.2726 -2.2089
  282SOL    HW2 4197   0.501   4.244   3.567 -1.8700 -0.3460  1.2805
  283SOL     OW 4198   0.096   1.227   6.163  0.1011 -0.1642  0.6535
  283SOL    HW1 4199   0.045   1.206   6.247  0.5475 -0.2848  0.8959
  283SOL    HW2 4200   0.156   1.305   6.178 -0.2227  0.1600  0.2808
  284SOL     OW 4201   1.836   4.895   7.362  0.3484 -0.1040 -0.0441
  284SOL    HW1 4202   1.845   4.950   7.280 -1.0389 -1.8817 -1.4744
  284SOL    HW2 4203   1.869   4.802   7.345 -0.1174 -0.5620  1.3506
  285SOL     OW 4204   3.348   3.341   7.855  0.7007  0.0639  0.1089
  285SOL    HW1 4205   3.441   3.356   7.821  1.1419 -0.3587  1.0866
  285SOL    HW2 4206   3.309   3.261   7.810  1.6224 -1.0460  1.1981
  286SOL     OW 4207   2.331   0.193   5.208 -0.9327 -0.2182 -0.5077
  286SOL    HW1 4208   2.417   0.199   5.258  0.1626 -1.0139 -2.2191
  286SOL    HW2 4209   2.255   0.199   5.273  0.3658  1.0768  0.9902
  287SOL     OW 4210   0.283   3.162   5.936 -0.3407  0.2846  0.0505
  287SOL    HW1 4211   0.374   3.192   5.908 -0.8093  1.8737  0.1343
  287SOL    HW2 4212   0.262   3.200   6.026 -0.7141 -0.8721  0.4610
  288SOL     OW 4213   3.407   4.125   5.615 -0.0366  0.4377 -0.5144
  288SOL    HW1 4214   3.355   4.066   5.552  0.2735 -0.4412  0.0355
  288SOL    HW2 4215   3.500   4.090   5.624  0.0187  0.7586  0.1809
  289SOL     OW 4216   4.028   2.653   4.765 -0.9813 -0.2171  0.6306
  289SOL    HW1 4217   3.949   2.668   4.824 -1.0376  0.3960  0.4073
  289SOL    HW2 4218   3.998   2.607   4.681 -1.1948  0.4700  0.3215
  290SOL     OW 4219   3.886   0.730   3.316 -0.1049 -0.1793  0.0359
  290SOL    HW1 4220   3.949   0.661   3.282 -1.8336 -0.5499 -2.8104
  290SOL    HW2 4221   3.926   0.821   3.304  0.4470 -0.4753 -0.4142
  291SOL     OW 4222   0.362   0.481   6.823  0.4535  0.5202  0.2552
  291SOL    HW1 4223   0.312   0.566   6.807 -0.6041 -0.2868 -0.9232
  291SOL    HW2 4224   0.307   0.421   6.882  1.7822  1.1336  2.2339
  292SOL     OW 4225   4.324   3.674   2.196  0.3764 -0.2979  0.4291
  292SOL    HW1 4226   4.336   3.613   2.117 -1.5626 -1.5910  1.0564
  292SOL    HW2 4227   4.315   3.768   2.163 -1.3974 -0.9164 -1.0442
  293SOL     OW 4228   0.393   4.660   1.511 -0.8560 -0.0320 -0.1187
  293SOL    HW1 4229   0.418   4.733   1.447 -1.6436 -0.1532 -0.5777
  293SOL    HW2 4230   0.300   4.675   1.544 -0.9016 -0.6460  0.0455
  294SOL     OW 4231   0.812   2.391   6.431  0.1196  0.4201  0.6032
  294SOL    HW1 4232   0.847   2.384   6.338  0.7179  2.9814  0.5507
  294SOL    HW2 4233   0.733   2.331   6.442  0.5201 -0.5292 -1.2884
  295SOL     OW 4234   0.394   2.116   2.342  0.1721  0.2429  0.7844
  295SOL    HW1 4235   0.399   2.029   2.391 -3.0776 -0.6752 -0.2333
  295SOL    HW2 4236   0.476   2.127   2.285  2.4636 -0.2155  3.7377
  296SOL     OW 4237   2.013   3.821   0.517  0.5414 -0.0371  0.4841
  296SOL    HW1 4238   2.050   3.913   0.503  1.4876 -0.2518  1.5301
  296SOL    HW2 4239   1.954   3.821   0.598  0.1658 -0.2497  0.2138
  297SOL     OW 4240   0.180   3.514   7.435  0.8168 -0.4021 -0.1510
  297SOL    HW1 4241   0.265   3.484   7.478 -0.5859 -2.8582  1.0975
  297SOL    HW2 4242   0.111   3.532   7.505  0.4382  2.3668 -1.0821
  298SOL     OW 4243   4.679   0.172   3.339  0.3700  0.1072  0.1657
  298SOL    HW1 4244   4.593   0.127   3.313  0.6269 -0.2303 -0.1148
  298SOL    HW2 4245   4.696   0.248   3.277  0.0361  0.4737  0.5158
  299SOL     OW 4246   3.643   4.863   7.547  0.2240  0.0301  0.2370
  299SOL    HW1 4247   3.600   4.891   7.633  1.4723  0.1720  0.8378
  299SOL    HW2 4248   3.600   4.779   7.515  0.5069 -0.6729  1.6183
  300SOL     OW 4249   4.005   4.035   1.832 -0.4145  0.4372 -0.1376
  300SOL    HW1 4250   3.996   3.948   1.880  0.6229 -0.3239 -1.2798
  300SOL    HW2 4251   4.060   4.098   1.887 -1.1408  0.3886  0.6743
  301SOL     OW 4252   2.809   4.569   6.580 -0.1620 -0.5457  0.3386
  301SOL    HW1 4253   2.720   4.532   6.554 -0.1659 -1.0436  1.0183
  301SOL    HW2 4254   2.835   4.642   6.517 -2.4687  1.7912  1.9176
  302SOL     OW 4255   0.449   0.215   0.588 -0.1623 -0.1585  0.3671
  302SOL    HW1 4256   0.510   0.149   0.632 -0.2072  0.5283  1.5066
  302SOL    HW2 4257   0.371   0.167   0.547  0.4229 -0.9127  0.1206
  303SOL     OW 4258   1.360   3.502   7.627 -0.2971 -0.2686  0.3252
  303SOL    HW1 4259   1.299   3.567   7.581 -0.7136  0.9729  2.5004
  303SOL    HW2 4260   1.454   3.536   7.623 -0.2161 -0.5372 -0.1983
  304SOL     OW 4261   0.028   0.920   7.718  0.5334  0.0710  0.4964
  304SOL    HW1 4262   0.046   0.976   7.637 -0.6335  1.0766  0.8999
  304SOL    HW2 4263   4.917   0.944   7.756  1.4686  0.3159  2.6725
  305SOL     OW 4264   0.026   4.687   0.101  0.4568  0.1523 -0.1597
  305SOL    HW1 4265   0.096   4.617   0.087  1.1574  0.8722 -0.3644
  305SOL    HW2 4266   4.925   4.667   0.043  1.8574  1.1134 -2.5981
  306SOL     OW 4267   1.657   4.106   7.756  0.1737 -0.0392  0.7701
  306SOL    HW1 4268   1.642   4.033   7.822 -0.8925 -0.0626  0.5155
  306SOL    HW2 4269   1.573   4.159   7.745  0.8770  1.1179  0.8136
  307SOL     OW 4270   0.378   4.165   5.604  0.2761 -0.4427 -0.2802
  307SOL    HW1 4271   0.348   4.103   5.675 -0.4075 -0.6053 -0.7028
  307SOL    HW2 4272   0.361   4.124   5.514 -1.8769  1.0589 -0.6303
  308SOL     OW 4273   0.515   0.177   5.721 -0.0611  0.4462 -0.6060
  308SOL    HW1 4274   0.447   0.146   5.787  1.1566  1.3253  1.1653
  308SOL    HW2 4275   0.583   0.105   5.708 -0.0777  0.4217 -0.5592
  309SOL     OW 4276   4.270   2.654   2.181 -0.6228  0.5982  0.8257
  309SOL    HW1 4277   4.320   2.638   2.266  1.3627  0.2512 -0.3556
  309SOL    HW2 4278   4.270   2.752   2.161 -0.1101  0.5651  0.6563
  310SOL     OW 4279   4.300   1.177   5.788 -0.5890  0.0118 -0.0353
  310SOL    HW1 4280   4.351   1.137   5.865 -0.2465 -0.9387 -0.7403
  310SOL    HW2 4281   4.362   1.191   5.711 -0.4478  2.8922  0.4844
  311SOL     OW 4282   1.620   1.966   0.635  0.6167  0.0719  0.0272
  311SOL    HW1 4283   1.633   2.002   0.543  1.6163  1.6573  0.7520
  311SOL    HW2 4284   1.673   1.882   0.646 -2.0916 -2.0702 -1.8247
  312SOL     OW 4285   0.912   1.731   7.088  0.2235 -0.1928  0.2903
  312SOL    HW1 4286   0.993   1.672   7.090  0.5639  0.2806  0.5148
  312SOL    HW2 4287   0.832   1.677   7.060  0.3675 -0.9571  1.3098
  313SOL     OW 4288   3.940   4.864   1.064 -0.3323  0.6239  0.0123
  313SOL    HW1 4289   3.888   4.944   1.035 -2.2781 -0.4375  0.4235
  313SOL    HW2 4290   3.880   4.783   1.065  1.4228 -0.7355  0.1675
  314SOL     OW 4291   1.041   1.593   1.620  0.2061  0.5178 -0.2560
  314SOL    HW1 4292   0.954   1.575   1.666  0.8962  3.7412  2.8061
  314SOL    HW2 4293   1.026   1.658   1.546 -0.0098  1.3436  0.4922
  315SOL     OW 4294   0.116   3.678   3.602  1.0946 -0.3340  0.1118
  315SOL    HW1 4295   0.075   3.744   3.539  2.2510 -0.7336 -1.1016
  315SOL    HW2 4296   0.196   3.720   3.645  0.6540 -0.2687  0.8851
  316SOL     OW 4297   0.272   0.011   4.232 -0.1633  0.1719  0.3518
  316SOL    HW1 4298   0.285   4.930   4.312  2.1508  0.6274  0.4003
  316SOL    HW2 4299   0.231   4.936   4.158 -0.4214 -0.8315  1.1827
  317SOL     OW 4300   4.909   2.437   2.130 -0.2298 -0.1939  0.5470
  317SOL    HW1 4301   4.871   2.445   2.222 -1.2832  0.4272  0.0853
  317SOL    HW2 4302   0.014   2.492   2.122  0.2675 -0.8168  1.3123
  318SOL     OW 4303   2.654   4.257   1.160  0.3776  0.2206  0.5266
  318SOL    HW1 4304   2.666   4.169   1.206  1.8310  1.1647  2.0703
  318SOL    HW2 4305   2.726   4.268   1.091 -0.7425 -0.4265 -0.8019
  319SOL     OW 4306   0.047   0.061   2.401 -0.4617 -0.4735  0.2010
  319SOL    HW1 4307   0.039   4.945   2.436 -1.3420 -0.3735  0.2869
  319SOL    HW2 4308   0.138   0.073   2.360  0.0107 -1.0693  1.0399
  320SOL     OW 4309   0.335   3.168   2.198  0.4404 -0.0079  0.3115
  320SOL    HW1 4310   0.388   3.158   2.114  2.1710 -0.0826  1.3703
  320SOL    HW2 4311   0.342   3.085   2.252  2.8215  1.4045  2.4087
  321SOL     OW 4312   3.220   0.563   5.996  0.1412 -0.0154  0.4616
  321SOL    HW1 4313   3.270   0.548   5.911  1.9996  1.1101  1.3003
  321SOL    HW2 4314   3.204   0.475   6.041 -1.2303 -0.6749 -1.1838
  322SOL     OW 4315   2.447   2.419   7.956 -0.0116  0.1906  0.3063
  322SOL    HW1 4316   2.465   2.517   7.954  2.7908 -0.2471  0.5357
  322SOL    HW2 4317   2.533   2.369   7.949 -1.3599 -2.2785  0.2759
  323SOL     OW 4318   1.407   0.435   2.852 -0.0138 -0.3189 -0.8239
  323SOL    HW1 4319   1.363   0.427   2.942 -0.8598 -0.7863 -1.2632
  323SOL    HW2 4320   1.484   0.371   2.847 -0.5686 -1.0081 -0.7666
  324SOL     OW 4321   4.334   3.920   0.028 -0.1999 -0.0798  0.0374
  324SOL    HW1 4322   4.382   3.984   7.933 -0.5971  1.1222  0.9687
  324SOL    HW2 4323   4.272   3.863   7.938 -0.8088  1.2242 -0.6841
  325SOL     OW 4324   2.932   1.239   0.987 -0.5626 -0.2840 -0.3065
  325SOL    HW1 4325   2.864   1.202   0.923 -0.4400 -2.1767  0.5786
  325SOL    HW2 4326   2.886   1.278   1.066 -0.6523 -0.4232 -0.2899
  326SOL     OW 4327   3.903   4.756   1.605 -0.3614  0.2523 -0.6150
  326SOL    HW1 4328   3.925   4.853   1.599 -1.3141  0.5285  0.0259
  326SOL    HW2 4329   3.959   4.704   1.540  2.7803  0.7687  1.4657
  327SOL     OW 4330   4.607   0.488   5.345 -0.0406 -0.3582 -0.0382
  327SOL    HW1 4331   4.672   0.450   5.411 -0.3023 -1.1376 -0.2218
  327SOL    HW2 4332   4.658   0.522   5.266  0.1919 -0.4345  0.0747
  328SOL     OW 4333   0.779   1.896   7.440  0.0303 -0.0073 -0.1747
  328SOL    HW1 4334   0.822   1.891   7.350  0.5153  3.2136 -0.2398
  328SOL    HW2 4335   0.731   1.811   7.459  3.1784 -2.3614 -1.7393
  329SOL     OW 4336   4.488   0.329   4.178 -0.0906 -0.0628  0.1568
  329SOL    HW1 4337   4.583   0.306   4.201 -0.2243 -1.2372 -0.4206
  329SOL    HW2 4338   4.440   0.360   4.260  0.5242 -0.3927  0.6442
  330SOL     OW 4339   4.421   4.768   0.488 -0.0187  0.0313 -0.1757
  330SOL    HW1 4340   4.397   4.864   0.503  0.3370  0.1158 -0.1490
  330SOL    HW2 4341   4.384   4.713   0.563 -2.8052 -0.2856 -1.6392
  331SOL     OW 4342   4.150   0.796   6.943 -0.0892  0.1408 -0.0784
  331SOL    HW1 4343   4.080   0.859   6.977  0.4153  0.3642  0.5872
  331SOL    HW2 4344   4.240   0.829   6.972  0.3102 -0.0144 -1.1138
  332SOL     OW 4345   0.148   0.543   4.348 -0.2984 -0.0959 -0.3546
  332SOL    HW1 4346   0.096   0.597   4.282 -0.3251 -0.1932 -0.4134
  332SOL    HW2 4347   0.143   0.446   4.323 -0.5677 -0.1655 -0.0356
  333SOL     OW 4348   3.008   0.167   5.478  0.6254  0.2297 -0.2701
  333SOL    HW1 4349   3.069   0.244   5.493 -0.6146  1.0696  0.6956
  333SOL    HW2 4350   3.037   0.089   5.534  1.4923  0.2057 -0.7426
  334SOL     OW 4351   0.785   4.375   6.719 -0.0399  0.1023  0.0751
  334SOL    HW1 4352   0.857   4.376   6.789 -1.6631  0.0299  1.8160
  334SOL    HW2 4353   0.721   4.450   6.736  0.4918  1.2524 -2.4641
  335SOL     OW 4354   3.833   0.834   5.842  0.1798  0.2483 -0.1153
  335SOL    HW1 4355   3.852   0.806   5.748  0.5439 -0.0218  0.0379
  335SOL    HW2 4356   3.892   0.783   5.905  0.7555  1.2507  0.1809
  336SOL     OW 4357   0.317   1.073   3.100  0.0735 -0.2405  0.1085
  336SOL    HW1 4358   0.415   1.090   3.092 -0.3105  1.9576 -0.5749
  336SOL    HW2 4359   0.286   1.016   3.025  0.8352 -1.0562  0.4015
  337SOL     OW 4360   2.914   4.747   6.382  0.0024 -0.4673  0.0630
  337SOL    HW1 4361   3.002   4.734   6.336 -0.6975  1.7830 -2.0852
  337SOL    HW2 4362   2.840   4.724   6.319 -0.9983  2.5997 -0.0299
  338SOL     OW 4363   1.784   4.475   4.610 -0.5868 -0.6099 -0.2360
  338SOL    HW1 4364   1.859   4.430   4.658 -1.6408 -2.0450  0.1340
  338SOL    HW2 4365   1.701   4.421   4.620 -1.8067  1.1879 -0.2202
  339SOL     OW 4366   0.792   2.840   5.708  0.6078 -0.6431 -0.2361
  339SOL    HW1 4367   0.740   2.844   5.793  1.0308  0.9451 -0.0277
  339SOL    HW2 4368   0.889   2.855   5.728  0.6502  0.2182 -1.0324
  340SOL     OW 4369   2.235   3.687   0.946  0.3617  0.1651 -0.0344
  340SOL    HW1 4370   2.285   3.713   1.029 -1.1174  2.2982  0.2508
  340SOL    HW2 4371   2.156   3.632   0.971  0.1621  0.4338 -0.0763
  341SOL     OW 4372   2.483   2.679   0.010  0.3643  0.1094 -0.0747
  341SOL    HW1 4373   2.384   2.689   0.007  0.0871 -2.3576 -1.5121
  341SOL    HW2 4374   2.524   2.734   7.902  0.1846  1.7121  0.9660
  342SOL     OW 4375   4.386   0.269   0.388 -0.2011 -0.2748  0.5469
  342SOL    HW1 4376   4.424   0.348   0.437 -0.2943 -0.3994  0.8208
  342SOL    HW2 4377   4.459   0.205   0.366  0.1651  0.6456 -1.1384
  343SOL     OW 4378   3.674   4.818   5.634  0.1176 -0.2288  0.4113
  343SOL    HW1 4379   3.718   4.863   5.556 -0.6875  0.1490  0.1588
  343SOL    HW2 4380   3.726   4.837   5.717  0.3890  0.2773  0.1326
  344SOL     OW 4381   2.814   2.712   7.173  0.3554 -0.0227  0.2052
  344SOL    HW1 4382   2.883   2.641   7.189  0.2247 -0.0875  0.4718
  344SOL    HW2 4383   2.858   2.790   7.129  0.4466 -0.3817 -0.3584
  345SOL     OW 4384   2.409   2.856   0.902 -0.2840 -0.0967 -0.1071
  345SOL    HW1 4385   2.438   2.804   0.822  0.9261  2.3287 -1.3812
  345SOL    HW2 4386   2.447   2.814   0.984  0.5300 -1.2831 -1.0509
  346SOL     OW 4387   0.709   1.718   3.396 -0.3689 -0.4450  0.4199
  346SOL    HW1 4388   0.668   1.686   3.311 -0.3353  0.2652  0.1326
  346SOL    HW2 4389   0.804   1.688   3.401 -0.4137 -0.6107  0.2771
  347SOL     OW 4390   0.157   2.116   7.575 -0.3800  0.0932  0.0051
  347SOL    HW1 4391   0.245   2.070   7.576 -0.3496  0.0953 -1.0730
  347SOL    HW2 4392   0.138   2.154   7.665  0.8820  0.4040  0.1553
  348SOL     OW 4393   1.277   4.119   2.091  0.0376  0.2062  0.2985
  348SOL    HW1 4394   1.280   4.219   2.092  0.4918  0.1938  0.4631
  348SOL    HW2 4395   1.194   4.089   2.045 -0.4807  0.6632  0.9100
  349SOL     OW 4396   4.358   4.320   1.670  0.1341 -0.5360 -0.4497
  349SOL    HW1 4397   4.366   4.246   1.737  0.0209 -0.3850 -0.2681
  349SOL    HW2 4398   4.404   4.402   1.706  1.8739 -1.0286 -1.4163
  350SOL     OW 4399   0.455   0.597   6.568  0.1604  0.3683  0.1220
  350SOL    HW1 4400   0.363   0.632   6.549  0.1972  0.6651  0.4768
  350SOL    HW2 4401   0.452   0.536   6.647 -0.0313 -1.0450 -0.9337
  351SOL     OW 4402   3.409   4.425   5.366  0.3188  0.2776  0.1563
  351SOL    HW1 4403   3.410   4.354   5.437  0.0747 -0.1954 -0.3068
  351SOL    HW2 4404   3.427   4.514   5.408  0.1849  0.0027  0.8120
  352SOL     OW 4405   4.111   0.269   3.833 -0.0169  0.1568  0.4534
  352SOL    HW1 4406   4.080   0.361   3.810 -1.8612 -0.6353 -0.4105
  352SOL    HW2 4407   4.195   0.249   3.782 -0.5247  0.7728 -0.6692
  353SOL     OW 4408   0.630   4.288   4.251  0.2723 -0.7686  0.4533
  353SOL    HW1 4409   0.715   4.332   4.281 -0.3477 -0.5509  2.0019
  353SOL    HW2 4410   0.603   4.218   4.318 -0.6390 -0.9929 -0.1287
  354SOL     OW 4411   2.476   4.702   4.604 -0.0490 -0.2311  0.0230
  354SOL    HW1 4412   2.488   4.794   4.642 -1.7926  0.4614 -0.9631
  354SOL    HW2 4413   2.495   4.704   4.506  0.3514 -1.0327  0.0780
  355SOL     OW 4414   1.276   4.647   0.540  0.4182 -0.0608 -0.1059
  355SOL    HW1 4415   1.273   4.723   0.605  0.3526  0.6618 -0.9345
  355SOL    HW2 4416   1.186   4.603   0.537  0.1534  0.4902 -0.3858
  356SOL     OW 4417   1.288   0.810   7.404 -0.9001  0.0361  0.5439
  356SOL    HW1 4418   1.237   0.724   7.397 -0.1048 -0.3214 -1.9691
  356SOL    HW2 4419   1.322   0.821   7.497 -0.5681 -2.6617  0.8251
  357SOL     OW 4420   1.181   2.346   4.693  0.3039  0.3737 -0.2709
  357SOL    HW1 4421   1.188   2.429   4.637 -0.4297  0.3659 -0.3790
  357SOL    HW2 4422   1.127   2.366   4.775 -0.2453 -0.1043 -0.5118
  358SOL     OW 4423   1.361   1.441   0.299  0.1204 -0.2451 -0.2891
  358SOL    HW1 4424   1.368   1.512   0.229 -0.5535  1.8752  1.6718
  358SOL    HW2 4425   1.271   1.397   0.293 -0.1298  0.2752 -0.4746
  359SOL     OW 4426   4.216   1.230   0.038  0.4329  0.0487 -0.3565
  359SOL    HW1 4427   4.147   1.172   7.957  0.8426  0.0917 -1.0400
  359SOL    HW2 4428   4.216   1.321   7.961  1.5274 -0.2244 -0.9773
  360SOL     OW 4429   2.954   0.502   5.365  0.4414  0.2187  0.0553
  360SOL    HW1 4430   3.054   0.506   5.371  0.6036 -0.7400 -1.2706
  360SOL    HW2 4431   2.928   0.468   5.274 -1.0783 -0.0440  0.5547
  361SOL     OW 4432   3.776   3.108   1.132 -0.5409  0.3835  0.1419
  361SOL    HW1 4433   3.777   3.009   1.119 -0.3768  0.3876  0.1177
  361SOL    HW2 4434   3.746   3.129   1.225  0.9863  0.2393  0.7058
  362SOL     OW 4435   1.595   2.603   7.761 -0.0127  0.3338 -0.2827
  362SOL    HW1 4436   1.579   2.521   7.707 -0.1966  0.4817 -0.4588
  362SOL    HW2 4437   1.679   2.648   7.731 -0.8291  1.1773 -1.4289
  363SOL     OW 4438   2.727   0.096   1.900 -0.1194  0.6356 -0.0197
  363SOL    HW1 4439   2.755   0.004   1.928 -0.3422 -0.1947 -2.2431
  363SOL    HW2 4440   2.631   0.110   1.924  0.0812  0.5334  0.8674
  364SOL     OW 4441   2.213   4.456   5.478 -0.0565  0.0331  0.0880
  364SOL    HW1 4442   2.284   4.526   5.480 -0.2073  0.2457 -1.0753
  364SOL    HW2 4443   2.245   4.378   5.422 -0.2023 -0.4775  0.7065
  365SOL     OW 4444   1.718   3.374   7.507  0.0159  0.2748 -0.1171
  365SOL    HW1 4445   1.802   3.351   7.459 -0.2383  2.0334 -1.4721
  365SOL    HW2 4446   1.739   3.391   7.604  0.7366 -1.9543  0.1835
  366SOL     OW 4447   0.653   4.319   5.184  1.0787  0.2091  0.4043
  366SOL    HW1 4448   0.712   4.359   5.114 -0.1022 -1.5017 -1.6561
  366SOL    HW2 4449   0.620   4.230   5.153 -2.3017  0.9148  1.6175
  367SOL     OW 4450   0.589   2.280   4.789  0.3114 -0.2518 -0.5643
  367SOL    HW1 4451   0.553   2.315   4.702 -0.4219  1.9178  0.5401
  367SOL    HW2 4452   0.558   2.186   4.802 -0.5913 -0.2067 -2.0698
  368SOL     OW 4453   1.287   2.900   0.515 -0.3189  0.2060  0.2373
  368SOL    HW1 4454   1.363   2.962   0.496  0.7442 -1.3045 -0.6938
  368SOL    HW2 4455   1.287   2.877   0.613  0.8252 -0.2368  0.1512
  369SOL     OW 4456   4.286   3.484   7.572  0.1176 -0.6402  0.5599
  369SOL    HW1 4457   4.276   3.465   7.474  1.6214 -1.1504  0.4692
  369SOL    HW2 4458   4.212   3.441   7.623 -0.3820 -0.8251 -0.3040
  370SOL     OW 4459   0.052   3.617   4.582 -0.1327 -0.1234 -0.0419
  370SOL    HW1 4460   0.136   3.566   4.564 -0.5680 -0.9598  0.2664
  370SOL    HW2 4461   0.061   3.710   4.544  1.1061 -0.0385  0.4219
  371SOL     OW 4462   4.704   3.609   3.379  0.3197 -0.0804  0.3927
  371SOL    HW1 4463   4.678   3.703   3.356  1.2022  0.1219  0.2103
  371SOL    HW2 4464   4.632   3.568   3.436 -0.6597  0.2898 -0.5333
  372SOL     OW 4465   4.292   2.597   1.161 -0.4435 -0.8611 -0.4136
  372SOL    HW1 4466   4.293   2.654   1.243 -0.0646 -0.9130 -0.3781
  372SOL    HW2 4467   4.310   2.653   1.080  1.0076 -1.0761 -0.2711
  373SOL     OW 4468   2.272   2.175   0.357 -0.4273 -0.2829  0.1348
  373SOL    HW1 4469   2.269   2.092   0.301  0.1297 -0.1742 -0.0565
  373SOL    HW2 4470   2.192   2.177   0.418 -0.1235 -1.2751  0.5843
  374SOL     OW 4471   3.816   4.537   3.283 -0.2794 -0.0019 -0.3457
  374SOL    HW1 4472   3.793   4.633   3.295  0.0899 -0.0908  1.3543
  374SOL    HW2 4473   3.738   4.480   3.308 -0.4180 -0.1517 -1.1144
  375SOL     OW 4474   3.828   4.829   6.281  0.0819 -0.5912  0.6061
  375SOL    HW1 4475   3.866   4.918   6.255 -0.1090 -0.0669  2.0394
  375SOL    HW2 4476   3.897   4.758   6.267  0.6865 -0.0285  0.6927
  376SOL     OW 4477   3.396   0.522   3.755 -0.1126 -0.0035 -0.1795
  376SOL    HW1 4478   3.446   0.596   3.800  0.4111  0.4586 -1.4590
  376SOL    HW2 4479   3.298   0.541   3.759  0.0549  1.1980 -1.1789
  377SOL     OW 4480   3.194   0.361   5.099  0.0962  0.1984  0.0597
  377SOL    HW1 4481   3.242   0.409   5.172  0.4101  0.1159 -0.0905
  377SOL    HW2 4482   3.105   0.405   5.083  0.3316  0.6598 -0.0002
  378SOL     OW 4483   0.257   1.120   4.608 -0.3371 -0.6936 -0.0224
  378SOL    HW1 4484   0.274   1.153   4.701 -0.5582 -0.5958 -0.0145
  378SOL    HW2 4485   0.229   1.024   4.611 -0.7010 -0.5877  0.0457
  379SOL     OW 4486   1.465   4.694   5.461  0.2369  0.6818  0.2036
  379SOL    HW1 4487   1.534   4.636   5.418  0.9065  2.0991 -0.7148
  379SOL    HW2 4488   1.382   4.640   5.478  1.0218 -0.6589 -0.1067
  380SOL     OW 4489   4.749   2.680   5.975  0.6029  0.6210 -0.0396
  380SOL    HW1 4490   4.738   2.774   5.945 -0.4891  0.4154 -0.3512
  380SOL    HW2 4491   4.803   2.677   6.059  2.4430  1.3248 -1.1514
  381SOL     OW 4492   4.322   1.442   3.210 -0.0472  0.2805  0.3184
  381SOL    HW1 4493   4.408   1.401   3.242 -0.3809 -1.5997 -1.0353
  381SOL    HW2 4494   4.343   1.519   3.151  0.8274 -1.1450 -1.3209
  382SOL     OW 4495   0.933   3.469   0.762 -0.1467  0.2557  0.3224
  382SOL    HW1 4496   0.957   3.546   0.702  0.0857  0.1304  0.2541
  382SOL    HW2 4497   0.834   3.454   0.759 -0.1025  0.0585 -0.2690
  383SOL     OW 4498   1.122   0.483   4.003  0.8387  0.2884  0.2144
  383SOL    HW1 4499   1.129   0.462   3.906  1.3273  0.3852  0.2228
  383SOL    HW2 4500   1.139   0.581   4.017  2.8773 -0.0710  0.5895
  384SOL     OW 4501   0.593   2.789   5.274 -0.1122  0.4948 -0.5580
  384SOL    HW1 4502   0.569   2.747   5.186 -0.7175  0.0175 -0.1704
  384SOL    HW2 4503   0.519   2.850   5.303 -0.1692  0.2044 -0.0942
  385SOL     OW 4504   0.200   4.675   3.860 -0.1083  0.1854 -0.3480
  385SOL    HW1 4505   0.253   4.647   3.780 -1.0597 -3.3196  0.0752
  385SOL    HW2 4506   0.109   4.703   3.831 -0.4237 -0.9936 -0.5215
  386SOL     OW 4507   0.954   2.846   0.917 -0.2718 -0.3709 -0.4699
  386SOL    HW1 4508   1.042   2.892   0.922 -0.2193 -0.6184  1.4955
  386SOL    HW2 4509   0.968   2.747   0.912 -0.4398 -0.3479 -2.3350
  387SOL     OW 4510   0.509   2.851   3.486  0.2725 -0.0654  0.3875
  387SOL    HW1 4511   0.436   2.900   3.438  0.9614  0.3632 -0.2341
  387SOL    HW2 4512   0.528   2.897   3.573  0.9537  0.8363 -0.2156
  388SOL     OW 4513   3.884   4.215   5.475  0.0558 -0.1621  0.1333
  388SOL    HW1 4514   3.827   4.237   5.396  1.2091  0.3754 -0.5895
  388SOL    HW2 4515   3.890   4.116   5.486  1.6601 -0.3577 -1.8744
  389SOL     OW 4516   0.727   3.717   1.776 -0.3566 -0.2733 -0.4142
  389SOL    HW1 4517   0.675   3.764   1.847 -0.2113 -0.0583 -0.4484
  389SOL    HW2 4518   0.725   3.619   1.792 -0.5220 -0.2424 -0.2468
  390SOL     OW 4519   2.613   2.052   0.972 -0.3022 -0.5571  0.5819
  390SOL    HW1 4520   2.593   2.122   0.904  0.6747 -2.8402 -2.2156
  390SOL    HW2 4521   2.528   2.009   1.001 -0.7038  0.2606  0.6550
  391SOL     OW 4522   0.232   3.941   6.015  0.1292 -0.0359 -0.7053
  391SOL    HW1 4523   0.286   4.003   6.072 -0.2423 -0.1907 -0.1738
  391SOL    HW2 4524   0.292   3.898   5.946  0.2399  1.5014 -1.6108
  392SOL     OW 4525   2.761   4.914   4.472 -0.0045 -0.5171  0.4639
  392SOL    HW1 4526   2.701   0.009   4.439  2.4946 -0.0494 -3.8668
  392SOL    HW2 4527   2.708   4.831   4.486 -1.9360  0.2855 -1.5177
  393SOL     OW 4528   1.000   1.509   2.066 -0.1450  0.0184 -0.0924
  393SOL    HW1 4529   0.958   1.595   2.038  0.3053  0.0291 -0.7728
  393SOL    HW2 4530   0.934   1.434   2.055 -0.1589  0.1063 -0.6856
  394SOL     OW 4531   3.014   4.343   5.587  0.4331  0.2659 -0.6261
  394SOL    HW1 4532   2.948   4.324   5.660 -0.1476 -0.4308 -1.3133
  394SOL    HW2 4533   2.967   4.341   5.499  1.3195  0.0593 -1.1013
  395SOL     OW 4534   2.913   2.904   6.991 -0.2664 -0.0970 -0.1664
  395SOL    HW1 4535   3.011   2.891   7.001 -0.3798 -0.6767  0.2245
  395SOL    HW2 4536   2.888   2.995   7.023 -0.1896 -0.8030  2.0391
  396SOL     OW 4537   0.059   0.848   4.259  0.5298 -0.4222 -0.2579
  396SOL    HW1 4538   0.023   0.801   4.178 -0.0407 -0.3258 -0.0703
  396SOL    HW2 4539   0.133   0.910   4.231  1.6387 -1.7799 -0.4353
  397SOL     OW 4540   4.068   2.533   3.363  0.8877  0.3227 -0.0203
  397SOL    HW1 4541   4.037   2.474   3.437 -0.5954 -2.2258 -2.4677
  397SOL    HW2 4542   4.154   2.498   3.325  0.4881  0.2573 -0.9024
  398SOL     OW 4543   0.164   3.666   1.313 -0.0269 -0.0078  0.3922
  398SOL    HW1 4544   0.072   3.682   1.279 -0.1599  0.4849  0.9608
  398SOL    HW2 4545   0.226   3.650   1.236 -0.7367 -1.2519  0.0377
  399SOL     OW 4546   4.281   1.521   1.616 -0.3251  1.0774  0.4164
  399SOL    HW1 4547   4.345   1.532   1.693 -0.3537  0.3982  0.5511
  399SOL    HW2 4548   4.328   1.543   1.531 -0.1802  1.4712  0.5954
  400SOL     OW 4549   2.902   2.218   0.381  0.3952  0.1541 -0.4123
  400SOL    HW1 4550   2.898   2.147   0.312  0.0450 -0.2813  0.0501
  400SOL    HW2 4551   2.880   2.180   0.471  0.2364  0.8335 -0.1511
  401SOL     OW 4552   3.809   0.396   6.021  0.1143 -0.3427  0.2236
  401SOL    HW1 4553   3.887   0.398   5.958  0.3541 -1.4228  0.4554
  401SOL    HW2 4554   3.731   0.353   5.975  0.6689 -2.3082  1.0269
  402SOL     OW 4555   0.352   3.586   1.124 -0.1166  0.0082 -0.2947
  402SOL    HW1 4556   0.321   3.576   1.030 -1.3626  2.0519 -0.1687
  402SOL    HW2 4557   0.345   3.498   1.172  0.8554 -1.1366 -2.1468
  403SOL     OW 4558   2.662   4.462   3.040  0.1889 -0.3467 -0.4757
  403SOL    HW1 4559   2.758   4.483   3.056  0.4928 -0.8850 -1.4966
  403SOL    HW2 4560   2.646   4.364   3.056 -0.6502  0.0831  1.6871
  404SOL     OW 4561   4.625   3.198   2.279  0.4304  0.0279  0.0905
  404SOL    HW1 4562   4.564   3.131   2.236 -1.5139  1.0306  1.1316
  404SOL    HW2 4563   4.619   3.189   2.379  0.4633  1.4267  0.2398
  405SOL     OW 4564   0.552   2.441   4.224  0.2201 -0.0743  0.6447
  405SOL    HW1 4565   0.595   2.359   4.185 -0.7040  0.2930 -1.3255
  405SOL    HW2 4566   0.453   2.433   4.213  0.1807  2.2071 -1.7147
  406SOL     OW 4567   0.913   4.931   7.054 -0.1942 -1.1134 -0.0455
  406SOL    HW1 4568   0.857   4.895   7.128 -0.1752 -1.2231 -0.0839
  406SOL    HW2 4569   0.983   0.014   7.091 -1.5473  0.6091 -0.1423
  407SOL     OW 4570   3.672   3.627   7.472 -0.3351  0.2243  0.3060
  407SOL    HW1 4571   3.688   3.722   7.445  0.6463 -0.3550 -1.2896
  407SOL    HW2 4572   3.593   3.623   7.533 -0.0937  2.1068  0.8204
  408SOL     OW 4573   1.892   4.836   7.728  0.1500  0.0367  0.1696
  408SOL    HW1 4574   1.960   4.763   7.729 -0.5727 -0.6478  0.1670
  408SOL    HW2 4575   1.864   4.857   7.821 -0.9190 -0.9172  0.0833
  409SOL     OW 4576   4.672   4.392   4.968  0.8348  0.0885 -0.7866
  409SOL    HW1 4577   4.631   4.481   4.948 -1.2425 -0.9128 -1.2710
  409SOL    HW2 4578   4.618   4.319   4.925  1.0763 -1.5897  1.5406
  410SOL     OW 4579   2.120   1.061   7.939  0.0944 -0.0322  0.0601
  410SOL    HW1 4580   2.155   1.049   7.846  0.3489 -0.9254  0.2570
  410SOL    HW2 4581   2.193   1.093   0.034  0.4024 -1.1417  0.3081
  411SOL     OW 4582   0.046   1.553   2.494  0.1790 -0.2085  0.3819
  411SOL    HW1 4583   0.059   1.651   2.511 -0.0047 -0.4672  2.1291
  411SOL    HW2 4584   0.007   1.541   2.402 -1.6154  1.5050  0.8307
  412SOL     OW 4585   1.665   3.036   7.194  0.2519  0.0141 -0.0797
  412SOL    HW1 4586   1.672   3.117   7.136 -0.4577  0.4334  0.4020
  412SOL    HW2 4587   1.711   2.959   7.150 -0.6726  0.2022 -1.4233
  413SOL     OW 4588   4.834   0.600   0.097 -0.3934  0.3557 -0.1641
  413SOL    HW1 4589   4.770   0.565   0.164 -0.9671  0.1681 -0.8006
  413SOL    HW2 4590   4.787   0.614   0.010  0.4510  0.1305 -0.6674
  414SOL     OW 4591   3.851   3.539   6.169  0.5516  0.1318 -0.2399
  414SOL    HW1 4592   3.837   3.611   6.102  2.2469  1.0115  0.3103
  414SOL    HW2 4593   3.903   3.464   6.127 -0.5309 -0.4475 -0.5851
  415SOL     OW 4594   4.601   2.322   0.681 -0.5072  0.3512  0.3765
  415SOL    HW1 4595   4.503   2.341   0.675 -0.7357 -0.7378  0.3823
  415SOL    HW2 4596   4.651   2.407   0.695 -1.5026  0.8586  0.9626
  416SOL     OW 4597   1.201   4.909   4.894  0.0056 -0.9608 -0.3202
  416SOL    HW1 4598   1.235   4.828   4.942 -0.5075  0.3146  2.4513
  416SOL    HW2 4599   1.276   4.974   4.882 -0.1940 -0.6089  0.2865
  417SOL     OW 4600   0.704   4.542   1.203 -0.4838 -0.3516 -0.1521
  417SOL    HW1 4601   0.733   4.499   1.288  0.1618 -0.3494 -0.3638
  417SOL    HW2 4602   0.756   4.503   1.127 -1.0319 -0.3319 -0.5440
  418SOL     OW 4603   0.589   1.228   6.638 -0.2989 -0.2795 -0.0444
  418SOL    HW1 4604   0.630   1.302   6.586 -0.1749 -0.0295  0.4060
  418SOL    HW2 4605   0.612   1.140   6.595 -0.1102 -0.0844 -0.3453
  419SOL     OW 4606   1.492   0.726   5.794 -0.4883 -0.5873 -0.5991
  419SOL    HW1 4607   1.485   0.667   5.714  3.4238 -1.3029 -0.6148
  419SOL    HW2 4608   1.510   0.820   5.765 -0.1162 -0.6445 -0.5500
  420SOL     OW 4609   4.275   0.893   1.496 -0.0233 -0.8012  0.0158
  420SOL    HW1 4610   4.251   0.901   1.399  0.1690 -1.7964 -0.1284
  420SOL    HW2 4611   4.315   0.979   1.528 -1.0802 -0.1007 -0.4972
  421SOL     OW 4612   0.748   1.533   0.462  0.1665  0.0675  0.1470
  421SOL    HW1 4613   0.841   1.566   0.445  0.3084  0.6435  1.8094
  421SOL    HW2 4614   0.746   1.483   0.549 -1.1687  0.5263  0.4065
  422SOL     OW 4615   2.860   0.267   2.076  0.1699 -0.4537 -0.3722
  422SOL    HW1 4616   2.856   0.184   2.020 -1.9253 -1.0519  0.5570
  422SOL    HW2 4617   2.930   0.256   2.147 -0.8246 -1.9315  0.4323
  423SOL     OW 4618   0.992   0.060   5.724 -0.1686  0.1563 -0.1800
  423SOL    HW1 4619   1.089   0.052   5.746  0.4780  2.1302 -1.9189
  423SOL    HW2 4620   0.946   0.110   5.797  0.4692  0.5947 -0.0622
  424SOL     OW 4621   2.764   0.670   0.086  0.2022 -0.5789  0.1058
  424SOL    HW1 4622   2.861   0.693   0.083 -0.2690  1.5455 -0.4970
  424SOL    HW2 4623   2.714   0.739   0.139 -1.1838 -0.7830 -0.8668
  425SOL     OW 4624   0.322   3.434   3.612  0.2208 -0.7192 -0.2260
  425SOL    HW1 4625   0.391   3.428   3.541 -0.1232  0.7149 -0.7151
  425SOL    HW2 4626   0.363   3.471   3.695  0.0157  0.3247 -0.5788
  426SOL     OW 4627   3.765   1.446   0.595 -0.4773 -0.4095 -0.2661
  426SOL    HW1 4628   3.822   1.528   0.601 -2.9054  1.5216 -1.6067
  426SOL    HW2 4629   3.777   1.392   0.678  1.6289  0.9904  0.4303
  427SOL     OW 4630   3.324   4.785   5.387 -0.0397  0.0930  0.5289
  427SOL    HW1 4631   3.285   4.848   5.455 -0.5307 -0.1714  0.4966
  427SOL    HW2 4632   3.252   4.757   5.323 -0.1348 -1.4524  1.2639
  428SOL     OW 4633   3.279   4.040   0.039 -0.2543  0.2719 -0.0069
  428SOL    HW1 4634   3.262   4.111   7.936 -1.1307  0.1984  0.1229
  428SOL    HW2 4635   3.194   3.991   0.059  0.6114 -1.8882 -1.2607
  429SOL     OW 4636   4.832   4.147   2.722  0.1513  0.6378  0.1592
  429SOL    HW1 4637   4.928   4.152   2.692  0.7956  0.7480  2.1100
  429SOL    HW2 4638   4.790   4.064   2.685  1.2607  0.1191  0.0132
  430SOL     OW 4639   4.841   1.691   6.955  0.9427 -0.4238 -0.2789
  430SOL    HW1 4640   4.935   1.725   6.946  0.5572  0.7539 -0.0829
  430SOL    HW2 4641   4.777   1.765   6.935  0.0525 -0.7234  1.2801
  431SOL     OW 4642   3.890   0.435   7.505 -0.2793  0.5068 -0.7655
  431SOL    HW1 4643   3.792   0.417   7.494 -0.5082  0.5191  0.8794
  431SOL    HW2 4644   3.925   0.486   7.427 -1.1527 -1.1486 -2.2974
  432SOL     OW 4645   4.683   2.597   0.772 -0.3395 -0.3720  0.1800
  432SOL    HW1 4646   4.744   2.621   0.697 -0.5491  0.2595  0.2101
  432SOL    HW2 4647   4.638   2.679   0.807  2.2765 -0.0316  3.2185
  433SOL     OW 4648   0.304   1.400   4.549  0.2211  0.3045 -0.7923
  433SOL    HW1 4649   0.356   1.386   4.465  1.3067  0.2269 -0.1300
  433SOL    HW2 4650   0.315   1.495   4.579 -1.5401  0.7957 -1.6250
  434SOL     OW 4651   0.166   4.490   4.692 -0.3176  0.2853  0.4213
  434SOL    HW1 4652   0.184   4.392   4.691  0.4679  0.2654 -4.4305
  434SOL    HW2 4653   0.082   4.509   4.641  0.9095  2.2413 -1.0076
  435SOL     OW 4654   0.812   4.319   0.651 -0.1716 -0.7089  0.2434
  435SOL    HW1 4655   0.779   4.291   0.561 -0.1335 -1.7960  0.5493
  435SOL    HW2 4656   0.793   4.246   0.717  1.6065 -0.8077  0.6981
  436SOL     OW 4657   3.142   4.740   6.062  0.2893  0.0417 -0.3015
  436SOL    HW1 4658   3.171   4.799   5.987  0.6312  1.3260  0.7954
  436SOL    HW2 4659   3.158   4.786   6.149 -2.7575 -0.2006  0.4943
  437SOL     OW 4660   1.447   0.211   0.045  0.0938  0.2377 -0.2518
  437SOL    HW1 4661   1.430   0.269   7.931 -1.6466 -0.6403 -0.5731
  437SOL    HW2 4662   1.501   0.131   0.017 -0.0520  0.2019 -0.4289
  438SOL     OW 4663   1.506   4.389   1.852  0.4488 -0.2130  0.5910
  438SOL    HW1 4664   1.547   4.348   1.934 -0.6696  0.5472  1.5702
  438SOL    HW2 4665   1.442   4.460   1.880  0.9997  0.9602 -1.0059
  439SOL     OW 4666   4.725   4.908   3.197  0.3539 -0.0552  0.5039
  439SOL    HW1 4667   4.757   4.829   3.250  1.2570  1.7276  2.8044
  439SOL    HW2 4668   4.747   0.014   3.246  0.6911  1.7659 -2.4673
  440SOL     OW 4669   1.386   4.683   7.871  0.6074  0.3293 -0.5644
  440SOL    HW1 4670   1.326   4.604   7.883  1.6876 -0.2673  1.4462
  440SOL    HW2 4671   1.334   4.758   7.829 -0.8905 -0.8934 -1.0039
  441SOL     OW 4672   4.759   3.584   0.295  0.1636 -0.3866  0.2853
  441SOL    HW1 4673   4.818   3.591   0.376  0.4250  1.2395 -0.0143
  441SOL    HW2 4674   4.803   3.628   0.218 -0.0597 -1.9873 -0.8109
  442SOL     OW 4675   2.879   3.018   0.625  0.5867 -0.3476 -0.5762
  442SOL    HW1 4676   2.897   2.922   0.602  1.1744 -0.5275  0.5668
  442SOL    HW2 4677   2.836   3.063   0.547 -0.0229 -1.6274 -1.0134
  443SOL     OW 4678   3.718   0.521   7.112  0.4870 -0.3062 -0.3399
  443SOL    HW1 4679   3.716   0.611   7.069 -1.1234 -0.9920 -1.8214
  443SOL    HW2 4680   3.625   0.490   7.130  1.0436 -0.7303  2.3437
  444SOL     OW 4681   1.857   1.578   7.716 -0.3296  0.1411  0.0463
  444SOL    HW1 4682   1.873   1.616   7.625 -0.0636  1.0065  0.4454
  444SOL    HW2 4683   1.838   1.652   7.781  3.3129 -0.0402  1.5180
  445SOL     OW 4684   1.618   0.295   2.781  0.0608  0.3567  0.0343
  445SOL    HW1 4685   1.615   0.197   2.796  0.8572  0.1613 -0.9703
  445SOL    HW2 4686   1.709   0.329   2.805 -0.1611  0.8276  0.2273
  446SOL     OW 4687   0.197   0.499   2.247  0.1362 -0.0769  0.1322
  446SOL    HW1 4688   0.148   0.417   2.219  0.5127 -1.1681  2.4587
  446SOL    HW2 4689   0.270   0.519   2.182 -0.3837 -1.1828 -0.8186
  447SOL     OW 4690   0.789   1.995   4.790 -0.3571 -0.2874  0.2467
  447SOL    HW1 4691   0.722   2.006   4.863 -0.5189 -1.2431  0.2515
  447SOL    HW2 4692   0.819   1.900   4.786  3.3030  0.6250  2.2383
  448SOL     OW 4693   0.301   1.233   3.452  0.6614 -0.2277 -0.8041
  448SOL    HW1 4694   0.362   1.153   3.456  0.9455 -0.0094 -0.7377
  448SOL    HW2 4695   0.225   1.214   3.389  0.5739 -0.6550 -0.5706
  449SOL     OW 4696   2.070   0.105   2.957 -0.4780  0.1469  0.2212
  449SOL    HW1 4697   2.168   0.125   2.968 -0.6148 -0.2472  2.5459
  449SOL    HW2 4698   2.059   0.006   2.943 -0.6016  0.0217  1.1523
  450SOL     OW 4699   0.027   2.248   2.551 -0.1419 -0.0107 -0.0318
  450SOL    HW1 4700   0.078   2.165   2.573  0.5746  0.4737  0.1973
  450SOL    HW2 4701   0.035   2.314   2.626 -0.6645  0.2815 -0.2253
  451SOL     OW 4702   3.895   0.481   2.892  0.6529 -0.0340  0.0548
  451SOL    HW1 4703   3.965   0.552   2.900  1.0653 -0.4025 -0.2624
  451SOL    HW2 4704   3.843   0.494   2.808  0.9780 -0.3316 -0.1918
  452SOL     OW 4705   0.079   0.858   0.571  0.3171  0.2876 -0.2081
  452SOL    HW1 4706   0.125   0.781   0.527  1.1313  0.9521 -0.5441
  452SOL    HW2 4707   0.098   0.856   0.669  1.6711  0.9492 -0.4393
  453SOL     OW 4708   2.328   0.873   0.149 -0.1082  0.6985 -0.1549
  453SOL    HW1 4709   2.367   0.955   0.193 -0.3483  0.3530  0.7245
  453SOL    HW2 4710   2.251   0.839   0.204 -0.8694  0.6439 -1.2084
  454SOL     OW 4711   4.348   2.681   6.761 -0.3500  0.2513 -0.1080
  454SOL    HW1 4712   4.254   2.692   6.794 -0.7002  0.7616 -1.2122
  454SOL    HW2 4713   4.379   2.767   6.721  0.1721 -0.2339 -0.7653
  455SOL     OW 4714   0.639   3.491   2.532 -0.2603  0.4410 -0.7922
  455SOL    HW1 4715   0.591   3.574   2.504 -0.1666  0.1523 -1.8634
  455SOL    HW2 4716   0.716   3.475   2.470 -1.4452 -1.5020 -1.8499
  456SOL     OW 4717   2.026   2.584   7.519  0.3313  0.2700 -0.5460
  456SOL    HW1 4718   1.966   2.506   7.539  0.6056  0.6781  2.2244
  456SOL    HW2 4719   2.119   2.551   7.507  0.8829  0.2195  2.8888
  457SOL     OW 4720   4.513   0.904   7.723  0.1179  0.5008  0.0539
  457SOL    HW1 4721   4.457   0.846   7.664 -0.0424  0.6757  0.0329
  457SOL    HW2 4722   4.497   0.878   7.818 -1.6451  1.9490  0.2123
  458SOL     OW 4723   3.482   0.151   0.271 -0.0111 -0.1147  0.3801
  458SOL    HW1 4724   3.538   0.077   0.234  0.4078  0.1095  0.5608
  458SOL    HW2 4725   3.392   0.116   0.296 -0.0126 -0.4427 -0.0748
  459SOL     OW 4726   0.506   2.886   0.108  0.3153  0.1631 -0.0734
  459SOL    HW1 4727   0.422   2.864   0.158  0.8459 -0.1732  0.6867
  459SOL    HW2 4728   0.584   2.882   0.171  0.8505  0.8795 -0.6823
  460SOL     OW 4729   1.323   4.930   3.946 -0.4243  0.0925  0.0041
  460SOL    HW1 4730   1.353   4.977   4.029 -1.4443 -1.2496  1.1976
  460SOL    HW2 4731   1.223   4.928   3.943 -0.4003  0.0573 -1.2284
  461SOL     OW 4732   0.096   4.851   2.961 -0.5468  0.1838  0.1904
  461SOL    HW1 4733   0.095   4.884   2.866  0.6873  0.1542  0.1546
  461SOL    HW2 4734   0.018   4.790   2.975 -1.6644  1.4197 -0.3435
  462SOL     OW 4735   4.675   3.874   2.056 -0.1998  0.3276 -0.0097
  462SOL    HW1 4736   4.600   3.887   1.990 -1.8533 -0.7356  1.5701
  462SOL    HW2 4737   4.637   3.849   2.145  2.1051 -1.9547  0.4481
  463SOL     OW 4738   4.383   2.839   7.480  0.2039  0.2518  0.5079
  463SOL    HW1 4739   4.389   2.902   7.558 -1.4469 -0.0779  0.9419
  463SOL    HW2 4740   4.422   2.883   7.399  1.0981  0.9680  1.3054
  464SOL     OW 4741   1.793   4.774   2.377  0.4494  0.1190 -0.0863
  464SOL    HW1 4742   1.732   4.762   2.299  1.6254  0.4852 -1.0886
  464SOL    HW2 4743   1.740   4.806   2.455 -0.5404  1.1992 -1.1512
  465SOL     OW 4744   2.918   1.402   0.439 -0.1843  0.5573  0.7010
  465SOL    HW1 4745   3.003   1.455   0.449  0.6929 -0.4261 -1.0737
  465SOL    HW2 4746   2.940   1.304   0.438 -1.3550  0.2850  0.3202
  466SOL     OW 4747   3.903   4.612   7.245  0.7788  0.0434  0.4690
  466SOL    HW1 4748   3.926   4.524   7.205  0.1458 -0.4358  1.1391
  466SOL    HW2 4749   3.923   4.685   7.179  2.1254 -0.5124  0.2279
  467SOL     OW 4750   0.132   1.959   3.343  0.1952  0.0427 -0.0015
  467SOL    HW1 4751   0.189   2.022   3.396  0.3898 -0.4007  0.3278
  467SOL    HW2 4752   0.049   2.006   3.314  0.3659  0.4696  0.1851
  468SOL     OW 4753   4.396   1.573   0.685  0.2161 -0.1825  0.5982
  468SOL    HW1 4754   4.298   1.576   0.706  0.0799 -3.0904  0.8222
  468SOL    HW2 4755   4.449   1.588   0.768 -0.1966 -3.0980  1.4969
  469SOL     OW 4756   3.898   0.611   0.227 -0.7599 -0.1460  0.5292
  469SOL    HW1 4757   3.860   0.689   0.277  0.4236  0.2052  0.8949
  469SOL    HW2 4758   3.845   0.598   0.143 -0.5732  1.4727  0.1266
  470SOL     OW 4759   1.946   0.432   5.776  0.9048  0.1310  0.6853
  470SOL    HW1 4760   1.994   0.517   5.798  0.3031 -0.0886  3.0657
  470SOL    HW2 4761   1.975   0.360   5.839 -0.4362 -0.7603  0.3171
  471SOL     OW 4762   0.482   1.967   4.098  0.3934  0.1788 -0.4961
  471SOL    HW1 4763   0.496   2.066   4.099  1.1708  0.0787 -0.8647
  471SOL    HW2 4764   0.568   1.921   4.078  0.0801 -0.5868 -0.1401
  472SOL     OW 4765   4.500   2.445   7.737  0.5904 -0.4403 -0.1797
  472SOL    HW1 4766   4.539   2.537   7.743 -1.2284  0.3485  0.5977
  472SOL    HW2 4767   4.407   2.451   7.699  0.4324 -1.9609 -0.0921
  473SOL     OW 4768   4.049   2.540   2.721 -0.0500  0.1402  0.1750
  473SOL    HW1 4769   3.968   2.566   2.773  0.6706 -1.3821  2.1688
  473SOL    HW2 4770   4.111   2.486   2.779  1.3876 -0.5901 -1.9099
  474SOL     OW 4771   0.662   4.360   7.758  0.2050 -0.1151 -0.0689
  474SOL    HW1 4772   0.723   4.311   7.697  1.2769 -1.1318  1.7425
  474SOL    HW2 4773   0.659   4.314   7.847 -0.7542  1.6872  0.8883
  475SOL     OW 4774   3.312   2.896   0.015  0.0302 -0.2789  0.2849
  475SOL    HW1 4775   3.301   2.803   7.944  0.0962 -0.0369 -0.3960
  475SOL    HW2 4776   3.377   2.895   0.091  0.9352 -0.6247 -0.4686
  476SOL     OW 4777   1.498   4.504   3.666 -0.6560  0.1632  0.6769
  476SOL    HW1 4778   1.564   4.448   3.715 -1.2426 -0.9337  0.2403
  476SOL    HW2 4779   1.535   4.597   3.655 -0.4354  0.4140  3.0227
  477SOL     OW 4780   2.831   0.328   4.811 -0.4422  0.2074  0.0480
  477SOL    HW1 4781   2.761   0.369   4.753  0.3151  2.6164  0.7023
  477SOL    HW2 4782   2.870   0.398   4.872  1.7112 -1.2762  0.5237
  478SOL     OW 4783   0.845   2.914   3.222 -0.0998  0.3099 -0.1365
  478SOL    HW1 4784   0.810   2.821   3.214  0.6466  0.0941 -0.9363
  478SOL    HW2 4785   0.863   2.935   3.318 -1.0400 -0.0711  0.1400
  479SOL     OW 4786   4.415   1.556   0.424 -0.2857  0.3824  0.4158
  479SOL    HW1 4787   4.359   1.626   0.380  0.0824  1.2633  1.3026
  479SOL    HW2 4788   4.397   1.558   0.523 -0.0353 -0.5701  0.4855
  480SOL     OW 4789   4.801   1.936   3.859 -0.4701 -0.0246  0.6429
  480SOL    HW1 4790   4.889   1.911   3.898  0.3398 -0.3190 -1.2308
  480SOL    HW2 4791   4.731   1.869   3.885 -0.4047  0.7042  2.8953
  481SOL     OW 4792   4.026   2.004   1.090 -0.0051  0.0807 -0.8195
  481SOL    HW1 4793   4.004   1.906   1.092 -1.2256  0.3330 -0.9968
  481SOL    HW2 4794   3.954   2.053   1.042  0.6304  1.0716 -0.7904
  482SOL     OW 4795   3.288   0.581   4.118 -0.0825 -0.0245  0.4837
  482SOL    HW1 4796   3.315   0.672   4.087  0.3737 -0.0208  0.8805
  482SOL    HW2 4797   3.329   0.563   4.207 -0.5759 -0.4224  0.6364
  483SOL     OW 4798   4.602   3.995   5.828  0.5562 -0.0242 -0.1936
  483SOL    HW1 4799   4.509   3.960   5.840  0.5051 -0.4286 -1.6095
  483SOL    HW2 4800   4.617   4.018   5.731  1.3308  1.7798  0.3028
  484SOL     OW 4801   4.315   0.400   1.490  0.2680  0.1800 -0.4419
  484SOL    HW1 4802   4.378   0.384   1.566  0.5224 -0.1731 -0.7255
  484SOL    HW2 4803   4.339   0.485   1.444  0.1858  0.3354 -0.2006
  485SOL     OW 4804   4.700   0.264   2.386 -0.4365 -0.0843 -0.0858
  485SOL    HW1 4805   4.633   0.336   2.400  0.3991  1.0610 -1.6743
  485SOL    HW2 4806   4.780   0.281   2.442 -0.6467 -0.3487  0.2992
  486SOL     OW 4807   1.480   0.049   1.321 -0.3304  0.2873 -0.1960
  486SOL    HW1 4808   1.430   0.030   1.236  2.2641 -1.0843 -1.5445
  486SOL    HW2 4809   1.464   4.953   1.386 -0.8935  0.4238 -0.1686
  487SOL     OW 4810   0.907   0.692   4.246  0.5655 -0.0355 -0.2487
  487SOL    HW1 4811   0.833   0.759   4.248  0.5543 -0.0234 -0.7634
  487SOL    HW2 4812   0.892   0.622   4.315  0.1652  0.0629 -0.2371
  488SOL     OW 4813   0.691   0.447   6.475 -0.1319 -0.3737 -0.2753
  488SOL    HW1 4814   0.772   0.462   6.532  0.3499 -0.0314 -1.0139
  488SOL    HW2 4815   0.621   0.513   6.499 -1.1583 -2.1904  2.0167
  489SOL     OW 4816   0.987   2.272   2.828 -0.0107 -0.0303 -0.6364
  489SOL    HW1 4817   0.957   2.314   2.742  0.0164 -3.1381 -2.2906
  489SOL    HW2 4818   0.936   2.188   2.843  2.3886 -1.3591  0.5896
  490SOL     OW 4819   2.890   3.405   7.794 -0.2008 -0.1061  0.6959
  490SOL    HW1 4820   2.976   3.455   7.791 -0.7248  0.9711  2.3421
  490SOL    HW2 4821   2.892   3.339   7.869  0.1458 -1.9732 -0.9068
  491SOL     OW 4822   0.926   0.681   7.514 -0.5260 -0.0291 -0.8414
  491SOL    HW1 4823   0.876   0.598   7.539  2.0331 -1.9597 -1.7272
  491SOL    HW2 4824   0.962   0.724   7.597 -0.5164 -0.7372 -0.4697
  492SOL     OW 4825   4.813   3.952   3.686 -0.0780 -0.0087 -0.4241
  492SOL    HW1 4826   4.890   4.014   3.671 -1.9945  2.3211 -1.2087
  492SOL    HW2 4827   4.757   3.986   3.762  0.0480 -2.1158  0.6819
  493SOL     OW 4828   4.228   1.269   0.693 -0.0214  0.2695 -0.0823
  493SOL    HW1 4829   4.231   1.327   0.612 -0.6233  0.3928 -0.0191
  493SOL    HW2 4830   4.142   1.284   0.742 -0.1638 -0.6286 -0.0320
  494SOL     OW 4831   2.779   3.061   7.642 -0.0689  0.0376 -0.0816
  494SOL    HW1 4832   2.842   3.137   7.627  1.7999 -1.6606 -1.3106
  494SOL    HW2 4833   2.784   3.032   7.738 -0.6020  1.2395  0.3320
  495SOL     OW 4834   4.779   1.358   7.548 -0.4287  0.1898  0.3967
  495SOL    HW1 4835   4.846   1.337   7.619  0.1390  1.4373  0.2526
  495SOL    HW2 4836   4.826   1.377   7.462 -1.1195 -1.5909 -0.4288
  496SOL     OW 4837   0.003   2.038   0.054  0.0324  0.1925 -0.2010
  496SOL    HW1 4838   0.034   2.122   0.100  0.8115  0.9013 -1.9237
  496SOL    HW2 4839   4.886   2.049   0.025  0.0928  0.4318 -0.3096
  497SOL     OW 4840   4.842   3.156   4.163  0.3302  0.3395 -0.2547
  497SOL    HW1 4841   4.750   3.148   4.202 -0.0533 -1.0128 -1.3491
  497SOL    HW2 4842   4.873   3.251   4.168 -0.4089  0.5284  1.6847
  498SOL     OW 4843   4.487   2.163   7.700 -0.1326 -0.0197  0.2140
  498SOL    HW1 4844   4.499   2.262   7.697  1.0670 -0.1124  1.0502
  498SOL    HW2 4845   4.574   2.119   7.679 -0.6028 -0.8893  0.0751
  499SOL     OW 4846   4.700   2.805   6.371 -0.1635  0.0201 -0.0576
  499SOL    HW1 4847   4.717   2.707   6.386 -0.0454  0.3321  2.1872
  499SOL    HW2 4848   4.641   2.816   6.291  0.0041 -1.8650 -0.5049
  500SOL     OW 4849   1.663   0.351   4.566  0.0755  0.7780  0.0033
  500SOL    HW1 4850   1.677   0.268   4.512 -1.7839 -1.1837  2.3147
  500SOL    HW2 4851   1.565   0.368   4.577  0.4059  3.4732 -0.5808
  501SOL     OW 4852   2.811   3.117   0.375 -0.2537  0.2386 -0.4415
  501SOL    HW1 4853   2.804   3.031   0.324  1.0672 -0.3237  0.2967
  501SOL    HW2 4854   2.726   3.169   0.363 -0.5529 -0.5325 -2.0047
  502SOL     OW 4855   4.390   1.791   7.659  0.0883 -0.1292 -0.0894
  502SOL    HW1 4856   4.347   1.702   7.642  0.2275 -0.4147  0.9740
  502SOL    HW2 4857   4.437   1.821   7.577 -0.4699 -0.7528 -0.6512
  503SOL     OW 4858   3.370   4.127   0.280  0.3910  0.1834  0.3595
  503SOL    HW1 4859   3.358   4.119   0.181 -1.8803  1.3047  0.4847
  503SOL    HW2 4860   3.462   4.162   0.299  0.9678 -0.2965 -1.3166
  504SOL     OW 4861   0.133   1.913   5.308  0.1114 -0.2239 -0.3470
  504SOL    HW1 4862   0.210   1.850   5.302  0.1748 -0.5108  2.1206
  504SOL    HW2 4863   0.167   2.005   5.330 -0.1672 -0.0324 -0.7122
  505SOL     OW 4864   2.903   0.114   2.400  0.2416  0.2984 -0.1539
  505SOL    HW1 4865   2.865   0.034   2.446  0.9390 -0.5039 -0.9350
  505SOL    HW2 4866   3.001   0.120   2.417  0.6181 -0.3210 -1.9100
  506SOL     OW 4867   0.720   0.375   0.874  0.4188  0.1011  0.2364
  506SOL    HW1 4868   0.695   0.345   0.966  0.2451  1.6839  0.7377
  506SOL    HW2 4869   0.776   0.457   0.880  3.2234 -1.5826 -0.9867
  507SOL     OW 4870   4.931   0.539   7.012  0.1266 -0.0800 -0.1277
  507SOL    HW1 4871   4.957   0.567   7.105 -0.9811 -2.2704  0.9199
  507SOL    HW2 4872   4.877   0.611   6.969 -0.1706  0.5828  1.2933
  508SOL     OW 4873   2.834   1.029   7.640 -0.0339 -0.0163 -0.2902
  508SOL    HW1 4874   2.815   0.943   7.594  0.3774  0.4429 -1.3505
  508SOL    HW2 4875   2.878   1.092   7.576 -1.0447  1.2674  0.2340
  509SOL     OW 4876   3.284   4.148   2.881 -0.1350 -0.3595  0.0349
  509SOL    HW1 4877   3.355   4.082   2.906 -0.9439 -1.1677  0.2417
  509SOL    HW2 4878   3.216   4.152   2.954 -0.3866  0.2989 -0.2334
  510SOL     OW 4879   1.683   4.577   3.080 -0.1517  0.5171  0.0270
  510SOL    HW1 4880   1.641   4.493   3.114  0.6525 -0.0909 -0.4483
  510SOL    HW2 4881   1.681   4.577   2.980  1.4835  0.1821 -0.0284
  511SOL     OW 4882   2.592   0.385   2.083  0.4251 -0.0772 -0.8731
  511SOL    HW1 4883   2.683   0.364   2.047  0.3162 -1.1083 -0.5792
  511SOL    HW2 4884   2.529   0.309   2.062  0.2169 -0.4515  0.9703
  512SOL     OW 4885   0.978   4.565   5.825  0.3841 -0.0044  0.0522
  512SOL    HW1 4886   0.959   4.598   5.918 -0.6994  1.8257 -0.7550
  512SOL    HW2 4887   0.952   4.636   5.759 -2.6116 -2.6388 -1.9108
  513SOL     OW 4888   0.112   4.931   4.008 -0.3405 -0.1825  0.8783
  513SOL    HW1 4889   0.014   4.945   3.994 -0.4394 -1.4065  0.2007
  513SOL    HW2 4890   0.138   4.841   3.972  1.2561  0.6194 -0.0387
  514SOL     OW 4891   4.777   2.672   0.215 -0.7349 -0.3685 -0.1287
  514SOL    HW1 4892   4.812   2.741   0.151 -1.9440  0.5756  0.2087
  514SOL    HW2 4893   4.794   2.581   0.177  1.9475  0.0035 -0.0499
  515SOL     OW 4894   3.462   2.868   0.264 -0.0037  1.2529  0.8681
  515SOL    HW1 4895   3.528   2.915   0.323  0.6442 -0.2771  1.4031
  515SOL    HW2 4896   3.404   2.809   0.319  0.2831  0.1738  0.0407
  516SOL     OW 4897   2.454   4.427   5.992 -0.2327  0.5658  0.0931
  516SOL    HW1 4898   2.479   4.521   6.015 -0.5534  1.1495 -1.8446
  516SOL    HW2 4899   2.536   4.370   5.993  0.0793  1.0106  0.5100
  517SOL     OW 4900   3.402   0.689   2.071 -0.1822 -0.1153  0.2239
  517SOL    HW1 4901   3.465   0.631   2.122  0.4972  1.1051  0.8132
  517SOL    HW2 4902   3.452   0.739   2.001 -0.3919  1.1512  0.9427
  518SOL     OW 4903   0.982   2.590   0.951  0.0330 -0.3549  0.5238
  518SOL    HW1 4904   1.067   2.572   1.001 -0.1628 -0.6895  0.7393
  518SOL    HW2 4905   0.960   2.513   0.892  0.2466  0.0270 -0.0690
  519SOL     OW 4906   1.450   3.067   7.356 -0.5243  0.0209 -0.3707
  519SOL    HW1 4907   1.476   3.093   7.449 -1.8872  1.8088 -0.4533
  519SOL    HW2 4908   1.533   3.043   7.305  0.1405 -2.6038  1.6805
  520SOL     OW 4909   0.017   4.913   6.261 -0.1400  0.4334 -0.0384
  520SOL    HW1 4910   0.076   4.948   6.334 -0.5149  0.9369  0.0226
  520SOL    HW2 4911   0.066   4.842   6.210  0.5188  0.8541  0.0040
  521SOL     OW 4912   2.678   0.656   1.223 -0.0094 -0.3786 -0.2227
  521SOL    HW1 4913   2.663   0.755   1.228 -0.4674 -0.4000 -0.9866
  521SOL    HW2 4914   2.750   0.630   1.287  1.6523  0.7581 -1.5662
  522SOL     OW 4915   1.190   1.501   5.774 -0.2772  0.1064  0.1020
  522SOL    HW1 4916   1.280   1.486   5.733  0.6230  2.4339  1.0493
  522SOL    HW2 4917   1.129   1.540   5.705  0.2715  1.0296  0.1163
  523SOL     OW 4918   3.922   0.336   3.133  0.0409 -0.2089 -0.3650
  523SOL    HW1 4919   4.008   0.285   3.146 -0.3596 -1.3894 -2.0190
  523SOL    HW2 4920   3.929   0.393   3.052  1.0523  3.8194  2.2783
  524SOL     OW 4921   0.424   2.566   0.197 -0.0168  0.3016  0.2979
  524SOL    HW1 4922   0.337   2.525   0.168  0.3109  0.2715 -0.7059
  524SOL    HW2 4923   0.410   2.621   0.278 -0.8781 -0.1150  0.4423
  525SOL     OW 4924   4.197   3.466   7.921  0.2205  0.1921  0.2116
  525SOL    HW1 4925   4.097   3.462   7.911  0.3473 -2.2258 -0.8753
  525SOL    HW2 4926   4.235   3.529   7.854 -0.4439 -0.6293 -0.9762
  526SOL     OW 4927   4.570   3.821   4.282 -0.2091 -0.1704  0.4556
  526SOL    HW1 4928   4.590   3.770   4.199 -1.3020 -0.3002  0.2475
  526SOL    HW2 4929   4.476   3.855   4.278 -0.2490 -0.0969  1.6000
  527SOL     OW 4930   4.427   3.532   4.123 -0.2917  0.1300 -0.1773
  527SOL    HW1 4931   4.389   3.461   4.064  0.7902 -0.1542 -0.5614
  527SOL    HW2 4932   4.505   3.495   4.173  1.2064  1.4028 -1.4544
  528SOL     OW 4933   3.190   4.900   0.069 -0.3167  0.2794 -0.8544
  528SOL    HW1 4934   3.222   4.812   0.036 -0.7767  0.0874 -0.7903
  528SOL    HW2 4935   3.198   4.968   7.961 -1.0169 -0.0674 -1.2599
  529SOL     OW 4936   0.464   4.420   1.168  0.0372  0.3355  0.1846
  529SOL    HW1 4937   0.526   4.493   1.198 -0.9041  0.4079  2.0570
  529SOL    HW2 4938   0.380   4.423   1.222 -2.3788  1.2101 -3.2713
  530SOL     OW 4939   2.716   4.420   4.243 -0.2568 -0.1975  0.2049
  530SOL    HW1 4940   2.738   4.507   4.199  1.3078 -0.3895  0.5485
  530SOL    HW2 4941   2.721   4.347   4.175  0.1098 -0.2387  0.2792
  531SOL     OW 4942   3.895   4.217   6.362  0.2255 -0.4433  0.8805
  531SOL    HW1 4943   3.828   4.148   6.388 -1.6896  0.7342 -0.6758
  531SOL    HW2 4944   3.984   4.173   6.347 -1.3368 -2.9924 -1.9752
  532SOL     OW 4945   4.329   2.454   6.176 -0.2915 -0.2267 -0.0208
  532SOL    HW1 4946   4.265   2.388   6.138  1.6700 -1.1271 -2.0008
  532SOL    HW2 4947   4.280   2.521   6.231 -2.6682 -1.7943 -0.1182
  533SOL     OW 4948   2.708   3.027   7.924  0.2609  0.4311  0.5799
  533SOL    HW1 4949   2.659   3.004   0.043 -1.7577  1.4885 -0.2402
  533SOL    HW2 4950   2.668   2.976   7.847  0.1470  1.6379 -0.1841
  534SOL     OW 4951   1.032   0.962   2.881 -0.5387  0.2789 -0.5763
  534SOL    HW1 4952   1.097   1.001   2.946 -1.2285  1.5073 -0.6095
  534SOL    HW2 4953   0.942   0.956   2.924 -1.0847  1.4426 -1.5078
  535SOL     OW 4954   0.503   1.077   7.361  0.0217  0.2089  0.2600
  535SOL    HW1 4955   0.482   1.161   7.411 -0.7888  0.2692 -0.1685
  535SOL    HW2 4956   0.492   0.998   7.422 -0.1234  0.3458  0.4120
  536SOL     OW 4957   0.989   2.925   7.072 -0.4684 -0.3469  0.1004
  536SOL    HW1 4958   1.054   2.851   7.055 -0.8876 -0.8092  0.4852
  536SOL    HW2 4959   0.911   2.916   7.010 -0.1033  0.3029 -0.4752
  537SOL     OW 4960   0.135   3.145   7.194 -0.3323  0.1335  0.2861
  537SOL    HW1 4961   0.060   3.209   7.214 -1.6078 -0.9098 -0.8882
  537SOL    HW2 4962   0.218   3.175   7.240 -1.3884  1.5187  1.3859
  538SOL     OW 4963   0.168   4.511   0.479  0.0597 -0.5547  0.6561
  538SOL    HW1 4964   0.071   4.487   0.475 -0.0401 -0.2405  1.1482
  538SOL    HW2 4965   0.214   4.475   0.397 -0.5086 -0.5066  0.3071
  539SOL     OW 4966   0.264   1.404   2.049  0.0978  0.1306  0.3355
  539SOL    HW1 4967   0.245   1.409   1.951  0.6537  1.9272  0.2847
  539SOL    HW2 4968   0.235   1.315   2.084 -2.2427  0.2942 -0.9910
  540SOL     OW 4969   3.045   0.035   5.141 -0.7135 -0.2815  0.0804
  540SOL    HW1 4970   3.114   0.106   5.158 -1.7268  0.3207  2.0628
  540SOL    HW2 4971   2.991   0.060   5.061 -0.4561  0.7402  0.2059
  541SOL     OW 4972   4.444   4.482   1.900  0.1248 -0.1012 -0.4995
  541SOL    HW1 4973   4.499   4.563   1.922  1.4231 -1.0732 -0.0244
  541SOL    HW2 4974   4.353   4.511   1.872  0.0458  1.4702  1.1266
  542SOL     OW 4975   0.706   2.186   2.412  0.0298 -0.6555 -0.4247
  542SOL    HW1 4976   0.769   2.159   2.484  0.3589 -0.0424 -0.4779
  542SOL    HW2 4977   0.754   2.242   2.345 -0.9028  1.1572  0.3505
  543SOL     OW 4978   1.024   1.850   7.821  0.2345 -0.0856  0.1378
  543SOL    HW1 4979   1.063   1.933   7.781  2.6636 -1.5164 -0.6583
  543SOL    HW2 4980   0.976   1.797   7.751  1.2113 -0.7410 -0.0564
  544SOL     OW 4981   2.408   1.909   1.080 -0.0521  0.5016 -0.1218
  544SOL    HW1 4982   2.318   1.944   1.054  0.4294  2.2271  0.3527
  544SOL    HW2 4983   2.429   1.938   1.174  1.2058  0.6117 -0.4193
  545SOL     OW 4984   4.136   1.905   4.560  0.4020 -0.0721 -0.2881
  545SOL    HW1 4985   4.037   1.913   4.568  0.3315  0.4303 -1.5159
  545SOL    HW2 4986   4.173   1.864   4.644 -0.3817  3.4324  2.0233
  546SOL     OW 4987   2.816   4.978   3.207  0.0594 -0.3697 -0.0568
  546SOL    HW1 4988   2.802   4.951   3.302  0.7515 -1.7191 -0.3105
  546SOL    HW2 4989   2.851   0.094   3.204 -3.2897  1.0602  0.8121
  547SOL     OW 4990   3.567   4.954   2.240 -0.2447 -0.1869 -0.5980
  547SOL    HW1 4991   3.649   0.030   2.223  0.1440 -0.6179 -0.1143
  547SOL    HW2 4992   3.568   4.873   2.181 -1.2005  0.6959 -1.8827
  548SOL     OW 4993   4.666   1.721   6.494 -0.0485  0.0198 -0.0316
  548SOL    HW1 4994   4.672   1.794   6.562  0.0363  0.4909 -0.5354
  548SOL    HW2 4995   4.596   1.743   6.426 -0.2964 -0.5570  0.0346
  549SOL     OW 4996   0.774   3.386   2.324 -0.3039  0.0778  0.0084
  549SOL    HW1 4997   0.804   3.316   2.389  1.3427  0.7230 -0.0213
  549SOL    HW2 4998   0.775   3.348   2.231 -0.6089 -0.2146  0.1220
  550SOL     OW 4999   4.021   2.385   3.965  0.6011  0.3986  0.6272
  550SOL    HW1 5000   4.098   2.449   3.962  1.5910 -0.7377  0.8165
  550SOL    HW2 5001   4.056   2.293   3.983 -0.9536  0.0899  2.2882
  551SOL     OW 5002   4.521   1.684   2.171 -0.0635  0.1728  0.6218
  551SOL    HW1 5003   4.556   1.737   2.248  3.6816  0.8691 -1.3231
  551SOL    HW2 5004   4.520   1.740   2.089  2.9527 -2.2318 -1.2766
  552SOL     OW 5005   4.639   4.436   7.277  0.3340 -0.0731  0.3911
  552SOL    HW1 5006   4.720   4.379   7.263  0.7987  0.6197  0.2359
  552SOL    HW2 5007   4.586   4.399   7.354  0.9485 -0.3593  0.6882
  553SOL     OW 5008   2.651   4.683   6.844 -0.1925 -0.0706 -0.0357
  553SOL    HW1 5009   2.700   4.752   6.791 -0.6722  0.5976  0.3724
  553SOL    HW2 5010   2.581   4.728   6.899 -1.0703 -0.9753 -0.3924
  554SOL     OW 5011   4.959   4.015   7.189 -0.5879  0.0465 -0.1100
  554SOL    HW1 5012   0.014   3.956   7.262 -0.3183  1.3923  0.8870
  554SOL    HW2 5013   0.057   4.037   7.127 -0.2531  0.7814  0.5401
  555SOL     OW 5014   4.331   0.356   7.882  0.2602  0.5172 -0.3690
  555SOL    HW1 5015   4.289   0.360   0.007  1.2019  2.7141  0.0595
  555SOL    HW2 5016   4.269   0.394   7.814  1.0188  2.7146  0.0809
  556SOL     OW 5017   2.436   3.476   7.227 -0.1717 -1.3026 -0.1513
  556SOL    HW1 5018   2.416   3.433   7.139 -0.1221 -1.3819 -0.1236
  556SOL    HW2 5019   2.356   3.472   7.285 -0.0108 -1.8211  0.0418
  557SOL     OW 5020   0.403   3.409   4.182 -0.0222 -0.5048 -0.0387
  557SOL    HW1 5021   0.460   3.423   4.101 -0.2236  1.4897  0.0923
  557SOL    HW2 5022   0.431   3.474   4.253 -0.8519 -1.1767  0.9227
  558SOL     OW 5023   0.594   0.932   6.126  0.5220 -0.6463  0.2205
  558SOL    HW1 5024   0.639   0.847   6.155  0.8629  0.0396  1.8499
  558SOL    HW2 5025   0.663   1.004   6.116  0.1075 -0.2926 -0.1081
  559SOL     OW 5026   3.868   0.210   7.046 -0.1220  0.1958  0.1582
  559SOL    HW1 5027   3.966   0.198   7.063 -0.2207  0.3122  0.8486
  559SOL    HW2 5028   3.819   0.203   7.132 -0.9313 -1.6911 -0.4159
  560SOL     OW 5029   2.437   3.026   6.989  0.5468 -0.0079  0.0684
  560SOL    HW1 5030   2.478   3.002   7.077 -0.8367 -0.9115  0.4976
  560SOL    HW2 5031   2.497   2.994   6.915  1.0951 -0.4093  0.6724
  561SOL     OW 5032   2.837   4.489   1.742  0.1920  0.0846  0.2102
  561SOL    HW1 5033   2.850   4.580   1.704 -1.9772  0.2471 -0.2784
  561SOL    HW2 5034   2.808   4.496   1.838  0.0805 -0.0917  0.1908
  562SOL     OW 5035   2.093   2.575   0.340  0.1838  0.1384 -0.2192
  562SOL    HW1 5036   2.147   2.616   0.414 -0.2571  0.5705 -0.1354
  562SOL    HW2 5037   2.147   2.503   0.297  0.9742  0.7867 -0.3531
  563SOL     OW 5038   4.108   4.121   2.216  0.3404 -0.6725 -0.0078
  563SOL    HW1 5039   4.035   4.061   2.249  0.3678 -0.2587  0.8162
  563SOL    HW2 5040   4.115   4.201   2.275  0.9120 -0.2963 -0.5688
  564SOL     OW 5041   1.633   1.334   0.411 -0.1068  0.2953 -0.2483
  564SOL    HW1 5042   1.541   1.362   0.383  0.2415 -0.4401 -2.2658
  564SOL    HW2 5043   1.627   1.284   0.498 -1.3104  2.1126  0.7887
  565SOL     OW 5044   2.976   0.876   1.321  0.2409  0.3774 -0.6159
  565SOL    HW1 5045   2.994   0.931   1.240  1.2524  3.0347  1.2372
  565SOL    HW2 5046   3.014   0.784   1.309 -0.7100  0.2744 -3.5137
  566SOL     OW 5047   0.536   4.099   4.441 -0.5939  0.5146 -0.0905
  566SOL    HW1 5048   0.458   4.100   4.504 -0.2662  0.8360  0.3107
  566SOL    HW2 5049   0.621   4.087   4.492 -0.5177 -2.0201 -0.6904
  567SOL     OW 5050   0.692   0.707   1.888 -0.1097  0.4861  0.2464
  567SOL    HW1 5051   0.782   0.702   1.846  0.5566  0.9689  1.5561
  567SOL    HW2 5052   0.629   0.753   1.826 -0.3920 -2.7656 -2.1113
  568SOL     OW 5053   2.952   0.635   1.688  0.2391  0.3506  0.3477
  568SOL    HW1 5054   2.907   0.723   1.707 -0.9140 -0.3886  1.1364
  568SOL    HW2 5055   2.936   0.572   1.763 -0.7038 -1.2252 -1.1141
  569SOL     OW 5056   0.485   1.087   1.910  0.4313  0.2888  0.4954
  569SOL    HW1 5057   0.530   1.139   1.983  0.3641  2.2316 -0.7786
  569SOL    HW2 5058   0.447   1.150   1.843 -2.6286 -1.3409  0.5422
  570SOL     OW 5059   2.054   2.198   1.078 -0.0332 -0.3477  0.1846
  570SOL    HW1 5060   1.965   2.159   1.058 -0.0523 -0.7510  0.9785
  570SOL    HW2 5061   2.071   2.277   1.019 -0.9386 -0.2285  0.0735
  571SOL     OW 5062   1.529   0.887   1.149 -0.2654  0.5482  0.1196
  571SOL    HW1 5063   1.464   0.960   1.170 -0.3288  0.9399 -1.3198
  571SOL    HW2 5064   1.487   0.798   1.164 -0.0195  0.7546  2.4150
  572SOL     OW 5065   4.279   0.392   5.436  0.1605  0.0997 -0.0117
  572SOL    HW1 5066   4.182   0.383   5.457  0.1123  0.1712 -0.2030
  572SOL    HW2 5067   4.290   0.437   5.347  0.3254 -1.8857 -1.0703
  573SOL     OW 5068   2.702   4.186   5.253  0.4400 -0.2844 -0.0902
  573SOL    HW1 5069   2.771   4.192   5.181 -0.5246  0.3827 -0.9703
  573SOL    HW2 5070   2.671   4.091   5.261 -0.3703 -0.1492 -1.4420
  574SOL     OW 5071   2.592   0.125   4.377  0.2030 -0.0277  0.1994
  574SOL    HW1 5072   2.577   0.219   4.346 -0.4209  0.5457  2.1103
  574SOL    HW2 5073   2.521   0.065   4.339 -0.2445  0.5384  0.1333
  575SOL     OW 5074   3.309   0.028   1.079 -0.2485  0.5838  0.3562
  575SOL    HW1 5075   3.326   0.113   1.129  1.3165 -0.6402  2.0561
  575SOL    HW2 5076   3.355   4.931   1.125 -0.5585 -1.0176 -1.7771
  576SOL     OW 5077   1.243   4.268   0.903 -0.0117  0.0562 -0.1216
  576SOL    HW1 5078   1.341   4.283   0.912 -0.0329  0.1466 -0.0483
  576SOL    HW2 5079   1.198   4.353   0.876  0.0206 -0.1510 -0.8491
  577SOL     OW 5080   2.498   4.883   7.110 -0.0328  0.0567 -0.0523
  577SOL    HW1 5081   2.402   4.907   7.119  0.1627  1.1264 -0.6391
  577SOL    HW2 5082   2.530   4.840   7.194 -0.5302  1.4601  0.8854
  578SOL     OW 5083   4.183   4.302   3.223 -0.5604 -0.5041 -0.0878
  578SOL    HW1 5084   4.283   4.304   3.218 -0.5002 -1.5130  0.4190
  578SOL    HW2 5085   4.149   4.222   3.173 -1.1738  0.2111 -0.8525
  579SOL     OW 5086   0.852   2.659   3.531  0.4805 -0.1506  0.7086
  579SOL    HW1 5087   0.895   2.659   3.621 -1.8540  1.5087  1.9451
  579SOL    HW2 5088   0.877   2.742   3.482  0.4521 -0.2466  0.5311
  580SOL     OW 5089   2.695   1.874   6.665 -0.2538 -0.3982  0.3269
  580SOL    HW1 5090   2.790   1.863   6.635  0.1528  1.7957  0.6454
  580SOL    HW2 5091   2.642   1.919   6.593 -0.3517  0.8824  1.1727
  581SOL     OW 5092   0.176   1.845   4.858  0.5606  0.4953  0.0013
  581SOL    HW1 5093   0.233   1.913   4.902  0.4413  0.0374  0.8962
  581SOL    HW2 5094   0.231   1.791   4.795  0.4882  1.9158 -1.3320
  582SOL     OW 5095   4.524   4.254   0.558  0.4934  0.3054 -0.0944
  582SOL    HW1 5096   4.429   4.238   0.532  0.3078 -0.0682  0.7541
  582SOL    HW2 5097   4.561   4.330   0.506  0.0653 -0.2208 -1.2027
  583SOL     OW 5098   2.617   0.833   0.211  0.3291 -0.4477  0.1849
  583SOL    HW1 5099   2.646   0.926   0.190  0.0724 -0.7279 -1.5312
  583SOL    HW2 5100   2.518   0.825   0.197  0.3528 -0.9958  0.3033
  584SOL     OW 5101   2.077   0.367   4.799  0.1481  0.5712  0.3528
  584SOL    HW1 5102   2.037   0.290   4.848  1.0694 -1.0547 -1.3286
  584SOL    HW2 5103   2.068   0.450   4.855  2.2790 -1.3325  3.8475
  585SOL     OW 5104   0.052   0.783   6.000 -0.0360  0.5800 -0.7078
  585SOL    HW1 5105   0.109   0.713   6.042 -0.0057  0.7683 -0.4279
  585SOL    HW2 5106   0.046   0.767   5.902  2.3835  1.8632 -1.1356
  586SOL     OW 5107   3.111   0.618   1.284  0.0346  0.1595  0.5276
  586SOL    HW1 5108   3.164   0.612   1.369 -0.2161  0.2080  0.6906
  586SOL    HW2 5109   3.121   0.534   1.232  1.6779  0.8392 -0.2860
  587SOL     OW 5110   0.688   0.420   5.160  0.3482  0.4283  0.5150
  587SOL    HW1 5111   0.712   0.495   5.098 -0.0522  0.3509  0.2639
  587SOL    HW2 5112   0.693   0.333   5.111  0.7963  0.2881  0.8019
  588SOL     OW 5113   0.056   1.862   7.461 -0.2093 -0.2126 -0.2310
  588SOL    HW1 5114   0.047   1.922   7.540 -3.6767  2.4890 -2.3873
  588SOL    HW2 5115   0.114   1.906   7.392 -0.6255 -0.5532 -0.8083
  589SOL     OW 5116   2.579   3.638   0.715  0.0387 -0.5483 -0.5326
  589SOL    HW1 5117   2.495   3.691   0.702 -0.1386 -1.0001 -1.2767
  589SOL    HW2 5118   2.650   3.698   0.750 -0.5853 -0.1528  0.0948
  590SOL     OW 5119   0.148   2.160   6.985  0.5141 -0.1737 -0.4725
  590SOL    HW1 5120   0.216   2.234   6.978  0.8170 -0.3278  0.6180
  590SOL    HW2 5121   0.179   2.093   7.053 -0.7695 -0.2123  0.1059
  591SOL     OW 5122   1.478   1.152   6.905 -0.4496  0.4764 -0.1234
  591SOL    HW1 5123   1.566   1.168   6.949 -0.7151  1.9320 -0.1009
  591SOL    HW2 5124   1.486   1.073   6.844  1.1152  1.1242 -0.8074
  592SOL     OW 5125   2.960   4.148   0.515 -0.1642 -0.7085 -0.0184
  592SOL    HW1 5126   2.952   4.229   0.457  0.5453 -2.1352 -2.2686
  592SOL    HW2 5127   2.906   4.073   0.475  0.6272 -1.8579  0.9782
  593SOL     OW 5128   4.614   4.394   3.794  0.2758  0.2229 -0.0121
  593SOL    HW1 5129   4.686   4.357   3.734  0.5965  1.1289 -0.2103
  593SOL    HW2 5130   4.543   4.435   3.737  0.7390  1.3767  0.2084
  594SOL     OW 5131   4.423   1.117   1.478 -0.2942  0.3936  0.2522
  594SOL    HW1 5132   4.519   1.090   1.476  0.2571  2.0457  1.6539
  594SOL    HW2 5133   4.406   1.183   1.405 -0.2922  0.3227  0.1876
  595SOL     OW 5134   3.167   0.922   0.130 -0.0970 -0.6115  0.0022
  595SOL    HW1 5135   3.139   0.912   0.226 -1.7514 -1.9841 -0.5622
  595SOL    HW2 5136   3.248   0.979   0.125  0.5062 -1.1552  2.2870
  596SOL     OW 5137   1.683   1.132   7.459  0.0996  0.0207 -0.1958
  596SOL    HW1 5138   1.726   1.086   7.381  0.9478 -0.9952  0.8440
  596SOL    HW2 5139   1.754   1.174   7.516 -0.5567  1.2674 -0.2558
  597SOL     OW 5140   0.156   0.486   3.270  0.1640  0.0719  0.0108
  597SOL    HW1 5141   0.102   0.483   3.354 -1.9995 -2.5106 -1.3181
  597SOL    HW2 5142   0.253   0.495   3.293 -0.4710  0.8796  2.6774
  598SOL     OW 5143   3.481   0.756   1.081 -0.3748 -0.0971 -0.3200
  598SOL    HW1 5144   3.462   0.843   1.127 -0.7397 -0.6301  0.5840
  598SOL    HW2 5145   3.580   0.747   1.066  0.0779 -0.8728  2.4839
  599SOL     OW 5146   0.290   0.172   7.158  0.2000  0.1808  0.0807
  599SOL    HW1 5147   0.250   0.204   7.073 -0.3288 -0.9556 -0.1200
  599SOL    HW2 5148   0.281   0.242   7.229 -0.0860  0.8129 -0.5811
  600SOL     OW 5149   1.351   1.888   6.854 -0.6801  0.6371  0.0861
  600SOL    HW1 5150   1.346   1.883   6.754  0.9841 -2.2500  0.0305
  600SOL    HW2 5151   1.284   1.825   6.893 -1.4595  1.8992  0.8485
  601SOL     OW 5152   3.464   2.919   6.950  0.1123  0.1241 -0.0687
  601SOL    HW1 5153   3.485   2.885   6.859  1.2136  0.0270  0.2096
  601SOL    HW2 5154   3.526   2.994   6.973  0.9769 -0.9350  1.2279
  602SOL     OW 5155   4.977   0.734   5.739 -0.3367  0.1000  0.3126
  602SOL    HW1 5156   0.030   0.747   5.645  1.5851  0.6392  0.9842
  602SOL    HW2 5157   4.877   0.742   5.741 -0.4526 -0.1399 -1.6981
  603SOL     OW 5158   4.184   3.757   6.085  0.1434  0.0113 -0.1994
  603SOL    HW1 5159   4.218   3.770   5.992 -1.1647 -0.3577 -0.7617
  603SOL    HW2 5160   4.107   3.818   6.101  1.3511  1.2245  1.2303
  604SOL     OW 5161   1.245   3.516   0.538  0.1207 -0.1908 -0.0278
  604SOL    HW1 5162   1.201   3.583   0.598 -0.0682  0.1848 -0.5819
  604SOL    HW2 5163   1.204   3.521   0.447  1.0745 -0.0766 -0.4590
  605SOL     OW 5164   1.931   2.101   7.231 -0.5313  0.1793 -0.3984
  605SOL    HW1 5165   2.008   2.145   7.185  0.4695  0.3521  1.3835
  605SOL    HW2 5166   1.865   2.170   7.260 -0.1351  0.2804  0.2710
  606SOL     OW 5167   3.927   2.904   2.427 -0.2156  0.2886 -0.5604
  606SOL    HW1 5168   3.904   2.986   2.374  3.5737  0.6938 -1.9055
  606SOL    HW2 5169   3.930   2.926   2.524 -1.7406  1.0276 -0.6565
  607SOL     OW 5170   2.475   4.900   5.128 -0.3313 -0.0158 -0.0289
  607SOL    HW1 5171   2.425   4.846   5.061 -1.7043  0.0431  0.9033
  607SOL    HW2 5172   2.414   4.968   5.168  1.1830  1.8286 -0.6971
  608SOL     OW 5173   3.200   1.852   7.556 -0.2444 -0.0926 -0.2105
  608SOL    HW1 5174   3.245   1.852   7.466 -0.3994  0.1896 -0.2884
  608SOL    HW2 5175   3.249   1.790   7.617 -1.4738 -2.0614 -1.1396
  609SOL     OW 5176   2.924   1.927   6.895  0.6166  0.4519 -0.5720
  609SOL    HW1 5177   3.009   1.916   6.947 -0.5273 -1.8333  0.9446
  609SOL    HW2 5178   2.929   1.873   6.811  0.9959  1.0949 -0.9750
  610SOL     OW 5179   1.349   4.868   3.625 -0.3218 -0.4403 -0.3944
  610SOL    HW1 5180   1.437   4.848   3.582  0.7234 -3.1857  2.5727
  610SOL    HW2 5181   1.360   4.945   3.688  0.8751 -2.3016  1.8807
  611SOL     OW 5182   1.141   3.753   7.734  0.0099 -0.3801 -0.1330
  611SOL    HW1 5183   1.089   3.816   7.677  1.3000 -0.2115 -1.1685
  611SOL    HW2 5184   1.118   3.769   7.830  0.3392  1.7129 -0.3548
  612SOL     OW 5185   2.467   4.728   5.978 -0.1512  0.5285 -0.2883
  612SOL    HW1 5186   2.417   4.778   5.907 -1.4972  0.6428  0.7003
  612SOL    HW2 5187   2.459   4.777   6.065  2.0417  0.7537 -0.1500
  613SOL     OW 5188   0.421   3.623   5.583 -0.4537  0.0823  0.2293
  613SOL    HW1 5189   0.345   3.561   5.601  0.1147 -0.5214  0.5906
  613SOL    HW2 5190   0.487   3.617   5.657 -0.6446  1.5403  0.5458
  614SOL     OW 5191   1.022   4.689   6.080  0.1359 -0.7708  0.5133
  614SOL    HW1 5192   0.990   4.782   6.102  0.1585 -1.0877  1.9652
  614SOL    HW2 5193   1.121   4.690   6.067  0.4975 -0.9654  2.8947
  615SOL     OW 5194   1.258   0.544   2.656  0.7646  0.6847  0.3164
  615SOL    HW1 5195   1.305   0.484   2.720  1.8506  0.5681 -0.5563
  615SOL    HW2 5196   1.183   0.495   2.612  0.9825  0.2911  0.3845
  616SOL     OW 5197   2.817   0.468   3.005 -0.0176 -0.1668 -0.2400
  616SOL    HW1 5198   2.905   0.500   2.971  0.2462 -0.6129  0.0182
  616SOL    HW2 5199   2.749   0.542   2.997  0.8978  0.9397  1.5746
  617SOL     OW 5200   3.995   0.078   4.114  0.0187 -0.4677 -0.1959
  617SOL    HW1 5201   4.068   0.143   4.090  0.7839 -0.4946  1.8925
  617SOL    HW2 5202   3.908   0.111   4.078  0.6458  0.8853 -0.5358
  618SOL     OW 5203   4.232   2.919   2.321 -0.1201 -0.4774  0.3204
  618SOL    HW1 5204   4.214   2.872   2.408  0.9926  0.3241  1.0130
  618SOL    HW2 5205   4.144   2.940   2.277 -0.6629 -2.2726  0.4646
  619SOL     OW 5206   4.097   1.885   0.076 -0.0235  0.5087 -0.5135
  619SOL    HW1 5207   4.089   1.857   7.945  0.5884  0.3465 -0.5233
  619SOL    HW2 5208   4.006   1.890   0.117 -0.2635  0.1954 -0.9965
  620SOL     OW 5209   4.911   3.494   7.916  0.6934 -0.2161  0.2787
  620SOL    HW1 5210   4.941   3.532   0.039 -1.6616  0.3858  0.8992
  620SOL    HW2 5211   4.851   3.416   7.932 -0.8052  0.6865 -0.7188
  621SOL     OW 5212   1.978   4.276   7.938 -0.4814 -0.3097 -0.0745
  621SOL    HW1 5213   2.058   4.330   7.965 -0.6010 -0.4510  0.5874
  621SOL    HW2 5214   1.899   4.337   7.926 -0.8828 -0.4274  1.7206
  622SOL     OW 5215   0.403   4.439   3.328 -0.0940 -0.5557 -1.2533
  622SOL    HW1 5216   0.374   4.464   3.236  0.7459 -0.2699 -1.4458
  622SOL    HW2 5217   0.480   4.496   3.356 -0.8517 -0.0798 -0.0429
  623SOL     OW 5218   2.515   0.322   0.695 -0.1176 -0.1250  0.6041
  623SOL    HW1 5219   2.431   0.276   0.665 -0.4149  0.8881 -0.1618
  623SOL    HW2 5220   2.592   0.258   0.687 -0.8592 -1.2321  1.7946
  624SOL     OW 5221   4.321   1.365   2.890  0.0583 -0.1632  0.9296
  624SOL    HW1 5222   4.401   1.419   2.918 -1.3059  2.7333 -0.3605
  624SOL    HW2 5223   4.342   1.317   2.805  1.2743 -1.7623  2.0621
  625SOL     OW 5224   1.523   4.183   3.978  0.3783  0.0445  0.1818
  625SOL    HW1 5225   1.613   4.152   3.948  0.7871  1.6347 -0.3283
  625SOL    HW2 5226   1.491   4.124   4.052  1.2976 -1.2727 -0.4351
  626SOL     OW 5227   4.797   3.999   6.017 -0.0413 -0.4155  0.4643
  626SOL    HW1 5228   4.861   4.068   5.983 -0.2403  0.7051  2.2385
  626SOL    HW2 5229   4.723   3.987   5.951  1.1795 -0.6215 -0.9119
  627SOL     OW 5230   0.827   1.883   0.831 -0.4691 -0.0231  0.0749
  627SOL    HW1 5231   0.902   1.895   0.897  0.7670  0.0846 -1.2967
  627SOL    HW2 5232   0.813   1.968   0.781  0.5320 -0.8738 -1.7312
  628SOL     OW 5233   2.048   0.432   0.317  0.0090 -0.2241 -0.0286
  628SOL    HW1 5234   1.949   0.445   0.326  0.1061  1.9165 -1.4272
  628SOL    HW2 5235   2.075   0.444   0.222  1.9944  2.6421  0.7686
  629SOL     OW 5236   0.552   3.829   5.224 -0.2023  0.1734  0.5589
  629SOL    HW1 5237   0.506   3.818   5.136 -1.3917  1.9649  0.9050
  629SOL    HW2 5238   0.534   3.748   5.281  1.6938 -1.6513 -1.2296
  630SOL     OW 5239   1.088   0.323   3.762 -0.1773 -0.0651 -0.2699
  630SOL    HW1 5240   1.005   0.296   3.810  0.2871  1.2007  1.3285
  630SOL    HW2 5241   1.066   0.386   3.688 -0.7378 -0.6407 -0.5976
  631SOL     OW 5242   4.564   1.339   5.825 -0.2744  0.0715  0.0425
  631SOL    HW1 5243   4.662   1.329   5.843 -0.4165 -1.2231  0.1837
  631SOL    HW2 5244   4.542   1.296   5.738 -0.4012  2.1219 -0.9784
  632SOL     OW 5245   4.354   4.046   2.436 -0.5217 -0.2001 -0.2781
  632SOL    HW1 5246   4.379   4.102   2.356  0.9112  1.5357  1.2974
  632SOL    HW2 5247   4.275   4.087   2.481 -0.0215  0.0426  0.3805
  633SOL     OW 5248   4.376   4.088   6.152  0.6387 -0.1313 -0.2435
  633SOL    HW1 5249   4.356   4.056   6.059 -0.6803 -2.4800  0.7627
  633SOL    HW2 5250   4.474   4.097   6.164  0.8645 -0.6178 -1.6170
  634SOL     OW 5251   2.161   1.382   4.828  0.1182  0.1291  0.6847
  634SOL    HW1 5252   2.231   1.312   4.814 -0.0452  0.2058 -0.7566
  634SOL    HW2 5253   2.137   1.422   4.739 -0.5204  1.3042  1.3680
  635SOL     OW 5254   1.363   2.216   6.957 -0.4807  0.0733 -0.0720
  635SOL    HW1 5255   1.386   2.244   6.864  1.2930  2.1043  0.8847
  635SOL    HW2 5256   1.432   2.152   6.991  0.3259  1.2871  0.6549
  636SOL     OW 5257   0.396   4.429   5.844  0.4896  0.3395  0.6262
  636SOL    HW1 5258   0.309   4.477   5.852 -0.0168 -0.6682  1.4131
  636SOL    HW2 5259   0.456   4.454   5.920  0.5917  0.4427  0.5128
  637SOL     OW 5260   1.658   4.734   3.679 -0.5511 -0.1535  0.0719
  637SOL    HW1 5261   1.704   4.817   3.649  2.0012 -1.0723  1.1552
  637SOL    HW2 5262   1.645   4.737   3.778 -0.1574 -1.1486  0.1632
  638SOL     OW 5263   3.445   0.165   3.596  0.1268 -0.3141  0.0378
  638SOL    HW1 5264   3.430   0.264   3.587 -2.3395 -0.5537  0.7106
  638SOL    HW2 5265   3.448   0.141   3.693  0.2245 -0.9475 -0.1218
  639SOL     OW 5266   0.367   4.512   7.752  0.2386 -0.3007  0.7458
  639SOL    HW1 5267   0.435   4.576   7.716  0.2755 -1.0678 -0.6013
  639SOL    HW2 5268   0.414   4.436   7.797  0.2339 -0.1798  0.9569
  640SOL     OW 5269   0.060   3.570   0.980 -0.0988  0.8948 -0.1611
  640SOL    HW1 5270   4.955   3.546   0.929 -1.0624  0.5657  1.4882
  640SOL    HW2 5271   0.106   3.487   1.010 -0.1533  1.0825  0.4483
  641SOL     OW 5272   1.515   3.914   0.582 -0.2324  0.2596  0.6322
  641SOL    HW1 5273   1.499   4.010   0.558  1.0856  0.5019  0.5905
  641SOL    HW2 5274   1.486   3.898   0.677  0.0791  0.8599  0.8350
  642SOL     OW 5275   3.468   4.839   1.229  0.2216 -0.8628 -0.3636
  642SOL    HW1 5276   3.539   4.863   1.296  0.4000 -0.5685 -0.6496
  642SOL    HW2 5277   3.391   4.796   1.275 -0.6512  1.3425  0.3747
  643SOL     OW 5278   4.249   1.262   5.416 -0.4907  0.3656  0.4340
  643SOL    HW1 5279   4.187   1.277   5.493  0.1950  0.7938  0.9029
  643SOL    HW2 5280   4.309   1.341   5.405 -1.3899  0.8593 -1.3048
  644SOL     OW 5281   4.062   3.586   2.487 -0.5757 -0.2637 -0.3647
  644SOL    HW1 5282   4.158   3.590   2.461 -0.8223  0.4498 -1.2358
  644SOL    HW2 5283   4.040   3.664   2.546  0.0814 -2.0978  2.5148
  645SOL     OW 5284   3.462   2.768   7.179 -0.0391  0.2734  0.5592
  645SOL    HW1 5285   3.529   2.694   7.175 -0.1227  0.1577  1.2411
  645SOL    HW2 5286   3.461   2.816   7.091  0.9655  0.3018  0.5472
  646SOL     OW 5287   0.180   1.379   6.726  0.4958 -0.0073 -0.1005
  646SOL    HW1 5288   0.234   1.331   6.656  2.2792  1.0914  0.4658
  646SOL    HW2 5289   0.191   1.477   6.714 -3.7442  0.4922 -1.7712
  647SOL     OW 5290   1.204   2.812   2.123 -0.1020  0.5932  0.9579
  647SOL    HW1 5291   1.256   2.802   2.038  0.7668  0.8547  1.4485
  647SOL    HW2 5292   1.138   2.886   2.112 -0.1447  0.4844  0.4405
  648SOL     OW 5293   0.484   2.622   2.095  0.3439 -0.3849 -0.4245
  648SOL    HW1 5294   0.556   2.564   2.056 -1.2930 -0.7959 -3.1256
  648SOL    HW2 5295   0.501   2.717   2.070  0.9405 -0.2216  0.5862
  649SOL     OW 5296   1.315   3.118   2.769 -0.2116 -0.4729  0.2668
  649SOL    HW1 5297   1.276   3.039   2.817 -3.0618 -0.1156 -1.2999
  649SOL    HW2 5298   1.360   3.086   2.685  0.2704 -0.5920  0.5664
  650SOL     OW 5299   1.135   1.870   4.121 -0.4334 -0.1739 -0.1881
  650SOL    HW1 5300   1.065   1.940   4.106 -0.8613 -0.1647  1.5496
  650SOL    HW2 5301   1.131   1.840   4.216  1.5243 -0.6379 -0.2064
  651SOL     OW 5302   0.627   1.880   5.754  0.4591  0.6912 -0.3122
  651SOL    HW1 5303   0.592   1.868   5.847  1.9515 -2.7569 -0.0320
  651SOL    HW2 5304   0.720   1.916   5.757  0.5483  0.4757 -0.4473
  652SOL     OW 5305   3.548   4.315   7.709  0.0532 -0.4777  0.3944
  652SOL    HW1 5306   3.486   4.393   7.699  0.8377  0.8083  3.9581
  652SOL    HW2 5307   3.640   4.342   7.682 -0.0343 -0.8774 -0.3379
  653SOL     OW 5308   3.130   2.715   7.225 -0.2945 -0.6973 -0.2657
  653SOL    HW1 5309   3.172   2.640   7.173 -3.0078 -2.5753  0.0425
  653SOL    HW2 5310   3.125   2.689   7.321 -2.3107 -0.6827 -0.3336
  654SOL     OW 5311   0.420   1.782   2.327 -0.1503  0.2832 -0.1821
  654SOL    HW1 5312   0.437   1.798   2.424 -0.9621  0.1909 -0.0229
  654SOL    HW2 5313   0.419   1.683   2.309 -0.0552  0.2990 -0.2736
  655SOL     OW 5314   0.887   4.737   2.468 -0.1121  0.2460  0.2816
  655SOL    HW1 5315   0.927   4.708   2.381 -2.0881  3.0845 -1.7447
  655SOL    HW2 5316   0.956   4.786   2.521  0.1104  2.2446 -1.7030
  656SOL     OW 5317   0.220   2.086   2.062 -0.0375  0.1421  0.4095
  656SOL    HW1 5318   0.285   2.161   2.057 -2.2642  2.1501 -1.2968
  656SOL    HW2 5319   0.127   2.123   2.056 -1.4178 -2.5332  2.9209
  657SOL     OW 5320   4.954   3.648   2.255 -0.2542 -0.3842  1.0978
  657SOL    HW1 5321   4.870   3.645   2.201 -0.7754 -0.2068  1.8807
  657SOL    HW2 5322   4.931   3.663   2.351  0.6622 -0.5711  1.3549
  658SOL     OW 5323   2.960   4.797   4.753  0.4747 -0.1810 -0.0705
  658SOL    HW1 5324   2.881   4.850   4.783 -0.5525 -1.1434 -0.9955
  658SOL    HW2 5325   3.039   4.858   4.742 -0.5991  1.1259 -0.8664
  659SOL     OW 5326   1.112   3.354   6.746 -0.0650 -0.5618 -0.3419
  659SOL    HW1 5327   1.148   3.389   6.660 -1.2087  1.5493 -0.0218
  659SOL    HW2 5328   1.082   3.430   6.804  2.0089 -1.7837  2.6116
  660SOL     OW 5329   4.165   0.895   4.821 -0.0149 -0.0668  0.0173
  660SOL    HW1 5330   4.246   0.904   4.879 -1.0285 -1.3485  1.7249
  660SOL    HW2 5331   4.086   0.934   4.868 -0.9950 -1.7756 -0.1346
  661SOL     OW 5332   2.072   0.122   7.707  0.1840  0.2097 -0.1516
  661SOL    HW1 5333   2.117   0.189   7.648 -0.4896  0.1116 -0.7932
  661SOL    HW2 5334   2.137   0.087   7.774  0.9391  0.3829 -0.7852
  662SOL     OW 5335   1.907   4.236   6.095  0.1606 -0.2527  0.3155
  662SOL    HW1 5336   1.819   4.281   6.109 -0.3639 -1.0551 -0.3682
  662SOL    HW2 5337   1.900   4.140   6.119  1.2649 -0.0153  1.6985
  663SOL     OW 5338   4.504   1.460   6.445 -0.5836  0.4897 -0.0535
  663SOL    HW1 5339   4.480   1.363   6.444  1.5118 -0.0790 -1.1082
  663SOL    HW2 5340   4.421   1.515   6.455 -1.8027 -1.3906  0.7565
  664SOL     OW 5341   0.076   4.355   4.025  0.3130  0.1211 -0.3502
  664SOL    HW1 5342   0.109   4.420   4.093 -0.4803  0.4679 -0.2817
  664SOL    HW2 5343   0.106   4.384   3.934  0.8311  0.0084 -0.2198
  665SOL     OW 5344   4.909   2.428   0.592 -0.3240  0.1195 -0.1825
  665SOL    HW1 5345   4.942   2.406   0.684 -2.0410 -1.1563  0.1784
  665SOL    HW2 5346   4.847   2.507   0.596  0.3377  0.6627 -0.4119
  666SOL     OW 5347   4.599   3.685   5.512  0.1253 -0.2948  0.0993
  666SOL    HW1 5348   4.689   3.651   5.542 -0.0823  0.9541  2.4012
  666SOL    HW2 5349   4.609   3.732   5.425  1.5264 -1.0032 -0.1598
  667SOL     OW 5350   0.443   1.804   5.440 -0.2128 -0.7563 -0.5852
  667SOL    HW1 5351   0.428   1.781   5.344 -1.5813 -2.7241  0.0347
  667SOL    HW2 5352   0.402   1.892   5.461 -1.9743 -1.3650 -1.3096
  668SOL     OW 5353   0.187   2.475   5.135 -0.1677 -0.0257  0.3456
  668SOL    HW1 5354   0.220   2.399   5.079 -2.6309 -0.6101 -0.4227
  668SOL    HW2 5355   0.216   2.562   5.095  1.4311 -0.5060  0.4128
  669SOL     OW 5356   4.289   1.780   7.196 -0.6975 -0.4248 -0.2922
  669SOL    HW1 5357   4.210   1.750   7.249 -0.0153 -0.5999  0.6699
  669SOL    HW2 5358   4.282   1.878   7.177 -1.6461 -0.6468 -1.1346
  670SOL     OW 5359   0.998   0.329   5.188 -0.1127 -0.2097 -0.4200
  670SOL    HW1 5360   1.061   0.258   5.155  0.3124  0.6023 -1.3816
  670SOL    HW2 5361   0.963   0.381   5.111  0.1174  1.0809  0.3274
  671SOL     OW 5362   2.356   4.733   4.965 -0.0751  0.2519  0.3965
  671SOL    HW1 5363   2.276   4.742   4.906  0.0365 -2.2162 -0.2183
  671SOL    HW2 5364   2.337   4.666   5.037  1.2362  0.1239  0.6378
  672SOL     OW 5365   1.588   4.038   2.768  0.1249 -0.2403  0.2631
  672SOL    HW1 5366   1.531   3.998   2.841 -0.5991  1.4185  0.6597
  672SOL    HW2 5367   1.536   4.037   2.682  1.1198 -2.5453 -0.3844
  673SOL     OW 5368   0.242   0.744   7.732  0.0898 -0.4989  0.4108
  673SOL    HW1 5369   0.160   0.799   7.746  0.2792 -0.1565  0.1872
  673SOL    HW2 5370   0.257   0.684   7.811  0.2257  0.2149  0.9284
  674SOL     OW 5371   4.721   2.193   1.742 -0.3830 -0.4985  0.0193
  674SOL    HW1 5372   4.820   2.182   1.736 -0.2736  0.8821 -1.4604
  674SOL    HW2 5373   4.697   2.232   1.830  0.7732  2.2204 -0.7710
  675SOL     OW 5374   4.027   1.869   4.261  0.3388  0.3372  0.1182
  675SOL    HW1 5375   3.997   1.833   4.173  0.1462  0.2031  0.2351
  675SOL    HW2 5376   3.980   1.956   4.279  0.7771  0.6319 -0.1485
  676SOL     OW 5377   1.006   4.539   0.563 -0.0732  0.2042 -0.3948
  676SOL    HW1 5378   0.960   4.451   0.573  0.1898  0.1604  0.4982
  676SOL    HW2 5379   0.938   4.609   0.539 -0.6011  0.1062  0.7356
  677SOL     OW 5380   0.049   3.613   7.028  0.2671 -0.3899  0.3796
  677SOL    HW1 5381   0.128   3.669   7.054 -0.5566  0.1990  1.7711
  677SOL    HW2 5382   0.052   3.527   7.079  1.2629 -1.4547 -1.3820
  678SOL     OW 5383   3.792   3.722   0.690  0.3047  0.6130 -0.4637
  678SOL    HW1 5384   3.835   3.719   0.780 -1.6669  0.9891  0.5413
  678SOL    HW2 5385   3.862   3.710   0.619  1.5497 -2.6135  1.1408
  679SOL     OW 5386   3.514   2.955   7.763  0.1857  0.3890 -0.3685
  679SOL    HW1 5387   3.494   2.929   7.669  0.3305 -0.2250 -0.2314
  679SOL    HW2 5388   3.445   2.916   7.824  1.5165 -1.4316  0.0649
  680SOL     OW 5389   3.202   4.529   0.213 -0.3154 -0.3190  0.3180
  680SOL    HW1 5390   3.114   4.505   0.172  0.1852 -1.7018  0.0161
  680SOL    HW2 5391   3.188   4.556   0.309 -1.2848  1.3399 -0.2549
  681SOL     OW 5392   4.825   2.800   2.409 -0.2672 -0.1394  0.0106
  681SOL    HW1 5393   4.747   2.798   2.472 -0.3329 -2.2724 -0.0432
  681SOL    HW2 5394   4.800   2.854   2.328 -0.9532  0.8524  0.8534
  682SOL     OW 5395   1.097   2.149   6.913 -0.0211 -0.3064 -0.6878
  682SOL    HW1 5396   1.184   2.197   6.905 -0.2785  0.2436 -0.2670
  682SOL    HW2 5397   1.022   2.214   6.903 -0.3742 -0.5711  0.1271
  683SOL     OW 5398   3.397   0.351   4.464  0.5810  0.5495  0.2526
  683SOL    HW1 5399   3.463   0.315   4.530  1.0219 -1.3957 -1.1736
  683SOL    HW2 5400   3.332   0.280   4.439  0.7284  1.0646 -1.7794
  684SOL     OW 5401   0.098   0.352   6.374  0.4527  0.1634 -0.3833
  684SOL    HW1 5402   0.011   0.360   6.326  0.3178 -0.0663 -0.1810
  684SOL    HW2 5403   0.091   0.395   6.464  0.7396  0.6993 -0.6152
  685SOL     OW 5404   3.824   2.944   7.468  0.5822 -0.8365  0.0866
  685SOL    HW1 5405   3.813   3.014   7.398  3.1577  0.2502  0.6404
  685SOL    HW2 5406   3.846   2.856   7.425 -0.4895 -0.8340 -0.5150
  686SOL     OW 5407   2.289   4.641   7.772  0.6723  0.3688 -0.3970
  686SOL    HW1 5408   2.324   4.581   7.700  0.0118 -1.9742  1.1385
  686SOL    HW2 5409   2.340   4.626   7.856 -1.6276 -0.5824  0.9273
  687SOL     OW 5410   0.674   3.217   0.630 -0.3972  0.7282  0.3864
  687SOL    HW1 5411   0.614   3.140   0.607 -0.3154  0.6169  0.5448
  687SOL    HW2 5412   0.642   3.260   0.714  0.2838  0.0936  0.9802
  688SOL     OW 5413   1.858   4.907   0.017  0.3093  0.2332 -0.2903
  688SOL    HW1 5414   1.955   4.932   0.020  0.9030 -1.7493 -1.2910
  688SOL    HW2 5415   1.840   4.837   0.086 -0.4897  0.7918  0.0784
  689SOL     OW 5416   2.769   4.966   6.020  0.4881  0.1331 -0.2493
  689SOL    HW1 5417   2.678   0.009   5.984  0.0774 -3.2869 -1.6354
  689SOL    HW2 5418   2.823   4.919   5.949  2.3677 -0.3179  1.3860
  690SOL     OW 5419   1.414   4.774   6.898 -0.1503 -0.1116  0.4711
  690SOL    HW1 5420   1.337   4.824   6.937  0.8918  0.6449  1.6300
  690SOL    HW2 5421   1.478   4.749   6.971  0.3886 -1.3018 -0.3813
  691SOL     OW 5422   3.808   2.983   0.113  0.2783  0.2318  0.1061
  691SOL    HW1 5423   3.823   3.059   0.050  0.5217  2.1129  2.2599
  691SOL    HW2 5424   3.723   2.999   0.163  0.5670 -0.6807  0.9102
  692SOL     OW 5425   3.978   2.551   4.493  0.0237 -0.1320  0.4617
  692SOL    HW1 5426   3.928   2.618   4.439 -0.7389  0.3418  1.7020
  692SOL    HW2 5427   4.076   2.556   4.471 -0.2163  0.3367 -0.5286
  693SOL     OW 5428   2.050   3.092   7.801 -0.5543  0.0565 -0.3136
  693SOL    HW1 5429   2.112   3.167   7.780 -0.0611 -0.8521 -2.3038
  693SOL    HW2 5430   2.102   3.014   7.835 -0.7564 -0.2343 -0.6639
  694SOL     OW 5431   4.664   3.528   3.899  0.5398  0.0889 -0.1993
  694SOL    HW1 5432   4.640   3.595   3.969  1.6322  0.2672  0.0328
  694SOL    HW2 5433   4.706   3.574   3.821 -0.0321 -0.1831 -0.6781
  695SOL     OW 5434   3.394   1.366   7.520 -0.4347 -0.0055  0.5402
  695SOL    HW1 5435   3.326   1.386   7.591 -1.1656 -0.5351 -0.0049
  695SOL    HW2 5436   3.360   1.398   7.431  0.2614  0.2108  0.3465
  696SOL     OW 5437   2.822   4.164   4.092 -0.6098 -0.6040 -0.2112
  696SOL    HW1 5438   2.915   4.166   4.055  0.2840  0.7750  1.8888
  696SOL    HW2 5439   2.821   4.116   4.179 -2.0504 -1.2809 -0.5643
  697SOL     OW 5440   4.090   1.522   7.096 -0.1558  0.3788 -0.0380
  697SOL    HW1 5441   4.099   1.615   7.060 -0.5598  0.7194  0.7267
  697SOL    HW2 5442   4.128   1.457   7.029  0.6113  1.1242 -0.3533
  698SOL     OW 5443   1.052   0.803   5.351 -0.3416 -0.2292 -0.1148
  698SOL    HW1 5444   0.971   0.780   5.298 -1.2246  0.4030  0.9351
  698SOL    HW2 5445   1.123   0.838   5.289 -1.3133  0.3990 -0.9036
  699SOL     OW 5446   1.129   1.421   6.037 -0.6611 -0.4172  0.0790
  699SOL    HW1 5447   1.156   1.418   5.941 -0.1523 -0.3773  0.2205
  699SOL    HW2 5448   1.030   1.438   6.044 -0.7962 -0.9633 -0.4458
  700SOL     OW 5449   3.488   4.142   3.461  0.1013  0.0198  0.5845
  700SOL    HW1 5450   3.458   4.048   3.477  2.0566 -0.4579  1.5872
  700SOL    HW2 5451   3.432   4.181   3.387 -0.9511 -1.7973  0.3437
  701SOL     OW 5452   0.613   1.513   1.978  0.2064  0.1584 -0.1342
  701SOL    HW1 5453   0.681   1.466   2.035  0.0341  0.6333  0.4676
  701SOL    HW2 5454   0.614   1.611   1.998 -0.9404  0.1234  0.1876
  702SOL     OW 5455   1.108   0.674   0.421 -0.4530  0.6937  0.1008
  702SOL    HW1 5456   1.200   0.635   0.424 -1.3311 -1.4595  1.2001
  702SOL    HW2 5457   1.114   0.774   0.425  1.7794  0.5780  1.7604
  703SOL     OW 5458   0.154   1.824   2.525 -0.6958 -0.0379  0.9763
  703SOL    HW1 5459   0.130   1.902   2.583  0.0100  0.4475  0.6352
  703SOL    HW2 5460   0.245   1.790   2.550 -0.9903 -0.7413  1.1065
  704SOL     OW 5461   4.480   2.683   0.027 -0.3120 -0.2619  0.0090
  704SOL    HW1 5462   4.409   2.714   7.929 -0.6400  0.0266  0.5161
  704SOL    HW2 5463   4.569   2.690   7.948 -0.5614 -0.2552 -0.4982
  705SOL     OW 5464   3.952   0.045   3.723 -0.1115  0.3975  0.3384
  705SOL    HW1 5465   3.938   4.924   3.724 -0.7027  0.4674  1.9053
  705SOL    HW2 5466   4.014   0.070   3.798 -0.6516  1.2985  0.4870
  706SOL     OW 5467   4.731   2.623   1.661 -0.2586 -0.2795 -0.8966
  706SOL    HW1 5468   4.647   2.594   1.615  0.6966 -0.6407 -2.4801
  706SOL    HW2 5469   4.765   2.549   1.719 -0.0304 -0.8209 -1.7183
  707SOL     OW 5470   4.945   3.830   0.087  0.0379  0.4934  0.7323
  707SOL    HW1 5471   0.039   3.774   0.129  1.0092  0.1556 -1.2320
  707SOL    HW2 5472   4.939   3.918   0.134  2.5590  0.9797  0.2977
  708SOL     OW 5473   3.652   2.266   7.223  0.2972  0.4656  0.0073
  708SOL    HW1 5474   3.685   2.294   7.133  1.9299  0.4408  0.5783
  708SOL    HW2 5475   3.552   2.268   7.223  0.2572  0.4598 -1.8019
  709SOL     OW 5476   4.529   3.462   2.219 -0.0655 -0.3269 -0.0510
  709SOL    HW1 5477   4.451   3.455   2.156 -0.7876 -0.4676  0.8435
  709SOL    HW2 5478   4.561   3.370   2.241 -0.2024 -0.2979  0.2645
  710SOL     OW 5479   2.723   4.108   0.679 -0.2465  0.0135 -0.0668
  710SOL    HW1 5480   2.662   4.186   0.690  0.8292  0.9746 -0.6753
  710SOL    HW2 5481   2.815   4.141   0.656  0.9329 -1.2875  2.3819
  711SOL     OW 5482   4.217   3.634   4.256 -0.3314 -0.7992  0.5113
  711SOL    HW1 5483   4.292   3.592   4.204  0.2628  0.8107  0.0036
  711SOL    HW2 5484   4.231   3.618   4.354  1.5186  0.6550  0.5528
  712SOL     OW 5485   0.063   4.562   3.410 -0.2100 -0.3966  0.1148
  712SOL    HW1 5486   4.951   4.592   3.377  0.1322 -0.6233 -1.0463
  712SOL    HW2 5487   0.123   4.641   3.418 -0.6631 -0.1599  1.4396
  713SOL     OW 5488   4.775   4.303   3.167 -0.3692 -0.0325  0.4916
  713SOL    HW1 5489   4.804   4.233   3.233  2.2222 -0.7113 -1.2085
  713SOL    HW2 5490   4.807   4.278   3.076 -1.2327  2.3434 -0.5478
  714SOL     OW 5491   2.395   4.253   3.763  0.0324 -0.7176  0.3873
  714SOL    HW1 5492   2.401   4.352   3.754 -0.0616 -0.8721 -1.7912
  714SOL    HW2 5493   2.470   4.221   3.822  1.8877  0.4003 -1.2288
  715SOL     OW 5494   2.046   0.478   2.083 -0.3720  0.0251  0.1388
  715SOL    HW1 5495   2.073   0.403   2.143  1.3082 -0.6473 -1.3500
  715SOL    HW2 5496   2.115   0.551   2.088 -0.1437 -0.0965 -1.0260
  716SOL     OW 5497   1.646   0.135   4.423 -0.4413  0.4278  0.3427
  716SOL    HW1 5498   1.548   0.130   4.440 -0.2351 -0.6077  1.3382
  716SOL    HW2 5499   1.675   0.053   4.373 -0.3082  1.4312 -1.3201
  717SOL     OW 5500   3.281   3.879   0.646  0.5033 -0.0782  0.6508
  717SOL    HW1 5501   3.220   3.952   0.677  0.3052  0.5823 -1.1401
  717SOL    HW2 5502   3.304   3.894   0.550  3.5173 -0.2989  1.2526
  718SOL     OW 5503   1.996   3.762   4.787 -0.1002 -0.1792 -0.1304
  718SOL    HW1 5504   1.908   3.729   4.821 -0.1089 -0.5111 -0.4706
  718SOL    HW2 5505   1.981   3.836   4.721 -0.0956  0.2257  0.3136
  719SOL     OW 5506   3.393   1.829   7.332 -0.2032 -0.0453  0.3156
  719SOL    HW1 5507   3.375   1.902   7.266  0.6513 -0.4601 -0.3837
  719SOL    HW2 5508   3.427   1.748   7.285  0.9164 -0.1820  1.3033
  720SOL     OW 5509   0.899   1.042   0.537  0.2762 -0.0525  0.0940
  720SOL    HW1 5510   0.868   0.968   0.595  1.4655 -0.5545  0.1306
  720SOL    HW2 5511   0.828   1.066   0.471 -0.2059 -1.0631  0.2359
  721SOL     OW 5512   4.686   0.748   3.255 -0.2118  0.3668  0.0273
  721SOL    HW1 5513   4.632   0.832   3.261  1.2602  1.4944 -1.4617
  721SOL    HW2 5514   4.768   0.758   3.311 -0.0253 -0.0674 -0.1634
  722SOL     OW 5515   4.150   3.303   0.934  0.1359  0.3547 -0.3418
  722SOL    HW1 5516   4.186   3.393   0.908  1.6395 -0.2305 -0.3858
  722SOL    HW2 5517   4.223   3.249   0.975 -0.4661 -1.2469 -1.3126
  723SOL     OW 5518   4.811   3.711   6.915  0.4635 -0.4292  0.3030
  723SOL    HW1 5519   4.889   3.667   6.960  1.5080  0.4088 -0.6367
  723SOL    HW2 5520   4.777   3.785   6.973  1.4036  0.2376  0.0392
  724SOL     OW 5521   0.510   1.797   7.928  0.0125  0.2768  0.1415
  724SOL    HW1 5522   0.490   1.895   7.928  0.7451  0.4349  0.2546
  724SOL    HW2 5523   0.430   1.746   7.897 -0.3766  0.9116  0.0954
  725SOL     OW 5524   0.564   3.109   6.338  0.0084  0.1956 -0.1903
  725SOL    HW1 5525   0.480   3.056   6.331  0.0890  0.2139 -1.3730
  725SOL    HW2 5526   0.622   3.093   6.258  0.7640  0.8215  0.2085
  726SOL     OW 5527   3.891   3.406   3.928  0.0885 -0.4249 -0.0448
  726SOL    HW1 5528   3.960   3.340   3.955 -0.4315 -0.6588  0.7538
  726SOL    HW2 5529   3.800   3.365   3.938 -0.3749  1.0230  2.4221
  727SOL     OW 5530   3.041   4.296   1.840 -0.5876  0.7419 -0.3581
  727SOL    HW1 5531   3.083   4.213   1.803  1.4163  2.2535 -1.6451
  727SOL    HW2 5532   2.958   4.318   1.788 -1.5971 -0.8263  0.5063
  728SOL     OW 5533   3.618   4.224   4.531 -0.0114  0.0871  0.0662
  728SOL    HW1 5534   3.554   4.148   4.526 -0.3585  0.1937  1.9841
  728SOL    HW2 5535   3.573   4.308   4.500 -0.3588 -0.0969  0.0744
  729SOL     OW 5536   2.264   4.478   6.210  0.5046  0.1002  0.8160
  729SOL    HW1 5537   2.277   4.414   6.286 -0.6457 -1.4869 -0.2587
  729SOL    HW2 5538   2.279   4.430   6.124  0.9048  1.6411  0.0022
  730SOL     OW 5539   4.678   4.502   5.770 -0.1014  0.4570  0.4284
  730SOL    HW1 5540   4.633   4.591   5.777 -0.3495  0.2341  1.7964
  730SOL    HW2 5541   4.636   4.437   5.833  0.2757 -0.5690 -0.3300
  731SOL     OW 5542   2.343   4.226   0.512  0.1007  0.6603 -0.0527
  731SOL    HW1 5543   2.255   4.258   0.476 -0.0462  0.2470 -0.0603
  731SOL    HW2 5544   2.417   4.264   0.456 -0.0822  0.8117 -0.1936
  732SOL     OW 5545   2.436   4.220   1.387  0.2418 -0.2401 -0.2173
  732SOL    HW1 5546   2.351   4.267   1.410  0.4316 -0.5316  1.1531
  732SOL    HW2 5547   2.514   4.278   1.408  0.4143 -0.2509 -0.8011
  733SOL     OW 5548   0.389   1.346   5.488  0.0788 -0.2687 -0.1862
  733SOL    HW1 5549   0.440   1.263   5.509 -0.3497 -0.3655  0.5152
  733SOL    HW2 5550   0.328   1.368   5.565 -0.6499  0.0623 -0.8444
  734SOL     OW 5551   3.725   1.937   0.732 -0.0857 -0.4986 -0.2446
  734SOL    HW1 5552   3.660   1.905   0.663  0.1470 -0.4021 -0.5070
  734SOL    HW2 5553   3.781   2.010   0.694  1.9869 -2.3256 -0.9265
  735SOL     OW 5554   4.136   2.843   4.535  0.2556  0.0610 -0.3613
  735SOL    HW1 5555   4.077   2.859   4.614  0.7343  1.1806 -0.2019
  735SOL    HW2 5556   4.081   2.813   4.458 -0.2634 -0.7495  0.3034
  736SOL     OW 5557   0.062   1.778   6.512  0.2841  0.2847  0.1917
  736SOL    HW1 5558   0.138   1.735   6.562 -1.0279 -0.1009  1.9589
  736SOL    HW2 5559   0.096   1.816   6.426  2.2474 -0.8602  0.4009
  737SOL     OW 5560   3.404   4.390   3.746  0.5641 -0.2986 -0.2122
  737SOL    HW1 5561   3.414   4.419   3.651  3.1729 -0.1393  0.0439
  737SOL    HW2 5562   3.446   4.301   3.759  0.7587 -0.0651  0.8960
  738SOL     OW 5563   1.212   4.635   2.993  0.2805 -0.1316  0.4378
  738SOL    HW1 5564   1.296   4.580   2.990  0.8808  0.8013 -2.2428
  738SOL    HW2 5565   1.220   4.703   3.066  1.4760 -0.6226  0.7958
  739SOL     OW 5566   0.264   3.366   0.077  0.0460 -0.2380 -0.3546
  739SOL    HW1 5567   0.343   3.355   0.138 -1.5168 -1.0128  1.6740
  739SOL    HW2 5568   0.222   3.277   0.061  0.5886 -0.1093 -2.9583
  740SOL     OW 5569   3.765   4.590   3.003  0.5031 -0.1614 -0.4291
  740SOL    HW1 5570   3.838   4.548   3.057  0.3590  2.0200  1.5961
  740SOL    HW2 5571   3.698   4.631   3.063 -0.1523  1.6255 -2.2601
  741SOL     OW 5572   3.850   2.468   2.166 -0.4897  0.1890  0.0584
  741SOL    HW1 5573   3.927   2.487   2.104 -1.9938  0.2379 -1.9078
  741SOL    HW2 5574   3.824   2.552   2.213 -1.2931  0.9777 -1.6817
  742SOL     OW 5575   1.391   0.095   4.156 -0.2328 -0.7922 -0.0684
  742SOL    HW1 5576   1.464   0.155   4.123 -1.8103  0.9994 -0.5055
  742SOL    HW2 5577   1.375   0.113   4.253  0.4474 -1.8018  0.2457
  743SOL     OW 5578   1.118   2.213   5.897  0.1094 -0.1912 -0.6547
  743SOL    HW1 5579   1.210   2.176   5.885 -0.3410 -1.5183 -0.3188
  743SOL    HW2 5580   1.052   2.155   5.848 -0.4310  1.4735 -1.9635
  744SOL     OW 5581   0.100   2.740   2.304  0.1858 -0.2679  0.6948
  744SOL    HW1 5582   0.123   2.649   2.270  0.0433 -0.4176  0.9904
  744SOL    HW2 5583   0.001   2.747   2.317  0.0286  0.4277 -0.7279
  745SOL     OW 5584   3.300   2.734   0.435  0.3886 -0.1686  0.5326
  745SOL    HW1 5585   3.287   2.637   0.455 -3.0035 -0.2528 -1.3840
  745SOL    HW2 5586   3.297   2.786   0.520  0.5166 -1.5889  1.4420
  746SOL     OW 5587   4.949   2.712   7.462 -0.5631  0.0626  0.3940
  746SOL    HW1 5588   4.923   2.649   7.390  1.8390 -1.4337  0.7069
  746SOL    HW2 5589   0.013   2.661   7.538  0.1444  1.8980  1.3138
  747SOL     OW 5590   3.919   1.902   2.141 -0.4610 -0.1513  0.1453
  747SOL    HW1 5591   3.876   1.991   2.132 -1.2913 -0.5519  0.0901
  747SOL    HW2 5592   4.015   1.909   2.113 -0.5988  0.6516 -0.1602
  748SOL     OW 5593   2.529   4.804   0.753  0.6556 -0.0825  0.0213
  748SOL    HW1 5594   2.509   4.875   0.821  0.4254  0.4048 -0.5409
  748SOL    HW2 5595   2.514   4.714   0.793 -2.8474  0.2058 -0.3363
  749SOL     OW 5596   0.349   0.068   3.256 -0.2176 -0.2855  0.2022
  749SOL    HW1 5597   0.325   0.089   3.161  1.7649  2.4942  0.1807
  749SOL    HW2 5598   0.320   0.144   3.315  0.3697 -1.0581  1.5319
  750SOL     OW 5599   0.144   4.096   3.714 -0.5622 -0.3490 -0.5929
  750SOL    HW1 5600   0.101   4.090   3.805  0.0263 -1.6365 -0.3859
  750SOL    HW2 5601   0.210   4.171   3.715 -0.1282 -0.7218  0.2437
  751SOL     OW 5602   0.476   0.863   4.751 -0.0771  0.0722  0.7550
  751SOL    HW1 5603   0.530   0.823   4.677 -0.2061  0.5636  0.3879
  751SOL    HW2 5604   0.533   0.928   4.802  0.1521 -0.6242  1.3906
  752SOL     OW 5605   4.108   2.000   2.906 -0.0310 -0.8052  0.1683
  752SOL    HW1 5606   4.186   2.049   2.945  0.1722  0.4756 -1.7302
  752SOL    HW2 5607   4.024   2.052   2.922  0.0240 -0.3814 -0.8690
  753SOL     OW 5608   1.333   4.288   2.719 -0.1459  0.4458  0.7555
  753SOL    HW1 5609   1.392   4.219   2.676  0.4542  2.1039 -1.2634
  753SOL    HW2 5610   1.310   4.358   2.651 -0.5160  2.3715  2.7692
  754SOL     OW 5611   4.168   2.975   2.883 -0.2625 -0.1858 -0.1042
  754SOL    HW1 5612   4.183   3.055   2.941  0.1727 -0.1137 -0.3189
  754SOL    HW2 5613   4.255   2.936   2.856 -0.4659 -1.2164  0.6578
  755SOL     OW 5614   1.208   4.471   5.943  0.0025 -0.6340 -0.1922
  755SOL    HW1 5615   1.240   4.527   6.019  0.1388 -1.7101  0.5691
  755SOL    HW2 5616   1.129   4.515   5.900  0.5145  0.4616 -0.0578
  756SOL     OW 5617   1.563   3.726   7.353 -0.1611 -0.6688  0.3306
  756SOL    HW1 5618   1.535   3.652   7.292 -0.0039 -0.8043  0.4208
  756SOL    HW2 5619   1.484   3.781   7.378 -0.2826 -0.8228  0.2853
  757SOL     OW 5620   3.009   4.121   6.881 -0.6105 -0.0285 -0.1511
  757SOL    HW1 5621   3.016   4.117   6.781  2.5304 -1.4230  0.0169
  757SOL    HW2 5622   2.998   4.216   6.910  0.1715  0.5822 -1.7504
  758SOL     OW 5623   0.219   4.457   5.606 -0.1229 -0.0239  0.1671
  758SOL    HW1 5624   0.148   4.387   5.602  0.8958 -1.0765 -0.1662
  758SOL    HW2 5625   0.181   4.545   5.578 -1.1029 -0.7120 -0.7291
  759SOL     OW 5626   0.384   3.137   4.328 -0.2326 -0.8070 -0.0479
  759SOL    HW1 5627   0.477   3.167   4.347 -1.1606  2.7493 -0.3247
  759SOL    HW2 5628   0.335   3.124   4.414 -0.5511  1.4860  0.1882
  760SOL     OW 5629   3.868   4.301   3.632 -0.3585  0.6415 -0.2506
  760SOL    HW1 5630   3.915   4.241   3.697 -2.0440 -1.1830 -0.6398
  760SOL    HW2 5631   3.927   4.317   3.553 -0.1761 -1.2352 -0.5326
  761SOL     OW 5632   0.015   0.316   5.500  0.7661  0.0573  0.0022
  761SOL    HW1 5633   0.058   0.237   5.456 -1.5507 -0.4010 -1.5749
  761SOL    HW2 5634   0.069   0.398   5.481  0.6879 -0.3881 -2.4374
  762SOL     OW 5635   3.307   0.571   0.927  0.0231  0.1700 -0.7728
  762SOL    HW1 5636   3.373   0.501   0.901  1.0498  0.2318  1.4301
  762SOL    HW2 5637   3.354   0.648   0.969 -1.3516  0.6461 -0.0244
  763SOL     OW 5638   0.064   4.576   4.939 -0.6699 -0.3922  0.5390
  763SOL    HW1 5639   0.105   4.554   4.851 -2.0946  0.1227 -0.2993
  763SOL    HW2 5640   0.067   4.675   4.953 -0.9763 -0.4170  0.7869
  764SOL     OW 5641   2.020   4.558   6.092 -0.4260 -0.4296 -0.0386
  764SOL    HW1 5642   1.978   4.646   6.113  1.4105  0.5528 -0.2026
  764SOL    HW2 5643   2.104   4.548   6.146  0.1078 -1.4672 -1.0196
  765SOL     OW 5644   0.224   0.408   4.694 -0.4719 -0.5319  0.2170
  765SOL    HW1 5645   0.130   0.385   4.668 -0.7785 -0.8527  1.5529
  765SOL    HW2 5646   0.282   0.406   4.612 -1.1306 -2.8106 -0.2696
  766SOL     OW 5647   1.402   0.727   7.155  0.4726 -0.5506 -0.2807
  766SOL    HW1 5648   1.388   0.776   7.241 -1.0788  0.5790 -1.1235
  766SOL    HW2 5649   1.354   0.640   7.158 -1.1045  0.2745 -0.6174
  767SOL     OW 5650   1.492   2.549   0.041 -0.0144  0.1007 -0.4136
  767SOL    HW1 5651   1.508   2.455   0.073  0.6283  0.7399  1.2284
  767SOL    HW2 5652   1.535   2.562   7.916  0.5871 -0.9274 -0.2845
  768SOL     OW 5653   1.449   4.321   6.042 -0.6905 -0.2763 -0.9168
  768SOL    HW1 5654   1.444   4.222   6.057  0.2794 -0.3416 -0.9645
  768SOL    HW2 5655   1.392   4.368   6.110  0.4885 -0.7647  0.4560
  769SOL     OW 5656   0.995   4.214   1.275  0.3930 -0.0291 -0.3530
  769SOL    HW1 5657   1.007   4.126   1.322 -0.6793  0.3450  0.6869
  769SOL    HW2 5658   1.052   4.283   1.319  1.0753 -0.1502 -1.0365
  770SOL     OW 5659   3.351   4.244   3.251 -0.3714  0.7374 -0.2820
  770SOL    HW1 5660   3.271   4.206   3.205  1.0196 -1.8149 -0.7540
  770SOL    HW2 5661   3.419   4.271   3.183  1.0650 -1.6166  0.1000
  771SOL     OW 5662   0.088   3.315   3.056 -0.2083  0.3989  0.0539
  771SOL    HW1 5663   0.150   3.286   3.129 -1.5345 -0.1322  1.0048
  771SOL    HW2 5664   0.120   3.401   3.017  2.6555 -1.1964 -1.3959
  772SOL     OW 5665   4.455   0.044   0.817  0.0994  0.0358 -0.1069
  772SOL    HW1 5666   4.492   0.137   0.823 -1.1586  0.4760  1.0383
  772SOL    HW2 5667   4.379   0.043   0.753 -0.0007 -0.1761  0.0161
  773SOL     OW 5668   4.023   2.510   0.617  0.5139 -0.6879  0.2742
  773SOL    HW1 5669   3.986   2.602   0.605 -1.1831 -1.1657  1.5733
  773SOL    HW2 5670   4.072   2.505   0.704 -2.1399 -1.7942  1.8046
  774SOL     OW 5671   4.978   4.323   7.830  0.2709 -0.0078 -0.3107
  774SOL    HW1 5672   0.042   4.413   7.837 -0.8802  0.5738 -0.6425
  774SOL    HW2 5673   4.964   4.300   7.734 -0.1958 -0.1768 -0.2046
  775SOL     OW 5674   2.464   4.521   0.584  0.1866 -0.0376  0.0213
  775SOL    HW1 5675   2.364   4.520   0.578  0.1286  1.1067  0.5395
  775SOL    HW2 5676   2.495   4.440   0.634 -0.3022 -1.5954 -2.0441
  776SOL     OW 5677   1.967   0.565   0.042 -0.6166 -0.0154 -0.3239
  776SOL    HW1 5678   1.941   0.533   7.916 -0.9819 -1.1706  0.1684
  776SOL    HW2 5679   1.975   0.665   0.041 -2.8216  0.2053 -1.0634
  777SOL     OW 5680   1.001   4.012   3.564 -0.2666 -0.2394 -0.2159
  777SOL    HW1 5681   1.010   4.046   3.658 -0.4861 -0.6311 -0.0479
  777SOL    HW2 5682   0.918   4.051   3.523 -0.7889 -0.9323  0.1456
  778SOL     OW 5683   3.504   3.193   1.058 -0.2130 -0.2225 -0.4918
  778SOL    HW1 5684   3.494   3.238   1.147  0.0605  1.0619 -1.0900
  778SOL    HW2 5685   3.597   3.156   1.050 -0.2477 -0.3671 -0.2299
  779SOL     OW 5686   3.329   4.649   7.133 -0.2129 -0.0512 -0.2142
  779SOL    HW1 5687   3.314   4.727   7.192  1.2991  0.6267 -0.6710
  779SOL    HW2 5688   3.413   4.602   7.160 -0.3929 -0.7275 -0.7799
  780SOL     OW 5689   0.359   3.711   2.062  0.4731 -0.2585  0.3719
  780SOL    HW1 5690   0.414   3.630   2.080  0.2434 -0.4000  0.4283
  780SOL    HW2 5691   0.419   3.785   2.032  1.1241  0.5059  3.2337
  781SOL     OW 5692   4.256   0.691   0.474  0.4378 -0.0489 -0.4002
  781SOL    HW1 5693   4.244   0.790   0.483  1.5290 -0.0632  1.7487
  781SOL    HW2 5694   4.173   0.644   0.504 -0.0819  0.1765 -1.4250
  782SOL     OW 5695   4.035   4.771   6.532  0.4258 -1.1659 -0.6300
  782SOL    HW1 5696   4.133   4.764   6.548  0.4975 -0.0529 -0.5176
  782SOL    HW2 5697   4.019   4.823   6.448 -0.0727  0.0734  0.2004
  783SOL     OW 5698   1.289   1.088   0.590 -0.4685 -0.1912 -0.2287
  783SOL    HW1 5699   1.196   1.123   0.605 -1.1574 -1.8779 -0.3578
  783SOL    HW2 5700   1.310   1.094   0.492 -0.2896  0.5032 -0.1563
  784SOL     OW 5701   0.558   3.069   7.670 -0.2764 -0.6780  0.1849
  784SOL    HW1 5702   0.636   3.116   7.630 -2.4045 -0.0569 -3.6316
  784SOL    HW2 5703   0.570   2.970   7.659 -0.3740 -0.5523 -1.2002
  785SOL     OW 5704   1.978   3.166   1.788 -0.1679  0.5204 -0.1910
  785SOL    HW1 5705   1.949   3.182   1.694 -1.6575  0.9843  0.3181
  785SOL    HW2 5706   2.045   3.092   1.790  0.6293  1.1698 -1.7061
  786SOL     OW 5707   3.521   0.737   6.739  0.7367  0.5064 -0.4111
  786SOL    HW1 5708   3.550   0.799   6.812 -0.7001  3.2144 -1.9755
  786SOL    HW2 5709   3.546   0.776   6.650  1.5203 -2.1940 -1.4628
  787SOL     OW 5710   0.552   0.655   3.395  0.4897 -0.5670  0.2432
  787SOL    HW1 5711   0.648   0.627   3.383  0.7978 -0.4864  2.1359
  787SOL    HW2 5712   0.550   0.745   3.439 -0.4573 -0.5817  0.2335
  788SOL     OW 5713   1.264   4.368   6.882 -0.0426  0.4480  0.4095
  788SOL    HW1 5714   1.239   4.308   6.807  0.1260  1.6799 -0.6709
  788SOL    HW2 5715   1.183   4.387   6.937  0.5872 -4.2504  3.5676
  789SOL     OW 5716   2.763   4.168   2.066 -0.0368  0.0453  0.8554
  789SOL    HW1 5717   2.830   4.143   2.136  0.7041  0.5546  0.3450
  789SOL    HW2 5718   2.671   4.155   2.102  0.3329  0.1706  1.8769
  790SOL     OW 5719   3.927   4.200   1.635  0.6888  0.4254 -0.1118
  790SOL    HW1 5720   3.957   4.174   1.727  1.4185  1.6155  0.0062
  790SOL    HW2 5721   3.943   4.124   1.573 -2.4085 -1.4781  1.2166
  791SOL     OW 5722   0.906   2.687   1.633  0.4819  0.2152 -0.4139
  791SOL    HW1 5723   0.862   2.668   1.721  1.4096  2.1302  0.5043
  791SOL    HW2 5724   0.977   2.755   1.645  0.7499  0.4006 -2.6499
  792SOL     OW 5725   0.397   1.707   7.388 -0.1927 -0.0083  0.4726
  792SOL    HW1 5726   0.400   1.799   7.427 -0.2498 -0.3747  1.3776
  792SOL    HW2 5727   0.318   1.699   7.327 -1.5625 -0.1041  2.1525
  793SOL     OW 5728   4.813   2.294   2.851 -0.2189  0.2521  0.1612
  793SOL    HW1 5729   4.755   2.283   2.770 -1.9925  3.2525  0.8815
  793SOL    HW2 5730   4.880   2.366   2.836 -0.5842  0.8654  1.3422
  794SOL     OW 5731   2.871   4.077   0.035 -0.1750  0.3094 -0.4255
  794SOL    HW1 5732   2.804   4.003   0.041 -0.5425  0.7463  1.5197
  794SOL    HW2 5733   2.858   4.140   0.112  0.1930  2.3655 -1.9519
  795SOL     OW 5734   3.475   0.563   0.622  0.1722 -0.8670  0.1251
  795SOL    HW1 5735   3.445   0.503   0.549  0.7578  0.4259 -1.2243
  795SOL    HW2 5736   3.469   0.515   0.710  0.9574 -2.9968 -0.9315
  796SOL     OW 5737   4.169   1.539   2.535  0.2750 -0.1164 -0.5695
  796SOL    HW1 5738   4.081   1.563   2.493  0.7077  1.2705 -0.7396
  796SOL    HW2 5739   4.159   1.540   2.635 -0.1870 -1.1617 -0.5914
  797SOL     OW 5740   0.172   4.415   6.007 -0.2426 -0.4522  0.0278
  797SOL    HW1 5741   0.110   4.416   5.929  1.3420  1.5811 -1.3076
  797SOL    HW2 5742   0.118   4.419   6.092 -1.9612 -1.6272 -0.9475
  798SOL     OW 5743   3.158   0.444   3.070  0.3913  0.7229  0.3188
  798SOL    HW1 5744   3.214   0.369   3.106  0.8150  0.9225  0.0822
  798SOL    HW2 5745   3.131   0.422   2.976  0.2578  0.7312  0.3551
  799SOL     OW 5746   0.765   2.560   1.143 -0.1902 -0.0208  0.0319
  799SOL    HW1 5747   0.759   2.460   1.141 -0.1665 -0.0139 -0.8142
  799SOL    HW2 5748   0.843   2.589   1.087  0.4929  0.4290  1.1870
  800SOL     OW 5749   2.642   2.899   6.842 -0.1760  0.2149 -0.4255
  800SOL    HW1 5750   2.720   2.871   6.897  1.0444  1.9193 -1.2057
  800SOL    HW2 5751   2.591   2.818   6.814  1.8426 -1.0532 -0.6579
  801SOL     OW 5752   0.951   0.231   1.133  0.2169  0.3730 -0.8732
  801SOL    HW1 5753   0.908   0.318   1.157 -0.6578 -0.5597  1.1820
  801SOL    HW2 5754   1.006   0.198   1.209  0.2491 -1.0415 -1.4684
  802SOL     OW 5755   1.572   1.510   1.271  0.4824 -0.5438  0.0783
  802SOL    HW1 5756   1.597   1.506   1.367 -2.2159  1.6713  0.9860
  802SOL    HW2 5757   1.500   1.443   1.252  0.0005  0.0007 -0.0415
  803SOL     OW 5758   4.592   3.270   3.974  0.3489  0.0980  0.0305
  803SOL    HW1 5759   4.634   3.355   3.942  0.0435 -0.2332 -1.3238
  803SOL    HW2 5760   4.593   3.268   4.074  2.5483  0.6033  0.0832
  804SOL     OW 5761   2.597   3.671   7.294 -0.1473 -0.6457 -0.7052
  804SOL    HW1 5762   2.541   3.590   7.277  0.0537 -0.7835 -0.7111
  804SOL    HW2 5763   2.656   3.687   7.215 -2.1105  1.0979 -1.9333
  805SOL     OW 5764   0.773   1.325   4.901  0.4363  0.0123  0.7030
  805SOL    HW1 5765   0.728   1.414   4.888 -0.0785 -0.5039 -1.3980
  805SOL    HW2 5766   0.704   1.253   4.897  1.3084 -0.7490 -1.8449
  806SOL     OW 5767   4.027   4.607   2.810 -0.2375  0.6410 -0.3163
  806SOL    HW1 5768   3.991   4.525   2.765  1.0904  0.3779 -0.9491
  806SOL    HW2 5769   4.054   4.584   2.904  0.7146  0.1641 -0.6872
  807SOL     OW 5770   4.900   3.389   3.856  0.5059 -0.4220 -0.1584
  807SOL    HW1 5771   4.906   3.480   3.816  0.4971 -0.2047  0.3342
  807SOL    HW2 5772   4.844   3.330   3.797 -0.1560  0.1132 -0.0780
  808SOL     OW 5773   0.564   2.293   6.486 -0.0070 -0.3755 -0.2372
  808SOL    HW1 5774   0.585   2.391   6.492  1.9752 -0.7516 -0.3644
  808SOL    HW2 5775   0.481   2.274   6.538  0.6420  1.0773  1.4615
  809SOL     OW 5776   0.252   3.612   4.000  0.0033  0.3014 -0.1538
  809SOL    HW1 5777   0.225   3.651   4.088  0.0773  0.3929 -0.1710
  809SOL    HW2 5778   0.352   3.617   3.991 -0.0680  1.1102 -0.6195
  810SOL     OW 5779   1.705   0.201   2.414  0.2526  0.2898  0.0546
  810SOL    HW1 5780   1.760   0.139   2.469 -0.9870  0.3969  1.4661
  810SOL    HW2 5781   1.761   0.278   2.383  1.3342 -0.5578 -0.1543
  811SOL     OW 5782   3.885   0.308   0.667  0.3249 -0.4499 -0.6236
  811SOL    HW1 5783   3.819   0.274   0.600 -0.3689  1.0096 -0.7062
  811SOL    HW2 5784   3.961   0.243   0.673  0.2728 -0.7733 -2.6004
  812SOL     OW 5785   0.274   3.461   4.518 -0.7061  0.2971  0.1638
  812SOL    HW1 5786   0.351   3.498   4.465 -0.4588  0.4529  0.6306
  812SOL    HW2 5787   0.303   3.378   4.564 -0.5096  0.8913  1.1439
  813SOL     OW 5788   0.422   0.001   5.010  0.4072 -0.3141  0.2715
  813SOL    HW1 5789   0.377   0.075   4.960 -2.6312 -3.4134 -2.0271
  813SOL    HW2 5790   0.510   4.958   4.968  0.4538  0.7481 -0.1939
  814SOL     OW 5791   2.031   1.281   0.444  0.6095 -0.1751 -0.0420
  814SOL    HW1 5792   2.011   1.236   0.358 -1.0688 -0.5493  0.5125
  814SOL    HW2 5793   2.052   1.212   0.514 -0.8881 -0.0880  0.5357
  815SOL     OW 5794   4.038   3.142   5.622  0.0627  0.2073  0.5061
  815SOL    HW1 5795   4.046   3.110   5.717 -1.3036  0.3638  0.7036
  815SOL    HW2 5796   3.970   3.086   5.575  0.4572  0.3787 -0.2768
[truncated: 825,203 more chars]
