# Supplementary material for: Control over the fibrillization yield by varying the oligomeric nucleation propensities of self-assembling peptides
Source: Commun Chem. 2020 Nov 11;3:164. doi: 10.1038/s42004-020-00417-7 (PMC9814929; doi:10.1038/s42004-020-00417-7)
Supplement: Supplementary file 3 — Supplementary Data 1 [file 42004_2020_417_MOESM3_ESM.zip › MD_trajectory/Oligomer structure equilibriation/SLP1/Final_trajectory.gro]

Generated by trjconv : Protein in water t= 100000.00000
50231
    1ACE     CA    1   3.553   2.139   1.595
    1ACE      C    2   3.493   2.254   1.514
    1ACE      O    3   3.387   2.299   1.559
    2VAL      N    4   3.537   2.258   1.378
    2VAL      H    5   3.555   2.173   1.329
    2VAL     CA    6   3.503   2.371   1.289
    2VAL     CB    7   3.622   2.415   1.204
    2VAL    CG1    8   3.586   2.557   1.161
    2VAL    CG2    9   3.755   2.416   1.280
    2VAL      C   10   3.394   2.337   1.188
    2VAL      O   11   3.423   2.256   1.099
    3VAL      N   12   3.278   2.400   1.208
    3VAL      H   13   3.262   2.467   1.280
    3VAL     CA   14   3.158   2.368   1.130
    3VAL     CB   15   3.034   2.360   1.219
    3VAL    CG1   16   2.933   2.264   1.157
    3VAL    CG2   17   3.055   2.318   1.365
    3VAL      C   18   3.130   2.465   1.015
    3VAL      O   19   3.098   2.582   1.032
    4VAL      N   20   3.178   2.419   0.900
    4VAL      H   21   3.242   2.342   0.895
    4VAL     CA   22   3.179   2.486   0.769
    4VAL     CB   23   3.322   2.499   0.718
    4VAL    CG1   24   3.340   2.524   0.568
    4VAL    CG2   25   3.394   2.597   0.810
    4VAL      C   26   3.085   2.407   0.676
    4VAL      O   27   2.995   2.470   0.621
    5THR      N   28   3.101   2.277   0.655
    5THR      H   29   3.155   2.221   0.718
    5THR     CA   30   3.020   2.194   0.565
    5THR     CB   31   3.089   2.165   0.432
    5THR    OG1   32   3.211   2.093   0.451
    5THR    HG1   33   3.290   2.141   0.412
    5THR    CG2   34   3.098   2.290   0.343
    5THR      C   35   2.960   2.065   0.622
    5THR      O   36   3.038   1.978   0.662
    6ILE      N   37   2.828   2.059   0.627
    6ILE      H   38   2.767   2.132   0.594
    6ILE     CA   39   2.755   1.964   0.713
    6ILE     CB   40   2.623   2.012   0.774
    6ILE    CG1   41   2.549   2.121   0.696
    6ILE    CG2   42   2.662   2.069   0.911
    6ILE     CD   43   2.413   2.158   0.755
    6ILE      C   44   2.738   1.829   0.644
    6ILE      O   45   2.700   1.824   0.527
    7LEU      N   46   2.727   1.726   0.728
    7LEU      H   47   2.693   1.741   0.821
    7LEU     CA   48   2.724   1.586   0.683
    7LEU     CB   49   2.730   1.496   0.806
    7LEU     CG   50   2.873   1.484   0.857
    7LEU    CD1   51   2.941   1.594   0.939
    7LEU    CD2   52   2.868   1.354   0.937
    7LEU      C   53   2.601   1.548   0.601
    7LEU      O   54   2.502   1.503   0.659
    8LEU      N   55   2.609   1.546   0.468
    8LEU      H   56   2.678   1.600   0.419
    8LEU     CA   57   2.502   1.506   0.377
    8LEU     CB   58   2.435   1.628   0.313
    8LEU     CG   59   2.352   1.711   0.411
    8LEU    CD1   60   2.360   1.858   0.370
    8LEU    CD2   61   2.207   1.663   0.419
    8LEU      C   62   2.545   1.413   0.264
    8LEU      O   63   2.457   1.352   0.204
    9GLU      N   64   2.672   1.406   0.223
    9GLU      H   65   2.745   1.453   0.273
    9GLU     CA   66   2.719   1.336   0.103
    9GLU     CB   67   2.756   1.432  -0.010
    9GLU     CG   68   2.642   1.444  -0.112
    9GLU     CD   69   2.696   1.539  -0.219
    9GLU    OE1   70   2.733   1.491  -0.329
    9GLU    OE2   71   2.683   1.661  -0.196
    9GLU      C   72   2.825   1.227   0.125
    9GLU      O   73   2.917   1.241   0.206
   10GLU      N   74   2.812   1.137   0.028
   10GLU      H   75   2.780   1.163  -0.064
   10GLU     CA   76   2.896   1.016   0.024
   10GLU     CB   77   2.816   0.888   0.000
   10GLU     CG   78   2.748   0.828   0.124
   10GLU     CD   79   2.676   0.704   0.071
   10GLU    OE1   80   2.576   0.721  -0.001
   10GLU    OE2   81   2.727   0.591   0.087
   10GLU      C   82   3.002   1.025  -0.085
   10GLU     O1   83   2.961   1.068  -0.195
   10GLU     O2   84   3.119   0.991  -0.057
    1ACE     CA   85   4.350   2.442   1.638
    1ACE      C   86   4.246   2.481   1.744
    1ACE      O   87   4.249   2.595   1.789
    2VAL      N   88   4.167   2.376   1.800
    2VAL      H   89   4.185   2.278   1.787
    2VAL     CA   90   4.061   2.403   1.897
    2VAL     CB   91   3.951   2.296   1.889
    2VAL    CG1   92   3.842   2.326   1.992
    2VAL    CG2   93   3.905   2.284   1.744
    2VAL      C   94   4.118   2.429   2.037
    2VAL      O   95   4.189   2.344   2.091
    3VAL      N   96   4.108   2.556   2.073
    3VAL      H   97   4.094   2.638   2.018
    3VAL     CA   98   4.165   2.588   2.205
    3VAL     CB   99   4.224   2.729   2.205
    3VAL    CG1  100   4.292   2.769   2.336
    3VAL    CG2  101   4.323   2.748   2.089
    3VAL      C  102   4.052   2.570   2.306
    3VAL      O  103   3.963   2.654   2.316
    4VAL      N  104   4.067   2.466   2.387
    4VAL      H  105   4.133   2.396   2.359
    4VAL     CA  106   3.983   2.425   2.501
    4VAL     CB  107   4.020   2.282   2.540
    4VAL    CG1  108   3.949   2.241   2.670
    4VAL    CG2  109   3.963   2.184   2.437
    4VAL      C  110   3.995   2.526   2.614
    4VAL      O  111   4.097   2.532   2.683
    5THR      N  112   3.886   2.595   2.645
    5THR      H  113   3.801   2.588   2.592
    5THR     CA  114   3.886   2.699   2.750
    5THR     CB  115   3.827   2.827   2.693
    5THR    OG1  116   3.700   2.796   2.636
    5THR    HG1  117   3.640   2.786   2.715
    5THR    CG2  118   3.925   2.901   2.601
    5THR      C  119   3.812   2.655   2.876
    5THR      O  120   3.690   2.655   2.890
    6ILE      N  121   3.890   2.621   2.979
    6ILE      H  122   3.989   2.617   2.966
    6ILE     CA  123   3.833   2.586   3.109
    6ILE     CB  124   3.917   2.483   3.183
    6ILE    CG1  125   3.978   2.373   3.095
    6ILE    CG2  126   3.850   2.410   3.300
    6ILE     CD  127   4.102   2.304   3.149
    6ILE      C  128   3.804   2.711   3.193
    6ILE      O  129   3.889   2.752   3.272
    7LEU      N  130   3.685   2.769   3.178
    7LEU      H  131   3.612   2.739   3.117
    7LEU     CA  132   3.662   2.894   3.252
    7LEU     CB  133   3.617   3.011   3.165
    7LEU     CG  134   3.720   3.053   3.060
    7LEU    CD1  135   3.657   3.147   2.956
    7LEU    CD2  136   3.837   3.117   3.135
    7LEU      C  137   3.559   2.873   3.364
    7LEU      O  138   3.480   2.779   3.361
    8LEU      N  139   3.605   2.917   3.481
    8LEU      H  140   3.691   2.968   3.483
    8LEU     CA  141   3.535   2.896   3.608
    8LEU     CB  142   3.642   2.858   3.710
    8LEU     CG  143   3.712   2.733   3.655
    8LEU    CD1  144   3.847   2.694   3.715
    8LEU    CD2  145   3.626   2.607   3.644
    8LEU      C  146   3.449   3.012   3.657
    8LEU      O  147   3.466   3.126   3.615
    9GLU      N  148   3.339   2.978   3.723
    9GLU      H  149   3.310   2.884   3.738
    9GLU     CA  150   3.248   3.080   3.778
    9GLU     CB  151   3.106   3.025   3.764
    9GLU     CG  152   3.046   3.028   3.624
    9GLU     CD  153   2.897   2.995   3.628
    9GLU    OE1  154   2.820   3.036   3.538
    9GLU    OE2  155   2.848   2.922   3.717
    9GLU      C  156   3.273   3.109   3.926
    9GLU      O  157   3.278   3.018   4.009
   10GLU      N  158   3.332   3.227   3.941
   10GLU      H  159   3.351   3.288   3.864
   10GLU     CA  160   3.369   3.268   4.077
   10GLU     CB  161   3.522   3.272   4.085
   10GLU     CG  162   3.575   3.278   4.228
   10GLU     CD  163   3.701   3.365   4.232
   10GLU    OE1  164   3.722   3.444   4.327
   10GLU    OE2  165   3.800   3.331   4.164
   10GLU      C  166   3.308   3.403   4.118
   10GLU     O1  167   3.315   3.501   4.041
   10GLU     O2  168   3.264   3.415   4.235
    1ACE     CA  169   5.540   2.082  -0.739
    1ACE      C  170   5.547   2.231  -0.710
    1ACE      O  171   5.612   2.268  -0.612
    2VAL      N  172   5.487   2.321  -0.804
    2VAL      H  173   5.454   2.288  -0.893
    2VAL     CA  174   5.464   2.464  -0.780
    2VAL     CB  175   5.491   2.545  -0.907
    2VAL    CG1  176   5.437   2.688  -0.896
    2VAL    CG2  177   5.638   2.536  -0.947
    2VAL      C  178   5.325   2.477  -0.717
    2VAL      O  179   5.216   2.471  -0.774
    3VAL      N  180   5.322   2.473  -0.585
    3VAL      H  181   5.408   2.481  -0.534
    3VAL     CA  182   5.193   2.477  -0.514
    3VAL     CB  183   5.200   2.408  -0.377
    3VAL    CG1  184   5.064   2.399  -0.308
    3VAL    CG2  185   5.268   2.270  -0.377
    3VAL      C  186   5.149   2.619  -0.480
    3VAL      O  187   5.218   2.711  -0.438
    4VAL      N  188   5.020   2.639  -0.508
    4VAL      H  189   4.985   2.579  -0.580
    4VAL     CA  190   4.950   2.766  -0.484
    4VAL     CB  191   4.804   2.761  -0.527
    4VAL    CG1  192   4.780   2.757  -0.678
    4VAL    CG2  193   4.724   2.658  -0.446
    4VAL      C  194   4.969   2.821  -0.343
    4VAL      O  195   4.972   2.750  -0.242
    5THR      N  196   4.946   2.951  -0.336
    5THR      H  197   4.924   3.014  -0.411
    5THR     CA  198   4.973   3.020  -0.209
    5THR     CB  199   5.035   3.158  -0.233
    5THR    OG1  200   5.127   3.161  -0.343
    5THR    HG1  201   5.169   3.250  -0.329
    5THR    CG2  202   5.102   3.214  -0.108
    5THR      C  203   4.856   3.032  -0.112
    5THR      O  204   4.786   3.133  -0.107
    6ILE      N  205   4.832   2.917  -0.049
    6ILE      H  206   4.874   2.830  -0.076
    6ILE     CA  207   4.731   2.907   0.058
    6ILE     CB  208   4.723   2.760   0.099
    6ILE    CG1  209   4.714   2.665  -0.021
    6ILE    CG2  210   4.617   2.721   0.202
    6ILE     CD  211   4.591   2.673  -0.110
    6ILE      C  212   4.748   3.000   0.178
    6ILE      O  213   4.654   3.065   0.223
    7LEU      N  214   4.868   2.993   0.235
    7LEU      H  215   4.945   2.932   0.219
    7LEU     CA  216   4.893   3.082   0.350
    7LEU     CB  217   4.920   3.007   0.481
    7LEU     CG  218   4.807   3.002   0.584
    7LEU    CD1  219   4.759   3.142   0.621
    7LEU    CD2  220   4.689   2.914   0.541
    7LEU      C  221   5.011   3.177   0.328
    7LEU      O  222   5.111   3.142   0.267
    8LEU      N  223   4.967   3.303   0.335
    8LEU      H  224   4.869   3.321   0.343
    8LEU     CA  225   5.046   3.425   0.312
    8LEU     CB  226   4.990   3.516   0.202
    8LEU     CG  227   5.072   3.640   0.166
    8LEU    CD1  228   5.209   3.600   0.112
    8LEU    CD2  229   4.994   3.716   0.058
    8LEU      C  230   5.059   3.496   0.447
    8LEU      O  231   4.978   3.572   0.499
    9GLU      N  232   5.185   3.481   0.488
    9GLU      H  233   5.252   3.421   0.445
    9GLU     CA  234   5.224   3.553   0.610
    9GLU     CB  235   5.283   3.461   0.717
    9GLU     CG  236   5.212   3.335   0.767
    9GLU     CD  237   5.285   3.252   0.873
    9GLU    OE1  238   5.238   3.248   0.988
    9GLU    OE2  239   5.390   3.190   0.845
    9GLU      C  240   5.318   3.669   0.578
    9GLU      O  241   5.407   3.651   0.495
   10GLU      N  242   5.332   3.761   0.673
   10GLU      H  243   5.292   3.754   0.765
   10GLU     CA  244   5.392   3.892   0.642
   10GLU     CB  245   5.286   3.998   0.612
   10GLU     CG  246   5.351   4.113   0.535
   10GLU     CD  247   5.262   4.201   0.448
   10GLU    OE1  248   5.178   4.152   0.369
   10GLU    OE2  249   5.266   4.324   0.470
   10GLU      C  250   5.461   3.917   0.776
   10GLU     O1  251   5.565   3.986   0.774
   10GLU     O2  252   5.424   3.867   0.885
    1ACE     CA  253   1.670   0.778   1.963
    1ACE      C  254   1.804   0.829   1.909
    1ACE      O  255   1.874   0.911   1.967
    2VAL      N  256   1.829   0.797   1.772
    2VAL      H  257   1.782   0.724   1.723
    2VAL     CA  258   1.945   0.840   1.692
    2VAL     CB  259   2.047   0.726   1.686
    2VAL    CG1  260   2.183   0.778   1.638
    2VAL    CG2  261   2.066   0.640   1.810
    2VAL      C  262   1.897   0.895   1.558
    2VAL      O  263   1.829   0.819   1.488
    3VAL      N  264   1.955   1.009   1.521
    3VAL      H  265   2.018   1.058   1.581
    3VAL     CA  266   1.920   1.076   1.395
    3VAL     CB  267   1.851   1.209   1.426
    3VAL    CG1  268   1.806   1.284   1.300
    3VAL    CG2  269   1.727   1.192   1.514
    3VAL      C  270   2.057   1.090   1.327
    3VAL      O  271   2.131   1.181   1.363
    4VAL      N  272   2.085   0.993   1.241
    4VAL      H  273   2.039   0.906   1.260
    4VAL     CA  274   2.205   0.997   1.155
    4VAL     CB  275   2.284   0.872   1.194
    4VAL    CG1  276   2.396   0.845   1.094
    4VAL    CG2  277   2.350   0.875   1.332
    4VAL      C  278   2.181   1.001   1.004
    4VAL      O  279   2.100   0.922   0.958
    5THR      N  280   2.252   1.086   0.930
    5THR      H  281   2.323   1.144   0.970
    5THR     CA  282   2.229   1.097   0.785
    5THR     CB  283   2.270   1.234   0.731
    5THR    OG1  284   2.401   1.269   0.775
    5THR    HG1  285   2.430   1.356   0.736
    5THR    CG2  286   2.159   1.336   0.755
    5THR      C  287   2.300   0.987   0.706
    5THR      O  288   2.230   0.905   0.647
    6ILE      N  289   2.433   0.985   0.714
    6ILE      H  290   2.474   1.058   0.768
    6ILE     CA  291   2.530   0.892   0.655
    6ILE     CB  292   2.658   0.968   0.620
    6ILE    CG1  293   2.628   1.088   0.529
    6ILE    CG2  294   2.766   0.881   0.555
    6ILE     CD  295   2.739   1.189   0.501
    6ILE      C  296   2.555   0.781   0.757
    6ILE      O  297   2.615   0.797   0.863
    7LEU      N  298   2.489   0.668   0.731
    7LEU      H  299   2.431   0.656   0.650
    7LEU     CA  300   2.488   0.550   0.817
    7LEU     CB  301   2.351   0.516   0.877
    7LEU     CG  302   2.353   0.426   1.001
    7LEU    CD1  303   2.419   0.495   1.121
    7LEU    CD2  304   2.202   0.412   1.027
    7LEU      C  305   2.566   0.426   0.772
    7LEU      O  306   2.513   0.356   0.686
    8LEU      N  307   2.691   0.421   0.816
    8LEU      H  308   2.734   0.479   0.886
    8LEU     CA  309   2.791   0.322   0.774
    8LEU     CB  310   2.923   0.395   0.750
    8LEU     CG  311   2.957   0.418   0.602
    8LEU    CD1  312   2.858   0.515   0.538
    8LEU    CD2  313   3.098   0.477   0.594
    8LEU      C  314   2.817   0.210   0.876
    8LEU      O  315   2.814   0.219   0.999
    9GLU      N  316   2.852   0.099   0.813
    9GLU      H  317   2.856   0.092   0.713
    9GLU     CA  318   2.865  -0.025   0.891
    9GLU     CB  319   2.766  -0.125   0.830
    9GLU     CG  320   2.615  -0.105   0.833
    9GLU     CD  321   2.547  -0.220   0.758
    9GLU    OE1  322   2.549  -0.235   0.634
    9GLU    OE2  323   2.463  -0.288   0.821
    9GLU      C  324   3.007  -0.075   0.864
    9GLU      O  325   3.052  -0.111   0.756
   10GLU      N  326   3.087  -0.051   0.968
   10GLU      H  327   3.056  -0.003   1.051
   10GLU     CA  328   3.233  -0.066   0.971
   10GLU     CB  329   3.281   0.044   1.066
   10GLU     CG  330   3.309   0.178   0.998
   10GLU     CD  331   3.339   0.294   1.092
   10GLU    OE1  332   3.244   0.353   1.149
   10GLU    OE2  333   3.457   0.335   1.096
   10GLU      C  334   3.284  -0.204   1.011
   10GLU     O1  335   3.406  -0.223   0.993
   10GLU     O2  336   3.199  -0.296   1.010
    1ACE     CA  337   3.294   3.258  -2.120
    1ACE      C  338   3.197   3.329  -2.026
    1ACE      O  339   3.233   3.426  -1.959
    2VAL      N  340   3.066   3.271  -2.034
    2VAL      H  341   3.037   3.204  -2.103
    2VAL     CA  342   2.954   3.319  -1.952
    2VAL     CB  343   2.843   3.394  -2.026
    2VAL    CG1  344   2.877   3.539  -2.060
    2VAL    CG2  345   2.790   3.331  -2.155
    2VAL      C  346   2.900   3.207  -1.862
    2VAL      O  347   2.882   3.095  -1.911
    3VAL      N  348   2.885   3.243  -1.735
    3VAL      H  349   2.906   3.336  -1.707
    3VAL     CA  350   2.828   3.163  -1.626
    3VAL     CB  351   2.927   3.154  -1.510
    3VAL    CG1  352   2.853   3.094  -1.389
    3VAL    CG2  353   3.041   3.062  -1.554
    3VAL      C  354   2.702   3.239  -1.584
    3VAL      O  355   2.715   3.347  -1.527
    4VAL      N  356   2.588   3.180  -1.619
    4VAL      H  357   2.573   3.084  -1.644
    4VAL     CA  358   2.466   3.260  -1.602
    4VAL     CB  359   2.354   3.198  -1.685
    4VAL    CG1  360   2.218   3.268  -1.675
    4VAL    CG2  361   2.398   3.195  -1.831
    4VAL      C  362   2.429   3.265  -1.454
    4VAL      O  363   2.405   3.163  -1.390
    5THR      N  364   2.430   3.386  -1.397
    5THR      H  365   2.464   3.472  -1.435
    5THR     CA  366   2.405   3.408  -1.254
    5THR     CB  367   2.511   3.491  -1.182
    5THR    OG1  368   2.566   3.593  -1.266
    5THR    HG1  369   2.666   3.598  -1.261
    5THR    CG2  370   2.619   3.397  -1.128
    5THR      C  371   2.271   3.475  -1.221
    5THR      O  372   2.203   3.430  -1.129
    6ILE      N  373   2.249   3.587  -1.290
    6ILE      H  374   2.317   3.630  -1.349
    6ILE     CA  375   2.133   3.676  -1.281
    6ILE     CB  376   2.178   3.813  -1.231
    6ILE    CG1  377   2.220   3.795  -1.085
    6ILE    CG2  378   2.071   3.922  -1.241
    6ILE     CD  379   2.270   3.910  -0.997
    6ILE      C  380   2.057   3.676  -1.414
    6ILE      O  381   2.103   3.742  -1.507
    7LEU      N  382   1.966   3.580  -1.422
    7LEU      H  383   1.956   3.507  -1.354
    7LEU     CA  384   1.869   3.579  -1.532
    7LEU     CB  385   1.912   3.476  -1.637
    7LEU     CG  386   1.834   3.486  -1.768
    7LEU    CD1  387   1.794   3.628  -1.809
    7LEU    CD2  388   1.894   3.416  -1.890
    7LEU      C  389   1.731   3.565  -1.467
    7LEU      O  390   1.706   3.461  -1.407
    8LEU      N  391   1.655   3.674  -1.466
    8LEU      H  392   1.681   3.756  -1.517
    8LEU     CA  393   1.526   3.681  -1.396
    8LEU     CB  394   1.500   3.812  -1.322
    8LEU     CG  395   1.613   3.871  -1.238
    8LEU    CD1  396   1.618   4.024  -1.247
    8LEU    CD2  397   1.596   3.819  -1.095
    8LEU      C  398   1.415   3.638  -1.492
    8LEU      O  399   1.407   3.700  -1.598
    9GLU      N  400   1.324   3.545  -1.464
    9GLU      H  401   1.328   3.509  -1.371
    9GLU     CA  402   1.214   3.502  -1.552
    9GLU     CB  403   1.234   3.365  -1.618
    9GLU     CG  404   1.338   3.363  -1.729
    9GLU     CD  405   1.337   3.226  -1.797
    9GLU    OE1  406   1.295   3.216  -1.914
    9GLU    OE2  407   1.369   3.129  -1.725
    9GLU      C  408   1.071   3.501  -1.498
    9GLU      O  409   1.047   3.424  -1.405
   10GLU      N  410   0.978   3.570  -1.564
   10GLU      H  411   0.990   3.659  -1.608
   10GLU     CA  412   0.835   3.549  -1.540
   10GLU     CB  413   0.778   3.685  -1.499
   10GLU     CG  414   0.806   3.718  -1.353
   10GLU     CD  415   0.752   3.856  -1.317
   10GLU    OE1  416   0.838   3.946  -1.305
   10GLU    OE2  417   0.631   3.884  -1.308
   10GLU      C  418   0.769   3.496  -1.668
   10GLU     O1  419   0.714   3.383  -1.671
   10GLU     O2  420   0.738   3.577  -1.758
    1ACE     CA  421   3.381   2.859   1.029
    1ACE      C  422   3.372   2.902   1.176
    1ACE      O  423   3.465   2.937   1.248
    2VAL      N  424   3.245   2.862   1.227
    2VAL      H  425   3.167   2.831   1.173
    2VAL     CA  426   3.214   2.866   1.371
    2VAL     CB  427   3.064   2.882   1.400
    2VAL    CG1  428   3.024   3.030   1.400
    2VAL    CG2  429   2.971   2.808   1.304
    2VAL      C  430   3.276   2.740   1.432
    2VAL      O  431   3.261   2.624   1.391
    3VAL      N  432   3.349   2.763   1.540
    3VAL      H  433   3.397   2.850   1.548
    3VAL     CA  434   3.409   2.647   1.607
    3VAL     CB  435   3.561   2.663   1.624
    3VAL    CG1  436   3.627   2.535   1.675
    3VAL    CG2  437   3.633   2.713   1.499
    3VAL      C  438   3.344   2.607   1.739
    3VAL      O  439   3.307   2.691   1.821
    4VAL      N  440   3.328   2.477   1.761
    4VAL      H  441   3.338   2.408   1.689
    4VAL     CA  442   3.275   2.422   1.887
    4VAL     CB  443   3.166   2.318   1.861
    4VAL    CG1  444   3.041   2.383   1.800
    4VAL    CG2  445   3.203   2.197   1.775
    4VAL      C  446   3.381   2.369   1.983
    4VAL      O  447   3.470   2.297   1.937
    5THR      N  448   3.401   2.440   2.093
    5THR      H  449   3.347   2.520   2.118
    5THR     CA  450   3.521   2.418   2.176
    5THR     CB  451   3.561   2.539   2.261
    5THR    OG1  452   3.444   2.614   2.293
    5THR    HG1  453   3.434   2.682   2.221
    5THR    CG2  454   3.677   2.621   2.204
    5THR      C  455   3.541   2.300   2.270
    5THR      O  456   3.481   2.292   2.377
    6ILE      N  457   3.591   2.198   2.200
    6ILE      H  458   3.621   2.209   2.105
    6ILE     CA  459   3.608   2.059   2.245
    6ILE     CB  460   3.499   1.955   2.217
    6ILE    CG1  461   3.432   1.977   2.081
    6ILE    CG2  462   3.404   1.942   2.336
    6ILE     CD  463   3.323   1.881   2.032
    6ILE      C  464   3.743   1.991   2.219
    6ILE      O  465   3.817   2.029   2.128
    7LEU      N  466   3.770   1.877   2.282
    7LEU      H  467   3.719   1.833   2.357
    7LEU     CA  468   3.897   1.805   2.267
    7LEU     CB  469   3.940   1.739   2.398
    7LEU     CG  470   4.091   1.719   2.408
    7LEU    CD1  471   4.169   1.850   2.414
    7LEU    CD2  472   4.112   1.643   2.540
    7LEU      C  473   3.878   1.695   2.162
    7LEU      O  474   3.805   1.600   2.187
    8LEU      N  475   3.930   1.722   2.042
    8LEU      H  476   3.962   1.814   2.020
    8LEU     CA  477   3.933   1.629   1.928
    8LEU     CB  478   3.901   1.699   1.795
    8LEU     CG  479   3.756   1.705   1.749
    8LEU    CD1  480   3.694   1.568   1.716
    8LEU    CD2  481   3.669   1.782   1.848
    8LEU      C  482   4.058   1.541   1.934
    8LEU      O  483   4.161   1.588   1.886
    9GLU      N  484   4.051   1.427   2.002
    9GLU      H  485   3.966   1.386   2.034
    9GLU     CA  486   4.168   1.339   2.013
    9GLU     CB  487   4.217   1.321   2.157
    9GLU     CG  488   4.113   1.271   2.257
    9GLU     CD  489   4.160   1.248   2.400
    9GLU    OE1  490   4.166   1.343   2.481
    9GLU    OE2  491   4.205   1.135   2.429
    9GLU      C  492   4.145   1.207   1.938
    9GLU      O  493   4.026   1.178   1.920
   10GLU      N  494   4.246   1.151   1.873
   10GLU      H  495   4.342   1.177   1.882
   10GLU     CA  496   4.229   1.040   1.778
   10GLU     CB  497   4.299   1.072   1.646
   10GLU     CG  498   4.227   1.189   1.578
   10GLU     CD  499   4.277   1.210   1.435
   10GLU    OE1  500   4.342   1.316   1.419
   10GLU    OE2  501   4.227   1.136   1.348
   10GLU      C  502   4.295   0.911   1.827
   10GLU     O1  503   4.214   0.816   1.837
   10GLU     O2  504   4.416   0.910   1.858
    1ACE     CA  505   3.026   3.864  -1.801
    1ACE      C  506   3.108   3.831  -1.676
    1ACE      O  507   3.091   3.885  -1.566
    2VAL      N  508   3.210   3.733  -1.695
    2VAL      H  509   3.226   3.704  -1.789
    2VAL     CA  510   3.285   3.651  -1.598
    2VAL     CB  511   3.406   3.731  -1.549
    2VAL    CG1  512   3.502   3.652  -1.459
    2VAL    CG2  513   3.497   3.773  -1.665
    2VAL      C  514   3.201   3.586  -1.488
    2VAL      O  515   3.154   3.473  -1.500
    3VAL      N  516   3.164   3.667  -1.390
    3VAL      H  517   3.181   3.765  -1.401
    3VAL     CA  518   3.101   3.619  -1.266
    3VAL     CB  519   3.167   3.664  -1.136
    3VAL    CG1  520   3.292   3.583  -1.102
    3VAL    CG2  521   3.220   3.807  -1.152
    3VAL      C  522   2.953   3.657  -1.253
    3VAL      O  523   2.870   3.587  -1.196
    4VAL      N  524   2.919   3.761  -1.328
    4VAL      H  525   2.981   3.821  -1.378
    4VAL     CA  526   2.785   3.821  -1.319
    4VAL     CB  527   2.760   3.939  -1.225
    4VAL    CG1  528   2.741   3.891  -1.081
    4VAL    CG2  529   2.875   4.041  -1.233
    4VAL      C  530   2.735   3.851  -1.461
    4VAL      O  531   2.800   3.916  -1.541
    5THR      N  532   2.614   3.799  -1.482
    5THR      H  533   2.571   3.732  -1.422
    5THR     CA  534   2.538   3.842  -1.601
    5THR     CB  535   2.441   3.735  -1.651
    5THR    OG1  536   2.366   3.675  -1.545
    5THR    HG1  537   2.276   3.717  -1.536
    5THR    CG2  538   2.508   3.627  -1.737
    5THR      C  539   2.455   3.968  -1.578
    5THR      O  540   2.341   3.963  -1.533
    6ILE      N  541   2.512   4.076  -1.632
    6ILE      H  542   2.587   4.057  -1.695
    6ILE     CA  543   2.468   4.216  -1.621
    6ILE     CB  544   2.575   4.282  -1.534
    6ILE    CG1  545   2.515   4.413  -1.482
    6ILE    CG2  546   2.704   4.308  -1.613
    6ILE     CD  547   2.566   4.438  -1.340
    6ILE      C  548   2.439   4.282  -1.756
    6ILE      O  549   2.326   4.325  -1.774
    7LEU      N  550   2.504   4.245  -1.866
    7LEU      H  551   2.582   4.183  -1.866
    7LEU     CA  552   2.477   4.301  -1.999
    7LEU     CB  553   2.611   4.363  -2.041
    7LEU     CG  554   2.603   4.449  -2.167
    7LEU    CD1  555   2.507   4.567  -2.149
    7LEU    CD2  556   2.741   4.509  -2.193
    7LEU      C  557   2.451   4.181  -2.089
    7LEU      O  558   2.534   4.107  -2.141
    8LEU      N  559   2.325   4.182  -2.133
    8LEU      H  560   2.271   4.245  -2.077
    8LEU     CA  561   2.251   4.093  -2.223
    8LEU     CB  562   2.135   4.020  -2.155
    8LEU     CG  563   2.190   3.900  -2.078
    8LEU    CD1  564   2.224   3.951  -1.938
    8LEU    CD2  565   2.100   3.777  -2.068
    8LEU      C  566   2.214   4.163  -2.354
    8LEU      O  567   2.104   4.142  -2.404
    9GLU      N  568   2.314   4.231  -2.409
    9GLU      H  569   2.401   4.240  -2.359
    9GLU     CA  570   2.323   4.308  -2.534
    9GLU     CB  571   2.234   4.432  -2.529
    9GLU     CG  572   2.274   4.538  -2.426
    9GLU     CD  573   2.184   4.659  -2.450
    9GLU    OE1  574   2.216   4.742  -2.539
    9GLU    OE2  575   2.075   4.667  -2.389
    9GLU      C  576   2.467   4.341  -2.573
    9GLU      O  577   2.561   4.332  -2.495
   10GLU      N  578   2.486   4.390  -2.696
   10GLU      H  579   2.411   4.400  -2.761
   10GLU     CA  580   2.620   4.416  -2.750
   10GLU     CB  581   2.645   4.326  -2.871
   10GLU     CG  582   2.795   4.327  -2.899
   10GLU     CD  583   2.824   4.225  -3.009
   10GLU    OE1  584   2.788   4.254  -3.125
   10GLU    OE2  585   2.840   4.105  -2.976
   10GLU      C  586   2.643   4.563  -2.783
   10GLU     O1  587   2.579   4.616  -2.877
   10GLU     O2  588   2.709   4.626  -2.697
    1ACE     CA  589   4.245   4.084  -1.219
    1ACE      C  590   4.379   4.021  -1.182
    1ACE      O  591   4.392   3.901  -1.206
    2VAL      N  592   4.458   4.084  -1.081
    2VAL      H  593   4.451   4.181  -1.054
    2VAL     CA  594   4.580   4.024  -1.025
    2VAL     CB  595   4.706   4.109  -1.041
    2VAL    CG1  596   4.752   4.083  -1.185
    2VAL    CG2  597   4.691   4.257  -1.008
    2VAL      C  598   4.576   3.983  -0.878
    2VAL      O  599   4.628   3.874  -0.852
    3VAL      N  600   4.519   4.060  -0.785
    3VAL      H  601   4.472   4.142  -0.816
    3VAL     CA  602   4.524   4.031  -0.641
    3VAL     CB  603   4.572   4.149  -0.556
    3VAL    CG1  604   4.557   4.121  -0.406
    3VAL    CG2  605   4.714   4.195  -0.591
    3VAL      C  606   4.388   3.974  -0.601
    3VAL      O  607   4.292   4.050  -0.585
    4VAL      N  608   4.379   3.845  -0.632
    4VAL      H  609   4.457   3.786  -0.654
    4VAL     CA  610   4.254   3.769  -0.614
    4VAL     CB  611   4.221   3.683  -0.736
    4VAL    CG1  612   4.076   3.636  -0.725
    4VAL    CG2  613   4.237   3.764  -0.865
    4VAL      C  614   4.256   3.689  -0.483
    4VAL      O  615   4.323   3.586  -0.476
    5THR      N  616   4.201   3.754  -0.381
    5THR      H  617   4.138   3.829  -0.397
    5THR     CA  618   4.197   3.707  -0.242
    5THR     CB  619   4.246   3.810  -0.140
    5THR    OG1  620   4.192   3.940  -0.166
    5THR    HG1  621   4.105   3.941  -0.214
    5THR    CG2  622   4.398   3.816  -0.134
    5THR      C  623   4.061   3.671  -0.181
    5THR      O  624   3.953   3.707  -0.227
    6ILE      N  625   4.068   3.573  -0.091
    6ILE      H  626   4.147   3.512  -0.085
    6ILE     CA  627   3.949   3.529  -0.017
    6ILE     CB  628   3.922   3.380  -0.043
    6ILE    CG1  629   3.904   3.345  -0.191
    6ILE    CG2  630   3.805   3.332   0.043
    6ILE     CD  631   3.806   3.424  -0.278
    6ILE      C  632   3.950   3.577   0.128
    6ILE      O  633   3.896   3.683   0.162
    7LEU      N  634   4.019   3.498   0.209
    7LEU      H  635   4.100   3.446   0.182
    7LEU     CA  636   4.011   3.517   0.355
    7LEU     CB  637   3.997   3.388   0.436
    7LEU     CG  638   3.920   3.401   0.567
    7LEU    CD1  639   3.772   3.395   0.529
    7LEU    CD2  640   3.965   3.299   0.672
    7LEU      C  641   4.125   3.606   0.405
    7LEU      O  642   4.232   3.563   0.447
    8LEU      N  643   4.103   3.734   0.377
    8LEU      H  644   4.037   3.757   0.305
    8LEU     CA  645   4.186   3.846   0.425
    8LEU     CB  646   4.136   3.976   0.362
    8LEU     CG  647   4.230   4.024   0.252
    8LEU    CD1  648   4.149   4.139   0.194
    8LEU    CD2  649   4.370   4.064   0.301
    8LEU      C  650   4.185   3.860   0.577
    8LEU      O  651   4.097   3.918   0.640
    9GLU      N  652   4.271   3.780   0.639
    9GLU      H  653   4.302   3.695   0.596
    9GLU     CA  654   4.305   3.784   0.782
    9GLU     CB  655   4.339   3.649   0.845
    9GLU     CG  656   4.221   3.554   0.828
    9GLU     CD  657   4.100   3.595   0.913
    9GLU    OE1  658   4.102   3.585   1.038
    9GLU    OE2  659   4.010   3.654   0.850
    9GLU      C  660   4.417   3.885   0.808
    9GLU      O  661   4.535   3.858   0.830
   10GLU      N  662   4.369   4.009   0.819
   10GLU      H  663   4.273   4.033   0.810
   10GLU     CA  664   4.449   4.132   0.836
   10GLU     CB  665   4.475   4.198   0.701
   10GLU     CG  666   4.606   4.153   0.637
   10GLU     CD  667   4.651   4.245   0.523
   10GLU    OE1  668   4.614   4.225   0.406
   10GLU    OE2  669   4.732   4.335   0.554
   10GLU      C  670   4.373   4.227   0.929
   10GLU     O1  671   4.411   4.345   0.942
   10GLU     O2  672   4.271   4.191   0.991
    1ACE     CA  673   0.988   1.067   1.248
    1ACE      C  674   1.131   1.016   1.265
    1ACE      O  675   1.220   1.061   1.193
    2VAL      N  676   1.159   0.939   1.382
    2VAL      H  677   1.083   0.920   1.445
    2VAL     CA  678   1.295   0.891   1.410
    2VAL     CB  679   1.342   0.933   1.549
    2VAL    CG1  680   1.479   0.870   1.575
    2VAL    CG2  681   1.343   1.086   1.562
    2VAL      C  682   1.293   0.738   1.395
    2VAL      O  683   1.206   0.674   1.454
    3VAL      N  684   1.380   0.684   1.311
    3VAL      H  685   1.461   0.739   1.291
    3VAL     CA  686   1.383   0.542   1.273
    3VAL     CB  687   1.417   0.511   1.127
    3VAL    CG1  688   1.310   0.564   1.032
    3VAL    CG2  689   1.558   0.558   1.090
    3VAL      C  690   1.462   0.448   1.364
    3VAL      O  691   1.406   0.351   1.415
    4VAL      N  692   1.580   0.493   1.407
    4VAL      H  693   1.612   0.582   1.376
    4VAL     CA  694   1.684   0.420   1.481
    4VAL     CB  695   1.820   0.423   1.410
    4VAL    CG1  696   1.937   0.366   1.492
    4VAL    CG2  697   1.812   0.348   1.277
    4VAL      C  698   1.685   0.449   1.631
    4VAL      O  699   1.681   0.567   1.665
    5THR      N  700   1.680   0.348   1.717
    5THR      H  701   1.673   0.255   1.682
    5THR     CA  702   1.670   0.371   1.862
    5THR     CB  703   1.550   0.316   1.941
    5THR    OG1  704   1.550   0.176   1.972
    5THR    HG1  705   1.586   0.126   1.894
    5THR    CG2  706   1.417   0.352   1.875
    5THR      C  707   1.797   0.324   1.933
    5THR      O  708   1.826   0.370   2.043
    6ILE      N  709   1.867   0.222   1.885
    6ILE      H  710   1.822   0.159   1.821
    6ILE     CA  711   1.993   0.169   1.940
    6ILE     CB  712   2.006   0.019   1.971
    6ILE    CG1  713   1.878  -0.042   2.028
    6ILE    CG2  714   2.112   0.005   2.080
    6ILE     CD  715   1.872  -0.195   2.023
    6ILE      C  716   2.113   0.214   1.857
    6ILE      O  717   2.173   0.318   1.886
    7LEU      N  718   2.162   0.137   1.760
    7LEU      H  719   2.109   0.061   1.722
    7LEU     CA  720   2.286   0.180   1.694
    7LEU     CB  721   2.403   0.103   1.755
    7LEU     CG  722   2.451   0.162   1.888
    7LEU    CD1  723   2.552   0.063   1.946
    7LEU    CD2  724   2.506   0.303   1.869
    7LEU      C  725   2.294   0.174   1.541
    7LEU      O  726   2.334   0.271   1.477
    8LEU      N  727   2.240   0.071   1.476
    8LEU      H  728   2.200  -0.000   1.535
    8LEU     CA  729   2.234   0.056   1.330
    8LEU     CB  730   2.307  -0.069   1.283
    8LEU     CG  731   2.456  -0.038   1.266
    8LEU    CD1  732   2.536  -0.168   1.254
    8LEU    CD2  733   2.490   0.056   1.151
    8LEU      C  734   2.089   0.042   1.282
    8LEU      O  735   2.065   0.104   1.179
    9GLU      N  736   2.010  -0.054   1.329
    9GLU      H  737   2.042  -0.117   1.400
    9GLU     CA  738   1.881  -0.092   1.272
    9GLU     CB  739   1.892  -0.236   1.220
    9GLU     CG  740   1.919  -0.355   1.311
    9GLU     CD  741   2.034  -0.351   1.411
    9GLU    OE1  742   2.006  -0.304   1.524
    9GLU    OE2  743   2.146  -0.402   1.386
    9GLU      C  744   1.752  -0.081   1.354
    9GLU      O  745   1.652  -0.030   1.304
   10GLU      N  746   1.771  -0.115   1.481
   10GLU      H  747   1.841  -0.181   1.509
   10GLU     CA  748   1.665  -0.095   1.581
   10GLU     CB  749   1.661  -0.230   1.653
   10GLU     CG  750   1.611  -0.347   1.568
   10GLU     CD  751   1.607  -0.478   1.647
   10GLU    OE1  752   1.709  -0.537   1.688
   10GLU    OE2  753   1.493  -0.526   1.663
   10GLU      C  754   1.700   0.021   1.676
   10GLU     O1  755   1.803   0.089   1.663
   10GLU     O2  756   1.606   0.066   1.745
    1ACE     CA  757   4.804   3.558   0.816
    1ACE      C  758   4.698   3.513   0.715
    1ACE      O  759   4.611   3.430   0.741
    2VAL      N  760   4.705   3.576   0.587
    2VAL      H  761   4.788   3.616   0.546
    2VAL     CA  762   4.595   3.566   0.490
    2VAL     CB  763   4.625   3.677   0.388
    2VAL    CG1  764   4.534   3.681   0.265
    2VAL    CG2  765   4.607   3.815   0.451
    2VAL      C  766   4.586   3.429   0.423
    2VAL      O  767   4.696   3.379   0.397
    3VAL      N  768   4.461   3.386   0.413
    3VAL      H  769   4.392   3.450   0.447
    3VAL     CA  770   4.416   3.253   0.368
    3VAL     CB  771   4.324   3.186   0.470
    3VAL    CG1  772   4.329   3.034   0.449
    3VAL    CG2  773   4.367   3.209   0.615
    3VAL      C  774   4.354   3.249   0.228
    3VAL      O  775   4.242   3.298   0.214
    4VAL      N  776   4.438   3.201   0.137
    4VAL      H  777   4.522   3.161   0.174
    4VAL     CA  778   4.413   3.183  -0.007
    4VAL     CB  779   4.284   3.108  -0.037
    4VAL    CG1  780   4.271   3.080  -0.187
    4VAL    CG2  781   4.286   2.975   0.039
    4VAL      C  782   4.427   3.315  -0.083
    4VAL      O  783   4.350   3.411  -0.074
    5THR      N  784   4.537   3.324  -0.157
    5THR      H  785   4.618   3.265  -0.149
    5THR     CA  786   4.555   3.421  -0.265
    5THR     CB  787   4.654   3.528  -0.216
    5THR    OG1  788   4.682   3.616  -0.325
    5THR    HG1  789   4.707   3.709  -0.298
    5THR    CG2  790   4.780   3.476  -0.146
    5THR      C  791   4.589   3.348  -0.395
    5THR      O  792   4.698   3.297  -0.417
    6ILE      N  793   4.488   3.344  -0.483
    6ILE      H  794   4.409   3.405  -0.475
    6ILE     CA  795   4.481   3.260  -0.602
    6ILE     CB  796   4.338   3.258  -0.656
    6ILE    CG1  797   4.235   3.215  -0.551
    6ILE    CG2  798   4.313   3.171  -0.779
    6ILE     CD  799   4.096   3.272  -0.579
    6ILE      C  800   4.586   3.291  -0.710
    6ILE      O  801   4.661   3.203  -0.752
    7LEU      N  802   4.592   3.418  -0.747
    7LEU      H  803   4.580   3.502  -0.694
    7LEU     CA  804   4.671   3.448  -0.868
    7LEU     CB  805   4.574   3.542  -0.940
    7LEU     CG  806   4.524   3.484  -1.072
    7LEU    CD1  807   4.454   3.348  -1.074
    7LEU    CD2  808   4.432   3.579  -1.148
    7LEU      C  809   4.813   3.501  -0.842
    7LEU      O  810   4.904   3.418  -0.843
    8LEU      N  811   4.828   3.632  -0.832
    8LEU      H  812   4.750   3.689  -0.858
    8LEU     CA  813   4.952   3.705  -0.800
    8LEU     CB  814   4.978   3.825  -0.890
    8LEU     CG  815   5.045   3.794  -1.024
    8LEU    CD1  816   4.941   3.750  -1.127
    8LEU    CD2  817   5.122   3.917  -1.075
    8LEU      C  818   4.937   3.749  -0.654
    8LEU      O  819   4.845   3.821  -0.615
    9GLU      N  820   5.053   3.734  -0.591
    9GLU      H  821   5.126   3.676  -0.627
    9GLU     CA  822   5.077   3.776  -0.452
    9GLU     CB  823   5.191   3.689  -0.399
    9GLU     CG  824   5.127   3.567  -0.332
    9GLU     CD  825   5.242   3.474  -0.292
    9GLU    OE1  826   5.279   3.393  -0.379
    9GLU    OE2  827   5.301   3.469  -0.181
    9GLU      C  828   5.106   3.926  -0.436
    9GLU      O  829   5.204   3.977  -0.490
   10GLU      N  830   5.046   3.977  -0.329
   10GLU      H  831   4.998   3.921  -0.261
   10GLU     CA  832   5.049   4.113  -0.273
   10GLU     CB  833   4.926   4.198  -0.304
   10GLU     CG  834   4.955   4.346  -0.283
   10GLU     CD  835   4.844   4.450  -0.304
   10GLU    OE1  836   4.732   4.424  -0.255
   10GLU    OE2  837   4.867   4.541  -0.387
   10GLU      C  838   5.070   4.110  -0.122
   10GLU     O1  839   5.139   4.203  -0.073
   10GLU     O2  840   5.034   4.007  -0.061
    1ACE     CA  841   4.040   3.021  -1.037
    1ACE      C  842   4.061   2.948  -0.905
    1ACE      O  843   4.072   3.013  -0.801
    2VAL      N  844   4.073   2.805  -0.911
    2VAL      H  845   4.066   2.766  -1.002
    2VAL     CA  846   4.105   2.715  -0.799
    2VAL     CB  847   4.246   2.729  -0.740
    2VAL    CG1  848   4.278   2.648  -0.614
    2VAL    CG2  849   4.362   2.712  -0.838
    2VAL      C  850   3.999   2.713  -0.689
    2VAL      O  851   3.938   2.608  -0.670
    3VAL      N  852   3.972   2.822  -0.617
    3VAL      H  853   4.035   2.897  -0.633
    3VAL     CA  854   3.863   2.832  -0.519
    3VAL     CB  855   3.926   2.868  -0.384
    3VAL    CG1  856   3.943   3.019  -0.364
    3VAL    CG2  857   3.854   2.800  -0.267
    3VAL      C  858   3.736   2.905  -0.564
    3VAL      O  859   3.633   2.880  -0.501
    4VAL      N  860   3.757   3.011  -0.641
    4VAL      H  861   3.851   3.040  -0.656
    4VAL     CA  862   3.652   3.076  -0.721
    4VAL     CB  863   3.682   3.217  -0.774
    4VAL    CG1  864   3.570   3.262  -0.868
    4VAL    CG2  865   3.694   3.305  -0.650
    4VAL      C  866   3.621   2.986  -0.841
    4VAL      O  867   3.700   2.947  -0.926
    5THR      N  868   3.502   2.927  -0.832
    5THR      H  869   3.434   2.947  -0.761
    5THR     CA  870   3.458   2.815  -0.916
    5THR     CB  871   3.424   2.686  -0.841
    5THR    OG1  872   3.322   2.728  -0.750
    5THR    HG1  873   3.258   2.791  -0.794
    5THR    CG2  874   3.540   2.618  -0.769
    5THR      C  875   3.353   2.855  -1.019
    5THR      O  876   3.232   2.855  -0.996
    6ILE      N  877   3.400   2.915  -1.128
    6ILE      H  878   3.495   2.938  -1.149
    6ILE     CA  879   3.312   2.978  -1.227
    6ILE     CB  880   3.366   3.112  -1.275
    6ILE    CG1  881   3.512   3.124  -1.318
    6ILE    CG2  882   3.337   3.216  -1.167
    6ILE     CD  883   3.521   3.231  -1.428
    6ILE      C  884   3.288   2.882  -1.345
    6ILE      O  885   3.342   2.906  -1.452
    7LEU      N  886   3.202   2.785  -1.314
    7LEU      H  887   3.127   2.799  -1.250
    7LEU     CA  888   3.177   2.679  -1.412
    7LEU     CB  889   3.125   2.553  -1.342
    7LEU     CG  890   3.198   2.504  -1.217
    7LEU    CD1  891   3.123   2.392  -1.146
    7LEU    CD2  892   3.338   2.452  -1.251
    7LEU      C  893   3.094   2.707  -1.537
    7LEU      O  894   2.985   2.763  -1.524
    8LEU      N  895   3.140   2.649  -1.648
    8LEU      H  896   3.228   2.602  -1.643
    8LEU     CA  897   3.085   2.667  -1.783
    8LEU     CB  898   3.195   2.693  -1.886
    8LEU     CG  899   3.295   2.804  -1.850
    8LEU    CD1  900   3.408   2.823  -1.951
    8LEU    CD2  901   3.216   2.934  -1.832
    8LEU      C  902   3.006   2.543  -1.829
    8LEU      O  903   3.053   2.431  -1.808
    9GLU      N  904   2.888   2.574  -1.881
    9GLU      H  905   2.842   2.663  -1.876
    9GLU     CA  906   2.820   2.461  -1.946
    9GLU     CB  907   2.669   2.476  -1.929
    9GLU     CG  908   2.623   2.501  -1.786
    9GLU     CD  909   2.470   2.503  -1.794
    9GLU    OE1  910   2.403   2.403  -1.760
    9GLU    OE2  911   2.418   2.601  -1.851
    9GLU      C  912   2.869   2.426  -2.086
    9GLU      O  913   2.827   2.486  -2.185
   10GLU      N  914   2.967   2.336  -2.088
   10GLU      H  915   2.989   2.295  -1.999
   10GLU     CA  916   3.047   2.287  -2.201
   10GLU     CB  917   3.197   2.314  -2.185
   10GLU     CG  918   3.253   2.304  -2.043
   10GLU     CD  919   3.405   2.323  -2.038
   10GLU    OE1  920   3.464   2.339  -1.929
   10GLU    OE2  921   3.474   2.281  -2.134
   10GLU      C  922   3.012   2.144  -2.244
   10GLU     O1  923   2.955   2.065  -2.167
   10GLU     O2  924   3.044   2.099  -2.356
    1ACE     CA  925   4.595   3.324  -1.850
    1ACE      C  926   4.694   3.274  -1.744
    1ACE      O  927   4.703   3.152  -1.733
    2VAL      N  928   4.744   3.374  -1.655
    2VAL      H  929   4.705   3.466  -1.649
    2VAL     CA  930   4.833   3.335  -1.544
    2VAL     CB  931   4.890   3.462  -1.480
    2VAL    CG1  932   4.785   3.560  -1.428
    2VAL    CG2  933   5.008   3.440  -1.386
    2VAL      C  934   4.778   3.232  -1.445
    2VAL      O  935   4.664   3.244  -1.401
    3VAL      N  936   4.860   3.135  -1.405
    3VAL      H  937   4.957   3.129  -1.430
    3VAL     CA  938   4.827   3.035  -1.303
    3VAL     CB  939   4.800   3.082  -1.160
    3VAL    CG1  940   4.759   2.973  -1.061
    3VAL    CG2  941   4.921   3.159  -1.106
    3VAL      C  942   4.720   2.937  -1.351
    3VAL      O  943   4.751   2.819  -1.365
    4VAL      N  944   4.592   2.972  -1.362
    4VAL      H  945   4.582   3.068  -1.386
    4VAL     CA  946   4.480   2.888  -1.407
    4VAL     CB  947   4.382   2.869  -1.291
    4VAL    CG1  948   4.425   2.744  -1.214
    4VAL    CG2  949   4.362   2.994  -1.205
    4VAL      C  950   4.409   2.964  -1.520
    4VAL      O  951   4.385   3.084  -1.505
    5THR      N  952   4.387   2.896  -1.632
    5THR      H  953   4.399   2.796  -1.637
    5THR     CA  954   4.329   2.953  -1.754
    5THR     CB  955   4.342   2.851  -1.866
    5THR    OG1  956   4.275   2.730  -1.833
    5THR    HG1  957   4.324   2.679  -1.762
    5THR    CG2  958   4.489   2.825  -1.902
    5THR      C  959   4.183   2.997  -1.741
    5THR      O  960   4.112   2.951  -1.830
    6ILE      N  961   4.141   3.082  -1.648
    6ILE      H  962   4.211   3.123  -1.589
    6ILE     CA  963   4.003   3.131  -1.632
    6ILE     CB  964   3.970   3.168  -1.487
    6ILE    CG1  965   4.077   3.252  -1.419
    6ILE    CG2  966   3.946   3.044  -1.400
    6ILE     CD  967   4.038   3.328  -1.292
    6ILE      C  968   3.956   3.241  -1.727
    6ILE      O  969   3.838   3.246  -1.762
    7LEU      N  970   4.049   3.321  -1.779
    7LEU      H  971   4.147   3.313  -1.758
    7LEU     CA  972   4.020   3.436  -1.865
    7LEU     CB  973   4.088   3.564  -1.815
    7LEU     CG  974   3.994   3.637  -1.719
    7LEU    CD1  975   4.078   3.741  -1.645
    7LEU    CD2  976   3.877   3.704  -1.790
    7LEU      C  977   4.068   3.424  -2.010
    7LEU      O  978   4.183   3.395  -2.042
    8LEU      N  979   3.969   3.418  -2.099
    8LEU      H  980   3.884   3.467  -2.082
    8LEU     CA  981   3.981   3.384  -2.241
    8LEU     CB  982   3.841   3.349  -2.292
    8LEU     CG  983   3.777   3.231  -2.218
    8LEU    CD1  984   3.626   3.218  -2.238
    8LEU    CD2  985   3.848   3.096  -2.229
    8LEU      C  986   4.045   3.493  -2.328
    8LEU      O  987   4.007   3.607  -2.304
    9GLU      N  988   4.125   3.453  -2.426
    9GLU      H  989   4.147   3.357  -2.446
    9GLU     CA  990   4.178   3.550  -2.523
    9GLU     CB  991   4.298   3.471  -2.577
    9GLU     CG  992   4.411   3.558  -2.631
    9GLU     CD  993   4.515   3.485  -2.717
    9GLU    OE1  994   4.472   3.422  -2.816
    9GLU    OE2  995   4.629   3.463  -2.672
    9GLU      C  996   4.080   3.604  -2.627
    9GLU      O  997   3.986   3.541  -2.676
   10GLU      N  998   4.105   3.731  -2.659
   10GLU      H  999   4.187   3.774  -2.624
   10GLU     CA 1000   4.025   3.814  -2.750
   10GLU     CB 1001   3.989   3.942  -2.675
   10GLU     CG 1002   3.842   3.932  -2.633
   10GLU     CD 1003   3.799   4.063  -2.565
   10GLU    OE1 1004   3.881   4.113  -2.485
   10GLU    OE2 1005   3.680   4.101  -2.567
   10GLU      C 1006   4.115   3.861  -2.864
   10GLU     O1 1007   4.219   3.928  -2.843
   10GLU     O2 1008   4.075   3.843  -2.981
    1ACE     CA 1009   2.807   5.838  -0.837
    1ACE      C 1010   2.813   5.736  -0.950
    1ACE      O 1011   2.722   5.722  -1.033
    2VAL      N 1012   2.932   5.658  -0.953
    2VAL      H 1013   3.011   5.675  -0.894
    2VAL     CA 1014   2.953   5.555  -1.056
    2VAL     CB 1015   3.062   5.586  -1.159
    2VAL    CG1 1016   3.009   5.664  -1.279
    2VAL    CG2 1017   3.185   5.642  -1.088
    2VAL      C 1018   2.971   5.410  -1.008
    2VAL      O 1019   3.046   5.377  -0.917
    3VAL      N 1020   2.920   5.322  -1.094
    3VAL      H 1021   2.865   5.339  -1.176
    3VAL     CA 1022   2.926   5.176  -1.077
    3VAL     CB 1023   2.782   5.125  -1.080
    3VAL    CG1 1024   2.785   4.972  -1.082
    3VAL    CG2 1025   2.704   5.171  -0.957
    3VAL      C 1026   3.016   5.129  -1.191
    3VAL      O 1027   2.983   5.152  -1.307
    4VAL      N 1028   3.130   5.072  -1.154
    4VAL      H 1029   3.151   5.056  -1.057
    4VAL     CA 1030   3.232   5.022  -1.247
    4VAL     CB 1031   3.371   5.053  -1.191
    4VAL    CG1 1032   3.480   4.995  -1.280
    4VAL    CG2 1033   3.391   5.204  -1.200
    4VAL      C 1034   3.208   4.872  -1.269
    4VAL      O 1035   3.241   4.783  -1.192
    5THR      N 1036   3.134   4.852  -1.378
    5THR      H 1037   3.097   4.930  -1.428
    5THR     CA 1038   3.097   4.720  -1.431
    5THR     CB 1039   2.946   4.696  -1.422
    5THR    OG1 1040   2.865   4.799  -1.478
    5THR    HG1 1041   2.906   4.848  -1.554
    5THR    CG2 1042   2.890   4.666  -1.282
    5THR      C 1043   3.154   4.668  -1.563
    5THR      O 1044   3.107   4.692  -1.674
    6ILE      N 1045   3.261   4.589  -1.553
    6ILE      H 1046   3.286   4.537  -1.635
    6ILE     CA 1047   3.344   4.552  -1.438
    6ILE     CB 1048   3.343   4.408  -1.386
    6ILE    CG1 1049   3.333   4.301  -1.494
    6ILE    CG2 1050   3.224   4.383  -1.293
    6ILE     CD 1051   3.384   4.165  -1.445
    6ILE      C 1052   3.490   4.588  -1.468
    6ILE      O 1053   3.531   4.598  -1.583
    7LEU      N 1054   3.569   4.624  -1.367
    7LEU      H 1055   3.522   4.663  -1.289
    7LEU     CA 1056   3.716   4.637  -1.367
    7LEU     CB 1057   3.780   4.504  -1.406
    7LEU     CG 1058   3.762   4.386  -1.311
    7LEU    CD1 1059   3.785   4.259  -1.393
    7LEU    CD2 1060   3.873   4.373  -1.207
    7LEU      C 1061   3.778   4.756  -1.439
    7LEU      O 1062   3.843   4.841  -1.378
    8LEU      N 1063   3.757   4.762  -1.570
    8LEU      H 1064   3.692   4.697  -1.609
    8LEU     CA 1065   3.810   4.868  -1.657
    8LEU     CB 1066   3.820   4.820  -1.801
    8LEU     CG 1067   3.935   4.727  -1.838
    8LEU    CD1 1068   4.071   4.793  -1.813
    8LEU    CD2 1069   3.930   4.581  -1.791
    8LEU      C 1070   3.711   4.985  -1.657
    8LEU      O 1071   3.597   4.967  -1.616
    9GLU      N 1072   3.765   5.106  -1.675
    9GLU      H 1073   3.850   5.118  -1.726
    9GLU     CA 1074   3.681   5.227  -1.682
    9GLU     CB 1075   3.759   5.349  -1.631
    9GLU     CG 1076   3.668   5.472  -1.631
    9GLU     CD 1077   3.748   5.599  -1.605
    9GLU    OE1 1078   3.761   5.642  -1.488
    9GLU    OE2 1079   3.800   5.659  -1.701
    9GLU      C 1080   3.621   5.241  -1.822
    9GLU      O 1081   3.499   5.237  -1.835
   10GLU      N 1082   3.707   5.264  -1.921
   10GLU      H 1083   3.805   5.286  -1.913
   10GLU     CA 1084   3.662   5.268  -2.061
   10GLU     CB 1085   3.659   5.408  -2.122
   10GLU     CG 1086   3.569   5.512  -2.056
   10GLU     CD 1087   3.583   5.644  -2.132
   10GLU    OE1 1088   3.512   5.660  -2.234
   10GLU    OE2 1089   3.654   5.738  -2.089
   10GLU      C 1090   3.722   5.173  -2.165
   10GLU     O1 1091   3.673   5.058  -2.170
   10GLU     O2 1092   3.834   5.205  -2.210
    1ACE     CA 1093   0.730   1.816   2.353
    1ACE      C 1094   0.745   1.870   2.210
    1ACE      O 1095   0.699   1.807   2.115
    2VAL      N 1096   0.824   1.990   2.211
    2VAL      H 1097   0.866   2.018   2.296
    2VAL     CA 1098   0.867   2.052   2.085
    2VAL     CB 1099   0.911   2.198   2.099
    2VAL    CG1 1100   0.785   2.276   2.137
    2VAL    CG2 1101   1.018   2.219   2.206
    2VAL      C 1102   0.975   1.978   2.005
    2VAL      O 1103   1.086   1.954   2.052
    3VAL      N 1104   0.942   1.942   1.881
    3VAL      H 1105   0.849   1.935   1.846
    3VAL     CA 1106   1.046   1.897   1.788
    3VAL     CB 1107   0.991   1.790   1.694
    3VAL    CG1 1108   1.107   1.743   1.606
    3VAL    CG2 1109   0.922   1.676   1.770
    3VAL      C 1110   1.095   2.020   1.711
    3VAL      O 1111   1.019   2.095   1.650
    4VAL      N 1112   1.223   2.042   1.739
    4VAL      H 1113   1.266   1.982   1.807
    4VAL     CA 1114   1.307   2.146   1.679
    4VAL     CB 1115   1.378   2.227   1.788
    4VAL    CG1 1116   1.484   2.327   1.742
    4VAL    CG2 1117   1.277   2.301   1.874
    4VAL      C 1118   1.403   2.082   1.578
    4VAL      O 1119   1.497   2.014   1.620
    5THR      N 1120   1.390   2.124   1.452
    5THR      H 1121   1.313   2.183   1.431
    5THR     CA 1122   1.474   2.080   1.340
    5THR     CB 1123   1.395   2.048   1.212
    5THR    OG1 1124   1.351   2.169   1.152
    5THR    HG1 1125   1.424   2.237   1.161
    5THR    CG2 1126   1.278   1.952   1.238
    5THR      C 1127   1.592   2.173   1.316
    5THR      O 1128   1.599   2.247   1.218
    6ILE      N 1129   1.692   2.161   1.403
    6ILE      H 1130   1.674   2.123   1.494
    6ILE     CA 1131   1.815   2.241   1.390
    6ILE     CB 1132   1.900   2.257   1.516
    6ILE    CG1 1133   1.932   2.127   1.590
    6ILE    CG2 1134   1.832   2.361   1.606
    6ILE     CD 1135   2.052   2.065   1.519
    6ILE      C 1136   1.911   2.209   1.275
    6ILE      O 1137   1.916   2.098   1.224
    7LEU      N 1138   1.972   2.313   1.219
    7LEU      H 1139   1.963   2.401   1.266
    7LEU     CA 1140   2.057   2.311   1.099
    7LEU     CB 1141   2.191   2.239   1.120
    7LEU     CG 1142   2.304   2.313   1.190
    7LEU    CD1 1143   2.311   2.456   1.136
    7LEU    CD2 1144   2.282   2.314   1.342
    7LEU      C 1145   1.992   2.276   0.965
    7LEU      O 1146   1.980   2.376   0.895
    8LEU      N 1147   1.933   2.158   0.947
    8LEU      H 1148   1.911   2.098   1.023
    8LEU     CA 1149   1.869   2.114   0.823
    8LEU     CB 1150   1.914   1.973   0.784
    8LEU     CG 1151   2.065   1.958   0.759
    8LEU    CD1 1152   2.105   1.811   0.775
    8LEU    CD2 1153   2.110   2.002   0.620
    8LEU      C 1154   1.719   2.108   0.852
    8LEU      O 1155   1.675   2.027   0.934
    9GLU      N 1156   1.646   2.190   0.777
    9GLU      H 1157   1.691   2.245   0.707
    9GLU     CA 1158   1.504   2.216   0.802
    9GLU     CB 1159   1.470   2.362   0.832
    9GLU     CG 1160   1.523   2.448   0.717
    9GLU     CD 1161   1.468   2.591   0.722
    9GLU    OE1 1162   1.353   2.612   0.766
    9GLU    OE2 1163   1.522   2.671   0.643
    9GLU      C 1164   1.407   2.159   0.698
    9GLU      O 1165   1.436   2.139   0.580
   10GLU      N 1166   1.308   2.099   0.763
   10GLU      H 1167   1.313   2.072   0.859
   10GLU     CA 1168   1.188   2.048   0.695
   10GLU     CB 1169   1.181   1.897   0.724
   10GLU     CG 1170   1.305   1.823   0.674
   10GLU     CD 1171   1.300   1.673   0.645
   10GLU    OE1 1172   1.190   1.641   0.596
   10GLU    OE2 1173   1.388   1.592   0.684
   10GLU      C 1174   1.062   2.122   0.741
   10GLU     O1 1175   0.954   2.097   0.684
   10GLU     O2 1176   1.066   2.223   0.813
    1ACE     CA 1177   1.938   4.513  -2.183
    1ACE      C 1178   2.041   4.485  -2.074
    1ACE      O 1179   2.125   4.395  -2.075
    2VAL      N 1180   2.040   4.593  -1.980
    2VAL      H 1181   1.988   4.678  -1.989
    2VAL     CA 1182   2.118   4.579  -1.856
    2VAL     CB 1183   2.199   4.700  -1.810
    2VAL    CG1 1184   2.284   4.675  -1.686
    2VAL    CG2 1185   2.303   4.745  -1.913
    2VAL      C 1186   2.023   4.539  -1.743
    2VAL      O 1187   1.938   4.616  -1.701
    3VAL      N 1188   2.060   4.423  -1.688
    3VAL      H 1189   2.146   4.386  -1.722
    3VAL     CA 1190   1.989   4.346  -1.585
    3VAL     CB 1191   1.978   4.412  -1.447
    3VAL    CG1 1192   1.913   4.336  -1.331
    3VAL    CG2 1193   2.117   4.460  -1.405
    3VAL      C 1194   1.852   4.295  -1.631
    3VAL      O 1195   1.754   4.368  -1.626
    4VAL      N 1196   1.839   4.165  -1.658
    4VAL      H 1197   1.917   4.103  -1.654
    4VAL     CA 1198   1.721   4.111  -1.727
    4VAL     CB 1199   1.772   4.061  -1.862
    4VAL    CG1 1200   1.689   3.961  -1.943
    4VAL    CG2 1201   1.809   4.181  -1.949
    4VAL      C 1202   1.641   4.004  -1.652
    4VAL      O 1203   1.695   3.901  -1.612
    5THR      N 1204   1.516   4.028  -1.614
    5THR      H 1205   1.463   3.951  -1.578
    5THR     CA 1206   1.435   4.149  -1.626
    5THR     CB 1207   1.307   4.128  -1.707
    5THR    OG1 1208   1.258   3.996  -1.681
    5THR    HG1 1209   1.202   3.995  -1.598
    5THR    CG2 1210   1.339   4.151  -1.855
    5THR      C 1211   1.391   4.205  -1.490
    5THR      O 1212   1.341   4.134  -1.403
    6ILE      N 1213   1.398   4.337  -1.479
    6ILE      H 1214   1.453   4.389  -1.544
    6ILE     CA 1215   1.343   4.424  -1.373
    6ILE     CB 1216   1.448   4.481  -1.277
    6ILE    CG1 1217   1.539   4.593  -1.326
    6ILE    CG2 1218   1.524   4.368  -1.207
    6ILE     CD 1219   1.642   4.646  -1.226
    6ILE      C 1220   1.254   4.541  -1.412
    6ILE      O 1221   1.170   4.579  -1.330
    7LEU      N 1222   1.278   4.609  -1.524
    7LEU      H 1223   1.362   4.587  -1.573
    7LEU     CA 1224   1.205   4.731  -1.560
    7LEU     CB 1225   1.284   4.859  -1.536
    7LEU     CG 1226   1.226   4.961  -1.438
    7LEU    CD1 1227   1.236   4.917  -1.292
    7LEU    CD2 1228   1.288   5.099  -1.462
    7LEU      C 1229   1.179   4.718  -1.711
    7LEU      O 1230   1.276   4.719  -1.786
    8LEU      N 1231   1.053   4.707  -1.752
    8LEU      H 1232   0.983   4.756  -1.700
    8LEU     CA 1233   1.010   4.694  -1.892
    8LEU     CB 1234   0.908   4.579  -1.894
    8LEU     CG 1235   0.971   4.440  -1.890
    8LEU    CD1 1236   0.874   4.330  -1.934
    8LEU    CD2 1237   1.096   4.427  -1.976
    8LEU      C 1238   0.942   4.820  -1.945
    8LEU      O 1239   0.909   4.915  -1.874
    9GLU      N 1240   0.945   4.833  -2.077
    9GLU      H 1241   0.992   4.772  -2.141
    9GLU     CA 1242   0.899   4.954  -2.147
    9GLU     CB 1243   0.984   4.993  -2.267
    9GLU     CG 1244   1.128   5.023  -2.227
    9GLU     CD 1245   1.208   5.037  -2.356
    9GLU    OE1 1246   1.261   5.147  -2.384
    9GLU    OE2 1247   1.215   4.939  -2.433
    9GLU      C 1248   0.747   4.940  -2.160
    9GLU      O 1249   0.709   4.846  -2.230
   10GLU      N 1250   0.668   5.013  -2.082
   10GLU      H 1251   0.710   5.102  -2.066
   10GLU     CA 1252   0.530   4.993  -2.038
   10GLU     CB 1253   0.506   5.026  -1.891
   10GLU     CG 1254   0.568   4.938  -1.783
   10GLU     CD 1255   0.545   4.975  -1.636
   10GLU    OE1 1256   0.549   5.092  -1.593
   10GLU    OE2 1257   0.528   4.871  -1.569
   10GLU      C 1258   0.433   5.083  -2.116
   10GLU     O1 1259   0.327   5.030  -2.155
   10GLU     O2 1260   0.482   5.193  -2.147
    1ACE     CA 1261   5.360   3.068   1.279
    1ACE      C 1262   5.242   2.982   1.233
    1ACE      O 1263   5.216   2.886   1.304
    2VAL      N 1264   5.188   3.008   1.103
    2VAL      H 1265   5.207   3.088   1.047
    2VAL     CA 1266   5.089   2.914   1.050
    2VAL     CB 1267   4.975   2.991   0.982
    2VAL    CG1 1268   4.863   2.889   0.960
    2VAL    CG2 1269   4.939   3.125   1.045
    2VAL      C 1270   5.162   2.822   0.951
    2VAL      O 1271   5.175   2.860   0.835
    3VAL      N 1272   5.209   2.709   1.003
    3VAL      H 1273   5.156   2.657   1.069
    3VAL     CA 1274   5.310   2.637   0.923
    3VAL     CB 1275   5.407   2.566   1.016
    3VAL    CG1 1276   5.528   2.508   0.941
    3VAL    CG2 1277   5.479   2.669   1.104
    3VAL      C 1278   5.247   2.537   0.826
    3VAL      O 1279   5.162   2.459   0.870
    4VAL      N 1280   5.259   2.560   0.695
    4VAL      H 1281   5.316   2.630   0.652
    4VAL     CA 1282   5.196   2.475   0.593
    4VAL     CB 1283   5.190   2.552   0.461
    4VAL    CG1 1284   5.109   2.469   0.361
    4VAL    CG2 1285   5.133   2.693   0.476
    4VAL      C 1286   5.254   2.334   0.577
    4VAL      O 1287   5.360   2.312   0.519
    5THR      N 1288   5.182   2.244   0.643
    5THR      H 1289   5.089   2.267   0.673
    5THR     CA 1290   5.230   2.106   0.656
    5THR     CB 1291   5.215   2.050   0.797
    5THR    OG1 1292   5.081   2.043   0.846
    5THR    HG1 1293   5.016   2.023   0.773
    5THR    CG2 1294   5.300   2.124   0.901
    5THR      C 1295   5.188   1.999   0.555
    5THR      O 1296   5.101   1.915   0.579
    6ILE      N 1297   5.259   1.999   0.443
    6ILE      H 1298   5.327   2.072   0.436
    6ILE     CA 1299   5.217   1.926   0.323
    6ILE     CB 1300   5.198   2.019   0.202
    6ILE    CG1 1301   5.293   2.139   0.199
    6ILE    CG2 1302   5.049   2.052   0.188
    6ILE     CD 1303   5.323   2.158   0.050
    6ILE      C 1304   5.311   1.808   0.299
    6ILE      O 1305   5.420   1.801   0.355
    7LEU      N 1306   5.264   1.706   0.229
    7LEU      H 1307   5.175   1.714   0.184
    7LEU     CA 1308   5.344   1.590   0.186
    7LEU     CB 1309   5.288   1.461   0.245
    7LEU     CG 1310   5.295   1.464   0.398
    7LEU    CD1 1311   5.161   1.409   0.446
    7LEU    CD2 1312   5.407   1.370   0.441
    7LEU      C 1313   5.338   1.585   0.033
    7LEU      O 1314   5.230   1.562  -0.021
    8LEU      N 1315   5.441   1.642  -0.028
    8LEU      H 1316   5.496   1.708   0.024
    8LEU     CA 1317   5.472   1.645  -0.171
    8LEU     CB 1318   5.476   1.793  -0.208
    8LEU     CG 1319   5.521   1.820  -0.352
    8LEU    CD1 1320   5.426   1.765  -0.460
    8LEU    CD2 1321   5.529   1.972  -0.365
    8LEU      C 1322   5.593   1.556  -0.205
    8LEU      O 1323   5.707   1.576  -0.163
    9GLU      N 1324   5.574   1.469  -0.304
    9GLU      H 1325   5.487   1.462  -0.352
    9GLU     CA 1326   5.674   1.378  -0.360
    9GLU     CB 1327   5.627   1.241  -0.409
    9GLU     CG 1328   5.605   1.150  -0.288
    9GLU     CD 1329   5.736   1.083  -0.247
    9GLU    OE1 1330   5.804   1.023  -0.333
    9GLU    OE2 1331   5.776   1.096  -0.129
    9GLU      C 1332   5.773   1.430  -0.465
    9GLU      O 1333   5.761   1.417  -0.587
   10GLU      N 1334   5.878   1.479  -0.400
   10GLU      H 1335   5.885   1.463  -0.302
   10GLU     CA 1336   5.989   1.550  -0.466
   10GLU     CB 1337   6.031   1.666  -0.376
   10GLU     CG 1338   5.924   1.775  -0.388
   10GLU     CD 1339   5.933   1.876  -0.274
   10GLU    OE1 1340   6.009   1.975  -0.272
   10GLU    OE2 1341   5.863   1.853  -0.173
   10GLU      C 1342   6.112   1.464  -0.496
   10GLU     O1 1343   6.164   1.477  -0.609
   10GLU     O2 1344   6.156   1.378  -0.417
    1ACE     CA 1345   2.973   3.150   1.022
    1ACE      C 1346   3.052   3.278   0.997
    1ACE      O 1347   3.059   3.366   1.083
    2VAL      N 1348   3.147   3.264   0.891
    2VAL      H 1349   3.156   3.185   0.830
    2VAL     CA 1350   3.245   3.366   0.851
    2VAL     CB 1351   3.394   3.332   0.859
    2VAL    CG1 1352   3.477   3.460   0.866
    2VAL    CG2 1353   3.416   3.267   0.995
    2VAL      C 1354   3.197   3.416   0.715
    2VAL      O 1355   3.174   3.535   0.696
    3VAL      N 1356   3.182   3.329   0.615
    3VAL      H 1357   3.184   3.231   0.637
    3VAL     CA 1358   3.158   3.369   0.476
    3VAL     CB 1359   3.268   3.350   0.371
    3VAL    CG1 1360   3.389   3.437   0.405
    3VAL    CG2 1361   3.312   3.206   0.344
    3VAL      C 1362   3.028   3.317   0.415
    3VAL      O 1363   3.011   3.206   0.364
    4VAL      N 1364   2.934   3.411   0.414
    4VAL      H 1365   2.949   3.510   0.413
    4VAL     CA 1366   2.795   3.369   0.391
    4VAL     CB 1367   2.696   3.394   0.505
    4VAL    CG1 1368   2.745   3.324   0.632
    4VAL    CG2 1369   2.679   3.543   0.537
    4VAL      C 1370   2.736   3.420   0.259
    4VAL      O 1371   2.737   3.536   0.219
    5THR      N 1372   2.673   3.325   0.191
    5THR      H 1373   2.655   3.238   0.238
    5THR     CA 1374   2.603   3.350   0.064
    5THR     CB 1375   2.660   3.266  -0.050
    5THR    OG1 1376   2.626   3.128  -0.036
    5THR    HG1 1377   2.682   3.084  -0.106
    5THR    CG2 1378   2.811   3.273  -0.076
    5THR      C 1379   2.452   3.329   0.078
    5THR      O 1380   2.401   3.242   0.148
    6ILE      N 1381   2.383   3.395  -0.015
    6ILE      H 1382   2.431   3.461  -0.073
    6ILE     CA 1383   2.240   3.383  -0.046
    6ILE     CB 1384   2.185   3.499  -0.130
    6ILE    CG1 1385   2.254   3.532  -0.262
    6ILE    CG2 1386   2.194   3.621  -0.039
    6ILE     CD 1387   2.170   3.636  -0.337
    6ILE      C 1388   2.201   3.243  -0.094
    6ILE      O 1389   2.212   3.204  -0.210
    7LEU      N 1390   2.146   3.165  -0.001
    7LEU      H 1391   2.131   3.199   0.092
    7LEU     CA 1392   2.085   3.035  -0.033
    7LEU     CB 1393   2.078   2.933   0.080
    7LEU     CG 1394   2.201   2.842   0.081
    7LEU    CD1 1395   2.327   2.919   0.122
    7LEU    CD2 1396   2.173   2.735   0.186
    7LEU      C 1397   1.946   3.051  -0.095
    7LEU      O 1398   1.847   3.087  -0.031
    8LEU      N 1399   1.950   3.076  -0.225
    8LEU      H 1400   2.030   3.060  -0.283
    8LEU     CA 1401   1.823   3.083  -0.300
    8LEU     CB 1402   1.843   3.145  -0.438
    8LEU     CG 1403   1.710   3.178  -0.507
    8LEU    CD1 1404   1.681   3.314  -0.444
    8LEU    CD2 1405   1.699   3.159  -0.659
    8LEU      C 1406   1.744   2.953  -0.298
    8LEU      O 1407   1.807   2.848  -0.314
    9GLU      N 1408   1.619   2.964  -0.252
    9GLU      H 1409   1.587   3.051  -0.215
    9GLU     CA 1410   1.521   2.856  -0.238
    9GLU     CB 1411   1.401   2.879  -0.330
    9GLU     CG 1412   1.336   3.014  -0.299
    9GLU     CD 1413   1.200   3.022  -0.369
    9GLU    OE1 1414   1.179   3.000  -0.490
    9GLU    OE2 1415   1.109   3.063  -0.293
    9GLU      C 1416   1.555   2.707  -0.231
    9GLU      O 1417   1.585   2.656  -0.123
   10GLU      N 1418   1.583   2.649  -0.348
   10GLU      H 1419   1.577   2.699  -0.434
   10GLU     CA 1420   1.622   2.508  -0.358
   10GLU     CB 1421   1.590   2.449  -0.495
   10GLU     CG 1422   1.438   2.451  -0.516
   10GLU     CD 1423   1.397   2.395  -0.652
   10GLU    OE1 1424   1.472   2.409  -0.751
   10GLU    OE2 1425   1.311   2.305  -0.646
   10GLU      C 1426   1.754   2.455  -0.300
   10GLU     O1 1427   1.860   2.457  -0.365
   10GLU     O2 1428   1.757   2.414  -0.182
    1ACE     CA 1429   3.975   3.000   0.216
    1ACE      C 1430   3.913   2.958   0.350
    1ACE      O 1431   3.963   2.996   0.455
    2VAL      N 1432   3.817   2.852   0.343
    2VAL      H 1433   3.781   2.817   0.257
    2VAL     CA 1434   3.754   2.798   0.465
    2VAL     CB 1435   3.601   2.805   0.466
    2VAL    CG1 1436   3.542   2.945   0.481
    2VAL    CG2 1437   3.530   2.748   0.344
    2VAL      C 1438   3.810   2.676   0.538
    2VAL      O 1439   3.788   2.564   0.491
    3VAL      N 1440   3.903   2.701   0.629
    3VAL      H 1441   3.927   2.793   0.661
    3VAL     CA 1442   3.980   2.594   0.693
    3VAL     CB 1443   4.119   2.640   0.739
    3VAL    CG1 1444   4.215   2.674   0.625
    3VAL    CG2 1445   4.108   2.760   0.833
    3VAL      C 1446   3.908   2.516   0.803
    3VAL      O 1447   3.846   2.565   0.897
    4VAL      N 1448   3.896   2.386   0.775
    4VAL      H 1449   3.904   2.350   0.682
    4VAL     CA 1450   3.860   2.286   0.876
    4VAL     CB 1451   3.752   2.190   0.826
    4VAL    CG1 1452   3.733   2.063   0.909
    4VAL    CG2 1453   3.625   2.269   0.798
    4VAL      C 1454   3.986   2.211   0.918
    4VAL      O 1455   4.011   2.210   1.038
    5THR      N 1456   4.085   2.204   0.829
    5THR      H 1457   4.082   2.228   0.732
    5THR     CA 1458   4.203   2.122   0.858
    5THR     CB 1459   4.260   2.036   0.745
    5THR    OG1 1460   4.282   2.112   0.626
    5THR    HG1 1461   4.359   2.176   0.634
    5THR    CG2 1462   4.179   1.907   0.724
    5THR      C 1463   4.318   2.197   0.926
    5THR      O 1464   4.415   2.240   0.863
    6ILE      N 1465   4.291   2.246   1.047
    6ILE      H 1466   4.204   2.225   1.092
    6ILE     CA 1467   4.374   2.319   1.143
    6ILE     CB 1468   4.306   2.447   1.192
    6ILE    CG1 1469   4.165   2.431   1.247
    6ILE    CG2 1470   4.312   2.552   1.080
    6ILE     CD 1471   4.121   2.546   1.338
    6ILE      C 1472   4.431   2.235   1.259
    6ILE      O 1473   4.353   2.160   1.317
    7LEU      N 1474   4.560   2.247   1.285
    7LEU      H 1475   4.619   2.301   1.224
    7LEU     CA 1476   4.631   2.179   1.394
    7LEU     CB 1477   4.727   2.073   1.339
    7LEU     CG 1478   4.683   1.953   1.255
    7LEU    CD1 1479   4.654   1.992   1.111
    7LEU    CD2 1480   4.798   1.852   1.270
    7LEU      C 1481   4.701   2.275   1.491
    7LEU      O 1482   4.715   2.390   1.452
    8LEU      N 1483   4.738   2.222   1.607
    8LEU      H 1484   4.736   2.123   1.623
    8LEU     CA 1485   4.787   2.301   1.721
    8LEU     CB 1486   4.679   2.325   1.827
    8LEU     CG 1487   4.697   2.443   1.923
    8LEU    CD1 1488   4.681   2.567   1.834
    8LEU    CD2 1489   4.597   2.444   2.038
    8LEU      C 1490   4.908   2.244   1.794
    8LEU      O 1491   4.896   2.145   1.867
    9GLU      N 1492   5.020   2.316   1.785
    9GLU      H 1493   5.041   2.399   1.734
    9GLU     CA 1494   5.137   2.287   1.869
    9GLU     CB 1495   5.269   2.303   1.793
    9GLU     CG 1496   5.315   2.169   1.735
    9GLU     CD 1497   5.395   2.079   1.830
    9GLU    OE1 1498   5.518   2.101   1.842
    9GLU    OE2 1499   5.330   1.988   1.886
    9GLU      C 1500   5.140   2.367   1.999
    9GLU      O 1501   5.099   2.483   1.997
   10GLU      N 1502   5.182   2.296   2.104
   10GLU      H 1503   5.220   2.205   2.084
   10GLU     CA 1504   5.177   2.332   2.246
   10GLU     CB 1505   5.062   2.257   2.313
   10GLU     CG 1506   4.923   2.306   2.271
   10GLU     CD 1507   4.812   2.235   2.349
   10GLU    OE1 1508   4.750   2.139   2.298
   10GLU    OE2 1509   4.801   2.270   2.468
   10GLU      C 1510   5.307   2.282   2.310
   10GLU     O1 1511   5.340   2.350   2.409
   10GLU     O2 1512   5.383   2.201   2.253
    1ACE     CA 1513   3.197   4.186  -0.093
    1ACE      C 1514   3.319   4.272  -0.060
    1ACE      O 1515   3.393   4.315  -0.148
    2VAL      N 1516   3.309   4.330   0.071
    2VAL      H 1517   3.237   4.293   0.129
    2VAL     CA 1518   3.413   4.423   0.115
    2VAL     CB 1519   3.360   4.530   0.211
    2VAL    CG1 1520   3.251   4.611   0.140
    2VAL    CG2 1521   3.324   4.467   0.346
    2VAL      C 1522   3.551   4.366   0.150
    2VAL      O 1523   3.650   4.440   0.142
    3VAL      N 1524   3.559   4.240   0.191
    3VAL      H 1525   3.476   4.194   0.220
    3VAL     CA 1526   3.684   4.168   0.220
    3VAL     CB 1527   3.662   4.102   0.356
    3VAL    CG1 1528   3.771   4.001   0.394
    3VAL    CG2 1529   3.648   4.212   0.462
    3VAL      C 1530   3.715   4.065   0.111
    3VAL      O 1531   3.826   4.059   0.058
    4VAL      N 1532   3.623   3.973   0.086
    4VAL      H 1533   3.535   3.975   0.134
    4VAL     CA 1534   3.644   3.863  -0.010
    4VAL     CB 1535   3.544   3.748   0.011
    4VAL    CG1 1536   3.588   3.634  -0.081
    4VAL    CG2 1537   3.529   3.698   0.155
    4VAL      C 1538   3.621   3.923  -0.148
    4VAL      O 1539   3.515   3.970  -0.189
    5THR      N 1540   3.724   3.901  -0.229
    5THR      H 1541   3.792   3.830  -0.213
    5THR     CA 1542   3.750   3.960  -0.362
    5THR     CB 1543   3.859   4.066  -0.376
    5THR    OG1 1544   3.982   4.016  -0.322
    5THR    HG1 1545   4.056   4.070  -0.362
    5THR    CG2 1546   3.802   4.196  -0.320
    5THR      C 1547   3.753   3.865  -0.482
    5THR      O 1548   3.854   3.825  -0.538
    6ILE      N 1549   3.633   3.833  -0.531
    6ILE      H 1550   3.551   3.873  -0.491
    6ILE     CA 1551   3.615   3.732  -0.636
    6ILE     CB 1552   3.486   3.656  -0.604
    6ILE    CG1 1553   3.516   3.565  -0.484
    6ILE    CG2 1554   3.426   3.571  -0.717
    6ILE     CD 1555   3.401   3.495  -0.413
    6ILE      C 1556   3.610   3.787  -0.779
    6ILE      O 1557   3.518   3.851  -0.830
    7LEU      N 1558   3.734   3.793  -0.826
    7LEU      H 1559   3.804   3.749  -0.770
    7LEU     CA 1560   3.784   3.856  -0.949
    7LEU     CB 1561   3.708   3.812  -1.074
    7LEU     CG 1562   3.759   3.684  -1.140
    7LEU    CD1 1563   3.911   3.685  -1.153
    7LEU    CD2 1564   3.697   3.569  -1.059
    7LEU      C 1565   3.783   4.009  -0.944
    7LEU      O 1566   3.868   4.075  -1.003
    8LEU      N 1567   3.689   4.065  -0.868
    8LEU      H 1568   3.602   4.016  -0.855
    8LEU     CA 1569   3.676   4.209  -0.842
    8LEU     CB 1570   3.536   4.246  -0.791
    8LEU     CG 1571   3.437   4.242  -0.908
    8LEU    CD1 1572   3.298   4.285  -0.862
    8LEU    CD2 1573   3.486   4.349  -1.005
    8LEU      C 1574   3.779   4.284  -0.758
    8LEU      O 1575   3.752   4.333  -0.649
    9GLU      N 1576   3.870   4.336  -0.840
    9GLU      H 1577   3.898   4.289  -0.924
    9GLU     CA 1578   3.969   4.435  -0.795
    9GLU     CB 1579   4.083   4.428  -0.896
    9GLU     CG 1580   4.182   4.321  -0.847
    9GLU     CD 1581   4.317   4.315  -0.917
    9GLU    OE1 1582   4.420   4.319  -0.846
    9GLU    OE2 1583   4.324   4.321  -1.042
    9GLU      C 1584   3.920   4.580  -0.793
    9GLU      O 1585   3.875   4.629  -0.896
   10GLU      N 1586   3.961   4.654  -0.690
   10GLU      H 1587   4.038   4.634  -0.628
   10GLU     CA 1588   3.890   4.777  -0.656
   10GLU     CB 1589   3.765   4.730  -0.581
   10GLU     CG 1590   3.658   4.839  -0.596
   10GLU     CD 1591   3.562   4.846  -0.477
   10GLU    OE1 1592   3.479   4.756  -0.457
   10GLU    OE2 1593   3.558   4.964  -0.436
   10GLU      C 1594   3.962   4.881  -0.568
   10GLU     O1 1595   3.992   4.857  -0.449
   10GLU     O2 1596   4.012   4.979  -0.626
    1ACE     CA 1597   2.506   0.531   0.317
    1ACE      C 1598   2.399   0.633   0.359
    1ACE      O 1599   2.380   0.648   0.480
    2VAL      N 1600   2.351   0.732   0.268
    2VAL      H 1601   2.366   0.718   0.170
    2VAL     CA 1602   2.270   0.847   0.309
    2VAL     CB 1603   2.247   0.956   0.204
    2VAL    CG1 1604   2.224   1.093   0.267
    2VAL    CG2 1605   2.355   0.963   0.096
    2VAL      C 1606   2.129   0.792   0.336
    2VAL      O 1607   2.046   0.763   0.250
    3VAL      N 1608   2.105   0.771   0.465
    3VAL      H 1609   2.176   0.792   0.532
    3VAL     CA 1610   1.987   0.696   0.510
    3VAL     CB 1611   2.018   0.599   0.624
    3VAL    CG1 1612   2.114   0.489   0.581
    3VAL    CG2 1613   2.051   0.668   0.757
    3VAL      C 1614   1.861   0.779   0.534
    3VAL      O 1615   1.754   0.746   0.482
    4VAL      N 1616   1.873   0.878   0.623
    4VAL      H 1617   1.966   0.894   0.657
    4VAL     CA 1618   1.770   0.977   0.655
    4VAL     CB 1619   1.769   1.012   0.804
    4VAL    CG1 1620   1.679   1.127   0.849
    4VAL    CG2 1621   1.720   0.892   0.885
    4VAL      C 1622   1.762   1.105   0.572
    4VAL      O 1623   1.868   1.163   0.551
    5THR      N 1624   1.641   1.126   0.520
    5THR      H 1625   1.565   1.062   0.525
    5THR     CA 1626   1.627   1.235   0.422
    5THR     CB 1627   1.582   1.178   0.287
    5THR    OG1 1628   1.455   1.113   0.300
    5THR    HG1 1629   1.400   1.165   0.365
    5THR    CG2 1630   1.704   1.105   0.230
    5THR      C 1631   1.522   1.342   0.455
    5THR      O 1632   1.405   1.311   0.476
    6ILE      N 1633   1.567   1.461   0.494
    6ILE      H 1634   1.497   1.522   0.530
    6ILE     CA 1635   1.706   1.500   0.523
    6ILE     CB 1636   1.748   1.627   0.448
    6ILE    CG1 1637   1.660   1.749   0.475
    6ILE    CG2 1638   9.846   1.586   0.302
    6ILE     CD 1639   1.715   1.881   0.421
    6ILE      C 1640   1.754   1.503   0.668
    6ILE      O 1641   1.874   1.508   0.698
    7LEU      N 1642   1.661   1.535   0.758
    7LEU      H 1643   9.651   1.568   0.734
    7LEU     CA 1644   9.759   1.528   0.904
    7LEU     CB 1645   9.768   1.668   0.966
    7LEU     CG 1646   9.829   1.667   1.106
    7LEU    CD1 1647   9.981   1.646   1.112
    7LEU    CD2 1648   9.795   1.804   1.164
    7LEU      C 1649   1.569   1.445   0.973
    7LEU      O 1650   1.601   1.364   1.060
    8LEU      N 1651   1.443   1.455   0.934
    8LEU      H 1652   1.406   1.520   0.868
    8LEU     CA 1653   1.344   1.365   0.996
    8LEU     CB 1654   1.235   1.444   1.069
    8LEU     CG 1655   1.281   1.495   1.205
    8LEU    CD1 1656   1.174   1.588   1.264
    8LEU    CD2 1657   1.283   1.381   1.307
    8LEU      C 1658   1.276   1.278   0.890
    8LEU      O 1659   9.368   1.303   0.770
    9GLU      N 1660   1.212   1.168   0.931
    9GLU      H 1661   1.250   1.126   1.013
    9GLU     CA 1662   9.216   1.081   0.842
    9GLU     CB 1663   9.275   0.940   0.849
    9GLU     CG 1664   9.421   0.928   0.803
    9GLU     CD 1665   9.421   0.894   0.654
    9GLU    OE1 1666   1.406   0.967   0.577
    9GLU    OE2 1667   9.353   0.801   0.607
    9GLU      C 1668   9.069   1.075   0.884
    9GLU      O 1669   9.010   0.976   0.928
   10GLU      N 1670   9.004   1.186   0.850
   10GLU      H 1671   0.965   1.267   0.810
   10GLU     CA 1672   8.857   1.193   0.851
   10GLU     CB 1673   0.719   1.323   0.908
   10GLU     CG 1674   8.786   1.319   1.060
   10GLU     CD 1675   8.672   1.412   1.104
   10GLU    OE1 1676   8.698   1.515   1.170
   10GLU    OE2 1677   8.553   1.383   1.083
   10GLU      C 1678   0.715   1.168   0.712
   10GLU     O1 1679   8.853   1.221   0.615
   10GLU     O2 1680   0.611   1.100   0.710
    1ACE     CA 1681   1.996   1.653   2.229
    1ACE      C 1682   2.149   1.661   2.233
    1ACE      O 1683   2.216   1.760   2.257
    2VAL      N 1684   2.215   1.534   2.234
    2VAL      H 1685   2.149   1.460   2.228
    2VAL     CA 1686   2.359   1.514   2.213
    2VAL     CB 1687   2.405   1.376   2.260
    2VAL    CG1 1688   2.555   1.356   2.282
    2VAL    CG2 1689   2.345   1.321   2.390
    2VAL      C 1690   2.405   1.524   2.067
    2VAL      O 1691   2.356   1.446   1.986
    3VAL      N 1692   2.457   1.640   2.028
    3VAL      H 1693   2.426   1.721   2.078
    3VAL     CA 1694   2.497   1.671   1.890
    3VAL     CB 1695   2.470   1.817   1.854
    3VAL    CG1 1696   2.551   1.908   1.947
    3VAL    CG2 1697   2.475   1.851   1.705
    3VAL      C 1698   2.638   1.632   1.845
    3VAL      O 1699   2.659   1.573   1.739
    4VAL      N 1700   2.726   1.625   1.944
    4VAL      H 1701   2.721   1.670   2.034
    4VAL     CA 1702   2.860   1.566   1.937
    4VAL     CB 1703   2.967   1.669   1.900
    4VAL    CG1 1704   3.101   1.612   1.854
    4VAL    CG2 1705   2.926   1.780   1.803
    4VAL      C 1706   2.889   1.492   2.068
    4VAL      O 1707   2.858   1.541   2.176
    5THR      N 1708   2.949   1.373   2.059
    5THR      H 1709   2.990   1.341   1.973
    5THR     CA 1710   2.974   1.280   2.169
    5THR     CB 1711   2.983   1.140   2.109
    5THR    OG1 1712   3.079   1.132   2.004
    5THR    HG1 1713   3.029   1.096   1.925
    5THR    CG2 1714   2.844   1.091   2.066
    5THR      C 1715   3.095   1.306   2.260
    5THR      O 1716   3.140   1.225   2.341
    6ILE      N 1717   3.138   1.431   2.260
    6ILE      H 1718   3.104   1.503   2.200
    6ILE     CA 1719   3.255   1.461   2.345
    6ILE     CB 1720   3.373   1.509   2.261
    6ILE    CG1 1721   3.391   1.434   2.128
    6ILE    CG2 1722   3.497   1.503   2.350
    6ILE     CD 1723   3.483   1.523   2.044
    6ILE      C 1724   3.217   1.563   2.453
    6ILE      O 1725   3.236   1.683   2.439
    7LEU      N 1726   3.169   1.512   2.565
    7LEU      H 1727   3.148   1.416   2.586
    7LEU     CA 1728   3.118   1.599   2.672
    7LEU     CB 1729   2.995   1.538   2.740
    7LEU     CG 1730   2.863   1.561   2.668
    7LEU    CD1 1731   2.860   1.494   2.530
    7LEU    CD2 1732   2.746   1.516   2.756
    7LEU      C 1733   3.221   1.645   2.775
    7LEU      O 1734   3.279   1.571   2.854
    8LEU      N 1735   3.221   1.778   2.783
    8LEU      H 1736   3.153   1.835   2.737
    8LEU     CA 1737   3.304   1.852   2.879
    8LEU     CB 1738   3.387   1.952   2.798
    8LEU     CG 1739   3.518   1.877   2.775
    8LEU    CD1 1740   3.600   1.936   2.661
    8LEU    CD2 1741   3.613   1.856   2.893
    8LEU      C 1742   3.231   1.928   2.990
    8LEU      O 1743   3.162   2.030   2.978
    9GLU      N 1744   3.256   1.876   3.109
    9GLU      H 1745   3.303   1.788   3.115
    9GLU     CA 1746   3.220   1.931   3.241
    9GLU     CB 1747   3.095   1.850   3.273
    9GLU     CG 1748   3.003   1.905   3.382
    9GLU     CD 1749   2.878   1.818   3.391
    9GLU    OE1 1750   2.770   1.837   3.330
    9GLU    OE2 1751   2.890   1.731   3.480
    9GLU      C 1752   3.319   1.920   3.357
    9GLU      O 1753   3.351   2.022   3.418
   10GLU      N 1754   3.368   1.797   3.371
   10GLU      H 1755   3.348   1.727   3.303
   10GLU     CA 1756   3.471   1.770   3.472
   10GLU     CB 1757   3.392   1.717   3.592
   10GLU     CG 1758   3.447   1.782   3.719
   10GLU     CD 1759   3.369   1.735   3.842
   10GLU    OE1 1760   3.278   1.805   3.890
   10GLU    OE2 1761   3.396   1.630   3.904
   10GLU      C 1762   3.575   1.676   3.413
   10GLU     O1 1763   3.693   1.716   3.412
   10GLU     O2 1764   3.547   1.564   3.364
    1ACE     CA 1765   2.045   3.483   0.333
    1ACE      C 1766   2.024   3.331   0.329
    1ACE      O 1767   2.047   3.269   0.225
    2VAL      N 1768   1.971   3.270   0.446
    2VAL      H 1769   1.955   3.326   0.528
    2VAL     CA 1770   1.943   3.127   0.466
    2VAL     CB 1771   2.054   3.058   0.546
    2VAL    CG1 1772   2.192   3.046   0.482
    2VAL    CG2 1773   2.088   3.131   0.676
    2VAL      C 1774   1.805   3.098   0.525
    2VAL      O 1775   1.784   3.153   0.633
    3VAL      N 1776   1.707   3.077   0.438
    3VAL      H 1777   1.614   3.069   0.475
    3VAL     CA 1778   1.712   3.083   0.292
    3VAL     CB 1779   1.679   2.943   0.239
    3VAL    CG1 1780   1.787   2.841   0.276
    3VAL    CG2 1781   1.550   2.873   0.279
    3VAL      C 1782   1.620   3.195   0.243
    3VAL      O 1783   1.528   3.232   0.316
    4VAL      N 1784   1.663   3.251   0.130
    4VAL      H 1785   1.742   3.211   0.083
    4VAL     CA 1786   1.587   3.360   0.067
    4VAL     CB 1787   1.659   3.482   0.010
    4VAL    CG1 1788   1.694   3.583   0.120
    4VAL    CG2 1789   1.787   3.436  -0.060
    4VAL      C 1790   1.489   3.311  -0.039
    4VAL      O 1791   1.528   3.245  -0.136
    5THR      N 1792   1.368   3.366  -0.030
    5THR      H 1793   1.356   3.452   0.018
    5THR     CA 1794   1.246   3.334  -0.107
    5THR     CB 1795   1.123   3.294  -0.025
    5THR    OG1 1796   1.018   3.237  -0.103
    5THR    HG1 1797   1.053   3.183  -0.180
    5THR    CG2 1798   1.072   3.406   0.066
    5THR      C 1799   1.231   3.451  -0.205
    5THR      O 1800   1.236   3.569  -0.171
    6ILE      N 1801   1.195   3.410  -0.326
    6ILE      H 1802   1.200   3.313  -0.349
    6ILE     CA 1803   1.180   3.500  -0.441
    6ILE     CB 1804   1.267   3.466  -0.563
    6ILE    CG1 1805   1.259   3.571  -0.674
    6ILE    CG2 1806   1.237   3.328  -0.621
    6ILE     CD 1807   1.343   3.698  -0.654
    6ILE      C 1808   1.032   3.517  -0.474
    6ILE      O 1809   0.962   3.416  -0.464
    7LEU      N 1810   0.989   3.642  -0.458
    7LEU      H 1811   1.057   3.711  -0.432
    7LEU     CA 1812   0.848   3.675  -0.481
    7LEU     CB 1813   0.794   3.746  -0.357
    7LEU     CG 1814   0.806   3.654  -0.235
    7LEU    CD1 1815   0.903   3.724  -0.139
    7LEU    CD2 1816   0.671   3.636  -0.166
    7LEU      C 1817   0.840   3.770  -0.600
    7LEU      O 1818   0.878   3.887  -0.599
    8LEU      N 1819   0.840   3.707  -0.718
    8LEU      H 1820   0.826   3.608  -0.720
    8LEU     CA 1821   0.862   3.763  -0.852
    8LEU     CB 1822   0.955   3.677  -0.937
    8LEU     CG 1823   1.029   3.747  -1.051
    8LEU    CD1 1824   1.115   3.859  -0.991
    8LEU    CD2 1825   1.112   3.655  -1.140
    8LEU      C 1826   0.737   3.800  -0.933
    8LEU      O 1827   0.709   3.916  -0.962
    9GLU      N 1828   0.639   3.709  -0.926
    9GLU      H 1829   0.664   3.617  -0.896
    9GLU     CA 1830   0.509   3.714  -0.992
    9GLU     CB 1831   0.477   3.574  -1.046
    9GLU     CG 1832   0.586   3.534  -1.146
    9GLU     CD 1833   0.578   3.386  -1.184
    9GLU    OE1 1834   0.484   3.360  -1.262
    9GLU    OE2 1835   0.643   3.305  -1.115
    9GLU      C 1836   0.402   3.753  -0.889
    9GLU      O 1837   0.377   3.675  -0.797
   10GLU      N 1838   0.362   3.878  -0.908
   10GLU      H 1839   0.407   3.946  -0.966
   10GLU     CA 1840   0.254   3.939  -0.829
   10GLU     CB 1841   0.305   4.043  -0.729
   10GLU     CG 1842   0.390   3.978  -0.619
   10GLU     CD 1843   0.411   4.085  -0.512
   10GLU    OE1 1844   0.477   4.185  -0.550
   10GLU    OE2 1845   0.378   4.067  -0.393
   10GLU      C 1846   0.118   3.971  -0.891
   10GLU     O1 1847   0.018   3.907  -0.854
   10GLU     O2 1848   0.118   4.045  -0.992
    1ACE     CA 1849   4.472   2.927   1.828
    1ACE      C 1850   4.331   2.987   1.823
    1ACE      O 1851   4.310   3.101   1.864
    2VAL      N 1852   4.224   2.903   1.780
    2VAL      H 1853   4.229   2.804   1.797
    2VAL     CA 1854   4.089   2.954   1.753
    2VAL     CB 1855   4.043   2.907   1.615
    2VAL    CG1 1856   3.898   2.953   1.598
    2VAL    CG2 1857   4.141   2.935   1.501
    2VAL      C 1858   3.999   2.911   1.869
    2VAL      O 1859   4.020   2.800   1.916
    3VAL      N 1860   3.927   3.010   1.923
    3VAL      H 1861   3.963   3.103   1.917
    3VAL     CA 1862   3.812   2.982   2.011
    3VAL     CB 1863   3.809   3.076   2.132
    3VAL    CG1 1864   3.676   3.078   2.208
    3VAL    CG2 1865   3.917   3.036   2.232
    3VAL      C 1866   3.679   2.982   1.936
    3VAL      O 1867   3.628   2.872   1.918
    4VAL      N 1868   3.644   3.090   1.865
    4VAL      H 1869   3.695   3.175   1.876
    4VAL     CA 1870   3.517   3.104   1.793
    4VAL     CB 1871   3.425   3.213   1.849
    4VAL    CG1 1872   3.287   3.201   1.783
    4VAL    CG2 1873   3.408   3.200   2.001
    4VAL      C 1874   3.537   3.122   1.642
    4VAL      O 1875   3.486   3.027   1.582
    5THR      N 1876   3.598   3.224   1.584
    5THR      H 1877   3.657   3.282   1.640
    5THR     CA 1878   3.604   3.233   1.437
    5THR     CB 1879   3.517   3.342   1.374
    5THR    OG1 1880   3.568   3.475   1.381
    5THR    HG1 1881   3.561   3.500   1.477
    5THR    CG2 1882   3.367   3.335   1.403
    5THR      C 1883   3.746   3.232   1.381
    5THR      O 1884   3.845   3.291   1.424
    6ILE      N 1885   3.746   3.163   1.267
    6ILE      H 1886   3.668   3.104   1.247
    6ILE     CA 1887   3.861   3.143   1.178
    6ILE     CB 1888   3.851   3.014   1.097
    6ILE    CG1 1889   3.725   3.008   1.010
    6ILE    CG2 1890   3.876   2.882   1.170
    6ILE     CD 1891   3.729   2.887   0.918
    6ILE      C 1892   3.889   3.261   1.085
    6ILE      O 1893   3.803   3.323   1.023
    7LEU      N 1894   4.016   3.299   1.078
    7LEU      H 1895   4.033   3.383   1.026
    7LEU     CA 1896   4.128   3.234   1.147
    7LEU     CB 1897   4.234   3.200   1.042
    7LEU     CG 1898   4.347   3.112   1.096
    7LEU    CD1 1899   4.314   2.962   1.099
    7LEU    CD2 1900   4.474   3.137   1.014
    7LEU      C 1901   4.189   3.306   1.267
    7LEU      O 1902   4.208   3.242   1.370
    8LEU      N 1903   4.204   3.438   1.252
    8LEU      H 1904   4.185   3.479   1.163
    8LEU     CA 1905   4.265   3.533   1.346
    8LEU     CB 1906   4.366   3.617   1.268
    8LEU     CG 1907   4.483   3.533   1.216
    8LEU    CD1 1908   4.598   3.616   1.157
    8LEU    CD2 1909   4.543   3.440   1.322
    8LEU      C 1910   4.156   3.624   1.404
    8LEU      O 1911   4.096   3.702   1.330
    9GLU      N 1912   4.130   3.601   1.532
    9GLU      H 1913   4.183   3.526   1.573
    9GLU     CA 1914   4.048   3.677   1.627
    9GLU     CB 1915   3.994   3.584   1.735
    9GLU     CG 1916   3.907   3.479   1.664
    9GLU     CD 1917   3.839   3.381   1.760
    9GLU    OE1 1918   3.905   3.283   1.801
    9GLU    OE2 1919   3.722   3.404   1.797
    9GLU      C 1920   4.119   3.797   1.692
    9GLU      O 1921   4.081   3.909   1.659
   10GLU      N 1922   4.220   3.774   1.775
   10GLU      H 1923   4.252   3.681   1.791
   10GLU     CA 1924   4.301   3.884   1.827
   10GLU     CB 1925   4.261   3.932   1.967
   10GLU     CG 1926   4.121   3.990   1.987
   10GLU     CD 1927   4.125   4.066   2.120
   10GLU    OE1 1928   4.214   4.151   2.143
   10GLU    OE2 1929   4.022   4.061   2.191
   10GLU      C 1930   4.452   3.887   1.798
   10GLU     O1 1931   4.505   3.993   1.760
   10GLU     O2 1932   4.517   3.781   1.810
    1ACE     CA 1933   4.855   1.689   0.346
    1ACE      C 1934   4.912   1.629   0.218
    1ACE      O 1935   4.992   1.702   0.159
    2VAL      N 1936   4.854   1.518   0.150
    2VAL      H 1937   4.758   1.495   0.166
    2VAL     CA 1938   4.917   1.454   0.034
    2VAL     CB 1939   4.906   1.302   0.031
    2VAL    CG1 1940   4.971   1.245  -0.095
    2VAL    CG2 1941   4.985   1.248   0.151
    2VAL      C 1942   4.875   1.527  -0.094
    2VAL      O 1943   4.756   1.519  -0.124
    3VAL      N 1944   4.954   1.621  -0.144
    3VAL      H 1945   5.034   1.656  -0.096
    3VAL     CA 1946   4.930   1.702  -0.265
    3VAL     CB 1947   4.980   1.846  -0.251
    3VAL    CG1 1948   4.907   1.923  -0.141
    3VAL    CG2 1949   5.129   1.862  -0.221
    3VAL      C 1950   4.976   1.650  -0.401
    3VAL      O 1951   5.084   1.593  -0.415
    4VAL      N 1952   4.905   1.697  -0.503
    4VAL      H 1953   4.820   1.746  -0.484
    4VAL     CA 1954   4.939   1.658  -0.641
    4VAL     CB 1955   4.827   1.695  -0.737
    4VAL    CG1 1956   4.700   1.612  -0.716
    4VAL    CG2 1957   4.789   1.843  -0.738
    4VAL      C 1958   5.069   1.710  -0.703
    4VAL      O 1959   5.109   1.821  -0.666
    5THR      N 1960   5.128   1.642  -0.800
    5THR      H 1961   5.119   1.542  -0.810
    5THR     CA 1962   5.237   1.699  -0.880
    5THR     CB 1963   5.322   1.592  -0.950
    5THR    OG1 1964   5.252   1.476  -0.996
    5THR    HG1 1965   5.197   1.498  -1.076
    5THR    CG2 1966   5.427   1.534  -0.854
    5THR      C 1967   5.178   1.799  -0.979
    5THR      O 1968   5.125   1.770  -1.087
    6ILE      N 1969   5.204   1.924  -0.942
    6ILE      H 1970   5.226   1.943  -0.847
    6ILE     CA 1971   5.165   2.042  -1.021
    6ILE     CB 1972   5.066   2.128  -0.942
    6ILE    CG1 1973   5.100   2.133  -0.792
    6ILE    CG2 1974   4.921   2.087  -0.968
    6ILE     CD 1975   5.000   2.179  -0.687
    6ILE      C 1976   5.288   2.116  -1.075
    6ILE      O 1977   5.375   2.170  -1.007
    7LEU      N 1978   5.300   2.088  -1.205
    7LEU      H 1979   5.231   2.039  -1.259
    7LEU     CA 1980   5.419   2.128  -1.280
    7LEU     CB 1981   5.469   2.016  -1.371
    7LEU     CG 1982   5.503   1.883  -1.304
    7LEU    CD1 1983   5.554   1.776  -1.400
    7LEU    CD2 1984   5.592   1.906  -1.181
    7LEU      C 1985   5.399   2.261  -1.353
    7LEU      O 1986   5.293   2.278  -1.413
    8LEU      N 1987   5.500   2.347  -1.360
    8LEU      H 1988   5.594   2.326  -1.332
    8LEU     CA 1989   5.485   2.481  -1.418
    8LEU     CB 1990   5.554   2.576  -1.321
    8LEU     CG 1991   5.528   2.726  -1.337
    8LEU    CD1 1992   5.389   2.780  -1.305
    8LEU    CD2 1993   5.633   2.796  -1.250
    8LEU      C 1994   5.546   2.499  -1.557
    8LEU      O 1995   5.660   2.459  -1.579
    9GLU      N 1996   5.461   2.556  -1.641
    9GLU      H 1997   5.366   2.570  -1.612
    9GLU     CA 1998   5.490   2.584  -1.783
    9GLU     CB 1999   5.385   2.520  -1.874
    9GLU     CG 2000   5.386   2.367  -1.870
    9GLU     CD 2001   5.509   2.322  -1.949
    9GLU    OE1 2002   5.564   2.223  -1.896
    9GLU    OE2 2003   5.544   2.381  -2.053
    9GLU      C 2004   5.493   2.732  -1.820
    9GLU      O 2005   5.397   2.803  -1.789
   10GLU      N 2006   5.614   2.768  -1.862
   10GLU      H 2007   5.685   2.698  -1.875
   10GLU     CA 2008   5.653   2.904  -1.901
   10GLU     CB 2009   5.805   2.919  -1.885
   10GLU     CG 2010   5.859   3.062  -1.878
   10GLU     CD 2011   6.011   3.058  -1.895
   10GLU    OE1 2012   6.055   3.026  -2.008
   10GLU    OE2 2013   6.091   3.089  -1.805
   10GLU      C 2014   5.619   2.931  -2.048
   10GLU     O1 2015   5.598   2.833  -2.123
   10GLU     O2 2016   5.606   3.047  -2.092
    1ACE     CA 2017   2.637   4.896  -0.669
    1ACE      C 2018   2.552   4.790  -0.739
    1ACE      O 2019   2.539   4.680  -0.685
    2VAL      N 2020   2.468   4.845  -0.840
    2VAL      H 2021   2.463   4.944  -0.850
    2VAL     CA 2022   2.360   4.775  -0.911
    2VAL     CB 2023   2.394   4.667  -1.014
    2VAL    CG1 2024   2.279   4.614  -1.099
    2VAL    CG2 2025   2.499   4.718  -1.114
    2VAL      C 2026   2.249   4.733  -0.815
    2VAL      O 2027   2.240   4.617  -0.775
    3VAL      N 2028   2.146   4.818  -0.815
    3VAL      H 2029   2.152   4.911  -0.850
    3VAL     CA 2030   2.012   4.787  -0.763
    3VAL     CB 2031   1.938   4.912  -0.716
    3VAL    CG1 2032   1.803   4.887  -0.647
    3VAL    CG2 2033   2.022   4.996  -0.620
    3VAL      C 2034   1.925   4.695  -0.849
    3VAL      O 2035   1.845   4.733  -0.934
    4VAL      N 2036   1.933   4.566  -0.816
    4VAL      H 2037   2.010   4.533  -0.761
    4VAL     CA 2038   1.847   4.463  -0.875
    4VAL     CB 2039   1.932   4.337  -0.891
    4VAL    CG1 2040   1.855   4.222  -0.956
    4VAL    CG2 2041   2.054   4.369  -0.977
    4VAL      C 2042   1.717   4.447  -0.795
    4VAL      O 2043   1.712   4.379  -0.692
    5THR      N 2044   1.622   4.531  -0.834
    5THR      H 2045   1.639   4.590  -0.912
    5THR     CA 2046   1.489   4.549  -0.773
    5THR     CB 2047   1.417   4.675  -0.821
    5THR    OG1 2048   1.447   4.706  -0.957
    5THR    HG1 2049   1.364   4.697  -1.011
    5THR    CG2 2050   1.450   4.790  -0.725
    5THR      C 2051   1.396   4.429  -0.788
    5THR      O 2052   1.311   4.428  -0.877
    6ILE      N 2053   1.412   4.338  -0.692
    6ILE      H 2054   1.487   4.330  -0.626
    6ILE     CA 2055   1.335   4.214  -0.683
    6ILE     CB 2056   1.409   4.091  -0.736
    6ILE    CG1 2057   1.549   4.067  -0.679
    6ILE    CG2 2058   1.409   4.093  -0.889
    6ILE     CD 2059   1.599   3.923  -0.677
    6ILE      C 2060   1.299   4.194  -0.535
    6ILE      O 2061   1.374   4.233  -0.447
    7LEU      N 2062   1.177   4.145  -0.513
    7LEU      H 2063   1.109   4.121  -0.583
    7LEU     CA 2064   1.127   4.106  -0.380
    7LEU     CB 2065   0.974   4.100  -0.386
    7LEU     CG 2066   0.911   4.239  -0.389
    7LEU    CD1 2067   0.763   4.258  -0.420
    7LEU    CD2 2068   0.951   4.307  -0.257
    7LEU      C 2069   1.193   3.982  -0.321
    7LEU      O 2070   1.152   3.872  -0.358
    8LEU      N 2071   1.303   4.001  -0.248
    8LEU      H 2072   1.352   4.088  -0.251
    8LEU     CA 2073   1.371   3.882  -0.196
    8LEU     CB 2074   1.511   3.904  -0.253
    8LEU     CG 2075   1.601   3.781  -0.261
    8LEU    CD1 2076   1.529   3.662  -0.324
    8LEU    CD2 2077   1.712   3.821  -0.359
    8LEU      C 2078   1.365   3.905  -0.045
    8LEU      O 2079   1.436   3.989   0.009
    9GLU      N 2080   1.291   3.816   0.021
    9GLU      H 2081   1.245   3.750  -0.039
    9GLU     CA 2082   1.277   3.814   0.167
    9GLU     CB 2083   1.136   3.858   0.207
    9GLU     CG 2084   1.112   4.002   0.163
    9GLU     CD 2085   0.975   4.060   0.198
    9GLU    OE1 2086   0.939   4.029   0.314
    9GLU    OE2 2087   0.941   4.158   0.128
    9GLU      C 2088   1.306   3.679   0.233
    9GLU      O 2089   1.324   3.576   0.168
   10GLU      N 2090   1.328   3.682   0.364
   10GLU      H 2091   1.318   3.771   0.409
   10GLU     CA 2092   1.355   3.561   0.442
   10GLU     CB 2093   1.472   3.592   0.537
   10GLU     CG 2094   1.602   3.624   0.463
   10GLU     CD 2095   1.700   3.696   0.556
   10GLU    OE1 2096   1.807   3.641   0.589
   10GLU    OE2 2097   1.661   3.811   0.587
   10GLU      C 2098   1.232   3.529   0.526
   10GLU     O1 2099   1.203   3.606   0.621
   10GLU     O2 2100   1.163   3.427   0.507
    1ACE     CA 2101   1.683   3.407  -1.090
    1ACE      C 2102   1.822   3.444  -1.037
    1ACE      O 2103   1.921   3.403  -1.099
    2VAL      N 2104   1.833   3.473  -0.898
    2VAL      H 2105   1.755   3.490  -0.837
    2VAL     CA 2106   1.967   3.504  -0.845
    2VAL     CB 2107   1.951   3.628  -0.756
    2VAL    CG1 2108   2.081   3.674  -0.692
    2VAL    CG2 2109   1.900   3.745  -0.841
    2VAL      C 2110   2.048   3.389  -0.785
    2VAL      O 2111   2.036   3.351  -0.669
    3VAL      N 2112   2.115   3.321  -0.877
    3VAL      H 2113   2.133   3.365  -0.965
    3VAL     CA 2114   2.187   3.193  -0.859
    3VAL     CB 2115   2.170   3.095  -0.975
    3VAL    CG1 2116   2.226   2.958  -0.941
    3VAL    CG2 2117   2.020   3.079  -1.000
    3VAL      C 2118   2.333   3.226  -0.828
    3VAL      O 2119   2.403   3.270  -0.919
    4VAL      N 2120   2.381   3.202  -0.706
    4VAL      H 2121   2.311   3.172  -0.641
    4VAL     CA 2122   2.516   3.240  -0.663
    4VAL     CB 2123   2.511   3.348  -0.555
    4VAL    CG1 2124   2.653   3.376  -0.506
    4VAL    CG2 2125   2.455   3.469  -0.629
    4VAL      C 2126   2.596   3.117  -0.618
    4VAL      O 2127   2.592   3.074  -0.503
    5THR      N 2128   2.677   3.064  -0.710
    5THR      H 2129   2.686   3.109  -0.798
    5THR     CA 2130   2.780   2.961  -0.686
    5THR     CB 2131   2.737   2.815  -0.705
    5THR    OG1 2132   2.847   2.725  -0.690
    5THR    HG1 2133   2.877   2.732  -0.595
    5THR    CG2 2134   2.669   2.792  -0.840
    5THR      C 2135   2.911   2.997  -0.755
    5THR      O 2136   2.938   2.956  -0.868
    6ILE      N 2137   2.993   3.063  -0.673
    6ILE      H 2138   2.961   3.090  -0.583
    6ILE     CA 2139   3.121   3.125  -0.708
    6ILE     CB 2140   3.105   3.276  -0.728
    6ILE    CG1 2141   3.039   3.341  -0.606
    6ILE    CG2 2142   3.033   3.309  -0.859
    6ILE     CD 2143   3.082   3.487  -0.599
    6ILE      C 2144   3.236   3.082  -0.617
    6ILE      O 2145   3.339   3.027  -0.657
    7LEU      N 2146   3.204   3.073  -0.489
    7LEU      H 2147   3.112   3.070  -0.449
    7LEU     CA 2148   3.314   3.035  -0.399
    7LEU     CB 2149   3.322   3.144  -0.292
    7LEU     CG 2150   3.430   3.130  -0.184
    7LEU    CD1 2151   3.572   3.112  -0.237
    7LEU    CD2 2152   3.414   3.247  -0.087
    7LEU      C 2153   3.297   2.893  -0.344
    7LEU      O 2154   3.197   2.869  -0.276
    8LEU      N 2155   3.399   2.809  -0.352
    8LEU      H 2156   3.484   2.839  -0.395
    8LEU     CA 2157   3.406   2.668  -0.311
    8LEU     CB 2158   3.521   2.597  -0.383
    8LEU     CG 2159   3.551   2.451  -0.348
    8LEU    CD1 2160   3.437   2.358  -0.389
    8LEU    CD2 2161   3.682   2.410  -0.416
    8LEU      C 2162   3.418   2.651  -0.159
    8LEU      O 2163   3.507   2.702  -0.091
    9GLU      N 2164   3.315   2.590  -0.102
    9GLU      H 2165   3.225   2.584  -0.145
    9GLU     CA 2166   3.312   2.533   0.033
    9GLU     CB 2167   3.172   2.563   0.088
    9GLU     CG 2168   3.154   2.712   0.121
    9GLU     CD 2169   3.012   2.752   0.161
    9GLU    OE1 2170   2.938   2.786   0.067
    9GLU    OE2 2171   2.978   2.752   0.282
    9GLU      C 2172   3.357   2.387   0.033
    9GLU      O 2173   3.301   2.296  -0.029
   10GLU      N 2174   3.453   2.370   0.124
   10GLU      H 2175   3.457   2.419   0.211
   10GLU     CA 2176   3.514   2.237   0.139
   10GLU     CB 2177   3.666   2.249   0.134
   10GLU     CG 2178   3.716   2.260  -0.011
   10GLU     CD 2179   3.861   2.211  -0.011
   10GLU    OE1 2180   3.947   2.280   0.047
   10GLU    OE2 2181   3.891   2.106  -0.073
   10GLU      C 2182   3.470   2.160   0.264
   10GLU     O1 2183   3.498   2.039   0.262
   10GLU     O2 2184   3.439   2.224   0.367
    1ACE     CA 2185   3.537   2.383   2.741
    1ACE      C 2186   3.386   2.403   2.748
    1ACE      O 2187   3.335   2.470   2.838
    2VAL      N 2188   3.320   2.356   2.630
    2VAL      H 2189   3.367   2.345   2.543
    2VAL     CA 2190   3.174   2.339   2.623
    2VAL     CB 2191   3.118   2.404   2.496
    2VAL    CG1 2192   3.144   2.554   2.484
    2VAL    CG2 2193   3.161   2.340   2.364
    2VAL      C 2194   3.109   2.202   2.636
    2VAL      O 2195   3.156   2.103   2.579
    3VAL      N 2196   2.989   2.205   2.695
    3VAL      H 2197   2.957   2.277   2.756
    3VAL     CA 2198   2.888   2.099   2.690
    3VAL     CB 2199   2.790   2.102   2.808
    3VAL    CG1 2200   2.704   1.976   2.817
    3VAL    CG2 2201   2.857   2.121   2.944
    3VAL      C 2202   2.802   2.094   2.563
    3VAL      O 2203   2.710   2.173   2.546
    4VAL      N 2204   2.853   2.015   2.468
    4VAL      H 2205   2.921   1.948   2.497
    4VAL     CA 2206   2.801   2.014   2.331
    4VAL     CB 2207   2.905   1.954   2.236
    4VAL    CG1 2208   3.004   2.066   2.202
    4VAL    CG2 2209   2.962   1.822   2.287
    4VAL      C 2210   2.665   1.945   2.315
    4VAL      O 2211   2.648   1.840   2.254
    5THR      N 2212   2.567   2.008   2.380
    5THR      H 2213   2.586   2.070   2.456
    5THR     CA 2214   2.425   1.972   2.378
    5THR     CB 2215   2.381   1.930   2.518
    5THR    OG1 2216   2.445   2.002   2.623
    5THR    HG1 2217   2.405   1.961   2.705
    5THR    CG2 2218   2.393   1.777   2.526
    5THR      C 2219   2.335   2.089   2.336
    5THR      O 2220   2.368   2.206   2.355
    6ILE      N 2221   2.240   2.047   2.253
    6ILE      H 2222   2.234   1.950   2.229
    6ILE     CA 2223   2.150   2.127   2.167
    6ILE     CB 2224   2.194   2.094   2.024
    6ILE    CG1 2225   2.148   2.203   1.927
    6ILE    CG2 2226   2.148   1.956   1.976
    6ILE     CD 2227   2.243   2.322   1.919
    6ILE      C 2228   2.004   2.103   2.205
    6ILE      O 2229   1.950   1.993   2.191
    7LEU      N 2230   1.961   2.204   2.280
    7LEU      H 2231   2.037   2.260   2.312
    7LEU     CA 2232   1.826   2.225   2.335
    7LEU     CB 2233   1.711   2.234   2.233
    7LEU     CG 2234   1.700   2.369   2.162
    7LEU    CD1 2235   1.798   2.359   2.045
    7LEU    CD2 2236   1.563   2.392   2.097
    7LEU      C 2237   1.768   2.140   2.448
    7LEU      O 2238   1.707   2.200   2.537
    8LEU      N 2239   1.795   2.011   2.459
    8LEU      H 2240   1.849   1.960   2.391
    8LEU     CA 2241   1.755   1.920   2.567
    8LEU     CB 2242   1.743   1.776   2.519
    8LEU     CG 2243   1.673   1.675   2.610
    8LEU    CD1 2244   1.531   1.724   2.639
    8LEU    CD2 2245   1.677   1.536   2.546
    8LEU      C 2246   1.840   1.926   2.694
    8LEU      O 2247   1.960   1.897   2.699
    9GLU      N 2248   1.773   1.986   2.792
    9GLU      H 2249   1.674   1.989   2.781
    9GLU     CA 2250   1.837   2.021   2.920
    9GLU     CB 2251   1.835   2.172   2.943
    9GLU     CG 2252   1.940   2.243   2.858
    9GLU     CD 2253   1.953   2.382   2.919
    9GLU    OE1 2254   2.072   2.410   2.949
    9GLU    OE2 2255   1.862   2.468   2.920
    9GLU      C 2256   1.795   1.955   3.052
    9GLU      O 2257   1.692   1.888   3.062
   10GLU      N 2258   1.900   1.952   3.133
   10GLU      H 2259   1.992   1.979   3.104
   10GLU     CA 2260   1.892   1.923   3.277
   10GLU     CB 2261   1.902   1.770   3.282
   10GLU     CG 2262   1.839   1.706   3.406
   10GLU     CD 2263   1.795   1.562   3.379
   10GLU    OE1 2264   1.798   1.477   3.470
   10GLU    OE2 2265   1.749   1.529   3.268
   10GLU      C 2266   2.003   1.996   3.351
   10GLU     O1 2267   1.984   2.039   3.467
   10GLU     O2 2268   2.115   2.009   3.296
    1ACE     CA 2269   1.547   1.689   1.510
    1ACE      C 2270   1.575   1.646   1.653
    1ACE      O 2271   1.567   1.532   1.699
    2VAL      N 2272   1.592   1.759   1.739
    2VAL      H 2273   1.579   1.852   1.707
    2VAL     CA 2274   1.602   1.743   1.885
    2VAL     CB 2275   1.695   1.833   1.966
    2VAL    CG1 2276   1.691   1.980   1.925
    2VAL    CG2 2277   1.692   1.817   2.118
    2VAL      C 2278   1.460   1.757   1.941
    2VAL      O 2279   1.372   1.832   1.899
    3VAL      N 2280   1.431   1.649   2.013
    3VAL      H 2281   1.490   1.568   2.014
    3VAL     CA 2282   1.293   1.634   2.061
    3VAL     CB 2283   1.248   1.491   2.029
    3VAL    CG1 2284   1.112   1.461   2.092
    3VAL    CG2 2285   1.270   1.431   1.890
    3VAL      C 2286   1.293   1.664   2.211
    3VAL      O 2287   1.320   1.581   2.297
    4VAL      N 2288   1.252   1.788   2.236
    4VAL      H 2289   1.193   1.832   2.168
    4VAL     CA 2290   1.267   1.852   2.367
    4VAL     CB 2291   1.296   2.002   2.360
    4VAL    CG1 2292   1.382   2.040   2.481
    4VAL    CG2 2293   1.379   2.041   2.237
    4VAL      C 2294   1.147   1.831   2.460
    4VAL      O 2295   1.037   1.881   2.440
    5THR      N 2296   1.160   1.731   2.547
    5THR      H 2297   1.231   1.665   2.524
    5THR     CA 2298   1.064   1.696   2.653
    5THR     CB 2299   1.124   1.588   2.744
    5THR    OG1 2300   1.243   1.629   2.811
    5THR    HG1 2301   1.308   1.555   2.831
    5THR    CG2 2302   1.153   1.462   2.662
    5THR      C 2303   1.027   1.817   2.739
    5THR      O 2304   0.910   1.851   2.759
    6ILE      N 2305   1.126   1.888   2.792
    6ILE      H 2306   1.218   1.865   2.761
    6ILE     CA 2307   1.113   1.999   2.887
    6ILE     CB 2308   1.247   2.059   2.932
    6ILE    CG1 2309   1.308   2.163   2.837
    6ILE    CG2 2310   1.347   1.951   2.970
    6ILE     CD 2311   1.439   2.227   2.881
    6ILE      C 2312   1.017   2.109   2.842
    6ILE      O 2313   1.012   2.148   2.725
    7LEU      N 2314   0.945   2.159   2.943
    7LEU      H 2315   0.926   2.107   3.026
    7LEU     CA 2316   0.861   2.278   2.929
    7LEU     CB 2317   0.729   2.241   2.996
    7LEU     CG 2318   0.655   2.118   2.941
    7LEU    CD1 2319   0.526   2.100   3.022
    7LEU    CD2 2320   0.623   2.136   2.793
    7LEU      C 2321   0.926   2.397   2.999
    7LEU      O 2322   0.974   2.371   3.109
    8LEU      N 2323   0.917   2.516   2.940
    8LEU      H 2324   0.886   2.518   2.845
    8LEU     CA 2325   0.993   2.631   2.993
    8LEU     CB 2326   1.122   2.649   2.913
    8LEU     CG 2327   1.128   2.681   2.763
    8LEU    CD1 2328   1.267   2.733   2.730
    8LEU    CD2 2329   1.104   2.547   2.693
    8LEU      C 2330   0.907   2.757   2.986
    8LEU      O 2331   0.820   2.770   2.900
    9GLU      N 2332   0.910   2.834   3.095
    9GLU      H 2333   0.945   2.805   3.185
    9GLU     CA 2334   0.852   2.968   3.087
    9GLU     CB 2335   0.828   3.031   3.224
    9GLU     CG 2336   0.777   2.937   3.334
    9GLU     CD 2337   0.757   3.022   3.459
    9GLU    OE1 2338   0.857   3.071   3.516
    9GLU    OE2 2339   0.638   3.043   3.491
    9GLU      C 2340   0.952   3.059   3.015
    9GLU      O 2341   1.071   3.041   3.041
   10GLU      N 2342   0.908   3.166   2.948
   10GLU      H 2343   0.812   3.173   2.920
   10GLU     CA 2344   0.998   3.266   2.889
   10GLU     CB 2345   1.001   3.241   2.738
   10GLU     CG 2346   1.117   3.313   2.671
   10GLU     CD 2347   1.102   3.339   2.521
   10GLU    OE1 2348   1.189   3.300   2.440
   10GLU    OE2 2349   0.993   3.382   2.477
   10GLU      C 2350   0.973   3.411   2.929
   10GLU     O1 2351   1.069   3.489   2.947
   10GLU     O2 2352   0.855   3.451   2.919
    1ACE     CA 2353   4.089   1.990  -0.279
    1ACE      C 2354   4.189   2.106  -0.273
    1ACE      O 2355   4.283   2.108  -0.352
    2VAL      N 2356   4.148   2.213  -0.188
    2VAL      H 2357   4.059   2.222  -0.143
    2VAL     CA 2358   4.228   2.336  -0.195
    2VAL     CB 2359   4.150   2.459  -0.243
    2VAL    CG1 2360   4.233   2.588  -0.244
    2VAL    CG2 2361   4.077   2.423  -0.372
    2VAL      C 2362   4.294   2.364  -0.060
    2VAL      O 2363   4.409   2.326  -0.039
    3VAL      N 2364   4.215   2.395   0.042
    3VAL      H 2365   4.127   2.351   0.058
    3VAL     CA 2366   4.267   2.436   0.174
    3VAL     CB 2367   4.172   2.517   0.262
    3VAL    CG1 2368   4.184   2.663   0.219
    3VAL    CG2 2369   4.031   2.460   0.271
    3VAL      C 2370   4.336   2.318   0.242
    3VAL      O 2371   4.292   2.205   0.262
    4VAL      N 2372   4.463   2.347   0.271
    4VAL      H 2373   4.499   2.434   0.236
    4VAL     CA 2374   4.553   2.250   0.335
    4VAL     CB 2375   4.681   2.239   0.252
    4VAL    CG1 2376   4.648   2.154   0.128
    4VAL    CG2 2377   4.770   2.362   0.236
    4VAL      C 2378   4.566   2.240   0.487
    4VAL      O 2379   4.497   2.299   0.570
    5THR      N 2380   4.624   2.125   0.518
    5THR      H 2381   4.641   2.060   0.444
    5THR     CA 2382   4.674   2.080   0.649
    5THR     CB 2383   4.756   1.954   0.623
    5THR    OG1 2384   4.687   1.874   0.526
    5THR    HG1 2385   4.617   1.831   0.583
    5THR    CG2 2386   4.794   1.879   0.750
    5THR      C 2387   4.770   2.186   0.704
    5THR      O 2388   4.884   2.195   0.659
    6ILE      N 2389   4.715   2.268   0.793
    6ILE      H 2390   4.616   2.279   0.802
    6ILE     CA 2391   4.787   2.385   0.846
    6ILE     CB 2392   4.733   2.517   0.789
    6ILE    CG1 2393   4.583   2.545   0.802
    6ILE    CG2 2394   4.784   2.533   0.646
    6ILE     CD 2395   4.549   2.694   0.797
    6ILE      C 2396   4.802   2.380   0.998
    6ILE      O 2397   4.705   2.357   1.070
    7LEU      N 2398   4.921   2.414   1.047
    7LEU      H 2399   4.998   2.430   0.986
    7LEU     CA 2400   4.961   2.393   1.187
    7LEU     CB 2401   5.089   2.309   1.193
    7LEU     CG 2402   5.142   2.287   1.335
    7LEU    CD1 2403   5.075   2.169   1.405
    7LEU    CD2 2404   5.294   2.274   1.343
    7LEU      C 2405   4.985   2.532   1.245
    7LEU      O 2406   5.072   2.610   1.205
    8LEU      N 2407   4.912   2.559   1.353
    8LEU      H 2408   4.850   2.488   1.388
    8LEU     CA 2409   4.924   2.675   1.443
    8LEU     CB 2410   4.792   2.707   1.512
    8LEU     CG 2411   4.689   2.761   1.412
    8LEU    CD1 2412   4.554   2.779   1.482
    8LEU    CD2 2413   4.732   2.903   1.374
    8LEU      C 2414   5.044   2.656   1.536
    8LEU      O 2415   5.026   2.620   1.652
    9GLU      N 2416   5.161   2.694   1.487
    9GLU      H 2417   5.176   2.750   1.405
    9GLU     CA 2418   5.287   2.693   1.564
    9GLU     CB 2419   5.412   2.696   1.477
    9GLU     CG 2420   5.504   2.579   1.512
    9GLU     CD 2421   5.589   2.605   1.637
    9GLU    OE1 2422   5.642   2.718   1.642
    9GLU    OE2 2423   5.615   2.522   1.727
    9GLU      C 2424   5.295   2.800   1.673
    9GLU      O 2425   5.254   2.781   1.787
   10GLU      N 2426   5.310   2.922   1.620
   10GLU      H 2427   5.267   2.941   1.532
   10GLU     CA 2428   5.337   3.044   1.697
   10GLU     CB 2429   5.472   3.102   1.654
   10GLU     CG 2430   5.544   3.134   1.785
   10GLU     CD 2431   5.662   3.223   1.742
   10GLU    OE1 2432   5.656   3.342   1.780
   10GLU    OE2 2433   5.732   3.193   1.643
   10GLU      C 2434   5.231   3.148   1.660
   10GLU     O1 2435   5.207   3.234   1.748
   10GLU     O2 2436   5.173   3.145   1.549
    1ACE     CA 2437   3.319   4.243  -0.489
    1ACE      C 2438   3.170   4.207  -0.493
    1ACE      O 2439   3.083   4.256  -0.421
    2VAL      N 2440   3.151   4.097  -0.582
    2VAL      H 2441   3.230   4.044  -0.612
    2VAL     CA 2442   3.023   4.024  -0.580
    2VAL     CB 2443   3.009   3.928  -0.698
    2VAL    CG1 2444   2.991   4.013  -0.824
    2VAL    CG2 2445   3.135   3.848  -0.731
    2VAL      C 2446   2.983   3.945  -0.456
    2VAL      O 2447   3.064   3.875  -0.395
    3VAL      N 2448   2.863   3.980  -0.409
    3VAL      H 2449   2.822   4.067  -0.437
    3VAL     CA 2450   2.764   3.907  -0.329
    3VAL     CB 2451   2.698   3.797  -0.413
    3VAL    CG1 2452   2.594   3.709  -0.344
    3VAL    CG2 2453   2.623   3.867  -0.526
    3VAL      C 2454   2.803   3.854  -0.191
    3VAL      O 2455   2.727   3.870  -0.096
    4VAL      N 2456   2.927   3.807  -0.176
    4VAL      H 2457   2.997   3.820  -0.246
    4VAL     CA 2458   2.978   3.737  -0.057
    4VAL     CB 2459   3.104   3.652  -0.075
    4VAL    CG1 2460   3.141   3.558   0.040
    4VAL    CG2 2461   3.082   3.571  -0.203
    4VAL      C 2462   2.990   3.820   0.071
    4VAL      O 2463   3.085   3.897   0.082
    5THR      N 2464   2.881   3.819   0.148
    5THR      H 2465   2.788   3.792   0.124
    5THR     CA 2466   2.885   3.884   0.279
    5THR     CB 2467   2.752   3.905   0.351
    5THR    OG1 2468   2.680   3.786   0.316
    5THR    HG1 2469   2.732   3.703   0.335
    5THR    CG2 2470   2.684   4.029   0.293
    5THR      C 2471   2.969   3.818   0.389
    5THR      O 2472   2.953   3.697   0.404
    6ILE      N 2473   3.036   3.905   0.463
    6ILE      H 2474   3.033   4.005   0.460
    6ILE     CA 2475   3.117   3.844   0.570
    6ILE     CB 2476   3.266   3.876   0.560
    6ILE    CG1 2477   3.357   3.780   0.638
    6ILE    CG2 2478   3.305   4.022   0.585
    6ILE     CD 2479   3.496   3.780   0.573
    6ILE      C 2480   3.059   3.870   0.709
    6ILE      O 2481   2.983   3.964   0.732
    7LEU      N 2482   3.095   3.783   0.803
    7LEU      H 2483   3.151   3.704   0.779
    7LEU     CA 2484   3.067   3.796   0.947
    7LEU     CB 2485   2.979   3.678   0.989
    7LEU     CG 2486   2.849   3.658   0.910
    7LEU    CD1 2487   2.778   3.526   0.937
    7LEU    CD2 2488   2.754   3.776   0.930
    7LEU      C 2489   3.198   3.811   1.025
    7LEU      O 2490   3.264   3.712   1.054
    8LEU      N 2491   3.234   3.937   1.047
    8LEU      H 2492   3.168   4.011   1.036
    8LEU     CA 2493   3.372   3.966   1.090
    8LEU     CB 2494   3.429   4.043   0.971
    8LEU     CG 2495   3.581   4.041   0.951
    8LEU    CD1 2496   3.658   4.104   1.067
    8LEU    CD2 2497   3.641   3.903   0.923
    8LEU      C 2498   3.369   4.042   1.222
    8LEU      O 2499   3.376   3.978   1.327
    9GLU      N 2500   3.370   4.175   1.226
    9GLU      H 2501   3.362   4.238   1.149
    9GLU     CA 2502   3.372   4.251   1.352
    9GLU     CB 2503   3.396   4.391   1.295
    9GLU     CG 2504   3.547   4.415   1.288
    9GLU     CD 2505   3.591   4.545   1.220
    9GLU    OE1 2506   3.618   4.536   1.099
    9GLU    OE2 2507   3.603   4.651   1.286
    9GLU      C 2508   3.245   4.248   1.438
    9GLU      O 2509   3.141   4.291   1.390
   10GLU      N 2510   3.248   4.169   1.546
   10GLU      H 2511   3.316   4.097   1.556
   10GLU     CA 2512   3.135   4.152   1.638
   10GLU     CB 2513   3.066   4.023   1.596
   10GLU     CG 2514   2.954   3.973   1.687
   10GLU     CD 2515   2.872   3.855   1.634
   10GLU    OE1 2516   2.835   3.775   1.722
   10GLU    OE2 2517   2.830   3.845   1.517
   10GLU      C 2518   3.194   4.130   1.778
   10GLU     O1 2519   3.266   4.030   1.798
   10GLU     O2 2520   3.144   4.193   1.873
    1ACE     CA 2521   4.066   2.506  -1.660
    1ACE      C 2522   4.048   2.564  -1.519
    1ACE      O 2523   4.144   2.575  -1.444
    2VAL      N 2524   3.912   2.578  -1.476
    2VAL      H 2525   3.841   2.516  -1.510
    2VAL     CA 2526   3.875   2.650  -1.353
    2VAL     CB 2527   3.727   2.688  -1.342
    2VAL    CG1 2528   3.694   2.791  -1.234
    2VAL    CG2 2529   3.665   2.722  -1.477
    2VAL      C 2530   3.938   2.602  -1.222
    2VAL      O 2531   4.008   2.676  -1.153
    3VAL      N 2532   3.915   2.476  -1.186
    3VAL      H 2533   3.890   2.406  -1.253
    3VAL     CA 2534   3.928   2.432  -1.046
    3VAL     CB 2535   3.803   2.364  -0.990
    3VAL    CG1 2536   3.813   2.357  -0.838
    3VAL    CG2 2537   3.669   2.412  -1.049
    3VAL      C 2538   4.048   2.339  -1.031
    3VAL      O 2539   4.033   2.218  -1.049
    4VAL      N 2540   4.168   2.393  -1.010
    4VAL      H 2541   4.175   2.492  -1.027
    4VAL     CA 2542   4.292   2.317  -0.991
    4VAL     CB 2543   4.415   2.389  -1.045
    4VAL    CG1 2544   4.545   2.335  -0.986
    4VAL    CG2 2545   4.423   2.385  -1.198
    4VAL      C 2546   4.305   2.267  -0.847
    4VAL      O 2547   4.342   2.342  -0.756
    5THR      N 2548   4.268   2.142  -0.822
    5THR      H 2549   4.236   2.080  -0.894
    5THR     CA 2550   4.266   2.079  -0.689
    5THR     CB 2551   4.158   1.972  -0.674
    5THR    OG1 2552   4.150   1.891  -0.791
    5THR    HG1 2553   4.119   1.802  -0.758
    5THR    CG2 2554   4.022   2.040  -0.656
    5THR      C 2555   4.400   2.021  -0.644
    5THR      O 2556   4.464   1.928  -0.694
    6ILE      N 2557   4.462   2.102  -0.558
    6ILE      H 2558   4.405   2.165  -0.505
    6ILE     CA 2559   4.597   2.078  -0.506
    6ILE     CB 2560   4.658   2.208  -0.454
    6ILE    CG1 2561   4.600   2.252  -0.319
    6ILE    CG2 2562   4.648   2.319  -0.558
    6ILE     CD 2563   4.708   2.336  -0.250
    6ILE      C 2564   4.612   1.952  -0.421
    6ILE      O 2565   4.717   1.888  -0.425
    7LEU      N 2566   4.509   1.910  -0.347
    7LEU      H 2567   4.435   1.972  -0.320
    7LEU     CA 2568   4.516   1.784  -0.271
    7LEU     CB 2569   4.411   1.782  -0.159
    7LEU     CG 2570   4.466   1.835  -0.027
    7LEU    CD1 2571   4.343   1.843   0.063
    7LEU    CD2 2572   4.568   1.738   0.034
    7LEU      C 2573   4.494   1.659  -0.355
    7LEU      O 2574   4.438   1.661  -0.465
    8LEU      N 2575   4.532   1.547  -0.294
    8LEU      H 2576   4.602   1.545  -0.223
    8LEU     CA 2577   4.513   1.412  -0.351
    8LEU     CB 2578   4.648   1.368  -0.408
    8LEU     CG 2579   4.646   1.239  -0.489
    8LEU    CD1 2580   4.565   1.246  -0.619
    8LEU    CD2 2581   4.785   1.200  -0.539
    8LEU      C 2582   4.460   1.317  -0.244
    8LEU      O 2583   4.541   1.261  -0.169
    9GLU      N 2584   4.329   1.294  -0.234
    9GLU      H 2585   4.267   1.357  -0.282
    9GLU     CA 2586   4.262   1.209  -0.136
    9GLU     CB 2587   4.189   1.307  -0.044
    9GLU     CG 2588   4.285   1.392   0.039
    9GLU     CD 2589   4.234   1.471   0.159
    9GLU    OE1 2590   4.118   1.518   0.163
    9GLU    OE2 2591   4.323   1.485   0.246
    9GLU      C 2592   4.182   1.093  -0.195
    9GLU      O 2593   4.137   1.110  -0.308
   10GLU      N 2594   4.154   0.992  -0.113
   10GLU      H 2595   4.188   0.978  -0.020
   10GLU     CA 2596   4.078   0.871  -0.148
   10GLU     CB 2597   4.171   0.750  -0.155
   10GLU     CG 2598   4.266   0.761  -0.273
   10GLU     CD 2599   4.362   0.643  -0.288
   10GLU    OE1 2600   4.479   0.654  -0.248
   10GLU    OE2 2601   4.314   0.536  -0.333
   10GLU      C 2602   3.979   0.843  -0.034
   10GLU     O1 2603   3.994   0.893   0.079
   10GLU     O2 2604   3.869   0.798  -0.073
    1ACE     CA 2605   1.104   4.557  -0.490
    1ACE      C 2606   1.167   4.595  -0.356
    1ACE      O 2607   1.176   4.708  -0.308
    2VAL      N 2608   1.251   4.489  -0.309
    2VAL      H 2609   1.252   4.397  -0.347
    2VAL     CA 2610   1.360   4.514  -0.214
    2VAL     CB 2611   1.391   4.384  -0.140
    2VAL    CG1 2612   1.512   4.387  -0.046
    2VAL    CG2 2613   1.267   4.335  -0.066
    2VAL      C 2614   1.479   4.561  -0.298
    2VAL      O 2615   1.503   4.492  -0.397
    3VAL      N 2616   1.560   4.650  -0.241
    3VAL      H 2617   1.540   4.695  -0.154
    3VAL     CA 2618   1.684   4.700  -0.302
    3VAL     CB 2619   1.737   4.831  -0.241
    3VAL    CG1 2620   1.658   4.948  -0.300
    3VAL    CG2 2621   1.708   4.834  -0.091
    3VAL      C 2622   1.790   4.595  -0.272
    3VAL      O 2623   1.825   4.571  -0.156
    4VAL      N 2624   1.810   4.498  -0.361
    4VAL      H 2625   1.748   4.499  -0.440
    4VAL     CA 2626   1.918   4.400  -0.343
    4VAL     CB 2627   1.874   4.258  -0.380
    4VAL    CG1 2628   1.991   4.160  -0.369
    4VAL    CG2 2629   1.773   4.197  -0.283
    4VAL      C 2630   2.036   4.438  -0.433
    4VAL      O 2631   2.041   4.419  -0.554
    5THR      N 2632   2.134   4.517  -0.391
    5THR      H 2633   2.127   4.553  -0.298
    5THR     CA 2634   2.259   4.548  -0.462
    5THR     CB 2635   2.319   4.678  -0.407
    5THR    OG1 2636   2.343   4.672  -0.266
    5THR    HG1 2637   2.263   4.707  -0.218
    5THR    CG2 2638   2.243   4.803  -0.452
    5THR      C 2639   2.366   4.439  -0.460
    5THR      O 2640   2.401   4.385  -0.355
    6ILE      N 2641   2.404   4.403  -0.582
    6ILE      H 2642   2.354   4.442  -0.659
    6ILE     CA 2643   2.501   4.297  -0.611
    6ILE     CB 2644   2.485   4.225  -0.745
    6ILE    CG1 2645   2.498   4.325  -0.860
    6ILE    CG2 2646   2.350   4.152  -0.743
    6ILE     CD 2647   2.513   4.250  -0.993
    6ILE      C 2648   2.650   4.328  -0.597
    6ILE      O 2649   2.730   4.244  -0.556
    7LEU      N 2650   2.694   4.451  -0.620
    7LEU      H 2651   2.628   4.523  -0.641
    7LEU     CA 2652   2.829   4.507  -0.599
    7LEU     CB 2653   2.875   4.589  -0.719
    7LEU     CG 2654   2.951   4.507  -0.823
    7LEU    CD1 2655   2.873   4.399  -0.898
    7LEU    CD2 2656   3.033   4.603  -0.910
    7LEU      C 2657   2.832   4.582  -0.465
    7LEU      O 2658   2.814   4.703  -0.465
    8LEU      N 2659   2.890   4.511  -0.369
    8LEU      H 2660   2.931   4.422  -0.385
    8LEU     CA 2661   2.893   4.563  -0.231
    8LEU     CB 2662   2.908   4.449  -0.131
    8LEU     CG 2663   2.784   4.363  -0.105
    8LEU    CD1 2664   2.665   4.454  -0.076
    8LEU    CD2 2665   2.756   4.280  -0.231
    8LEU      C 2666   2.991   4.676  -0.197
    8LEU      O 2667   3.095   4.698  -0.260
    9GLU      N 2668   2.929   4.775  -0.134
    9GLU      H 2669   2.839   4.803  -0.166
    9GLU     CA 2670   2.990   4.895  -0.075
    9GLU     CB 2671   2.928   5.018  -0.140
    9GLU     CG 2672   2.961   5.019  -0.289
    9GLU     CD 2673   2.920   5.146  -0.365
    9GLU    OE1 2674   2.857   5.132  -0.472
    9GLU    OE2 2675   2.938   5.257  -0.311
    9GLU      C 2676   2.976   4.908   0.077
    9GLU      O 2677   2.908   4.828   0.141
   10GLU      N 2678   3.057   4.991   0.143
   10GLU      H 2679   3.131   5.030   0.089
   10GLU     CA 2680   3.045   5.022   0.286
   10GLU     CB 2681   3.185   5.054   0.339
   10GLU     CG 2682   3.277   4.932   0.347
   10GLU     CD 2683   3.422   4.965   0.383
   10GLU    OE1 2684   3.505   4.920   0.301
   10GLU    OE2 2685   3.460   5.015   0.492
   10GLU      C 2686   2.945   5.135   0.311
   10GLU     O1 2687   2.893   5.150   0.423
   10GLU     O2 2688   2.915   5.209   0.215
    1ACE     CA 2689   3.575   3.431  -1.871
    1ACE      C 2690   3.591   3.544  -1.972
    1ACE      O 2691   3.695   3.561  -2.035
    2VAL      N 2692   3.469   3.611  -2.005
    2VAL      H 2693   3.383   3.563  -1.992
    2VAL     CA 2694   3.468   3.736  -2.082
    2VAL     CB 2695   3.391   3.725  -2.214
    2VAL    CG1 2696   3.451   3.617  -2.303
    2VAL    CG2 2697   3.238   3.723  -2.219
    2VAL      C 2698   3.412   3.861  -2.013
    2VAL      O 2699   3.318   3.859  -1.934
    3VAL      N 2700   3.480   3.974  -2.031
    3VAL      H 2701   3.540   3.986  -2.110
    3VAL     CA 2702   3.452   4.103  -1.966
    3VAL     CB 2703   3.579   4.174  -1.919
    3VAL    CG1 2704   3.624   4.135  -1.778
    3VAL    CG2 2705   3.695   4.164  -2.019
    3VAL      C 2706   3.358   4.205  -2.029
    3VAL      O 2707   3.325   4.205  -2.147
    4VAL      N 2708   3.298   4.287  -1.943
    4VAL      H 2709   3.306   4.279  -1.843
    4VAL     CA 2710   3.217   4.403  -1.983
    4VAL     CB 2711   3.070   4.392  -1.943
    4VAL    CG1 2712   3.001   4.279  -2.021
    4VAL    CG2 2713   3.055   4.368  -1.792
    4VAL      C 2714   3.283   4.531  -1.930
    4VAL      O 2715   3.336   4.542  -1.820
    5THR      N 2716   3.270   4.631  -2.016
    5THR      H 2717   3.239   4.617  -2.110
    5THR     CA 2718   3.305   4.767  -1.972
    5THR     CB 2719   3.417   4.819  -2.063
    5THR    OG1 2720   3.387   4.782  -2.197
    5THR    HG1 2721   3.459   4.759  -2.262
    5THR    CG2 2722   3.549   4.750  -2.026
    5THR      C 2723   3.190   4.867  -1.982
    5THR      O 2724   3.178   4.941  -2.080
    6ILE      N 2725   3.100   4.860  -1.885
    6ILE      H 2726   3.098   4.788  -1.816
    6ILE     CA 2727   2.990   4.958  -1.882
    6ILE     CB 2728   2.857   4.899  -1.930
    6ILE    CG1 2729   2.819   4.777  -1.845
    6ILE    CG2 2730   2.877   4.862  -2.077
    6ILE     CD 2731   2.670   4.746  -1.832
    6ILE      C 2732   2.972   5.039  -1.754
    6ILE      O 2733   2.965   4.989  -1.642
    7LEU      N 2734   3.018   5.164  -1.767
    7LEU      H 2735   3.086   5.185  -1.837
    7LEU     CA 2736   3.005   5.272  -1.668
    7LEU     CB 2737   3.085   5.395  -1.711
    7LEU     CG 2738   3.232   5.404  -1.672
    7LEU    CD1 2739   3.285   5.534  -1.734
    7LEU    CD2 2740   3.254   5.400  -1.521
    7LEU      C 2741   2.859   5.310  -1.643
    7LEU      O 2742   2.802   5.351  -1.745
    8LEU      N 2743   2.802   5.253  -1.537
    8LEU      H 2744   2.857   5.234  -1.456
    8LEU     CA 2745   2.662   5.279  -1.500
    8LEU     CB 2746   2.616   5.154  -1.424
    8LEU     CG 2747   2.598   5.028  -1.509
    8LEU    CD1 2748   2.556   4.912  -1.417
    8LEU    CD2 2749   2.495   5.062  -1.616
    8LEU      C 2750   2.666   5.401  -1.408
    8LEU      O 2751   2.755   5.407  -1.324
    9GLU      N 2752   2.560   5.481  -1.419
    9GLU      H 2753   2.512   5.486  -1.506
    9GLU     CA 2754   2.536   5.591  -1.324
    9GLU     CB 2755   2.509   5.727  -1.389
    9GLU     CG 2756   2.629   5.767  -1.476
    9GLU     CD 2757   2.599   5.869  -1.586
    9GLU    OE1 2758   2.669   5.972  -1.594
    9GLU    OE2 2759   2.524   5.836  -1.681
    9GLU      C 2760   2.425   5.567  -1.221
    9GLU      O 2761   2.311   5.546  -1.262
   10GLU      N 2762   2.467   5.558  -1.095
   10GLU      H 2763   2.559   5.583  -1.063
   10GLU     CA 2764   2.377   5.512  -0.989
   10GLU     CB 2765   2.409   5.379  -0.923
   10GLU     CG 2766   2.345   5.261  -0.996
   10GLU     CD 2767   2.320   5.142  -0.902
   10GLU    OE1 2768   2.210   5.084  -0.909
   10GLU    OE2 2769   2.412   5.105  -0.826
   10GLU      C 2770   2.395   5.617  -0.878
   10GLU     O1 2771   2.297   5.690  -0.852
   10GLU     O2 2772   2.507   5.638  -0.827
    1ACE     CA 2773   2.517   2.998   0.646
    1ACE      C 2774   2.485   2.914   0.770
    1ACE      O 2775   2.378   2.934   0.826
    2VAL      N 2776   2.590   2.832   0.824
    2VAL      H 2777   2.675   2.819   0.773
    2VAL     CA 2778   2.568   2.739   0.935
    2VAL     CB 2779   2.664   2.624   0.905
    2VAL    CG1 2780   2.666   2.526   1.022
    2VAL    CG2 2781   2.611   2.542   0.786
    2VAL      C 2782   2.584   2.807   1.071
    2VAL      O 2783   2.696   2.802   1.123
    3VAL      N 2784   2.492   2.898   1.097
    3VAL      H 2785   2.437   2.908   1.014
    3VAL     CA 2786   2.491   2.973   1.224
    3VAL     CB 2787   2.393   3.090   1.214
    3VAL    CG1 2788   2.442   3.196   1.115
    3VAL    CG2 2789   2.250   3.050   1.177
    3VAL      C 2790   2.457   2.887   1.346
    3VAL      O 2791   2.353   2.822   1.352
    4VAL      N 2792   2.565   2.847   1.413
    4VAL      H 2793   2.653   2.865   1.368
    4VAL     CA 2794   2.571   2.778   1.542
    4VAL     CB 2795   2.649   2.647   1.532
    4VAL    CG1 2796   2.682   2.592   1.671
    4VAL    CG2 2797   2.572   2.540   1.454
    4VAL      C 2798   2.632   2.873   1.646
    4VAL      O 2799   2.739   2.931   1.625
    5THR      N 2800   2.558   2.879   1.756
    5THR      H 2801   2.464   2.847   1.754
    5THR     CA 2802   2.597   2.968   1.867
    5THR     CB 2803   2.507   3.091   1.880
    5THR    OG1 2804   2.368   3.066   1.859
    5THR    HG1 2805   2.336   3.018   1.941
    5THR    CG2 2806   2.550   3.190   1.772
    5THR      C 2807   2.601   2.887   1.997
    5THR      O 2808   2.501   2.839   2.049
    6ILE      N 2809   2.727   2.854   2.026
    6ILE      H 2810   2.806   2.892   1.978
    6ILE     CA 2811   2.762   2.772   2.142
    6ILE     CB 2812   2.851   2.652   2.108
    6ILE    CG1 2813   2.853   2.554   2.225
    6ILE    CG2 2814   2.995   2.679   2.063
    6ILE     CD 2815   2.735   2.457   2.227
    6ILE      C 2816   2.813   2.860   2.257
    6ILE      O 2817   2.771   2.838   2.371
    7LEU      N 2818   2.883   2.970   2.231
    7LEU      H 2819   2.917   2.996   2.141
    7LEU     CA 2820   2.939   3.051   2.340
    7LEU     CB 2821   3.083   3.094   2.310
    7LEU     CG 2822   3.194   2.992   2.336
    7LEU    CD1 2823   3.331   3.059   2.324
    7LEU    CD2 2824   3.171   2.929   2.474
    7LEU      C 2825   2.847   3.171   2.364
    7LEU      O 2826   2.876   3.280   2.315
    8LEU      N 2827   2.750   3.157   2.454
    8LEU      H 2828   2.736   3.064   2.488
    8LEU     CA 2829   2.642   3.247   2.498
    8LEU     CB 2830   2.517   3.162   2.524
    8LEU     CG 2831   2.464   3.099   2.395
    8LEU    CD1 2832   2.358   3.000   2.444
    8LEU    CD2 2833   2.401   3.202   2.301
    8LEU      C 2834   2.686   3.335   2.615
    8LEU      O 2835   2.658   3.304   2.731
    9GLU      N 2836   2.749   3.449   2.589
    9GLU      H 2837   2.755   3.495   2.501
    9GLU     CA 2838   2.798   3.537   2.696
    9GLU     CB 2839   2.933   3.589   2.646
    9GLU     CG 2840   3.045   3.488   2.621
    9GLU     CD 2841   3.177   3.550   2.573
    9GLU    OE1 2842   3.274   3.530   2.649
    9GLU    OE2 2843   3.186   3.599   2.459
    9GLU      C 2844   2.716   3.655   2.750
    9GLU      O 2845   2.732   3.771   2.713
   10GLU      N 2846   2.643   3.619   2.856
   10GLU      H 2847   2.652   3.529   2.897
   10GLU     CA 2848   2.536   3.701   2.914
   10GLU     CB 2849   2.396   3.650   2.877
   10GLU     CG 2850   2.356   3.667   2.731
   10GLU     CD 2851   2.243   3.566   2.713
   10GLU    OE1 2852   2.269   3.463   2.648
   10GLU    OE2 2853   2.125   3.597   2.744
   10GLU      C 2854   2.554   3.725   3.064
   10GLU     O1 2855   2.472   3.805   3.114
   10GLU     O2 2856   2.660   3.693   3.122
    1ACE     CA 2857   5.385   3.083  -1.572
    1ACE      C 2858   5.246   3.032  -1.536
    1ACE      O 2859   5.152   3.103  -1.500
    2VAL      N 2860   5.219   2.898  -1.579
    2VAL      H 2861   5.282   2.840  -1.631
    2VAL     CA 2862   5.085   2.837  -1.578
    2VAL     CB 2863   5.007   2.830  -1.709
    2VAL    CG1 2864   5.059   2.733  -1.815
    2VAL    CG2 2865   4.857   2.816  -1.684
    2VAL      C 2866   5.099   2.693  -1.526
    2VAL      O 2867   5.190   2.616  -1.555
    3VAL      N 2868   5.001   2.633  -1.459
    3VAL      H 2869   4.913   2.680  -1.452
    3VAL     CA 2870   5.010   2.504  -1.389
    3VAL     CB 2871   4.982   2.509  -1.239
    3VAL    CG1 2872   5.083   2.615  -1.196
    3VAL    CG2 2873   4.835   2.536  -1.205
    3VAL      C 2874   4.931   2.394  -1.461
    3VAL      O 2875   4.821   2.415  -1.513
    4VAL      N 2876   4.994   2.277  -1.465
    4VAL      H 2877   5.089   2.261  -1.441
    4VAL     CA 2878   4.919   2.156  -1.501
    4VAL     CB 2879   4.975   2.107  -1.635
    4VAL    CG1 2880   4.949   2.212  -1.743
    4VAL    CG2 2881   5.122   2.064  -1.626
    4VAL      C 2882   4.931   2.041  -1.401
    4VAL      O 2883   5.027   2.032  -1.325
    5THR      N 2884   4.811   1.990  -1.376
    5THR      H 2885   4.732   2.050  -1.369
    5THR     CA 2886   4.792   1.866  -1.299
    5THR     CB 2887   4.648   1.844  -1.253
    5THR    OG1 2888   4.560   1.956  -1.259
    5THR    HG1 2889   4.480   1.934  -1.203
    5THR    CG2 2890   4.653   1.784  -1.112
    5THR      C 2891   4.825   1.742  -1.384
    5THR      O 2892   4.746   1.685  -1.460
    6ILE      N 2893   4.952   1.703  -1.377
    6ILE      H 2894   5.019   1.742  -1.313
    6ILE     CA 2895   5.000   1.583  -1.446
    6ILE     CB 2896   5.107   1.619  -1.549
    6ILE    CG1 2897   5.163   1.487  -1.601
    6ILE    CG2 2898   5.216   1.714  -1.500
    6ILE     CD 2899   5.064   1.425  -1.700
    6ILE      C 2900   5.055   1.489  -1.339
    6ILE      O 2901   5.146   1.524  -1.265
    7LEU      N 2902   4.986   1.379  -1.307
    7LEU      H 2903   4.932   1.330  -1.375
    7LEU     CA 2904   5.023   1.294  -1.192
    7LEU     CB 2905   4.895   1.217  -1.158
    7LEU     CG 2906   4.792   1.278  -1.063
    7LEU    CD1 2907   4.864   1.318  -0.934
    7LEU    CD2 2908   4.721   1.397  -1.127
    7LEU      C 2909   5.124   1.190  -1.240
    7LEU      O 2910   5.131   1.182  -1.362
    8LEU      N 2911   5.202   1.124  -1.155
    8LEU      H 2912   5.203   1.142  -1.056
    8LEU     CA 2913   5.305   1.030  -1.199
    8LEU     CB 2914   5.430   1.065  -1.118
    8LEU     CG 2915   5.500   1.197  -1.153
    8LEU    CD1 2916   5.604   1.240  -1.049
    8LEU    CD2 2917   5.566   1.193  -1.291
    8LEU      C 2918   5.250   0.888  -1.179
    8LEU      O 2919   5.188   0.864  -1.076
    9GLU      N 2920   5.254   0.818  -1.292
    9GLU      H 2921   5.293   0.846  -1.380
    9GLU     CA 2922   5.203   0.680  -1.295
    9GLU     CB 2923   5.103   0.658  -1.408
    9GLU     CG 2924   4.969   0.727  -1.379
    9GLU     CD 2925   4.855   0.648  -1.316
    9GLU    OE1 2926   4.847   0.657  -1.192
    9GLU    OE2 2927   4.787   0.579  -1.395
    9GLU      C 2928   5.323   0.588  -1.317
    9GLU      O 2929   5.418   0.614  -1.390
   10GLU      N 2930   5.327   0.483  -1.235
   10GLU      H 2931   5.287   0.472  -1.144
   10GLU     CA 2932   5.403   0.363  -1.272
   10GLU     CB 2933   5.510   8.412  -1.167
   10GLU     CG 2934   5.618   8.520  -1.162
   10GLU     CD 2935   5.717   8.504  -1.046
   10GLU    OE1 2936   5.690   8.536  -0.928
   10GLU    OE2 2937   5.835   8.480  -1.077
   10GLU      C 2938   5.316   0.238  -1.283
   10GLU     O1 2939   5.351   0.140  -1.353
   10GLU     O2 2940   5.203   0.245  -1.231
    1ACE     CA 2941   1.532   1.140   1.906
    1ACE      C 2942   1.620   1.234   1.989
    1ACE      O 2943   1.594   1.354   1.994
    2VAL      N 2944   1.741   1.171   2.030
    2VAL      H 2945   1.760   1.074   2.014
    2VAL     CA 2946   1.834   1.242   2.119
    2VAL     CB 2947   1.847   1.185   2.260
    2VAL    CG1 2948   1.914   1.279   2.361
    2VAL    CG2 2949   1.712   1.134   2.313
    2VAL      C 2950   1.974   1.257   2.059
    2VAL      O 2951   2.040   1.360   2.072
    3VAL      N 2952   2.016   1.155   1.984
    3VAL      H 2953   1.977   1.065   1.967
    3VAL     CA 2954   2.154   1.166   1.935
    3VAL     CB 2955   2.242   1.043   1.960
    3VAL    CG1 2956   2.388   1.077   1.931
    3VAL    CG2 2957   2.235   0.999   2.106
    3VAL      C 2958   2.154   1.214   1.790
    3VAL      O 2959   2.131   1.136   1.697
    4VAL      N 2960   2.178   1.344   1.775
    4VAL      H 2961   2.230   1.403   1.836
    4VAL     CA 2962   2.160   1.407   1.643
    4VAL     CB 2963   2.079   1.535   1.664
    4VAL    CG1 2964   2.048   1.615   1.538
    4VAL    CG2 2965   1.948   1.486   1.728
    4VAL      C 2966   2.292   1.446   1.577
    4VAL      O 2967   2.347   1.556   1.584
    5THR      N 2968   2.369   1.347   1.534
    5THR      H 2969   2.323   1.260   1.514
    5THR     CA 2970   2.509   1.350   1.490
    5THR     CB 2971   2.586   1.224   1.534
    5THR    OG1 2972   2.509   1.115   1.483
    5THR    HG1 2973   2.531   1.082   1.392
    5THR    CG2 2974   2.614   1.218   1.684
    5THR      C 2975   2.539   1.391   1.346
    5THR      O 2976   2.610   1.329   1.266
    6ILE      N 2977   2.485   1.508   1.315
    6ILE      H 2978   2.441   1.567   1.384
    6ILE     CA 2979   2.494   1.561   1.179
    6ILE     CB 2980   2.359   1.605   1.121
    6ILE    CG1 2981   2.297   1.718   1.203
    6ILE    CG2 2982   2.268   1.483   1.104
    6ILE     CD 2983   2.276   1.847   1.124
    6ILE      C 2984   2.585   1.683   1.162
    6ILE      O 2985   2.614   1.730   1.052
    7LEU      N 2986   2.667   1.710   1.263
    7LEU      H 2987   2.691   1.642   1.333
    7LEU     CA 2988   2.740   1.838   1.266
    7LEU     CB 2989   2.703   1.906   1.398
    7LEU     CG 2990   2.768   2.044   1.409
    7LEU    CD1 2991   2.673   2.148   1.350
    7LEU    CD2 2992   2.798   2.070   1.557
    7LEU      C 2993   2.890   1.815   1.249
    7LEU      O 2994   2.952   1.866   1.156
    8LEU      N 2995   2.952   1.737   1.337
    8LEU      H 2996   2.900   1.690   1.409
    8LEU     CA 2997   3.096   1.709   1.326
    8LEU     CB 2998   3.183   1.721   1.452
    8LEU     CG 2999   3.192   1.865   1.500
    8LEU    CD1 3000   3.261   1.865   1.637
    8LEU    CD2 3001   3.248   1.969   1.403
    8LEU      C 3002   3.134   1.577   1.260
    8LEU      O 3003   3.061   1.479   1.274
    9GLU      N 3004   3.249   1.577   1.193
    9GLU      H 3005   3.288   1.656   1.147
    9GLU     CA 3006   3.286   1.455   1.118
    9GLU     CB 3007   3.392   1.493   1.015
    9GLU     CG 3008   3.341   1.584   0.903
    9GLU     CD 3009   3.455   1.658   0.832
    9GLU    OE1 3010   3.483   1.604   0.723
    9GLU    OE2 3011   3.499   1.770   0.865
    9GLU      C 3012   3.318   1.333   1.204
    9GLU      O 3013   3.427   1.321   1.261
   10GLU      N 3014   3.260   1.221   1.163
   10GLU      H 3015   3.211   1.215   1.076
   10GLU     CA 3016   3.256   1.102   1.248
   10GLU     CB 3017   3.119   1.062   1.304
   10GLU     CG 3018   3.106   0.973   1.428
   10GLU     CD 3019   2.961   0.962   1.475
   10GLU    OE1 3020   2.939   0.860   1.543
   10GLU    OE2 3021   2.888   1.062   1.456
   10GLU      C 3022   3.320   0.991   1.164
   10GLU     O1 3023   3.407   0.927   1.227
   10GLU     O2 3024   3.283   0.968   1.047
   11SOL     OW 3025  -1.810   6.350   1.425
   11SOL    HW1 3026  -1.813   6.324   1.328
   11SOL    HW2 3027  -1.885   6.305   1.474
   12SOL     OW 3028  -0.836   9.391  -4.224
   12SOL    HW1 3029  -0.759   9.430  -4.173
   12SOL    HW2 3030  -0.919   9.397  -4.168
   13SOL     OW 3031 -11.699   4.273   5.190
   13SOL    HW1 3032 -11.772   4.267   5.258
   13SOL    HW2 3033 -11.679   4.182   5.155
   14SOL     OW 3034  -4.701   6.600   9.972
   14SOL    HW1 3035  -4.660   6.646   9.894
   14SOL    HW2 3036  -4.651   6.515   9.992
   15SOL     OW 3037   4.704  16.988   7.683
   15SOL    HW1 3038   4.718   8.884   7.587
   15SOL    HW2 3039   4.656  16.913   7.730
   16SOL     OW 3040 -10.627  -2.873   1.468
   16SOL    HW1 3041 -10.614  -2.856   1.370
   16SOL    HW2 3042 -10.613  -2.970   1.487
   17SOL     OW 3043   1.320  13.285   9.395
   17SOL    HW1 3044   1.391  13.216   9.407
   17SOL    HW2 3045   1.252  13.252   9.329
   18SOL     OW 3046   0.331  16.195   5.324
   18SOL    HW1 3047   0.366  16.168   5.235
   18SOL    HW2 3048   0.331   8.214   5.330
   19SOL     OW 3049  16.603  -2.458   7.821
   19SOL    HW1 3050  16.685   5.625   7.879
   19SOL    HW2 3051  16.522  -2.476   7.879
   20SOL     OW 3052  -2.899  -2.158  -9.131
   20SOL    HW1 3053  -2.948  -2.071  -9.121
   20SOL    HW2 3054  -2.810  -2.141  -9.173
   21SOL     OW 3055  18.965  -7.655  -6.020
   21SOL    HW1 3056  19.018  -7.592  -5.964
   21SOL    HW2 3057  18.923  -7.606  -6.097
   22SOL     OW 3058   8.211  -2.170   6.624
   22SOL    HW1 3059   8.302  -2.175   6.662
   22SOL    HW2 3060   8.149   5.849   6.673
   23SOL     OW 3061  -1.042  -3.762  12.958
   23SOL    HW1 3062  -0.992  -3.849  12.967
   23SOL    HW2 3063  -1.135  -3.774  12.991
   24SOL     OW 3064  11.487  -1.949   6.382
   24SOL    HW1 3065  11.429  -1.869   6.398
   24SOL    HW2 3066  11.562  -1.949   6.448
   25SOL     OW 3067   6.496  20.419  16.635
   25SOL    HW1 3068   6.456  20.472  16.561
   25SOL    HW2 3069   6.584  20.383  16.606
   26SOL     OW 3070  -2.277   5.148  -7.917
   26SOL    HW1 3071  -2.270  -2.832  -7.913
   26SOL    HW2 3072  -2.199   5.107  -7.871
   27SOL     OW 3073   1.438   2.903  -3.301
   27SOL    HW1 3074   1.376   2.945  -3.368
   27SOL    HW2 3075   1.394   2.825  -3.258
   28SOL     OW 3076   5.218   4.886  -2.251
   28SOL    HW1 3077   5.193   4.896  -2.155
   28SOL    HW2 3078   5.156   4.941  -2.307
   29SOL     OW 3079  -8.305  -0.105  -3.043
   29SOL    HW1 3080  -8.227  -0.165  -3.062
   29SOL    HW2 3081  -8.280  -0.039  -2.972
   30SOL     OW 3082   8.437   1.736   7.702
   30SOL    HW1 3083   8.375   1.794   7.755
   30SOL    HW2 3084   8.504   1.695   7.764
   31SOL     OW 3085   0.118  15.078  -5.321
   31SOL    HW1 3086   0.116  15.171  -5.358
   31SOL    HW2 3087   0.136  15.013  -5.395
   32SOL     OW 3088  -0.676   7.107   9.454
   32SOL    HW1 3089  -0.614   7.113   9.376
   32SOL    HW2 3090  -0.625   7.074   1.453
   33SOL     OW 3091   4.586  12.332  24.169
   33SOL    HW1 3092   4.631   4.310  24.102
   33SOL    HW2 3093   4.635  12.245  24.174
   34SOL     OW 3094   6.352   4.412   5.622
   34SOL    HW1 3095   6.337   4.335   5.685
   34SOL    HW2 3096   6.272  12.505  -2.516
   35SOL     OW 3097 -10.084   3.017  -9.100
   35SOL    HW1 3098 -10.161   3.069  -9.138
   35SOL    HW2 3099 -10.116   2.928  -9.068
   36SOL     OW 3100  20.738   1.615   9.133
   36SOL    HW1 3101  20.696   1.558   9.063
   36SOL    HW2 3102  20.828   1.645   9.102
   37SOL     OW 3103   5.363   8.845  -7.597
   37SOL    HW1 3104   5.392   8.870  -7.689
   37SOL    HW2 3105   5.263   8.848  -7.592
   38SOL     OW 3106   1.468 -11.859   4.618
   38SOL    HW1 3107   1.509 -11.923   4.683
   38SOL    HW2 3108   1.448 -11.773   4.664
   39SOL     OW 3109  -4.101   2.465 -10.531
   39SOL    HW1 3110  -4.161   2.545  -2.440
   39SOL    HW2 3111  -4.108   2.431  -2.544
   40SOL     OW 3112   0.207  -1.184   5.474
   40SOL    HW1 3113   0.169  -1.274   5.453
   40SOL    HW2 3114   0.157  -1.114   5.422
   41SOL     OW 3115   1.560  18.964  -1.494
   41SOL    HW1 3116   1.558  19.061  -1.518
   41SOL    HW2 3117   1.591  18.911  -1.572
   42SOL     OW 3118   4.730  17.714  -3.819
   42SOL    HW1 3119  -3.381  17.703  -3.725
   42SOL    HW2 3120   4.689  17.796  -3.859
   43SOL     OW 3121   2.142   2.685  12.079
   43SOL    HW1 3122  -5.963   2.771  12.034
   43SOL    HW2 3123   2.069   2.618  12.065
   44SOL     OW 3124  11.322  -7.215   2.506
   44SOL    HW1 3125  11.261  -7.253   2.436
   44SOL    HW2 3126  11.370  -7.136   2.469
   45SOL     OW 3127  -1.467   8.221  14.770
   45SOL    HW1 3128  -1.407   8.269  14.705
   45SOL    HW2 3129  -1.451   8.123  14.763
   46SOL     OW 3130   5.286   0.977   5.332
   46SOL    HW1 3131   5.204   0.937   5.373
   46SOL    HW2 3132   5.297   1.071   5.362
   47SOL     OW 3133  10.765  -2.713  -4.757
   47SOL    HW1 3134  10.744  -2.724  -4.660
   47SOL    HW2 3135  10.697  -2.763  -4.812
   48SOL     OW 3136  -9.455   9.464  -8.817
   48SOL    HW1 3137  -1.467   9.480  -8.784
   48SOL    HW2 3138  -9.425   9.372  -8.792
   49SOL     OW 3139  -6.960  -1.386   0.234
   49SOL    HW1 3140  -6.989  -1.482   0.234
   49SOL    HW2 3141 -14.997  -1.365   0.321
   50SOL     OW 3142   8.938   7.526 -12.580
   50SOL    HW1 3143   8.902   7.465 -12.510
   50SOL    HW2 3144   9.034   7.502  -4.519
   51SOL     OW 3145   7.998   6.432  -3.884
   51SOL    HW1 3146   7.933   6.373   4.244
   51SOL    HW2 3147   8.030   6.503  -3.821
   52SOL     OW 3148   4.604   5.637  -5.266
   52SOL    HW1 3149   4.516   5.590  -5.264
   52SOL    HW2 3150   4.678   5.570  -5.267
   53SOL     OW 3151  -4.743   5.702 -12.167
   53SOL    HW1 3152  -4.766   5.707 -12.264
   53SOL    HW2 3153  -4.761   5.790 -12.123
   54SOL     OW 3154  -2.358  -3.877   2.637
   54SOL    HW1 3155  -2.394  -3.930   2.561
   54SOL    HW2 3156  -2.269  -3.914   2.665
   55SOL     OW 3157  15.326  -3.258  -3.602
   55SOL    HW1 3158  15.304  -3.161  -3.612
   55SOL    HW2 3159  15.353  -3.277  -3.508
   56SOL     OW 3160  10.101  -5.168  -5.837
   56SOL    HW1 3161  10.054  -5.113  -5.905
   56SOL    HW2 3162  10.078  -5.134  -5.745
   57SOL     OW 3163   5.742   3.827   3.891
   57SOL    HW1 3164   5.794   3.746  -4.162
   57SOL    HW2 3165   5.782   3.908   3.934
   58SOL     OW 3166 -10.461   5.151  -3.353
   58SOL    HW1 3167 -10.430   5.238  -3.315
   58SOL    HW2 3168 -10.471   5.084  -3.279
   59SOL     OW 3169   2.951  -8.686 -10.747
   59SOL    HW1 3170   3.033  -0.556 -10.779
   59SOL    HW2 3171   2.949  -8.685 -10.647
   60SOL     OW 3172   4.107   7.753  -3.336
   60SOL    HW1 3173   4.164   7.674  -3.315
   60SOL    HW2 3174   4.062   7.784  -3.253
   61SOL     OW 3175  -5.046  -6.618  -2.335
   61SOL    HW1 3176  -5.069  -6.713  -2.353
   61SOL    HW2 3177  -5.119  -6.574  -2.284
   62SOL     OW 3178  -4.004 -11.169   1.601
   62SOL    HW1 3179  -4.035 -11.076   1.581
   62SOL    HW2 3180  -3.906 -11.168   1.621
   63SOL     OW 3181   4.709   3.985   5.595
   63SOL    HW1 3182   4.786   4.048   5.592
   63SOL    HW2 3183   4.723   3.912   5.528
   64SOL     OW 3184   7.576  -7.076  -3.097
   64SOL    HW1 3185   7.666  -7.040  -3.074
   64SOL    HW2 3186   7.533  -7.114  -3.014
   65SOL     OW 3187 -10.082  20.839   2.825
   65SOL    HW1 3188 -10.066  20.847   2.727
   65SOL    HW2 3189 -10.009  20.785  -5.213
   66SOL     OW 3190  10.943   6.160  -8.978
   66SOL    HW1 3191  11.003   6.104  -8.921
   66SOL    HW2 3192  10.991   6.245  -9.003
   67SOL     OW 3193   3.780  -8.631   3.197
   67SOL    HW1 3194   3.830  -0.464   3.206
   67SOL    HW2 3195   3.837  -8.707   3.226
   68SOL     OW 3196   9.060  -3.958   4.363
   68SOL    HW1 3197   1.048  -4.028   4.381
   68SOL    HW2 3198   9.103  -3.882   4.314
   69SOL     OW 3199  -5.512 -14.084   7.233
   69SOL    HW1 3200  -5.488  -6.093   7.196
   69SOL    HW2 3201  -5.611 -14.080   7.248
   70SOL     OW 3202  18.821  -1.111 -13.636
   70SOL    HW1 3203  18.822  -1.017 -13.603
   70SOL    HW2 3204  18.865  -1.170 -13.569
   71SOL     OW 3205  -0.478  -0.330   5.605
   71SOL    HW1 3206  -0.552  -0.349   5.541
   71SOL    HW2 3207  -0.432  -0.246   5.578
   72SOL     OW 3208   7.606   2.612  -5.355
   72SOL    HW1 3209   7.662   2.530  -5.364
   72SOL    HW2 3210   7.660   2.684  -5.311
   73SOL     OW 3211   1.655  -9.523   9.290
   73SOL    HW1 3212   1.752  -9.540   9.302
   73SOL    HW2 3213   1.618  -9.482   9.374
   74SOL     OW 3214   1.165  20.482  13.140
   74SOL    HW1 3215   1.221  20.527  13.209
   74SOL    HW2 3216   1.223  20.427  13.080
   75SOL     OW 3217   9.884   6.784   4.994
   75SOL    HW1 3218   9.982   6.804   4.994
   75SOL    HW2 3219   9.870   6.685   4.993
   76SOL     OW 3220  11.176   6.983  -0.182
   76SOL    HW1 3221  11.236   6.913  -0.221
   76SOL    HW2 3222  11.173   7.062  -0.243
   77SOL     OW 3223   6.318  12.466   2.392
   77SOL    HW1 3224   6.339  12.514   2.477
   77SOL    HW2 3225   6.402  12.454   2.339
   78SOL     OW 3226  11.002  -3.222   4.790
   78SOL    HW1 3227  10.909  -3.212   4.826
   78SOL    HW2 3228   2.948  -3.318   4.796
   79SOL     OW 3229  -6.794  -2.928  -5.782
   79SOL    HW1 3230  -6.774  -2.957 -13.769
   79SOL    HW2 3231   1.263   5.073 -13.918
   80SOL     OW 3232  -7.038  -0.243 -13.890
   80SOL    HW1 3233  -6.991  -0.240  -5.898
   80SOL    HW2 3234  -7.025  -0.334 -13.849
   81SOL     OW 3235   7.599   6.955  -4.638
   81SOL    HW1 3236   7.530  15.050  -4.567
   81SOL    HW2 3237   7.555   6.921  -4.721
   82SOL     OW 3238  -2.247   9.185  -8.708
   82SOL    HW1 3239  -2.270   9.193  -8.611
   82SOL    HW2 3240  -2.188   9.262  -8.735
   83SOL     OW 3241 -16.167   8.371 -18.907
   83SOL    HW1 3242  -7.993   8.398 -18.886
   83SOL    HW2 3243 -16.216   8.449 -18.944
   84SOL     OW 3244  -2.900  16.769  -1.825
   84SOL    HW1 3245  -2.805  16.752  -1.851
   84SOL    HW2 3246  -2.909  16.862  -1.790
   85SOL     OW 3247   7.853   6.174  -0.115
   85SOL    HW1 3248   7.839   6.111  -0.191
   85SOL    HW2 3249   7.772   6.231  -0.104
   86SOL     OW 3250  17.765  -2.758  -1.510
   86SOL    HW1 3251  17.740  -2.812  -1.429
   86SOL    HW2 3252  17.834  -2.807  -1.563
   87SOL     OW 3253  -6.772  -0.020 -13.117
   87SOL    HW1 3254  -6.716  -0.047 -13.038
   87SOL    HW2 3255  -6.777  -0.097 -13.181
   88SOL     OW 3256 -10.784   8.107  11.375
   88SOL    HW1 3257 -10.795   8.123  11.277
   88SOL    HW2 3258 -10.691   8.132  11.402
   89SOL     OW 3259   8.978  10.082  -0.029
   89SOL    HW1 3260   9.072  10.074   0.003
   89SOL    HW2 3261   8.964  10.172  -0.071
   90SOL     OW 3262  14.874   7.212  -7.581
   90SOL    HW1 3263  14.947   7.242  -7.520
   90SOL    HW2 3264   6.822   7.129  -7.629
   91SOL     OW 3265 -14.146   1.360   0.110
   91SOL    HW1 3266  -6.132   1.294   0.077
   91SOL    HW2 3267 -14.142   1.356   0.209
   92SOL     OW 3268   3.470  14.975  -9.455
   92SOL    HW1 3269   3.438   6.983  -9.487
   92SOL    HW2 3270   3.521  14.987  -9.369
   93SOL     OW 3271   7.014   7.040 -10.250
   93SOL    HW1 3272   7.101   7.090 -10.257
   93SOL    HW2 3273   6.938   7.105 -10.255
   94SOL     OW 3274   5.885   1.369   2.203
   94SOL    HW1 3275   5.874   1.269   2.199
   94SOL    HW2 3276   5.815   1.413   2.147
   95SOL     OW 3277   3.759   0.094  10.413
   95SOL    HW1 3278   3.726   0.083  10.507
   95SOL    HW2 3279   3.717   0.174  10.372
   96SOL     OW 3280  -6.298   3.753   0.850
   96SOL    HW1 3281 -14.418   3.845   0.847
   96SOL    HW2 3282 -14.408   3.702   0.769
   97SOL     OW 3283  -0.090  -8.241  -6.577
   97SOL    HW1 3284  -0.053  -8.330  -6.550
   97SOL    HW2 3285  -0.179  -8.253  -6.621
   98SOL     OW 3286   9.385  -6.708  13.733
   98SOL    HW1 3287   9.340  -6.619  13.725
   98SOL    HW2 3288   9.334  -6.776  13.679
   99SOL     OW 3289  12.160  -1.214  -6.289
   99SOL    HW1 3290  12.249  -1.169  -6.301
   99SOL    HW2 3291  12.175  -1.312 -14.354
  100SOL     OW 3292   4.413   6.455  -1.368
  100SOL    HW1 3293   4.434   6.359  -1.384
  100SOL    HW2 3294   4.426   6.476  -1.271
  101SOL     OW 3295   3.138   7.523  -9.860
  101SOL    HW1 3296   3.126   7.429  -9.891
  101SOL    HW2 3297   3.063   7.547  -9.798
  102SOL     OW 3298   3.234  15.965  -6.239
  102SOL    HW1 3299   3.264  16.026  -6.312
  102SOL    HW2 3300   3.137  15.944  -6.251
  103SOL     OW 3301  12.885   9.902   4.733
  103SOL    HW1 3302  12.961   9.906   4.798
  103SOL    HW2 3303  12.803   9.943   4.775
  104SOL     OW 3304  12.118   6.383  -2.622
  104SOL    HW1 3305  12.021  -1.713  -2.640
  104SOL    HW2 3306  12.127   6.446  -2.544
  105SOL     OW 3307  16.990  -6.349   0.116
  105SOL    HW1 3308  17.073  -6.297   0.097
  105SOL    HW2 3309  17.003  -6.403   0.200
  106SOL     OW 3310  -3.594   2.064  17.997
  106SOL    HW1 3311  -3.586   2.050  18.096
  106SOL    HW2 3312  -3.524   2.009  17.950
  107SOL     OW 3313  -2.931 -13.908  -2.360
  107SOL    HW1 3314  -3.005 -13.935   5.782
  107SOL    HW2 3315  -2.877 -13.835   5.762
  108SOL     OW 3316  -0.650  16.317 -11.714
  108SOL    HW1 3317  -0.570  16.309 -11.654
  108SOL    HW2 3318  -0.642  16.400 -11.769
  109SOL     OW 3319  -7.088  -3.292   9.696
  109SOL    HW1 3320  -7.024  -3.366   9.676
  109SOL    HW2 3321  -7.046  -3.229   9.761
  110SOL     OW 3322  -0.631   9.637  14.534
  110SOL    HW1 3323  -0.625   9.542  14.504
  110SOL    HW2 3324  -0.554   9.658  14.595
  111SOL     OW 3325  11.775   1.405   2.657
  111SOL    HW1 3326  11.806   1.401   2.562
  111SOL    HW2 3327  11.843   1.451   2.713
  112SOL     OW 3328   4.988  10.720   5.583
  112SOL    HW1 3329   5.068  10.688   5.532
  112SOL    HW2 3330   5.009  10.723   5.681
  113SOL     OW 3331  -0.801   3.361 -10.396
  113SOL    HW1 3332  -0.783   3.388 -10.490
  113SOL    HW2 3333  -0.820   3.443 -10.341
  114SOL     OW 3334   3.697   1.117 -18.411
  114SOL    HW1 3335   3.709   1.053 -18.335
  114SOL    HW2 3336   3.782   1.169 -18.425
  115SOL     OW 3337   8.003  -6.462   0.411
  115SOL    HW1 3338   7.993   1.705   0.363
  115SOL    HW2 3339   8.074  -6.454   0.481
  116SOL     OW 3340  -8.761   4.337 -15.469
  116SOL    HW1 3341  -8.840   4.398  -7.394
  116SOL    HW2 3342  -8.780   4.263  -7.325
  117SOL     OW 3343   3.654  -4.172   5.076
  117SOL    HW1 3344   3.566  -4.165   5.029
  117SOL    HW2 3345   3.669  -4.090   5.131
  118SOL     OW 3346  -1.430  18.810   4.491
  118SOL    HW1 3347  -1.430  18.710   4.498
  118SOL    HW2 3348  -1.356  18.848   4.547
  119SOL     OW 3349  -4.698  -1.862  -0.446
  119SOL    HW1 3350  -4.746  -1.945  -0.419
  119SOL    HW2 3351  -4.746  -1.782  -0.411
  120SOL     OW 3352   6.052   6.031   2.518
  120SOL    HW1 3353   5.984   6.103   2.532
  120SOL    HW2 3354   6.103   6.049   2.434
  121SOL     OW 3355  -0.621   5.534   1.841
  121SOL    HW1 3356  -0.585   5.454   1.888
  121SOL    HW2 3357  -0.628   5.516   1.743
  122SOL     OW 3358   7.049   0.810  -0.133
  122SOL    HW1 3359   6.988   0.806  -0.054
  122SOL    HW2 3360   7.049   0.721   7.902
  123SOL     OW 3361  -3.286  13.370   3.642
  123SOL    HW1 3362  -3.228  13.428   3.699
  123SOL    HW2 3363  -3.298  13.281   3.686
  124SOL     OW 3364   1.615  -1.234  -2.392
  124SOL    HW1 3365  -6.551  -1.184  -2.383
  124SOL    HW2 3366   1.604  -1.307   5.621
  125SOL     OW 3367  -7.568  11.179  -3.959
  125SOL    HW1 3368  -7.516  11.096  -3.978
  125SOL    HW2 3369  -7.590  11.184  -3.862
  126SOL     OW 3370  -7.139   8.509  -0.645
  126SOL    HW1 3371  -7.149   8.531  -0.741
  126SOL    HW2 3372   0.867   8.551  -0.592
  127SOL     OW 3373   4.605  -1.238   5.910
  127SOL    HW1 3374   4.565  -1.206   5.996
  127SOL    HW2 3375   4.547  -1.211   5.833
  128SOL     OW 3376  13.004  -1.729   3.373
  128SOL    HW1 3377  12.942  -1.696   3.303
  128SOL    HW2 3378  12.988  -1.678   3.458
  129SOL     OW 3379  16.175  16.674  10.039
  129SOL    HW1 3380   8.111  16.592   9.985
  129SOL    HW2 3381   7.996  16.692  10.042
  130SOL     OW 3382  13.913  -6.382  -0.939
  130SOL    HW1 3383  13.974  -6.386  -0.860
  130SOL    HW2 3384  13.966  -6.388  -1.023
  131SOL     OW 3385  10.320  11.986  -2.620
  131SOL    HW1 3386  10.347  11.935  -2.538
  131SOL    HW2 3387  10.246  12.050  -2.597
  132SOL     OW 3388  -3.332  14.207  -4.645
  132SOL    HW1 3389  -3.264  14.280  -4.657
  132SOL    HW2 3390   4.790  14.119  -4.667
  133SOL     OW 3391   4.052   6.731  -9.595
  133SOL    HW1 3392   3.961  -1.383  -9.620
  133SOL    HW2 3393   4.052   6.831  -9.596
  134SOL     OW 3394   5.152   6.381   2.767
  134SOL    HW1 3395   5.162  -1.620   2.827
  134SOL    HW2 3396   5.166  -1.670   2.672
  135SOL     OW 3397  -5.222  -4.891  -5.169
  135SOL    HW1 3398  -5.207  -4.822  -5.098
  135SOL    HW2 3399  -5.272  -4.850  -5.245
  136SOL     OW 3400 -10.309  14.768  11.014
  136SOL    HW1 3401 -10.264  14.777  10.925
  136SOL    HW2 3402 -10.246  14.724  11.078
  137SOL     OW 3403  21.884   3.915  -2.162
  137SOL    HW1 3404  21.851  -4.250  -2.122
  137SOL    HW2 3405  21.808   3.979  -2.172
  138SOL     OW 3406   3.603   7.079  -2.337
  138SOL    HW1 3407   3.561   7.011  -2.277
  138SOL    HW2 3408   3.554   7.166  -2.329
  139SOL     OW 3409  -2.429  -1.924   7.245
  139SOL    HW1 3410  -2.356  -1.959   7.304
  139SOL    HW2 3411  -2.513  -1.974   7.263
  140SOL     OW 3412   5.386  -3.660  21.993
  140SOL    HW1 3413  13.413  -3.585  13.874
  140SOL    HW2 3414   5.448  -3.696  21.924
  141SOL     OW 3415  -3.095   6.740  11.951
  141SOL    HW1 3416  -3.074   6.775  11.859
  141SOL    HW2 3417  -3.189   6.763  11.975
  142SOL     OW 3418   2.296  -3.269  -3.585
  142SOL    HW1 3419   2.321  -3.344  -3.524
  142SOL    HW2 3420   2.292  -3.184  -3.532
  143SOL     OW 3421  -6.244   1.698  -2.583
  143SOL    HW1 3422  -6.312   1.642  -2.535
  143SOL    HW2 3423  -6.280   9.805  -2.672
  144SOL     OW 3424  -8.597   2.512   7.924
  144SOL    HW1 3425  -8.596   2.548   8.018
  144SOL    HW2 3426  -8.613   2.414   7.926
  145SOL     OW 3427  -1.581  -9.950  -0.484
  145SOL    HW1 3428  -1.559 -18.052  -0.389
  145SOL    HW2 3429  -1.659 -17.968  -0.487
  146SOL     OW 3430   5.369  13.537   8.313
  146SOL    HW1 3431   5.373  13.493   8.403
  146SOL    HW2 3432   5.408  13.476   8.244
  147SOL     OW 3433 -10.162 -14.662  -2.325
  147SOL    HW1 3434 -10.256 -14.642  -2.298
  147SOL    HW2 3435 -10.099 -14.614  -2.263
  148SOL     OW 3436  -8.521  10.134  -5.386
  148SOL    HW1 3437  -8.477  10.107  -5.471
  148SOL    HW2 3438  -8.452  10.162 -13.399
  149SOL     OW 3439  -1.722  -0.071   1.296
  149SOL    HW1 3440  -1.738   7.985   1.200
  149SOL    HW2 3441  -1.809  -0.064   1.344
  150SOL     OW 3442  10.544  13.437   0.578
  150SOL    HW1 3443  10.517   5.449   0.555
  150SOL    HW2 3444  10.642   5.344   0.558
  151SOL     OW 3445   4.464   5.660   5.595
  151SOL    HW1 3446   4.394   5.642   5.663
  151SOL    HW2 3447   4.550   5.684   5.641
  152SOL     OW 3448  -0.681  -1.807  -4.793
  152SOL    HW1 3449  -0.743  -1.794  -4.715
  152SOL    HW2 3450  -0.732  -1.798  -4.878
  153SOL     OW 3451  -4.367   7.056  -2.620
  153SOL    HW1 3452  -4.374   6.962  -2.653
  153SOL    HW2 3453  -4.413   7.063  -2.531
  154SOL     OW 3454   4.535   6.852   0.166
  154SOL    HW1 3455   4.491   6.764   8.270
  154SOL    HW2 3456   4.599   6.838   8.172
  155SOL     OW 3457  -1.257  13.718  -2.992
  155SOL    HW1 3458  -1.298  13.767  -2.915
  155SOL    HW2 3459  -1.184  13.659  -2.957
  156SOL     OW 3460  -2.552  15.680 -14.537
  156SOL    HW1 3461  -2.588  15.621 -14.464
  156SOL    HW2 3462  -2.560  15.775 -14.509
  157SOL     OW 3463   9.840   7.075  -2.480
  157SOL    HW1 3464   9.889   7.019  -2.547
  157SOL    HW2 3465   9.772   7.018  -2.432
  158SOL     OW 3466   0.862  -7.598   5.276
  158SOL    HW1 3467   9.022   0.422   5.279
  158SOL    HW2 3468   0.830  -7.580   5.369
  159SOL     OW 3469  -3.391  14.879  -2.948
  159SOL    HW1 3470  -3.434  14.966  -2.971
  159SOL    HW2 3471  -3.322  14.893  -2.877
  160SOL     OW 3472 -13.637   6.937  -1.599
  160SOL    HW1 3473 -13.647   7.004  -1.526
  160SOL    HW2 3474 -13.717  15.020  -1.659
  161SOL     OW 3475  -6.147  -0.689   7.370
  161SOL    HW1 3476  -6.096   7.460   7.423
  161SOL    HW2 3477  -6.221  -0.725   7.426
  162SOL     OW 3478   7.788   5.784  -7.038
  162SOL    HW1 3479   7.833   5.866  -7.003
  162SOL    HW2 3480   7.772   5.720  -6.963
  163SOL     OW 3481  -6.533   6.395   2.149
  163SOL    HW1 3482  -6.632   6.397  -5.947
  163SOL    HW2 3483  -6.502   6.300   2.151
  164SOL     OW 3484  -0.579   0.553  -0.709
  164SOL    HW1 3485  -0.621   0.535  -0.621
  164SOL    HW2 3486  -0.601   0.647  -0.738
  165SOL     OW 3487  -0.488  -0.128   2.463
  165SOL    HW1 3488  -0.498  -0.181   2.547
  165SOL    HW2 3489  -0.454  -0.037   2.484
  166SOL     OW 3490   5.962  16.786  -5.284
  166SOL    HW1 3491   5.955  16.712  -5.218
  166SOL    HW2 3492   6.051  16.831  -5.274
  167SOL     OW 3493  14.838   2.426  -2.346
  167SOL    HW1 3494   6.700   2.504  -2.320
  167SOL    HW2 3495  14.780   2.355  -2.388
  168SOL     OW 3496   0.309   2.810   4.184
  168SOL    HW1 3497   0.251   2.800   4.102
  168SOL    HW2 3498   0.387   2.748   4.177
  169SOL     OW 3499  -7.306  -4.211  -2.130
  169SOL    HW1 3500  -7.275  -4.218  -2.036
  169SOL    HW2 3501  -7.400  -4.244  -2.137
  170SOL     OW 3502   9.443 -10.953  -0.988
  170SOL    HW1 3503   9.361 -10.952  -0.931
  170SOL    HW2 3504   9.488 -11.042  -0.981
  171SOL     OW 3505   2.637   0.634  -3.113
  171SOL    HW1 3506   2.696   8.646   4.925
  171SOL    HW2 3507   2.690   0.691  -3.050
  172SOL     OW 3508   2.596   1.411  -2.018
  172SOL    HW1 3509   2.588   1.433  -2.116
  172SOL    HW2 3510   2.528   1.464  -1.967
  173SOL     OW 3511  -2.830   7.010  -7.517
  173SOL    HW1 3512  -2.925   7.031  -7.539
  173SOL    HW2 3513  -2.817   6.911  -7.517
  174SOL     OW 3514  -6.284  -6.886  14.231
  174SOL    HW1 3515  -6.355 -15.036  14.216
  174SOL    HW2 3516  -6.299  -6.809  14.170
  175SOL     OW 3517   8.629  -9.436   9.740
  175SOL    HW1 3518  16.729  -9.341   9.714
  175SOL    HW2 3519   8.705  -9.472   9.794
  176SOL     OW 3520 -10.427  22.969   3.781
  176SOL    HW1 3521 -10.382  22.899   3.726
  176SOL    HW2 3522 -10.417  22.947  -4.202
  177SOL     OW 3523   9.468   6.531  -1.029
  177SOL    HW1 3524   1.308   6.593  -1.033
  177SOL    HW2 3525   9.551   6.583  -1.047
  178SOL     OW 3526   7.790  -5.168  -2.900
  178SOL    HW1 3527  -0.252 -13.159  -2.880
  178SOL    HW2 3528   7.818   2.847  -2.828
  179SOL     OW 3529   5.325   4.407  -7.364
  179SOL    HW1 3530   5.318   4.347  -7.443
  179SOL    HW2 3531   5.338   4.352  -7.281
  180SOL     OW 3532  -3.215   3.164   3.810
  180SOL    HW1 3533  -3.228  -4.884   3.904
  180SOL    HW2 3534  -3.290   3.197  11.834
  181SOL     OW 3535   9.718   3.960 -10.591
  181SOL    HW1 3536   9.808   3.946 -10.549
  181SOL    HW2 3537   9.706   4.058  -2.531
  182SOL     OW 3538  -2.283  23.781 -15.449
  182SOL    HW1 3539  -2.319  23.869 -15.478
  182SOL    HW2 3540  -2.289  23.773 -15.350
  183SOL     OW 3541   7.255   6.921  -7.627
  183SOL    HW1 3542   7.208   6.835  -7.608
  183SOL    HW2 3543   7.275   6.968 -15.621
  184SOL     OW 3544   2.068  16.126  -3.295
  184SOL    HW1 3545  -5.989  16.222  -3.278
  184SOL    HW2 3546   2.150  16.078  -3.327
  185SOL     OW 3547  10.680  10.054   7.822
  185SOL    HW1 3548  10.769  10.076   7.862
  185SOL    HW2 3549  10.613  10.121   7.853
  186SOL     OW 3550  -6.450   2.345  13.639
  186SOL    HW1 3551  -6.375   2.336  13.573
  186SOL    HW2 3552  -6.493   2.256  13.653
  187SOL     OW 3553  15.724   6.246   7.112
  187SOL    HW1 3554  15.705   6.167   7.170
  187SOL    HW2 3555  15.639   6.294   7.091
  188SOL     OW 3556  -8.297   9.210  -0.316
  188SOL    HW1 3557  -8.382   9.173  -0.354
  188SOL    HW2 3558  -8.219   9.171  -0.364
  189SOL     OW 3559  14.044  -5.960   5.313
  189SOL    HW1 3560  14.013  -5.871   5.345
  189SOL    HW2 3561  14.141  -5.957   5.291
  190SOL     OW 3562  -6.130  10.670 -14.834
  190SOL    HW1 3563  -6.103  10.734 -14.906
  190SOL    HW2 3564   1.851  10.673 -14.823
  191SOL     OW 3565  18.747  -5.369  -7.719
  191SOL    HW1 3566  18.773  -5.331  -7.808
  191SOL    HW2 3567  18.827  -5.408  -7.675
  192SOL     OW 3568   1.065   4.868   1.079
  192SOL    HW1 3569   1.018  12.868   1.113
  192SOL    HW2 3570   1.006   4.915   1.013
  193SOL     OW 3571  -0.852   6.190   4.569
  193SOL    HW1 3572  -0.782   6.248   4.529
  193SOL    HW2 3573  -0.828   6.170   4.664
  194SOL     OW 3574  -7.860   0.211  -4.591
  194SOL    HW1 3575  -7.934   0.158  -4.550
  194SOL    HW2 3576  -7.809   0.259  -4.520
  195SOL     OW 3577  12.247   8.129 -10.755
  195SOL    HW1 3578  12.306   8.056  -2.711
  195SOL    HW2 3579  12.167   8.088 -10.712
  196SOL     OW 3580  15.622   5.758  -5.121
  196SOL    HW1 3581  15.577   5.731  -5.036
  196SOL    HW2 3582   7.596   5.682  -5.157
  197SOL     OW 3583   4.130  -3.526   8.419
  197SOL    HW1 3584   4.054  -3.561   8.364
  197SOL    HW2 3585   4.199  -3.486   8.359
  198SOL     OW 3586   0.459  -2.910 -12.680
  198SOL    HW1 3587  -7.524  -2.920 -12.696
  198SOL    HW2 3588   0.439  -2.816 -12.650
  199SOL     OW 3589   1.666  -5.982   6.576
  199SOL    HW1 3590   1.681  -5.884   6.575
  199SOL    HW2 3591   1.708  -6.022   6.657
  200SOL     OW 3592  15.675   3.568  -6.288
  200SOL    HW1 3593  15.759   3.525  -6.320
  200SOL    HW2 3594  15.694   3.663  -6.262
  201SOL     OW 3595   5.475  -2.800   0.063
  201SOL    HW1 3596   5.546  -2.834   0.002
  201SOL    HW2 3597   5.407  -2.871   0.079
  202SOL     OW 3598  -8.170   1.373  -8.352
  202SOL    HW1 3599  -8.204   1.449  -8.407
  202SOL    HW2 3600  -8.237   1.298  -8.355
  203SOL     OW 3601   7.759   3.189  -1.770
  203SOL    HW1 3602   7.806   3.113  -1.726
  203SOL    HW2 3603   7.777   3.187  -1.868
  204SOL     OW 3604   7.079  -6.453  -2.427
  204SOL    HW1 3605  -1.052  -6.524  -2.475
  204SOL    HW2 3606   7.022  -6.370  -2.420
  205SOL     OW 3607  -0.797   2.212  13.595
  205SOL    HW1 3608  -0.860   2.170  13.661
  205SOL    HW2 3609  -0.828   2.193  13.502
  206SOL     OW 3610 -10.902   7.659  -0.487
  206SOL    HW1 3611 -10.835   7.725  -0.454
  206SOL    HW2 3612 -18.945   7.567  -0.479
  207SOL     OW 3613  -0.945   6.351  16.913
  207SOL    HW1 3614  -1.023   6.409  16.890
  207SOL    HW2 3615  -0.866   6.408   8.857
  208SOL     OW 3616  18.054   8.546   8.344
  208SOL    HW1 3617  18.026   8.474   8.407
  208SOL    HW2 3618  18.135   8.592   8.381
  209SOL     OW 3619   5.960 -17.172  -5.405
  209SOL    HW1 3620   5.878 -17.116   2.663
  209SOL    HW2 3621   5.934 -17.268  -5.393
  210SOL     OW 3622   8.620  -2.384  -5.568
  210SOL    HW1 3623   8.560  -2.359  10.517
  210SOL    HW2 3624  16.796  -2.371   2.485
  211SOL     OW 3625  11.008  22.164  -7.454
  211SOL    HW1 3626  11.047  22.144  -7.544
  211SOL    HW2 3627  11.060  22.238  -7.412
  212SOL     OW 3628  10.383  -2.833   9.452
  212SOL    HW1 3629  10.399  -2.927   9.479
  212SOL    HW2 3630  10.321 -10.870   9.517
  213SOL     OW 3631  11.675   7.199   4.105
  213SOL    HW1 3632  11.605   7.180   4.174
  213SOL    HW2 3633  11.745   7.259   4.145
  214SOL     OW 3634  10.126   1.467   5.092
  214SOL    HW1 3635  10.164   1.377   5.113
  214SOL    HW2 3636  10.110   1.517   5.177
  215SOL     OW 3637  -0.306  -5.087   2.634
  215SOL    HW1 3638  -0.349   3.072   2.677
  215SOL    HW2 3639  -0.315  -5.167   2.693
  216SOL     OW 3640  12.544   1.965  10.731
  216SOL    HW1 3641  12.484  -6.138   2.573
  216SOL    HW2 3642  12.638   1.970   2.619
  217SOL     OW 3643   0.258   3.604   8.408
  217SOL    HW1 3644   0.213   3.595   8.497
  217SOL    HW2 3645   0.354   3.577   8.416
  218SOL     OW 3646  13.440   3.198   0.155
  218SOL    HW1 3647  13.499   3.243   0.222
  218SOL    HW2 3648  13.344   3.217   0.177
  219SOL     OW 3649   4.659  -5.434   4.623
  219SOL    HW1 3650   4.614  -5.517   4.656
  219SOL    HW2 3651   4.758  -5.446   4.626
  220SOL     OW 3652  16.350   9.393   3.835
  220SOL    HW1 3653  16.428   9.454   3.821
  220SOL    HW2 3654  16.347   9.364   3.930
  221SOL     OW 3655   1.839   1.735  -1.050
  221SOL    HW1 3656   1.834   1.636   7.019
  221SOL    HW2 3657   1.904   1.756  -0.977
  222SOL     OW 3658   5.261   3.602   1.647
  222SOL    HW1 3659   5.330  -4.480   1.719
  222SOL    HW2 3660   5.273   3.523   1.587
  223SOL     OW 3661   4.664  15.527  -3.391
  223SOL    HW1 3662   4.676  15.627  -3.389
  223SOL    HW2 3663   4.675  15.495  -3.486
  224SOL     OW 3664  -4.898   7.867   1.442
  224SOL    HW1 3665  -4.920   7.806   1.518
  224SOL    HW2 3666  -4.950   7.839   1.362
  225SOL     OW 3667  -1.026   6.094  -1.336
  225SOL    HW1 3668  -1.098   6.137  -1.281
  225SOL    HW2 3669  -0.939   6.098  -1.287
  226SOL     OW 3670  -7.487   8.137   6.155
  226SOL    HW1 3671   0.542   8.168   6.235
  226SOL    HW2 3672  -7.464   8.215   6.097
  227SOL     OW 3673   9.448   9.136  10.958
  227SOL    HW1 3674   9.356   9.106  10.933
  227SOL    HW2 3675   9.504   9.146  10.876
  228SOL     OW 3676  -1.778  10.245  16.322
  228SOL    HW1 3677  -1.827  10.209  16.242
  228SOL    HW2 3678  -1.680  10.248  16.302
  229SOL     OW 3679  -8.684  11.807  -3.027
  229SOL    HW1 3680  -8.756  11.865  -2.989
  229SOL    HW2 3681  -8.666  11.834  -3.122
  230SOL     OW 3682  -3.828  10.221 -13.914
  230SOL    HW1 3683  -3.845  10.310 -13.956
  230SOL    HW2 3684  -3.865   2.068 -13.972
  231SOL     OW 3685  14.857  -3.820  11.106
  231SOL    HW1 3686  14.841  -3.754  11.032
  231SOL    HW2 3687  14.952  -3.853  11.101
  232SOL     OW 3688  -7.613   5.484  -0.863
  232SOL    HW1 3689  -7.610   5.423  -0.784
  232SOL    HW2 3690  -7.521   5.517  -0.884
  233SOL     OW 3691   8.623  -3.105  -7.585
  233SOL    HW1 3692  16.653  -3.033  -7.538
  233SOL    HW2 3693   8.572  -3.191  -7.579
  234SOL     OW 3694   3.574  -1.470  -8.304
  234SOL    HW1 3695   3.575   6.524  -8.355
  234SOL    HW2 3696  11.561  -1.452  -8.272
  235SOL     OW 3697  18.066  -0.386  12.610
  235SOL    HW1 3698  18.023  -0.327  12.679
  235SOL    HW2 3699  18.127  -0.451  12.655
  236SOL     OW 3700  -6.489 -11.904   1.350
  236SOL    HW1 3701  -6.404 -11.954   1.332
  236SOL    HW2 3702  -6.467 -11.812   1.382
  237SOL     OW 3703   7.749  -2.595  -4.099
  237SOL    HW1 3704   7.751  -2.625  -4.003
  237SOL    HW2 3705   7.742  -2.495  -4.103
  238SOL     OW 3706   2.145   5.851  -7.330
  238SOL    HW1 3707   2.168   5.756  -7.308
  238SOL    HW2 3708   2.072   5.853  -7.397
  239SOL     OW 3709   7.470  -1.191  -4.869
  239SOL    HW1 3710   7.371  -1.201  -4.864
  239SOL    HW2 3711   7.512  -1.281  -4.882
  240SOL     OW 3712  15.001  -2.303  -1.108
  240SOL    HW1 3713  14.989  -2.356  -1.192
  240SOL    HW2 3714  15.097  -2.304  -1.081
  241SOL     OW 3715   6.122   5.790   0.163
  241SOL    HW1 3716   6.121   5.795   0.063
  241SOL    HW2 3717   6.177   5.712   0.191
  242SOL     OW 3718  -0.097  -9.298   4.607
  242SOL    HW1 3719  -0.099  -9.352   4.522
  242SOL    HW2 3720  -0.040  -9.345   4.674
  243SOL     OW 3721   6.112   0.098   8.005
  243SOL    HW1 3722  14.247   8.105   8.046
  243SOL    HW2 3723   6.043   0.129   8.069
  244SOL     OW 3724   4.910  -4.441 -10.435
  244SOL    HW1 3725  12.913  -4.502 -10.445
  244SOL    HW2 3726   4.946  -4.418  -2.446
  245SOL     OW 3727  12.581   1.123   6.119
  245SOL    HW1 3728  12.488   1.099   6.149
  245SOL    HW2 3729  12.601   1.076  -2.048
  246SOL     OW 3730   8.495  -2.752   2.822
  246SOL    HW1 3731   8.570  -2.811   2.852
  246SOL    HW2 3732   8.532  -2.673   2.773
  247SOL     OW 3733  10.441  18.025   5.993
  247SOL    HW1 3734  10.421  18.071   6.079
  247SOL    HW2 3735  10.415  10.004   5.916
  248SOL     OW 3736   4.325  -0.219  -2.724
  248SOL    HW1 3737  12.474  -0.282  -2.687
  248SOL    HW2 3738  12.451  -0.138  -2.761
  249SOL     OW 3739  -6.148   8.661   7.582
  249SOL    HW1 3740   1.884   8.639   7.497
  249SOL    HW2 3741  -6.185   8.605   7.656
  250SOL     OW 3742  -7.767   9.568 -21.156
  250SOL    HW1 3743  -7.718   9.610 -21.233
  250SOL    HW2 3744   0.333   9.469 -21.155
  251SOL     OW 3745   4.484   9.347  -5.248
  251SOL    HW1 3746   4.488   9.419  -5.180
  251SOL    HW2 3747   4.449   9.383  -5.334
  252SOL     OW 3748  12.958   4.999   6.264
  252SOL    HW1 3749  12.913   4.982   6.352
  252SOL    HW2 3750  12.918   4.940   6.194
  253SOL     OW 3751  -5.995  -0.101  -2.219
  253SOL    HW1 3752  -6.040  -0.118  -2.306
  253SOL    HW2 3753  -5.912  -0.156  -2.213
  254SOL     OW 3754  -1.727  -4.939  -3.407
  254SOL    HW1 3755  -1.727   3.057  -3.352
  254SOL    HW2 3756  -1.793  -4.874  -3.368
  255SOL     OW 3757  -2.422  11.524  -4.323
  255SOL    HW1 3758  -2.326  11.495 -12.399
  255SOL    HW2 3759  -2.475  11.459  -4.378
  256SOL     OW 3760  -6.361  -1.681  -4.961
  256SOL    HW1 3761   1.805  -1.636  -4.985
  256SOL    HW2 3762  -6.429  -1.661  -5.032
  257SOL     OW 3763  13.511   4.607   5.318
  257SOL    HW1 3764   5.338   4.643  -2.751
  257SOL    HW2 3765  13.509   4.507   5.321
  258SOL     OW 3766   2.511   4.916 -10.408
  258SOL    HW1 3767   2.428  12.995 -10.463
  258SOL    HW2 3768   2.571   4.841 -10.437
  259SOL     OW 3769   2.300  -3.421 -12.568
  259SOL    HW1 3770   2.273  -3.401 -12.474
  259SOL    HW2 3771   2.245  -3.366 -12.631
  260SOL     OW 3772  -2.461   0.115  -4.719
  260SOL    HW1 3773  -2.430   8.232  -4.807
  260SOL    HW2 3774  -2.387   0.123  -4.653
  261SOL     OW 3775  -4.769  22.388   0.499
  261SOL    HW1 3776  -4.848  22.341   0.539
  261SOL    HW2 3777  -4.703  22.320   0.468
  262SOL     OW 3778   7.322  22.396  -5.057
  262SOL    HW1 3779   7.379  22.317  -5.037
  262SOL    HW2 3780   7.331  22.420  -5.154
  263SOL     OW 3781   8.338  11.005   8.587
  263SOL    HW1 3782   8.382  11.082   8.540
  263SOL    HW2 3783   8.247  10.991   8.548
  264SOL     OW 3784   7.396  -4.679  -4.352
  264SOL    HW1 3785   7.423  -4.617  -4.426
  264SOL    HW2 3786   7.329  -4.744  -4.387
  265SOL     OW 3787 -13.557  -3.689   0.310
  265SOL    HW1 3788 -13.531   4.487   0.302
  265SOL    HW2 3789 -13.650  -3.702   0.278
  266SOL     OW 3790  -1.193  -1.894   8.789
  266SOL    HW1 3791  -1.119  -1.852   8.841
  266SOL    HW2 3792  -1.195  -1.992   8.808
  267SOL     OW 3793  10.500  -3.324  -4.763
  267SOL    HW1 3794  10.483  -3.323  -4.862
  267SOL    HW2 3795  10.502  -3.418  -4.730
  268SOL     OW 3796 -11.363 -15.330  -0.704
  268SOL    HW1 3797 -11.319 -15.400  -0.759
  268SOL    HW2 3798 -11.309 -15.246  -0.707
  269SOL     OW 3799  11.762   6.381  -0.731
  269SOL    HW1 3800  11.702   6.358  -0.808
  269SOL    HW2 3801  11.856   6.387  -0.763
  270SOL     OW 3802  17.130  -5.027  -6.810
  270SOL    HW1 3803  17.215   3.038  -6.759
  270SOL    HW2 3804  17.114  -4.928  -6.821
  271SOL     OW 3805  23.056   3.363 -16.324
  271SOL    HW1 3806  22.997   3.440 -16.300
  271SOL    HW2 3807  23.018  -4.802 -16.288
  272SOL     OW 3808   7.317   9.818  -2.022
  272SOL    HW1 3809  15.346   9.737  -1.993
  272SOL    HW2 3810   7.318   9.823  -2.121
  273SOL     OW 3811 -10.176   4.494  -4.602
  273SOL    HW1 3812 -18.206   4.493  -4.688
  273SOL    HW2 3813 -10.125   4.443  -4.533
  274SOL     OW 3814   6.172   2.605  -1.575
  274SOL    HW1 3815   6.124   2.687  -1.606
  274SOL    HW2 3816   6.130   2.524  -1.616
  275SOL     OW 3817   6.069   2.651   4.943
  275SOL    HW1 3818  14.234   2.701   4.918
  275SOL    HW2 3819   6.076   2.621   5.038
  276SOL     OW 3820   8.953  10.811  -4.510
  276SOL    HW1 3821   8.982  10.907  -4.498
  276SOL    HW2 3822   9.001  10.772  -4.589
  277SOL     OW 3823  -8.227   1.852  -9.231
  277SOL    HW1 3824  -8.128   1.850  -9.247
  277SOL    HW2 3825  -8.250   1.792  -9.154
  278SOL     OW 3826   3.785   8.369 -17.684
  278SOL    HW1 3827   3.829   8.432  -9.669
  278SOL    HW2 3828   3.691   8.353 -17.712
  279SOL     OW 3829  16.683   8.495  10.111
  279SOL    HW1 3830  16.726   8.484  18.280
  279SOL    HW2 3831  16.637   8.584  10.107
  280SOL     OW 3832   0.765  -8.671 -17.864
  280SOL    HW1 3833   0.731  -8.601 -17.926
  280SOL    HW2 3834   0.689  -8.711 -17.814
  281SOL     OW 3835   4.646   2.321   5.380
  281SOL    HW1 3836   4.587   2.257   5.330
  281SOL    HW2 3837   4.589   2.387   5.430
  282SOL     OW 3838  -6.461  15.393  -2.674
  282SOL    HW1 3839  -6.438  15.372  -2.579
  282SOL    HW2 3840  -6.508  15.315  -2.715
  283SOL     OW 3841  -7.336  -9.447  -1.048
  283SOL    HW1 3842  -7.245  -9.446  -1.007
  283SOL    HW2 3843  -7.405  -9.449  -0.975
  284SOL     OW 3844   1.774   2.289  -4.477
  284SOL    HW1 3845   1.824   2.202  -4.482
  284SOL    HW2 3846   1.835   2.364  -4.503
  285SOL     OW 3847   6.282  -3.478  13.900
  285SOL    HW1 3848   6.299  -3.571  13.867
  285SOL    HW2 3849   6.184  -3.466  21.997
  286SOL     OW 3850  -0.175 -19.439   2.256
  286SOL    HW1 3851  -0.235 -19.498   2.309
  286SOL    HW2 3852  -0.147 -19.485   2.172
  287SOL     OW 3853  -2.024   8.738   3.419
  287SOL    HW1 3854 -10.034   8.705   3.482
  287SOL    HW2 3855  -1.983   8.797   3.349
  288SOL     OW 3856   6.019  16.655   4.066
  288SOL    HW1 3857   6.029  16.651   4.165
  288SOL    HW2 3858   6.014  16.562   4.029
  289SOL     OW 3859   3.085  -2.275   4.352
  289SOL    HW1 3860   3.180  -2.264  -3.759
  289SOL    HW2 3861   3.034  -2.192   4.334
  290SOL     OW 3862   6.523   7.489   3.636
  290SOL    HW1 3863   6.438   7.508   3.588
  290SOL    HW2 3864   6.587   7.443   3.575
  291SOL     OW 3865  16.967   8.031 -11.130
  291SOL    HW1 3866  16.870   8.039 -11.106
  291SOL    HW2 3867  17.021   8.083 -11.064
  292SOL     OW 3868  -4.753  -9.856   6.080
  292SOL    HW1 3869  -4.816  -9.906   6.140
  292SOL    HW2 3870  -4.733  -1.686   6.119
  293SOL     OW 3871  11.217  10.681   7.509
  293SOL    HW1 3872  11.141  10.694   7.446
  293SOL    HW2 3873  11.304  10.698   7.462
  294SOL     OW 3874   4.007   4.017   5.986
  294SOL    HW1 3875   3.997   3.938   6.046
  294SOL    HW2 3876   4.027   3.986  -2.188
  295SOL     OW 3877  -6.329  -6.328  -0.690
  295SOL    HW1 3878  -6.398  -6.270  -0.732
  295SOL    HW2 3879  -6.372  -6.393  -0.627
  296SOL     OW 3880   6.508  -1.499  12.107
  296SOL    HW1 3881   6.553  -1.512  12.196
  296SOL    HW2 3882   6.570  -1.452  12.045
  297SOL     OW 3883   0.298  -3.155  -4.680
  297SOL    HW1 3884   0.335  -3.247  -4.690
  297SOL    HW2 3885   0.371  -3.092  -4.653
  298SOL     OW 3886   1.354  17.905  -2.411
  298SOL    HW1 3887   1.334  17.987  -2.357
  298SOL    HW2 3888   1.411  17.930  -2.489
  299SOL     OW 3889  -1.536   4.400  -1.395
  299SOL    HW1 3890  -1.456   4.356  -1.356
  299SOL    HW2 3891  -1.619   4.356  -1.360
  300SOL     OW 3892  10.749  22.640   5.248
  300SOL    HW1 3893  10.784  22.617   5.339
  300SOL    HW2 3894  10.803  22.715   5.210
  301SOL     OW 3895   2.223   2.504  -7.417
  301SOL    HW1 3896   2.147   2.488  -7.480
  301SOL    HW2 3897   2.200   2.469  -7.327
  302SOL     OW 3898   3.008   2.072   5.093
  302SOL    HW1 3899   3.047  -6.045   5.009
  302SOL    HW2 3900   3.064   2.149   5.124
  303SOL     OW 3901  -2.934  -6.684  -4.409
  303SOL    HW1 3902  -2.928  -6.698  -4.508
  303SOL    HW2 3903  -3.020  -6.639  -4.387
  304SOL     OW 3904   8.302   0.577   5.108
  304SOL    HW1 3905   8.333   0.551   5.199
  304SOL    HW2 3906   8.295   0.496   5.050
  305SOL     OW 3907  10.266   6.733   6.743
  305SOL    HW1 3908  10.315   6.661  -1.288
  305SOL    HW2 3909  10.298   6.823   6.774
  306SOL     OW 3910  13.517  -7.259  12.621
  306SOL    HW1 3911  13.490  -7.169  20.735
  306SOL    HW2 3912  13.474  -7.330  12.677
  307SOL     OW 3913   1.159  -2.417  -7.798
  307SOL    HW1 3914   1.071  -2.423  -7.751
  307SOL    HW2 3915   1.180  -2.504  -7.841
  308SOL     OW 3916   7.172  -3.958   1.714
  308SOL    HW1 3917   7.248  -4.018   1.740
  308SOL    HW2 3918  -0.905  -3.876   1.771
  309SOL     OW 3919  15.679   0.174   2.627
  309SOL    HW1 3920  23.744   0.257   2.680
  309SOL    HW2 3921  15.776   8.247   2.604
  310SOL     OW 3922   1.048   4.590  -2.261
  310SOL    HW1 3923   1.033   4.491  -2.269
  310SOL    HW2 3924   1.142   4.611  -2.288
  311SOL     OW 3925   7.417   0.544  14.712
  311SOL    HW1 3926   7.496   0.598  14.684
  311SOL    HW2 3927   7.349   0.603  14.754
  312SOL     OW 3928   8.247  21.105  15.883
  312SOL    HW1 3929   8.316  13.057  15.818
  312SOL    HW2 3930   8.248  21.005  15.887
  313SOL     OW 3931  -3.657   1.590  10.035
  313SOL    HW1 3932  -3.741   1.577   9.983
  313SOL    HW2 3933  -3.657   1.682  10.076
  314SOL     OW 3934   0.399  10.871   6.951
  314SOL    HW1 3935   0.426  10.782   6.988
  314SOL    HW2 3936   0.464  10.941   6.981
  315SOL     OW 3937  -8.490  17.566   2.365
  315SOL    HW1 3938  -8.581  17.602   2.385
  315SOL    HW2 3939  -8.474  17.568   2.266
  316SOL     OW 3940 -11.109  -6.198  10.301
  316SOL    HW1 3941 -11.189  -6.185  10.242
  316SOL    HW2 3942  -3.037  -6.140  10.382
  317SOL     OW 3943  15.770  -3.068  -3.564
  317SOL    HW1 3944  15.810  -3.143  -3.509
  317SOL    HW2 3945  15.720  -3.107  -3.641
  318SOL     OW 3946   6.320   6.107 -12.132
  318SOL    HW1 3947   6.283  -1.960 -12.224
  318SOL    HW2 3948   6.404   6.053 -12.137
  319SOL     OW 3949  -6.437  14.812  -4.836
  319SOL    HW1 3950  -6.529  14.799  -4.798
  319SOL    HW2 3951  -6.369  14.796  -4.765
  320SOL     OW 3952  -5.620  -0.543  -4.511
  320SOL    HW1 3953  -5.546  -0.545  -4.577
  320SOL    HW2 3954  -5.682  -0.620 -12.608
  321SOL     OW 3955   1.967   5.446   2.862
  321SOL    HW1 3956   1.894   5.385   2.830
  321SOL    HW2 3957   1.927   5.530   2.898
  322SOL     OW 3958   0.006  -9.863  -0.929
  322SOL    HW1 3959   0.001 -17.843  -0.935
  322SOL    HW2 3960   0.100  -9.890  -8.986
  323SOL     OW 3961 -16.562  -6.876  -4.789
  323SOL    HW1 3962 -16.628  -6.951  -4.799
  323SOL    HW2 3963 -16.546  -6.834  -4.879
  324SOL     OW 3964   5.125  19.240   3.483
  324SOL    HW1 3965   5.183  27.240   3.472
  324SOL    HW2 3966   5.178  19.323   3.463
  325SOL     OW 3967   4.230 -11.722 -11.056
  325SOL    HW1 3968  -3.813 -11.737 -11.148
  325SOL    HW2 3969   4.259 -11.795 -10.995
  326SOL     OW 3970   2.007  -0.703   9.485
  326SOL    HW1 3971   2.103  -0.722   9.508
  326SOL    HW2 3972   1.996  -0.605   9.469
  327SOL     OW 3973  -3.503  -5.137  10.375
  327SOL    HW1 3974  -3.456  -5.074  10.314
  327SOL    HW2 3975  -3.479  -5.231  10.352
  328SOL     OW 3976   9.365   6.403  -4.158
  328SOL    HW1 3977   9.275   6.409  -4.202
  328SOL    HW2 3978   9.380   6.310  -4.125
  329SOL     OW 3979  20.019  10.379  -9.974
  329SOL    HW1 3980  20.059  10.364  -9.883
  329SOL    HW2 3981  19.971   2.386  -9.975
  330SOL     OW 3982  -4.138   0.241  -8.108
  330SOL    HW1 3983  -4.175   0.286  -8.026
  330SOL    HW2 3984  -4.117   0.310  -8.177
  331SOL     OW 3985   3.005   6.120   4.605
  331SOL    HW1 3986   3.096   6.152   4.580
  331SOL    HW2 3987   2.966   6.180   4.674
  332SOL     OW 3988  12.957   5.316 -12.063
  332SOL    HW1 3989  12.906   5.242 -12.106
  332SOL    HW2 3990  12.961   5.301 -11.964
  333SOL     OW 3991  -0.147  -8.585   4.652
  333SOL    HW1 3992  -0.085  -8.664   4.646
  333SOL    HW2 3993  -0.096  -8.504   4.677
  334SOL     OW 3994   2.526  13.485   0.826
  334SOL    HW1 3995   2.556   5.499   0.817
  334SOL    HW2 3996  10.565   5.374   0.740
  335SOL     OW 3997   6.731   7.076  -7.068
  335SOL    HW1 3998   6.825   7.042  -7.062
  335SOL    HW2 3999   6.683   7.053  -6.983
  336SOL     OW 4000  -5.554   7.869  -4.784
  336SOL    HW1 4001   2.475   7.951  -4.759
  336SOL    HW2 4002 -13.571   7.846  -4.711
  337SOL     OW 4003  -1.942  -6.513  -4.891
  337SOL    HW1 4004  -1.894  -6.444  -4.837
  337SOL    HW2 4005  -2.035  -6.482  -4.909
  338SOL     OW 4006  -4.117   9.004   0.340
  338SOL    HW1 4007  -4.118  17.094   8.322
  338SOL    HW2 4008 -12.289   9.026   0.376
  339SOL     OW 4009  14.339  16.648   3.513
  339SOL    HW1 4010  14.414  16.604   3.464
  339SOL    HW2 4011  14.258  16.589   3.510
  340SOL     OW 4012   6.538   7.268   1.818
  340SOL    HW1 4013   6.572   7.205   9.829
  340SOL    HW2 4014   6.473   7.332   1.777
  341SOL     OW 4015 -11.483   0.865  -1.202
  341SOL    HW1 4016 -11.411   0.797  -1.186
  341SOL    HW2 4017 -11.540   8.955  -1.120
  342SOL     OW 4018  12.679   3.277   4.953
  342SOL    HW1 4019  12.705   3.200   4.893
  342SOL    HW2 4020  12.581   3.272   4.973
  343SOL     OW 4021   7.157  14.638  -1.900
  343SOL    HW1 4022   7.093  14.579   6.132
  343SOL    HW2 4023   7.124  14.733  -1.902
  344SOL     OW 4024  -4.345  12.101 -11.995
  344SOL    HW1 4025  -4.295  12.134 -12.076
  344SOL    HW2 4026  -4.281  12.057  -3.853
  345SOL     OW 4027   9.836  -3.860 -12.393
  345SOL    HW1 4028   1.754  -3.760 -12.401
  345SOL    HW2 4029   9.742   4.185 -12.389
  346SOL     OW 4030  11.298  10.809  -2.573
  346SOL    HW1 4031  11.367  10.830  -2.504
  346SOL    HW2 4032  11.280  10.710  -2.573
  347SOL     OW 4033   2.886   7.386  -4.197
  347SOL    HW1 4034   2.871   7.448  -4.274
  347SOL    HW2 4035   2.980   7.396  -4.164
  348SOL     OW 4036  -1.663   0.899  -0.959
  348SOL    HW1 4037  -1.652   8.887  -9.074
  348SOL    HW2 4038   6.320   0.915  -0.938
  349SOL     OW 4039   4.318   8.238   3.025
  349SOL    HW1 4040   4.270   8.172   2.968
  349SOL    HW2 4041   4.252   8.280   3.088
  350SOL     OW 4042   3.431   5.624  18.603
  350SOL    HW1 4043   3.509   5.561  18.601
  350SOL    HW2 4044   3.451   5.704  18.547
  351SOL     OW 4045   1.927  -7.064  -1.104
  351SOL    HW1 4046   1.973  -7.153  -1.108
  351SOL    HW2 4047   1.957  -7.014  -1.024
  352SOL     OW 4048   6.897   2.659  -2.518
  352SOL    HW1 4049   6.875   2.660  -2.615
  352SOL    HW2 4050   6.853   2.580  -2.475
  353SOL     OW 4051  -2.857  15.102   3.159
  353SOL    HW1 4052   5.259   7.095   3.217
  353SOL    HW2 4053   5.170  15.141   3.084
  354SOL     OW 4054   4.674  13.426   4.462
  354SOL    HW1 4055   4.612  13.403   4.537
  354SOL    HW2 4056  -3.448  21.482  -3.705
  355SOL     OW 4057   1.351  11.137   2.901
  355SOL    HW1 4058   1.261  11.095   2.913
  355SOL    HW2 4059   1.348  11.232   2.930
  356SOL     OW 4060 -10.986  -2.139   2.351
  356SOL    HW1 4061 -11.079  -2.145   2.313
  356SOL    HW2 4062 -10.945  -2.053   2.323
  357SOL     OW 4063  -1.196   2.695  -0.983
  357SOL    HW1 4064  -1.111   2.732  -0.945
  357SOL    HW2 4065  -1.182   2.598  -1.006
  358SOL     OW 4066  -1.121  14.255  -2.989
  358SOL    HW1 4067  -1.163  14.264  -2.899
  358SOL    HW2 4068  -1.073  14.167  -2.994
  359SOL     OW 4069  15.410  -2.273  -4.509
  359SOL    HW1 4070  15.437  -2.196  -4.567
  359SOL    HW2 4071  15.458  -2.266  -4.421
  360SOL     OW 4072   4.108  -2.720  -6.261
  360SOL    HW1 4073   4.154  -2.717  -6.172
  360SOL    HW2 4074   4.140  -2.644  -6.318
  361SOL     OW 4075  13.653   4.425   5.062
  361SOL    HW1 4076  21.824   4.456   5.088
  361SOL    HW2 4077  21.680   4.405   5.144
  362SOL     OW 4078 -11.798 -17.572  -0.330
  362SOL    HW1 4079 -11.722 -17.512  -0.352
  362SOL    HW2 4080 -11.837 -17.547  -0.242
  363SOL     OW 4081   5.087  -0.649   3.969
  363SOL    HW1 4082   5.042  -0.704   4.039
  363SOL    HW2 4083   5.035  -0.653   3.884
  364SOL     OW 4084   3.550   9.630 -11.129
  364SOL    HW1 4085  -4.578   9.603 -11.045
  364SOL    HW2 4086   3.625   1.486 -11.147
  365SOL     OW 4087  -6.518   7.957   8.572
  365SOL    HW1 4088  -6.583   7.994   0.424
  365SOL    HW2 4089  -6.439  -0.161   8.524
  366SOL     OW 4090   9.355  -7.440 -16.623
  366SOL    HW1 4091   9.367  -7.496 -16.704
  366SOL    HW2 4092   9.343  -7.343 -16.650
  367SOL     OW 4093  19.304  11.682   5.166
  367SOL    HW1 4094  19.257  11.708   5.081
  367SOL    HW2 4095  19.402  11.687   5.152
  368SOL     OW 4096  -2.548   4.419   1.591
  368SOL    HW1 4097  -2.531   4.495   1.528
  368SOL    HW2 4098  -2.519   4.445   1.683
  369SOL     OW 4099  -3.265  -0.599  14.526
  369SOL    HW1 4100  -3.230  -0.508  14.549
  369SOL    HW2 4101  -3.272  -0.609  14.427
  370SOL     OW 4102  13.548   2.549  -4.251
  370SOL    HW1 4103  13.449  10.640  -4.264
  370SOL    HW2 4104  13.565   2.472  -4.190
  371SOL     OW 4105  -5.643  -6.925  14.697
  371SOL    HW1 4106  -5.708  -6.911  14.771
  371SOL    HW2 4107  -5.579  -6.998  14.722
  372SOL     OW 4108  11.908   6.957  -7.550
  372SOL    HW1 4109  11.837   6.890  -7.572
  372SOL    HW2 4110  11.872   7.049  -7.563
  373SOL     OW 4111  -1.821   7.693  -5.373
  373SOL    HW1 4112  -1.860   7.696  -5.280
  373SOL    HW2 4113  -1.774   7.606  -5.386
  374SOL     OW 4114   7.238 -10.772   3.767
  374SOL    HW1 4115   7.211 -10.837   3.696
  374SOL    HW2 4116   7.338 -10.765   3.770
  375SOL     OW 4117  -3.288  16.931   0.066
  375SOL    HW1 4118  -3.255  25.080   0.002
  375SOL    HW2 4119   4.694  16.915   0.051
  376SOL     OW 4120  18.215   1.240  -5.272
  376SOL    HW1 4121  18.131   1.191  -5.247
  376SOL    HW2 4122  18.201   1.338  -5.262
  377SOL     OW 4123  -7.520  19.122  -0.171
  377SOL    HW1 4124  -7.495  11.043  -0.268
  377SOL    HW2 4125  -7.438  19.139  -0.116
  378SOL     OW 4126   1.968  -0.235  -8.360
  378SOL    HW1 4127   1.974  -0.316  -8.418
  378SOL    HW2 4128   1.978  -0.262  -8.264
  379SOL     OW 4129   0.960  -1.663  -9.184
  379SOL    HW1 4130   0.986  -1.566  -9.182
  379SOL    HW2 4131   0.975  -1.700  -9.275
  380SOL     OW 4132  -0.297  -7.016  -7.185
  380SOL    HW1 4133  -0.376  -6.973 -15.221
  380SOL    HW2 4134  -0.248  -7.072  -7.118
  381SOL     OW 4135  15.306  -3.046  -0.919
  381SOL    HW1 4136  15.242  -3.051  -0.995
  381SOL    HW2 4137  15.264  -2.996  -0.843
  382SOL     OW 4138  -2.794 -10.265  -0.489
  382SOL    HW1 4139  -2.749 -10.339  -0.539
  382SOL    HW2 4140  -2.819 -10.192  -0.553
  383SOL     OW 4141 -13.157   7.044   1.083
  383SOL    HW1 4142 -13.135   7.127   1.135
  383SOL    HW2 4143 -13.233  15.077   1.127
  384SOL     OW 4144   5.306  -8.824   6.711
  384SOL    HW1 4145  -2.705  -8.763   6.749
  384SOL    HW2 4146  -2.783  -8.807   6.613
  385SOL     OW 4147   5.734  -5.413  -3.341
  385SOL    HW1 4148   5.813  -5.454  -3.386
  385SOL    HW2 4149   5.654  -5.421  -3.401
  386SOL     OW 4150   6.340  11.410   6.437
  386SOL    HW1 4151   6.395  11.451   6.511
  386SOL    HW2 4152   6.263  11.361   6.476
  387SOL     OW 4153   0.292   8.577   7.708
  387SOL    HW1 4154   0.355   8.552   7.782
  387SOL    HW2 4155   0.199   8.578   7.743
  388SOL     OW 4156   0.322   3.310  -4.344
  388SOL    HW1 4157   0.299  11.305  -4.299
  388SOL    HW2 4158  -7.749   3.294  -4.443
  389SOL     OW 4159  -0.092  22.003   4.070
  389SOL    HW1 4160  -0.003  22.046   4.056
  389SOL    HW2 4161  -0.124  30.042   3.985
  390SOL     OW 4162   0.319   4.582  -7.004
  390SOL    HW1 4163   0.304   4.485  -6.982
  390SOL    HW2 4164   0.257   4.638  -6.950
  391SOL     OW 4165   6.360   4.553   3.618
  391SOL    HW1 4166   6.291   4.556   3.690
  391SOL    HW2 4167   6.451   4.558   3.659
  392SOL     OW 4168  -2.536  10.150   3.955
  392SOL    HW1 4169  -2.633  10.143   3.933
  392SOL    HW2 4170  -2.516  10.096   4.037
  393SOL     OW 4171   6.529  -2.928  -4.283
  393SOL    HW1 4172   6.541  -2.987  -4.362
  393SOL    HW2 4173   6.618  -2.916  -4.237
  394SOL     OW 4174  -7.418  -1.777  -3.375
  394SOL    HW1 4175  -7.449  -1.861  -3.331
  394SOL    HW2 4176  -7.461  -1.769   4.615
  395SOL     OW 4177  -4.456   1.959   7.120
  395SOL    HW1 4178  -4.451   2.010   7.206
  395SOL    HW2 4179  -4.377   1.981   7.063
  396SOL     OW 4180  -1.234  10.868   0.539
  396SOL    HW1 4181   6.794  10.867   0.454
  396SOL    HW2 4182  -1.232  10.961   0.576
  397SOL     OW 4183   2.870  -0.090   3.888
  397SOL    HW1 4184   2.773  -8.187   3.906
  397SOL    HW2 4185   2.918  -8.258   3.884
  398SOL     OW 4186  -6.126  -5.133   2.972
  398SOL    HW1 4187  -6.098  -5.198   2.903
  398SOL    HW2 4188  -6.073  -5.048   2.963
  399SOL     OW 4189   3.485 -11.811  12.280
  399SOL    HW1 4190   3.409 -11.782  12.339
  399SOL    HW2 4191   3.504 -19.819  12.214
  400SOL     OW 4192   4.599   8.423   5.862
  400SOL    HW1 4193   4.657   8.349   5.896
  400SOL    HW2 4194   4.653   8.507   5.857
  401SOL     OW 4195  -1.573   8.314   3.628
  401SOL    HW1 4196  -1.574   8.347   3.722
  401SOL    HW2 4197  -1.576   8.393   3.566
  402SOL     OW 4198   3.800   0.506   7.968
  402SOL    HW1 4199   3.709   0.513  16.007
  402SOL    HW2 4200   3.835   0.598  -0.094
  403SOL     OW 4201   7.773  16.849   0.685
  403SOL    HW1 4202   7.741  16.755 -15.485
  403SOL    HW2 4203   7.867  16.856  -7.427
  404SOL     OW 4204   4.087  16.430  15.862
  404SOL    HW1 4205   4.186  16.426  15.875
  404SOL    HW2 4206   4.061  16.521  15.829
  405SOL     OW 4207   9.846  10.231  23.796
  405SOL    HW1 4208   9.811  10.236  23.703
  405SOL    HW2 4209   1.781  10.324  23.830
  406SOL     OW 4210  10.169  10.803  -2.971
  406SOL    HW1 4211  10.083  10.801  -2.921
  406SOL    HW2 4212  10.150  10.806  -3.069
  407SOL     OW 4213   4.711   8.895   5.169
  407SOL    HW1 4214   4.686   8.800   5.148
  407SOL    HW2 4215  -3.394   8.915   5.264
  408SOL     OW 4216   1.916  -8.750   0.465
  408SOL    HW1 4217   1.883  -8.678   0.405
  408SOL    HW2 4218   2.016  -8.757   0.456
  409SOL     OW 4219  -2.647   4.210   2.134
  409SOL    HW1 4220  -2.714  -3.798   2.152
  409SOL    HW2 4221  -2.562   4.230  10.264
  410SOL     OW 4222  17.655  -2.288  -0.117
  410SOL    HW1 4223  17.670  -2.387  -0.113
  410SOL    HW2 4224  17.558  -2.268  -0.104
  411SOL     OW 4225   2.166   6.830   0.438
  411SOL    HW1 4226   2.231   6.772   0.388
  411SOL    HW2 4227   2.199   6.845   0.531
  412SOL     OW 4228  -9.430 -10.678  -1.146
  412SOL    HW1 4229  -9.503 -10.714  -1.088
  412SOL    HW2 4230  -9.468 -10.610  -1.209
  413SOL     OW 4231   3.676   9.505  -7.931
  413SOL    HW1 4232   3.591   9.468  -7.893
  413SOL    HW2 4233   3.754   9.457  -7.893
  414SOL     OW 4234   2.236  10.781  -2.738
  414SOL    HW1 4235   2.181  10.767  -2.820
  414SOL    HW2 4236   2.329  10.806  -2.765
  415SOL     OW 4237  20.824   6.849   1.535
  415SOL    HW1 4238  20.856   6.808   1.620
  415SOL    HW2 4239  20.885   6.823   1.460
  416SOL     OW 4240  -9.456  15.357  -0.396
  416SOL    HW1 4241  -9.413   7.218  -0.327
  416SOL    HW2 4242  -9.433   7.241  -0.487
  417SOL     OW 4243   7.896  19.549 -15.261
  417SOL    HW1 4244   7.868  19.561  -7.276
  417SOL    HW2 4245   7.976  11.409 -15.257
  418SOL     OW 4246  -3.927   6.973   0.586
  418SOL    HW1 4247  -3.836   6.988   0.625
  418SOL    HW2 4248  -3.944   7.039   0.513
  419SOL     OW 4249  15.638  18.492  19.956
  419SOL    HW1 4250  15.623  18.549  11.795
  419SOL    HW2 4251  15.637  18.550  20.037
  420SOL     OW 4252   4.154   9.937   3.242
  420SOL    HW1 4253   4.081   9.876   3.273
  420SOL    HW2 4254   4.130   9.976   3.153
  421SOL     OW 4255   7.875   2.712   7.963
  421SOL    HW1 4256   7.965  10.835   7.974
  421SOL    HW2 4257   7.834  10.824   7.877
  422SOL     OW 4258  10.249   8.145  13.608
  422SOL    HW1 4259  18.246   8.104  13.646
  422SOL    HW2 4260  10.224   8.213  13.539
  423SOL     OW 4261  -6.379   4.060  -5.560
  423SOL    HW1 4262   1.738   3.967  -5.555
  423SOL    HW2 4263  -6.475   4.059  -5.533
  424SOL     OW 4264  -7.875   5.816   8.173
  424SOL    HW1 4265  -7.901   5.887   8.108
  424SOL    HW2 4266  -7.783   5.836   8.209
  425SOL     OW 4267   7.121  10.950   3.980
  425SOL    HW1 4268   7.173  10.869   3.953
  425SOL    HW2 4269   7.185   2.942   4.005
  426SOL     OW 4270  17.359   4.515  -4.852
  426SOL    HW1 4271  17.348   4.420   3.201
  426SOL    HW2 4272  17.370   4.521 -12.832
  427SOL     OW 4273  10.060  10.211   0.038
  427SOL    HW1 4274   9.964  10.197   0.064
  427SOL    HW2 4275  10.111  10.127   0.052
  428SOL     OW 4276 -15.631   5.126   5.627
  428SOL    HW1 4277  -7.489   5.050   5.605
  428SOL    HW2 4278 -15.657   5.120   5.724
  429SOL     OW 4279  11.455   6.684   5.144
  429SOL    HW1 4280  11.381   6.685  -2.868
  429SOL    HW2 4281  11.430   6.743   5.068
  430SOL     OW 4282   1.035 -11.839  -2.307
  430SOL    HW1 4283   1.041 -11.844  -2.407
  430SOL    HW2 4284   0.989 -11.920  -2.272
  431SOL     OW 4285   3.844   5.453   7.844
  431SOL    HW1 4286   3.856   5.527   7.778
  431SOL    HW2 4287   3.748   5.428  -0.232
  432SOL     OW 4288  15.037  10.077   4.082
  432SOL    HW1 4289  15.043  10.132   4.166
  432SOL    HW2 4290  15.128  10.051   4.053
  433SOL     OW 4291   5.146  19.127   1.975
  433SOL    HW1 4292   5.212  19.089   1.910
  433SOL    HW2 4293   5.054  19.095   1.951
  434SOL     OW 4294  -1.571  16.504   3.915
  434SOL    HW1 4295  -1.529  16.592   3.891
  434SOL    HW2 4296  -1.574  16.495   4.014
  435SOL     OW 4297   7.162   7.853  -0.177
  435SOL    HW1 4298   7.255   7.834  -0.149
  435SOL    HW2 4299   7.112   7.895  -0.101
  436SOL     OW 4300   3.259  -0.902   3.070
  436SOL    HW1 4301   3.337  -0.868   3.123
  436SOL    HW2 4302   3.291  -0.939   2.983
  437SOL     OW 4303  10.133   2.352   4.982
  437SOL    HW1 4304  10.038   2.365   4.956
  437SOL    HW2 4305  10.191   2.412   4.926
  438SOL     OW 4306   3.053  16.660   9.508
  438SOL    HW1 4307   3.029  16.602   9.430
  438SOL    HW2 4308   3.064  16.755   9.478
  439SOL     OW 4309 -15.787   9.974   4.052
  439SOL    HW1 4310 -15.853   9.982   3.977
  439SOL    HW2 4311 -15.813   9.897   4.111
  440SOL     OW 4312  13.235  11.774  -3.251
  440SOL    HW1 4313  13.309  11.840  -3.263
  440SOL    HW2 4314  13.242  11.702  -3.321
  441SOL     OW 4315   7.415 -13.106   2.885
  441SOL    HW1 4316   7.388 -13.196   2.920
  441SOL    HW2 4317   7.515 -13.099   2.886
  442SOL     OW 4318  13.225   7.684  10.365
  442SOL    HW1 4319  13.155   7.665  10.296
  442SOL    HW2 4320  13.278   7.601  10.382
  443SOL     OW 4321  16.095   7.334   3.702
  443SOL    HW1 4322  16.022   7.267   3.685
  443SOL    HW2 4323  16.141   7.311   3.788
  444SOL     OW 4324   2.202  15.167  -7.477
  444SOL    HW1 4325   2.145  15.224  -7.417
  444SOL    HW2 4326   2.230  15.085  -7.427
  445SOL     OW 4327   8.411   4.067  -1.235
  445SOL    HW1 4328   8.380   4.002  -1.304
  445SOL    HW2 4329   8.367   4.046  -1.148
  446SOL     OW 4330  11.040   2.156  12.695
  446SOL    HW1 4331  11.033   2.248  12.657
  446SOL    HW2 4332  10.967   2.099  12.658
  447SOL     OW 4333   7.609   6.662  -4.818
  447SOL    HW1 4334   7.594   6.617  -4.730
  447SOL    HW2 4335   7.694   6.715  -4.815
  448SOL     OW 4336  13.948   8.921   0.527
  448SOL    HW1 4337  13.898   8.982   0.588
  448SOL    HW2 4338  13.991   8.974   0.454
  449SOL     OW 4339  17.094   0.881  -2.461
  449SOL    HW1 4340   9.102   0.890  -2.414
  449SOL    HW2 4341  17.038   0.962  -2.443
  450SOL     OW 4342  -2.037  -0.140  -7.746
  450SOL    HW1 4343  -1.946  -0.098  -7.740
  450SOL    HW2 4344 -10.111  -0.225  -7.798
  451SOL     OW 4345  17.690   8.177   2.233
  451SOL    HW1 4346  17.708   8.200   2.138
  451SOL    HW2 4347  17.772   8.137   2.274
  452SOL     OW 4348   1.337  11.977   1.727
  452SOL    HW1 4349   1.241  11.961   1.749
  452SOL    HW2 4350   1.377  11.892   1.690
  453SOL     OW 4351  16.833   8.237  12.101
  453SOL    HW1 4352  16.843   8.138  12.104
  453SOL    HW2 4353  16.909   8.280  12.151
  454SOL     OW 4354  -4.942  12.368   1.084
  454SOL    HW1 4355   3.095  12.299   1.142
  454SOL    HW2 4356   3.133  12.338   0.988
  455SOL     OW 4357  -5.250  28.723  -6.849
  455SOL    HW1 4358  -5.161  28.766  -6.836
  455SOL    HW2 4359  -5.266  28.709  -6.947
  456SOL     OW 4360   0.233   2.137  -1.245
  456SOL    HW1 4361   0.294   2.139  -1.166
  456SOL    HW2 4362   0.161  -5.875  -1.234
  457SOL     OW 4363  -2.107   7.249  -1.434
  457SOL    HW1 4364  -2.159   7.272  -1.517
  457SOL    HW2 4365 -10.130   7.169  -1.453
  458SOL     OW 4366 -10.620   7.688 -13.319
  458SOL    HW1 4367 -10.599   7.651 -13.410
  458SOL    HW2 4368 -10.579   7.631 -13.249
  459SOL     OW 4369  10.930   2.285  11.593
  459SOL    HW1 4370  10.970   2.365  19.628
  459SOL    HW2 4371  10.894   2.223  11.524
  460SOL     OW 4372  -4.240   0.502 -12.290
  460SOL    HW1 4373  -4.273   0.573 -12.228
  460SOL    HW2 4374  -4.231   0.540 -12.382
  461SOL     OW 4375   7.883   3.835   2.635
  461SOL    HW1 4376   7.832   3.873   2.558
  461SOL    HW2 4377   7.894   3.906   2.706
  462SOL     OW 4378   5.931   1.157  -6.218
  462SOL    HW1 4379   5.936   1.254  -6.241
  462SOL    HW2 4380   6.018   1.128  -6.178
  463SOL     OW 4381  -4.630  -4.138 -10.709
  463SOL    HW1 4382  -4.689  -4.141 -10.629
  463SOL    HW2 4383  -4.560  -4.068 -10.697
  464SOL     OW 4384  -4.676  13.973   4.721
  464SOL    HW1 4385  -4.762  13.926  12.786
  464SOL    HW2 4386  -4.693  14.061   4.766
  465SOL     OW 4387  -5.824   7.768   0.999
  465SOL    HW1 4388  -5.777   7.720   1.073
  465SOL    HW2 4389  -5.758   7.798   0.931
  466SOL     OW 4390   5.038  -8.352  -0.227
  466SOL    HW1 4391   5.031  -8.342  -0.326
  466SOL    HW2 4392   4.994  -8.437  -0.198
  467SOL     OW 4393  16.590  10.594  -3.300
  467SOL    HW1 4394  16.551  10.622  -3.388
  467SOL    HW2 4395  16.613  10.676  -3.246
  468SOL     OW 4396  -3.231   8.163   6.375
  468SOL    HW1 4397  -3.313   8.120  -1.667
  468SOL    HW2 4398  -3.204   8.241   6.431
  469SOL     OW 4399   5.739  11.163   0.684
  469SOL    HW1 4400   5.742  11.065   0.664
  469SOL    HW2 4401   5.656  11.202   0.646
  470SOL     OW 4402  10.710   9.041   6.073
  470SOL    HW1 4403  10.791   9.002   6.030
  470SOL    HW2 4404  10.639   8.971   6.081
  471SOL     OW 4405  -3.422  11.806   3.522
  471SOL    HW1 4406  -3.467  11.750   3.452
  471SOL    HW2 4407  -3.385  11.746   3.593
  472SOL     OW 4408  17.230  -6.118   7.099
  472SOL    HW1 4409  17.311  -6.066   7.127
  472SOL    HW2 4410  17.257  -6.188   7.032
  473SOL     OW 4411   4.715 -13.607  -4.520
  473SOL    HW1 4412   4.639 -13.580  -4.578
  473SOL    HW2 4413   4.704  -5.622  -4.492
  474SOL     OW 4414   9.920  -9.819   6.106
  474SOL    HW1 4415   9.863  -9.892   6.068
  474SOL    HW2 4416   9.989  -9.792   6.039
  475SOL     OW 4417   1.566  -5.831   8.423
  475SOL    HW1 4418   1.510  -5.884   8.487
  475SOL    HW2 4419   1.562  -5.734   8.448
  476SOL     OW 4420  -5.019  14.595  13.006
  476SOL    HW1 4421  -4.958   6.491  12.931
  476SOL    HW2 4422  -4.991   6.465  13.088
  477SOL     OW 4423   7.442   2.371   0.687
  477SOL    HW1 4424   7.509   2.416   0.628
  477SOL    HW2 4425   7.469  10.357   0.701
  478SOL     OW 4426 -11.951  -8.514  -1.828
  478SOL    HW1 4427 -12.006  -8.556  -1.900
  478SOL    HW2 4428 -11.856  -8.509  -1.857
  479SOL     OW 4429   0.886  -2.273   3.617
  479SOL    HW1 4430   0.837  -2.206   3.561
  479SOL    HW2 4431   0.845   5.802   3.708
  480SOL     OW 4432   3.960   9.117  -1.869
  480SOL    HW1 4433   4.043   9.078  -1.831
  480SOL    HW2 4434   3.949   9.211  -1.835
  481SOL     OW 4435   1.952   6.461   2.075
  481SOL    HW1 4436   1.992   6.531   2.134
  481SOL    HW2 4437   9.946  -1.586   2.039
  482SOL     OW 4438  10.841  -2.879   5.489
  482SOL    HW1 4439   2.690  -2.890   5.560
  482SOL    HW2 4440  10.905  -2.956   5.494
  483SOL     OW 4441  -0.873  -1.933   1.672
  483SOL    HW1 4442  -0.787  -1.908   9.797
  483SOL    HW2 4443  -0.902  -2.023   1.705
  484SOL     OW 4444 -14.273   2.468  14.573
  484SOL    HW1 4445 -14.323   2.389  14.609
  484SOL    HW2 4446 -14.179   2.442  14.553
  485SOL     OW 4447   6.817  -2.192  -6.422
  485SOL    HW1 4448   6.846  -2.283  -6.393
  485SOL    HW2 4449   6.853  -2.123  -6.358
  486SOL     OW 4450   2.729  -5.574  -1.344
  486SOL    HW1 4451  -5.368   2.592   6.689
  486SOL    HW2 4452   2.800  -5.626  -1.391
  487SOL     OW 4453  -9.980  18.839  12.563
  487SOL    HW1 4454  -1.864  18.782  12.489
  487SOL    HW2 4455  -1.962  10.705   4.538
  488SOL     OW 4456  -5.360   9.382   4.751
  488SOL    HW1 4457  -5.307   9.386   4.836
  488SOL    HW2 4458  -5.448  17.507   4.764
  489SOL     OW 4459  -8.146  -2.360   6.711
  489SOL    HW1 4460  -8.189   5.634   6.682
  489SOL    HW2 4461  -8.149  -2.354   6.811
  490SOL     OW 4462  -8.390  13.938  18.285
  490SOL    HW1 4463  -8.457  13.986  18.342
  490SOL    HW2 4464  -8.436  13.866  18.233
  491SOL     OW 4465   2.810  15.833  -0.564
  491SOL    HW1 4466   2.834  15.914  -8.591
  491SOL    HW2 4467   2.736  15.854  -0.628
  492SOL     OW 4468   5.689   9.381   5.703
  492SOL    HW1 4469   5.673   9.471   5.664
  492SOL    HW2 4470   5.659   9.310   5.639
  493SOL     OW 4471   6.056   5.573  -3.323
  493SOL    HW1 4472   6.027   5.512  -3.249
  493SOL    HW2 4473   6.154   5.564  -3.337
  494SOL     OW 4474   1.978  -0.226  11.480
  494SOL    HW1 4475   1.927   7.799  11.546
  494SOL    HW2 4476   1.940   7.841  11.388
  495SOL     OW 4477   1.010  -6.418  -2.684
  495SOL    HW1 4478   0.998  -6.433  -2.782
  495SOL    HW2 4479   0.925  -6.382  -2.645
  496SOL     OW 4480  14.706  -1.298   0.096
  496SOL    HW1 4481  14.712   6.817   0.002
  496SOL    HW2 4482  14.713   6.858   0.160
  497SOL     OW 4483   4.710   3.245   2.901
  497SOL    HW1 4484  12.795   3.282   2.994
  497SOL    HW2 4485  12.698  -4.867   2.882
  498SOL     OW 4486   3.921  -2.660  -3.556
  498SOL    HW1 4487   3.980  -2.725  -3.603
  498SOL    HW2 4488   3.975  -2.582  -3.524
  499SOL     OW 4489  -5.623  -1.649  11.938
  499SOL    HW1 4490  -5.705  -1.634  11.994
  499SOL    HW2 4491  -5.651  -1.682  11.848
  500SOL     OW 4492   2.117   9.772   5.351
  500SOL    HW1 4493   2.090   9.825   5.432
  500SOL    HW2 4494   2.076   9.813   5.270
  501SOL     OW 4495  11.442   9.933   7.063
  501SOL    HW1 4496  11.449   9.898   7.156
  501SOL    HW2 4497  11.522   1.908   7.042
  502SOL     OW 4498   4.132   8.037   4.392
  502SOL    HW1 4499   4.187   8.089   4.457
  502SOL    HW2 4500   4.135   8.082   4.303
  503SOL     OW 4501   1.261   0.665   3.315
  503SOL    HW1 4502   1.276   0.749   3.264
  503SOL    HW2 4503   9.413   0.599   3.292
  504SOL     OW 4504   0.394  -9.975  -0.494
  504SOL    HW1 4505   0.479  -9.967  -0.547
  504SOL    HW2 4506   0.414  -9.962  -0.397
  505SOL     OW 4507  16.626   6.600   7.116
  505SOL    HW1 4508  16.636   6.503   7.099
  505SOL    HW2 4509  16.569   6.614   7.198
  506SOL     OW 4510 -11.081  -7.595  -2.804
  506SOL    HW1 4511 -11.026  -7.645  -2.737
  506SOL    HW2 4512 -11.146  -7.536  -2.756
  507SOL     OW 4513   1.661  11.948  11.608
  507SOL    HW1 4514   1.686   3.958  11.641
  507SOL    HW2 4515   1.708   3.848  11.522
  508SOL     OW 4516   6.545   7.094  -9.741
  508SOL    HW1 4517   6.513   7.052  -9.826
  508SOL    HW2 4518   6.468   7.138 -17.774
  509SOL     OW 4519  -1.965 -10.475  11.457
  509SOL    HW1 4520  -1.927  -2.407  11.366
  509SOL    HW2 4521  -2.047 -10.417  11.451
  510SOL     OW 4522 -19.326  -3.257   5.202
  510SOL    HW1 4523 -19.309  -3.352   5.230
  510SOL    HW2 4524 -19.331  -3.199   5.283
  511SOL     OW 4525  -0.750   6.432  14.419
  511SOL    HW1 4526  -0.813   6.494   6.293
  511SOL    HW2 4527  -0.691   6.387   6.271
  512SOL     OW 4528 -11.726  -9.646  16.975
  512SOL    HW1 4529 -11.685  -9.605  16.893
  512SOL    HW2 4530 -11.697  -9.594  17.056
  513SOL     OW 4531   1.100  -3.715   0.257
  513SOL    HW1 4532   1.046  -3.777   0.201
  513SOL    HW2 4533   1.094   4.457   0.219
  514SOL     OW 4534   9.644   4.695  18.977
  514SOL    HW1 4535   9.619   4.787  19.007
  514SOL    HW2 4536   9.591   4.627  19.029
  515SOL     OW 4537  -6.853   0.540  -7.971
  515SOL    HW1 4538  -6.904   0.624  -7.985
  515SOL    HW2 4539  -6.767   0.560  -7.924
  516SOL     OW 4540  -7.670   2.112  -2.408
  516SOL    HW1 4541  -7.744   2.066  -2.457
  516SOL    HW2 4542  -7.649   2.062  -2.324
  517SOL     OW 4543  -1.908   4.959  11.538
  517SOL    HW1 4544  -1.841   5.024  11.503
  517SOL    HW2 4545  -1.998   5.004  11.544
  518SOL     OW 4546  -5.340  -4.197   3.934
  518SOL    HW1 4547  -5.440  -4.206   3.941
  518SOL    HW2 4548  -5.317  -4.108   3.896
  519SOL     OW 4549   1.938  12.026  -8.070
  519SOL    HW1 4550   1.948  11.958  -7.998
  519SOL    HW2 4551   1.842  12.052  -8.079
  520SOL     OW 4552  -0.089  18.191  15.453
  520SOL    HW1 4553  -0.064  18.094  15.455
  520SOL    HW2 4554  -0.133  18.212  15.365
  521SOL     OW 4555  -9.654  22.832   0.692
  521SOL    HW1 4556  -9.592  22.885   0.750
  521SOL    HW2 4557  -9.748  22.863   0.706
  522SOL     OW 4558   3.368   9.224   5.790
  522SOL    HW1 4559   3.449   9.222   5.731
  522SOL    HW2 4560   3.316   9.307   5.773
  523SOL     OW 4561   4.294   8.648  -0.917
  523SOL    HW1 4562   4.256   8.740  -0.904
  523SOL    HW2 4563   4.388   8.655  -0.950
  524SOL     OW 4564   0.986  -0.100   1.335
  524SOL    HW1 4565   0.899  -0.150   1.338
  524SOL    HW2 4566   1.046  -0.141   1.266
  525SOL     OW 4567  -1.600   7.234  -5.797
  525SOL    HW1 4568  -1.513   7.269  -5.832
  525SOL    HW2 4569  -1.661   7.214  -5.873
  526SOL     OW 4570  -3.882  18.742   4.495
  526SOL    HW1 4571  -3.845  18.650   4.502
  526SOL    HW2 4572  -3.816  18.801   4.447
  527SOL     OW 4573  13.728  -5.295   4.410
  527SOL    HW1 4574  13.827  -5.308   4.399
  527SOL    HW2 4575  13.712  -5.213   4.465
  528SOL     OW 4576 -11.456  22.880   4.266
  528SOL    HW1 4577 -11.467  14.704   4.292
  528SOL    HW2 4578 -11.541  14.849   4.284
  529SOL     OW 4579  17.278   5.740  12.373
  529SOL    HW1 4580  17.241   5.681  12.301
  529SOL    HW2 4581  17.246   5.707  12.462
  530SOL     OW 4582   3.035   5.346  14.118
  530SOL    HW1 4583   3.121   5.318  14.161
  530SOL    HW2 4584   3.017   5.442  14.138
  531SOL     OW 4585  -1.724   7.070  13.868
  531SOL    HW1 4586  -1.723   7.170  13.860
  531SOL    HW2 4587  -1.800   7.042  13.926
  532SOL     OW 4588   4.766  -1.468   5.924
  532SOL    HW1 4589   4.716  -1.382   5.924
  532SOL    HW2 4590   4.708  -1.541   5.887
  533SOL     OW 4591  -2.755   1.489   4.063
  533SOL    HW1 4592  -2.781   1.578   4.099
  533SOL    HW2 4593  -2.731   1.428   4.138
  534SOL     OW 4594   7.028  -0.840  -0.551
  534SOL    HW1 4595   7.046  -0.859  -0.647
  534SOL    HW2 4596   7.042  -0.924  -0.497
  535SOL     OW 4597   5.339   8.119  11.659
  535SOL    HW1 4598   5.251   0.022  11.705
  535SOL    HW2 4599   5.332   0.014  11.563
  536SOL     OW 4600   0.630  -9.042  14.430
  536SOL    HW1 4601   0.632  -9.085  14.520
  536SOL    HW2 4602   0.722  -9.011  14.406
  537SOL     OW 4603  20.165  -2.038   3.058
  537SOL    HW1 4604  20.082  -1.987  -5.042
  537SOL    HW2 4605  20.165  -2.124   3.006
  538SOL     OW 4606   7.492   7.456  11.411
  538SOL    HW1 4607   7.425   7.446  11.484
  538SOL    HW2 4608   7.523   7.552  11.407
  539SOL     OW 4609   1.306  -5.295   8.158
  539SOL    HW1 4610   1.368 -13.343   0.149
  539SOL    HW2 4611   1.258  -5.377   0.109
  540SOL     OW 4612  -1.396   8.156   4.095
  540SOL    HW1 4613  -1.316   8.130   4.149
  540SOL    HW2 4614  -1.379   8.135   3.999
  541SOL     OW 4615   2.299  10.717  15.307
  541SOL    HW1 4616   2.268  10.749  15.396
  541SOL    HW2 4617   2.302  10.617  15.306
  542SOL     OW 4618   7.550  -1.889  12.700
  542SOL    HW1 4619   7.591  -1.969   4.663
  542SOL    HW2 4620   7.504  -1.833  12.769
  543SOL     OW 4621  11.938  -7.072   3.493
  543SOL    HW1 4622  11.902  -7.057   3.585
  543SOL    HW2 4623  11.903  -7.001   3.432
  544SOL     OW 4624  -9.538 -11.538   0.031
  544SOL    HW1 4625  -9.450 -11.495   0.052
  544SOL    HW2 4626  -9.551 -11.618   0.089
  545SOL     OW 4627 -10.858   8.310  -0.107
  545SOL    HW1 4628 -10.790   8.383   7.981
  545SOL    HW2 4629 -10.884   8.298  -0.203
  546SOL     OW 4630   9.695  -2.537   1.625
  546SOL    HW1 4631   9.693 -10.520   1.603
  546SOL    HW2 4632   9.633  -2.586  -6.516
  547SOL     OW 4633 -10.117  11.912   4.861
  547SOL    HW1 4634 -10.161  11.899  -3.307
  547SOL    HW2 4635 -10.079  11.825   4.893
  548SOL     OW 4636  -5.307  -1.501   4.921
  548SOL    HW1 4637  -5.308  -1.443   5.002
  548SOL    HW2 4638  -5.213  -1.523   4.896
  549SOL     OW 4639  15.227   3.244  10.013
  549SOL    HW1 4640  15.240   3.342   9.996
  549SOL    HW2 4641  15.229   3.227  10.111
  550SOL     OW 4642  -0.960   1.775   0.419
  550SOL    HW1 4643  -0.976   1.797   0.322
  550SOL    HW2 4644  -0.881   1.715   0.427
  551SOL     OW 4645  -4.050   0.746  -4.222
  551SOL    HW1 4646  -4.029   0.691  -4.142
  551SOL    HW2 4647  -3.965   8.855  -4.266
  552SOL     OW 4648   1.784  -2.502  -4.605
  552SOL    HW1 4649   1.772 -10.507  -4.669
  552SOL    HW2 4650   1.694  -2.543  -4.585
  553SOL     OW 4651  14.445   8.186  -2.286
  553SOL    HW1 4652  14.438   8.169  -2.188
  553SOL    HW2 4653  14.354   8.188  -2.326
  554SOL     OW 4654  10.370  16.977   4.390
  554SOL    HW1 4655  10.293  16.915   4.405
  554SOL    HW2 4656  10.355  17.062   4.439
  555SOL     OW 4657  21.466   5.095  -6.796
  555SOL    HW1 4658  21.521   5.175  -6.820
  555SOL    HW2 4659  21.419   5.061  -6.877
  556SOL     OW 4660  -6.891  -7.511  -6.371
  556SOL    HW1 4661  -6.962  -7.581  -6.382
  556SOL    HW2 4662  -6.872  -7.469  -6.460
  557SOL     OW 4663   6.808  18.640   9.859
  557SOL    HW1 4664   6.896  18.682   9.838
  557SOL    HW2 4665   6.813  10.461   1.762
  558SOL     OW 4666  -3.474   0.197  10.208
  558SOL    HW1 4667  -3.537   0.126  10.175
  558SOL    HW2 4668  -3.444   0.253  10.131
  559SOL     OW 4669  -2.251  -7.029  -5.279
  559SOL    HW1 4670  -2.167  -6.984  -5.250
  559SOL    HW2 4671  -2.324  -6.961  -5.288
  560SOL     OW 4672  14.945  19.278  17.367
  560SOL    HW1 4673  14.901  19.219  17.300
  560SOL    HW2 4674  14.905  19.370  17.362
  561SOL     OW 4675   0.106   2.060  -0.404
  561SOL    HW1 4676   0.043   1.997  -0.449
  561SOL    HW2 4677   0.119   2.141  -0.460
  562SOL     OW 4678   6.385  -1.639  20.758
  562SOL    HW1 4679   6.285  -1.628  12.683
  562SOL    HW2 4680   6.411  -1.656  12.584
  563SOL     OW 4681   4.510  -1.067   5.120
  563SOL    HW1 4682   4.414  -1.088   5.140
  563SOL    HW2 4683   4.527  -0.970   5.136
  564SOL     OW 4684   8.774   0.665   1.424
  564SOL    HW1 4685   8.743   0.757   1.401
  564SOL    HW2 4686   0.774   0.642   1.370
  565SOL     OW 4687   6.946  10.996  -2.467
  565SOL    HW1 4688   6.943  10.901  -2.497
  565SOL    HW2 4689   6.929  11.001  -2.369
  566SOL     OW 4690  -4.214   8.431   3.026
  566SOL    HW1 4691  -4.130   8.480   3.051
  566SOL    HW2 4692  -4.269   8.417   3.108
  567SOL     OW 4693  -0.227  -4.328   6.671
  567SOL    HW1 4694   7.944  -4.368   6.685
  567SOL    HW2 4695  -0.221  -4.229  -1.403
  568SOL     OW 4696   6.988   4.768  -2.532
  568SOL    HW1 4697   7.066   4.706  -2.545
  568SOL    HW2 4698   7.017   4.849  -2.482
  569SOL     OW 4699   6.052  11.363 -14.195
  569SOL    HW1 4700   6.117  11.429 -14.158
  569SOL    HW2 4701  -2.100  11.411 -14.244
  570SOL     OW 4702  11.675  15.633   7.944
  570SOL    HW1 4703  11.751  15.573   7.964
  570SOL    HW2 4704  11.603  15.582   7.896
  571SOL     OW 4705  -7.712  11.417   4.043
  571SOL    HW1 4706  -7.690  11.443   3.949
  571SOL    HW2 4707  -7.650  11.345   4.073
  572SOL     OW 4708   0.526   4.368   4.236
  572SOL    HW1 4709   0.569   4.280   4.213
  572SOL    HW2 4710   0.430   4.353   4.258
  573SOL     OW 4711   7.192  -3.300  -9.362
  573SOL    HW1 4712   7.215  -3.356  -9.441
  573SOL    HW2 4713   7.274  -3.283  -9.307
  574SOL     OW 4714  -0.794   1.514   7.080
  574SOL    HW1 4715  -0.844   1.557   7.005
  574SOL    HW2 4716  -0.835   1.425   7.101
  575SOL     OW 4717   0.024  -2.797  -2.566
  575SOL    HW1 4718   0.122  -2.818  -2.564
  575SOL    HW2 4719   0.007  -2.722   5.450
  576SOL     OW 4720   6.307   9.796   7.401
  576SOL    HW1 4721   6.275   9.705   7.429
  576SOL    HW2 4722   6.316   9.855   7.482
  577SOL     OW 4723  -3.308  -3.984   0.227
  577SOL    HW1 4724  -3.379  -3.951   0.288
  577SOL    HW2 4725  -3.251  -4.050   0.275
  578SOL     OW 4726  -6.792   3.805 -19.422
  578SOL    HW1 4727  -6.713   3.823 -19.481
  578SOL    HW2 4728  -6.785   3.859 -11.258
  579SOL     OW 4729  -6.075  -8.155   2.408
  579SOL    HW1 4730  -6.066  -8.060   2.379
  579SOL    HW2 4731  -6.008  -8.211   2.358
  580SOL     OW 4732   0.515  -5.774   1.654
  580SOL    HW1 4733   0.455  -5.795   1.576
  580SOL    HW2 4734   0.464  -5.788   1.739
  581SOL     OW 4735  11.653   9.430   3.541
  581SOL    HW1 4736  11.648   9.497   3.467
  581SOL    HW2 4737  11.627   9.340   3.506
  582SOL     OW 4738  14.653   1.937 -12.834
  582SOL    HW1 4739  14.718   1.992 -12.887
  582SOL    HW2 4740  14.625   1.988 -12.753
  583SOL     OW 4741  12.903   1.309 -14.022
  583SOL    HW1 4742  12.953   1.257 -13.953
  583SOL    HW2 4743  12.806   1.284 -14.019
  584SOL     OW 4744  -0.349  15.467   1.265
  584SOL    HW1 4745   7.660  15.482  -6.884
  584SOL    HW2 4746  -0.371  15.518   1.348
  585SOL     OW 4747  -1.023   5.661  -2.026
  585SOL    HW1 4748  -1.001   5.579  -2.078
  585SOL    HW2 4749  -1.073   5.636  -1.943
  586SOL     OW 4750  -4.240   1.520 -19.710
  586SOL    HW1 4751  -4.305   1.527 -11.553
  586SOL    HW2 4752  -4.238   1.606 -19.760
  587SOL     OW 4753  19.118   5.289   2.511
  587SOL    HW1 4754  19.157   5.379   2.530
  587SOL    HW2 4755  19.192   5.224   2.496
  588SOL     OW 4756 -11.079  19.002   0.170
  588SOL    HW1 4757 -11.089  18.929   0.102
  588SOL    HW2 4758  -2.901  19.024   0.180
  589SOL     OW 4759   3.367   3.289  -5.082
  589SOL    HW1 4760   3.350   3.209  -5.025
  589SOL    HW2 4761   3.381   3.369  -5.023
  590SOL     OW 4762   1.853  13.258   8.411
  590SOL    HW1 4763   1.922  13.316   8.455
  590SOL    HW2 4764   1.783  13.232   8.478
  591SOL     OW 4765   7.144  16.775   4.751
  591SOL    HW1 4766   7.156  16.685   4.793
  591SOL    HW2 4767   7.210  16.839   4.789
  592SOL     OW 4768   3.294  29.776   9.251
  592SOL    HW1 4769   3.303  29.678   9.271
  592SOL    HW2 4770   3.384  29.813   1.148
  593SOL     OW 4771  -5.730  12.428   8.273
  593SOL    HW1 4772  -5.732  12.482   8.189
  593SOL    HW2 4773  -5.794  12.352   8.265
  594SOL     OW 4774  -2.736   5.715  13.682
  594SOL    HW1 4775  -2.653   5.671  13.649
  594SOL    HW2 4776   5.367  -2.286   5.657
  595SOL     OW 4777  -3.991   8.247   3.813
  595SOL    HW1 4778  -4.005   8.336   3.855
  595SOL    HW2 4779  -3.897   8.217   3.827
  596SOL     OW 4780   2.056  -5.004  11.359
  596SOL    HW1 4781   1.971  -5.057  11.368
  596SOL    HW2 4782   2.081  -4.998  11.262
  597SOL     OW 4783   6.570  12.552  15.273
  597SOL    HW1 4784   6.547  12.648  15.260
  597SOL    HW2 4785   6.649  12.529  15.217
  598SOL     OW 4786   1.394   7.741  18.025
  598SOL    HW1 4787   1.436   7.726  18.114
  598SOL    HW2 4788   1.415   7.665  17.964
  599SOL     OW 4789  -0.759  -3.644   5.056
  599SOL    HW1 4790  -0.763  -3.579  -3.100
  599SOL    HW2 4791  -0.836  -3.627   5.118
  600SOL     OW 4792  18.777  -2.894  -2.354
  600SOL    HW1 4793  18.838  -2.865  -2.280
  600SOL    HW2 4794  18.738  -2.983  -2.332
  601SOL     OW 4795  -1.473   1.842   5.759
  601SOL    HW1 4796   6.692   1.851   5.812
  601SOL    HW2 4797  -1.530   1.922  13.854
  602SOL     OW 4798  -1.581   5.902   5.487
  602SOL    HW1 4799  -1.597  -2.080   5.497
  602SOL    HW2 4800  -1.554  -2.217   5.575
  603SOL     OW 4801  -2.202   0.739   4.061
  603SOL    HW1 4802  -2.146   0.658   4.081
  603SOL    HW2 4803  -2.151   0.799   4.000
  604SOL     OW 4804   8.376  -5.546   2.195
  604SOL    HW1 4805   8.333  -5.628   2.157
  604SOL    HW2 4806   8.342  -5.531   2.288
  605SOL     OW 4807  -7.672   7.553   7.366
  605SOL    HW1 4808  -7.591   7.587   7.318
  605SOL    HW2 4809  -7.654   7.459  -0.684
  606SOL     OW 4810   7.613  -6.959  12.189
  606SOL    HW1 4811  -0.560  -6.991  12.170
  606SOL    HW2 4812  -0.403  -7.002  12.125
  607SOL     OW 4813  -6.227  -0.450  -4.037
  607SOL    HW1 4814  -6.267  -0.359 -12.108
  607SOL    HW2 4815  -6.188  -0.478 -12.029
  608SOL     OW 4816  17.077  -9.954   3.121
  608SOL    HW1 4817  17.161 -10.006   3.135
  608SOL    HW2 4818  17.083  -9.903   3.036
  609SOL     OW 4819   0.499 -11.638 -12.686
  609SOL    HW1 4820   0.493 -11.660 -12.589
  609SOL    HW2 4821   0.538 -11.715 -12.736
  610SOL     OW 4822   6.149   1.347  -4.154
  610SOL    HW1 4823   6.117   1.317  -4.244
  610SOL    HW2 4824   6.087   1.315  -4.083
  611SOL     OW 4825   5.370  -1.821  -9.815
  611SOL    HW1 4826   5.302  -1.864  -9.756
  611SOL    HW2 4827   5.367  -1.722  -9.803
  612SOL     OW 4828   7.660  -0.554   2.678
  612SOL    HW1 4829   7.721  -0.585   2.751
  612SOL    HW2 4830   7.714  -8.589   2.607
  613SOL     OW 4831  12.900   4.043  12.637
  613SOL    HW1 4832  12.959   4.066  12.715
  613SOL    HW2 4833  12.816   4.000  12.671
  614SOL     OW 4834   3.662  10.170   3.430
  614SOL    HW1 4835   3.660  10.236   3.505
  614SOL    HW2 4836   3.594  10.098   3.448
  615SOL     OW 4837   1.741  -0.084  18.531
  615SOL    HW1 4838   1.838  -0.065  18.547
  615SOL    HW2 4839   1.702  -0.128  18.612
  616SOL     OW 4840   8.334  12.397  15.106
  616SOL    HW1 4841   8.270  12.321  15.093
  616SOL    HW2 4842   8.310  12.472  15.044
  617SOL     OW 4843  -0.531  11.854  -0.885
  617SOL    HW1 4844  -0.557  11.759  -0.902
  617SOL    HW2 4845  -0.462  11.882  -0.952
  618SOL     OW 4846  11.328  17.300   3.868
  618SOL    HW1 4847  11.332  17.392   3.829
  618SOL    HW2 4848  19.321  17.287   3.915
  619SOL     OW 4849   3.255   5.702  16.085
  619SOL    HW1 4850   3.345   5.685  16.124
  619SOL    HW2 4851   3.261   5.708  15.986
  620SOL     OW 4852  13.849  -5.613  -7.853
  620SOL    HW1 4853  13.871  -5.707  -7.826
  620SOL    HW2 4854  13.931  -5.569  -7.891
  621SOL     OW 4855   7.399  -0.040  13.614
  621SOL    HW1 4856   7.484  -0.057  13.566
  621SOL    HW2 4857   7.345   0.028  13.564
  622SOL     OW 4858   3.820  -7.111  -3.456
  622SOL    HW1 4859   3.896  -7.105  -3.521
  622SOL    HW2 4860   3.735  -7.126  -3.504
  623SOL     OW 4861   6.026   5.411  -1.842
  623SOL    HW1 4862   5.999   5.393  -1.936
  623SOL    HW2 4863   6.094   5.344  -1.813
  624SOL     OW 4864   3.137   0.756   4.229
  624SOL    HW1 4865   3.161   0.724   4.321
  624SOL    HW2 4866   3.038   0.750   4.217
  625SOL     OW 4867   7.772   1.195   7.175
  625SOL    HW1 4868   7.843   1.126   7.187
  625SOL    HW2 4869   7.712   1.196   7.255
  626SOL     OW 4870  -4.634   8.931   7.640
  626SOL    HW1 4871  -4.727   8.950   7.672
  626SOL    HW2 4872  -4.568   8.972   7.704
  627SOL     OW 4873   7.859  -4.887  -6.597
  627SOL    HW1 4874   7.893  -4.981  -6.586
  627SOL    HW2 4875   7.858  -4.863  -6.694
  628SOL     OW 4876   3.945  16.095  13.583
  628SOL    HW1 4877   3.946  16.139  13.673
  628SOL    HW2 4878   3.884  16.144  13.522
  629SOL     OW 4879   7.924 -14.305   4.966
  629SOL    HW1 4880   7.834 -14.268   4.990
  629SOL    HW2 4881   7.995 -14.249   5.008
  630SOL     OW 4882  -0.961  -3.316   1.484
  630SOL    HW1 4883  -0.988  -3.256   1.408
  630SOL    HW2 4884  -1.018  -3.398   1.484
  631SOL     OW 4885  15.497  14.718  -7.738
  631SOL    HW1 4886  15.509  14.808  -7.778
  631SOL    HW2 4887  15.533  14.718  -7.644
  632SOL     OW 4888  -3.458   7.995  -1.518
  632SOL    HW1 4889  -3.370   7.959  -1.486
  632SOL    HW2 4890  -3.498   7.932  -1.584
  633SOL     OW 4891   0.444   3.269   2.711
  633SOL    HW1 4892   0.461   3.363   2.685
  633SOL    HW2 4893   0.412   3.217   2.632
  634SOL     OW 4894  -3.115  21.776   4.597
  634SOL    HW1 4895  -3.190  21.732   4.549
  634SOL    HW2 4896  -3.040  21.712   4.608
  635SOL     OW 4897   6.233   7.834  -1.406
  635SOL    HW1 4898   6.152   7.786   6.641
  635SOL    HW2 4899   6.207   7.892  -1.329
  636SOL     OW 4900  -6.221  -9.021  12.948
  636SOL    HW1 4901   1.822  -9.043  12.857
  636SOL    HW2 4902  -6.289  -9.046   4.937
  637SOL     OW 4903 -17.224   7.273   3.753
  637SOL    HW1 4904 -17.126   7.286   3.739
  637SOL    HW2 4905  -9.194   7.314   3.677
  638SOL     OW 4906  -0.191  20.525   5.000
  638SOL    HW1 4907  -0.113  20.475   5.038
  638SOL    HW2 4908  -0.182  12.542   5.023
  639SOL     OW 4909   7.443   4.151   8.304
  639SOL    HW1 4910   7.493   4.229   8.266
  639SOL    HW2 4911   7.410   4.094   8.229
  640SOL     OW 4912  -1.124   6.681  -4.047
  640SOL    HW1 4913  -1.093   6.586  -4.052
  640SOL    HW2 4914  -1.049   6.742  -4.072
  641SOL     OW 4915   5.319  -2.702   5.578
  641SOL    HW1 4916   5.265  -2.629   5.536
  641SOL    HW2 4917   5.261  -2.754   5.641
  642SOL     OW 4918   5.489  16.455  -7.645
  642SOL    HW1 4919   5.542  16.537  -7.666
  642SOL    HW2 4920   5.551  16.377  -7.636
  643SOL     OW 4921 -10.838  -1.616   8.306
  643SOL    HW1 4922 -10.903  -1.625   8.230
  643SOL    HW2 4923 -10.788  -1.530   8.296
  644SOL     OW 4924  -1.588 -10.787   7.102
  644SOL    HW1 4925  -1.578 -10.751   7.195
  644SOL    HW2 4926  -1.610 -10.885   7.107
  645SOL     OW 4927   9.079   2.077   7.577
  645SOL    HW1 4928   9.118   2.168   7.563
  645SOL    HW2 4929   9.125   2.033   7.654
  646SOL     OW 4930   0.735   6.819  -1.304
  646SOL    HW1 4931   0.814  14.872  -1.359
  646SOL    HW2 4932   0.738   6.771  -1.216
  647SOL     OW 4933   9.437   9.241   4.567
  647SOL    HW1 4934   9.520   9.199   4.530
  647SOL    HW2 4935   9.461   1.238   4.624
  648SOL     OW 4936   2.256   8.712  -2.699
  648SOL    HW1 4937   2.227   8.666  -2.615
  648SOL    HW2 4938   2.190   8.692   5.308
  649SOL     OW 4939  13.402   9.872   9.606
  649SOL    HW1 4940  13.394   9.960  17.734
  649SOL    HW2 4941  13.497   9.858   9.578
  650SOL     OW 4942   6.668  13.176   5.140
  650SOL    HW1 4943  -1.511  13.168   5.128
  650SOL    HW2 4944   6.711  13.086   5.130
  651SOL     OW 4945   6.027  -9.267  11.651
  651SOL    HW1 4946   6.115  -9.220  11.653
  651SOL    HW2 4947   6.032  -9.350  11.706
  652SOL     OW 4948  12.214  -2.220  12.685
  652SOL    HW1 4949  12.166  -2.134  12.701
  652SOL    HW2 4950  12.280  -2.236  12.759
  653SOL     OW 4951   4.402  -0.655  11.151
  653SOL    HW1 4952   4.425  -0.595  11.227
  653SOL    HW2 4953  12.438  -0.737  11.185
  654SOL     OW 4954   5.315  -2.946  12.128
  654SOL    HW1 4955   5.241  -2.880  12.140
  654SOL    HW2 4956   5.368   5.128  12.213
  655SOL     OW 4957  -9.304   2.531  -3.201
  655SOL    HW1 4958  -9.282   2.486  -3.288
  655SOL    HW2 4959  -9.347   2.619  -3.220
  656SOL     OW 4960  -9.439   4.686  -6.308
  656SOL    HW1 4961 -17.438   4.744  -6.312
  656SOL    HW2 4962  -9.463   4.655  -6.401
  657SOL     OW 4963 -15.824   9.697   3.335
  657SOL    HW1 4964 -15.733  17.819   3.335
  657SOL    HW2 4965 -15.843  17.738   3.245
  658SOL     OW 4966  -3.132  -0.344   4.331
  658SOL    HW1 4967  -3.093  -0.255  -3.727
  658SOL    HW2 4968  -3.136  -0.401   4.414
  659SOL     OW 4969   4.852   0.328  13.160
  659SOL    HW1 4970   4.795   0.294  13.234
  659SOL    HW2 4971   4.945   0.345  13.194
  660SOL     OW 4972   2.657  16.122  -8.340
  660SOL    HW1 4973   2.634  16.075  -8.255
  660SOL    HW2 4974   2.590  16.194  -8.357
  661SOL     OW 4975   6.074  12.119  17.120
  661SOL    HW1 4976   5.993  12.119  17.061
  661SOL    HW2 4977   6.136  12.191  17.091
  662SOL     OW 4978  -3.648  -0.236  -6.660
  662SOL    HW1 4979  -3.635  -0.144  -6.625
  662SOL    HW2 4980  -3.588  -0.251  -6.739
  663SOL     OW 4981   0.468   1.472  20.931
  663SOL    HW1 4982   0.476   1.435  20.838
  663SOL    HW2 4983   0.502   1.405  20.997
  664SOL     OW 4984   0.433   2.039   1.896
  664SOL    HW1 4985   0.506   2.004   9.919
  664SOL    HW2 4986   0.365   1.968   1.913
  665SOL     OW 4987   5.244   6.124  -4.308
  665SOL    HW1 4988   5.188   6.204  -4.327
  665SOL    HW2 4989   5.238   6.101  -4.211
  666SOL     OW 4990   8.401  -3.576   2.195
  666SOL    HW1 4991   8.418  -3.627   2.110
  666SOL    HW2 4992   8.473  -3.596   2.261
  667SOL     OW 4993   4.331   5.907 -10.664
  667SOL    HW1 4994   4.405   5.913 -10.597
  667SOL    HW2 4995   4.365   5.869 -10.749
  668SOL     OW 4996   8.969  12.243  -2.765
  668SOL    HW1 4997   8.962  12.145   5.297
  668SOL    HW2 4998   8.967  12.293  -2.851
  669SOL     OW 4999   1.508   0.741  -4.542
  669SOL    HW1 5000   1.589   0.717  -4.596
  669SOL    HW2 5001   1.431   0.684  -4.570
  670SOL     OW 5002   5.117  10.098   5.600
  670SOL    HW1 5003   5.020  10.082   5.580
  670SOL    HW2 5004   5.128  10.189   5.641
  671SOL     OW 5005   1.244  -0.379   8.167
  671SOL    HW1 5006   1.341  -0.372   8.189
  671SOL    HW2 5007   1.223  -0.322   8.088
  672SOL     OW 5008   2.485   2.953   4.611
  672SOL    HW1 5009   2.406   3.014   4.605
  672SOL    HW2 5010   2.569   3.004   4.592
  673SOL     OW 5011  -1.044  -8.690  -3.452
  673SOL    HW1 5012  -1.069  -8.648  -3.364
  673SOL    HW2 5013  -1.128  -8.716   4.580
  674SOL     OW 5014 -19.499  16.116 -19.052
  674SOL    HW1 5015 -19.425  16.167 -19.008
  674SOL    HW2 5016 -19.499  16.022 -19.018
  675SOL     OW 5017  13.667   4.487  10.226
  675SOL    HW1 5018  13.707   4.568  10.269
  675SOL    HW2 5019  13.708   4.405   2.183
  676SOL     OW 5020   0.966  -8.009  17.228
  676SOL    HW1 5021   0.967  -8.104  25.277
  676SOL    HW2 5022   0.946  -8.007  17.326
  677SOL     OW 5023  20.407  11.195  13.995
  677SOL    HW1 5024  12.300  11.263  14.063
  677SOL    HW2 5025  20.487  11.144  14.027
  678SOL     OW 5026 -11.451   4.795   3.583
  678SOL    HW1 5027 -11.498   4.769   3.667
  678SOL    HW2 5028  -3.431   4.849   3.525
  679SOL     OW 5029   8.130  12.152  -6.817
  679SOL    HW1 5030   8.095  12.234 -14.944
  679SOL    HW2 5031   0.069  12.081   1.196
  680SOL     OW 5032  -1.170  21.818   6.310
  680SOL    HW1 5033  -1.157  21.720  -1.758
  680SOL    HW2 5034  -9.206  21.868   6.384
  681SOL     OW 5035   4.996   9.244  -6.411
  681SOL    HW1 5036   5.006   9.248  -6.510
  681SOL    HW2 5037   5.087   9.251  -6.368
  682SOL     OW 5038  -7.688  12.567  14.207
  682SOL    HW1 5039  -7.697   4.522  14.114
  682SOL    HW2 5040  -7.779  12.561  14.249
  683SOL     OW 5041 -17.213   8.815  10.216
  683SOL    HW1 5042 -17.204   8.853  10.124
  683SOL    HW2 5043 -17.154  16.946  10.279
  684SOL     OW 5044  -1.717  -0.868  10.115
  684SOL    HW1 5045  -1.649  -0.855  10.042
  684SOL    HW2 5046  -1.788  -0.930  10.083
  685SOL     OW 5047  17.464  17.953   3.266
  685SOL    HW1 5048  17.374  17.993   3.246
  685SOL    HW2 5049  17.515  17.942   3.181
  686SOL     OW 5050   3.810   3.637   2.464
  686SOL    HW1 5051   3.881   3.627  10.614
  686SOL    HW2 5052  -4.292   3.734   2.451
  687SOL     OW 5053  13.041  14.507  13.076
  687SOL    HW1 5054  13.133  14.526  13.044
  687SOL    HW2 5055   4.952  14.532   5.092
  688SOL     OW 5056  15.344  -7.037   8.928
  688SOL    HW1 5057   7.267  -7.126   8.973
  688SOL    HW2 5058  15.432  -7.019   8.883
  689SOL     OW 5059  -0.558  10.521   7.249
  689SOL    HW1 5060  -0.467  10.488   7.224
  689SOL    HW2 5061  -0.627  10.460  15.289
  690SOL     OW 5062   8.735   7.037  19.327
  690SOL    HW1 5063   8.689   6.972  19.388
  690SOL    HW2 5064   8.761   7.118  19.379
  691SOL     OW 5065   6.335  -9.320  10.441
  691SOL    HW1 5066   6.239  -9.302  10.462
  691SOL    HW2 5067   6.350  -9.419   2.352
  692SOL     OW 5068 -10.119   0.329  -8.291
  692SOL    HW1 5069 -10.090   0.243  -8.249
  692SOL    HW2 5070 -10.055   0.353  -8.364
  693SOL     OW 5071   3.440   5.723  10.855
  693SOL    HW1 5072   3.377  13.737  10.814
  693SOL    HW2 5073   3.387  13.869  10.911
  694SOL     OW 5074  -3.725  17.900   3.088
  694SOL    HW1 5075  -3.771  17.863   3.007
  694SOL    HW2 5076  -3.793  17.925   3.157
  695SOL     OW 5077   6.379   0.920   5.483
  695SOL    HW1 5078   6.474   0.949   5.470
  695SOL    HW2 5079   6.321   0.960   5.411
  696SOL     OW 5080 -12.950   7.531  -8.023
  696SOL    HW1 5081 -12.868   7.571  -7.983
  696SOL    HW2 5082 -13.030   7.582  -7.992
  697SOL     OW 5083  -2.133   2.639   9.060
  697SOL    HW1 5084  -2.179   2.605   9.142
  697SOL    HW2 5085  -2.190   2.707   9.015
  698SOL     OW 5086   4.864   4.137   5.273
  698SOL    HW1 5087   4.942   4.158   5.214
  698SOL    HW2 5088   4.823   4.051   5.244
  699SOL     OW 5089   7.597 -12.275 -10.858
  699SOL    HW1 5090   7.521 -12.258 -10.796
  699SOL    HW2 5091   7.676 -12.308 -10.806
  700SOL     OW 5092   0.762  19.622   8.877
  700SOL    HW1 5093   0.805  19.622   8.786
  700SOL    HW2 5094   0.766  19.714   8.916
  701SOL     OW 5095   9.915 -16.956   1.634
  701SOL    HW1 5096   9.974 -16.937   1.556
  701SOL    HW2 5097   9.881 -16.870   1.672
  702SOL     OW 5098   8.408  11.026   6.729
  702SOL    HW1 5099   8.399  10.984   6.820
  702SOL    HW2 5100   8.469  10.971   6.673
  703SOL     OW 5101   3.601   6.726  -1.878
  703SOL    HW1 5102   3.610   6.819  -1.914
  703SOL    HW2 5103   3.686  14.780  -1.833
  704SOL     OW 5104  -1.460  -6.118  -4.190
  704SOL    HW1 5105  -1.540  -6.089  -4.244
  704SOL    HW2 5106  -1.390  -6.047   3.885
  705SOL     OW 5107   4.619  17.010  15.227
  705SOL    HW1 5108   4.707  17.000  15.272
  705SOL    HW2 5109   4.591  16.923  15.187
  706SOL     OW 5110   6.247  -1.300  -7.112
  706SOL    HW1 5111   6.152  -9.368   0.938
  706SOL    HW2 5112   6.307  -1.299  -7.192
  707SOL     OW 5113   2.981  -3.086  19.140
  707SOL    HW1 5114   3.071  -3.105  19.101
  707SOL    HW2 5115   2.910  -3.122  19.080
  708SOL     OW 5116   7.314   9.788   5.110
  708SOL    HW1 5117   7.353   9.773   5.201
  708SOL    HW2 5118   7.244   9.859   5.114
  709SOL     OW 5119   8.511  -8.938  -4.011
  709SOL    HW1 5120   8.558  -9.021  -3.981
  709SOL    HW2 5121   8.477  -8.889  -3.931
  710SOL     OW 5122   2.405   5.701   9.047
  710SOL    HW1 5123   2.474   5.772   9.034
  710SOL    HW2 5124   2.425   5.651   9.132
  711SOL     OW 5125   7.142  10.003 -14.054
  711SOL    HW1 5126   7.059   9.950 -14.071
  711SOL    HW2 5127   7.117  10.096 -14.030
  712SOL     OW 5128   9.046   4.113  10.097
  712SOL    HW1 5129   9.043   4.077  10.190
  712SOL    HW2 5130   8.958   4.096  10.052
  713SOL     OW 5131  17.557 -11.661  -7.478
  713SOL    HW1 5132  17.507 -11.698  -7.399
  713SOL    HW2 5133  17.525 -11.705  -7.562
  714SOL     OW 5134  -7.855   5.503   3.868
  714SOL    HW1 5135  -7.916   5.458   3.803
  714SOL    HW2 5136  -7.907   5.566   3.925
  715SOL     OW 5137   3.302   1.296   1.816
  715SOL    HW1 5138   3.280   1.343   1.731
  715SOL    HW2 5139   3.217   1.261   1.858
  716SOL     OW 5140   3.290   6.350   4.068
  716SOL    HW1 5141   3.291   6.259  -4.055
  716SOL    HW2 5142   3.327   6.343   4.160
  717SOL     OW 5143   8.736  -0.280  -4.553
  717SOL    HW1 5144   8.645  -0.313  -4.526
  717SOL    HW2 5145   8.796  -0.357  -4.571
  718SOL     OW 5146  -1.311   2.836   2.501
  718SOL    HW1 5147  -1.287   2.743   2.529
  718SOL    HW2 5148  -1.321   2.893   2.582
  719SOL     OW 5149  -4.302   3.605  17.179
  719SOL    HW1 5150  -4.335   3.511  17.175
  719SOL    HW2 5151  -4.252   3.626  17.094
  720SOL     OW 5152  -6.895  -9.382  21.121
  720SOL    HW1 5153  -6.845  -1.340  13.118
  720SOL    HW2 5154  -6.830  -9.349  21.053
  721SOL     OW 5155  10.086   9.561  15.303
  721SOL    HW1 5156  10.138   9.627  15.249
  721SOL    HW2 5157  10.144   9.523  15.375
  722SOL     OW 5158  -0.525  18.398   1.892
  722SOL    HW1 5159  -0.471  18.362   1.816
  722SOL    HW2 5160  -0.474  18.386   1.978
  723SOL     OW 5161   0.301   4.006   9.874
  723SOL    HW1 5162   8.312   3.935   9.857
  723SOL    HW2 5163   0.389   3.962   9.892
  724SOL     OW 5164  -8.608  -6.466  -2.402
  724SOL    HW1 5165  -8.558  -6.423  -2.327
  724SOL    HW2 5166  -8.552  -6.464   5.595
  725SOL     OW 5167  -2.686 -10.977  10.412
  725SOL    HW1 5168  -2.673  -2.864  10.506
  725SOL    HW2 5169  -2.700  -2.995  10.412
  726SOL     OW 5170  10.882   5.208   5.943
  726SOL    HW1 5171  10.960   5.260   5.979
  726SOL    HW2 5172  10.803   5.222   6.003
  727SOL     OW 5173   0.377   3.040   2.544
  727SOL    HW1 5174   0.441   2.991   2.486
  727SOL    HW2 5175   0.295   3.062   2.492
  728SOL     OW 5176   3.472  18.305  -1.396
  728SOL    HW1 5177  11.611  18.380  -1.364
  728SOL    HW2 5178   3.422  18.334  -1.478
  729SOL     OW 5179  -6.075  11.936  12.950
  729SOL    HW1 5180  -5.981  11.931  12.983
  729SOL    HW2 5181  -6.139  11.921  13.025
  730SOL     OW 5182   5.778   1.307   8.609
  730SOL    HW1 5183   5.798   1.223   0.579
  730SOL    HW2 5184   5.864   1.351   8.583
  731SOL     OW 5185  11.772   0.312   2.198
  731SOL    HW1 5186  11.740   0.358   2.115
  731SOL    HW2 5187  11.743   8.445   2.278
  732SOL     OW 5188  -3.215   5.379  22.082
  732SOL    HW1 5189  -3.135   5.413  22.131
  732SOL    HW2 5190  -3.248   5.449  22.019
  733SOL     OW 5191  -8.178   8.736   4.452
  733SOL    HW1 5192  -8.087  16.788   4.480
  733SOL    HW2 5193  -8.238  16.737   4.445
  734SOL     OW 5194   3.379   7.722  -1.190
  734SOL    HW1 5195   3.288   7.680  -1.188
  734SOL    HW2 5196   3.372   7.818  -1.159
  735SOL     OW 5197   4.499   6.174 -12.633
  735SOL    HW1 5198   4.597   6.166 -12.652
  735SOL    HW2 5199   4.474   6.113  -4.477
  736SOL     OW 5200  -5.775  -3.024   8.069
  736SOL    HW1 5201  -5.872  -3.043   8.058
  736SOL    HW2 5202  -5.750   5.046   8.166
  737SOL     OW 5203   9.012  -5.044   9.769
  737SOL    HW1 5204   8.970  -4.953   9.769
  737SOL    HW2 5205   9.001  -5.086   9.859
  738SOL     OW 5206   9.383   6.099  13.503
  738SOL    HW1 5207   9.384   6.186  13.551
  738SOL    HW2 5208   9.396   6.024   5.488
  739SOL     OW 5209  14.771   3.589   5.667
  739SOL    HW1 5210  14.843   3.563   5.732
  739SOL    HW2 5211   6.721   3.667   5.613
  740SOL     OW 5212  -2.009  -0.908  18.351
  740SOL    HW1 5213  -1.964  -0.959  18.277
  740SOL    HW2 5214  -1.939  -0.863  18.407
  741SOL     OW 5215   1.315  12.913 -12.434
  741SOL    HW1 5216   1.247  12.855 -12.478
  741SOL    HW2 5217   1.347  12.869 -12.350
  742SOL     OW 5218  12.279   0.128  -2.341
  742SOL    HW1 5219  12.282  -7.863  -2.296
  742SOL    HW2 5220  12.214   0.131  -2.416
  743SOL     OW 5221   0.966   1.239   4.837
  743SOL    HW1 5222   1.021   1.239   4.920
  743SOL    HW2 5223   0.912   1.323   4.834
  744SOL     OW 5224   6.845   3.740  -3.868
  744SOL    HW1 5225   6.762   3.721  -3.815
  744SOL    HW2 5226   6.875   3.834  -3.851
  745SOL     OW 5227  10.463   0.355  -0.441
  745SOL    HW1 5228  10.382   0.388  -0.392
  745SOL    HW2 5229  10.533   0.426  -0.442
  746SOL     OW 5230  -1.875  20.276   2.863
  746SOL    HW1 5231  -1.797  20.267   2.925
  746SOL    HW2 5232  -1.873  20.366   2.819
  747SOL     OW 5233  11.103   0.297   8.314
  747SOL    HW1 5234  11.093   0.395   8.330
  747SOL    HW2 5235  11.048   0.270   8.235
  748SOL     OW 5236  15.855  -7.155  -8.091
  748SOL    HW1 5237  15.901  -7.067  -8.077
  748SOL    HW2 5238   7.720  -7.151  -8.175
  749SOL     OW 5239  21.887   7.339   1.346
  749SOL    HW1 5240  21.945   7.277   1.293
  749SOL    HW2 5241  21.797   7.345   1.304
  750SOL     OW 5242   5.236   4.644   0.946
  750SOL    HW1 5243   5.160   4.594   0.987
  750SOL    HW2 5244   5.262   4.601   0.859
  751SOL     OW 5245   4.779   6.033   6.453
  751SOL    HW1 5246   4.723   6.004   6.530
  751SOL    HW2 5247   4.820   5.953  14.490
  752SOL     OW 5248  -1.418  20.072  -5.355
  752SOL    HW1 5249  -1.370  19.985  -5.370
  752SOL    HW2 5250  -1.393  20.109   2.814
  753SOL     OW 5251  -6.628   4.417   3.858
  753SOL    HW1 5252  -6.648   4.377  11.849
  753SOL    HW2 5253  -6.712   4.420  -4.168
  754SOL     OW 5254  -5.387   6.549  -7.278
  754SOL    HW1 5255  -5.352   6.642  -7.291
  754SOL    HW2 5256  -5.484  14.634  -7.255
  755SOL     OW 5257   4.152  -2.821  -4.933
  755SOL    HW1 5258   4.223  -2.754  -4.913
  755SOL    HW2 5259   4.081  -2.818  -4.864
  756SOL     OW 5260   2.617   9.034   6.710
  756SOL    HW1 5261   2.641   8.981   6.629
  756SOL    HW2 5262   2.565   8.976   6.773
  757SOL     OW 5263   7.784  -6.918 -11.144
  757SOL    HW1 5264   7.797  -6.821 -11.124
  757SOL    HW2 5265   7.831  -6.941 -11.229
  758SOL     OW 5266 -13.983   8.529   3.334
  758SOL    HW1 5267 -13.966   8.612   3.281
  758SOL    HW2 5268 -13.975   8.449   3.275
  759SOL     OW 5269   4.887  -4.989   2.760
  759SOL    HW1 5270   4.916 -13.000   2.695
  759SOL    HW2 5271   4.814  11.209   2.818
  760SOL     OW 5272 -11.408  10.108   2.597
  760SOL    HW1 5273 -11.412  10.024   2.543
  760SOL    HW2 5274 -11.379  10.184   2.540
  761SOL     OW 5275   1.482   2.660  11.639
  761SOL    HW1 5276   1.547   2.736  11.652
  761SOL    HW2 5277   1.526   2.588  11.585
  762SOL     OW 5278  -1.591  -0.582   6.314
  762SOL    HW1 5279  -1.603  -0.659   6.252
  762SOL    HW2 5280  -1.495  -8.635   6.315
  763SOL     OW 5281  -0.553   1.771   8.369
  763SOL    HW1 5282  -0.530   1.862   8.405
  763SOL    HW2 5283  -0.469   1.717   8.361
  764SOL     OW 5284 -17.492  -7.639   3.587
  764SOL    HW1 5285  -9.392  -7.576  -4.417
  764SOL    HW2 5286 -17.410  -7.693   3.567
  765SOL     OW 5287   4.368  11.103  12.918
  765SOL    HW1 5288   4.454  11.152  12.901
  765SOL    HW2 5289   4.354  11.095  13.017
  766SOL     OW 5290  -4.749   6.640  14.446
  766SOL    HW1 5291  -4.823   6.704  14.465
  766SOL    HW2 5292  -4.733   6.636  14.348
  767SOL     OW 5293  -4.912   5.769  -3.281
  767SOL    HW1 5294  -4.939  -2.318  -3.185
  767SOL    HW2 5295  -4.993   5.779  -3.338
  768SOL     OW 5296  15.844   5.067  19.666
  768SOL    HW1 5297  15.907   5.145  19.666
  768SOL    HW2 5298  15.809   5.053  19.573
  769SOL     OW 5299   8.529  -1.912   4.451
  769SOL    HW1 5300   8.575  -1.992   4.490
  769SOL    HW2 5301   0.513  -1.836   4.445
  770SOL     OW 5302   4.379 -10.106  18.684
  770SOL    HW1 5303   4.379 -10.011  10.573
  770SOL    HW2 5304   4.310 -10.118  26.836
  771SOL     OW 5305  16.744   0.160   6.678
  771SOL    HW1 5306  16.786   0.130   6.592
  771SOL    HW2 5307  16.644   0.153   6.670
  772SOL     OW 5308   4.556  -6.996   8.419
  772SOL    HW1 5309   4.568  -6.957   8.327
  772SOL    HW2 5310   4.541  -7.095   8.411
  773SOL     OW 5311  -1.534   7.457   4.343
  773SOL    HW1 5312  -1.493   7.539   4.303
  773SOL    HW2 5313  -1.513   7.378   4.285
  774SOL     OW 5314   5.006  -0.524 -14.067
  774SOL    HW1 5315   4.937  -0.471 -14.115
  774SOL    HW2 5316   5.088  -0.531 -14.123
  775SOL     OW 5317  -1.004  19.835 -14.923
  775SOL    HW1 5318  -0.995  19.931 -22.979
  775SOL    HW2 5319  -1.101  19.811 -23.010
  776SOL     OW 5320  14.187  10.487   2.981
  776SOL    HW1 5321  14.111  10.504   3.044
  776SOL    HW2 5322  14.186  10.391   2.954
  777SOL     OW 5323   0.280  -6.081   0.925
  777SOL    HW1 5324   0.364  -6.033   0.902
  777SOL    HW2 5325   0.262  -6.071   1.023
  778SOL     OW 5326  -6.326   5.587 -12.269
  778SOL    HW1 5327  -6.410   5.635 -12.292
  778SOL    HW2 5328  -6.247  -2.433 -12.286
  779SOL     OW 5329  10.724  10.177   6.723
  779SOL    HW1 5330  10.652   2.117  14.738
  779SOL    HW2 5331  10.705  10.221   6.811
  780SOL     OW 5332  11.439   9.791 -10.041
  780SOL    HW1 5333   3.305   9.736 -10.106
  780SOL    HW2 5334  11.478   9.870 -10.088
  781SOL     OW 5335   7.856  10.456  -1.957
  781SOL    HW1 5336   7.772  10.408  -1.982
  781SOL    HW2 5337   7.868  10.453  -1.857
  782SOL     OW 5338  -1.920   6.192  -3.173
  782SOL    HW1 5339  -1.871   6.128  -3.114
  782SOL    HW2 5340  -2.012   6.158  -3.190
  783SOL     OW 5341  -2.430   3.997   2.092
  783SOL    HW1 5342  -2.432   3.904   2.056
  783SOL    HW2 5343  -2.516   4.016   2.140
  784SOL     OW 5344  -8.887  10.054   0.528
  784SOL    HW1 5345  -8.929   9.971   8.573
  784SOL    HW2 5346  -8.842  10.103   0.453
  785SOL     OW 5347  14.297  -1.082   3.021
  785SOL    HW1 5348  14.301  15.071  -4.960
  785SOL    HW2 5349  14.360  -1.010   2.991
  786SOL     OW 5350  18.854   5.926  -5.503
  786SOL    HW1 5351  18.806   6.013  -5.509
  786SOL    HW2 5352  18.882   5.896  -5.595
  787SOL     OW 5353  -5.927   8.102 -17.246
  787SOL    HW1 5354  -5.849   8.062 -17.198
  787SOL    HW2 5355  -5.980   8.029 -17.290
  788SOL     OW 5356  14.579  10.856   1.400
  788SOL    HW1 5357  14.670  10.881   1.368
  788SOL    HW2 5358  14.529  10.809   1.327
  789SOL     OW 5359   7.003  18.959   6.679
  789SOL    HW1 5360   6.952  18.965  -1.316
  789SOL    HW2 5361   7.057  18.875   6.678
  790SOL     OW 5362  10.181   4.845   5.906
  790SOL    HW1 5363  10.168   4.790   5.823
  790SOL    HW2 5364  10.274   4.833   5.939
  791SOL     OW 5365  -6.108 -10.398   3.962
  791SOL    HW1 5366  -6.195 -10.361   3.995
  791SOL    HW2 5367  -6.061 -10.329  11.988
  792SOL     OW 5368   9.563 -14.035  -2.438
  792SOL    HW1 5369   9.485  -5.969  -2.377
  792SOL    HW2 5370   9.592 -14.122  -2.477
  793SOL     OW 5371   3.697   7.644   0.227
  793SOL    HW1 5372   3.787   7.605   0.206
  793SOL    HW2 5373   3.636   7.570   0.257
  794SOL     OW 5374   2.637 -12.721  10.169
  794SOL    HW1 5375   2.538 -12.710  10.174
  794SOL    HW2 5376   2.670 -12.691  10.080
  795SOL     OW 5377  -8.875   8.547  -1.933
  795SOL    HW1 5378  -8.871   8.626  -1.872
  795SOL    HW2 5379  -8.788   8.498   6.151
  796SOL     OW 5380   6.929   6.076   7.376
  796SOL    HW1 5381   6.999   6.073   7.304
  796SOL    HW2 5382  -1.182   5.983   7.395
  797SOL     OW 5383   0.200  11.056  -4.497
  797SOL    HW1 5384   0.182  11.079  -4.401
  797SOL    HW2 5385   0.265  11.122  -4.535
  798SOL     OW 5386  -5.591   5.046  -3.340
  798SOL    HW1 5387  -5.594   5.126  -3.281
  798SOL    HW2 5388  -5.682   5.007 -11.429
  799SOL     OW 5389  11.274  -1.643   4.685
  799SOL    HW1 5390  11.351  -1.581   4.696
  799SOL    HW2 5391  11.301  -1.720   4.626
  800SOL     OW 5392  20.078   1.914   0.563
  800SOL    HW1 5393  19.992   1.877   0.597
  800SOL    HW2 5394  20.153   1.887   0.623
  801SOL     OW 5395   4.095  17.190   7.509
  801SOL    HW1 5396   4.104  17.242   7.594
  801SOL    HW2 5397   4.149  17.233   7.437
  802SOL     OW 5398   2.233 -10.105   4.645
  802SOL    HW1 5399   2.313 -10.116   4.586
  802SOL    HW2 5400   2.191 -10.016   4.627
  803SOL     OW 5401 -11.062  -4.933   7.466
  803SOL    HW1 5402 -11.159  -4.913   7.462
  803SOL    HW2 5403 -11.029  -4.920   7.560
  804SOL     OW 5404   6.747  -2.436   7.194
  804SOL    HW1 5405   6.653  -2.406   7.180
  804SOL    HW2 5406   6.809  -2.378   7.140
  805SOL     OW 5407  -0.228   9.629  -3.141
  805SOL    HW1 5408  -0.150   9.581  -3.181
  805SOL    HW2 5409  -0.219   9.727  -3.160
  806SOL     OW 5410  -1.233   9.065   1.569
  806SOL    HW1 5411  -1.246   8.967   1.580
  806SOL    HW2 5412  -1.160   9.082   1.503
  807SOL     OW 5413  17.677 -10.979  10.662
  807SOL    HW1 5414  17.582 -11.010  10.671
  807SOL    HW2 5415  25.782 -10.926  10.743
  808SOL     OW 5416  16.571   1.681   1.566
  808SOL    HW1 5417  16.611   1.772   1.554
  808SOL    HW2 5418  16.593   1.646   1.657
  809SOL     OW 5419  10.381  -5.310 -11.440
  809SOL    HW1 5420  10.473  -5.272 -11.445
  809SOL    HW2 5421  10.320  -5.257 -11.500
  810SOL     OW 5422   1.074  -8.809  12.252
  810SOL    HW1 5423   1.060  -8.854  12.341
  810SOL    HW2 5424   0.990  -8.764  12.224
  811SOL     OW 5425  10.602  -0.031  -0.578
  811SOL    HW1 5426  10.645   0.032  -0.513
  811SOL    HW2 5427  10.582   0.018  -0.663
  812SOL     OW 5428   7.674  -8.619  12.512
  812SOL    HW1 5429   7.738  -8.612   4.507
  812SOL    HW2 5430   7.597  -8.677  -3.624
  813SOL     OW 5431  -1.450   7.400   0.355
  813SOL    HW1 5432  -1.440   7.410   0.256
  813SOL    HW2 5433  -1.388   7.329   0.389
  814SOL     OW 5434  -8.180 -12.451  -4.684
  814SOL    HW1 5435  -8.255 -12.481  -4.743
  814SOL    HW2 5436  -8.121 -12.388  -4.735
  815SOL     OW 5437   5.737   3.105   5.569
  815SOL    HW1 5438   5.668   3.042   5.605
  815SOL    HW2 5439  13.857   3.158   5.645
  816SOL     OW 5440  11.888  -0.114   6.021
  816SOL    HW1 5441   3.862  -0.172   6.081
  816SOL    HW2 5442   3.865  -0.045   5.978
  817SOL     OW 5443  14.857  -5.364  -9.832
  817SOL    HW1 5444  14.784  -5.300  -9.855
  817SOL    HW2 5445   6.744  -5.428  -9.762
  818SOL     OW 5446   6.887   2.011  -9.083
  818SOL    HW1 5447   6.874  10.086  -8.984
  818SOL    HW2 5448   6.985  10.087  -9.104
  819SOL     OW 5449   2.676   7.578 -12.779
  819SOL    HW1 5450   2.666   7.644 -12.703
  819SOL    HW2 5451   2.768   7.539 -12.776
  820SOL     OW 5452   7.758 -13.190  -4.960
  820SOL    HW1 5453   7.838 -13.248  -4.946
  820SOL    HW2 5454   7.761 -13.114  -4.894
  821SOL     OW 5455   1.133   8.454   2.814
  821SOL    HW1 5456   1.184   8.519   2.758
  821SOL    HW2 5457   1.181  16.447   2.815
  822SOL     OW 5458  -6.166  11.505   3.164
  822SOL    HW1 5459   1.831  11.451   3.146
  822SOL    HW2 5460   1.929  11.569   3.088
  823SOL     OW 5461  -4.400   7.611  12.679
  823SOL    HW1 5462  -4.385   7.539  12.747
  823SOL    HW2 5463  -4.489   7.598  12.635
  824SOL     OW 5464   1.618   2.422  -4.074
  824SOL    HW1 5465   1.555   2.344  -4.072
  824SOL    HW2 5466   1.585   2.490  -4.140
  825SOL     OW 5467   5.643   1.668   8.481
  825SOL    HW1 5468   5.555   1.714   8.470
  825SOL    HW2 5469   5.655   1.639   8.576
  826SOL     OW 5470  13.647   4.458  15.693
  826SOL    HW1 5471  13.721   4.520  15.719
  826SOL    HW2 5472  13.577   4.458  15.764
  827SOL     OW 5473  -1.312  13.332   5.592
  827SOL    HW1 5474  14.760  13.370   5.615
  827SOL    HW2 5475  -1.299  13.333   5.493
  828SOL     OW 5476   1.163   6.644  10.915
  828SOL    HW1 5477   1.213   6.698   2.766
  828SOL    HW2 5478   1.070   6.679  10.924
  829SOL     OW 5479  -0.210  -2.677   9.825
  829SOL    HW1 5480  -0.179  -2.755   9.879
  829SOL    HW2 5481  -0.178  -2.593   9.868
  830SOL     OW 5482   9.618   6.457  -5.177
  830SOL    HW1 5483   9.539   6.501  -5.136
  830SOL    HW2 5484   9.595   6.426  -5.269
  831SOL     OW 5485   5.850  11.185   3.057
  831SOL    HW1 5486   5.847  11.093   3.017
  831SOL    HW2 5487   5.941  11.224   3.042
  832SOL     OW 5488  15.893   9.227  17.421
  832SOL    HW1 5489  15.865   9.308  17.473
  832SOL    HW2 5490  15.992   9.217  17.427
  833SOL     OW 5491  10.142  -2.505 -13.529
  833SOL    HW1 5492  18.208  -2.555 -13.443
  833SOL    HW2 5493  10.059  -2.509 -21.665
  834SOL     OW 5494 -10.962  -5.287  -4.571
  834SOL    HW1 5495 -10.898  -5.279  -4.495
  834SOL    HW2 5496 -11.053  -5.310  -4.537
  835SOL     OW 5497  -0.055   8.592   5.149
  835SOL    HW1 5498  -0.120  16.739   5.188
  835SOL    HW2 5499   0.037   8.631   5.152
  836SOL     OW 5500  18.385   0.943  -0.823
  836SOL    HW1 5501  18.379   0.927  -0.725
  836SOL    HW2 5502  18.319   1.014  -0.849
  837SOL     OW 5503   0.154  13.211   6.125
  837SOL    HW1 5504   0.235  13.179   6.075
  837SOL    HW2 5505   0.125  13.299   6.089
  838SOL     OW 5506   1.093  -0.797   8.444
  838SOL    HW1 5507   1.109  -0.847   8.529
  838SOL    HW2 5508   1.181   7.315   0.327
  839SOL     OW 5509  -0.515   7.972  14.547
  839SOL    HW1 5510  -0.571   7.954  14.465
  839SOL    HW2 5511  -0.436   7.911  14.547
  840SOL     OW 5512  -6.459  -0.639  -2.934
  840SOL    HW1 5513  -6.484  -0.654  -2.838
  840SOL    HW2 5514  -6.516  -0.565  -2.971
  841SOL     OW 5515   1.960   9.246 -10.589
  841SOL    HW1 5516   1.917   9.249 -10.499
  841SOL    HW2 5517   1.969   9.340 -10.625
  842SOL     OW 5518   3.645  -2.666  -2.798
  842SOL    HW1 5519   3.618  -2.571   5.295
  842SOL    HW2 5520   3.565  -2.725  -2.785
  843SOL     OW 5521   6.063   7.966  -2.169
  843SOL    HW1 5522   6.148   7.956  -2.118
  843SOL    HW2 5523   6.071   8.041  -2.235
  844SOL     OW 5524  19.787  -1.724 -12.676
  844SOL    HW1 5525  19.739  -1.783 -12.740
  844SOL    HW2 5526  19.862  -1.677  -4.643
  845SOL     OW 5527 -11.450   8.484  -9.248
  845SOL    HW1 5528  -3.439   8.444  -9.306
  845SOL    HW2 5529 -11.429   8.577  -9.280
  846SOL     OW 5530  -5.263  -8.412   4.405
  846SOL    HW1 5531  -5.213  -8.467   4.471
  846SOL    HW2 5532  -5.228  -8.318   4.406
  847SOL     OW 5533   0.984   8.123  -2.597
  847SOL    HW1 5534   1.054   8.052  -2.597
  847SOL    HW2 5535   0.895   0.001  -2.577
  848SOL     OW 5536  -2.336  -0.548  -6.143
  848SOL    HW1 5537  -2.409  -0.511   1.995
  848SOL    HW2 5538  -2.320   7.594  -6.220
  849SOL     OW 5539  -2.354   2.158  -6.869
  849SOL    HW1 5540  -2.319  -5.940  -6.777
  849SOL    HW2 5541  -2.432   2.099  -6.888
  850SOL     OW 5542  -6.277   8.536 -10.332
  850SOL    HW1 5543  -6.198  16.584 -10.282
  850SOL    HW2 5544  -6.288   8.634 -10.317
  851SOL     OW 5545  20.702   0.582  -1.009
  851SOL    HW1 5546  20.695   0.598  -1.108
  851SOL    HW2 5547  20.766   0.507  -0.992
  852SOL     OW 5548 -10.224   1.260  22.144
  852SOL    HW1 5549 -10.308   1.206  22.133
  852SOL    HW2 5550 -10.212   1.318  22.064
  853SOL     OW 5551  14.698   5.044   7.031
  853SOL    HW1 5552  14.619   5.021   7.088
  853SOL    HW2 5553  14.782  -3.053   7.081
  854SOL     OW 5554   1.319  -1.956  -6.145
  854SOL    HW1 5555   1.384  -1.964  -6.221
  854SOL    HW2 5556   1.237  -2.011  -6.165
  855SOL     OW 5557   0.599   0.655   0.842
  855SOL    HW1 5558   0.642   0.723   0.783
  855SOL    HW2 5559   0.639   0.658   0.933
  856SOL     OW 5560   9.772  15.938   4.044
  856SOL    HW1 5561  17.814  16.009   4.103
  856SOL    HW2 5562   9.729  15.850   4.066
  857SOL     OW 5563   6.610   2.724   1.045
  857SOL    HW1 5564   6.551   2.804   1.053
  857SOL    HW2 5565   6.676   2.738   0.971
  858SOL     OW 5566 -10.446   2.993   0.380
  858SOL    HW1 5567 -10.409   2.947   0.299
  858SOL    HW2 5568 -10.535   2.953   0.403
  859SOL     OW 5569  -4.068  16.695  11.327
  859SOL    HW1 5570  -4.013   8.683  11.280
  859SOL    HW2 5571   3.931  16.739  11.368
  860SOL     OW 5572 -23.495  12.641   0.914
  860SOL    HW1 5573 -23.439  12.686  -7.097
  860SOL    HW2 5574 -23.506  12.544  -7.143
  861SOL     OW 5575  23.596   7.640   5.439
  861SOL    HW1 5576  23.504  -0.420   5.472
  861SOL    HW2 5577  23.622   7.547   5.468
  862SOL     OW 5578   1.317   6.164  11.737
  862SOL    HW1 5579   1.350  -1.980  11.667
  862SOL    HW2 5580   1.386  -1.847  11.755
  863SOL     OW 5581   2.904  -0.170 -10.927
  863SOL    HW1 5582   2.988  -0.216 -10.899
  863SOL    HW2 5583   2.878  -0.102 -10.858
  864SOL     OW 5584  -9.773   0.184   5.165
  864SOL    HW1 5585  -9.724   0.145   5.087
  864SOL    HW2 5586  -1.665   0.136   5.249
  865SOL     OW 5587  14.711  12.298   5.963
  865SOL    HW1 5588  14.783  12.287   6.031
  865SOL    HW2 5589  14.626  12.325   6.008
  866SOL     OW 5590   7.099   5.119   4.705
  866SOL    HW1 5591   7.014   5.076   4.736
  866SOL    HW2 5592   7.116   5.093   4.610
  867SOL     OW 5593   8.567  -6.449  -4.479
  867SOL    HW1 5594   8.496  -6.507  -4.519
  867SOL    HW2 5595   8.643  -6.439  -4.543
  868SOL     OW 5596  -1.420  -3.671   8.278
  868SOL    HW1 5597  -1.353  -3.703   8.211
  868SOL    HW2 5598  -1.386  -3.587   8.322
  869SOL     OW 5599   1.154  12.008  -5.217
  869SOL    HW1 5600   1.209  11.996  -5.135
  869SOL    HW2 5601   1.135  12.106  -5.230
  870SOL     OW 5602  12.617   9.204   2.263
  870SOL    HW1 5603  12.628   9.297   2.298
  870SOL    HW2 5604  12.611   9.206  -5.917
  871SOL     OW 5605   2.545   7.677 -14.625
  871SOL    HW1 5606   2.533   7.636 -14.534
  871SOL    HW2 5607   2.578   7.608 -14.688
  872SOL     OW 5608 -12.022   4.093  11.129
  872SOL    HW1 5609 -12.020   4.161  11.055
  872SOL    HW2 5610 -12.116   4.082  11.162
  873SOL     OW 5611  -9.328   4.365  16.163
  873SOL    HW1 5612  -9.300   4.269  16.151
  873SOL    HW2 5613  -9.270   4.424  16.107
  874SOL     OW 5614   5.599   7.917  -5.751
  874SOL    HW1 5615   5.613   7.862  -5.833
  874SOL    HW2 5616   5.646   7.874  -5.674
  875SOL     OW 5617   1.015  10.171   0.391
  875SOL    HW1 5618   1.072  10.089   0.381
  875SOL    HW2 5619   0.999  10.189   0.488
  876SOL     OW 5620  11.478  -7.594 -13.140
  876SOL    HW1 5621  19.595  -7.548 -13.060
  876SOL    HW2 5622  11.546  -7.657 -13.177
  877SOL     OW 5623  -4.084  -5.908  -3.872
  877SOL    HW1 5624  -4.026  -5.844  -3.922
  877SOL    HW2 5625  -4.175  -5.911  -3.915
  878SOL     OW 5626   3.735   0.953  -3.865
  878SOL    HW1 5627  11.837   1.047  -3.839
  878SOL    HW2 5628   3.684   0.908  -3.792
  879SOL     OW 5629  11.727   0.035   4.271
  879SOL    HW1 5630  11.751  -0.044   4.215
  879SOL    HW2 5631  11.773   0.028  -3.720
  880SOL     OW 5632 -13.191   1.348  -0.299
  880SOL    HW1 5633 -13.199   1.258  -0.256
  880SOL    HW2 5634 -13.278   1.397  -0.289
  881SOL     OW 5635  16.890  -3.770   1.002
  881SOL    HW1 5636  16.867  -3.829   1.080
  881SOL    HW2 5637  16.874  -3.819   0.917
  882SOL     OW 5638   5.322  -2.234  -2.744
  882SOL    HW1 5639   5.269  -2.296   5.278
  882SOL    HW2 5640   5.330  -2.274   5.428
  883SOL     OW 5641  11.590  -1.027   2.956
  883SOL    HW1 5642  11.605  -1.100   3.023
  883SOL    HW2 5643  11.525  -9.139   2.886
  884SOL     OW 5644  -0.158  -3.418  -6.065
  884SOL    HW1 5645  -0.233  -3.478  -6.038
  884SOL    HW2 5646  -0.087  -3.472  -6.111
  885SOL     OW 5647  -0.585  -5.383  12.965
  885SOL    HW1 5648  -0.548  -5.297  13.002
  885SOL    HW2 5649  -0.575  -5.383  12.866
  886SOL     OW 5650   0.025   6.890  -8.880
  886SOL    HW1 5651   0.023   6.831  -8.799
  886SOL    HW2 5652   0.117   6.927  -8.892
  887SOL     OW 5653  -3.554  -8.288  -0.720
  887SOL    HW1 5654  -3.523  -8.291  -0.815
  887SOL    HW2 5655  -3.637  -8.342  -0.710
  888SOL     OW 5656   9.960   0.977   5.839
  888SOL    HW1 5657  10.004   0.917 -10.388
  888SOL    HW2 5658   9.989   0.951   5.932
  889SOL     OW 5659  -5.324  -4.533  -6.238
  889SOL    HW1 5660  -5.398  -4.573  -6.291
  889SOL    HW2 5661  -5.301  -4.442  -6.274
  890SOL     OW 5662   4.033   9.050  12.508
  890SOL    HW1 5663   4.039   9.064  12.409
  890SOL    HW2 5664   4.083   8.968   4.453
  891SOL     OW 5665   5.517   0.351   9.652
  891SOL    HW1 5666   5.437   0.299   1.600
  891SOL    HW2 5667   5.597   0.291   9.650
  892SOL     OW 5668  -2.820 -11.537  -2.359
  892SOL    HW1 5669  -2.903 -11.546  -2.414
  892SOL    HW2 5670  -2.824 -11.452  -2.307
  893SOL     OW 5671   6.657   8.608  -3.906
  893SOL    HW1 5672  -1.460   8.639  -3.994
  893SOL    HW2 5673  -1.461   8.519  -3.883
  894SOL     OW 5674   5.535   6.376  -5.218
  894SOL    HW1 5675   5.470   6.447  -5.247
  894SOL    HW2 5676   5.485   6.300  -5.177
  895SOL     OW 5677  20.751   9.119  -5.151
  895SOL    HW1 5678  20.683   9.182  -5.189
  895SOL    HW2 5679  20.707   9.031  -5.132
  896SOL     OW 5680 -17.335  -9.905  -9.894
  896SOL    HW1 5681 -17.320  -9.988  -9.948
  896SOL    HW2 5682 -17.388  -9.928  -9.812
  897SOL     OW 5683   6.960  25.164  -1.401
  897SOL    HW1 5684   6.900  25.112  -1.461
  897SOL    HW2 5685   6.905  25.217  -1.336
  898SOL     OW 5686  -2.354  20.279  -0.759
  898SOL    HW1 5687 -10.350  20.240  -0.723
  898SOL    HW2 5688  -2.338  20.374  -0.787
  899SOL     OW 5689  -4.541  12.636  -3.498
  899SOL    HW1 5690  -4.624   4.595  -3.536
  899SOL    HW2 5691  -4.487  12.596  -3.572
  900SOL     OW 5692   1.959  12.528  -7.680
  900SOL    HW1 5693   2.045  12.482  -7.658
  900SOL    HW2 5694   1.935  12.509 -15.855
  901SOL     OW 5695   6.197   3.250  -0.663
  901SOL    HW1 5696   6.246   3.191  -0.728
  901SOL    HW2 5697   6.114   3.284  -0.706
  902SOL     OW 5698   9.314   2.442  -2.452
  902SOL    HW1 5699   9.306   2.361  -2.393
  902SOL    HW2 5700   9.405   2.481  -2.443
  903SOL     OW 5701   5.631  -0.180   6.146
  903SOL    HW1 5702   5.586  -0.229   6.221
  903SOL    HW2 5703   5.623  -0.234   6.062
  904SOL     OW 5704  -9.599  -8.531   4.757
  904SOL    HW1 5705  -9.526  -8.464   4.761
  904SOL    HW2 5706  -9.635  -0.466   4.848
  905SOL     OW 5707   3.520  12.071   3.362
  905SOL    HW1 5708   3.532  12.153   3.306
  905SOL    HW2 5709   3.586  12.073   3.437
  906SOL     OW 5710   4.584  -6.738 -11.382
  906SOL    HW1 5711   4.579  -6.837 -11.394
  906SOL    HW2 5712   4.667   1.366 -11.332
  907SOL     OW 5713  12.143  -2.648  -4.202
  907SOL    HW1 5714  12.143  -2.560  -4.156
  907SOL    HW2 5715  12.182  -2.638   3.787
  908SOL     OW 5716  -3.521  -7.603  -9.795
  908SOL    HW1 5717  -3.424  -7.577  -9.793
  908SOL    HW2 5718  -3.575  -7.532  -9.750
  909SOL     OW 5719   4.534  -3.405   8.411
  909SOL    HW1 5720   4.505  -3.438   8.500
  909SOL    HW2 5721   4.458  -3.409   0.265
  910SOL     OW 5722   3.818  -7.095  -0.478
  910SOL    HW1 5723   3.913  -7.063  -0.478
  910SOL    HW2 5724   3.787  -7.108  -0.384
  911SOL     OW 5725   6.040  -1.873  19.142
  911SOL    HW1 5726   6.037  -1.795  19.204
  911SOL    HW2 5727   5.950  -1.916  19.138
  912SOL     OW 5728  11.433   8.008  -3.104
  912SOL    HW1 5729  11.510   8.069  -3.122
  912SOL    HW2 5730  11.419   7.948  -3.183
  913SOL     OW 5731   1.836  -4.780  10.947
  913SOL    HW1 5732   9.990  -4.807  10.885
  913SOL    HW2 5733   1.752  -4.827  10.923
  914SOL     OW 5734  -1.368  11.428 -13.601
  914SOL    HW1 5735  -1.324  11.404 -13.514
  914SOL    HW2 5736  -9.397  11.387 -13.677
  915SOL     OW 5737   4.068  -3.331   5.832
  915SOL    HW1 5738   4.121  -3.368   5.755
  915SOL    HW2 5739   4.063   4.682   5.906
  916SOL     OW 5740  -0.817  -5.438   0.024
  916SOL    HW1 5741  -0.806  -5.499  -0.054
  916SOL    HW2 5742  -0.807  -5.490   0.109
  917SOL     OW 5743   4.854   7.802   6.049
  917SOL    HW1 5744   4.846   7.840  -2.124
  917SOL    HW2 5745   4.891   7.709   6.043
  918SOL     OW 5746   6.323 -12.857   5.615
  918SOL    HW1 5747   6.275 -12.777   5.578
  918SOL    HW2 5748   6.418 -12.855   5.585
  919SOL     OW 5749   2.695   0.692   5.429
  919SOL    HW1 5750   2.763   0.759   5.460
  919SOL    HW2 5751   2.740   0.618   5.381
  920SOL     OW 5752   0.847   3.804  -9.951
  920SOL    HW1 5753  -7.142   3.825  -9.916
  920SOL    HW2 5754   0.805   3.732  -9.896
  921SOL     OW 5755   6.357   5.321   0.172
  921SOL    HW1 5756   6.449   5.315   0.212
  921SOL    HW2 5757   6.293   5.270   0.230
  922SOL     OW 5758   4.793  19.422   3.190
  922SOL    HW1 5759   4.873  11.338   3.130
  922SOL    HW2 5760   4.809  19.491   3.261
  923SOL     OW 5761   0.441   5.946   0.216
  923SOL    HW1 5762   0.464   6.042   0.199
  923SOL    HW2 5763   0.475   5.919   0.306
  924SOL     OW 5764   0.152  16.546  -9.138
  924SOL    HW1 5765   0.245  16.574  -9.164
  924SOL    HW2 5766   0.136  16.452  -9.168
  925SOL     OW 5767  -6.233   8.496  -3.833
  925SOL    HW1 5768  -6.148   8.530   4.207
  925SOL    HW2 5769  -6.214   8.417  -3.776
  926SOL     OW 5770  11.004   0.153  -0.027
  926SOL    HW1 5771  10.960   0.164  -0.116
  926SOL    HW2 5772  11.087   0.209  -0.023
  927SOL     OW 5773  16.346   2.271   9.085
  927SOL    HW1 5774  16.442   2.297   9.076
  927SOL    HW2 5775  16.339   2.188   9.140
  928SOL     OW 5776  10.719  -6.256  -0.927
  928SOL    HW1 5777   2.706  -6.233  -0.997
  928SOL    HW2 5778  10.751  -6.334  -0.874
  929SOL     OW 5779 -10.182  15.793  -8.934
  929SOL    HW1 5780 -10.167  15.713  -0.912
  929SOL    HW2 5781 -10.095  15.820  -8.891
  930SOL     OW 5782   8.866  17.031   4.518
  930SOL    HW1 5783   8.926  17.044   4.597
  930SOL    HW2 5784   8.894  16.949   4.468
  931SOL     OW 5785 -11.456  15.434  -7.292
  931SOL    HW1 5786 -11.546  15.395  -7.272
  931SOL    HW2 5787 -11.466  15.510   0.723
  932SOL     OW 5788  19.216  13.025  -4.060
  932SOL    HW1 5789  19.302  13.075   4.018
  932SOL    HW2 5790  19.141  13.085  -4.085
  933SOL     OW 5791  14.298  12.385   0.532
  933SOL    HW1 5792  14.291  12.343   8.522
  933SOL    HW2 5793  14.388  12.365   8.652
  934SOL     OW 5794   5.462  12.851  -3.870
  934SOL    HW1 5795  13.536  12.751  -3.865
  934SOL    HW2 5796  13.594  12.885  -3.791
  935SOL     OW 5797   8.450  -1.652   7.829
  935SOL    HW1 5798   8.426  -1.643   7.926
  935SOL    HW2 5799   8.463  -1.562   7.789
  936SOL     OW 5800   4.779  16.005   1.427
  936SOL    HW1 5801   4.843  16.074   1.393
  936SOL    HW2 5802   4.831  15.931   1.470
  937SOL     OW 5803   9.402   7.355 -10.754
  937SOL    HW1 5804   9.397   7.360 -10.654
  937SOL    HW2 5805   9.496  -0.748 -10.781
  938SOL     OW 5806   3.770  14.494   3.702
  938SOL    HW1 5807   3.770  14.414   3.761
  938SOL    HW2 5808   3.711  14.478   3.623
  939SOL     OW 5809  12.764  -0.646  11.696
  939SOL    HW1 5810  12.710  -0.566  11.725
  939SOL    HW2 5811  12.735  -0.726  11.748
  940SOL     OW 5812  -1.753  -3.944  -4.842
  940SOL    HW1 5813  -1.687  -3.907  -4.907
  940SOL    HW2 5814  -1.761  -3.882   3.316
  941SOL     OW 5815   9.754  -9.531   4.693
  941SOL    HW1 5816   9.775  -9.584   4.611
  941SOL    HW2 5817   9.685  -9.579   4.747
  942SOL     OW 5818   1.115   2.931   2.153
  942SOL    HW1 5819   1.065   2.883   2.226
  942SOL    HW2 5820   1.142   3.022   2.186
  943SOL     OW 5821  12.122   7.960  -0.286
  943SOL    HW1 5822  12.147  16.036  -0.189
  943SOL    HW2 5823  12.200   7.995  -0.338
  944SOL     OW 5824   0.645  -0.738  -7.406
  944SOL    HW1 5825   0.569  -0.728  -7.341
  944SOL    HW2 5826   0.690  -0.826  -7.392
  945SOL     OW 5827   1.102   7.913   5.753
  945SOL    HW1 5828   1.153   7.960   5.825
  945SOL    HW2 5829  -7.075   7.912   5.776
  946SOL     OW 5830   6.763  13.248  -6.967
  946SOL    HW1 5831   6.830  13.175  -6.952
  946SOL    HW2 5832   6.724  13.239  -7.059
  947SOL     OW 5833  -2.709   3.665  -1.575
  947SOL    HW1 5834  -2.685   3.572  -1.546
  947SOL    HW2 5835  -2.673   3.682  -1.666
  948SOL     OW 5836   9.139  -0.183  -1.175
  948SOL    HW1 5837   9.105  -0.145  -1.261
  948SOL    HW2 5838   9.239  -0.175  -1.173
  949SOL     OW 5839   7.866  -3.036 -10.349
  949SOL    HW1 5840   7.864  -3.041 -10.249
  949SOL    HW2 5841   7.957  -3.063  -2.301
  950SOL     OW 5842   4.518   7.122   3.157
  950SOL    HW1 5843   4.506   7.134   3.255
  950SOL    HW2 5844   4.434   7.151   3.110
  951SOL     OW 5845  13.470   0.119  12.372
  951SOL    HW1 5846  13.459   0.086  12.278
  951SOL    HW2 5847  13.534  -8.021  12.421
  952SOL     OW 5848  17.186  19.612   1.659
  952SOL    HW1 5849  17.109  19.552   1.682
  952SOL    HW2 5850  17.190  19.686   1.726
  953SOL     OW 5851   4.586   1.128 -12.407
  953SOL    HW1 5852   4.576   1.132 -12.506
  953SOL    HW2 5853   4.561   1.037 -12.374
  954SOL     OW 5854   7.946  -5.476   1.193
  954SOL    HW1 5855   7.904  -5.488   1.103
  954SOL    HW2 5856   8.043  -5.499   1.188
  955SOL     OW 5857  -1.111   1.255   6.479
  955SOL    HW1 5858  -1.161   1.201   6.411
  955SOL    HW2 5859  -1.043   9.277   6.524
  956SOL     OW 5860 -10.845  -1.031  -3.171
  956SOL    HW1 5861 -10.751  -1.062  -3.154
  956SOL    HW2 5862  -2.820   6.972  -3.202
  957SOL     OW 5863   0.540 -12.652  -7.076
  957SOL    HW1 5864   0.511 -12.691  -6.989
  957SOL    HW2 5865   0.589 -12.566  -7.060
  958SOL     OW 5866   2.762  -5.709  -4.059
  958SOL    HW1 5867   2.739  -5.805  -4.071
  958SOL    HW2 5868   2.762  -5.687  -3.961
  959SOL     OW 5869   7.234   2.490  -7.823
  959SOL    HW1 5870   7.156   2.553   0.258
  959SOL    HW2 5871   7.201   2.396  -7.814
  960SOL     OW 5872  -4.434  -0.464  -5.433
  960SOL    HW1 5873  -4.398  -0.495  -5.345
  960SOL    HW2 5874  -4.390  -0.378  -5.459
  961SOL     OW 5875  -0.724  -5.629 -15.232
  961SOL    HW1 5876  -0.672  -5.548 -15.205
  961SOL    HW2 5877  -0.701  -5.653 -15.326
  962SOL     OW 5878   1.275  10.807  -1.513
  962SOL    HW1 5879   1.267  10.904  -1.536
  962SOL    HW2 5880   1.363  10.791  -1.468
  963SOL     OW 5881   4.132  -0.588  -7.849
  963SOL    HW1 5882   4.200  -0.592  -7.922
  963SOL    HW2 5883   4.104  -0.493  -7.834
  964SOL     OW 5884  -2.801  19.609   1.192
  964SOL    HW1 5885  -2.805  19.703   1.159
  964SOL    HW2 5886  -2.821  19.547   1.116
  965SOL     OW 5887   2.076   5.397  -3.834
  965SOL    HW1 5888   2.106   5.317  -3.783
  965SOL    HW2 5889   1.999   5.440  -3.786
  966SOL     OW 5890  -2.719   7.579  13.045
  966SOL    HW1 5891  -2.750   7.612  12.956
  966SOL    HW2 5892  -2.700   7.481  13.039
  967SOL     OW 5893  -0.681  -2.318   3.210
  967SOL    HW1 5894  -0.763  -2.376   3.212
  967SOL    HW2 5895  -0.704  -2.226   3.242
  968SOL     OW 5896  -7.535   7.543   9.730
  968SOL    HW1 5897  -7.438   7.541   9.701
  968SOL    HW2 5898  -7.544   7.605   9.809
  969SOL     OW 5899   3.082   1.456  -3.694
  969SOL    HW1 5900   3.116   1.544  -3.727
  969SOL    HW2 5901   3.011   1.472  -3.625
  970SOL     OW 5902   2.269   7.168  14.198
  970SOL    HW1 5903   2.304   7.243  14.255
  970SOL    HW2 5904   2.173   7.152  14.218
  971SOL     OW 5905   6.106   1.405   5.044
  971SOL    HW1 5906   6.125   1.307   5.039
  971SOL    HW2 5907   6.058   1.433  -3.119
  972SOL     OW 5908  -0.461  -5.384  -4.427
  972SOL    HW1 5909  -0.401  -5.465  -4.424
  972SOL    HW2 5910  -0.413  -5.310  -4.474
  973SOL     OW 5911   8.198   4.040  -5.833
  973SOL    HW1 5912   8.205   4.020  -5.735
  973SOL    HW2 5913   8.122   4.103 -13.928
  974SOL     OW 5914   0.574   6.346  -5.640
  974SOL    HW1 5915   0.620   6.258  -5.652
  974SOL    HW2 5916   0.583   6.376  -5.545
  975SOL     OW 5917   7.440  -0.293 -13.848
  975SOL    HW1 5918   7.508  -0.248 -13.790
  975SOL    HW2 5919   7.486  -0.334 -13.927
  976SOL     OW 5920 -10.167  -5.705  -4.760
  976SOL    HW1 5921 -10.209  -5.622  -4.796
  976SOL    HW2 5922 -10.120  -5.684  -4.674
  977SOL     OW 5923   0.288 -10.969  -5.468
  977SOL    HW1 5924   0.193  -2.902  -5.439
  977SOL    HW2 5925   0.339  -2.841  -5.396
  978SOL     OW 5926   8.511   7.052   1.207
  978SOL    HW1 5927   0.418   7.141   1.164
  978SOL    HW2 5928   8.604  15.100   1.188
  979SOL     OW 5929  16.170  -0.039  -6.884
  979SOL    HW1 5930  16.176  -0.027  -6.785
  979SOL    HW2 5931  16.219   0.036  -6.929
  980SOL     OW 5932  -2.309  12.926  -7.693
  980SOL    HW1 5933  -2.373   4.907  -7.740
  980SOL    HW2 5934  -2.228  12.912  -7.749
  981SOL     OW 5935  -0.469  12.531  -4.028
  981SOL    HW1 5936  -0.484  12.456  -4.092
  981SOL    HW2 5937  -0.467  12.496  -3.934
  982SOL     OW 5938   6.829  -3.755  -3.419
  982SOL    HW1 5939   6.843   4.424  -3.423
  982SOL    HW2 5940   6.734  -3.777  -3.445
  983SOL     OW 5941  -3.055  14.549  -1.934
  983SOL    HW1 5942  -3.068  14.612  -2.011
  983SOL    HW2 5943  -2.966  14.505  -1.942
  984SOL     OW 5944  17.070  16.852 -14.458
  984SOL    HW1 5945   8.896  16.847 -14.425
  984SOL    HW2 5946  17.107  16.760 -14.467
  985SOL     OW 5947  11.141   1.635 -12.315
  985SOL    HW1 5948  11.110   1.707 -12.377
  985SOL    HW2 5949  11.235   1.653 -12.287
  986SOL     OW 5950   1.068   7.341   9.922
  986SOL    HW1 5951   1.129   7.387   9.857
  986SOL    HW2 5952   0.975   7.374   9.911
  987SOL     OW 5953  10.677  -2.489  -2.216
  987SOL    HW1 5954  10.652  -2.392  -2.215
  987SOL    HW2 5955  10.711  -2.515  -2.125
  988SOL     OW 5956  -6.869  12.665   4.962
  988SOL    HW1 5957  -6.869  12.572   4.999
  988SOL    HW2 5958  -6.956  12.682   4.915
  989SOL     OW 5959  13.203 -10.952  -2.950
  989SOL    HW1 5960   5.023  -2.884  -2.950
  989SOL    HW2 5961   5.168 -11.040  -2.936
  990SOL     OW 5962   8.875   6.122   5.863
  990SOL    HW1 5963   8.950   6.117   5.796
  990SOL    HW2 5964   8.911   6.150  -2.129
  991SOL     OW 5965  13.544   6.827  10.442
  991SOL    HW1 5966  13.607   6.762  10.484
  991SOL    HW2 5967  13.535   6.806   2.264
  992SOL     OW 5968  20.357  -6.821   7.369
  992SOL    HW1 5969  20.420  -6.827   7.291
  992SOL    HW2 5970  20.372   1.346   7.417
  993SOL     OW 5971   3.541   1.638   7.562
  993SOL    HW1 5972   3.598   1.636   7.644
  993SOL    HW2 5973   3.455   1.683   7.583
  994SOL     OW 5974  -2.157   3.364  -6.829
  994SOL    HW1 5975  -2.098   3.443  -6.811
  994SOL    HW2 5976  -2.223   3.388  -6.900
  995SOL     OW 5977  -2.373  14.980   6.623
  995SOL    HW1 5978  -2.389  14.905   6.559
  995SOL    HW2 5979  -2.386  14.947   6.717
  996SOL     OW 5980  -0.660   5.818  -0.058
  996SOL    HW1 5981  -0.567   5.797  -0.027
  996SOL    HW2 5982  -8.736   5.872  -8.222
  997SOL     OW 5983   5.993  12.402 -10.169
  997SOL    HW1 5984   6.020  12.436 -10.079
  997SOL    HW2 5985   6.005   4.222 -10.173
  998SOL     OW 5986  -8.928  24.243  -3.922
  998SOL    HW1 5987  -9.012  24.250  -3.976
  998SOL    HW2 5988 -17.029  24.201  -3.833
  999SOL     OW 5989 -11.150  -5.175   2.481
  999SOL    HW1 5990 -11.118  -5.267   2.504
  999SOL    HW2 5991 -11.087  -5.107  -5.563
 1000SOL     OW 5992   7.696  11.027  -0.967
 1000SOL    HW1 5993   7.671  11.073  -1.052
 1000SOL    HW2 5994   7.663  10.933  -0.969
 1001SOL     OW 5995  -3.597  -1.043   7.009
 1001SOL    HW1 5996  -3.616  -1.139   6.989
 1001SOL    HW2 5997  -3.672  -1.004   7.062
 1002SOL     OW 5998  10.329   7.456   1.598
 1002SOL    HW1 5999  10.285   7.542   1.572
 1002SOL    HW2 6000  10.412   7.443   1.544
 1003SOL     OW 6001  12.392   7.424   3.384
 1003SOL    HW1 6002  12.307   7.444   3.336
 1003SOL    HW2 6003  12.465   7.481   3.348
 1004SOL     OW 6004  -7.199  17.637   4.461
 1004SOL    HW1 6005  -7.112  17.655  12.495
 1004SOL    HW2 6006  -7.196  17.547   4.503
 1005SOL     OW 6007   1.210  -0.921   6.893
 1005SOL    HW1 6008   1.188   7.163   6.796
 1005SOL    HW2 6009   1.142  -0.870   6.946
 1006SOL     OW 6010   0.254 -13.483  -5.561
 1006SOL    HW1 6011   0.229 -13.416  -5.631
 1006SOL    HW2 6012   0.335 -13.450  -5.512
 1007SOL     OW 6013   6.983   3.851  -1.269
 1007SOL    HW1 6014   7.021   3.916  -1.335
 1007SOL    HW2 6015   6.988   3.889  -1.177
 1008SOL     OW 6016  12.825  15.083   6.525
 1008SOL    HW1 6017  12.911  15.035   6.503
 1008SOL    HW2 6018   4.673  15.016   6.544
 1009SOL     OW 6019   5.415  -1.972 -10.743
 1009SOL    HW1 6020   5.412  -2.065 -10.781
 1009SOL    HW2 6021   5.489  -1.921 -10.788
 1010SOL     OW 6022  -8.808   5.306  -1.446
 1010SOL    HW1 6023  -8.759   5.309  -1.533
 1010SOL    HW2 6024  -0.783   5.224  -1.441
 1011SOL     OW 6025   6.533  15.953   5.907
 1011SOL    HW1 6026  -1.505  15.863   5.904
 1011SOL    HW2 6027  -1.524  16.003   5.823
 1012SOL     OW 6028   5.669   3.218   6.921
 1012SOL    HW1 6029   5.590   3.220   6.982
 1012SOL    HW2 6030   5.733   3.290   6.947
 1013SOL     OW 6031   2.035   8.956  -3.329
 1013SOL    HW1 6032   2.062   8.936  -3.234
 1013SOL    HW2 6033  10.194   8.938  -3.389
 1014SOL     OW 6034  19.459   5.857   6.453
 1014SOL    HW1 6035  19.407   5.772   6.443
 1014SOL    HW2 6036  19.420   5.910   6.529
 1015SOL     OW 6037  13.909  15.891  10.197
 1015SOL    HW1 6038   5.919  15.851  10.184
 1015SOL    HW2 6039  13.843  15.819  10.218
 1016SOL     OW 6040   6.976   5.009   5.378
 1016SOL    HW1 6041   6.891   5.057   5.402
 1016SOL    HW2 6042   6.966   4.912   5.400
 1017SOL     OW 6043  12.146  10.895   5.811
 1017SOL    HW1 6044  12.209   2.891   5.808
 1017SOL    HW2 6045   4.072  10.850   5.902
 1018SOL     OW 6046  10.439   2.683  13.071
 1018SOL    HW1 6047  10.350   2.695  13.115
 1018SOL    HW2 6048  10.439   2.731  12.983
 1019SOL     OW 6049  -0.298   8.115  11.755
 1019SOL    HW1 6050  -0.311   8.122  11.853
 1019SOL    HW2 6051  -0.200   8.116  11.734
 1020SOL     OW 6052   7.730  12.610   9.213
 1020SOL    HW1 6053   7.740  12.512   9.231
 1020SOL    HW2 6054   7.674  12.623   9.131
 1021SOL     OW 6055   1.952  -0.425   1.763
 1021SOL    HW1 6056   1.862  -0.467   1.751
 1021SOL    HW2 6057   1.985  -0.393   1.674
 1022SOL     OW 6058  -7.674   5.300  -0.640
 1022SOL    HW1 6059  -7.616   5.224  -0.669
 1022SOL    HW2 6060  -7.769   5.269  -8.716
 1023SOL     OW 6061  10.061   3.710   2.138
 1023SOL    HW1 6062  10.122   3.732   2.062
 1023SOL    HW2 6063   9.969   3.741   2.116
 1024SOL     OW 6064 -17.032  18.610  -0.186
 1024SOL    HW1 6065 -17.111  18.563  -0.226
 1024SOL    HW2 6066 -16.998  18.679  -0.250
 1025SOL     OW 6067 -16.189  -0.080  -1.505
 1025SOL    HW1 6068 -16.142   0.008  -1.499
 1025SOL    HW2 6069 -16.131  -0.146  -1.554
 1026SOL     OW 6070  -9.153   2.453   6.717
 1026SOL    HW1 6071  -1.150   2.508   6.686
 1026SOL    HW2 6072  -0.988   2.488   6.675
 1027SOL     OW 6073  -0.946   3.115   5.192
 1027SOL    HW1 6074  -1.022   3.097   5.254
 1027SOL    HW2 6075  -0.974   3.184   5.125
 1028SOL     OW 6076   2.697   8.869  -1.056
 1028SOL    HW1 6077  10.772   8.956  -1.008
 1028SOL    HW2 6078   2.606   8.843  -1.090
 1029SOL     OW 6079  -1.153   2.051   6.097
 1029SOL    HW1 6080  -1.128   2.148   6.105
 1029SOL    HW2 6081   6.885   2.020   6.182
 1030SOL     OW 6082  -2.635   7.903   9.186
 1030SOL    HW1 6083  -2.650   7.997   9.214
 1030SOL    HW2 6084  -2.722   7.856   9.175
 1031SOL     OW 6085   7.177   8.166  -1.578
 1031SOL    HW1 6086   7.148   8.226  -1.653
 1031SOL    HW2 6087   7.276   8.171  -1.568
 1032SOL     OW 6088  10.570  -5.099   6.879
 1032SOL    HW1 6089  18.594  -5.182   6.869
 1032SOL    HW2 6090  10.561  -5.043   6.797
 1033SOL     OW 6091   3.823  -5.041  -3.254
 1033SOL    HW1 6092   3.740  -5.097  -3.250
 1033SOL    HW2 6093   3.885  -5.068   4.899
 1034SOL     OW 6094   7.116   4.221   1.445
 1034SOL    HW1 6095   7.016   4.222   1.432
 1034SOL    HW2 6096   7.138   4.180   1.534
 1035SOL     OW 6097  13.307   4.068 -16.927
 1035SOL    HW1 6098  13.304   4.072 -16.827
 1035SOL    HW2 6099  13.390   4.019 -16.956
 1036SOL     OW 6100  -3.041   3.499  12.010
 1036SOL    HW1 6101   4.973   3.572  11.989
 1036SOL    HW2 6102  -3.007   3.460  11.925
 1037SOL     OW 6103  13.674  -2.938   3.627
 1037SOL    HW1 6104  13.630  -2.957   3.715
 1037SOL    HW2 6105  13.608  -2.896   3.565
 1038SOL     OW 6106  -7.960   8.133   7.117
 1038SOL    HW1 6107  -7.944   8.188   7.199
 1038SOL    HW2 6108  -7.960   8.036   7.141
 1039SOL     OW 6109   0.221  -7.461  10.831
 1039SOL    HW1 6110   0.158  -7.427  10.901
 1039SOL    HW2 6111  -7.766  -7.439  10.857
 1040SOL     OW 6112  -5.237  -1.666  -2.582
 1040SOL    HW1 6113  -5.182  -1.647  -2.663
 1040SOL    HW2 6114  -5.176  -1.686  -2.505
 1041SOL     OW 6115   3.371   7.248 -10.698
 1041SOL    HW1 6116   3.386   7.189 -10.618
 1041SOL    HW2 6117   3.453   7.252 -10.753
 1042SOL     OW 6118  -4.269   4.425  -4.276
 1042SOL    HW1 6119   3.864   4.376  -4.345
 1042SOL    HW2 6120  -4.335   4.362   3.845
 1043SOL     OW 6121  -3.586  22.148   5.718
 1043SOL    HW1 6122  -3.542  22.063   5.748
 1043SOL    HW2 6123  -3.648  22.179   5.790
 1044SOL     OW 6124  10.652   1.432  -0.698
 1044SOL    HW1 6125  10.740   1.400  -0.662
 1044SOL    HW2 6126  10.590   1.354  -0.706
 1045SOL     OW 6127  -9.134  11.065   1.358
 1045SOL    HW1 6128  -9.211  11.109   1.313
 1045SOL    HW2 6129  -9.077  11.134   1.402
 1046SOL     OW 6130  11.833  -8.196   5.265
 1046SOL    HW1 6131  11.762  -0.076   5.324
 1046SOL    HW2 6132  11.865  -8.282   5.304
 1047SOL     OW 6133   3.610  -1.514  -4.981
 1047SOL    HW1 6134  11.636   6.485  -5.003
 1047SOL    HW2 6135   3.707   6.542  -4.982
 1048SOL     OW 6136   3.375  -0.286  -0.828
 1048SOL    HW1 6137   3.281  -0.307  -0.801
 1048SOL    HW2 6138   3.375  -0.226  -0.908
 1049SOL     OW 6139  13.934   8.172   3.539
 1049SOL    HW1 6140  13.925   8.073   3.549
 1049SOL    HW2 6141  13.934   8.215   3.629
 1050SOL     OW 6142  -8.369  13.246  13.596
 1050SOL    HW1 6143  -8.387  13.253  13.694
 1050SOL    HW2 6144  -8.297  13.179  21.661
 1051SOL     OW 6145  -7.754  -0.919   4.477
 1051SOL    HW1 6146  -7.727  -0.990   4.543
 1051SOL    HW2 6147  -7.789  -0.962   4.394
 1052SOL     OW 6148 -10.634  10.018   4.521
 1052SOL    HW1 6149  -2.562  10.110   4.482
 1052SOL    HW2 6150 -10.721   9.988   4.558
 1053SOL     OW 6151   7.477  -1.696  -3.063
 1053SOL    HW1 6152   7.392  -1.745  -3.082
 1053SOL    HW2 6153   7.460  -1.626  -2.993
 1054SOL     OW 6154   5.800  13.393  -1.024
 1054SOL    HW1 6155   5.810  13.402  -0.925
 1054SOL    HW2 6156   5.725  13.330  -1.044
 1055SOL     OW 6157   2.129   3.436   0.832
 1055SOL    HW1 6158   2.046   3.435   0.776
 1055SOL    HW2 6159   2.207   3.462   0.775
 1056SOL     OW 6160  10.455  -5.651   5.387
 1056SOL    HW1 6161  10.388  -5.585  13.434
 1056SOL    HW2 6162  10.471  -5.720  13.398
 1057SOL     OW 6163   5.602  11.960 -17.845
 1057SOL    HW1 6164   5.630  11.873 -17.804
 1057SOL    HW2 6165   5.543  11.941 -17.924
 1058SOL     OW 6166  15.792  -4.806  -2.434
 1058SOL    HW1 6167  15.693  -4.822  -2.436
 1058SOL    HW2 6168  15.840  -4.890  -2.458
 1059SOL     OW 6169   9.875  15.831   8.695
 1059SOL    HW1 6170   9.913  15.908   8.644
 1059SOL    HW2 6171   9.828  15.865   8.777
 1060SOL     OW 6172  -5.615   6.815  -6.757
 1060SOL    HW1 6173  -5.555   6.743  -6.722
 1060SOL    HW2 6174  -5.693   6.773  -6.804
 1061SOL     OW 6175  10.349   6.642  -0.197
 1061SOL    HW1 6176  10.439   6.624  -0.237
 1061SOL    HW2 6177  10.352   6.727   7.937
 1062SOL     OW 6178  -0.658   6.286  -2.754
 1062SOL    HW1 6179  -0.690   6.291  -2.659
 1062SOL    HW2 6180  -0.672   6.374  -2.799
 1063SOL     OW 6181  -6.805   0.088  12.992
 1063SOL    HW1 6182   1.253  -0.006  12.965
 1063SOL    HW2 6183  -6.801   0.095   5.010
 1064SOL     OW 6184  -4.072  -2.722   3.518
 1064SOL    HW1 6185 -12.248  -2.704   3.544
 1064SOL    HW2 6186 -12.093  -2.659   3.567
 1065SOL     OW 6187  -6.932  -0.940  -1.453
 1065SOL    HW1 6188  -6.877  -1.005  -1.506
 1065SOL    HW2 6189  -7.029  -0.952  -1.475
 1066SOL     OW 6190  -9.788  -6.275  -1.359
 1066SOL    HW1 6191  -9.796  -6.327  -1.444
 1066SOL    HW2 6192  -9.735  -6.328  -1.293
 1067SOL     OW 6193   4.806  -9.234  -3.267
 1067SOL    HW1 6194   4.870  -9.306  -3.241
 1067SOL    HW2 6195   4.715  -9.255  -3.231
 1068SOL     OW 6196  -5.138   0.775   1.937
 1068SOL    HW1 6197   3.020   8.828   1.992
 1068SOL    HW2 6198  -5.173   0.695   1.887
 1069SOL     OW 6199   4.009  -1.330   0.416
 1069SOL    HW1 6200   3.918  -1.366   0.434
 1069SOL    HW2 6201   4.041  -1.277   0.494
 1070SOL     OW 6202  15.607 -11.778  -0.650
 1070SOL    HW1 6203  15.547 -11.835  -0.707
 1070SOL    HW2 6204  15.563 -11.761   7.519
 1071SOL     OW 6205  11.006   5.606   6.116
 1071SOL    HW1 6206  11.006   5.674   6.190
 1071SOL    HW2 6207  10.924   5.550   6.122
 1072SOL     OW 6208   0.684  -4.325   4.340
 1072SOL    HW1 6209   0.703 -12.344   4.417
 1072SOL    HW2 6210   0.729  -4.413   4.356
 1073SOL     OW 6211 -13.563 -22.382  -4.120
 1073SOL    HW1 6212 -13.481 -22.434  -4.094
 1073SOL    HW2 6213 -13.542 -22.324  -4.199
 1074SOL     OW 6214   6.422   6.569  -0.923
 1074SOL    HW1 6215   6.467   6.496  -0.975
 1074SOL    HW2 6216   6.338   6.597  -0.969
 1075SOL     OW 6217  -4.391  -0.327   0.983
 1075SOL    HW1 6218  -4.470  -0.272   0.954
 1075SOL    HW2 6219  -4.349  -0.284   1.063
 1076SOL     OW 6220   3.756  -2.456  -0.003
 1076SOL    HW1 6221   3.777  -2.553  -0.016
 1076SOL    HW2 6222   3.753  -2.411  -0.092
 1077SOL     OW 6223  10.465   1.241  -8.835
 1077SOL    HW1 6224  10.449   1.154  -0.708
 1077SOL    HW2 6225  10.408   1.312  -8.794
 1078SOL     OW 6226   3.701  -2.698   4.988
 1078SOL    HW1 6227   3.638  -2.700   5.065
 1078SOL    HW2 6228   3.659  -2.743   4.909
 1079SOL     OW 6229  -5.637   0.128  -0.302
 1079SOL    HW1 6230  -5.719   0.072  -0.301
 1079SOL    HW2 6231  -5.653   0.209   7.723
 1080SOL     OW 6232  11.252   7.597  -5.118
 1080SOL    HW1 6233  11.348   7.621  -5.105
 1080SOL    HW2 6234  11.202   7.676  -5.152
 1081SOL     OW 6235  15.011  14.082   9.959
 1081SOL    HW1 6236  15.100  14.079  10.006
 1081SOL    HW2 6237  14.991  14.176   9.933
 1082SOL     OW 6238   0.661   5.069   4.360
 1082SOL    HW1 6239   0.652   5.111   4.270
 1082SOL    HW2 6240   0.603   4.988   4.365
 1083SOL     OW 6241  -5.128   8.792 -12.904
 1083SOL    HW1 6242  -5.032   8.800 -12.932
 1083SOL    HW2 6243  -5.173   8.720 -12.958
 1084SOL     OW 6244   1.605   5.477  20.540
 1084SOL    HW1 6245   1.529   5.505  20.598
 1084SOL    HW2 6246   1.570   5.433  20.458
 1085SOL     OW 6247   6.526  16.791  -4.152
 1085SOL    HW1 6248   6.585  16.863  -4.188
 1085SOL    HW2 6249   6.455  16.769  -4.219
 1086SOL     OW 6250  -2.623   3.776  -3.606
 1086SOL    HW1 6251  -2.544   3.809  -3.658
 1086SOL    HW2 6252   5.421   3.694  -3.651
 1087SOL     OW 6253   7.792  13.583  13.711
 1087SOL    HW1 6254   7.857  13.516   5.665
 1087SOL    HW2 6255   7.790   5.498  13.611
 1088SOL     OW 6256  13.635   3.685  -8.429
 1088SOL    HW1 6257  13.579   3.730  -8.499
 1088SOL    HW2 6258  13.691   3.753  -8.383
 1089SOL     OW 6259   8.393  -8.681  -0.320
 1089SOL    HW1 6260   8.318  -8.639  -0.268
 1089SOL    HW2 6261   8.355  -8.740  -0.391
 1090SOL     OW 6262   0.271  -2.613 -11.503
 1090SOL    HW1 6263   0.207  -2.646 -11.434
 1090SOL    HW2 6264   0.231  -2.623 -11.594
 1091SOL     OW 6265   3.482   0.775   7.028
 1091SOL    HW1 6266   3.539   0.743   6.952
 1091SOL    HW2 6267   3.386   0.777   6.999
 1092SOL     OW 6268 -17.633   4.193   7.512
 1092SOL    HW1 6269 -17.550  -3.837   7.486
 1092SOL    HW2 6270 -17.624   4.160   7.606
 1093SOL     OW 6271  -2.407   5.495  -7.596
 1093SOL    HW1 6272  -2.324   5.539  -7.560
 1093SOL    HW2 6273  -2.485   5.522  -7.541
 1094SOL     OW 6274   9.363   4.481  -2.804
 1094SOL    HW1 6275   9.447   4.475  -2.750
 1094SOL    HW2 6276   9.330  12.656  -2.804
 1095SOL     OW 6277  -5.812   3.986  -5.054
 1095SOL    HW1 6278  -5.745   3.930  -5.006
 1095SOL    HW2 6279  -5.804   3.970  -5.153
 1096SOL     OW 6280   6.652   4.398   3.289
 1096SOL    HW1 6281   6.553   4.386   3.294
 1096SOL    HW2 6282   6.690   4.336   3.221
 1097SOL     OW 6283  14.876   1.188 -12.301
 1097SOL    HW1 6284  14.928   9.332 -12.244
 1097SOL    HW2 6285  14.793   1.233 -12.334
 1098SOL     OW 6286  10.900   7.738   4.048
 1098SOL    HW1 6287  10.869   7.666   4.109
 1098SOL    HW2 6288  10.865   7.826   4.079
 1099SOL     OW 6289   1.315   2.772   4.953
 1099SOL    HW1 6290   1.333   2.754   5.050
 1099SOL    HW2 6291   1.219   2.796   4.941
 1100SOL     OW 6292  17.545  -0.115  -8.588
 1100SOL    HW1 6293   9.372  -0.132  -8.556
 1100SOL    HW2 6294  17.590  -0.202  -8.607
 1101SOL     OW 6295   5.394   4.802 -13.662
 1101SOL    HW1 6296   5.420  -3.373 -13.676
 1101SOL    HW2 6297   5.473   4.861 -13.680
 1102SOL     OW 6298  -1.644  -6.225 -10.904
 1102SOL    HW1 6299  -1.662  -6.220 -10.806
 1102SOL    HW2 6300  -1.724  -6.260 -10.951
 1103SOL     OW 6301  11.502  -1.702   9.687
 1103SOL    HW1 6302  11.462  -1.631   9.629
 1103SOL    HW2 6303  11.596  -1.677   9.710
 1104SOL     OW 6304  13.129  -3.752   3.673
 1104SOL    HW1 6305  13.132  -3.749   3.574
 1104SOL    HW2 6306  13.217  -3.782   3.709
 1105SOL     OW 6307  -2.727  -4.229  13.931
 1105SOL    HW1 6308  -2.684  -4.144  13.960
 1105SOL    HW2 6309 -10.902  -4.232  13.967
 1106SOL     OW 6310   4.045  -1.783  -4.778
 1106SOL    HW1 6311   4.143  -1.802  -4.780
 1106SOL    HW2 6312   3.995  -1.867  -4.758
 1107SOL     OW 6313  11.895   0.266   1.399
 1107SOL    HW1 6314  11.843   8.428   1.418
 1107SOL    HW2 6315  11.923   8.303   1.485
 1108SOL     OW 6316  18.255  -0.874  12.682
 1108SOL    HW1 6317  18.346  -0.888  12.721
 1108SOL    HW2 6318  18.227  -0.957  12.633
 1109SOL     OW 6319  -2.048  -0.862  12.145
 1109SOL    HW1 6320  -1.955  -0.852  12.110
 1109SOL    HW2 6321  -2.088  -0.771  12.158
 1110SOL     OW 6322   5.962  -0.006   4.919
 1110SOL    HW1 6323   6.022   0.057   4.969
 1110SOL    HW2 6324  -2.213   0.015   4.940
 1111SOL     OW 6325  11.017  13.821   8.051
 1111SOL    HW1 6326  11.050  13.912   8.079
 1111SOL    HW2 6327  10.963  13.829  16.047
 1112SOL     OW 6328  -2.979  12.924   6.384
 1112SOL    HW1 6329  -2.931  13.011   6.382
 1112SOL    HW2 6330  -2.913  12.849   6.379
 1113SOL     OW 6331  -8.654   9.634   9.756
 1113SOL    HW1 6332  -8.637   9.713  17.777
 1113SOL    HW2 6333  -8.704   9.565   9.704
 1114SOL     OW 6334   0.878  10.181  10.566
 1114SOL    HW1 6335   0.912  10.090  10.589
 1114SOL    HW2 6336   0.935  10.250   2.528
 1115SOL     OW 6337  17.764  12.657   2.554
 1115SOL    HW1 6338  17.812  12.570   2.553
 1115SOL    HW2 6339  17.773  12.700   2.644
 1116SOL     OW 6340  -2.453   8.632   4.331
 1116SOL    HW1 6341  -2.432   8.617  -3.653
 1116SOL    HW2 6342  -2.528   8.572   4.303
 1117SOL     OW 6343  -2.206  -0.387  -1.889
 1117SOL    HW1 6344  -2.290  -0.432  -1.861
 1117SOL    HW2 6345  -2.172  -0.330  -1.815
 1118SOL     OW 6346  -0.993  -8.263   6.412
 1118SOL    HW1 6347  -0.966  -8.172   6.444
 1118SOL    HW2 6348  -0.912  -8.312   6.380
 1119SOL     OW 6349   6.756   6.983  -6.018
 1119SOL    HW1 6350   6.710   6.926  -6.086
 1119SOL    HW2 6351   6.747   6.941  -5.927
 1120SOL     OW 6352   7.727   6.282  -2.713
 1120SOL    HW1 6353   7.758   6.230  -2.793
 1120SOL    HW2 6354   7.660   6.229  -2.662
 1121SOL     OW 6355  13.571   4.727   8.772
 1121SOL    HW1 6356  13.626   4.644   8.787
 1121SOL    HW2 6357  13.502   4.708   8.701
 1122SOL     OW 6358   7.528  -4.760  -1.673
 1122SOL    HW1 6359   7.597  -4.824  -1.705
 1122SOL    HW2 6360   7.519  -4.685  -1.739
 1123SOL     OW 6361   7.900   2.581   3.403
 1123SOL    HW1 6362   7.838 -13.658   3.393
 1123SOL    HW2 6363  -0.186   2.638   3.320
 1124SOL     OW 6364   0.265  -2.109  -6.321
 1124SOL    HW1 6365   0.173  -2.133  -6.292
 1124SOL    HW2 6366   0.264  -2.021  -6.368
 1125SOL     OW 6367   1.442   1.146   2.573
 1125SOL    HW1 6368   1.518   1.201   2.608
 1125SOL    HW2 6369   1.469   1.050   2.569
 1126SOL     OW 6370  11.463  -3.628   9.043
 1126SOL    HW1 6371  11.536  -3.594   9.102
 1126SOL    HW2 6372  11.381  -3.642   9.098
 1127SOL     OW 6373   6.050   5.064 -12.415
 1127SOL    HW1 6374   6.107   4.996 -12.459
 1127SOL    HW2 6375   6.107   5.135 -12.374
 1128SOL     OW 6376   0.315  -7.262   3.131
 1128SOL    HW1 6377   8.328  -7.197   3.095
 1128SOL    HW2 6378   8.348  -7.342   3.169
 1129SOL     OW 6379   3.859  13.040   5.685
 1129SOL    HW1 6380   3.923  12.979   5.731
 1129SOL    HW2 6381   3.839  13.118   5.744
 1130SOL     OW 6382 -10.808   3.121 -11.325
 1130SOL    HW1 6383 -10.895   3.110 -11.372
 1130SOL    HW2 6384  -2.659  11.140  -3.285
 1131SOL     OW 6385  15.089   7.265  -5.037
 1131SOL    HW1 6386  15.179   7.281  -5.076
 1131SOL    HW2 6387  15.092   7.282  -4.938
 1132SOL     OW 6388   0.670  -1.060  -7.670
 1132SOL    HW1 6389   0.610  -1.010  -7.732
 1132SOL    HW2 6390   0.681  -1.009  -7.585
 1133SOL     OW 6391   2.243 -11.739   0.989
 1133SOL    HW1 6392   2.327 -11.787   1.017
 1133SOL    HW2 6393   2.221 -11.669  -7.024
 1134SOL     OW 6394  -5.537   1.223 -12.323
 1134SOL    HW1 6395  -5.502   1.276 -12.246
 1134SOL    HW2 6396  -5.577   1.138 -12.291
 1135SOL     OW 6397   3.729   7.903 -12.047
 1135SOL    HW1 6398   3.705   7.808 -12.028
 1135SOL    HW2 6399   3.820  15.988  -4.007
 1136SOL     OW 6400  -0.940  -2.243  -8.644
 1136SOL    HW1 6401  -0.849  -2.275  -8.669
 1136SOL    HW2 6402  -1.009  -2.299  -8.691
 1137SOL     OW 6403   3.657  14.884  -2.717
 1137SOL    HW1 6404   3.585  14.861  -2.781
 1137SOL    HW2 6405   3.641  14.837  -2.630
 1138SOL     OW 6406  -1.485  15.115  16.380
 1138SOL    HW1 6407  -1.513  15.107  16.475
 1138SOL    HW2 6408  -1.560  15.153  24.407
 1139SOL     OW 6409  -3.528   1.889 -11.310
 1139SOL    HW1 6410  -3.614   1.886 -11.361
 1139SOL    HW2 6411  -3.528   1.969 -11.250
 1140SOL     OW 6412  10.301 -13.060  -3.160
 1140SOL    HW1 6413  10.309 -13.040  -3.258
 1140SOL    HW2 6414  10.240 -12.993  -3.118
 1141SOL     OW 6415  10.657   5.455   5.421
 1141SOL    HW1 6416  10.706   5.368   5.416
 1141SOL    HW2 6417  10.615   5.464   5.512
 1142SOL     OW 6418  25.862  17.065  -5.177
 1142SOL    HW1 6419  25.867   8.895  -5.135
 1142SOL    HW2 6420  25.770  17.102  -5.167
 1143SOL     OW 6421   6.210  -2.033  -7.911
 1143SOL    HW1 6422   6.185  -2.129  -7.901
 1143SOL    HW2 6423   6.295  -2.026  -7.964
 1144SOL     OW 6424  12.086  -0.765  -2.026
 1144SOL    HW1 6425   4.083  -0.782  -1.966
 1144SOL    HW2 6426   4.018  -0.812  -2.113
 1145SOL     OW 6427   7.351  18.330  17.474
 1145SOL    HW1 6428   7.426  18.359  17.533
 1145SOL    HW2 6429   7.373  18.352  17.379
 1146SOL     OW 6430   2.574  14.957  -3.248
 1146SOL    HW1 6431   2.535  14.955  -3.340
 1146SOL    HW2 6432   2.508  14.918  -3.183
 1147SOL     OW 6433   8.243   3.734   7.710
 1147SOL    HW1 6434   8.338   3.757   7.689
 1147SOL    HW2 6435   8.237   3.637   7.735
 1148SOL     OW 6436  -3.388 -11.429  -8.413
 1148SOL    HW1 6437  -3.473 -11.480  -8.424
 1148SOL    HW2 6438   4.769 -11.492  -8.408
 1149SOL     OW 6439  -1.949  -2.563   2.170
 1149SOL    HW1 6440  -9.981  -2.506   2.103
 1149SOL    HW2 6441 -10.127  -2.539   2.169
 1150SOL     OW 6442  15.238  13.268 -12.605
 1150SOL    HW1 6443  23.365  13.187 -12.571
 1150SOL    HW2 6444  15.141   5.167 -12.617
 1151SOL     OW 6445  -2.968   2.133  11.217
 1151SOL    HW1 6446  -2.880   2.144  11.171
 1151SOL    HW2 6447  -2.963   2.056  11.281
 1152SOL     OW 6448   4.837  12.396   2.652
 1152SOL    HW1 6449   4.819  12.488   2.687
 1152SOL    HW2 6450   4.776  12.331   2.697
 1153SOL     OW 6451 -13.091  16.735  -2.515
 1153SOL    HW1 6452  -4.926  16.700  -2.558
 1153SOL    HW2 6453 -13.153  16.658  -2.498
 1154SOL     OW 6454  15.060  -0.086  -6.004
 1154SOL    HW1 6455  15.031  -0.051  -5.915
 1154SOL    HW2 6456  15.150  -0.050   2.053
 1155SOL     OW 6457  -1.380   1.402  -7.966
 1155SOL    HW1 6458  -1.358   1.304  -7.965
 1155SOL    HW2 6459  -1.329   1.448  -7.894
 1156SOL     OW 6460  -3.221   3.627  11.072
 1156SOL    HW1 6461  -3.260   3.719  11.075
 1156SOL    HW2 6462  -3.174  -4.471  11.159
 1157SOL     OW 6463   4.604   3.654   7.481
 1157SOL    HW1 6464   4.627   3.651   7.578
 1157SOL    HW2 6465   4.666   3.717   7.433
 1158SOL     OW 6466   6.661  -9.504  13.000
 1158SOL    HW1 6467   6.713  -9.586  13.025
 1158SOL    HW2 6468   6.684  -9.429  13.062
 1159SOL     OW 6469   5.837   0.010  10.495
 1159SOL    HW1 6470   5.770  -0.054  10.457
 1159SOL    HW2 6471   5.793   0.099  10.511
 1160SOL     OW 6472  16.835   1.279   2.046
 1160SOL    HW1 6473  16.839   1.189   2.087
 1160SOL    HW2 6474  16.888   1.280   1.961
 1161SOL     OW 6475   4.031  -3.715   1.944
 1161SOL    HW1 6476   4.056  -3.777   1.870
 1161SOL    HW2 6477   4.051  -3.758   2.032
 1162SOL     OW 6478 -11.284   6.769  -0.049
 1162SOL    HW1 6479 -11.231   6.845  -0.087
 1162SOL    HW2 6480 -11.380   6.779  -0.076
 1163SOL     OW 6481   8.350  -0.816   5.514
 1163SOL    HW1 6482   8.328  -0.786   5.421
 1163SOL    HW2 6483   8.445  -0.848   5.516
 1164SOL     OW 6484 -17.754 -13.193  -6.977
 1164SOL    HW1 6485 -17.732 -13.151  -6.889
 1164SOL    HW2 6486 -17.717 -13.137  -7.051
 1165SOL     OW 6487 -11.669  14.579  16.145
 1165SOL    HW1 6488 -11.612   6.418  16.127
 1165SOL    HW2 6489 -11.763   6.480  16.115
 1166SOL     OW 6490  18.260  17.492  -2.228
 1166SOL    HW1 6491  18.199   9.491  -2.225
 1166SOL    HW2 6492  18.219  17.415  -2.179
 1167SOL     OW 6493   3.642   5.101   3.885
 1167SOL    HW1 6494   3.666   5.025  12.027
 1167SOL    HW2 6495   3.622   5.182   3.940
 1168SOL     OW 6496   3.583  -2.369  -6.003
 1168SOL    HW1 6497   3.531  -2.452  -6.019
 1168SOL    HW2 6498  -4.520  -2.332  -5.913
 1169SOL     OW 6499   5.965   1.295  11.205
 1169SOL    HW1 6500   5.886   1.344  11.168
 1169SOL    HW2 6501   6.001   1.345  11.283
 1170SOL     OW 6502   3.992  13.006   3.964
 1170SOL    HW1 6503   3.952  12.917   3.942
 1170SOL    HW2 6504   3.987  13.066   3.884
 1171SOL     OW 6505 -22.440  -6.462  -1.678
 1171SOL    HW1 6506 -22.416  -6.365  -1.679
 1171SOL    HW2 6507 -22.395   1.573  -1.601
 1172SOL     OW 6508   0.605   6.931  -9.596
 1172SOL    HW1 6509   0.636   6.884  -9.513
 1172SOL    HW2 6510   0.598   6.866  -9.671
 1173SOL     OW 6511  -1.164   5.781   5.812
 1173SOL    HW1 6512  -1.254   5.738   5.801
 1173SOL    HW2 6513  -1.135   5.772   5.908
 1174SOL     OW 6514  -2.998   8.779 -14.985
 1174SOL    HW1 6515  -2.983   8.873 -14.957
 1174SOL    HW2 6516 -11.066   8.717 -14.907
 1175SOL     OW 6517  -3.597   5.394  -9.831
 1175SOL    HW1 6518  -3.552   5.305  -9.844
 1175SOL    HW2 6519  -3.529   5.463  -9.809
 1176SOL     OW 6520  11.772   6.071  -3.311
 1176SOL    HW1 6521  11.769  14.096   4.686
 1176SOL    HW2 6522  11.726   6.023 -11.317
 1177SOL     OW 6523  14.313  -2.562   9.713
 1177SOL    HW1 6524  14.281  -2.650   9.678
 1177SOL    HW2 6525  14.410  -2.569   9.735
 1178SOL     OW 6526   2.467   6.122   0.130
 1178SOL    HW1 6527   2.522   6.152   0.052
 1178SOL    HW2 6528   2.516   6.143   0.215
 1179SOL     OW 6529   3.962  -1.021   9.708
 1179SOL    HW1 6530   4.006  -1.080   9.775
 1179SOL    HW2 6531   3.941  -1.074   9.626
 1180SOL     OW 6532  11.314  -7.922  -4.246
 1180SOL    HW1 6533  11.274  -7.866  -4.174
 1180SOL    HW2 6534  11.259  -8.004  -4.260
 1181SOL     OW 6535   0.454  -0.057   2.527
 1181SOL    HW1 6536   0.402  -0.101   2.454
 1181SOL    HW2 6537   0.391  -0.014   2.591
 1182SOL     OW 6538   7.167  -5.772  21.358
 1182SOL    HW1 6539   7.110  -5.702  21.316
 1182SOL    HW2 6540   7.223  -5.730  21.430
 1183SOL     OW 6541   2.268  -8.711 -13.298
 1183SOL    HW1 6542   2.269  -0.712 -13.355
 1183SOL    HW2 6543   2.326  -0.644 -13.218
 1184SOL     OW 6544   1.450  -6.077  16.393
 1184SOL    HW1 6545   1.511  -6.124  16.330
 1184SOL    HW2 6546   1.471  -5.979  16.392
 1185SOL     OW 6547   7.717   9.076  10.635
 1185SOL    HW1 6548   7.749   9.170  10.622
 1185SOL    HW2 6549   7.791   9.021   2.593
 1186SOL     OW 6550   9.684  11.248  -5.278
 1186SOL    HW1 6551   9.672  11.344  -5.304
 1186SOL    HW2 6552   9.599  11.213  -5.239
 1187SOL     OW 6553  15.116   3.614  -3.030
 1187SOL    HW1 6554  15.209   3.581   5.032
 1187SOL    HW2 6555  15.081   3.571   5.134
 1188SOL     OW 6556  14.708  -9.909   8.383
 1188SOL    HW1 6557  14.770  -9.887   8.457
 1188SOL    HW2 6558  14.735  -9.860  16.380
 1189SOL     OW 6559   0.438   2.397  12.136
 1189SOL    HW1 6560   0.482   2.364  12.052
 1189SOL    HW2 6561   0.489  -5.605  12.171
 1190SOL     OW 6562  16.356  -1.700   6.763
 1190SOL    HW1 6563  16.432  -1.737   6.818
 1190SOL    HW2 6564   8.216  -1.775   6.733
 1191SOL     OW 6565  -5.813   8.957   3.518
 1191SOL    HW1 6566  -5.730   9.012   3.510
 1191SOL    HW2 6567  -5.788   8.861   3.533
 1192SOL     OW 6568   9.696  15.865  13.010
 1192SOL    HW1 6569   9.704  15.788  12.947
 1192SOL    HW2 6570   9.668  15.946  12.960
 1193SOL     OW 6571   9.885   7.778  14.541
 1193SOL    HW1 6572   9.931   7.853  14.493
 1193SOL    HW2 6573   9.853   7.711  14.474
 1194SOL     OW 6574   7.420  17.978  10.653
 1194SOL    HW1 6575   7.429  18.055  10.715
 1194SOL    HW2 6576   7.332  17.933  10.667
 1195SOL     OW 6577  -3.008  -1.840  12.480
 1195SOL    HW1 6578  -2.964  -1.855  12.391
 1195SOL    HW2 6579  -2.941  -1.809   4.465
 1196SOL     OW 6580  -1.285  -0.998  15.988
 1196SOL    HW1 6581  -1.239   7.012  16.043
 1196SOL    HW2 6582  -1.345  -0.944  16.047
 1197SOL     OW 6583  14.879   5.957   5.415
 1197SOL    HW1 6584  14.815   5.886   5.386
 1197SOL    HW2 6585   6.885   5.914  -2.637
 1198SOL     OW 6586   5.019   6.645   2.606
 1198SOL    HW1 6587   5.082   6.642   2.528
 1198SOL    HW2 6588   5.061   6.696   2.681
 1199SOL     OW 6589   2.793  10.694   5.489
 1199SOL    HW1 6590   2.726  10.734   5.551
 1199SOL    HW2 6591   2.818  10.760   5.418
 1200SOL     OW 6592 -10.279  11.966  -1.686
 1200SOL    HW1 6593 -10.378  11.970  -1.693
 1200SOL    HW2 6594 -10.245  11.887  -1.738
 1201SOL     OW 6595   4.825  10.215   3.560
 1201SOL    HW1 6596   4.772  18.238   3.497
 1201SOL    HW2 6597   4.907  10.249   3.514
 1202SOL     OW 6598  10.267  -0.287 -18.825
 1202SOL    HW1 6599  18.298  -0.369 -18.853
 1202SOL    HW2 6600   2.139  -0.244 -18.748
 1203SOL     OW 6601  -3.775  -4.723 -13.191
 1203SOL    HW1 6602  -3.854  -4.745 -13.247
 1203SOL    HW2 6603  -3.695  -4.773 -13.225
 1204SOL     OW 6604   4.421  -2.084 -15.079
 1204SOL    HW1 6605   4.496  -2.056 -15.019
 1204SOL    HW2 6606   4.442  -2.173 -15.119
 1205SOL     OW 6607   2.820  -2.238   6.244
 1205SOL    HW1 6608   2.820  -2.170   6.171
 1205SOL    HW2 6609   2.744  -2.221   6.306
 1206SOL     OW 6610   5.968  10.754  15.010
 1206SOL    HW1 6611   5.936  10.811  15.086
 1206SOL    HW2 6612   6.055  10.790  14.976
 1207SOL     OW 6613   6.802   1.908   2.607
 1207SOL    HW1 6614   6.866   1.984   2.614
 1207SOL    HW2 6615   6.851   1.821   2.610
 1208SOL     OW 6616  -7.403   4.738  -0.531
 1208SOL    HW1 6617  -7.443   4.647   7.544
 1208SOL    HW2 6618  -7.345   4.755  -0.611
 1209SOL     OW 6619   7.873  16.302 -11.310
 1209SOL    HW1 6620   7.844  16.211 -11.280
 1209SOL    HW2 6621   7.838  16.371 -11.247
 1210SOL     OW 6622  -2.113   2.213  10.190
 1210SOL    HW1 6623  -2.041   2.278  10.165
 1210SOL    HW2 6624  -2.080   2.153  10.263
 1211SOL     OW 6625   6.250  -0.224   7.570
 1211SOL    HW1 6626   6.222  -0.306  -0.562
 1211SOL    HW2 6627   6.337  -0.241   7.616
 1212SOL     OW 6628  -3.773  18.349   4.427
 1212SOL    HW1 6629  -3.708  18.283   4.466
 1212SOL    HW2 6630 -11.885  18.316   4.338
 1213SOL     OW 6631   2.776  -2.415   5.413
 1213SOL    HW1 6632   2.831  -2.413   5.497
 1213SOL    HW2 6633   2.693  -2.469  -2.652
 1214SOL     OW 6634   7.022  -1.187   5.057
 1214SOL    HW1 6635   6.929  -1.193   5.021
 1214SOL    HW2 6636  15.169  -1.212   4.986
 1215SOL     OW 6637   4.393   0.273  14.130
 1215SOL    HW1 6638   4.450   0.270  14.048
 1215SOL    HW2 6639   4.439   0.227  14.206
 1216SOL     OW 6640   7.479 -16.611  -7.202
 1216SOL    HW1 6641   7.505 -16.653  -7.289
 1216SOL    HW2 6642   7.380 -16.624  -7.188
 1217SOL     OW 6643  15.166   5.147  -5.533
 1217SOL    HW1 6644  15.068   5.151  -5.511
 1217SOL    HW2 6645  15.212   5.228  -5.497
 1218SOL     OW 6646   2.959  -5.300   4.847
 1218SOL    HW1 6647   3.041  -5.288   4.903
 1218SOL    HW2 6648   2.960  -5.390   4.804
 1219SOL     OW 6649   5.245   6.728   0.573
 1219SOL    HW1 6650   5.338   6.707   0.603
 1219SOL    HW2 6651   5.186   6.739   0.653
 1220SOL     OW 6652  -5.219  -3.273  -5.511
 1220SOL    HW1 6653  -5.313  -3.306  -5.524
 1220SOL    HW2 6654  -5.186  -3.233  -5.597
 1221SOL     OW 6655   5.785   8.358  -5.631
 1221SOL    HW1 6656  13.780   8.401  -5.660
 1221SOL    HW2 6657   5.840   8.424   2.500
 1222SOL     OW 6658  -1.716  15.676 -13.807
 1222SOL    HW1 6659  -1.800  15.693 -13.757
 1222SOL    HW2 6660  -1.736  15.619 -13.887
 1223SOL     OW 6661   5.748  -2.961   6.154
 1223SOL    HW1 6662   5.737  -3.056   6.125
 1223SOL    HW2 6663   5.737  -2.901   6.075
 1224SOL     OW 6664  -1.116   9.677  11.602
 1224SOL    HW1 6665  -9.294   9.698  11.608
 1224SOL    HW2 6666  -1.072   9.741  11.538
 1225SOL     OW 6667   1.482   6.227   4.709
 1225SOL    HW1 6668   1.420   6.292   4.664
 1225SOL    HW2 6669   1.493   6.146   4.652
 1226SOL     OW 6670  15.245   8.744  -2.743
 1226SOL    HW1 6671  15.255   8.660  -2.796
 1226SOL    HW2 6672  15.258   8.724  -2.646
 1227SOL     OW 6673   6.431  16.553   0.908
 1227SOL    HW1 6674   6.356  16.610   0.875
 1227SOL    HW2 6675   6.503  16.611   9.027
 1228SOL     OW 6676  -6.668   1.204   3.114
 1228SOL    HW1 6677  -6.705  -6.783   3.107
 1228SOL    HW2 6678  -6.687   1.154   3.030
 1229SOL     OW 6679  -1.479  13.512   6.474
 1229SOL    HW1 6680  -9.462  13.504   6.456
 1229SOL    HW2 6681  -9.606  13.429   6.444
 1230SOL     OW 6682   6.960   4.183  10.601
 1230SOL    HW1 6683   6.862   4.167  18.666
 1230SOL    HW2 6684   6.975   4.281  18.693
 1231SOL     OW 6685 -15.587   0.653   3.095
 1231SOL    HW1 6686 -15.600   0.555   3.112
 1231SOL    HW2 6687 -15.669   0.703   3.124
 1232SOL     OW 6688  16.584   5.258   4.778
 1232SOL    HW1 6689  16.681   5.244   4.756
 1232SOL    HW2 6690  16.546   5.329   4.717
 1233SOL     OW 6691   9.585  -1.373   3.965
 1233SOL    HW1 6692   9.566  -1.312   4.041
 1233SOL    HW2 6693   1.554  -1.453   3.997
 1234SOL     OW 6694   2.345   3.526   2.395
 1234SOL    HW1 6695   2.320   3.515   2.491
 1234SOL    HW2 6696   2.403  -4.473   2.385
 1235SOL     OW 6697   7.511   3.250  -8.412
 1235SOL    HW1 6698   7.555   3.295  -8.335
 1235SOL    HW2 6699   7.463   3.318  -8.468
 1236SOL     OW 6700  13.865  11.660   7.306
 1236SOL    HW1 6701   5.717  11.596   7.344
 1236SOL    HW2 6702  13.956  11.634   7.335
 1237SOL     OW 6703   0.028   9.416  -1.570
 1237SOL    HW1 6704   0.094   9.467  -1.625
 1237SOL    HW2 6705   0.050   9.319  -1.571
 1238SOL     OW 6706  -4.196  16.323   7.639
 1238SOL    HW1 6707  -4.130  16.353   7.707
 1238SOL    HW2 6708 -12.230  16.271   7.567
 1239SOL     OW 6709  12.034   2.993   5.082
 1239SOL    HW1 6710  11.988   3.039  13.238
 1239SOL    HW2 6711  12.036   2.894   5.098
 1240SOL     OW 6712   9.190 -10.678   4.737
 1240SOL    HW1 6713   9.170  -2.597   4.835
 1240SOL    HW2 6714   9.289 -10.673   4.723
 1241SOL     OW 6715  14.457  10.480   8.508
 1241SOL    HW1 6716   6.371  10.386   8.475
 1241SOL    HW2 6717   6.326  10.488  16.674
 1242SOL     OW 6718  -7.966   2.475  -0.874
 1242SOL    HW1 6719  -8.051   2.484  -0.822
 1242SOL    HW2 6720  -7.889   2.478  -0.810
 1243SOL     OW 6721   2.054  -5.701   7.500
 1243SOL    HW1 6722   2.146  -5.692   7.539
 1243SOL    HW2 6723   1.986  -5.697  -0.508
 1244SOL     OW 6724  -5.263  -7.138   3.209
 1244SOL    HW1 6725  -5.220  -7.221   3.244
 1244SOL    HW2 6726  -5.302   0.924   3.118
 1245SOL     OW 6727  12.592  -1.165   4.290
 1245SOL    HW1 6728  12.667  -1.104   4.312
 1245SOL    HW2 6729  12.561  -1.147   4.196
 1246SOL     OW 6730   6.640   6.619   3.587
 1246SOL    HW1 6731  14.691   6.603   3.493
 1246SOL    HW2 6732  14.732   6.532   3.634
 1247SOL     OW 6733   8.832   9.747   8.859
 1247SOL    HW1 6734   8.828   9.772   0.681
 1247SOL    HW2 6735   8.919   9.702   8.879
 1248SOL     OW 6736 -11.810  -5.638  13.409
 1248SOL    HW1 6737 -11.780  -5.658  13.316
 1248SOL    HW2 6738 -11.853  -5.720  13.449
 1249SOL     OW 6739 -10.747   7.167   4.592
 1249SOL    HW1 6740 -10.813   7.136   4.661
 1249SOL    HW2 6741 -10.668  -0.873   4.638
 1250SOL     OW 6742   8.335  -3.138   1.435
 1250SOL    HW1 6743   8.330  -3.100   1.342
 1250SOL    HW2 6744   0.309  -3.222   1.433
 1251SOL     OW 6745  -2.739  17.280  -0.022
 1251SOL    HW1 6746  -2.762  17.366  -0.067
 1251SOL    HW2 6747  -2.656  17.291   0.032
 1252SOL     OW 6748   5.464  16.227   2.285
 1252SOL    HW1 6749   5.435   8.176   2.376
 1252SOL    HW2 6750   5.506  16.136   2.292
 1253SOL     OW 6751   4.949   9.962   1.763
 1253SOL    HW1 6752   4.943  10.053   1.804
 1253SOL    HW2 6753   5.030   9.915   1.798
 1254SOL     OW 6754  15.909   8.387  -8.158
 1254SOL    HW1 6755  15.810   8.377  -8.161
 1254SOL    HW2 6756  15.933   8.481  -0.052
 1255SOL     OW 6757   1.885 -13.182   3.506
 1255SOL    HW1 6758   1.829 -13.104   3.530
 1255SOL    HW2 6759   1.945 -13.205   3.583
 1256SOL     OW 6760   7.933   6.685   9.747
 1256SOL    HW1 6761   7.850   6.725   9.709
 1256SOL    HW2 6762   8.007  14.772   9.680
 1257SOL     OW 6763   9.738   3.529   5.598
 1257SOL    HW1 6764   9.667  -4.482   5.581
 1257SOL    HW2 6765   9.792   3.516   5.514
 1258SOL     OW 6766   6.873 -11.146  -0.904
 1258SOL    HW1 6767  -1.184 -11.226  -0.849
 1258SOL    HW2 6768  -1.247  -2.995  -0.846
 1259SOL     OW 6769   4.452   0.575   4.657
 1259SOL    HW1 6770   4.469   0.554   4.754
 1259SOL    HW2 6771   4.538   0.589  -3.470
 1260SOL     OW 6772  -1.758   5.378   5.681
 1260SOL    HW1 6773  -1.660   5.396   5.672
 1260SOL    HW2 6774  -1.789   5.405   5.773
 1261SOL     OW 6775  -1.606  -2.658   7.799
 1261SOL    HW1 6776  -1.574  -2.734   7.856
 1261SOL    HW2 6777  -1.696  -2.679   7.762
 1262SOL     OW 6778  -5.154  16.151  12.456
 1262SOL    HW1 6779  -5.162  16.237  12.507
 1262SOL    HW2 6780  -5.154  16.171  12.358
 1263SOL     OW 6781   8.562   0.073  -8.959
 1263SOL    HW1 6782   8.533  -8.081  -8.898
 1263SOL    HW2 6783  -7.673   0.097  -9.021
 1264SOL     OW 6784  -2.014  -5.740   0.896
 1264SOL    HW1 6785  -2.096  -5.715  -7.133
 1264SOL    HW2 6786  -1.935  -5.692   0.934
 1265SOL     OW 6787   0.629  -1.642   4.446
 1265SOL    HW1 6788   8.668  -1.558   4.480
 1265SOL    HW2 6789   0.687  -1.621   4.367
 1266SOL     OW 6790  -2.317   1.821  -2.623
 1266SOL    HW1 6791  -2.415   1.815  -2.610
 1266SOL    HW2 6792   5.809   1.829 -10.615
 1267SOL     OW 6793   3.750   7.824  -1.084
 1267SOL    HW1 6794   3.658   7.843  -1.119
 1267SOL    HW2 6795   3.744   7.790  -0.990
 1268SOL     OW 6796  -4.892   4.901   2.816
 1268SOL    HW1 6797  -4.796   4.873   2.815
 1268SOL    HW2 6798  -4.949  -3.256   2.788
 1269SOL     OW 6799   5.988   1.932  -3.010
 1269SOL    HW1 6800   5.932   1.928  -3.093
 1269SOL    HW2 6801   6.044   2.015  -3.012
 1270SOL     OW 6802  13.288  -3.147   5.180
 1270SOL    HW1 6803  21.359  -3.214   5.255
 1270SOL    HW2 6804  13.209  -3.155   5.119
 1271SOL     OW 6805   0.601  -4.929  -2.068
 1271SOL    HW1 6806   0.695  -4.950  -2.094
 1271SOL    HW2 6807   0.572  -4.844  -2.112
 1272SOL     OW 6808   1.424   5.483   9.514
 1272SOL    HW1 6809   1.360   5.407   9.521
 1272SOL    HW2 6810   1.379   5.560   9.467
 1273SOL     OW 6811   3.629   1.433   7.961
 1273SOL    HW1 6812   3.629   1.420   8.060
 1273SOL    HW2 6813   3.631   1.345   7.916
 1274SOL     OW 6814   0.860  -8.623   0.809
 1274SOL    HW1 6815   0.908  -8.595   8.807
 1274SOL    HW2 6816   0.795  -8.696   0.787
 1275SOL     OW 6817  -0.140  -1.814   6.517
 1275SOL    HW1 6818  -0.132  -1.870   6.435
 1275SOL    HW2 6819  -0.185  -1.728   6.494
 1276SOL     OW 6820  -7.157   5.620  -3.102
 1276SOL    HW1 6821  -7.174   5.718  -3.097
 1276SOL    HW2 6822  -7.063   5.601  -3.076
 1277SOL     OW 6823   2.870  11.151 -12.019
 1277SOL    HW1 6824   2.813  11.222 -11.978
 1277SOL    HW2 6825   2.916  11.100 -11.947
 1278SOL     OW 6826   7.304   7.870   3.038
 1278SOL    HW1 6827   7.394   7.907   3.057
 1278SOL    HW2 6828   7.309   7.770   3.039
 1279SOL     OW 6829   3.943  12.368  -0.032
 1279SOL    HW1 6830   3.917  12.277  -0.001
 1279SOL    HW2 6831   4.023  12.362  -0.092
 1280SOL     OW 6832  11.494   9.984   9.184
 1280SOL    HW1 6833  11.396  10.002   1.099
 1280SOL    HW2 6834  19.604   9.943   9.098
 1281SOL     OW 6835  16.178   8.143  11.354
 1281SOL    HW1 6836  16.207   8.172  11.263
 1281SOL    HW2 6837  16.129   8.218  11.399
 1282SOL     OW 6838  12.606   6.426   4.106
 1282SOL    HW1 6839   4.489   6.518  -3.963
 1282SOL    HW2 6840  12.630   6.389   4.196
 1283SOL     OW 6841   2.424   1.346  -1.648
 1283SOL    HW1 6842   2.333   1.384  -1.629
 1283SOL    HW2 6843   2.460   1.302  -1.566
 1284SOL     OW 6844  11.035   1.457   5.467
 1284SOL    HW1 6845  11.042  -6.532  -2.570
 1284SOL    HW2 6846  11.114   1.402   5.494
 1285SOL     OW 6847  -0.962   3.640  15.904
 1285SOL    HW1 6848  -0.969   3.541  15.919
 1285SOL    HW2 6849  -1.045   3.672  15.858
 1286SOL     OW 6850  -6.685   8.196   3.650
 1286SOL    HW1 6851  -6.690   8.156   3.558
 1286SOL    HW2 6852   1.312   8.173   3.701
 1287SOL     OW 6853   9.371  -5.683  -1.925
 1287SOL    HW1 6854   9.461  -5.673  -1.967
 1287SOL    HW2 6855   9.308  -5.723   6.090
 1288SOL     OW 6856  -8.101   4.447   4.523
 1288SOL    HW1 6857  -8.121   4.504   4.603
 1288SOL    HW2 6858  -8.179   4.451   4.460
 1289SOL     OW 6859   5.519   4.419  15.190
 1289SOL    HW1 6860   5.612   4.384  15.180
 1289SOL    HW2 6861   5.489   4.408  15.284
 1290SOL     OW 6862  -2.837   9.628  -3.364
 1290SOL    HW1 6863  -2.904   9.573  -3.415
 1290SOL    HW2 6864  -2.786   9.568  -3.302
 1291SOL     OW 6865  14.490   0.430   5.031
 1291SOL    HW1 6866  14.435  -7.594   5.091
 1291SOL    HW2 6867  14.509   0.343   5.076
 1292SOL     OW 6868   7.939  -7.514  17.089
 1292SOL    HW1 6869  -0.076  -7.526  17.164
 1292SOL    HW2 6870   7.958 -15.661  17.017
 1293SOL     OW 6871   3.685  11.961   2.653
 1293SOL    HW1 6872   3.707  11.877   2.702
 1293SOL    HW2 6873   3.722  12.039   2.702
 1294SOL     OW 6874  -1.734   1.758   1.986
 1294SOL    HW1 6875  -1.667   1.798   2.048
 1294SOL    HW2 6876   6.346   1.659   1.995
 1295SOL     OW 6877  19.254   2.927   1.817
 1295SOL    HW1 6878  19.346   2.889   1.816
 1295SOL    HW2 6879  19.201   2.890   1.741
 1296SOL     OW 6880  12.929   1.021   1.299
 1296SOL    HW1 6881  12.864   0.966   1.351
 1296SOL    HW2 6882  12.910  -7.067   1.202
 1297SOL     OW 6883   1.604  -7.071   6.041
 1297SOL    HW1 6884   9.636  -7.071   5.954
 1297SOL    HW2 6885   9.624  -7.105   6.113
 1298SOL     OW 6886   0.064  -9.988  -1.428
 1298SOL    HW1 6887   8.063  -9.948   6.610
 1298SOL    HW2 6888   8.152 -10.084  -1.454
 1299SOL     OW 6889   0.920   9.889   3.584
 1299SOL    HW1 6890   0.899   9.974   3.632
 1299SOL    HW2 6891   0.990   9.906   3.515
 1300SOL     OW 6892  -6.603  -5.559  -5.516
 1300SOL    HW1 6893  -6.508  -5.574  -5.489
 1300SOL    HW2 6894  -6.653  -5.518  -5.439
 1301SOL     OW 6895  -4.109  -0.131   0.506
 1301SOL    HW1 6896  -4.124  -0.037   0.537
 1301SOL    HW2 6897  -4.172  -0.192   0.555
 1302SOL     OW 6898  10.657   6.330   7.430
 1302SOL    HW1 6899  10.662   6.230   7.433
 1302SOL    HW2 6900  10.708   6.369  -0.575
 1303SOL     OW 6901   5.542   9.749  12.738
 1303SOL    HW1 6902   5.558   9.651  12.738
 1303SOL    HW2 6903   5.493   9.774  12.654
 1304SOL     OW 6904   7.410   7.673   5.775
 1304SOL    HW1 6905   7.459   7.725   5.705
 1304SOL    HW2 6906   7.409   7.577   5.749
 1305SOL     OW 6907   8.291  -0.234  -0.935
 1305SOL    HW1 6908   0.181  -0.329  -0.930
 1305SOL    HW2 6909   8.363  -0.219  -0.867
 1306SOL     OW 6910   1.941  -9.418  15.047
 1306SOL    HW1 6911   1.905  -9.342  15.100
 1306SOL    HW2 6912   1.989  -9.481  15.109
 1307SOL     OW 6913  -0.329  -1.153   1.972
 1307SOL    HW1 6914  -0.380  -1.206   1.905
 1307SOL    HW2 6915  -0.377  -1.068   1.992
 1308SOL     OW 6916  11.154  18.039   8.374
 1308SOL    HW1 6917  11.055  18.042   8.362
 1308SOL    HW2 6918  11.199  18.085   8.298
 1309SOL     OW 6919  -3.573   0.304   3.865
 1309SOL    HW1 6920  -3.641   0.347   3.925
 1309SOL    HW2 6921  -3.484   0.346   3.882
 1310SOL     OW 6922  -7.317  14.200   0.899
 1310SOL    HW1 6923  -7.249  14.273   0.914
 1310SOL    HW2 6924  -7.390  14.210   0.966
 1311SOL     OW 6925   7.887   6.064   1.345
 1311SOL    HW1 6926   7.888   6.012   1.431
 1311SOL    HW2 6927   7.806   6.039   1.292
 1312SOL     OW 6928   2.541  13.692  17.362
 1312SOL    HW1 6929   2.559  13.610  17.416
 1312SOL    HW2 6930   2.469  13.746  17.408
 1313SOL     OW 6931  -5.400   6.578   3.796
 1313SOL    HW1 6932  -5.474   6.527   3.839
 1313SOL    HW2 6933  -5.312   6.543   3.829
 1314SOL     OW 6934   3.354   8.571 -14.793
 1314SOL    HW1 6935   3.341   8.503 -14.865
 1314SOL    HW2 6936   3.281   0.559 -14.798
 1315SOL     OW 6937   7.115   9.517  -7.315
 1315SOL    HW1 6938   7.030   9.567  -7.334
 1315SOL    HW2 6939  -0.958   9.501  -7.217
 1316SOL     OW 6940  12.715   7.165   2.650
 1316SOL    HW1 6941   4.632   7.073   2.688
 1316SOL    HW2 6942  12.692   7.231   2.721
 1317SOL     OW 6943 -13.485  -2.708   8.296
 1317SOL    HW1 6944 -13.464  -2.642   8.369
 1317SOL    HW2 6945 -13.403  -2.761   8.275
 1318SOL     OW 6946  -4.714  -1.508   3.912
 1318SOL    HW1 6947  -4.743  -1.566   3.988
 1318SOL    HW2 6948  -4.686  -1.566   3.835
 1319SOL     OW 6949 -10.311  -1.147  -2.355
 1319SOL    HW1 6950 -10.360   6.874  -2.290
 1319SOL    HW2 6951 -10.366   6.944  -2.438
 1320SOL     OW 6952  -2.217   6.421   7.520
 1320SOL    HW1 6953  -2.122   6.397   7.501
 1320SOL    HW2 6954  -2.252   6.364   7.594
 1321SOL     OW 6955   7.142   7.188   6.849
 1321SOL    HW1 6956   7.095   7.277   6.847
 1321SOL    HW2 6957   7.224   7.196   6.905
 1322SOL     OW 6958  20.850  -0.347 -11.064
 1322SOL    HW1 6959  20.916  -0.417 -11.093
 1322SOL    HW2 6960  20.855  -0.336 -10.964
 1323SOL     OW 6961  -6.817  12.056   5.061
 1323SOL    HW1 6962  -6.822  12.134   5.123
 1323SOL    HW2 6963  -6.789  11.975   5.113
 1324SOL     OW 6964   3.684   2.518  -1.884
 1324SOL    HW1 6965   3.598   2.475  -1.911
 1324SOL    HW2 6966   3.722   2.568  -1.962
 1325SOL     OW 6967  22.896   6.597  10.190
 1325SOL    HW1 6968  22.963   6.553  10.130
 1325SOL    HW2 6969  22.813   6.616  10.137
 1326SOL     OW 6970   2.477   2.146   3.074
 1326SOL    HW1 6971  -5.663   2.154   2.994
 1326SOL    HW2 6972   2.495   2.049   3.091
 1327SOL     OW 6973   2.472  -7.794   2.452
 1327SOL    HW1 6974   2.563  -7.809   2.412
 1327SOL    HW2 6975   2.462  -7.696   2.473
 1328SOL     OW 6976   1.398   0.551  -5.040
 1328SOL    HW1 6977   1.310   0.589  -5.067
 1328SOL    HW2 6978   1.438   0.501  -5.117
 1329SOL     OW 6979   6.467   7.341  11.483
 1329SOL    HW1 6980   6.384   7.313  11.436
 1329SOL    HW2 6981   6.524   7.396  11.421
 1330SOL     OW 6982   5.602   2.329  12.059
 1330SOL    HW1 6983   5.561   2.340  12.150
 1330SOL    HW2 6984   5.598   2.233  12.032
 1331SOL     OW 6985 -10.180   9.379  -3.918
 1331SOL    HW1 6986 -10.168   9.290  -3.873
 1331SOL    HW2 6987 -10.263   9.377  -3.973
 1332SOL     OW 6988   5.155  -2.788  -8.231
 1332SOL    HW1 6989   5.208  -2.715  -8.187
 1332SOL    HW2 6990   5.095  -2.830  -8.163
 1333SOL     OW 6991   0.911   8.952  -6.571
 1333SOL    HW1 6992   0.899   8.875  -6.509
 1333SOL    HW2 6993   0.825   8.972  -6.617
 1334SOL     OW 6994  -4.304  -6.661  13.088
 1334SOL    HW1 6995  -4.240  -6.584  13.086
 1334SOL    HW2 6996  -4.254  -6.747  13.093
 1335SOL     OW 6997   1.806   1.368  -3.412
 1335SOL    HW1 6998   1.843   1.387   4.759
 1335SOL    HW2 6999   1.706   1.367   4.673
 1336SOL     OW 7000   9.303  11.132   3.483
 1336SOL    HW1 7001   9.324  11.125   3.580
 1336SOL    HW2 7002   9.210  11.167   3.471
 1337SOL     OW 7003  -7.214 -11.603   3.267
 1337SOL    HW1 7004  -7.133 -11.593   3.209
 1337SOL    HW2 7005  -7.257 -11.514   3.279
 1338SOL     OW 7006  16.961   9.297  -0.091
 1338SOL    HW1 7007  16.964   9.244  -0.006
 1338SOL    HW2 7008  16.873   9.285  -0.135
 1339SOL     OW 7009  20.691  -0.446   8.516
 1339SOL    HW1 7010  20.660  -0.378   8.581
 1339SOL    HW2 7011  20.655  -0.536   0.459
 1340SOL     OW 7012   1.277   3.655   2.751
 1340SOL    HW1 7013   1.215   3.732   2.744
 1340SOL    HW2 7014   1.241   3.589   2.817
 1341SOL     OW 7015   4.956   1.154   6.185
 1341SOL    HW1 7016   4.962   1.223   6.113
 1341SOL    HW2 7017   4.862   1.146   6.217
 1342SOL     OW 7018  -2.686  10.120  -2.518
 1342SOL    HW1 7019  -2.785  10.120  -2.533
 1342SOL    HW2 7020  -2.662  10.189   5.632
 1343SOL     OW 7021  -8.724   6.203   9.895
 1343SOL    HW1 7022  -8.672   6.207   9.980
 1343SOL    HW2 7023  -8.660   6.207   9.817
 1344SOL     OW 7024  10.235  -5.684  18.548
 1344SOL    HW1 7025   2.161  -5.588  18.522
 1344SOL    HW2 7026  10.321  -5.731  18.530
 1345SOL     OW 7027   3.571   9.419  -3.629
 1345SOL    HW1 7028   3.624   9.388  -3.550
 1345SOL    HW2 7029   3.522   9.502  -3.605
 1346SOL     OW 7030   3.623  -2.437   3.387
 1346SOL    HW1 7031   3.603  -2.348   3.429
 1346SOL    HW2 7032   3.572  -2.509   3.434
 1347SOL     OW 7033  -0.071  -0.951  -1.441
 1347SOL    HW1 7034  -0.144  -1.013  -1.468
 1347SOL    HW2 7035  -0.105  -0.857  -1.442
 1348SOL     OW 7036  -3.481  15.874   7.951
 1348SOL    HW1 7037  -3.446  15.841   7.863
 1348SOL    HW2 7038  -3.446  15.816  -0.056
 1349SOL     OW 7039  -6.785   4.553  -4.591
 1349SOL    HW1 7040  -6.799   4.459  -4.561
 1349SOL    HW2 7041  -6.832   4.615  -4.529
 1350SOL     OW 7042  -2.753   0.022   4.023
 1350SOL    HW1 7043  -2.779   0.081   3.947
 1350SOL    HW2 7044  -2.824  -0.046   4.038
 1351SOL     OW 7045  15.390  18.798   1.604
 1351SOL    HW1 7046  15.429  18.884   1.571
 1351SOL    HW2 7047  15.302  18.817   1.648
 1352SOL     OW 7048  -1.707   9.548  -3.079
 1352SOL    HW1 7049  -1.658   9.574  -2.996
 1352SOL    HW2 7050  -1.800   9.519  -3.056
 1353SOL     OW 7051  11.090  -2.524   2.476
 1353SOL    HW1 7052  10.994  -2.501   2.459
 1353SOL    HW2 7053  11.132  -2.454   2.533
 1354SOL     OW 7054   1.761   1.890   6.054
 1354SOL    HW1 7055   1.804   1.932   5.975
 1354SOL    HW2 7056   1.662   1.894   6.045
 1355SOL     OW 7057   3.141  12.535   3.989
 1355SOL    HW1 7058   3.121  12.483   4.072
 1355SOL    HW2 7059   3.171  12.473   3.917
 1356SOL     OW 7060  15.050  -2.273   1.168
 1356SOL    HW1 7061  15.011  -2.211   1.236
 1356SOL    HW2 7062  15.037  -2.368   1.197
 1357SOL     OW 7063  -1.231   2.026   5.470
 1357SOL    HW1 7064  -1.178   2.108   5.450
 1357SOL    HW2 7065  -1.242   1.972   5.387
 1358SOL     OW 7066   6.145   6.038   5.172
 1358SOL    HW1 7067   6.063   5.986   5.149
 1358SOL    HW2 7068   6.219   5.975   5.195
 1359SOL     OW 7069  -0.512  12.672  -0.797
 1359SOL    HW1 7070  -0.586  12.739  -0.807
 1359SOL    HW2 7071  -0.540  12.601  -0.731
 1360SOL     OW 7072   6.192  -2.987 -11.411
 1360SOL    HW1 7073   6.144  -3.018 -11.329
 1360SOL    HW2 7074   6.178  -3.054 -11.484
 1361SOL     OW 7075  -4.630   2.395   3.100
 1361SOL    HW1 7076  -4.624   2.465   3.029
 1361SOL    HW2 7077   3.430   2.438   3.188
 1362SOL     OW 7078   3.586   8.042   9.185
 1362SOL    HW1 7079   3.516   7.982   9.148
 1362SOL    HW2 7080   3.593   8.124   9.129
 1363SOL     OW 7081   6.292  -6.267  -4.772
 1363SOL    HW1 7082   6.377  -6.216  -4.758
 1363SOL    HW2 7083   6.258  -6.250  -4.865
 1364SOL     OW 7084  10.081   7.879   3.104
 1364SOL    HW1 7085  10.128   7.793   3.125
 1364SOL    HW2 7086  10.143   7.942   3.058
 1365SOL     OW 7087  12.930   5.786  -9.857
 1365SOL    HW1 7088  12.951   5.785  -1.875
 1365SOL    HW2 7089  12.999   5.734  -9.807
 1366SOL     OW 7090  13.697   5.785   7.240
 1366SOL    HW1 7091   5.561   5.863   7.268
 1366SOL    HW2 7092  13.708   5.722   7.316
 1367SOL     OW 7093   9.094   9.970  -0.701
 1367SOL    HW1 7094   9.088   9.999  -0.797
 1367SOL    HW2 7095   9.070  10.046  -0.642
 1368SOL     OW 7096   2.426   4.549   8.784
 1368SOL    HW1 7097   2.466   4.460   0.682
 1368SOL    HW2 7098   2.479   4.621   8.739
 1369SOL     OW 7099   6.560   7.883   2.876
 1369SOL    HW1 7100   6.594   7.798  10.918
 1369SOL    HW2 7101   6.517   7.864   2.964
 1370SOL     OW 7102  -4.731  18.804   5.007
 1370SOL    HW1 7103  -4.690  18.723   4.964
 1370SOL    HW2 7104  -4.662  18.875   5.018
 1371SOL     OW 7105  -9.079  10.472  -0.645
 1371SOL    HW1 7106  -9.110   2.382  -0.551
 1371SOL    HW2 7107  -9.034  10.388  -0.674
 1372SOL     OW 7108   5.607  -6.539  10.378
 1372SOL    HW1 7109   5.686  -6.495  10.335
 1372SOL    HW2 7110  13.715  -6.577  10.467
 1373SOL     OW 7111  -6.624  11.309   1.658
 1373SOL    HW1 7112  -6.630  11.337   1.754
 1373SOL    HW2 7113  -6.696  11.242   1.639
 1374SOL     OW 7114   6.478   0.483   5.975
 1374SOL    HW1 7115   6.378   0.480   5.967
 1374SOL    HW2 7116   6.510   0.399   6.019
 1375SOL     OW 7117   0.935  -0.802  10.908
 1375SOL    HW1 7118   0.837  -0.821  10.911
 1375SOL    HW2 7119   0.981  -0.854   2.899
 1376SOL     OW 7120  -1.544   9.144  30.750
 1376SOL    HW1 7121  -1.556   9.079  30.825
 1376SOL    HW2 7122  -1.470   9.207  30.772
 1377SOL     OW 7123   7.224  -3.684  -0.071
 1377SOL    HW1 7124   7.127  -3.673  -0.095
 1377SOL    HW2 7125   7.258  -3.600  -0.029
 1378SOL     OW 7126   5.654   2.088  12.383
 1378SOL    HW1 7127   5.580   2.099  12.317
 1378SOL    HW2 7128   5.736   2.055  12.336
 1379SOL     OW 7129  -0.295   1.409 -16.181
 1379SOL    HW1 7130  -0.286   1.450 -16.090
 1379SOL    HW2 7131  -8.374   1.481 -16.251
 1380SOL     OW 7132   3.981   4.144  17.171
 1380SOL    HW1 7133   3.963   4.059  17.122
 1380SOL    HW2 7134   4.066   4.185  17.137
 1381SOL     OW 7135  -7.265  -0.727  13.442
 1381SOL    HW1 7136  -7.167   7.356  13.423
 1381SOL    HW2 7137  -7.285   7.412  13.520
 1382SOL     OW 7138  -0.982  -2.596  12.095
 1382SOL    HW1 7139  -0.962  -2.587  11.998
 1382SOL    HW2 7140  -1.030  -2.514  12.127
 1383SOL     OW 7141   1.602  -5.879  -4.825
 1383SOL    HW1 7142   1.519  -5.822  -4.828
 1383SOL    HW2 7143   1.681  -5.823  -4.848
 1384SOL     OW 7144   6.944   2.207  -2.764
 1384SOL    HW1 7145  15.101   2.215  -2.829
 1384SOL    HW2 7146   6.857   2.210  -2.814
 1385SOL     OW 7147  19.722  10.728   5.535
 1385SOL    HW1 7148  19.684  10.675   5.460
 1385SOL    HW2 7149  11.624  10.681   5.621
 1386SOL     OW 7150   3.992   0.297  12.348
 1386SOL    HW1 7151  12.131   0.219  12.324
 1386SOL    HW2 7152   3.911   0.298  12.288
 1387SOL     OW 7153   4.211  -1.390  -5.754
 1387SOL    HW1 7154   4.230  -1.465  -5.817
 1387SOL    HW2 7155   4.196  -1.306  -5.806
 1388SOL     OW 7156   0.970   8.974  -9.286
 1388SOL    HW1 7157   0.963   9.065  -1.167
 1388SOL    HW2 7158   0.979   8.980  -9.385
 1389SOL     OW 7159   7.557   7.359  14.774
 1389SOL    HW1 7160   7.635   7.398  14.823
 1389SOL    HW2 7161   7.538   7.267   6.728
 1390SOL     OW 7162  15.916  11.937   9.173
 1390SOL    HW1 7163  15.833  11.924   9.119
 1390SOL    HW2 7164  15.897  11.996   9.251
 1391SOL     OW 7165   0.069  -8.436  -7.393
 1391SOL    HW1 7166   0.045  -8.501  -7.321
 1391SOL    HW2 7167   8.224  -0.297  -7.361
 1392SOL     OW 7168  12.788  -8.150   3.235
 1392SOL    HW1 7169  12.850  -8.187   3.304
 1392SOL    HW2 7170  12.829  -8.070   3.192
 1393SOL     OW 7171   0.362  -0.042  -2.513
 1393SOL    HW1 7172   0.336  -0.014  -2.605
 1393SOL    HW2 7173   0.382  -8.042  -2.458
 1394SOL     OW 7174  11.028   1.405   3.986
 1394SOL    HW1 7175  11.079   1.483   3.950
 1394SOL    HW2 7176  10.931   1.427   3.988
 1395SOL     OW 7177  -2.990  18.289  -3.025
 1395SOL    HW1 7178  -3.039  18.318  -2.943
 1395SOL    HW2 7179 -11.009  18.214  -3.003
 1396SOL     OW 7180  -1.119  -5.148   5.887
 1396SOL    HW1 7181  -1.025  -5.151  -2.160
 1396SOL    HW2 7182  -1.180  -5.197   5.950
 1397SOL     OW 7183   8.092   7.664   6.432
 1397SOL    HW1 7184   8.032   7.591   6.465
 1397SOL    HW2 7185   8.187   7.633   6.434
 1398SOL     OW 7186  -6.372 -10.232   0.000
 1398SOL    HW1 7187  -6.309 -10.307   0.020
 1398SOL    HW2 7188  -6.465 -10.269  -0.008
 1399SOL     OW 7189  -2.701   0.964  10.571
 1399SOL    HW1 7190  -2.721  -7.028  10.613
 1399SOL    HW2 7191  -2.728   0.966  10.475
 1400SOL     OW 7192   0.417  16.267   6.378
 1400SOL    HW1 7193   0.501  16.244   6.427
 1400SOL    HW2 7194   0.366  16.336  14.509
 1401SOL     OW 7195  -2.977   4.424   8.344
 1401SOL    HW1 7196   5.156   4.384   8.419
 1401SOL    HW2 7197  -3.035   4.354   8.303
 1402SOL     OW 7198  16.579  11.759  12.795
 1402SOL    HW1 7199  16.632  19.891  12.728
 1402SOL    HW2 7200  16.491  11.733  12.755
 1403SOL     OW 7201   6.008  14.536  -6.563
 1403SOL    HW1 7202   6.102  14.517  -6.590
 1403SOL    HW2 7203   5.971  14.610  -6.619
 1404SOL     OW 7204   6.078   4.240   3.891
 1404SOL    HW1 7205   6.140   4.181   3.943
 1404SOL    HW2 7206   6.090   4.335   3.919
 1405SOL     OW 7207   3.656   6.654   4.645
 1405SOL    HW1 7208   3.717   6.626   4.719
 1405SOL    HW2 7209   3.711   6.680   4.565
 1406SOL     OW 7210   6.262  -8.735   5.124
 1406SOL    HW1 7211   6.302  -8.665   5.183
 1406SOL    HW2 7212   6.219  -8.691   5.045
 1407SOL     OW 7213  -0.840   1.627   6.642
 1407SOL    HW1 7214  -0.930   1.596   6.610
 1407SOL    HW2 7215  -0.769   1.588   6.584
 1408SOL     OW 7216  -9.837   2.088  -8.808
 1408SOL    HW1 7217  -9.843   2.046  -8.718
 1408SOL    HW2 7218  -9.746   2.126  -8.822
 1409SOL     OW 7219   1.992  -6.207  20.487
 1409SOL    HW1 7220   1.976  -6.136  20.556
 1409SOL    HW2 7221   1.910  -6.219  20.431
 1410SOL     OW 7222  22.529   3.727   2.980
 1410SOL    HW1 7223  22.568   3.790   3.048
 1410SOL    HW2 7224  30.626   3.763   2.888
 1411SOL     OW 7225   1.363   4.361   2.511
 1411SOL    HW1 7226   1.401   4.454   2.506
 1411SOL    HW2 7227   1.326   4.335   2.422
 1412SOL     OW 7228  17.254  -4.047  11.337
 1412SOL    HW1 7229  17.278  -4.139  11.370
 1412SOL    HW2 7230  17.155  -4.038  11.336
 1413SOL     OW 7231   6.426  -0.690   7.565
 1413SOL    HW1 7232   6.493   7.463   7.551
 1413SOL    HW2 7233   6.470  -0.779   7.550
 1414SOL     OW 7234  16.085  12.568   7.052
 1414SOL    HW1 7235  16.086   4.413   7.119
 1414SOL    HW2 7236  16.091  12.530   6.960
 1415SOL     OW 7237   6.645  -3.299   2.128
 1415SOL    HW1 7238   6.733  -3.327   2.166
 1415SOL    HW2 7239   6.619 -11.292   2.168
 1416SOL     OW 7240  10.843   9.235  10.664
 1416SOL    HW1 7241  10.762   9.212  10.611
 1416SOL    HW2 7242  10.816   9.276  10.751
 1417SOL     OW 7243   9.409   5.787  -3.027
 1417SOL    HW1 7244   9.364   5.816  -3.111
 1417SOL    HW2 7245   9.420   5.866  -2.966
 1418SOL     OW 7246   7.399  -4.734 -13.930
 1418SOL    HW1 7247   7.488  -4.779 -13.925
 1418SOL    HW2 7248   7.404  -4.657  -5.914
 1419SOL     OW 7249  15.100  11.651   6.846
 1419SOL    HW1 7250  15.092   3.669   6.833
 1419SOL    HW2 7251  15.126  11.632   6.940
 1420SOL     OW 7252 -13.749  -2.226   1.927
 1420SOL    HW1 7253 -13.705   5.794   1.860
 1420SOL    HW2 7254  -5.604   5.926  10.035
 1421SOL     OW 7255  -7.340   9.780   7.148
 1421SOL    HW1 7256  -7.339   9.698   7.205
 1421SOL    HW2 7257  -7.265   9.775   7.081
 1422SOL     OW 7258  -8.395   3.612   6.450
 1422SOL    HW1 7259  -8.396   3.516   6.423
 1422SOL    HW2 7260  -8.355   3.620   6.541
 1423SOL     OW 7261   0.111   2.352   0.251
 1423SOL    HW1 7262   0.172   2.276   0.274
 1423SOL    HW2 7263   0.022   2.316   0.222
 1424SOL     OW 7264  -7.473   7.250   9.527
 1424SOL    HW1 7265  -7.419   7.316   9.474
 1424SOL    HW2 7266  -7.427   7.234   9.614
 1425SOL     OW 7267   5.027  -7.116   3.038
 1425SOL    HW1 7268   5.100  -7.181   3.059
 1425SOL    HW2 7269   4.948  -7.135   3.097
 1426SOL     OW 7270  17.627   1.198   6.285
 1426SOL    HW1 7271  17.682   1.281   6.272
 1426SOL    HW2 7272  17.562   1.212   6.360
 1427SOL     OW 7273  -0.120  -6.910  -2.439
 1427SOL    HW1 7274  -0.077  -6.989  -2.395
 1427SOL    HW2 7275  -0.065  -6.882  -2.518
 1428SOL     OW 7276  14.589   5.139  -2.206
 1428SOL    HW1 7277  14.565   5.108  -2.297
 1428SOL    HW2 7278  14.648  -3.010  -2.162
 1429SOL     OW 7279   4.522  -4.569   3.379
 1429SOL    HW1 7280   4.508  -4.559   3.280
 1429SOL    HW2 7281   4.434  -4.567   3.425
 1430SOL     OW 7282   1.781  16.615   3.311
 1430SOL    HW1 7283   1.833  16.629   3.226
 1430SOL    HW2 7284   1.764  16.703   3.355
 1431SOL     OW 7285  -9.705   4.957   6.285
 1431SOL    HW1 7286  -9.761   4.906   6.350
 1431SOL    HW2 7287  -9.735   4.937   6.192
 1432SOL     OW 7288  -1.896  -5.705   0.633
 1432SOL    HW1 7289  -1.955  -5.707   0.713
 1432SOL    HW2 7290  -1.860  -5.797   0.616
 1433SOL     OW 7291  -1.152  -0.895  12.939
 1433SOL    HW1 7292  -1.160  -0.821  13.005
 1433SOL    HW2 7293  -1.063  -0.891  12.894
 1434SOL     OW 7294  10.054   2.549 -11.577
 1434SOL    HW1 7295   9.998   2.469 -11.558
 1434SOL    HW2 7296   1.914   2.629 -11.588
 1435SOL     OW 7297   0.949  12.626  10.433
 1435SOL    HW1 7298   0.925  12.661  10.524
 1435SOL    HW2 7299   0.970  12.528  10.440
 1436SOL     OW 7300  -7.093   2.051   6.421
 1436SOL    HW1 7301  -7.062   2.070   6.514
 1436SOL    HW2 7302   1.028   2.117   6.358
 1437SOL     OW 7303   6.022  18.303  -7.834
 1437SOL    HW1 7304   6.045  10.126  -7.841
 1437SOL    HW2 7305   6.106  18.358  -7.836
 1438SOL     OW 7306   0.974  -3.637  -7.264
 1438SOL    HW1 7307   0.878  -3.652  -7.238
 1438SOL    HW2 7308   1.023  -3.597   0.894
 1439SOL     OW 7309   4.516   5.240  -0.867
 1439SOL    HW1 7310   4.433   5.289  -0.892
 1439SOL    HW2 7311   4.509   5.209  -0.772
 1440SOL     OW 7312  -6.385  -3.773   3.346
 1440SOL    HW1 7313  -6.352  -3.864   3.319
 1440SOL    HW2 7314  -6.313  -3.706   3.330
 1441SOL     OW 7315   8.896  -1.091   1.488
 1441SOL    HW1 7316   8.867  -1.187   1.481
 1441SOL    HW2 7317   8.853  -1.049   1.568
 1442SOL     OW 7318   6.487   3.266   7.558
 1442SOL    HW1 7319   6.427   3.196   7.596
 1442SOL    HW2 7320   6.432  -4.748   7.506
 1443SOL     OW 7321   4.693  14.849  -9.253
 1443SOL    HW1 7322   4.725  14.942  -9.265
 1443SOL    HW2 7323   4.597  14.849  -1.147
 1444SOL     OW 7324  -0.738 -14.361  18.106
 1444SOL    HW1 7325  -0.813 -14.311  18.150
 1444SOL    HW2 7326  -0.765 -14.384  18.012
 1445SOL     OW 7327  22.244  11.045  -0.290
 1445SOL    HW1 7328  22.168  11.051  -0.354
 1445SOL    HW2 7329  14.129  11.021  -0.199
 1446SOL     OW 7330  15.983  -8.109  -0.969
 1446SOL    HW1 7331  15.995  -8.180  -1.038
 1446SOL    HW2 7332  16.059  -8.045  -0.974
 1447SOL     OW 7333   6.253  20.153   7.641
 1447SOL    HW1 7334   6.236  20.057   7.620
 1447SOL    HW2 7335   6.245  20.208   7.558
 1448SOL     OW 7336   3.390  15.794  10.090
 1448SOL    HW1 7337   3.308  15.815  10.037
 1448SOL    HW2 7338   3.401  15.695  10.095
 1449SOL     OW 7339   6.788   9.095   3.443
 1449SOL    HW1 7340   6.793   9.007   3.396
 1449SOL    HW2 7341   6.707   9.146   3.412
 1450SOL     OW 7342  10.562  -2.365   2.640
 1450SOL    HW1 7343  18.663  -2.293   2.575
 1450SOL    HW2 7344  10.593  -2.339   2.731
 1451SOL     OW 7345  -2.636   8.793   1.928
 1451SOL    HW1 7346  -2.537   8.784   1.933
 1451SOL    HW2 7347  -2.664   8.876   1.978
 1452SOL     OW 7348   7.370   8.183   6.057
 1452SOL    HW1 7349   7.309   8.111   6.089
 1452SOL    HW2 7350   7.449   8.142   6.011
 1453SOL     OW 7351   9.679   3.978   3.055
 1453SOL    HW1 7352   1.538   4.041   3.005
 1453SOL    HW2 7353   9.739   3.931   2.990
 1454SOL     OW 7354  13.132   1.501  -4.863
 1454SOL    HW1 7355  13.043   1.468  -4.892
 1454SOL    HW2 7356  13.121  -6.517  -4.785
 1455SOL     OW 7357  -5.349  -3.592  -7.373
 1455SOL    HW1 7358  -5.375  -3.524  -7.441
 1455SOL    HW2 7359  -5.392  -3.679  -7.395
 1456SOL     OW 7360   4.785  -9.388  -5.170
 1456SOL    HW1 7361   4.720  -9.312  -5.181
 1456SOL    HW2 7362   4.751  -9.468  -5.219
 1457SOL     OW 7363   2.762   6.698   5.526
 1457SOL    HW1 7364   2.785   6.613  -2.602
 1457SOL    HW2 7365   2.710   6.757   5.465
 1458SOL     OW 7366   1.329   7.798 -10.136
 1458SOL    HW1 7367   1.405   7.803 -10.071
 1458SOL    HW2 7368   1.309   7.889 -10.172
 1459SOL     OW 7369   1.076  10.506   4.908
 1459SOL    HW1 7370   1.086  10.586   4.849
 1459SOL    HW2 7371   1.023  10.436  -3.219
 1460SOL     OW 7372   6.255   0.651   6.539
 1460SOL    HW1 7373   6.162   0.627   6.509
 1460SOL    HW2 7374   6.308   0.684   6.462
 1461SOL     OW 7375  13.883  -2.046  11.690
 1461SOL    HW1 7376  21.951  -2.058  11.789
 1461SOL    HW2 7377  13.939  -1.965  11.674
 1462SOL     OW 7378   0.643  -1.660   6.260
 1462SOL    HW1 7379   0.617  -1.682   6.166
 1462SOL    HW2 7380   0.580  -1.704   6.324
 1463SOL     OW 7381   0.206   8.748   9.959
 1463SOL    HW1 7382   0.169   8.812   9.892
 1463SOL    HW2 7383   0.134   8.686   9.990
 1464SOL     OW 7384   3.570   8.179   4.987
 1464SOL    HW1 7385   3.519   8.265   4.997
 1464SOL    HW2 7386   3.661   8.190   5.027
 1465SOL     OW 7387  15.500   5.071   0.979
 1465SOL    HW1 7388  15.543   5.044   0.893
 1465SOL    HW2 7389  15.541   5.157   1.012
 1466SOL     OW 7390   8.723  -0.412  10.997
 1466SOL    HW1 7391   8.680  -0.414  10.907
 1466SOL    HW2 7392   0.682  -0.322  11.013
 1467SOL     OW 7393 -10.150   6.866  18.187
 1467SOL    HW1 7394 -10.087   6.811  18.243
 1467SOL    HW2 7395 -10.099   6.939  18.141
 1468SOL     OW 7396   4.172   0.350   5.904
 1468SOL    HW1 7397   4.135   0.435   5.941
 1468SOL    HW2 7398   4.246   0.318   5.962
 1469SOL     OW 7399  12.368   4.175  11.351
 1469SOL    HW1 7400  12.339   4.109  11.421
 1469SOL    HW2 7401  12.332   4.148  11.262
 1470SOL     OW 7402   0.820   4.138  11.315
 1470SOL    HW1 7403   0.841   4.160   3.139
 1470SOL    HW2 7404   0.733   4.089  11.320
 1471SOL     OW 7405  17.405   9.882   4.895
 1471SOL    HW1 7406  17.329   9.828   4.860
 1471SOL    HW2 7407  17.467   9.906   4.820
 1472SOL     OW 7408   2.507  19.874  18.106
 1472SOL    HW1 7409   2.522  19.888  18.008
 1472SOL    HW2 7410   2.459  19.954  18.144
 1473SOL     OW 7411  14.354  -3.657  -0.299
 1473SOL    HW1 7412  14.320  -3.623  -0.387
 1473SOL    HW2 7413  14.357   4.498  -0.233
 1474SOL     OW 7414  -1.928   7.890   1.599
 1474SOL    HW1 7415  -1.835   7.899   1.634
 1474SOL    HW2 7416  -1.985   7.841   1.666
 1475SOL     OW 7417  17.642  -2.257   0.376
 1475SOL    HW1 7418  17.613  -2.315  -7.780
 1475SOL    HW2 7419  17.622  -2.162  -7.725
 1476SOL     OW 7420   8.421   2.940  -8.095
 1476SOL    HW1 7421   8.497  -5.120  -8.158
 1476SOL    HW2 7422   8.446   2.863  -8.037
 1477SOL     OW 7423 -13.036   2.658   2.859
 1477SOL    HW1 7424 -13.016   2.745   2.814
 1477SOL    HW2 7425 -12.958   2.597   2.849
 1478SOL     OW 7426  11.742  -1.682   6.632
 1478SOL    HW1 7427  11.702  -1.774   6.633
 1478SOL    HW2 7428  11.671  -1.616   6.657
 1479SOL     OW 7429  10.318   7.258  -2.225
 1479SOL    HW1 7430  10.362   7.203  -2.153
 1479SOL    HW2 7431  10.250   7.203  -2.271
 1480SOL     OW 7432  -4.386   7.438   1.817
 1480SOL    HW1 7433  -4.327  15.533   1.896
 1480SOL    HW2 7434  -4.359   7.354   1.769
 1481SOL     OW 7435  -3.242   7.851  -1.089
 1481SOL    HW1 7436  -3.192   7.859  -1.003
 1481SOL    HW2 7437  -3.264   7.942  -1.123
 1482SOL     OW 7438  -6.179  -4.244 -10.977
 1482SOL    HW1 7439   1.854  -4.324 -11.012
 1482SOL    HW2 7440  -6.081  -4.262 -10.970
 1483SOL     OW 7441  15.785  -6.997 -11.604
 1483SOL    HW1 7442  15.692  -6.974 -11.576
 1483SOL    HW2 7443  15.836  -7.031 -11.525
 1484SOL     OW 7444  -2.618   2.312   2.766
 1484SOL    HW1 7445  -2.592   2.246   2.837
 1484SOL    HW2 7446  -2.548  10.394   2.694
 1485SOL     OW 7447   2.251   8.425  -7.951
 1485SOL    HW1 7448  10.379   8.511  -7.968
 1485SOL    HW2 7449   2.205   8.395  -8.035
 1486SOL     OW 7450  16.004  10.341  -9.234
 1486SOL    HW1 7451  16.001  10.312  -9.330
 1486SOL    HW2 7452  16.099  10.352  -9.205
 1487SOL     OW 7453  10.818   5.799  -4.150
 1487SOL    HW1 7454  10.884   5.850  -4.204
 1487SOL    HW2 7455  10.861   5.716  -4.115
 1488SOL     OW 7456   8.362   2.695  -0.544
 1488SOL    HW1 7457   8.294   2.741  -0.487
 1488SOL    HW2 7458   8.351   2.723  -0.639
 1489SOL     OW 7459   7.506  -5.100  25.632
 1489SOL    HW1 7460   7.421  -5.139  25.666
 1489SOL    HW2 7461   7.491  -5.062  25.540
 1490SOL     OW 7462   4.839  -1.021   9.946
 1490SOL    HW1 7463   4.926  -1.058   9.978
 1490SOL    HW2 7464   4.765  -1.085   9.968
 1491SOL     OW 7465   9.392  -1.481  -4.439
 1491SOL    HW1 7466   9.310  -1.536 -12.501
 1491SOL    HW2 7467   9.394  -1.402  -4.377
 1492SOL     OW 7468   9.062   1.634  -2.954
 1492SOL    HW1 7469   9.055   1.678  -3.044
 1492SOL    HW2 7470   9.067   1.535  -2.965
 1493SOL     OW 7471  -3.714   2.773 -11.400
 1493SOL    HW1 7472  -3.728   2.871 -11.386
 1493SOL    HW2 7473  -3.680  18.919 -11.493
 1494SOL     OW 7474   7.139  -7.628  -2.905
 1494SOL    HW1 7475   7.118  -7.726  -2.897
 1494SOL    HW2 7476   7.182  -7.611  -2.994
 1495SOL     OW 7477  16.198   5.506  11.288
 1495SOL    HW1 7478   8.042   5.457  11.244
 1495SOL    HW2 7479  16.238   5.449  11.360
 1496SOL     OW 7480  -5.398   3.566   4.732
 1496SOL    HW1 7481  -5.444   3.646   4.772
 1496SOL    HW2 7482   2.781   3.579   4.736
 1497SOL     OW 7483   7.893   6.974  -0.494
 1497SOL    HW1 7484   7.874   6.886  -0.536
 1497SOL    HW2 7485   7.821   6.997  -0.429
 1498SOL     OW 7486   4.816   3.785   5.384
 1498SOL    HW1 7487   4.780   3.692  13.462
 1498SOL    HW2 7488   4.808  -4.252  13.375
 1499SOL     OW 7489   3.435   7.645  11.047
 1499SOL    HW1 7490   3.517   7.696  11.075
 1499SOL    HW2 7491   3.438   7.554  11.088
 1500SOL     OW 7492   0.744   9.089   6.030
 1500SOL    HW1 7493   0.721   9.125   5.939
 1500SOL    HW2 7494   0.721   8.992   6.034
 1501SOL     OW 7495  24.306  -0.610   3.474
 1501SOL    HW1 7496  24.283  -0.632   3.569
 1501SOL    HW2 7497  16.162  -0.656   3.413
 1502SOL     OW 7498  10.110  -0.988  -1.429
 1502SOL    HW1 7499  10.163  -0.949  -1.353
 1502SOL    HW2 7500  10.121  -0.930  -1.510
 1503SOL     OW 7501   0.429   8.499  -1.882
 1503SOL    HW1 7502   0.499   8.428  -1.878
 1503SOL    HW2 7503   0.473   8.589  -1.875
 1504SOL     OW 7504   5.775   7.353 -10.222
 1504SOL    HW1 7505   5.828   7.316 -10.298
 1504SOL    HW2 7506   5.731  15.360 -10.172
 1505SOL     OW 7507   5.003   2.456  -2.113
 1505SOL    HW1 7508   4.946   2.481  -2.035
 1505SOL    HW2 7509   4.966   2.373  -2.157
 1506SOL     OW 7510  15.726   6.041 -16.941
 1506SOL    HW1 7511  15.789   5.964 -16.932
 1506SOL    HW2 7512  15.632  -2.072 -16.942
 1507SOL     OW 7513  20.462   2.179   6.206
 1507SOL    HW1 7514  20.383   2.202   6.150
 1507SOL    HW2 7515  20.432   2.141   6.294
 1508SOL     OW 7516   7.398  13.373  16.111
 1508SOL    HW1 7517   7.471  13.395  16.176
 1508SOL    HW2 7518   7.330  13.316  16.157
 1509SOL     OW 7519  -5.852  13.655  -0.060
 1509SOL    HW1 7520  -5.783  13.623  -0.125
 1509SOL    HW2 7521   2.177  13.731  -0.099
 1510SOL     OW 7522   1.002  11.822  18.630
 1510SOL    HW1 7523   0.956  11.758  18.692
 1510SOL    HW2 7524   1.101  11.821  18.648
 1511SOL     OW 7525   5.186  -2.424   0.321
 1511SOL    HW1 7526   5.225  -2.504   0.277
 1511SOL    HW2 7527  -2.969  -2.388   0.265
 1512SOL     OW 7528 -11.576   6.397  11.748
 1512SOL    HW1 7529 -11.607   6.345  11.668
 1512SOL    HW2 7530 -11.656   6.431  11.798
 1513SOL     OW 7531   6.924   1.062   4.763
 1513SOL    HW1 7532   6.891   0.968  12.843
 1513SOL    HW2 7533   7.010   1.067   4.711
 1514SOL     OW 7534   5.752   1.525   9.654
 1514SOL    HW1 7535   5.834   1.582   9.653
 1514SOL    HW2 7536   5.721   1.512   9.748
 1515SOL     OW 7537 -20.367   6.020   2.750
 1515SOL    HW1 7538 -20.381   6.116   2.724
 1515SOL    HW2 7539 -20.275   5.992   2.724
 1516SOL     OW 7540  -5.067  11.383  -2.427
 1516SOL    HW1 7541  -5.105  11.475  -2.420
 1516SOL    HW2 7542  -5.108  11.336  -2.504
 1517SOL     OW 7543  11.096   0.479   3.559
 1517SOL    HW1 7544  11.190   0.487   3.592
 1517SOL    HW2 7545  11.097   0.440   3.467
 1518SOL     OW 7546   8.625   6.021  11.256
 1518SOL    HW1 7547   8.607   6.119  11.262
 1518SOL    HW2 7548   8.556   5.971  11.308
 1519SOL     OW 7549  11.907  -0.376   5.353
 1519SOL    HW1 7550  11.810  -0.358   5.369
 1519SOL    HW2 7551  11.917  -0.458  13.377
 1520SOL     OW 7552  23.231  -8.491   2.101
 1520SOL    HW1 7553  23.217  -8.424   2.173
 1520SOL    HW2 7554  23.166  -8.474   2.026
 1521SOL     OW 7555   4.171  -6.124  -3.807
 1521SOL    HW1 7556   4.150  -6.221  -3.815
 1521SOL    HW2 7557   4.088  -6.070  -3.821
 1522SOL     OW 7558  14.168   3.149  -4.758
 1522SOL    HW1 7559  14.217   3.085   3.382
 1522SOL    HW2 7560  14.170   3.114  -4.852
 1523SOL     OW 7561   9.397   4.421  13.804
 1523SOL    HW1 7562   9.403   4.516  13.834
 1523SOL    HW2 7563   9.309   4.404  13.760
 1524SOL     OW 7564  -1.529   1.063   7.947
 1524SOL    HW1 7565  -1.616   1.079   7.900
 1524SOL    HW2 7566   6.556   0.967  -0.106
 1525SOL     OW 7567  -7.510  -0.832   4.774
 1525SOL    HW1 7568  -7.449  -0.853   4.851
 1525SOL    HW2 7569  -7.499  -0.736   4.749
 1526SOL     OW 7570   2.807   7.982  10.607
 1526SOL    HW1 7571   2.851   7.893  10.596
 1526SOL    HW2 7572   2.737   7.975   2.598
 1527SOL     OW 7573   4.254   6.642   9.274
 1527SOL    HW1 7574   4.230   6.698   9.353
 1527SOL    HW2 7575   4.341   6.672   1.155
 1528SOL     OW 7576   8.147 -11.830  12.899
 1528SOL    HW1 7577   8.142 -11.878  12.986
 1528SOL    HW2 7578   8.243 -11.812  12.876
 1529SOL     OW 7579   1.483   5.118   0.217
 1529SOL    HW1 7580   1.460   5.214   0.233
 1529SOL    HW2 7581   1.530   5.081   0.298
 1530SOL     OW 7582   8.107  -5.841   6.294
 1530SOL    HW1 7583   8.191  -5.786   6.288
 1530SOL    HW2 7584   8.039   2.288   6.349
 1531SOL     OW 7585  15.176   5.708   3.199
 1531SOL    HW1 7586  15.215   5.712   3.107
 1531SOL    HW2 7587  15.113  -2.449   3.206
 1532SOL     OW 7588  -8.647  -1.520   5.977
 1532SOL    HW1 7589  -8.586  -1.457   6.025
 1532SOL    HW2 7590  -8.653  -1.606   6.027
 1533SOL     OW 7591  -2.200  -8.707   2.157
 1533SOL    HW1 7592  -2.153  -8.795   2.154
 1533SOL    HW2 7593  -2.248  -8.691   2.071
 1534SOL     OW 7594   1.378  -1.763  -5.378
 1534SOL    HW1 7595   1.306   6.333  -5.310
 1534SOL    HW2 7596   1.357  -1.713  -5.462
 1535SOL     OW 7597  11.034  -3.051  13.383
 1535SOL    HW1 7598  10.994  -3.133  13.342
 1535SOL    HW2 7599  11.068  -2.990  13.311
 1536SOL     OW 7600   2.253 -10.435  -3.204
 1536SOL    HW1 7601   2.230 -10.468  -3.296
 1536SOL    HW2 7602   2.174 -10.386  -3.166
 1537SOL     OW 7603  -5.358  10.075  -8.717
 1537SOL    HW1 7604  -5.422  10.114  -8.782
 1537SOL    HW2 7605  -5.353  10.132  -8.635
 1538SOL     OW 7606  16.160  10.599   6.759
 1538SOL    HW1 7607  16.074  10.591   6.708
 1538SOL    HW2 7608  16.226  10.652   6.705
 1539SOL     OW 7609   0.039   7.086  -1.767
 1539SOL    HW1 7610   0.031   6.986  -1.766
 1539SOL    HW2 7611  -0.020   7.124  -1.838
 1540SOL     OW 7612   5.789   1.220   1.547
 1540SOL    HW1 7613   5.750   1.303   1.507
 1540SOL    HW2 7614   5.887   1.235   1.564
 1541SOL     OW 7615   7.217  17.865  -1.169
 1541SOL    HW1 7616   7.296  17.920  -1.140
 1541SOL    HW2 7617   7.226  17.842  -1.266
 1542SOL     OW 7618   2.656  -2.191  -3.360
 1542SOL    HW1 7619   2.559  -2.186  -3.334
 1542SOL    HW2 7620  10.757  -2.283  -3.395
 1543SOL     OW 7621  13.857  -7.048  -7.400
 1543SOL    HW1 7622  13.898 -15.151  -7.312
 1543SOL    HW2 7623  13.759  -7.035  -7.390
 1544SOL     OW 7624   3.192   0.290  11.105
 1544SOL    HW1 7625  11.352   0.348  11.126
 1544SOL    HW2 7626   3.124   0.344  11.054
 1545SOL     OW 7627   7.801  15.645   0.822
 1545SOL    HW1 7628   7.840  15.681   0.737
 1545SOL    HW2 7629   7.748  15.562   0.801
 1546SOL     OW 7630  -0.315 -11.636  17.943
 1546SOL    HW1 7631  -0.374 -11.621  17.863
 1546SOL    HW2 7632  -0.234 -11.578  17.937
 1547SOL     OW 7633   6.681  -0.358   3.301
 1547SOL    HW1 7634   6.726  -0.325   3.384
 1547SOL    HW2 7635   6.635  -0.281   3.256
 1548SOL     OW 7636   9.807   1.385  -2.101
 1548SOL    HW1 7637   9.721   1.415  -2.143
 1548SOL    HW2 7638   9.843   1.457  -2.042
 1549SOL     OW 7639  11.588   6.967  -4.721
 1549SOL    HW1 7640  11.520   6.957   3.433
 1549SOL    HW2 7641  11.642   7.049   3.376
 1550SOL     OW 7642   3.880  -2.750  11.236
 1550SOL    HW1 7643   3.878  -2.713  11.142
 1550SOL    HW2 7644   3.893  -2.675  11.300
 1551SOL     OW 7645 -13.432  -0.046   2.257
 1551SOL    HW1 7646  -5.291   0.028   2.224
 1551SOL    HW2 7647 -13.402  -0.074   2.349
 1552SOL     OW 7648  -4.490   4.990  13.304
 1552SOL    HW1 7649  -4.548   5.033  13.373
 1552SOL    HW2 7650  -4.503   4.891  13.307
 1553SOL     OW 7651  -4.784   1.095   8.403
 1553SOL    HW1 7652  -4.708   1.082   0.386
 1553SOL    HW2 7653   3.327   1.074   8.310
 1554SOL     OW 7654 -10.514  -7.201   1.097
 1554SOL    HW1 7655  -2.348  -7.188   1.045
 1554SOL    HW2 7656 -10.507  -7.284   1.153
 1555SOL     OW 7657   3.916  -0.173  18.139
 1555SOL    HW1 7658   3.896  -0.236  18.064
 1555SOL    HW2 7659   3.985  -0.107  18.109
 1556SOL     OW 7660   3.177  10.024  -7.071
 1556SOL    HW1 7661   3.089  10.013  -7.025
 1556SOL    HW2 7662   3.163  10.041  -7.168
 1557SOL     OW 7663   7.025   7.026   1.964
 1557SOL    HW1 7664   7.016   6.932   1.931
 1557SOL    HW2 7665   6.944   7.050   2.017
 1558SOL     OW 7666   7.867  -6.785   4.034
 1558SOL    HW1 7667   7.900  -6.713   3.973
 1558SOL    HW2 7668   7.845 -14.948   3.981
 1559SOL     OW 7669   1.719  -1.178   5.240
 1559SOL    HW1 7670   1.798  -1.158   5.298
 1559SOL    HW2 7671   1.748  -1.232   5.161
 1560SOL     OW 7672  10.079   2.392   8.117
 1560SOL    HW1 7673  10.067  10.377   8.091
 1560SOL    HW2 7674  10.008  10.498   8.183
 1561SOL     OW 7675   7.287  -0.717  18.009
 1561SOL    HW1 7676   7.194  -0.742  17.983
 1561SOL    HW2 7677   7.306   7.331  10.021
 1562SOL     OW 7678  15.555   5.920  12.438
 1562SOL    HW1 7679  15.483   5.940  12.504
 1562SOL    HW2 7680  15.518   5.925  12.345
 1563SOL     OW 7681  -4.145   4.857   3.317
 1563SOL    HW1 7682  -4.145   4.957   3.305
 1563SOL    HW2 7683  -4.223   4.817   3.270
 1564SOL     OW 7684   8.300  26.703  -2.291
 1564SOL    HW1 7685   8.312  26.653  -2.377
 1564SOL    HW2 7686   8.208  26.688  -2.256
 1565SOL     OW 7687   6.109   0.036   7.061
 1565SOL    HW1 7688   6.129  -0.058   7.089
 1565SOL    HW2 7689   6.129   0.047   6.963
 1566SOL     OW 7690   2.575   0.122   3.867
 1566SOL    HW1 7691   2.545   0.028   3.849
 1566SOL    HW2 7692   2.632   0.154   3.791
 1567SOL     OW 7693   3.072   6.399  -8.080
 1567SOL    HW1 7694   3.136   6.351  -8.019
 1567SOL    HW2 7695  11.135  14.571   0.036
 1568SOL     OW 7696   5.103   2.917   5.786
 1568SOL    HW1 7697   5.128   2.939   5.691
 1568SOL    HW2 7698   5.184   2.922   5.844
 1569SOL     OW 7699   6.737   7.827   4.764
 1569SOL    HW1 7700   6.835   7.844   4.752
 1569SOL    HW2 7701   6.688   7.915   4.764
 1570SOL     OW 7702   0.247   7.131  -4.462
 1570SOL    HW1 7703   0.330   7.185   3.635
 1570SOL    HW2 7704   0.252   7.091  -4.554
 1571SOL     OW 7705  22.661  -1.191   3.200
 1571SOL    HW1 7706  22.723  -1.119   3.168
 1571SOL    HW2 7707  22.574  -1.150   3.226
 1572SOL     OW 7708  15.925   6.683  -2.447
 1572SOL    HW1 7709  15.970   6.772  -2.444
 1572SOL    HW2 7710  15.995   6.611  -2.452
 1573SOL     OW 7711  10.106  -1.851 -15.832
 1573SOL    HW1 7712  10.018  -1.892 -15.856
 1573SOL    HW2 7713   2.050  -1.784 -15.902
 1574SOL     OW 7714   5.698  -0.002   2.947
 1574SOL    HW1 7715   5.779   0.057   2.946
 1574SOL    HW2 7716   5.678  -0.030   3.041
 1575SOL     OW 7717   2.241  15.849  14.512
 1575SOL    HW1 7718  -5.766  15.889  14.567
 1575SOL    HW2 7719   2.229  15.903  14.429
 1576SOL     OW 7720  -3.045  -4.745 -12.509
 1576SOL    HW1 7721  -2.988  -4.826 -12.520
 1576SOL    HW2 7722  -3.125  -4.767 -12.454
 1577SOL     OW 7723  -0.035   0.146   2.251
 1577SOL    HW1 7724   0.028   0.177   2.323
 1577SOL    HW2 7725  -0.038   8.294   2.178
 1578SOL     OW 7726  -1.681  19.458  16.732
 1578SOL    HW1 7727  -1.674  19.435  16.635
 1578SOL    HW2 7728  -1.726  11.467  16.743
 1579SOL     OW 7729   6.421   2.328   2.155
 1579SOL    HW1 7730   6.437   2.231   2.141
 1579SOL    HW2 7731   6.446   2.354   2.248
 1580SOL     OW 7732  13.169  12.514  -6.181
 1580SOL    HW1 7733  13.246  12.493  -6.242
 1580SOL    HW2 7734  13.156  12.613  -6.177
 1581SOL     OW 7735  16.503   1.070   9.886
 1581SOL    HW1 7736  16.602   1.076   9.890
 1581SOL    HW2 7737  16.469   1.132   9.815
 1582SOL     OW 7738   3.022   6.992   3.432
 1582SOL    HW1 7739   3.019   6.895   3.457
 1582SOL    HW2 7740   3.117   7.024   3.435
 1583SOL     OW 7741   0.583  -2.270   4.903
 1583SOL    HW1 7742   0.575  -2.355   4.956
 1583SOL    HW2 7743   0.547  -2.285   4.811
 1584SOL     OW 7744  10.972   6.783 -14.076
 1584SOL    HW1 7745  10.970   6.860 -14.012
 1584SOL    HW2 7746  11.032   6.806 -14.153
 1585SOL     OW 7747   0.636  12.220  -2.604
 1585SOL    HW1 7748   0.689  12.204  -2.520
 1585SOL    HW2 7749   8.776  12.263   5.408
 1586SOL     OW 7750   2.127 -15.194  12.149
 1586SOL    HW1 7751   2.087 -15.255  12.080
 1586SOL    HW2 7752   2.226 -15.191  12.138
 1587SOL     OW 7753   0.826   5.044  -9.051
 1587SOL    HW1 7754   0.801   5.063  -8.956
 1587SOL    HW2 7755   0.860  13.031  -9.059
 1588SOL     OW 7756   5.643  13.379   4.058
 1588SOL    HW1 7757   5.610  13.306   4.118
 1588SOL    HW2 7758   5.715  13.344   3.999
 1589SOL     OW 7759  -0.680   2.986   6.258
 1589SOL    HW1 7760  -0.594  11.089   6.211
 1589SOL    HW2 7761  -0.724   3.071  14.367
 1590SOL     OW 7762  10.445   1.758  -8.328
 1590SOL    HW1 7763  10.448   1.791  -8.234
 1590SOL    HW2 7764  10.387   1.677  -8.333
 1591SOL     OW 7765  -0.296   2.472   7.767
 1591SOL    HW1 7766  -0.354   2.509   7.840
 1591SOL    HW2 7767  -0.281   2.542   7.698
 1592SOL     OW 7768   0.276  11.483   7.299
 1592SOL    HW1 7769   0.289  11.577   7.268
 1592SOL    HW2 7770   0.217  11.434   7.236
 1593SOL     OW 7771   4.264   4.986   8.351
 1593SOL    HW1 7772   4.167   4.967   8.371
 1593SOL    HW2 7773   4.320   4.957   8.428
 1594SOL     OW 7774  -9.231  17.446   4.910
 1594SOL    HW1 7775  -9.206  17.434   5.006
 1594SOL    HW2 7776  -9.228  17.358   4.864
 1595SOL     OW 7777  13.669   4.538  -6.825
 1595SOL    HW1 7778  13.594   4.477  -6.851
 1595SOL    HW2 7779  13.672   4.616  -6.888
 1596SOL     OW 7780  12.936  -7.393   3.883
 1596SOL    HW1 7781  12.918  -7.322   3.815
 1596SOL    HW2 7782  13.035  -7.409  -4.190
 1597SOL     OW 7783   5.970   1.505   9.272
 1597SOL    HW1 7784   6.003   1.600   9.266
 1597SOL    HW2 7785   5.886   9.577   9.218
 1598SOL     OW 7786   8.201  -3.483   1.257
 1598SOL    HW1 7787   0.129  -3.562   1.319
 1598SOL    HW2 7788   8.241  -3.403   1.301
 1599SOL     OW 7789  -6.621  12.604   6.200
 1599SOL    HW1 7790  -6.684  12.681   6.200
 1599SOL    HW2 7791  -6.591  12.584   6.106
 1600SOL     OW 7792   3.708  12.152  10.260
 1600SOL    HW1 7793   3.799  12.152   2.138
 1600SOL    HW2 7794   3.706   4.136  10.336
 1601SOL     OW 7795  -1.834  15.524   7.334
 1601SOL    HW1 7796  -1.752  15.514   7.390
 1601SOL    HW2 7797  -1.810  15.514   7.238
 1602SOL     OW 7798   3.651  14.852  -6.006
 1602SOL    HW1 7799   3.630  14.760  -5.975
 1602SOL    HW2 7800   3.580  14.915  -5.975
 1603SOL     OW 7801  -0.970   9.386  -8.813
 1603SOL    HW1 7802  -1.013   9.412  -8.727
 1603SOL    HW2 7803  -0.873   9.413  -8.811
 1604SOL     OW 7804   9.044   2.307   0.015
 1604SOL    HW1 7805   9.084  10.369  -0.075
 1604SOL    HW2 7806   9.111   2.284  -7.994
 1605SOL     OW 7807  -0.626  17.954  -5.048
 1605SOL    HW1 7808  -0.722  17.940  -5.068
 1605SOL    HW2 7809  -0.603   9.971  -5.060
 1606SOL     OW 7810   6.858   7.346   4.458
 1606SOL    HW1 7811   6.774  -0.743   4.511
 1606SOL    HW2 7812   6.895   7.256   4.437
 1607SOL     OW 7813   7.038  18.329   0.992
 1607SOL    HW1 7814   7.028  18.378   1.078
 1607SOL    HW2 7815   7.135  18.314   0.972
 1608SOL     OW 7816  -2.086  13.433 -10.195
 1608SOL    HW1 7817  -1.992  13.443 -10.227
 1608SOL    HW2 7818  -2.115  13.338 -10.205
 1609SOL     OW 7819   6.654  -2.011  14.136
 1609SOL    HW1 7820   6.696   5.980  -2.044
 1609SOL    HW2 7821   6.634  -2.003  14.234
 1610SOL     OW 7822  -8.302  -6.492   6.779
 1610SOL    HW1 7823  -8.228  -6.557   6.795
 1610SOL    HW2 7824  -8.269  -6.415   6.726
 1611SOL     OW 7825  -9.678   3.023   8.024
 1611SOL    HW1 7826  -9.665   3.012   7.925
 1611SOL    HW2 7827  -9.775   3.035   8.043
 1612SOL     OW 7828  -0.756   2.509   5.319
 1612SOL    HW1 7829  -0.783   2.603   5.295
 1612SOL    HW2 7830  -0.759   2.498   5.418
 1613SOL     OW 7831   9.553  -9.345  -5.735
 1613SOL    HW1 7832   9.572  -9.435  -5.696
 1613SOL    HW2 7833   9.628  -9.318  -5.795
 1614SOL     OW 7834   3.362  13.466  -6.658
 1614SOL    HW1 7835   3.355  21.583  -6.566
 1614SOL    HW2 7836   3.294  13.393  -6.670
 1615SOL     OW 7837  -3.858   5.772 -11.116
 1615SOL    HW1 7838  -3.885   5.693  -2.980
 1615SOL    HW2 7839  -3.800   5.832 -11.062
 1616SOL     OW 7840  -0.205  11.548  -8.308
 1616SOL    HW1 7841  -0.141  11.510  -8.241
 1616SOL    HW2 7842  -8.379  11.542 -16.352
 1617SOL     OW 7843  -9.917   5.194  11.993
 1617SOL    HW1 7844  -9.916   5.290  12.022
 1617SOL    HW2 7845  -9.829  13.252  11.952
 1618SOL     OW 7846  11.780   0.506  -3.789
 1618SOL    HW1 7847  11.872   0.526  -3.756
 1618SOL    HW2 7848  11.714   0.566  -3.742
 1619SOL     OW 7849  23.114   5.702   0.231
 1619SOL    HW1 7850  14.988   5.775   0.281
 1619SOL    HW2 7851  15.094   5.741   0.162
 1620SOL     OW 7852  13.258  -3.350   3.955
 1620SOL    HW1 7853  13.355  -3.373   3.953
 1620SOL    HW2 7854  13.242  -3.269   3.897
 1621SOL     OW 7855   5.104  11.552  -2.924
 1621SOL    HW1 7856   5.128  19.576  -3.003
 1621SOL    HW2 7857   5.080  19.572  -2.847
 1622SOL     OW 7858  -3.479  13.159  17.234
 1622SOL    HW1 7859  -3.493  13.241  17.290
 1622SOL    HW2 7860  -3.562  13.103  17.235
 1623SOL     OW 7861 -18.364   4.163  -1.796
 1623SOL    HW1 7862 -18.358   4.068  -1.765
 1623SOL    HW2 7863 -18.439   4.171  -1.862
 1624SOL     OW 7864  -4.878  17.438  -0.586
 1624SOL    HW1 7865  -4.897  17.354  -0.636
 1624SOL    HW2 7866  -4.954   9.378  -0.524
 1625SOL     OW 7867  -0.648   5.011   6.929
 1625SOL    HW1 7868  -0.734   5.059   6.950
 1625SOL    HW2 7869  -0.660   4.913   6.945
 1626SOL     OW 7870  11.688  -0.899  10.037
 1626SOL    HW1 7871  11.753  -0.973  10.055
 1626SOL    HW2 7872  11.709  -0.821  10.096
 1627SOL     OW 7873 -10.093   8.396 -22.455
 1627SOL    HW1 7874 -10.069   0.292 -22.549
 1627SOL    HW2 7875  -2.111   0.315 -22.444
 1628SOL     OW 7876  -7.603   1.324 -10.486
 1628SOL    HW1 7877  -7.584   1.231 -10.519
 1628SOL    HW2 7878  -7.605   1.324 -10.386
 1629SOL     OW 7879 -20.532  -7.250  -0.692
 1629SOL    HW1 7880 -20.453  -7.307  -0.713
 1629SOL    HW2 7881 -20.505  -7.177  -0.629
 1630SOL     OW 7882   2.434   8.214   7.276
 1630SOL    HW1 7883   2.345   0.133   7.321
 1630SOL    HW2 7884   2.436   8.144   7.204
 1631SOL     OW 7885  -3.991  14.507  -3.734
 1631SOL    HW1 7886  -3.914  14.458  -3.694
 1631SOL    HW2 7887  -3.999  14.597  -3.692
 1632SOL     OW 7888  -1.918   4.451   0.096
 1632SOL    HW1 7889  -1.838   4.458   0.155
 1632SOL    HW2 7890  -1.952   4.542   0.074
 1633SOL     OW 7891  15.998  11.450   5.027
 1633SOL    HW1 7892  16.053  11.533   5.036
 1633SOL    HW2 7893  15.902  11.474   5.015
 1634SOL     OW 7894   7.737  11.792   2.824
 1634SOL    HW1 7895   7.733  11.693  10.911
 1634SOL    HW2 7896   7.796  11.819  10.829
 1635SOL     OW 7897 -13.006  -1.048   0.271
 1635SOL    HW1 7898 -12.992  -1.115   0.344
 1635SOL    HW2 7899 -13.048  -0.965   0.310
 1636SOL     OW 7900   5.576  -4.759  -6.028
 1636SOL    HW1 7901   5.639  -4.746  -6.104
 1636SOL    HW2 7902  13.569  -4.791  -6.062
 1637SOL     OW 7903  -5.877   6.011   8.360
 1637SOL    HW1 7904  -5.950  -2.002   8.376
 1637SOL    HW2 7905  -5.802   6.056  16.391
 1638SOL     OW 7906  -2.294  -2.664  -7.825
 1638SOL    HW1 7907  -2.315   5.465  -7.909
 1638SOL    HW2 7908  -2.349  -2.627  -7.750
 1639SOL     OW 7909   8.930  10.206  -2.097
 1639SOL    HW1 7910   8.941  10.247  -2.188
 1639SOL    HW2 7911   8.915  10.279  -2.030
 1640SOL     OW 7912   0.073   5.902  14.411
 1640SOL    HW1 7913   0.108   5.883  14.503
 1640SOL    HW2 7914   0.150   5.918  14.349
 1641SOL     OW 7915  11.587   9.220  13.588
 1641SOL    HW1 7916   3.534   9.132  13.550
 1641SOL    HW2 7917  11.579   9.287  13.514
 1642SOL     OW 7918   5.162  -9.855   4.133
 1642SOL    HW1 7919   5.179  -9.763   4.168
 1642SOL    HW2 7920   5.137  -1.769   4.036
 1643SOL     OW 7921  -6.002  14.370   4.583
 1643SOL    HW1 7922  -5.941  14.446   4.558
 1643SOL    HW2 7923  -6.078  14.404   4.638
 1644SOL     OW 7924  -4.630  -0.391   1.417
 1644SOL    HW1 7925  -4.703  -0.330   1.448
 1644SOL    HW2 7926  -4.597  -0.446   1.494
 1645SOL     OW 7927  -4.337 -10.958   9.639
 1645SOL    HW1 7928  -4.314 -11.047   9.679
 1645SOL    HW2 7929  -4.261 -10.894   9.652
 1646SOL     OW 7930 -11.511   9.499   5.708
 1646SOL    HW1 7931 -11.462   9.461   5.787
 1646SOL    HW2 7932 -11.526   9.427   5.641
 1647SOL     OW 7933   8.413   6.682   5.663
 1647SOL    HW1 7934   8.510   6.703   5.673
 1647SOL    HW2 7935   8.369   6.752   5.608
 1648SOL     OW 7936   2.934  -0.565  -8.587
 1648SOL    HW1 7937   3.033  -0.550  -8.586
 1648SOL    HW2 7938  -5.192  -0.483  -8.621
 1649SOL     OW 7939   5.427  13.786   3.620
 1649SOL    HW1 7940   5.474  13.871   3.599
 1649SOL    HW2 7941  13.556  13.710   3.577
 1650SOL     OW 7942   1.135  -6.502  12.536
 1650SOL    HW1 7943   1.137  -6.403  12.547
 1650SOL    HW2 7944   9.214  -6.545  12.626
 1651SOL     OW 7945 -13.959 -15.025   3.504
 1651SOL    HW1 7946 -14.014 -14.995   3.581
 1651SOL    HW2 7947 -13.932 -15.121   3.517
 1652SOL     OW 7948  -1.176   5.139   4.354
 1652SOL    HW1 7949  -1.226   5.156   4.439
 1652SOL    HW2 7950  -1.187   5.217   4.292
 1653SOL     OW 7951  13.876   3.487   2.611
 1653SOL    HW1 7952  13.904   3.562   2.551
 1653SOL    HW2 7953  13.957   3.438   2.643
 1654SOL     OW 7954  -3.455 -12.623  13.136
 1654SOL    HW1 7955  -3.459  -4.630  13.089
 1654SOL    HW2 7956  -3.513 -12.626  -2.944
 1655SOL     OW 7957  -1.942   2.849  -5.198
 1655SOL    HW1 7958  -2.034   2.830  -5.232
 1655SOL    HW2 7959  -1.886   2.887  -5.272
 1656SOL     OW 7960  -3.113  22.798  -1.373
 1656SOL    HW1 7961  -3.025  22.805  -1.421
 1656SOL    HW2 7962  -3.107  22.846  -1.286
 1657SOL     OW 7963  -0.667   5.094   5.495
 1657SOL    HW1 7964   7.357  -2.914   5.453
 1657SOL    HW2 7965  -0.654   5.115   5.592
 1658SOL     OW 7966   4.807  15.437 -13.652
 1658SOL    HW1 7967  -3.189  15.470 -13.607
 1658SOL    HW2 7968   4.759  15.375 -13.590
 1659SOL     OW 7969  -3.623   5.438   1.469
 1659SOL    HW1 7970  -3.678   5.490   1.403
 1659SOL    HW2 7971  -3.527   5.463   1.460
 1660SOL     OW 7972   0.771  22.196  -1.597
 1660SOL    HW1 7973   0.722  22.114  -1.567
 1660SOL    HW2 7974   0.738  22.223  -1.688
 1661SOL     OW 7975  14.639  -0.516  -3.043
 1661SOL    HW1 7976  14.618  -0.478  -2.953
 1661SOL    HW2 7977  14.620  -0.614  -3.042
 1662SOL     OW 7978   1.635   9.508  -0.471
 1662SOL    HW1 7979   1.609   9.416  -0.443
 1662SOL    HW2 7980   1.651   9.510  -0.570
 1663SOL     OW 7981   7.517   2.639  12.677
 1663SOL    HW1 7982   7.504   2.724  12.626
 1663SOL    HW2 7983   7.615   2.622  12.689
 1664SOL     OW 7984  -3.952   6.298  24.745
 1664SOL    HW1 7985  -3.933   6.203  24.773
 1664SOL    HW2 7986  -4.007   6.298  16.580
 1665SOL     OW 7987   5.515  11.594   7.084
 1665SOL    HW1 7988   5.469  11.622   6.999
 1665SOL    HW2 7989  -2.489  11.656   7.102
 1666SOL     OW 7990   0.623 -12.143   2.689
 1666SOL    HW1 7991   0.636 -12.211  -5.319
 1666SOL    HW2 7992   0.702 -12.144   2.628
 1667SOL     OW 7993  14.236   6.691 -12.894
 1667SOL    HW1 7994  14.269   6.694 -12.989
 1667SOL    HW2 7995  14.275   6.611 -12.848
 1668SOL     OW 7996  -6.693  14.509   0.766
 1668SOL    HW1 7997  -6.714  14.584   0.829
 1668SOL    HW2 7998  -6.594  14.506   0.750
 1669SOL     OW 7999   2.808   0.586  -5.638
 1669SOL    HW1 8000   2.756   0.531  -5.703
 1669SOL    HW2 8001   2.760   0.585  -5.549
 1670SOL     OW 8002   5.232  -4.182  14.222
 1670SOL    HW1 8003   5.202   3.817  14.271
 1670SOL    HW2 8004   5.153   3.948  14.188
 1671SOL     OW 8005 -10.673   7.141  -1.454
 1671SOL    HW1 8006 -10.741   7.210  -1.429
 1671SOL    HW2 8007 -10.627   7.108  -1.371
 1672SOL     OW 8008  14.594  21.229  -8.477
 1672SOL    HW1 8009   6.598  21.267  -8.442
 1672SOL    HW2 8010  14.517  21.264  -8.423
 1673SOL     OW 8011  -3.077   2.288  -4.711
 1673SOL    HW1 8012  -3.113   2.374  -4.748
 1673SOL    HW2 8013  -3.040   2.234  -4.786
 1674SOL     OW 8014 -11.605  12.858   4.421
 1674SOL    HW1 8015 -11.663  12.925   4.375
 1674SOL    HW2 8016 -11.567  12.899   4.504
 1675SOL     OW 8017  10.640  -8.281   5.716
 1675SOL    HW1 8018  10.662  -0.116   5.666
 1675SOL    HW2 8019  10.583  -0.178   5.795
 1676SOL     OW 8020  -4.125  -0.431  -8.110
 1676SOL    HW1 8021  -4.148  -0.343  -8.152
 1676SOL    HW2 8022  -4.083   7.665  -8.021
 1677SOL     OW 8023   9.997  -2.828 -11.207
 1677SOL    HW1 8024  10.075  -2.807 -11.266
 1677SOL    HW2 8025   9.985  -2.928 -11.202
 1678SOL     OW 8026   7.051   5.908  -2.585
 1678SOL    HW1 8027  15.180   5.920  -2.673
 1678SOL    HW2 8028  -0.972   5.944  -2.511
 1679SOL     OW 8029   6.322   8.207   4.769
 1679SOL    HW1 8030   6.251   8.138   4.754
 1679SOL    HW2 8031   6.300   8.288   4.714
 1680SOL     OW 8032  -6.239  -2.931   4.216
 1680SOL    HW1 8033  -6.218  -2.849   4.163
 1680SOL    HW2 8034  -6.154   5.107   4.248
 1681SOL     OW 8035  10.082  -0.924  -9.119
 1681SOL    HW1 8036  10.038  -1.011  -9.098
 1681SOL    HW2 8037  10.019  -0.866  -9.171
 1682SOL     OW 8038   8.173  -4.413   7.110
 1682SOL    HW1 8039   8.154  -4.330   7.163
 1682SOL    HW2 8040   0.133  -4.388   7.022
 1683SOL     OW 8041  16.583  -1.745  -9.767
 1683SOL    HW1 8042   8.432  -1.674  -9.776
 1683SOL    HW2 8043  16.555  -1.810  -9.697
 1684SOL     OW 8044   5.306  12.106  17.368
 1684SOL    HW1 8045   5.400  12.126  17.341
 1684SOL    HW2 8046   5.252   4.003  17.286
 1685SOL     OW 8047   5.177  26.495   4.017
 1685SOL    HW1 8048   5.224  26.566   4.070
 1685SOL    HW2 8049   5.092  26.532   3.979
 1686SOL     OW 8050  10.651   7.919   9.744
 1686SOL    HW1 8051  10.641   7.904   9.842
 1686SOL    HW2 8052  10.680   7.835   9.699
 1687SOL     OW 8053   6.827  -0.748  14.931
 1687SOL    HW1 8054   6.816  -0.837  14.975
 1687SOL    HW2 8055   6.851  -0.762  14.835
 1688SOL     OW 8056   2.571  13.273  -4.153
 1688SOL    HW1 8057   2.532  13.361 -12.261
 1688SOL    HW2 8058   2.518  13.199  -4.195
 1689SOL     OW 8059  21.439   1.332  15.999
 1689SOL    HW1 8060  21.431   1.422  16.042
 1689SOL    HW2 8061  13.369   1.343  15.900
 1690SOL     OW 8062  -4.146  18.368 -17.478
 1690SOL    HW1 8063  -4.051  18.365 -17.447
 1690SOL    HW2 8064  -4.164  18.293 -17.542
 1691SOL     OW 8065   9.797   5.830 -12.823
 1691SOL    HW1 8066   9.895   5.854 -12.825
 1691SOL    HW2 8067   1.661  13.995 -12.824
 1692SOL     OW 8068   1.454   7.036  -7.719
 1692SOL    HW1 8069   1.432   7.027  -7.621
 1692SOL    HW2 8070   1.371   7.021  -7.772
 1693SOL     OW 8071   0.941   0.887  -0.114
 1693SOL    HW1 8072   0.900   0.959  -0.169
 1693SOL    HW2 8073   0.903   0.798  -0.142
 1694SOL     OW 8074  16.251   0.699   6.112
 1694SOL    HW1 8075  16.291   0.740   6.194
 1694SOL    HW2 8076  16.235   0.770   6.043
 1695SOL     OW 8077   9.233  10.853  16.994
 1695SOL    HW1 8078   9.226   2.842  16.923
 1695SOL    HW2 8079   9.312  10.795  16.977
 1696SOL     OW 8080  11.642   0.543  10.417
 1696SOL    HW1 8081  11.550   0.505  10.411
 1696SOL    HW2 8082  11.640   0.640  10.390
 1697SOL     OW 8083  -2.728  -5.171  -7.977
 1697SOL    HW1 8084 -10.817  -5.071  -7.981
 1697SOL    HW2 8085  -2.753  -5.210  -8.066
 1698SOL     OW 8086   6.811   9.330   6.211
 1698SOL    HW1 8087   6.725   9.365   6.173
 1698SOL    HW2 8088   6.888   9.373   6.165
 1699SOL     OW 8089   8.269  17.607   9.161
 1699SOL    HW1 8090   8.368  17.602   9.151
 1699SOL    HW2 8091   8.236  17.694   9.124
 1700SOL     OW 8092  -1.207   9.005   1.871
 1700SOL    HW1 8093  -1.234   9.007  -6.305
 1700SOL    HW2 8094  -1.279   8.961   1.926
 1701SOL     OW 8095   6.426  -0.002  -3.985
 1701SOL    HW1 8096   6.423  -0.102  -3.987
 1701SOL    HW2 8097   6.521   0.028  -3.995
 1702SOL     OW 8098   3.784  -0.967  -5.482
 1702SOL    HW1 8099   3.695  -0.921  -5.480
 1702SOL    HW2 8100   3.815  -0.976  -5.577
 1703SOL     OW 8101  -1.922   3.419  -4.663
 1703SOL    HW1 8102  -1.996   3.479  -4.634
 1703SOL    HW2 8103   6.121   3.330  -4.689
 1704SOL     OW 8104  -3.693   6.169  -1.062
 1704SOL    HW1 8105  -3.687   6.264  -1.094
 1704SOL    HW2 8106   4.326   6.118  -1.123
 1705SOL     OW 8107   0.708   1.143   5.419
 1705SOL    HW1 8108   0.627   1.145   5.478
 1705SOL    HW2 8109   0.720   9.132   5.382
 1706SOL     OW 8110   2.651  -9.357  -4.449
 1706SOL    HW1 8111   2.640  -1.358  -4.393
 1706SOL    HW2 8112   2.714  -9.294  -4.404
 1707SOL     OW 8113   2.093  16.445   6.757
 1707SOL    HW1 8114   2.014  16.384  -1.321
 1707SOL    HW2 8115   2.127  16.461   6.849
 1708SOL     OW 8116 -10.803   8.888   0.198
 1708SOL    HW1 8117 -10.732   8.948   0.158
 1708SOL    HW2 8118 -10.878   8.879   8.214
 1709SOL     OW 8119   6.498   4.827  -5.569
 1709SOL    HW1 8120   6.500   4.731  -5.599
 1709SOL    HW2 8121   6.420   4.840  -5.508
 1710SOL     OW 8122  16.731  12.122  -5.751
 1710SOL    HW1 8123  16.656  12.113  -5.685
 1710SOL    HW2 8124  16.732  12.214  -5.789
 1711SOL     OW 8125  -3.080   7.803  -7.417
 1711SOL    HW1 8126  -2.988   7.811  -7.379
 1711SOL    HW2 8127  -3.084   7.849  -7.505
 1712SOL     OW 8128   3.776   6.764  12.244
 1712SOL    HW1 8129   3.852   6.829  12.249
 1712SOL    HW2 8130   3.702   6.803  12.190
 1713SOL     OW 8131   5.733  -0.622   2.788
 1713SOL    HW1 8132  13.827  -0.705   2.843
 1713SOL    HW2 8133   5.642  -0.623   2.747
 1714SOL     OW 8134   0.370  15.744   3.690
 1714SOL    HW1 8135   0.410  15.685   3.620
 1714SOL    HW2 8136   0.338  15.688   3.767
 1715SOL     OW 8137  19.295  -1.357 -12.265
 1715SOL    HW1 8138  19.389  -1.391 -12.259
 1715SOL    HW2 8139  19.294  -1.266 -12.308
 1716SOL     OW 8140   0.019  11.372  -2.207
 1716SOL    HW1 8141  -8.004  11.440 -10.332
 1716SOL    HW2 8142   0.037  11.282 -10.325
 1717SOL     OW 8143   9.048  16.127   0.538
 1717SOL    HW1 8144   9.017   8.065   0.444
 1717SOL    HW2 8145   9.021  16.202   0.598
 1718SOL     OW 8146  -7.114   1.527 -12.112
 1718SOL    HW1 8147  -7.038   1.561 -12.057
 1718SOL    HW2 8148  -7.100   1.552 -12.208
 1719SOL     OW 8149   4.278  11.664 -11.109
 1719SOL    HW1 8150   4.225  11.738 -11.069
 1719SOL    HW2 8151   4.327  11.615 -11.037
 1720SOL     OW 8152   5.130   5.384   4.109
 1720SOL    HW1 8153   5.037   5.352   4.089
 1720SOL    HW2 8154   5.128   5.439   4.193
 1721SOL     OW 8155  12.436   7.249 -11.434
 1721SOL    HW1 8156  12.421   7.257 -11.533
 1721SOL    HW2 8157   4.423   7.177 -11.417
 1722SOL     OW 8158  -5.994  -2.668   1.023
 1722SOL    HW1 8159  -5.956  -2.635   1.109
 1722SOL    HW2 8160  -5.958  -2.760   1.004
 1723SOL     OW 8161   0.893   7.587  -4.116
 1723SOL    HW1 8162   0.842   7.514  -4.163
 1723SOL    HW2 8163   0.846  -0.470  -4.031
 1724SOL     OW 8164  -5.169   6.023  -1.377
 1724SOL    HW1 8165   2.872   5.939  -1.414
 1724SOL    HW2 8166  -5.218   6.102  -1.416
 1725SOL     OW 8167  -6.533   9.887 -11.811
 1725SOL    HW1 8168  -6.594   9.830 -11.756
 1725SOL    HW2 8169  -6.527   9.978 -11.771
 1726SOL     OW 8170   2.228  13.192 -10.741
 1726SOL    HW1 8171   2.303  13.163 -10.801
 1726SOL    HW2 8172   2.249  13.281 -10.701
 1727SOL     OW 8173   7.418   8.215   3.827
 1727SOL    HW1 8174   7.459   8.154   3.894
 1727SOL    HW2 8175   7.490   8.268   3.782
 1728SOL     OW 8176  -0.992  12.293  12.598
 1728SOL    HW1 8177  -1.041  12.325  12.679
 1728SOL    HW2 8178  -0.939  12.212  12.622
 1729SOL     OW 8179   6.042   7.897  -3.360
 1729SOL    HW1 8180  -1.940   7.902  -3.378
 1729SOL    HW2 8181   6.017   7.968  -3.294
 1730SOL     OW 8182   2.719  11.918  -4.451
 1730SOL    HW1 8183   2.779  11.995  -4.430
 1730SOL    HW2 8184   2.660  11.899  -4.373
 1731SOL     OW 8185   3.153   5.086  -2.594
 1731SOL    HW1 8186   3.146  13.256  -2.639
 1731SOL    HW2 8187   3.084   5.024   5.448
 1732SOL     OW 8188   4.437  -7.012  10.674
 1732SOL    HW1 8189   4.392  -6.998  10.586
 1732SOL    HW2 8190   4.407  -6.943  10.738
 1733SOL     OW 8191   1.785  -4.086 -14.585
 1733SOL    HW1 8192   1.800  -4.174  -6.460
 1733SOL    HW2 8193   1.863  -4.026 -14.568
 1734SOL     OW 8194  -7.848   8.842   1.503
 1734SOL    HW1 8195  -7.760   8.869   1.541
 1734SOL    HW2 8196  -7.835   8.806   1.411
 1735SOL     OW 8197   0.750  -5.841  -0.855
 1735SOL    HW1 8198   0.774  -5.933  -0.885
 1735SOL    HW2 8199   0.785  -5.825  -0.763
 1736SOL     OW 8200 -14.786  15.334   7.680
 1736SOL    HW1 8201 -14.719  15.260   7.681
 1736SOL    HW2 8202  -6.780  15.314   7.742
 1737SOL     OW 8203 -10.673   3.815  -1.908
 1737SOL    HW1 8204 -10.644   3.754  -1.981
 1737SOL    HW2 8205 -10.767   3.843  -1.923
 1738SOL     OW 8206   1.472   0.382  10.871
 1738SOL    HW1 8207   1.519   0.326  10.803
 1738SOL    HW2 8208   1.407   0.443  10.826
 1739SOL     OW 8209   2.244   8.566  10.173
 1739SOL    HW1 8210   2.320   8.631  10.169
 1739SOL    HW2 8211   2.238   8.515  18.167
 1740SOL     OW 8212  -3.887  14.598  -0.504
 1740SOL    HW1 8213  -3.818  14.642  -0.446
 1740SOL    HW2 8214  -3.973  14.593  -0.454
 1741SOL     OW 8215   3.205  12.383  -4.976
 1741SOL    HW1 8216   3.159  12.300  -4.947
 1741SOL    HW2 8217   3.187  12.456  -4.910
 1742SOL     OW 8218 -12.354  -3.361   2.220
 1742SOL    HW1 8219 -12.256  -3.361   2.244
 1742SOL    HW2 8220 -12.394  -3.448   2.249
 1743SOL     OW 8221   8.529   1.713   5.306
 1743SOL    HW1 8222   8.441   1.717   5.259
 1743SOL    HW2 8223   8.540   1.624   5.350
 1744SOL     OW 8224  10.515  24.044   8.160
 1744SOL    HW1 8225  10.436  24.036   8.220
 1744SOL    HW2 8226  10.582  23.974   8.184
 1745SOL     OW 8227   4.146  -8.015  -9.757
 1745SOL    HW1 8228   4.082  -7.986  -9.686
 1745SOL    HW2 8229   4.237  -8.028  -9.716
 1746SOL     OW 8230   1.520   3.857  13.888
 1746SOL    HW1 8231   1.427   3.893  13.898
 1746SOL    HW2 8232   1.564  11.981  13.809
 1747SOL     OW 8233   1.853  13.717  -6.245
 1747SOL    HW1 8234   1.868  13.621  -6.221
 1747SOL    HW2 8235  -6.161  13.744  -6.315
 1748SOL     OW 8236   4.794   3.336   4.568
 1748SOL    HW1 8237   4.859   3.404   4.533
 1748SOL    HW2 8238   4.704   3.352   4.528
 1749SOL     OW 8239   0.669  -4.063  14.363
 1749SOL    HW1 8240   0.696  12.130  14.454
 1749SOL    HW2 8241   0.691  -4.160  14.354
 1750SOL     OW 8242  13.041  13.289  17.131
 1750SOL    HW1 8243  13.123  13.298  17.186
 1750SOL    HW2 8244  12.972  13.238  17.182
 1751SOL     OW 8245   3.782   5.754  -0.264
 1751SOL    HW1 8246   3.711   5.807  -0.310
 1751SOL    HW2 8247   3.853   5.815  -0.230
 1752SOL     OW 8248  -2.593   9.823  -7.321
 1752SOL    HW1 8249  -2.536   9.903  -7.301
 1752SOL    HW2 8250  -2.538   1.674  -7.370
 1753SOL     OW 8251  -3.355  -3.848  -1.805
 1753SOL    HW1 8252  -3.409  -3.836  -1.722
 1753SOL    HW2 8253  -3.269  -3.893  -1.783
 1754SOL     OW 8254   7.578  -6.082  -9.911
 1754SOL    HW1 8255   7.664  -6.132  -9.911
 1754SOL    HW2 8256   7.507  -6.137  -9.866
 1755SOL     OW 8257  -0.110  -3.044  16.012
 1755SOL    HW1 8258  -0.080  -3.041  16.108
 1755SOL    HW2 8259  -0.205  -3.015   7.926
 1756SOL     OW 8260   7.798  20.411   3.024
 1756SOL    HW1 8261   7.851  20.494   3.005
 1756SOL    HW2 8262   7.815  20.381   3.118
 1757SOL     OW 8263   4.046   2.947  -3.479
 1757SOL    HW1 8264   4.026   2.927  -3.575
 1757SOL    HW2 8265   4.143   2.928  -3.461
 1758SOL     OW 8266  -8.142   9.929   7.606
 1758SOL    HW1 8267  -8.146   9.889   7.515
 1758SOL    HW2 8268  -8.235   9.945   7.640
 1759SOL     OW 8269  -6.504  13.807   1.918
 1759SOL    HW1 8270  -6.427  13.759   1.875
 1759SOL    HW2 8271  -6.561  13.849   1.847
 1760SOL     OW 8272   0.202   6.178  -3.518
 1760SOL    HW1 8273   0.123   6.224  -3.558
 1760SOL    HW2 8274   0.279   6.181  -3.582
 1761SOL     OW 8275  14.639   7.286  -2.977
 1761SOL    HW1 8276  14.576   7.217  -2.942
 1761SOL    HW2 8277  14.732   7.249  -2.982
 1762SOL     OW 8278  -1.445  14.016  12.492
 1762SOL    HW1 8279  -1.459  14.109  12.526
 1762SOL    HW2 8280  -1.416  13.956  12.567
 1763SOL     OW 8281   2.298  -2.365 -14.789
 1763SOL    HW1 8282   2.301  -2.287 -14.727
 1763SOL    HW2 8283   2.263  -2.335 -14.878
 1764SOL     OW 8284  16.213   2.761  -8.492
 1764SOL    HW1 8285  16.154   2.815  -8.552
 1764SOL    HW2 8286  16.222  -5.273  -8.404
 1765SOL     OW 8287  14.113   6.709  15.968
 1765SOL    HW1 8288   6.067   6.626  15.923
 1765SOL    HW2 8289   5.960   6.749  15.911
 1766SOL     OW 8290   7.054  18.404  -9.765
 1766SOL    HW1 8291   7.147  18.430  -9.737
 1766SOL    HW2 8292   7.049  18.304  -9.776
 1767SOL     OW 8293   9.044 -10.516  -4.664
 1767SOL    HW1 8294   9.002 -10.483  -4.579
 1767SOL    HW2 8295   8.973 -10.535  -4.731
 1768SOL     OW 8296   9.426   2.657   1.690
 1768SOL    HW1 8297   9.462   2.689   1.778
 1768SOL    HW2 8298   9.502   2.638   1.628
 1769SOL     OW 8299   0.136   5.259  -8.697
 1769SOL    HW1 8300   0.106   5.231  -8.605
 1769SOL    HW2 8301   0.104   5.191  -8.764
 1770SOL     OW 8302  -2.332  12.164  -4.475
 1770SOL    HW1 8303   5.834  12.127  -4.508
 1770SOL    HW2 8304  -2.344  12.257  -4.511
 1771SOL     OW 8305  15.104   5.851  10.638
 1771SOL    HW1 8306  15.089   5.948  10.657
 1771SOL    HW2 8307  15.020   5.800  10.656
 1772SOL     OW 8308   8.095  -5.327  -2.530
 1772SOL    HW1 8309   8.164  -5.279  -2.476
 1772SOL    HW2 8310   8.140  -5.393  -2.590
 1773SOL     OW 8311  16.950  15.853   5.482
 1773SOL    HW1 8312  16.923  15.896   5.396
 1773SOL    HW2 8313  16.956  15.923   5.554
 1774SOL     OW 8314  -2.286  10.079   1.438
 1774SOL    HW1 8315  -2.190  10.052   1.434
 1774SOL    HW2 8316  -2.301  10.136   1.519
 1775SOL     OW 8317  -0.035   2.407  -2.676
 1775SOL    HW1 8318   0.015   2.330  -2.636
 1775SOL    HW2 8319  -0.055   2.386  -2.772
 1776SOL     OW 8320   8.786 -10.438   6.207
 1776SOL    HW1 8321   8.716 -10.464   6.274
 1776SOL    HW2 8322   8.762 -10.475   6.117
 1777SOL     OW 8323   6.867   4.063   5.546
 1777SOL    HW1 8324   6.784   4.087   5.597
 1777SOL    HW2 8325   6.948   4.094   5.596
 1778SOL     OW 8326  15.083   7.769  -1.421
 1778SOL    HW1 8327  15.112   7.675  -1.438
 1778SOL    HW2 8328  15.115   7.828  -1.495
 1779SOL     OW 8329 -13.302   2.652   4.111
 1779SOL    HW1 8330  -5.270   2.647   4.198
 1779SOL    HW2 8331  -5.165   2.735  -3.971
 1780SOL     OW 8332   1.599  14.958  -5.070
 1780SOL    HW1 8333   1.507  14.919  -5.080
 1780SOL    HW2 8334   1.648  14.909  -4.999
 1781SOL     OW 8335   6.397  -2.193   1.294
 1781SOL    HW1 8336   6.401  -2.287   1.325
 1781SOL    HW2 8337   6.313  -2.178   9.322
 1782SOL     OW 8338   0.721   8.502  -3.058
 1782SOL    HW1 8339   0.791   8.500  -2.987
 1782SOL    HW2 8340   0.642   0.368  -3.028
 1783SOL     OW 8341  -0.098  12.608  10.663
 1783SOL    HW1 8342  -0.088  12.541  10.590
 1783SOL    HW2 8343  -8.134   4.493  10.746
 1784SOL     OW 8344   4.257  13.062  16.136
 1784SOL    HW1 8345   4.203  12.992   8.010
 1784SOL    HW2 8346   4.265  13.040  16.233
 1785SOL     OW 8347  -0.470   6.563   5.451
 1785SOL    HW1 8348  -0.454   6.465   5.444
 1785SOL    HW2 8349  -0.495   6.586   5.545
 1786SOL     OW 8350   4.826   4.585   1.448
 1786SOL    HW1 8351   4.859   4.655   1.385
 1786SOL    HW2 8352   4.775   4.516   1.397
 1787SOL     OW 8353  12.408   6.699   5.423
 1787SOL    HW1 8354  12.370   6.787   5.451
 1787SOL    HW2 8355  12.350   6.659   5.353
 1788SOL     OW 8356   3.940   1.674   7.816
 1788SOL    HW1 8357   3.841   1.686   7.805
 1788SOL    HW2 8358   3.959   1.643   7.910
 1789SOL     OW 8359  -7.586   8.365  -2.938
 1789SOL    HW1 8360   0.423   8.396  -2.877
 1789SOL    HW2 8361  -7.607   8.273  -2.971
 1790SOL     OW 8362  13.767  -9.210   5.508
 1790SOL    HW1 8363  13.683  -9.219   5.454
 1790SOL    HW2 8364  13.839  -9.266   5.467
 1791SOL     OW 8365   4.941  -0.406  10.584
 1791SOL    HW1 8366  -3.126  -0.471  10.659
 1791SOL    HW2 8367  -3.073  -0.425  10.512
 1792SOL     OW 8368  -1.789   5.371  -5.323
 1792SOL    HW1 8369  -1.721   5.438  -5.352
 1792SOL    HW2 8370  -1.881   5.407  -5.340
 1793SOL     OW 8371   4.507   9.716  -1.868
 1793SOL    HW1 8372   4.424   9.684  -1.914
 1793SOL    HW2 8373   4.487   9.734  -1.772
 1794SOL     OW 8374  -0.704   0.068   3.195
 1794SOL    HW1 8375   7.342   0.122   3.117
 1794SOL    HW2 8376  -0.632   0.007   3.164
 1795SOL     OW 8377   8.599   3.843   3.427
 1795SOL    HW1 8378   8.537   3.772   3.460
 1795SOL    HW2 8379   8.682   3.800   3.390
 1796SOL     OW 8380  10.706  -7.798   9.567
 1796SOL    HW1 8381  10.611  -7.782   9.539
 1796SOL    HW2 8382  10.767  -7.739   9.514
 1797SOL     OW 8383   6.767  -1.289 -10.278
 1797SOL    HW1 8384   6.705  -1.351 -10.325
 1797SOL    HW2 8385   6.733  -1.195 -10.284
 1798SOL     OW 8386  -6.929  -4.820  12.138
 1798SOL    HW1 8387   1.116  -4.892  12.078
 1798SOL    HW2 8388  -6.884  -4.750  12.083
 1799SOL     OW 8389  -1.618  12.768  -0.408
 1799SOL    HW1 8390  -1.585  12.704  -0.478
 1799SOL    HW2 8391  -1.605  12.862  -0.440
 1800SOL     OW 8392   0.796  -0.378   4.784
 1800SOL    HW1 8393   0.748  -0.292   4.767
 1800SOL    HW2 8394   0.810  -0.390   4.883
 1801SOL     OW 8395  -0.825   0.403   4.917
 1801SOL    HW1 8396  -0.838   0.315   4.964
 1801SOL    HW2 8397  -0.727   0.422   4.909
 1802SOL     OW 8398  -0.592   5.809  -2.917
 1802SOL    HW1 8399  -0.557   5.727  -2.961
 1802SOL    HW2 8400  -0.590   5.885  -2.981
 1803SOL     OW 8401   0.373  16.519  -3.300
 1803SOL    HW1 8402   0.449  24.663  -3.290
 1803SOL    HW2 8403   0.317  16.521  -3.217
 1804SOL     OW 8404  18.619   6.882  -8.322
 1804SOL    HW1 8405  18.536   6.929  -8.351
 1804SOL    HW2 8406  18.681   6.946  -8.277
 1805SOL     OW 8407   8.340  19.396   1.587
 1805SOL    HW1 8408   8.333  19.296   1.594
 1805SOL    HW2 8409   8.252  19.434   1.561
 1806SOL     OW 8410  13.074   7.115   8.648
 1806SOL    HW1 8411  13.145   7.186   8.651
 1806SOL    HW2 8412  13.010   7.136   8.574
 1807SOL     OW 8413  14.517  13.798  -1.173
 1807SOL    HW1 8414  14.553  13.815  -1.081
 1807SOL    HW2 8415   6.430  13.700  -1.189
 1808SOL     OW 8416  -4.993  15.547   1.902
 1808SOL    HW1 8417  -4.945  15.462   1.881
 1808SOL    HW2 8418  -4.961  15.583   1.989
 1809SOL     OW 8419   1.918   6.918 -10.746
 1809SOL    HW1 8420   1.950  14.905 -10.732
 1809SOL    HW2 8421   1.996   6.980 -10.745
 1810SOL     OW 8422  12.075   4.585  -2.994
 1810SOL    HW1 8423  12.167   4.546  -2.983
 1810SOL    HW2 8424  12.051   4.588  -3.091
 1811SOL     OW 8425  17.099   5.082  -5.841
 1811SOL    HW1 8426  17.190   5.045  -5.857
 1811SOL    HW2 8427  17.034   5.036  -5.901
 1812SOL     OW 8428   3.806  13.027  -6.504
 1812SOL    HW1 8429  -4.319  13.024  -6.593
 1812SOL    HW2 8430   3.904  13.011  -6.516
 1813SOL     OW 8431   1.749  14.545 -13.825
 1813SOL    HW1 8432   1.786  14.452 -13.819
 1813SOL    HW2 8433   1.677  14.548 -13.894
 1814SOL     OW 8434  -2.354  -5.022   3.740
 1814SOL    HW1 8435  -2.358  -4.966   3.657
 1814SOL    HW2 8436  -2.384  -4.967   3.818
 1815SOL     OW 8437  -3.633  20.114   6.448
 1815SOL    HW1 8438  -3.571  20.085   6.376
 1815SOL    HW2 8439  -3.655  20.037   6.507
 1816SOL     OW 8440  23.622  13.794   8.481
 1816SOL    HW1 8441  23.561  13.865   8.445
 1816SOL    HW2 8442  23.568  13.727   8.532
 1817SOL     OW 8443  -0.659  13.879  -4.238
 1817SOL    HW1 8444  -0.668  13.936  -4.157
 1817SOL    HW2 8445  -0.563  13.859  -4.254
 1818SOL     OW 8446  -2.262  -0.931   2.152
 1818SOL    HW1 8447  -2.297  -0.981   2.231
 1818SOL    HW2 8448  -2.162  -0.936   2.150
 1819SOL     OW 8449  -1.160  11.885   2.181
 1819SOL    HW1 8450  -1.144  11.845  -5.809
 1819SOL    HW2 8451  -1.121  11.826  -5.969
 1820SOL     OW 8452  -2.200   0.365  -0.622
 1820SOL    HW1 8453  -2.102   0.362  -0.602
 1820SOL    HW2 8454  -2.235   0.457  -0.604
 1821SOL     OW 8455  -1.013   7.996  -8.053
 1821SOL    HW1 8456  -1.001   7.905  -8.013
 1821SOL    HW2 8457  -9.058   8.065  -7.990
 1822SOL     OW 8458  -8.936   3.573  -0.001
 1822SOL    HW1 8459  -0.914   3.498   0.029
 1822SOL    HW2 8460  -8.959   3.599  -0.095
 1823SOL     OW 8461  -8.157   7.869  -4.738
 1823SOL    HW1 8462  -8.096   7.944  -4.764
 1823SOL    HW2 8463  -8.252   7.896   3.324
 1824SOL     OW 8464   2.567  -2.088   9.726
 1824SOL    HW1 8465   2.649  -2.039   9.756
 1824SOL    HW2 8466   2.563  -2.176   9.774
 1825SOL     OW 8467  -3.679   8.168  14.571
 1825SOL    HW1 8468  -3.638  -0.000  14.594
 1825SOL    HW2 8469  -3.619   8.242  14.603
 1826SOL     OW 8470   9.689  -7.721 -10.480
 1826SOL    HW1 8471   1.645  -7.806 -10.519
 1826SOL    HW2 8472   9.752  -7.685 -10.412
 1827SOL     OW 8473   9.832   9.773  -8.132
 1827SOL    HW1 8474   9.918   9.763  -8.082
 1827SOL    HW2 8475   9.851   9.790  -8.228
 1828SOL     OW 8476  15.287  -2.885   5.339
 1828SOL    HW1 8477  15.231  -2.967   5.354
 1828SOL    HW2 8478  15.231  -2.813   5.299
 1829SOL     OW 8479   7.199   8.844  -5.444
 1829SOL    HW1 8480   7.122   8.783  -5.425
 1829SOL    HW2 8481   7.171   8.938  -5.429
 1830SOL     OW 8482   5.882  10.809  -9.619
 1830SOL    HW1 8483   5.827  10.891  -9.605
 1830SOL    HW2 8484   5.958  10.830  -9.681
 1831SOL     OW 8485   5.530  -2.504  -2.597
 1831SOL    HW1 8486   5.541  -2.601  -2.576
 1831SOL    HW2 8487   5.619  -2.459  -2.594
 1832SOL     OW 8488   6.223   1.388  -6.958
 1832SOL    HW1 8489   6.154   1.452  -6.924
 1832SOL    HW2 8490   6.218   1.383  -7.057
 1833SOL     OW 8491 -10.731  16.184  -2.456
 1833SOL    HW1 8492 -10.726  16.277  -2.420
 1833SOL    HW2 8493 -10.772  16.124  -2.387
 1834SOL     OW 8494  15.353   8.387  -7.794
 1834SOL    HW1 8495   7.271   8.290  -7.816
 1834SOL    HW2 8496   7.321   8.402   0.372
 1835SOL     OW 8497  12.176  14.390   0.067
 1835SOL    HW1 8498  12.126  14.397   0.153
 1835SOL    HW2 8499  12.254  14.328   0.079
 1836SOL     OW 8500   2.499  -1.416  -3.576
 1836SOL    HW1 8501   2.584  -1.412  -3.523
 1836SOL    HW2 8502   2.514  -1.378  -3.667
 1837SOL     OW 8503   5.490  -0.548  -4.780
 1837SOL    HW1 8504   5.481  -0.613  -4.704
 1837SOL    HW2 8505   5.548  -0.472  -4.752
 1838SOL     OW 8506  -0.199  19.446  -9.088
 1838SOL    HW1 8507  -0.271  19.377  -9.076
 1838SOL    HW2 8508  -0.157  19.434  -9.178
 1839SOL     OW 8509   7.103   3.201  -4.246
 1839SOL    HW1 8510   7.093   3.230  -4.151
 1839SOL    HW2 8511   7.174   3.130  -4.252
 1840SOL     OW 8512  19.991  14.039  -3.664
 1840SOL    HW1 8513  20.056  14.073  -3.596
 1840SOL    HW2 8514  19.914  13.995  -3.617
 1841SOL     OW 8515  -0.145   9.842 -12.122
 1841SOL    HW1 8516  -0.103   9.907 -12.058
 1841SOL    HW2 8517  -8.289   9.783 -12.071
 1842SOL     OW 8518   1.036   2.020   5.651
 1842SOL    HW1 8519   1.000   1.927   5.644
 1842SOL    HW2 8520   1.094  10.120   5.571
 1843SOL     OW 8521 -13.827   5.653  10.234
 1843SOL    HW1 8522 -13.855  13.829  10.217
 1843SOL    HW2 8523 -13.834   5.633   2.251
 1844SOL     OW 8524  -4.391   4.563  16.607
 1844SOL    HW1 8525  -4.378   4.487  16.544
 1844SOL    HW2 8526  -4.365   4.648  16.562
 1845SOL     OW 8527  17.207   6.875   6.373
 1845SOL    HW1 8528  17.142   6.819   6.321
 1845SOL    HW2 8529   1.125   6.896   6.316
 1846SOL     OW 8530  -8.324  14.474  -7.371
 1846SOL    HW1 8531  -8.242  14.420  -7.384
 1846SOL    HW2 8532  -8.310  14.540  -7.298
 1847SOL     OW 8533  -7.487  13.036 -11.438
 1847SOL    HW1 8534  -7.463  13.133 -11.453
 1847SOL    HW2 8535  -7.410  12.979 -11.468
 1848SOL     OW 8536   4.488  12.998  -4.140
 1848SOL    HW1 8537   4.402  12.947  -4.147
 1848SOL    HW2 8538   4.475  13.080  -4.084
 1849SOL     OW 8539  -3.635  19.317  -5.219
 1849SOL    HW1 8540  -3.672  19.280  -5.305
 1849SOL    HW2 8541  -3.638  19.246  -5.149
 1850SOL     OW 8542  -9.765   4.863 -11.964
 1850SOL    HW1 8543  -9.714   4.780 -11.940
 1850SOL    HW2 8544  -9.710   4.943 -11.940
 1851SOL     OW 8545  -8.147  11.934   6.944
 1851SOL    HW1 8546  -8.091  11.964  -1.060
 1851SOL    HW2 8547  -8.111  11.848  -1.172
 1852SOL     OW 8548  11.525  10.387 -10.529
 1852SOL    HW1 8549  11.602  10.360 -10.587
 1852SOL    HW2 8550  11.559  10.423 -10.442
 1853SOL     OW 8551   7.718  -7.969  -4.037
 1853SOL    HW1 8552   7.729  -7.880  -3.993
 1853SOL    HW2 8553   7.641  -8.018  -3.996
 1854SOL     OW 8554   8.428  -2.678   8.900
 1854SOL    HW1 8555   8.428  -2.732   8.816
 1854SOL    HW2 8556   8.376  -2.593   8.886
 1855SOL     OW 8557  10.636   0.251 -11.727
 1855SOL    HW1 8558  10.549  -7.844 -11.680
 1855SOL    HW2 8559  10.660   0.348 -11.724
 1856SOL     OW 8560  -1.616 -11.518  -1.955
 1856SOL    HW1 8561  -1.522 -11.486  -1.945
 1856SOL    HW2 8562  -1.675 -11.441  -1.980
 1857SOL     OW 8563   2.179   9.320   5.183
 1857SOL    HW1 8564   2.217   9.227   5.189
 1857SOL    HW2 8565   2.181   9.363   5.273
 1858SOL     OW 8566  10.395   7.171  17.410
 1858SOL    HW1 8567  10.353   7.235  17.345
 1858SOL    HW2 8568  10.461   7.113  17.362
 1859SOL     OW 8569   5.862  -0.697 -15.196
 1859SOL    HW1 8570   5.946  -0.676 -15.246
 1859SOL    HW2 8571   5.784  -0.693 -15.258
 1860SOL     OW 8572  20.694  13.008  -4.972
 1860SOL    HW1 8573  20.746  13.074  -4.917
 1860SOL    HW2 8574  20.604  13.046  -4.992
 1861SOL     OW 8575  -0.648   5.740  21.936
 1861SOL    HW1 8576  -0.631   5.770  22.030
 1861SOL    HW2 8577  -0.568   5.762  13.799
 1862SOL     OW 8578  13.034   6.275  -2.690
 1862SOL    HW1 8579  13.090   6.193  -2.676
 1862SOL    HW2 8580  12.940   6.248  -2.707
 1863SOL     OW 8581   4.485   7.906  10.350
 1863SOL    HW1 8582   4.582   7.919  10.332
 1863SOL    HW2 8583   4.432   7.966  10.290
 1864SOL     OW 8584   2.761  14.238   6.150
 1864SOL    HW1 8585   2.704  14.237   6.067
 1864SOL    HW2 8586   2.702  14.240   6.231
 1865SOL     OW 8587 -12.040  12.879  15.983
 1865SOL    HW1 8588 -20.162  12.893  15.893
 1865SOL    HW2 8589  -3.948  12.781  16.000
 1866SOL     OW 8590  -7.258  -6.966   5.688
 1866SOL    HW1 8591  -7.311  -6.967   5.603
 1866SOL    HW2 8592   0.775  -6.910   5.756
 1867SOL     OW 8593  15.539  -1.014  -1.100
 1867SOL    HW1 8594  15.558  -1.027  -1.197
 1867SOL    HW2 8595  15.534  -0.916  -1.080
 1868SOL     OW 8596  -0.169  13.526   6.686
 1868SOL    HW1 8597  -0.146  13.447   6.629
 1868SOL    HW2 8598  -0.171  13.498   6.782
 1869SOL     OW 8599   8.074   1.929   0.760
 1869SOL    HW1 8600   8.113   1.855   0.705
 1869SOL    HW2 8601   8.139   1.955   0.831
 1870SOL     OW 8602   0.143  13.465  -9.585
 1870SOL    HW1 8603   0.153  13.496  -9.491
 1870SOL    HW2 8604   0.231  13.472 -17.712
 1871SOL     OW 8605   1.079   6.050  -8.533
 1871SOL    HW1 8606   1.042   6.096  -8.614
 1871SOL    HW2 8607   1.005   6.034  -8.467
 1872SOL     OW 8608   3.844   7.721  -6.276
 1872SOL    HW1 8609   3.882   7.649  -6.219
 1872SOL    HW2 8610   3.874   7.709  -6.370
 1873SOL     OW 8611  -9.739   2.818  -3.520
 1873SOL    HW1 8612  -9.830   2.776  -3.530
 1873SOL    HW2 8613  -9.671   2.758  -3.562
 1874SOL     OW 8614   2.287  16.157 -13.617
 1874SOL    HW1 8615   2.212  16.175 -13.553
 1874SOL    HW2 8616   2.337   8.161 -13.632
 1875SOL     OW 8617   7.714   2.110   4.148
 1875SOL    HW1 8618   7.671   2.055   4.076
 1875SOL    HW2 8619   7.705   2.207   4.125
 1876SOL     OW 8620  -3.331   8.518 -12.333
 1876SOL    HW1 8621  -3.293   8.441 -12.384
 1876SOL    HW2 8622  -3.277   8.600 -12.350
 1877SOL     OW 8623   0.801   5.768  10.500
 1877SOL    HW1 8624   0.786   5.713  10.418
 1877SOL    HW2 8625   8.973   5.749  10.537
 1878SOL     OW 8626   4.254  14.242   1.620
 1878SOL    HW1 8627   4.336  14.241   1.564
 1878SOL    HW2 8628   4.225  14.336   1.637
 1879SOL     OW 8629   8.178  17.360  -1.865
 1879SOL    HW1 8630   8.130  17.388  -1.948
 1879SOL    HW2 8631   0.158  17.283  -1.885
 1880SOL     OW 8632   0.516   4.233  -8.297
 1880SOL    HW1 8633   0.587  -3.910  -8.265
 1880SOL    HW2 8634   0.472   4.195  -8.378
 1881SOL     OW 8635 -10.199   5.410  -4.312
 1881SOL    HW1 8636 -10.224  13.586  -4.292
 1881SOL    HW2 8637 -10.237   5.384  -4.401
 1882SOL     OW 8638  -5.518  -7.621 -12.013
 1882SOL    HW1 8639  -5.468  -7.542 -12.049
 1882SOL    HW2 8640  -5.462  -7.703 -12.025
 1883SOL     OW 8641 -15.763   8.749  -2.771
 1883SOL    HW1 8642 -15.839   8.813  -2.756
 1883SOL    HW2 8643 -15.790   8.657  -2.740
 1884SOL     OW 8644   8.637  10.378  -2.166
 1884SOL    HW1 8645   8.676  10.291  -2.195
 1884SOL    HW2 8646   8.632  10.440  -2.245
 1885SOL     OW 8647   5.465   3.226  -4.429
 1885SOL    HW1 8648   5.434   3.146  -4.378
 1885SOL    HW2 8649  13.479  11.328  -4.501
 1886SOL     OW 8650  10.486  -4.121  10.021
 1886SOL    HW1 8651  10.495  -4.059  10.100
 1886SOL    HW2 8652  10.543  -4.087   9.946
 1887SOL     OW 8653  -1.751  -5.253  -8.483
 1887SOL    HW1 8654  -1.826  -5.199  -8.446
 1887SOL    HW2 8655  -1.665  -5.205  -8.469
 1888SOL     OW 8656  -5.571  14.856   1.787
 1888SOL    HW1 8657  -5.518  14.877   1.870
 1888SOL    HW2 8658   2.558  14.788   1.733
 1889SOL     OW 8659   1.804   3.162  -3.232
 1889SOL    HW1 8660   1.727   3.182  -3.172
 1889SOL    HW2 8661   1.885   3.209  -3.199
 1890SOL     OW 8662   0.905   2.895   7.230
 1890SOL    HW1 8663   0.863   2.979   7.263
 1890SOL    HW2 8664   0.954   2.851  -0.776
 1891SOL     OW 8665  -2.833  22.286   1.971
 1891SOL    HW1 8666  -2.831  14.306   1.982
 1891SOL    HW2 8667  -2.742  22.249   1.990
 1892SOL     OW 8668   1.848  -3.819   2.829
 1892SOL    HW1 8669   1.801  -3.744   2.876
 1892SOL    HW2 8670   1.827   4.175  -5.205
 1893SOL     OW 8671   8.710  16.491 -14.521
 1893SOL    HW1 8672   8.670  16.522 -14.608
 1893SOL    HW2 8673   8.745  16.398 -14.532
 1894SOL     OW 8674  13.589  23.705   7.849
 1894SOL    HW1 8675  13.614  15.550   7.787
 1894SOL    HW2 8676   5.585  23.725   7.910
 1895SOL     OW 8677   5.819  11.536  -1.031
 1895SOL    HW1 8678   5.832  11.615  -1.090
 1895SOL    HW2 8679   5.795  11.567  -0.939
 1896SOL     OW 8680   8.186   6.751  -2.151
 1896SOL    HW1 8681   8.140   6.762  -2.238
 1896SOL    HW2 8682   8.206   6.654  -2.136
 1897SOL     OW 8683  16.250   1.665  -1.142
 1897SOL    HW1 8684  16.217  -6.508  -1.159
 1897SOL    HW2 8685  16.329   1.662  -1.081
 1898SOL     OW 8686   7.864   8.466  14.688
 1898SOL    HW1 8687   7.887   8.456  14.591
 1898SOL    HW2 8688   7.770   8.499  14.697
 1899SOL     OW 8689   2.430  -7.725   3.483
 1899SOL    HW1 8690   2.430  -7.634   3.523
 1899SOL    HW2 8691   2.383  -7.789   3.543
 1900SOL     OW 8692  15.471  15.740   6.781
 1900SOL    HW1 8693  15.470  15.640  14.868
 1900SOL    HW2 8694  15.564  15.771  14.842
 1901SOL     OW 8695  -3.440  13.000  -5.848
 1901SOL    HW1 8696  -3.482  12.940  -5.780
 1901SOL    HW2 8697  -3.462  13.095  -5.827
 1902SOL     OW 8698  -0.096  -5.284   0.863
 1902SOL    HW1 8699  -0.058  -5.215   0.926
 1902SOL    HW2 8700  -0.025  -5.317   0.802
 1903SOL     OW 8701  -5.202  -3.523  12.196
 1903SOL    HW1 8702  -5.250   4.528  12.279
 1903SOL    HW2 8703  -5.267  -3.482  12.132
 1904SOL     OW 8704   8.052   4.399  -2.136
 1904SOL    HW1 8705   8.001   4.349  -2.205
 1904SOL    HW2 8706   8.141   4.355  -2.121
 1905SOL     OW 8707   1.726   0.216   7.339
 1905SOL    HW1 8708   1.690   0.131   7.300
 1905SOL    HW2 8709   1.825   0.209   7.346
 1906SOL     OW 8710   3.132   5.384   8.421
 1906SOL    HW1 8711   3.059   5.322   8.392
 1906SOL    HW2 8712   3.220  13.426   8.396
 1907SOL     OW 8713   2.061   3.462  -3.444
 1907SOL    HW1 8714   2.060   3.562  -3.438
 1907SOL    HW2 8715   2.111   3.434  -3.526
 1908SOL     OW 8716  -4.551   5.309   0.409
 1908SOL    HW1 8717  -4.611   5.262   0.474
 1908SOL    HW2 8718  -4.492   5.241   0.364
 1909SOL     OW 8719  -5.531  13.887   7.757
 1909SOL    HW1 8720  -5.588  13.948   7.812
 1909SOL    HW2 8721  -5.435  13.916   7.764
 1910SOL     OW 8722  18.146   5.914  -7.127
 1910SOL    HW1 8723  18.205  -2.166  -7.207
 1910SOL    HW2 8724  26.209  -2.261  -7.098
 1911SOL     OW 8725   9.828   7.223  -7.094
 1911SOL    HW1 8726   1.775   7.177  -7.178
 1911SOL    HW2 8727   9.860   7.318  -7.096
 1912SOL     OW 8728   3.580   7.026  11.978
 1912SOL    HW1 8729   3.583   7.081  12.061
 1912SOL    HW2 8730   3.600   6.931  12.000
 1913SOL     OW 8731   1.528   3.774   4.668
 1913SOL    HW1 8732   1.614   3.767   4.720
 1913SOL    HW2 8733   1.542   3.736  -3.503
 1914SOL     OW 8734  -3.502   1.799 -10.346
 1914SOL    HW1 8735  -3.587   1.765 -10.385
 1914SOL    HW2 8736  -3.430   1.731 -10.357
 1915SOL     OW 8737  -2.172  -2.555  -5.001
 1915SOL    HW1 8738  -2.247  -2.534  -4.938
 1915SOL    HW2 8739  -2.196  -2.525  -5.093
 1916SOL     OW 8740  12.400   8.223  -4.615
 1916SOL    HW1 8741  12.451   8.295  -4.568
 1916SOL    HW2 8742  12.348   8.263  -4.690
 1917SOL     OW 8743   0.916   3.611 -10.298
 1917SOL    HW1 8744   0.997   3.669 -10.305
 1917SOL    HW2 8745   0.838   3.665  -2.185
 1918SOL     OW 8746   0.639   4.654  -2.744
 1918SOL    HW1 8747   0.668   4.573  -2.794
 1918SOL    HW2 8748   0.718   4.714  -2.729
 1919SOL     OW 8749   4.096   5.912   5.657
 1919SOL    HW1 8750   4.173   5.941   5.602
 1919SOL    HW2 8751   4.032   5.988   5.668
 1920SOL     OW 8752   9.331   5.813  -1.424
 1920SOL    HW1 8753   9.319   5.727  -1.374
 1920SOL    HW2 8754   9.245   5.838  -1.469
 1921SOL     OW 8755   6.155   8.132   1.948
 1921SOL    HW1 8756   6.137   8.170   1.857
 1921SOL    HW2 8757  -2.011   8.108   1.992
 1922SOL     OW 8758  -6.230   7.313  -1.189
 1922SOL    HW1 8759   1.894   7.379  -1.251
 1922SOL    HW2 8760  -6.323   7.295  -1.221
 1923SOL     OW 8761   4.537  14.998  -5.312
 1923SOL    HW1 8762   4.481  14.916  -5.311
 1923SOL    HW2 8763   4.480  15.078  -5.293
 1924SOL     OW 8764  16.801  -2.418   3.865
 1924SOL    HW1 8765  16.716  -2.378  11.914
 1924SOL    HW2 8766  16.861  -2.345  11.979
 1925SOL     OW 8767   0.138  -0.066  -5.287
 1925SOL    HW1 8768   0.121  -0.123  -5.207
 1925SOL    HW2 8769   0.143  -0.123  -5.368
 1926SOL     OW 8770  18.191   7.172  18.390
 1926SOL    HW1 8771  18.264   7.230  18.426
 1926SOL    HW2 8772  18.148   7.218  18.312
 1927SOL     OW 8773   7.837  13.595  14.327
 1927SOL    HW1 8774  15.877  13.572  14.415
 1927SOL    HW2 8775   7.918  13.651  14.342
 1928SOL     OW 8776  12.004  13.208  -4.717
 1928SOL    HW1 8777  12.070  13.278 -12.771
 1928SOL    HW2 8778  11.912  13.248 -12.799
 1929SOL     OW 8779  -0.021  -2.533   4.037
 1929SOL    HW1 8780  -0.065  -2.465   4.096
 1929SOL    HW2 8781  -0.089  -2.601   4.010
 1930SOL     OW 8782   1.018   7.183 -11.759
 1930SOL    HW1 8783   0.992   7.203 -11.664
 1930SOL    HW2 8784   0.953   7.118 -11.798
 1931SOL     OW 8785  -3.714   6.686   1.598
 1931SOL    HW1 8786  -3.677   6.692   1.506
 1931SOL    HW2 8787  -3.771   6.604   1.606
 1932SOL     OW 8788  -3.572  18.175  12.613
 1932SOL    HW1 8789  -3.564   9.999  12.588
 1932SOL    HW2 8790  -3.498  18.227  12.570
 1933SOL     OW 8791  -4.420   6.178  13.239
 1933SOL    HW1 8792  -4.426   6.078  13.243
 1933SOL    HW2 8793  -4.503   6.214  13.195
 1934SOL     OW 8794 -11.958  -1.092  14.132
 1934SOL    HW1 8795 -11.869  -1.047  14.126
 1934SOL    HW2 8796 -11.957  -1.174  14.075
 1935SOL     OW 8797  -7.128  -6.856  -3.543
 1935SOL    HW1 8798 -15.231  -6.886  -3.451
 1935SOL    HW2 8799  -7.042  -6.896  -3.573
 1936SOL     OW 8800   6.832   8.955   4.086
 1936SOL    HW1 8801  -1.293   8.968   3.997
 1936SOL    HW2 8802   6.772   8.988   4.158
 1937SOL     OW 8803  10.985   9.196   7.101
 1937SOL    HW1 8804  11.047   9.273   7.090
 1937SOL    HW2 8805  10.953   9.165   7.011
 1938SOL     OW 8806  11.333   5.824   0.348
 1938SOL    HW1 8807  11.425  13.910   0.310
 1938SOL    HW2 8808  11.328  13.831   8.496
 1939SOL     OW 8809  -2.146  -1.070  -8.056
 1939SOL    HW1 8810  -2.157  -1.169  -8.043
 1939SOL    HW2 8811  -2.173  -1.023  -7.972
 1940SOL     OW 8812  11.309  -1.543   0.847
 1940SOL    HW1 8813  11.223  -1.592   0.831
 1940SOL    HW2 8814   3.288  -1.556   0.767
 1941SOL     OW 8815   6.065   6.541  -7.017
 1941SOL    HW1 8816   6.150   6.594  -7.009
 1941SOL    HW2 8817   6.075   6.473  -7.090
 1942SOL     OW 8818  -1.363  14.882  -3.413
 1942SOL    HW1 8819  -1.400  14.821  -3.343
 1942SOL    HW2 8820  -1.432  14.952  -3.435
 1943SOL     OW 8821  -5.361   0.319  10.428
 1943SOL    HW1 8822  -5.348   8.398  10.329
 1943SOL    HW2 8823  -5.313   0.241  10.469
 1944SOL     OW 8824   2.288   2.205  -1.100
 1944SOL    HW1 8825   2.278   2.255   6.895
 1944SOL    HW2 8826   2.203   2.156  -1.079
 1945SOL     OW 8827  -5.832   3.633   3.198
 1945SOL    HW1 8828  -5.742   3.648   3.156
 1945SOL    HW2 8829  -5.884   3.718   3.196
 1946SOL     OW 8830  14.841   4.622   0.327
 1946SOL    HW1 8831  14.805   4.715   0.320
 1946SOL    HW2 8832  14.934   4.626   0.363
 1947SOL     OW 8833  10.433 -11.895   2.990
 1947SOL    HW1 8834  10.410 -11.974   3.047
 1947SOL    HW2 8835  10.350 -11.851   2.958
 1948SOL     OW 8836  17.269   1.088   5.173
 1948SOL    HW1 8837  17.218   1.017   5.222
 1948SOL    HW2 8838  17.357   1.052  -2.937
 1949SOL     OW 8839  -6.628  -6.608 -13.325
 1949SOL    HW1 8840  -6.619  -6.670 -13.403
 1949SOL    HW2 8841  -6.552   1.457 -13.262
 1950SOL     OW 8842  -3.058  13.608  17.866
 1950SOL    HW1 8843  -2.971  13.648  17.894
 1950SOL    HW2 8844  -3.097  13.661  17.791
 1951SOL     OW 8845  17.687  13.225   4.507
 1951SOL    HW1 8846  17.595  13.257  -3.553
 1951SOL    HW2 8847  17.693  13.199   4.411
 1952SOL     OW 8848   2.917 -11.467   4.436
 1952SOL    HW1 8849   2.926 -11.373   4.469
 1952SOL    HW2 8850   2.828 -11.503   4.463
 1953SOL     OW 8851   6.471  -0.579  -1.346
 1953SOL    HW1 8852   6.495  -0.484  -1.325
 1953SOL    HW2 8853   6.380  -0.581  -1.388
 1954SOL     OW 8854   9.988  -5.255   1.751
 1954SOL    HW1 8855   9.921  -5.227   1.682
 1954SOL    HW2 8856  10.079  -5.225   1.724
 1955SOL     OW 8857  -7.502   1.963  13.948
 1955SOL    HW1 8858  -7.493   1.900  13.871
 1955SOL    HW2 8859  -7.416   1.965   5.920
 1956SOL     OW 8860   9.219  15.325   3.623
 1956SOL    HW1 8861   9.200  15.418   3.593
 1956SOL    HW2 8862   9.222  15.322   3.723
 1957SOL     OW 8863  -0.794  -8.859   3.715
 1957SOL    HW1 8864  -0.761  -8.922  11.725
 1957SOL    HW2 8865  -8.823  -8.873   3.799
 1958SOL     OW 8866   5.671  -1.754   4.713
 1958SOL    HW1 8867   5.648  -1.657   4.721
 1958SOL    HW2 8868   5.587  -1.807   4.700
 1959SOL     OW 8869  21.084   6.094  -4.238
 1959SOL    HW1 8870  21.128   6.090  -4.148
 1959SOL    HW2 8871  21.117   6.174  -4.288
 1960SOL     OW 8872  -0.120  10.282   6.632
 1960SOL    HW1 8873  -0.207  10.307   6.590
 1960SOL    HW2 8874  -0.045  10.305   6.569
 1961SOL     OW 8875   0.053   7.914  -5.033
 1961SOL    HW1 8876   0.128   7.867  -4.986
 1961SOL    HW2 8877  -0.032   7.900  -4.981
 1962SOL     OW 8878  19.246  -1.372  -4.656
 1962SOL    HW1 8879  19.226  -1.394  -4.751
 1962SOL    HW2 8880  19.341  -1.395  -4.635
 1963SOL     OW 8881   5.097   9.490 -10.483
 1963SOL    HW1 8882   5.033   9.518 -10.410
 1963SOL    HW2 8883   5.188   9.525 -10.462
 1964SOL     OW 8884  10.066  12.106   5.391
 1964SOL    HW1 8885  10.029  12.027   5.341
 1964SOL    HW2 8886  10.018  12.116   5.478
 1965SOL     OW 8887  10.401   9.101   6.828
[truncated: 1,860,512 more chars]
