# Supplementary material for: Control over the fibrillization yield by varying the oligomeric nucleation propensities of self-assembling peptides
Source: Commun Chem. 2020 Nov 11;3:164. doi: 10.1038/s42004-020-00417-7 (PMC9814929; doi:10.1038/s42004-020-00417-7)
Supplement: Supplementary file 3 — Supplementary Data 1 [file 42004_2020_417_MOESM3_ESM.zip › MD_trajectory/Oligomer structure equilibriation/SLP1/Starting_trajectory.gro]

Protein in water
50231
    1ACE     CA    1   2.925   3.632   2.445 -0.1203  0.3573 -0.0214
    1ACE      C    2   2.960   3.532   2.555  0.0656  0.1246 -0.2903
    1ACE      O    3   3.018   3.572   2.656 -0.0269  0.4103 -0.3510
    2VAL      N    4   2.977   3.397   2.511 -0.5025 -0.2218  0.5463
    2VAL      H    5   2.972   3.382   2.413  1.3377 -0.0926  0.4064
    2VAL     CA    6   3.011   3.272   2.582  0.2328 -0.0600  0.4807
    2VAL     CB    7   3.159   3.260   2.620  0.4286  0.1161 -0.2105
    2VAL    CG1    8   3.188   3.126   2.688  0.1626  0.2126  0.0970
    2VAL    CG2    9   3.241   3.287   2.494  0.3447 -0.4259 -0.3846
    2VAL      C   10   2.909   3.238   2.690 -0.0674  0.1291  0.2562
    2VAL      O   11   2.811   3.170   2.660 -0.0217  0.4767 -0.7209
    3VAL      N   12   2.907   3.318   2.796 -0.6244  0.5816 -0.0892
    3VAL      H   13   2.967   3.398   2.792  0.6572 -0.4100 -1.3652
    3VAL     CA   14   2.812   3.297   2.906 -0.3785 -0.4864 -0.0732
    3VAL     CB   15   2.877   3.253   3.037 -0.1619 -0.1905 -0.0799
    3VAL    CG1   16   2.916   3.105   3.032  0.6171  0.0217 -0.3969
    3VAL    CG2   17   2.981   3.349   3.095 -0.1879 -0.0505 -0.2650
    3VAL      C   18   2.721   3.417   2.932  0.1870  0.0524 -0.5598
    3VAL      O   19   2.603   3.399   2.964  0.2525  0.6542  0.0386
    4VAL      N   20   2.754   3.543   2.905  0.4417  0.0555 -0.2283
    4VAL      H   21   2.846   3.569   2.877  0.9055 -0.2462  0.9255
    4VAL     CA   22   2.676   3.667   2.920  0.5921  0.1138  0.0798
    4VAL     CB   23   2.735   3.767   3.020  0.7286  0.1435 -0.0306
    4VAL    CG1   24   2.630   3.872   3.056  0.3732 -0.1108 -0.3177
    4VAL    CG2   25   2.782   3.705   3.152  0.0821 -0.2516  0.0179
    4VAL      C   26   2.657   3.732   2.783 -0.1125 -0.4241 -0.0826
    4VAL      O   27   2.763   3.743   2.720 -0.1085 -0.1759 -0.0304
    5THR      N   28   2.535   3.732   2.731 -0.1099 -0.0632 -0.0904
    5THR      H   29   2.454   3.696   2.778 -0.2015 -0.3363 -0.4510
    5THR     CA   30   2.503   3.790   2.600 -0.5129 -0.0869 -0.0036
    5THR     CB   31   2.452   3.684   2.502 -0.2689  0.1754 -0.4155
    5THR    OG1   32   2.452   3.740   2.370  0.3329  0.1408 -0.4330
    5THR    HG1   33   2.357   3.758   2.346  0.3297 -1.0105 -1.4142
    5THR    CG2   34   2.316   3.627   2.543  0.0764 -0.3939 -0.0578
    5THR      C   35   2.412   3.912   2.612 -0.2663  0.0911  0.0657
    5THR      O   36   2.331   3.920   2.705  0.0452 -0.2838  0.3703
    6ILE      N   37   2.448   4.013   2.534 -0.3949 -0.2162 -0.3913
    6ILE      H   38   2.517   4.001   2.463  0.0307  0.8511 -0.1755
    6ILE     CA   39   2.389   4.148   2.537 -0.4485 -0.2472 -0.0664
    6ILE     CB   40   2.483   4.233   2.622 -0.4031 -0.2010 -0.1632
    6ILE    CG1   41   2.629   4.222   2.577 -0.2801  0.1707  0.1300
    6ILE    CG2   42   2.473   4.216   2.774  0.2249  0.1080 -0.0792
    6ILE     CD   43   2.679   4.365   2.556  0.4782 -0.0916  0.1397
    6ILE      C   44   2.351   4.212   2.404 -0.3560 -0.0293  0.0105
    6ILE      O   45   2.431   4.228   2.312 -0.3716 -0.0513 -0.0071
    7LEU      N   46   2.249   4.297   2.413 -0.0610  0.4071 -0.6424
    7LEU      H   47   2.209   4.335   2.497 -3.5104 -1.3602 -1.2833
    7LEU     CA   48   2.202   4.359   2.289 -0.2130  0.5287 -0.5251
    7LEU     CB   49   2.050   4.377   2.299 -0.3040 -0.4503  0.0573
    7LEU     CG   50   1.949   4.268   2.265 -0.5527 -0.0323 -0.5821
    7LEU    CD1   51   1.802   4.309   2.265 -0.4881  0.2002 -0.7027
    7LEU    CD2   52   1.980   4.212   2.126 -0.5631 -0.6868 -0.3252
    7LEU      C   53   2.260   4.499   2.267  0.2444  0.3750 -0.2966
    7LEU      O   54   2.203   4.581   2.196  0.1706  0.3660 -0.2483
    8LEU      N   55   2.374   4.525   2.330 -0.0192  0.0208  0.3441
    8LEU      H   56   2.420   4.459   2.389 -1.0017 -0.7079  0.3216
    8LEU     CA   57   2.451   4.646   2.298 -0.0703  0.0317  0.2630
    8LEU     CB   58   2.500   4.716   2.426  0.0719 -0.0303  0.2425
    8LEU     CG   59   2.382   4.782   2.497 -0.2898  0.1063 -0.4731
    8LEU    CD1   60   2.433   4.862   2.617  0.0384  0.3049 -0.7434
    8LEU    CD2   61   2.274   4.857   2.420 -0.2299  0.3781 -0.2958
    8LEU      C   62   2.571   4.611   2.209 -0.5881 -0.2734 -0.3200
    8LEU      O   63   2.642   4.519   2.248 -0.6910  0.0957  0.8013
    9GLU      N   64   2.554   4.655   2.085 -0.4384  0.9453  0.0716
    9GLU      H   65   2.465   4.685   2.051 -1.0038  0.4280  1.0445
    9GLU     CA   66   2.649   4.619   1.979 -0.0764 -0.1076  0.7397
    9GLU     CB   67   2.565   4.621   1.851  0.4856  0.3663  0.3725
    9GLU     CG   68   2.633   4.560   1.728 -0.4831  0.3389 -0.1617
    9GLU     CD   69   2.560   4.572   1.595  0.5154 -0.1079 -0.7604
    9GLU    OE1   70   2.476   4.481   1.573  0.0753  0.0884  0.0746
    9GLU    OE2   71   2.594   4.661   1.514  0.1972  0.6824 -0.0317
    9GLU      C   72   2.768   4.715   1.968 -0.2397  0.0152 -0.0176
    9GLU      O   73   2.752   4.836   1.955 -0.1952  0.0067 -0.1453
   10GLU      N   74   2.880   4.653   2.002 -0.1375  0.0729 -0.2502
   10GLU      H   75   2.887   4.563   2.046  1.3600  0.3783  0.2055
   10GLU     CA   76   3.013   4.715   1.989 -0.1135  0.0981  0.0923
   10GLU     CB   77   3.083   4.728   2.124 -0.0350 -0.6464  0.1245
   10GLU     CG   78   3.027   4.838   2.214 -0.1057 -0.5978  0.0218
   10GLU     CD   79   3.116   4.862   2.336  0.0488  0.3353 -0.2653
   10GLU    OE1   80   3.110   4.773   2.424 -0.1827  0.3977 -0.2191
   10GLU    OE2   81   3.171   4.972   2.355  0.0159  0.2515  0.3402
   10GLU      C   82   3.093   4.660   1.871  0.3751  0.3267  0.3163
   10GLU     O1   83   3.190   4.728   1.829  0.1224  0.3400 -0.2542
   10GLU     O2   84   3.060   4.547   1.828 -0.1327  0.5382  0.1438
    1ACE     CA   85   5.323   3.038   3.488 -0.0655 -0.6237  0.1113
    1ACE      C   86   5.192   3.076   3.556  0.1661  0.2732  0.0603
    1ACE      O   87   5.135   2.993   3.626  0.1297 -0.1055 -0.4173
    2VAL      N   88   5.150   3.209   3.523  0.1311  0.2994  0.2089
    2VAL      H   89   5.186   3.250   3.440  0.2451 -0.1026  0.0574
    2VAL     CA   90   5.029   3.278   3.571 -0.4017 -0.2624 -0.2953
    2VAL     CB   91   5.086   3.388   3.662 -0.3303 -0.3950 -0.1788
    2VAL    CG1   92   5.181   3.480   3.584 -0.4185 -0.3243 -0.2024
    2VAL    CG2   93   4.977   3.460   3.741  0.0813  0.1421 -0.0963
    2VAL      C   94   4.953   3.333   3.450 -0.0237  0.3073 -0.2791
    2VAL      O   95   5.009   3.323   3.341 -0.1001  0.4580 -0.3311
    3VAL      N   96   4.823   3.330   3.478  0.1573  0.5435  0.6136
    3VAL      H   97   4.784   3.268   3.546 -0.4335 -0.6261 -0.7329
    3VAL     CA   98   4.718   3.389   3.395  0.3282 -0.2344 -0.1675
    3VAL     CB   99   4.748   3.533   3.352  0.3470 -0.1185  0.2365
    3VAL    CG1  100   4.634   3.594   3.270  0.0815  0.1629  0.8052
    3VAL    CG2  101   4.762   3.631   3.469  0.4187  0.0514  0.0871
    3VAL      C  102   4.682   3.298   3.277  0.1412  0.0286 -0.3143
    3VAL      O  103   4.570   3.252   3.259  0.0884  0.1458 -0.2866
    4VAL      N  104   4.782   3.273   3.193  0.3133  0.1249 -0.1398
    4VAL      H  105   4.873   3.289   3.231 -0.3328  0.4623  1.3198
    4VAL     CA  106   4.768   3.191   3.071  0.2497 -0.1532  0.0533
    4VAL     CB  107   4.871   3.239   2.968  0.2845  0.1875  0.2459
    4VAL    CG1  108   4.827   3.379   2.925  0.2298 -0.0398 -0.4456
    4VAL    CG2  109   5.014   3.248   3.021  0.4229  0.0964 -0.1112
    4VAL      C  110   4.780   3.042   3.102  0.1406 -0.0338  0.6869
    4VAL      O  111   4.875   2.968   3.078  0.0112 -0.3627  1.1690
    5THR      N  112   4.666   2.993   3.152 -0.3627  0.2289 -0.1737
    5THR      H  113   4.592   3.059   3.162 -0.5992  0.7825 -4.0339
    5THR     CA  114   4.638   2.853   3.185  0.6762  0.0557  0.0201
    5THR     CB  115   4.592   2.820   3.327 -0.4004  0.0866 -0.3117
    5THR    OG1  116   4.601   2.678   3.341 -0.0758  0.1317 -0.0550
    5THR    HG1  117   4.623   2.663   3.437  2.1526  1.8300 -0.2132
    5THR    CG2  118   4.452   2.868   3.365 -0.1791  0.3567  0.1790
    5THR      C  119   4.546   2.797   3.076 -0.1786  0.8104  0.3394
    5THR      O  120   4.434   2.841   3.051 -0.4216  0.0597  0.0945
    6ILE      N  121   4.595   2.686   3.021 -0.2185  0.7974  0.3297
    6ILE      H  122   4.689   2.666   3.049 -0.4986 -0.6694  0.2670
    6ILE     CA  123   4.544   2.611   2.906 -0.3765  0.3251  0.7030
    6ILE     CB  124   4.621   2.657   2.781 -0.5665 -0.5573  0.2519
    6ILE    CG1  125   4.572   2.586   2.655  0.0691 -0.3900 -0.0900
    6ILE    CG2  126   4.772   2.636   2.796 -0.5165 -0.4054 -0.0268
    6ILE     CD  127   4.654   2.612   2.528  0.4092 -0.3649  0.1341
    6ILE      C  128   4.538   2.462   2.939 -0.1334  0.1583  0.0077
    6ILE      O  129   4.430   2.409   2.916 -0.2682  0.2095  0.5153
    7LEU      N  130   4.625   2.418   3.030  0.1135 -0.2229 -0.4032
    7LEU      H  131   4.678   2.479   3.088 -0.6185 -1.0495  1.2042
    7LEU     CA  132   4.638   2.278   3.072 -0.0261 -0.2833 -0.5561
    7LEU     CB  133   4.782   2.260   3.123 -0.3502 -0.0186  0.4746
    7LEU     CG  134   4.893   2.287   3.022 -0.3518 -0.2806  0.4000
    7LEU    CD1  135   5.037   2.275   3.072 -0.2834  0.4592  0.3893
    7LEU    CD2  136   4.877   2.193   2.902  0.0267 -0.2637  0.3347
    7LEU      C  137   4.542   2.223   3.178 -0.2877  0.0838 -0.6011
    7LEU      O  138   4.517   2.288   3.279  0.2128  0.2709 -0.5928
    8LEU      N  139   4.466   2.122   3.137  0.1736 -0.5547  0.0900
    8LEU      H  140   4.457   2.095   3.041  0.1247  0.8662 -0.3241
    8LEU     CA  141   4.380   2.041   3.225 -0.2322 -0.2708 -0.0442
    8LEU     CB  142   4.237   2.062   3.175 -0.0597  0.4715 -0.2507
    8LEU     CG  143   4.111   2.015   3.248  0.3395 -0.3625 -0.0870
    8LEU    CD1  144   4.124   2.040   3.399 -0.0771 -0.3128 -0.0597
    8LEU    CD2  145   3.985   2.063   3.177  0.4652  0.9124  0.5272
    8LEU      C  146   4.419   1.893   3.220  1.0665  0.0565 -0.0601
    8LEU      O  147   4.420   1.832   3.113 -0.5322  0.0175 -0.0763
    9GLU      N  148   4.464   1.846   3.335  0.0783  0.0944  0.3551
    9GLU      H  149   4.476   1.907   3.414 -0.5856  0.0027  0.5313
    9GLU     CA  150   4.505   1.707   3.358 -0.3996 -0.0744  0.1802
    9GLU     CB  151   4.575   1.685   3.492 -0.3198 -0.0988  0.1350
    9GLU     CG  152   4.699   1.771   3.517 -0.1579 -0.3573  0.2240
    9GLU     CD  153   4.741   1.786   3.663  0.3376  0.0250  0.0441
    9GLU    OE1  154   4.803   1.892   3.689  0.2619 -0.0249  0.4343
    9GLU    OE2  155   4.698   1.709   3.751 -0.0311  0.5551  0.3361
    9GLU      C  156   4.388   1.608   3.348 -0.0707 -0.4295 -0.1895
    9GLU      O  157   4.276   1.632   3.393 -0.0779 -0.0362 -0.4164
   10GLU      N  158   4.419   1.513   3.260  0.2145 -0.2754 -0.2577
   10GLU      H  159   4.510   1.506   3.218  0.0646 -0.5120 -0.5471
   10GLU     CA  160   4.343   1.391   3.229  0.1276 -0.4176  0.4834
   10GLU     CB  161   4.263   1.414   3.100  0.2846 -0.4510  0.3791
   10GLU     CG  162   4.171   1.302   3.051 -0.1381  0.0388  0.0573
   10GLU     CD  163   4.076   1.352   2.941 -0.0821  0.2054  0.0837
   10GLU    OE1  164   4.127   1.400   2.837 -0.5374 -0.2289 -0.3437
   10GLU    OE2  165   3.953   1.334   2.953 -0.0585 -0.4305 -0.5880
   10GLU      C  166   4.424   1.261   3.219  0.1353 -0.3567 -0.3456
   10GLU     O1  167   4.375   1.150   3.249 -0.2636 -0.0372  0.1993
   10GLU     O2  168   4.545   1.279   3.194  0.1165  0.3083  0.0167
    1ACE     CA  169   5.577   3.221   4.162 -0.2224  0.0112 -0.0265
    1ACE      C  170   5.650   3.228   4.296 -0.2196 -0.1075 -0.0214
    1ACE      O  171   5.608   3.172   4.397  0.3094 -0.5227 -0.0298
    2VAL      N  172   5.746   3.334   4.303  0.4952 -0.7186 -0.3698
    2VAL      H  173   5.744   3.409   4.237  1.6036 -1.3478 -1.1468
    2VAL     CA  174   5.829   3.373   4.418 -0.4729 -0.2480  0.1838
    2VAL     CB  175   5.954   3.451   4.378 -0.5421 -0.2199  0.0191
    2VAL    CG1  176   6.040   3.493   4.497 -0.0850  0.3048 -0.4907
    2VAL    CG2  177   6.036   3.372   4.276 -0.2442  0.0037  0.0850
    2VAL      C  178   5.740   3.466   4.500 -0.8887 -0.2149 -0.2929
    2VAL      O  179   5.710   3.576   4.454  0.8684  0.5707  0.3490
    3VAL      N  180   5.690   3.407   4.608  0.5460  0.3220  0.7009
    3VAL      H  181   5.709   3.310   4.624  0.4238  0.5730  2.6386
    3VAL     CA  182   5.610   3.473   4.713 -0.4629 -0.0356  0.1649
    3VAL     CB  183   5.690   3.591   4.767 -0.1159 -0.2280  0.0765
    3VAL    CG1  184   5.616   3.680   4.868  0.2448 -0.0991  0.2293
    3VAL    CG2  185   5.817   3.536   4.832 -0.3553 -0.2844  0.5018
    3VAL      C  186   5.469   3.512   4.668 -0.3432 -0.3961 -0.5500
    3VAL      O  187   5.368   3.475   4.729 -0.6490  0.2310 -0.6668
    4VAL      N  188   5.462   3.607   4.575 -0.2671 -0.0028 -0.1568
    4VAL      H  189   5.543   3.662   4.557 -0.0716 -0.5205 -0.8992
    4VAL     CA  190   5.336   3.652   4.515 -0.4254 -0.1836  0.0378
    4VAL     CB  191   5.310   3.799   4.551 -0.2339 -0.2455  0.4396
    4VAL    CG1  192   5.187   3.863   4.484 -0.0425 -0.4994 -0.1650
    4VAL    CG2  193   5.304   3.818   4.702  0.3289  0.2052  0.4092
    4VAL      C  194   5.314   3.615   4.369 -0.1322 -0.2958  0.0217
    4VAL      O  195   5.409   3.624   4.291 -0.0870 -0.5686  0.0452
    5THR      N  196   5.198   3.553   4.345 -0.1999 -0.1883  0.0747
    5THR      H  197   5.124   3.549   4.413 -0.1678  1.0196  0.2085
    5THR     CA  198   5.162   3.524   4.206 -0.4708  0.2155  0.0576
    5THR     CB  199   5.101   3.384   4.197 -0.1048  0.0386  0.2905
    5THR    OG1  200   4.993   3.359   4.288 -0.3264 -0.5553 -0.1397
    5THR    HG1  201   4.905   3.362   4.241  0.1902 -3.4407 -1.5242
    5THR    CG2  202   5.212   3.281   4.217 -0.0987  0.0324  0.2221
    5THR      C  203   5.069   3.626   4.139 -0.2053  0.1804 -0.3674
    5THR      O  204   4.958   3.648   4.187  0.0493 -0.0319  0.3331
    6ILE      N  205   5.134   3.718   4.068  0.5357  0.4573  0.6370
    6ILE      H  206   5.231   3.701   4.053  0.5855 -0.2245  1.6397
    6ILE     CA  207   5.073   3.833   3.999  0.2429  0.1703  0.4116
    6ILE     CB  208   5.117   3.965   4.061 -0.0488  0.1497  0.6662
    6ILE    CG1  209   5.250   3.962   4.137  0.3237  0.0333  0.0122
    6ILE    CG2  210   5.001   4.014   4.148 -0.4199  0.1522  0.1740
    6ILE     CD  211   5.322   4.097   4.141 -0.1143  0.2754 -0.2909
    6ILE      C  212   5.108   3.815   3.852  0.6187 -0.7097  0.6011
    6ILE      O  213   5.031   3.758   3.775  0.4457 -0.1839  0.3797
    7LEU      N  214   5.229   3.852   3.810  0.2324 -0.1051 -0.0055
    7LEU      H  215   5.305   3.833   3.872  0.4783  1.2523  0.1279
    7LEU     CA  216   5.267   3.883   3.671 -0.1719  0.2351 -0.0426
    7LEU     CB  217   5.310   4.029   3.655  0.0866  0.2120  0.4213
    7LEU     CG  218   5.202   4.135   3.675 -0.0765 -0.0041  0.6982
    7LEU    CD1  219   5.275   4.269   3.690  0.1569 -0.0463 -0.0386
    7LEU    CD2  220   5.119   4.140   3.546  0.3386 -0.2013  0.4234
    7LEU      C  221   5.381   3.798   3.613 -0.2123  0.1195  0.0464
    7LEU      O  222   5.479   3.750   3.668 -0.1300 -0.6724 -0.7728
    8LEU      N  223   5.359   3.789   3.482 -0.4345 -0.8059  0.1454
    8LEU      H  224   5.266   3.813   3.455 -0.0890 -0.4517 -0.7631
    8LEU     CA  225   5.447   3.729   3.381 -0.2904 -0.0850 -0.1573
    8LEU     CB  226   5.565   3.825   3.365 -0.0336 -0.3727 -0.0018
    8LEU     CG  227   5.548   3.949   3.276 -0.2959 -0.1160  0.4036
    8LEU    CD1  228   5.682   4.009   3.235 -0.5293 -0.1722 -0.4631
    8LEU    CD2  229   5.464   3.910   3.154 -0.2860 -0.1228  0.3992
    8LEU      C  230   5.482   3.580   3.389 -0.4370 -0.1096  0.0190
    8LEU      O  231   5.514   3.527   3.495 -0.7644  0.3656  0.3600
    9GLU      N  232   5.474   3.509   3.277  0.3633 -0.2179  0.0233
    9GLU      H  233   5.446   3.567   3.200  0.5935 -0.0159  0.0886
    9GLU     CA  234   5.481   3.363   3.267  0.1601 -0.2381  0.1896
    9GLU     CB  235   5.406   3.322   3.140 -0.0241 -0.0069  0.2223
    9GLU     CG  236   5.376   3.172   3.130 -0.0349  0.0225 -0.1961
    9GLU     CD  237   5.365   3.095   2.998 -0.1511 -0.0049 -0.1705
    9GLU    OE1  238   5.377   2.971   2.992  0.2902  0.0345 -0.0913
    9GLU    OE2  239   5.334   3.155   2.893 -0.6334 -0.2349 -0.1639
    9GLU      C  240   5.617   3.294   3.272  0.0358 -0.5158 -0.2338
    9GLU      O  241   5.639   3.200   3.349  0.4388 -0.1556  0.0993
   10GLU      N  242   5.710   3.357   3.201 -0.3621 -0.2079 -0.4811
   10GLU      H  243   5.700   3.453   3.173 -0.4669 -0.3972 -1.0967
   10GLU     CA  244   5.852   3.325   3.187 -0.2420  0.0524  0.0993
   10GLU     CB  245   5.877   3.202   3.099  0.1190  0.0692  0.1732
   10GLU     CG  246   5.995   3.116   3.144  0.2940 -0.1099 -0.6150
   10GLU     CD  247   6.011   2.984   3.069 -0.2127 -0.2350 -0.5106
   10GLU    OE1  248   6.098   2.981   2.979  0.4713 -0.2186  0.1401
   10GLU    OE2  249   5.947   2.884   3.106 -0.1186 -0.1181 -0.0279
   10GLU      C  250   5.922   3.451   3.135 -0.0180 -0.1872 -0.1850
   10GLU     O1  251   6.023   3.499   3.191 -0.2480  0.1639 -0.0632
   10GLU     O2  252   5.858   3.502   3.041 -0.4091  0.3305  0.3487
    1ACE     CA  253   1.250   5.252   2.837 -0.4483 -0.1771  0.7732
    1ACE      C  254   1.342   5.167   2.749 -0.3454  0.7136 -0.0031
    1ACE      O  255   1.286   5.088   2.673 -0.3795  0.6013  0.1380
    2VAL      N  256   1.471   5.141   2.805 -0.2738  0.3986 -0.3085
    2VAL      H  257   1.500   5.194   2.885  2.7306 -2.0999  0.4495
    2VAL     CA  258   1.577   5.064   2.739 -0.4669  0.1257 -0.3043
    2VAL     CB  259   1.701   5.142   2.695 -0.1231 -0.3523 -0.2009
    2VAL    CG1  260   1.798   5.060   2.611  0.3033 -0.2209  0.1565
    2VAL    CG2  261   1.673   5.278   2.631  0.9111  0.0416  0.1542
    2VAL      C  262   1.611   4.933   2.812 -0.3110  0.5650  0.4267
    2VAL      O  263   1.697   4.920   2.899  0.3817 -0.2922 -0.3563
    3VAL      N  264   1.523   4.840   2.777  0.3060 -0.0028  0.3666
    3VAL      H  265   1.445   4.856   2.716 -1.6683  2.5032  3.2801
    3VAL     CA  266   1.536   4.707   2.838  0.6047 -0.1167  0.0589
    3VAL     CB  267   1.420   4.668   2.930  0.2060 -0.1322 -0.4455
    3VAL    CG1  268   1.474   4.562   3.025 -0.1786  0.1877  0.1410
    3VAL    CG2  269   1.381   4.786   3.019  0.2983 -0.0063 -0.5702
    3VAL      C  270   1.557   4.604   2.727 -0.1038  0.4322 -0.5969
    3VAL      O  271   1.641   4.515   2.742  0.0381  0.6087 -0.3419
    4VAL      N  272   1.466   4.601   2.630 -0.5685  0.0765 -0.1541
    4VAL      H  273   1.387   4.662   2.635  1.6265  3.1566 -0.5196
    4VAL     CA  274   1.472   4.509   2.515  0.2424 -0.0466 -0.0194
    4VAL     CB  275   1.371   4.395   2.530 -0.0571  0.1603 -0.4471
    4VAL    CG1  276   1.227   4.437   2.497 -0.2023 -0.0922 -0.1435
    4VAL    CG2  277   1.415   4.288   2.430 -0.2388  0.0016 -0.3581
    4VAL      C  278   1.461   4.590   2.386 -1.0728 -0.6316 -0.2990
    4VAL      O  279   1.531   4.562   2.289  0.1549  0.0488  0.3517
    5THR      N  280   1.399   4.708   2.393  0.0612 -0.0177 -0.2406
    5THR      H  281   1.336   4.741   2.462  0.4357  2.0092 -0.8076
    5THR     CA  282   1.395   4.804   2.282 -0.1882  0.3686  0.1035
    5THR     CB  283   1.255   4.855   2.249 -0.3683 -0.1473  0.0674
    5THR    OG1  284   1.195   4.895   2.373 -0.2982 -0.5931  0.2464
    5THR    HG1  285   1.123   4.958   2.343  0.7584  0.4815 -0.0870
    5THR    CG2  286   1.178   4.744   2.177  0.4446 -0.4407 -0.3592
    5THR      C  287   1.499   4.917   2.279  0.2679 -0.0303  0.6137
    5THR      O  288   1.463   5.027   2.319 -0.1743  0.1185 -0.1591
    6ILE      N  289   1.618   4.885   2.227 -0.1815 -0.0290 -0.4537
    6ILE      H  290   1.626   4.794   2.187  0.2311  0.6541 -1.9990
    6ILE     CA  291   1.736   4.971   2.208 -0.0616  0.0439  0.5462
    6ILE     CB  292   1.872   4.901   2.212  0.2478  0.5975 -0.1174
    6ILE    CG1  293   1.896   4.812   2.090  0.3257 -0.0542  0.3716
    6ILE    CG2  294   1.902   4.855   2.355 -0.8048 -0.4857 -0.2265
    6ILE     CD  295   1.805   4.689   2.081  0.8821 -0.4625  0.3232
    6ILE      C  296   1.731   5.061   2.084  0.2560  0.0930  0.5682
    6ILE      O  297   1.666   5.027   1.986  0.6643  0.1066  0.2931
    7LEU      N  298   1.795   5.177   2.091 -0.1919  0.3813 -0.0518
    7LEU      H  299   1.850   5.195   2.173  0.6437  0.4703 -0.6230
    7LEU     CA  300   1.815   5.274   1.983  0.2093  0.3576  0.0020
    7LEU     CB  301   1.905   5.221   1.871 -0.5708  0.5828 -0.7425
    7LEU     CG  302   1.964   5.322   1.773 -0.1753  0.5092 -0.5833
    7LEU    CD1  303   2.057   5.423   1.840  0.6191 -0.3209 -0.4087
    7LEU    CD2  304   2.045   5.251   1.664 -0.1928 -0.5379  0.0763
    7LEU      C  305   1.695   5.337   1.912  0.0522  0.0739  0.0195
    7LEU      O  306   1.691   5.459   1.911  0.5536  0.0935  0.3432
    8LEU      N  307   1.593   5.259   1.876  0.1665 -0.0204 -0.1026
    8LEU      H  308   1.598   5.160   1.887 -1.6658 -0.1091  0.1700
    8LEU     CA  309   1.474   5.302   1.800 -0.0224 -0.4728 -0.0669
    8LEU     CB  310   1.384   5.179   1.811 -0.5616 -0.0956 -0.2337
    8LEU     CG  311   1.441   5.071   1.718 -0.1263  0.0741 -0.1667
    8LEU    CD1  312   1.378   4.934   1.744  0.5448 -0.2422 -0.1852
    8LEU    CD2  313   1.424   5.105   1.570 -0.0138  0.1073 -0.1723
    8LEU      C  314   1.395   5.421   1.855 -0.0448 -0.5787  0.1326
    8LEU      O  315   1.318   5.411   1.950  0.3083 -0.0290  0.4854
    9GLU      N  316   1.399   5.527   1.775 -0.1434 -0.2601  0.5469
    9GLU      H  317   1.449   5.520   1.689  0.4103  0.1422  0.8272
    9GLU     CA  318   1.365   5.663   1.821 -0.0276 -0.1042  0.1766
    9GLU     CB  319   1.422   5.770   1.728  0.8438 -0.4963  0.2444
    9GLU     CG  320   1.438   5.902   1.803  0.0718 -0.1351 -0.2108
    9GLU     CD  321   1.522   5.995   1.715 -0.0024 -0.0122 -0.1534
    9GLU    OE1  322   1.611   5.954   1.638 -0.0209 -0.1834 -0.0845
    9GLU    OE2  323   1.517   6.117   1.739  0.3531  0.0551 -0.4245
    9GLU      C  324   1.217   5.691   1.844 -0.0826 -0.3358  0.1094
    9GLU      O  325   1.131   5.634   1.777 -0.1385  0.2083 -0.2880
   10GLU      N  326   1.184   5.745   1.961  0.0298  0.0583 -0.0390
   10GLU      H  327   1.252   5.765   2.031 -0.0621 -2.9301  1.0637
   10GLU     CA  328   1.052   5.805   1.985 -0.2041 -0.3559 -0.2659
   10GLU     CB  329   0.987   5.751   2.113 -0.3637  0.3001 -0.0619
   10GLU     CG  330   0.843   5.709   2.084 -0.2422 -0.0472 -0.1656
   10GLU     CD  331   0.783   5.660   2.216  0.0836  0.1536  0.0594
   10GLU    OE1  332   0.771   5.535   2.219 -0.5848  0.1869 -0.6419
   10GLU    OE2  333   0.716   5.741   2.284 -0.0143  0.0022  0.1439
   10GLU      C  334   1.047   5.958   1.978  0.8469 -0.3326 -0.5943
   10GLU     O1  335   1.055   6.020   2.086 -0.1346 -0.5967 -0.3644
   10GLU     O2  336   1.013   6.007   1.868  0.3849  0.2135 -0.2150
    1ACE     CA  337   3.663   6.728   4.838  0.4210  0.3580 -0.8297
    1ACE      C  338   3.633   6.698   4.691 -0.8713  0.2086 -0.5461
    1ACE      O  339   3.646   6.582   4.652  0.1795  0.1273  0.0168
    2VAL      N  340   3.670   6.804   4.602 -0.3531  0.3920 -0.1177
    2VAL      H  341   3.718   6.884   4.637 -0.4088  0.0640  0.7347
    2VAL     CA  342   3.656   6.791   4.456  0.3310  0.4343 -0.1920
    2VAL     CB  343   3.681   6.919   4.376  0.6112  0.5405  0.0643
    2VAL    CG1  344   3.652   6.913   4.226 -0.2853  0.1641  0.2485
    2VAL    CG2  345   3.605   7.043   4.425  0.0560  0.2162  0.0306
    2VAL      C  346   3.751   6.683   4.405  0.1772  0.3262 -0.2542
    2VAL      O  347   3.721   6.601   4.319 -0.5391  0.2250  0.0906
    3VAL      N  348   3.879   6.700   4.438  0.1175  0.4599 -0.0903
    3VAL      H  349   3.902   6.769   4.507 -3.0958  3.4653 -1.7229
    3VAL     CA  350   3.988   6.611   4.396  0.3822  0.7427 -0.0099
    3VAL     CB  351   4.096   6.687   4.320  0.2357  0.4530 -0.5119
    3VAL    CG1  352   4.198   6.591   4.257 -0.1631 -0.2378 -0.1170
    3VAL    CG2  353   4.033   6.768   4.206  0.0882  0.2910 -0.5452
    3VAL      C  354   4.056   6.528   4.506 -0.1058  0.2774 -0.0521
    3VAL      O  355   4.055   6.406   4.494 -0.4057  0.2984 -0.2726
    4VAL      N  356   4.106   6.587   4.614  0.4616  0.0020 -0.1619
    4VAL      H  357   4.091   6.685   4.631 -0.7014 -0.2071  0.1252
    4VAL     CA  358   4.163   6.512   4.727  0.0242 -0.2734 -0.1219
    4VAL     CB  359   4.312   6.543   4.748 -0.0346 -0.0051 -0.0900
    4VAL    CG1  360   4.344   6.684   4.796  0.2731 -0.2102  0.3058
    4VAL    CG2  361   4.378   6.427   4.823 -0.5235 -0.0374  0.2995
    4VAL      C  362   4.085   6.544   4.855 -0.6294 -0.2318 -0.5243
    4VAL      O  363   4.045   6.659   4.875 -0.0110 -0.1747  0.5115
    5THR      N  364   4.035   6.440   4.921 -0.5347  0.1447  0.1558
    5THR      H  365   4.045   6.346   4.888 -1.1804  0.2742 -0.4355
    5THR     CA  366   3.960   6.455   5.047  0.2450  0.4317  0.5918
    5THR     CB  367   3.818   6.401   5.031  0.4507  0.0240  0.0728
    5THR    OG1  368   3.745   6.416   5.154  0.4393  0.1790  0.0471
    5THR    HG1  369   3.661   6.362   5.152  2.0447 -2.5009 -1.0130
    5THR    CG2  370   3.827   6.252   4.999  0.1624 -0.1735  0.8734
    5THR      C  371   4.031   6.396   5.169 -0.2094 -0.1566  0.5776
    5THR      O  372   4.084   6.285   5.164 -0.0091 -0.0592  0.5423
    6ILE      N  373   4.009   6.473   5.275 -0.1290  0.1931  0.3411
    6ILE      H  374   3.971   6.565   5.264 -1.1050 -0.2284  0.1045
    6ILE     CA  375   4.039   6.441   5.416  0.1136 -0.5664  0.1199
    6ILE     CB  376   4.065   6.577   5.480 -0.3978 -0.1586 -0.5252
    6ILE    CG1  377   4.177   6.654   5.409  0.1765 -0.2682  0.2459
    6ILE    CG2  378   4.105   6.553   5.626  0.0079  0.5893 -0.5068
    6ILE     CD  379   4.205   6.785   5.482  0.2099 -0.5743  0.7822
    6ILE      C  380   3.909   6.379   5.468 -0.2026 -0.1137 -0.1195
    6ILE      O  381   3.798   6.431   5.477 -0.1729 -0.1073  0.2016
    7LEU      N  382   3.923   6.253   5.509 -0.2989 -0.0367  0.1422
    7LEU      H  383   4.015   6.213   5.513  0.0766  0.5511 -1.8460
    7LEU     CA  384   3.818   6.153   5.529 -0.0311 -0.3236  0.1183
    7LEU     CB  385   3.881   6.014   5.527  0.3511 -0.1458 -0.1724
    7LEU     CG  386   3.776   5.910   5.489 -0.3014  0.3279  0.3206
    7LEU    CD1  387   3.743   5.902   5.340  0.3058  1.1075  0.1400
    7LEU    CD2  388   3.837   5.772   5.518 -0.1583  0.3156 -0.0326
    7LEU      C  389   3.712   6.187   5.634  0.1618  0.5480  0.0353
    7LEU      O  390   3.592   6.185   5.606  0.1864  0.2721 -0.0529
    8LEU      N  391   3.755   6.222   5.755  0.1239 -0.2141  0.2731
    8LEU      H  392   3.852   6.229   5.778  0.1220  0.5663  0.0484
    8LEU     CA  393   3.661   6.254   5.863 -0.0395 -0.1034  0.0977
    8LEU     CB  394   3.691   6.170   5.988 -0.1906 -0.2020  0.0682
    8LEU     CG  395   3.622   6.034   5.983 -0.3180 -0.1421  0.2111
    8LEU    CD1  396   3.721   5.941   5.914  0.2173  0.5725  0.0085
    8LEU    CD2  397   3.544   5.995   6.109  0.1175  0.6064  0.7174
    8LEU      C  398   3.651   6.402   5.899  0.5884 -0.0353 -0.0028
    8LEU      O  399   3.596   6.437   6.004  0.2360 -0.4640 -0.0425
    9GLU      N  400   3.679   6.486   5.801  0.5444  0.2599  0.2354
    9GLU      H  401   3.706   6.448   5.712  1.1803  1.4062 -0.0931
    9GLU     CA  402   3.655   6.631   5.806  0.3489  0.2322  0.1034
    9GLU     CB  403   3.703   6.697   5.676 -0.7039  0.1648 -0.3359
    9GLU     CG  404   3.757   6.839   5.692 -0.3773 -0.0074  0.1546
    9GLU     CD  405   3.791   6.897   5.554 -0.2104 -0.2474  0.0957
    9GLU    OE1  406   3.705   6.941   5.475 -0.0463  0.1390  0.1267
    9GLU    OE2  407   3.910   6.882   5.518 -0.3615 -0.5926 -0.2673
    9GLU      C  408   3.510   6.677   5.823  0.2120  0.0142 -0.4533
    9GLU      O  409   3.483   6.768   5.901  0.2084  0.3629 -0.8597
   10GLU      N  410   3.431   6.637   5.723  0.2707 -0.2310 -0.4036
   10GLU      H  411   3.470   6.624   5.632 -0.2306  1.0811 -0.8299
   10GLU     CA  412   3.285   6.654   5.716  0.2750  0.3464  0.5520
   10GLU     CB  413   3.206   6.555   5.802  0.0610 -0.2014 -0.2600
   10GLU     CG  414   3.230   6.406   5.774  0.1504 -0.3259  0.4694
   10GLU     CD  415   3.155   6.351   5.653  0.0451  0.5744  0.1191
   10GLU    OE1  416   3.043   6.298   5.666  0.2132  0.0983 -0.3515
   10GLU    OE2  417   3.204   6.371   5.539 -0.5540  0.6150 -0.1328
   10GLU      C  418   3.236   6.798   5.720 -0.3952  0.1652 -0.5837
   10GLU     O1  419   3.318   6.885   5.682  0.1245  0.2379  0.6497
   10GLU     O2  420   3.116   6.821   5.746 -0.1774  0.7455 -0.0659
    1ACE     CA  421   3.160   5.041   2.963 -0.1192  0.5214 -0.0689
    1ACE      C  422   3.047   5.056   3.065 -0.0620 -0.1857  0.1033
    1ACE      O  423   3.067   5.083   3.183  0.1270  0.2636 -0.0305
    2VAL      N  424   2.924   5.009   3.007  0.0120 -0.2549  0.0007
    2VAL      H  425   2.926   4.961   2.920 -1.9166  0.3597 -0.4268
    2VAL     CA  426   2.793   5.015   3.073  0.0603  0.4144  0.0443
    2VAL     CB  427   2.704   5.132   3.030  0.2368  0.6217  0.2411
    2VAL    CG1  428   2.766   5.255   3.097  0.8245  0.4210  0.0710
    2VAL    CG2  429   2.677   5.139   2.880 -0.8877  0.2003  0.4133
    2VAL      C  430   2.718   4.881   3.075  0.3964  0.2272  0.2564
    2VAL      O  431   2.597   4.875   3.094  0.3723  0.0180  0.0428
    3VAL      N  432   2.800   4.779   3.098  0.0777 -0.0291  0.2590
    3VAL      H  433   2.894   4.797   3.128  0.1327 -0.4381  0.3374
    3VAL     CA  434   2.761   4.638   3.115  0.2434 -0.0960  0.0817
    3VAL     CB  435   2.697   4.571   2.994  0.0169  0.5523 -0.1621
    3VAL    CG1  436   2.545   4.578   2.972 -0.0866 -0.2266  0.2834
    3VAL    CG2  437   2.761   4.628   2.867 -0.0187  0.3858 -0.2542
    3VAL      C  438   2.886   4.559   3.152  0.2982  0.0013  0.1069
    3VAL      O  439   2.993   4.609   3.118  0.4236 -0.1154  0.3261
    4VAL      N  440   2.863   4.447   3.220  0.0801  0.1271  0.2382
    4VAL      H  441   2.773   4.429   3.262  0.1022  2.7112  1.6057
    4VAL     CA  442   2.970   4.355   3.261 -0.0781 -0.1159  0.1072
    4VAL     CB  443   2.950   4.317   3.408 -0.3117  0.0381  0.1171
    4VAL    CG1  444   3.072   4.236   3.454 -0.4954 -0.1719  0.2385
    4VAL    CG2  445   2.941   4.438   3.501 -0.1551  0.0801  0.0792
    4VAL      C  446   2.974   4.228   3.176 -0.5480 -0.2155  0.2275
    4VAL      O  447   2.883   4.145   3.180 -0.5711 -0.2121 -0.1382
    5THR      N  448   3.078   4.216   3.093 -0.3790  0.0954  0.3956
    5THR      H  449   3.161   4.272   3.098 -0.6774  0.4646  2.1967
    5THR     CA  450   3.087   4.110   2.992 -0.1853  0.5890 -0.1103
    5THR     CB  451   3.078   4.163   2.849 -0.3218  0.4155 -0.1660
    5THR    OG1  452   3.164   4.276   2.833 -0.1730  0.4041  0.5535
    5THR    HG1  453   3.119   4.346   2.778  0.0918  0.3561  0.2716
    5THR    CG2  454   2.934   4.203   2.821 -0.2863  0.6323 -0.0325
    5THR      C  455   3.209   4.019   3.006  0.0394  0.8252 -0.5120
    5THR      O  456   3.295   4.057   3.085  0.2834  0.0068 -0.3754
    6ILE      N  457   3.216   3.905   2.939 -0.2803  0.3822  0.1978
    6ILE      H  458   3.149   3.884   2.868 -1.2412  0.8392  0.9467
    6ILE     CA  459   3.331   3.814   2.939 -0.7124 -0.1724 -0.3551
    6ILE     CB  460   3.314   3.689   3.025  0.1692 -0.2322 -0.2575
    6ILE    CG1  461   3.435   3.596   3.014  0.7430  0.5150 -0.3418
    6ILE    CG2  462   3.177   3.623   3.008  0.0933 -0.0525 -0.3459
    6ILE     CD  463   3.570   3.656   3.053  0.3093  1.0067  0.4232
    6ILE      C  464   3.378   3.771   2.799 -0.6164  0.3324 -0.4817
    6ILE      O  465   3.334   3.673   2.740 -0.2603  0.1426 -0.4348
    7LEU      N  466   3.467   3.862   2.761  0.3693 -0.2264  0.4176
    7LEU      H  467   3.502   3.939   2.815 -0.0022  0.2966 -0.0740
    7LEU     CA  468   3.520   3.863   2.624  0.1934  0.3922  0.3511
    7LEU     CB  469   3.519   4.003   2.563  0.1409  0.2263 -0.0303
    7LEU     CG  470   3.376   4.053   2.544 -0.1684 -0.4599  0.4650
    7LEU    CD1  471   3.365   4.206   2.533  0.2883 -0.5066 -0.6831
    7LEU    CD2  472   3.327   3.992   2.413  0.5541  0.5352 -0.2818
    7LEU      C  473   3.663   3.812   2.611  0.0914  0.2309 -0.1664
    7LEU      O  474   3.754   3.834   2.692  0.2395 -0.3931 -0.1598
    8LEU      N  475   3.688   3.757   2.493 -0.0581 -0.1399 -0.0262
    8LEU      H  476   3.622   3.765   2.418 -0.1071 -0.6520 -0.0387
    8LEU     CA  477   3.821   3.714   2.447 -0.0098 -0.3128  0.2747
    8LEU     CB  478   3.802   3.565   2.422 -0.1113 -0.2693  0.0920
    8LEU     CG  479   3.820   3.486   2.552 -0.4158  0.1640  0.3985
    8LEU    CD1  480   3.819   3.337   2.516 -0.5230  0.2678 -0.0293
    8LEU    CD2  481   3.940   3.522   2.640 -0.0069 -0.0862 -0.0537
    8LEU      C  482   3.876   3.778   2.319 -0.2165 -0.2747  0.2054
    8LEU      O  483   3.801   3.835   2.240  0.4970  0.4050  0.0107
    9GLU      N  484   4.006   3.801   2.309 -0.4329  0.6677 -0.5636
    9GLU      H  485   4.068   3.768   2.380  0.1226 -0.2468 -1.4419
    9GLU     CA  486   4.070   3.857   2.189  0.5272 -0.0251 -0.3856
    9GLU     CB  487   4.167   3.971   2.220  0.2401  0.2338 -0.4357
    9GLU     CG  488   4.080   4.095   2.238  0.1039  0.0835 -0.0545
    9GLU     CD  489   4.127   4.241   2.237 -0.0389  0.1345  0.2790
    9GLU    OE1  490   4.188   4.284   2.337  0.0015  0.5190  0.0922
    9GLU    OE2  491   4.124   4.307   2.131  0.2137 -0.1859  0.0677
    9GLU      C  492   4.138   3.744   2.110  0.3281 -0.6733  0.3559
    9GLU      O  493   4.066   3.671   2.041 -0.6198  0.1065  0.4861
   10GLU      N  494   4.267   3.719   2.125  0.5925  0.4179  0.0390
   10GLU      H  495   4.308   3.730   2.216 -1.4123 -1.1532  1.2332
   10GLU     CA  496   4.341   3.634   2.030  0.0502  0.0367 -0.0462
   10GLU     CB  497   4.452   3.718   1.967 -0.2058  0.2179 -0.2602
   10GLU     CG  498   4.396   3.823   1.870  0.2359  0.5682 -0.1370
   10GLU     CD  499   4.448   3.819   1.726 -0.0007  0.4581 -0.2188
   10GLU    OE1  500   4.368   3.868   1.644 -0.8721 -0.0325  0.3183
   10GLU    OE2  501   4.558   3.778   1.684  0.1760  0.6524  0.0519
   10GLU      C  502   4.403   3.509   2.091  0.1836 -0.0622 -0.3808
   10GLU     O1  503   4.484   3.445   2.021  0.2351 -0.0229 -0.3567
   10GLU     O2  504   4.381   3.478   2.210  0.2537 -0.0980 -0.3769
    1ACE     CA  505   4.865   4.856   5.700 -0.0672  0.0609  0.4586
    1ACE      C  506   4.835   4.821   5.554 -0.0172  0.1966  0.4153
    1ACE      O  507   4.717   4.821   5.517  0.1652 -0.6201 -0.1757
    2VAL      N  508   4.953   4.791   5.480 -0.1178  0.7955  0.0076
    2VAL      H  509   5.038   4.770   5.527 -2.3814 -1.8202  3.3990
    2VAL     CA  510   4.963   4.774   5.334 -0.1312 -0.4703  0.1474
    2VAL     CB  511   5.065   4.663   5.306  0.3585 -0.0263  0.1586
    2VAL    CG1  512   5.070   4.608   5.163  0.4947 -0.2427  0.2472
    2VAL    CG2  513   5.204   4.720   5.335  0.0793  0.5520  0.3703
    2VAL      C  514   4.837   4.769   5.248 -0.1340  0.1644  0.1108
    2VAL      O  515   4.829   4.857   5.162  0.9859 -0.1940 -0.3825
    3VAL      N  516   4.753   4.668   5.269  0.1407 -0.1352 -0.2026
    3VAL      H  517   4.778   4.598   5.336  3.3819  0.5369 -0.5361
    3VAL     CA  518   4.642   4.658   5.174 -0.2132  0.0997  0.1780
    3VAL     CB  519   4.596   4.512   5.168 -0.2585  0.1262 -0.1974
    3VAL    CG1  520   4.510   4.493   5.043  0.1345 -0.6251 -0.3601
    3VAL    CG2  521   4.721   4.425   5.152 -0.0212  0.5547 -0.6981
    3VAL      C  522   4.536   4.765   5.199 -0.4236 -0.0774  0.0501
    3VAL      O  523   4.505   4.835   5.103  0.0745  0.1880  0.0805
    4VAL      N  524   4.499   4.794   5.324  0.4403  0.5116  0.1727
    4VAL      H  525   4.557   4.766   5.400  0.6086 -0.3930 -0.2726
    4VAL     CA  526   4.406   4.904   5.352 -0.2548  0.0738 -0.3803
    4VAL     CB  527   4.269   4.851   5.393  0.0178 -0.0745  0.3622
    4VAL    CG1  528   4.162   4.959   5.410  0.0769  0.0315  0.0653
    4VAL    CG2  529   4.217   4.744   5.296 -0.5147  0.5389 -0.0378
    4VAL      C  530   4.458   5.003   5.457 -0.5478  0.0021 -0.1673
    4VAL      O  531   4.463   4.980   5.578  0.0887 -0.0783 -0.2107
    5THR      N  532   4.495   5.120   5.405  0.5732 -0.3106 -0.0922
    5THR      H  533   4.529   5.127   5.311 -1.3297  0.6870 -0.7564
    5THR     CA  534   4.507   5.243   5.484 -0.3000 -0.1365 -0.2200
    5THR     CB  535   4.637   5.316   5.452 -0.0741 -0.5102 -0.1700
    5THR    OG1  536   4.758   5.242   5.469  0.1943  0.0616  0.4498
    5THR    HG1  537   4.785   5.187   5.391 -0.1779  0.6747 -0.1214
    5THR    CG2  538   4.646   5.434   5.549 -0.0486 -0.1696 -0.5779
    5THR      C  539   4.383   5.331   5.466 -0.4420 -0.2972 -0.0362
    5THR      O  540   4.367   5.376   5.353 -0.0780  0.0583  0.0510
    6ILE      N  541   4.302   5.353   5.569 -0.2538  0.0089  0.0468
    6ILE      H  542   4.311   5.297   5.651 -0.7760 -1.2774 -0.7483
    6ILE     CA  543   4.182   5.438   5.571 -0.1433  0.2033 -1.1260
    6ILE     CB  544   4.054   5.356   5.594  0.0973  0.1127 -0.0624
    6ILE    CG1  545   4.067   5.264   5.715 -0.1329  0.1800  0.0133
    6ILE    CG2  546   4.020   5.300   5.455  0.1155  0.5452 -0.2438
    6ILE     CD  547   3.931   5.213   5.762  0.1280 -0.1725  0.4053
    6ILE      C  548   4.181   5.556   5.669 -0.4926 -0.3276 -0.4843
    6ILE      O  549   4.143   5.663   5.622  0.2265 -0.2132 -0.8244
    7LEU      N  550   4.239   5.535   5.786  0.2547  0.1177 -0.7728
    7LEU      H  551   4.284   5.447   5.805 -1.4695 -0.3793  1.3461
    7LEU     CA  552   4.244   5.632   5.896 -0.0283 -0.5822 -0.1337
    7LEU     CB  553   4.223   5.572   6.035  0.1435  0.3495  0.3039
    7LEU     CG  554   4.073   5.550   6.060  0.1472 -0.0946 -0.0439
    7LEU    CD1  555   4.059   5.468   6.188  0.2385  0.3152  0.2337
    7LEU    CD2  556   4.003   5.685   6.074  0.3385 -0.0577  0.6022
    7LEU      C  557   4.379   5.704   5.904 -0.2926 -0.1539  0.6622
    7LEU      O  558   4.482   5.638   5.917 -0.3485 -0.3863 -0.0365
    8LEU      N  559   4.385   5.836   5.894  0.1281 -0.1863  0.4797
    8LEU      H  560   4.319   5.887   5.839  2.1585  1.7013 -0.3830
    8LEU     CA  561   4.506   5.916   5.917  0.2347 -0.0929 -0.3614
    8LEU     CB  562   4.555   5.988   5.791 -0.0341 -0.0810 -0.4607
    8LEU     CG  563   4.618   5.903   5.680 -0.5445 -0.5025 -0.4325
    8LEU    CD1  564   4.693   6.002   5.589 -0.1076 -0.4414 -0.0077
    8LEU    CD2  565   4.721   5.805   5.736 -0.6287 -0.3781 -0.0575
    8LEU      C  566   4.486   6.022   6.026  0.3289 -0.1620 -0.2767
    8LEU      O  567   4.384   6.090   6.025  0.2578 -0.2581  0.2472
    9GLU      N  568   4.591   6.029   6.108  0.2431  0.4227 -0.2164
    9GLU      H  569   4.668   5.966   6.108  0.1804  0.3290  1.2029
    9GLU     CA  570   4.583   6.110   6.230 -0.0188  0.3096 -0.1566
    9GLU     CB  571   4.707   6.069   6.310 -0.1398 -0.0857 -0.1720
    9GLU     CG  572   4.705   5.925   6.363 -0.1860  0.0492  0.1946
    9GLU     CD  573   4.804   5.833   6.291  0.3476  0.4994  0.3549
    9GLU    OE1  574   4.765   5.790   6.181  0.1787  0.1463  0.5518
    9GLU    OE2  575   4.893   5.781   6.361  0.0613 -0.9046 -0.2977
    9GLU      C  576   4.591   6.263   6.225  0.3100  0.3249  0.6566
    9GLU      O  577   4.526   6.333   6.302 -0.0902  0.5516  0.1177
   10GLU      N  578   4.668   6.324   6.136  0.4219  0.1642  0.6418
   10GLU      H  579   4.739   6.275   6.085 -0.1557 -0.6897  0.6344
   10GLU     CA  580   4.670   6.471   6.126 -0.1289  0.1783  0.7451
   10GLU     CB  581   4.802   6.534   6.172 -0.1063  0.2990  0.5167
   10GLU     CG  582   4.828   6.496   6.318  0.2031 -0.3344  0.3009
   10GLU     CD  583   4.972   6.535   6.353  0.0707  0.2544  0.2074
   10GLU    OE1  584   5.005   6.522   6.473 -0.1128 -0.1060  0.2218
   10GLU    OE2  585   5.065   6.541   6.270 -0.2668 -0.1787 -0.2135
   10GLU      C  586   4.635   6.515   5.984 -0.4285  0.1044  0.7945
   10GLU     O1  587   4.673   6.451   5.883 -0.1273  0.4272  0.7000
   10GLU     O2  588   4.579   6.626   5.969  0.0541  0.2202 -0.2600
    1ACE     CA  589   3.642   3.607   5.410  0.0891  0.0872  0.4802
    1ACE      C  590   3.788   3.648   5.435  0.0240  0.5243  0.1666
    1ACE      O  591   3.846   3.722   5.356  0.0892 -0.1857 -0.4626
    2VAL      N  592   3.846   3.559   5.531 -0.0107  0.3055 -0.0133
    2VAL      H  593   3.791   3.491   5.579  1.0912  0.2785  1.2872
    2VAL     CA  594   3.981   3.576   5.587  0.1203 -0.5279 -0.0714
    2VAL     CB  595   4.024   3.492   5.708 -0.0651  0.2395  0.5331
    2VAL    CG1  596   3.961   3.550   5.835 -0.4312 -0.1072  0.5139
    2VAL    CG2  597   3.993   3.345   5.679 -1.0322  0.4615  0.4043
    2VAL      C  598   4.112   3.596   5.511  0.3021 -0.6492  0.2119
    2VAL      O  599   4.195   3.677   5.551 -0.2487 -0.1839  0.4165
    3VAL      N  600   4.136   3.525   5.401 -0.0746  0.1186 -0.3754
    3VAL      H  601   4.076   3.456   5.360  0.1841 -0.6606  0.5005
    3VAL     CA  602   4.261   3.534   5.325 -0.0519  0.2080 -0.3266
    3VAL     CB  603   4.303   3.401   5.261  0.0760 -0.0983  0.3794
    3VAL    CG1  604   4.307   3.283   5.358 -0.3380 -0.1338  0.3549
    3VAL    CG2  605   4.218   3.368   5.138  0.3706  0.1583  0.1074
    3VAL      C  606   4.253   3.640   5.215 -0.1853  0.4468 -0.0885
    3VAL      O  607   4.152   3.661   5.147 -0.2678  0.1172 -0.0731
    4VAL      N  608   4.356   3.723   5.209  0.1541  0.0270 -0.1592
    4VAL      H  609   4.447   3.700   5.242  0.5493 -1.6819 -2.2315
    4VAL     CA  610   4.348   3.841   5.122 -0.3344  0.4943  0.5070
    4VAL     CB  611   4.370   3.970   5.201  0.1115  0.3290  0.6571
    4VAL    CG1  612   4.509   3.972   5.265  0.4182 -0.0878  0.0147
    4VAL    CG2  613   4.341   4.101   5.127 -0.3115 -0.0694  0.1171
    4VAL      C  614   4.421   3.831   4.988 -0.3290 -0.4312  0.5739
    4VAL      O  615   4.541   3.806   4.975 -0.2264  0.3302 -0.0620
    5THR      N  616   4.330   3.807   4.894 -0.2613  0.1457  0.3557
    5THR      H  617   4.241   3.769   4.921 -0.8820  1.4191  0.1971
    5THR     CA  618   4.338   3.820   4.748 -0.2744 -0.0116  0.3408
    5THR     CB  619   4.358   3.691   4.668 -0.3026  0.1084  0.1399
    5THR    OG1  620   4.356   3.712   4.526 -0.0632 -0.2415  0.0833
    5THR    HG1  621   4.435   3.770   4.508  0.7127 -1.4388 -0.5272
    5THR    CG2  622   4.253   3.587   4.708 -0.2710 -0.0372 -0.1521
    5THR      C  623   4.208   3.889   4.706 -0.1650  0.2378  0.4083
    5THR      O  624   4.112   3.880   4.781 -0.5243  0.2598 -0.0412
    6ILE      N  625   4.212   3.957   4.591  0.0594  0.0895  0.3255
    6ILE      H  626   4.292   3.979   4.536  0.4995 -3.2627 -0.5842
    6ILE     CA  627   4.101   4.046   4.554  0.0260  0.1969  0.6802
    6ILE     CB  628   4.162   4.164   4.479 -0.4036  0.0420  0.0746
    6ILE    CG1  629   4.254   4.238   4.577 -0.3522  0.0952 -0.0139
    6ILE    CG2  630   4.071   4.252   4.393 -0.2661  0.0501 -0.0631
    6ILE     CD  631   4.332   4.343   4.497  0.3695 -0.2214  0.2648
    6ILE      C  632   3.977   3.978   4.496  0.5118 -0.0179 -0.1249
    6ILE      O  633   3.878   3.967   4.569  0.7560 -0.4540  0.1426
    7LEU      N  634   3.983   3.910   4.382 -0.0434  0.3444 -0.3766
    7LEU      H  635   4.070   3.872   4.351  1.0196  2.8007 -0.5805
    7LEU     CA  636   3.860   3.851   4.327 -0.3682  0.4394  0.2349
    7LEU     CB  637   3.828   3.886   4.181 -0.5887  0.4543  0.2863
    7LEU     CG  638   3.813   4.032   4.140  0.2869  0.4192 -0.1853
    7LEU    CD1  639   3.866   4.052   3.998  0.4472  0.0627 -0.1747
    7LEU    CD2  640   3.663   4.060   4.131  0.2810  0.3998 -0.1486
    7LEU      C  641   3.845   3.701   4.357  0.0919  0.3120 -0.1653
    7LEU      O  642   3.942   3.630   4.384 -0.1286 -0.0735 -0.3779
    8LEU      N  643   3.721   3.655   4.357  0.2271 -0.0558 -0.2192
    8LEU      H  644   3.650   3.726   4.361  0.9068  0.6583 -0.6191
    8LEU     CA  645   3.668   3.518   4.368 -0.5452  0.2774  0.2855
    8LEU     CB  646   3.724   3.421   4.264 -0.3373  0.2096  0.4604
    8LEU     CG  647   3.670   3.440   4.123  0.0845  0.3711  0.3191
    8LEU    CD1  648   3.725   3.331   4.031  0.3709  0.8493 -0.0828
    8LEU    CD2  649   3.517   3.425   4.126  0.1181  0.0505  0.4340
    8LEU      C  650   3.658   3.452   4.506  0.4753 -0.1413  0.1620
    8LEU      O  651   3.720   3.511   4.594 -0.2094  0.1192  0.4673
    9GLU      N  652   3.575   3.351   4.532  0.5409 -0.2519 -0.0491
    9GLU      H  653   3.510   3.322   4.462  1.3621  0.6612 -1.2369
    9GLU     CA  654   3.572   3.283   4.662  0.0632 -0.0319  0.0604
    9GLU     CB  655   3.428   3.285   4.712 -0.1411  0.8564 -0.5539
    9GLU     CG  656   3.375   3.428   4.730 -0.4387  0.6586  0.1647
    9GLU     CD  657   3.246   3.428   4.812 -0.4373  0.5480  0.1662
    9GLU    OE1  658   3.257   3.423   4.937 -0.2041 -0.4753  0.1195
    9GLU    OE2  659   3.135   3.418   4.755 -0.1440  0.1737 -0.3456
    9GLU      C  660   3.627   3.140   4.673  0.1750  0.0026 -0.0417
    9GLU      O  661   3.716   3.125   4.756  0.0426 -0.3524  0.0395
   10GLU      N  662   3.544   3.045   4.630  0.1854 -0.1472  0.2693
   10GLU      H  663   3.445   3.052   4.639 -0.0257  0.1519 -1.8299
   10GLU     CA  664   3.597   2.908   4.629  0.1825 -0.1471  0.1292
   10GLU     CB  665   3.503   2.803   4.689  0.1070 -0.2598 -0.1851
   10GLU     CG  666   3.493   2.815   4.841 -0.6965  0.3545 -0.2764
   10GLU     CD  667   3.428   2.696   4.910  0.1212 -0.2879 -0.5933
   10GLU    OE1  668   3.305   2.677   4.898  0.0104  0.0461 -0.0429
   10GLU    OE2  669   3.502   2.620   4.976 -0.2723  0.1732  0.4013
   10GLU      C  670   3.621   2.859   4.486 -0.0872  0.1487 -0.0177
   10GLU     O1  671   3.742   2.870   4.458  0.0397  0.0041  0.4710
   10GLU     O2  672   3.533   2.817   4.407  0.2537 -0.8120  0.0993
    1ACE     CA  673   2.323   3.059   2.106 -0.1028  0.2102  0.1681
    1ACE      C  674   2.298   2.949   2.209 -0.4119 -0.2854 -0.4340
    1ACE      O  675   2.219   2.970   2.301  0.2174  0.2790 -0.0173
    2VAL      N  676   2.352   2.822   2.169  0.5362  0.1369 -0.5176
    2VAL      H  677   2.375   2.806   2.073  0.8378 -0.8631 -0.2852
    2VAL     CA  678   2.352   2.696   2.243  0.4222  0.5429  0.1844
    2VAL     CB  679   2.431   2.715   2.373  0.3682  0.0920  0.2862
    2VAL    CG1  680   2.421   2.586   2.456  0.8428 -0.3661 -0.3659
    2VAL    CG2  681   2.581   2.737   2.356  0.2998  0.6642  0.3959
    2VAL      C  682   2.209   2.642   2.251  0.5269  0.2590  0.1600
    2VAL      O  683   2.153   2.589   2.155 -0.3314  0.6228  0.4543
    3VAL      N  684   2.146   2.693   2.356 -0.1313  0.1411 -0.1722
    3VAL      H  685   2.188   2.761   2.416 -1.4588 -0.0064  0.9717
    3VAL     CA  686   2.005   2.668   2.390 -0.1414  0.7605  0.2725
    3VAL     CB  687   1.973   2.723   2.529  0.2022  0.3393  0.5220
    3VAL    CG1  688   1.827   2.703   2.569  0.0895  0.1372  0.0255
    3VAL    CG2  689   2.056   2.673   2.648  0.3295 -0.1134  0.2448
    3VAL      C  690   1.899   2.709   2.288 -0.3690 -0.1994  0.1092
    3VAL      O  691   1.828   2.631   2.225  0.1235 -0.6644  0.1202
    4VAL      N  692   1.897   2.841   2.273 -0.7172 -0.1896  0.2495
    4VAL      H  693   1.972   2.905   2.291 -1.1756  1.4689 -2.9321
    4VAL     CA  694   1.812   2.916   2.180 -0.2576 -0.0716 -0.0769
    4VAL     CB  695   1.705   2.992   2.259 -0.0333 -0.0113  0.1672
    4VAL    CG1  696   1.761   3.094   2.359  0.1818  0.0770 -0.0413
    4VAL    CG2  697   1.584   3.040   2.179  0.1372 -0.4807 -0.3785
    4VAL      C  698   1.897   3.005   2.088  0.4798 -0.4110  0.2747
    4VAL      O  699   1.987   3.074   2.135  0.0099  0.6315 -0.3380
    5THR      N  700   1.872   2.993   1.958 -0.4344  0.0340  0.4029
    5THR      H  701   1.817   2.917   1.923 -0.4131  1.0140 -1.8935
    5THR     CA  702   1.936   3.076   1.855 -0.6840 -0.1770  0.0775
    5THR     CB  703   1.983   3.013   1.724 -0.3283  0.2406  0.0027
    5THR    OG1  704   1.873   2.954   1.654 -0.1673  0.1939 -0.2124
    5THR    HG1  705   1.816   2.900   1.716 -0.3012  0.5093 -0.0565
    5THR    CG2  706   2.105   2.925   1.753 -0.5452 -0.0891 -0.0688
    5THR      C  707   1.846   3.191   1.810 -0.1429  0.4518  0.5926
    5THR      O  708   1.901   3.300   1.792 -0.3141  0.3953 -0.3054
    6ILE      N  709   1.716   3.172   1.791 -0.0211  0.1913  0.0024
    6ILE      H  710   1.671   3.084   1.803 -0.4835  0.4463  0.1810
    6ILE     CA  711   1.629   3.289   1.769 -0.0215  0.0948 -0.5254
    6ILE     CB  712   1.613   3.326   1.621  0.2967  0.1838 -0.5389
    6ILE    CG1  713   1.533   3.453   1.591  0.1654  0.1165 -0.4785
    6ILE    CG2  714   1.559   3.215   1.531  0.1474 -0.1768 -0.0125
    6ILE     CD  715   1.606   3.576   1.648  0.5946 -0.5217  0.3753
    6ILE      C  716   1.494   3.288   1.840 -0.0256  0.2625 -0.5305
    6ILE      O  717   1.446   3.392   1.886 -0.6672 -0.0780 -0.4172
    7LEU      N  718   1.420   3.178   1.855  0.0584  0.2590 -0.1191
    7LEU      H  719   1.462   3.090   1.836 -1.4453 -0.5567  0.2237
    7LEU     CA  720   1.284   3.170   1.911  0.2872  0.3025  0.4476
    7LEU     CB  721   1.188   3.222   1.805  0.2007 -0.2417  0.2530
    7LEU     CG  722   1.043   3.224   1.854  0.2404 -0.2719  0.3711
    7LEU    CD1  723   1.032   3.350   1.940  0.1555 -0.3584  0.4863
    7LEU    CD2  724   0.948   3.223   1.734 -0.0452 -0.4736  0.5999
    7LEU      C  725   1.242   3.028   1.950  0.1644  0.2267  0.0453
    7LEU      O  726   1.219   2.935   1.872 -0.2307  0.1957  0.1961
    8LEU      N  727   1.223   3.020   2.082  0.4811  0.0512  0.0827
    8LEU      H  728   1.233   3.097   2.145  2.6355 -2.4017  3.0316
    8LEU     CA  729   1.178   2.899   2.151 -0.3082  0.1220 -0.2960
    8LEU     CB  730   1.026   2.880   2.143 -0.3291  0.2157 -0.1323
    8LEU     CG  731   0.951   2.997   2.206  0.1979  0.4806  0.0077
    8LEU    CD1  732   0.801   2.985   2.179  0.2907  0.0859 -0.3272
    8LEU    CD2  733   0.969   2.998   2.358  0.6069  0.3055 -0.0393
    8LEU      C  734   1.247   2.765   2.125  0.0170  0.2224  0.0436
    8LEU      O  735   1.362   2.746   2.165 -0.2525 -0.9670  0.2988
    9GLU      N  736   1.192   2.680   2.039 -0.0793 -0.1028  0.4205
    9GLU      H  737   1.095   2.685   2.017 -0.1556 -0.3698  0.6903
    9GLU     CA  738   1.255   2.557   1.988  0.3179  0.2368  0.0843
    9GLU     CB  739   1.157   2.466   1.914  0.2190  0.3600  0.0637
    9GLU     CG  740   1.057   2.415   2.018  0.1286  0.1201 -0.1402
    9GLU     CD  741   0.960   2.313   1.958  0.4291  0.0589 -0.5321
    9GLU    OE1  742   0.860   2.365   1.905  0.4288  0.0788 -0.5118
    9GLU    OE2  743   0.994   2.193   1.951  0.3413 -0.0116  0.1786
    9GLU      C  744   1.376   2.559   1.895  0.0979  0.5954 -0.1960
    9GLU      O  745   1.445   2.458   1.883 -0.7059 -0.0238  0.3243
   10GLU      N  746   1.420   2.682   1.866 -0.0446  0.6703 -0.0935
   10GLU      H  747   1.382   2.760   1.915 -0.8160  0.5077 -0.4161
   10GLU     CA  748   1.516   2.717   1.761  0.3752 -0.4262 -0.0978
   10GLU     CB  749   1.441   2.766   1.636  0.2049 -0.3635  0.0274
   10GLU     CG  750   1.397   2.645   1.553 -0.1018 -0.0462 -0.2747
   10GLU     CD  751   1.328   2.688   1.424 -0.0566 -0.2223 -0.3570
   10GLU    OE1  752   1.203   2.696   1.428 -0.0698 -0.0747 -0.9891
   10GLU    OE2  753   1.400   2.724   1.328  0.0129 -0.1004 -0.2574
   10GLU      C  754   1.630   2.810   1.804 -0.2244 -0.1565  0.9529
   10GLU     O1  755   1.593   2.928   1.821 -0.1362 -0.0346  0.3456
   10GLU     O2  756   1.748   2.770   1.814  0.0595  0.3556 -0.1455
    1ACE     CA  757   4.147   3.348   4.477 -0.0024 -0.3151  0.1398
    1ACE      C  758   4.237   3.414   4.372 -0.0489  0.0254  0.3141
    1ACE      O  759   4.354   3.381   4.356  0.1298  0.6769  0.2417
    2VAL      N  760   4.186   3.523   4.295  0.2399 -0.1614 -0.1444
    2VAL      H  761   4.109   3.579   4.326  1.0886  0.8247  0.2641
    2VAL     CA  762   4.257   3.589   4.185  0.0693  0.5181  0.1474
    2VAL     CB  763   4.193   3.563   4.048 -0.3425 -0.1284  0.4631
    2VAL    CG1  764   4.219   3.418   4.005 -0.3154 -0.1041  0.3991
    2VAL    CG2  765   4.045   3.597   4.037 -0.4231 -0.5969  0.0327
    2VAL      C  766   4.276   3.740   4.200 -0.0718  0.5327  0.1781
    2VAL      O  767   4.190   3.795   4.269 -0.3706 -0.3202  0.4985
    3VAL      N  768   4.373   3.790   4.124 -0.1206  0.1499 -0.1355
    3VAL      H  769   4.413   3.728   4.056 -2.2877 -1.1915 -0.2805
    3VAL     CA  770   4.428   3.926   4.124  0.4432 -0.0762 -0.1696
    3VAL     CB  771   4.334   4.036   4.074  0.1766 -0.2608 -0.0731
    3VAL    CG1  772   4.415   4.165   4.059  0.7756 -0.6553 -0.2686
    3VAL    CG2  773   4.284   4.005   3.933  0.0864 -0.0349 -0.0909
    3VAL      C  774   4.488   3.964   4.260  0.0372 -0.1375  0.0289
    3VAL      O  775   4.418   3.973   4.360 -0.0523  0.2244 -0.0640
    4VAL      N  776   4.621   3.971   4.263  0.0128  0.5378 -0.2419
    4VAL      H  777   4.666   3.946   4.176  1.4739  1.3357  0.2455
    4VAL     CA  778   4.714   3.990   4.375 -0.5953  0.0681  0.3535
    4VAL     CB  779   4.723   4.128   4.441 -0.1972  0.0762  0.2861
    4VAL    CG1  780   4.841   4.145   4.538 -0.0464 -0.3261  0.1792
    4VAL    CG2  781   4.717   4.244   4.342  0.2494 -0.0878  0.0622
    4VAL      C  782   4.692   3.887   4.485  0.1420 -0.3131  0.1544
    4VAL      O  783   4.615   3.903   4.579 -0.1876 -0.2239 -0.1278
    5THR      N  784   4.772   3.781   4.478  0.2630 -0.1983 -0.2210
    5THR      H  785   4.838   3.770   4.404  0.7233 -0.4076  0.2153
    5THR     CA  786   4.790   3.686   4.589  0.1247  0.0367  0.0031
    5THR     CB  787   4.829   3.545   4.544 -0.1221 -0.0773  0.1479
    5THR    OG1  788   4.941   3.544   4.456 -0.1285 -0.3763  0.1422
    5THR    HG1  789   4.956   3.459   4.405  0.5443 -0.8735  1.1336
    5THR    CG2  790   4.704   3.473   4.491  0.2633 -0.8327  0.2672
    5THR      C  791   4.894   3.740   4.688 -0.1541  0.1485  0.2348
    5THR      O  792   4.999   3.680   4.710  0.1895  0.8629  0.5970
    6ILE      N  793   4.849   3.832   4.773 -0.3698  0.1270  0.1472
    6ILE      H  794   4.757   3.870   4.763 -0.3219 -0.2381 -1.9512
    6ILE     CA  795   4.935   3.887   4.879  0.2117  0.1186 -0.3120
    6ILE     CB  796   4.902   4.035   4.903  0.0849  0.0839 -0.2674
    6ILE    CG1  797   5.024   4.119   4.938 -0.0029  0.1450 -0.1070
    6ILE    CG2  798   4.777   4.054   4.990  0.0939  0.1484 -0.2684
    6ILE     CD  799   5.130   4.154   4.834  0.1785  0.5388  0.2065
    6ILE      C  800   4.961   3.802   5.004  0.3199  0.9887  0.2754
    6ILE      O  801   5.073   3.765   5.040 -0.0060 -0.2996  0.0275
    7LEU      N  802   4.850   3.749   5.054  0.5752 -0.0153 -0.1899
    7LEU      H  803   4.760   3.764   5.013 -1.3189 -4.8438  1.4192
    7LEU     CA  804   4.845   3.657   5.169 -0.3336  0.3143  0.0413
    7LEU     CB  805   4.825   3.743   5.294 -0.5664  0.2431  0.0542
    7LEU     CG  806   4.827   3.654   5.418  0.7337 -0.1016 -0.1933
    7LEU    CD1  807   4.959   3.581   5.442  0.3467 -0.6079  0.4636
    7LEU    CD2  808   4.779   3.730   5.542 -0.3578 -0.9302 -0.0872
    7LEU      C  809   4.734   3.553   5.148 -0.0581 -0.0592  0.4261
    7LEU      O  810   4.613   3.569   5.152 -0.0259  0.4577 -0.3559
    8LEU      N  811   4.786   3.450   5.081 -0.1428  0.1441  0.0437
    8LEU      H  812   4.870   3.445   5.028 -0.1514 -5.0786 -0.0084
    8LEU     CA  813   4.709   3.328   5.053 -0.1144  0.0085  0.5416
    8LEU     CB  814   4.702   3.308   4.901 -0.1395 -0.5051  0.6098
    8LEU     CG  815   4.599   3.210   4.843  0.1377 -0.4419  0.0119
    8LEU    CD1  816   4.457   3.243   4.887  0.0518 -0.8059  0.0087
    8LEU    CD2  817   4.605   3.197   4.691  0.5263 -0.4648  0.0284
    8LEU      C  818   4.784   3.206   5.106  0.2062  0.3300  0.8272
    8LEU      O  819   4.898   3.173   5.073 -0.2943 -0.8683  0.2255
    9GLU      N  820   4.705   3.125   5.176  0.1271 -0.1261  0.2105
    9GLU      H  821   4.610   3.154   5.188 -0.1369  0.0747 -1.8796
    9GLU     CA  822   4.754   3.008   5.250  0.2280 -0.1799  0.0604
    9GLU     CB  823   4.644   2.932   5.325 -0.0173  0.5302  0.4347
    9GLU     CG  824   4.606   3.024   5.441  0.2127  0.5664  0.4807
    9GLU     CD  825   4.490   2.975   5.528  0.5062  0.2200  0.6810
    9GLU    OE1  826   4.478   2.853   5.551  0.2464  0.1837  0.3526
    9GLU    OE2  827   4.421   3.057   5.593 -0.0194  0.1683  0.1992
    9GLU      C  828   4.838   2.911   5.167  0.4164 -0.4906  0.6073
    9GLU      O  829   4.959   2.903   5.188  0.6258  0.1667 -0.2735
   10GLU      N  830   4.771   2.843   5.075  0.2206  0.2370  0.2044
   10GLU      H  831   4.671   2.844   5.085  0.2387  1.3705  0.4355
   10GLU     CA  832   4.818   2.758   4.965  0.0387  0.1046  0.2275
   10GLU     CB  833   4.960   2.776   4.910  0.0094  0.1806  0.1762
   10GLU     CG  834   4.969   2.890   4.808  0.1883  0.4513  0.4906
   10GLU     CD  835   5.104   2.886   4.735 -0.1576  0.2334 -0.1522
   10GLU    OE1  836   5.140   2.995   4.684  0.0739 -0.0840 -0.6674
   10GLU    OE2  837   5.162   2.779   4.711  0.2921  0.5147 -0.3368
   10GLU      C  838   4.795   2.609   4.991  0.0629  0.0109 -0.2670
   10GLU     O1  839   4.850   2.540   5.079 -0.2899 -0.3417 -0.3195
   10GLU     O2  840   4.691   2.558   4.945 -0.1608 -0.2009  0.4648
    1ACE     CA  841   5.138   5.091   4.041 -0.2756  0.0881 -0.0210
    1ACE      C  842   5.133   5.023   3.904 -0.1637  0.1754 -0.0679
    1ACE      O  843   5.095   5.082   3.803 -0.3521 -0.2064 -0.2200
    2VAL      N  844   5.153   4.882   3.906 -0.0206  0.1950 -0.0917
    2VAL      H  845   5.215   4.843   3.974  0.1073  1.4509  0.5326
    2VAL     CA  846   5.140   4.798   3.786 -0.2603 -0.5691  0.4586
    2VAL     CB  847   5.273   4.740   3.738  0.0035  0.4431 -0.0710
    2VAL    CG1  848   5.323   4.632   3.835  0.0969  0.7173  0.1890
    2VAL    CG2  849   5.255   4.694   3.594  0.4377 -0.3053  0.1061
    2VAL      C  850   5.020   4.704   3.801 -0.5772 -0.2836 -0.2388
    2VAL      O  851   4.960   4.671   3.699  0.1620 -0.7415 -0.5357
    3VAL      N  852   4.987   4.656   3.920 -0.0976 -0.1533 -0.0492
    3VAL      H  853   5.044   4.675   4.000  1.1793  1.5371 -1.2698
    3VAL     CA  854   4.877   4.562   3.944 -0.0921 -0.2784 -0.5067
    3VAL     CB  855   4.909   4.439   4.030 -0.1235 -0.3263 -0.5636
    3VAL    CG1  856   4.824   4.321   3.983 -0.0791 -0.3243 -0.6484
    3VAL    CG2  857   5.056   4.397   4.029 -0.1076 -0.2734 -0.3770
    3VAL      C  858   4.756   4.640   3.996  0.4568  0.3808 -0.2115
    3VAL      O  859   4.658   4.661   3.926 -0.0841 -0.2427  0.3485
    4VAL      N  860   4.785   4.717   4.101 -0.0926  0.4456 -0.1027
    4VAL      H  861   4.880   4.727   4.132  0.3871 -0.6422 -1.1364
    4VAL     CA  862   4.677   4.785   4.174 -0.5107 -0.1168 -0.1906
    4VAL     CB  863   4.666   4.750   4.323  0.1823 -0.0081 -0.1078
    4VAL    CG1  864   4.538   4.816   4.373  0.0263 -0.6393  0.3390
    4VAL    CG2  865   4.677   4.606   4.374  1.2067 -0.0560 -0.4472
    4VAL      C  866   4.715   4.932   4.158 -0.1314 -0.2013 -0.0844
    4VAL      O  867   4.788   4.985   4.241 -0.4170  0.2761 -0.1372
    5THR      N  868   4.677   4.997   4.048  0.5115  0.5564  0.1319
    5THR      H  869   4.616   4.955   3.981  0.5580  1.9236 -0.7937
    5THR     CA  870   4.716   5.136   4.022  0.3067  0.5880 -0.0017
    5THR     CB  871   4.744   5.163   3.874  0.8143 -0.4868 -0.1069
    5THR    OG1  872   4.776   5.301   3.854 -0.2095 -0.1901  0.2511
    5THR    HG1  873   4.734   5.313   3.764  0.3388 -1.5474 -0.2120
    5THR    CG2  874   4.614   5.133   3.799  0.6207  0.7330 -0.2750
    5THR      C  875   4.638   5.247   4.094  0.0077  0.8060 -0.6451
    5THR      O  876   4.529   5.283   4.052 -0.0746  0.4538 -0.7347
    6ILE      N  877   4.690   5.281   4.212 -0.1299 -0.2914 -0.2560
    6ILE      H  878   4.787   5.263   4.231  0.0063 -0.8566 -1.3732
    6ILE     CA  879   4.619   5.365   4.309  0.3123 -0.3492  0.1196
    6ILE     CB  880   4.585   5.283   4.434 -0.1583  0.1067  0.2942
    6ILE    CG1  881   4.707   5.211   4.493 -0.2399 -0.2253  0.0625
    6ILE    CG2  882   4.460   5.197   4.410  0.2585 -0.4847  0.2077
    6ILE     CD  883   4.678   5.138   4.624 -0.2944  0.1466  0.2591
    6ILE      C  884   4.676   5.504   4.339 -0.0684 -0.2022  0.1717
    6ILE      O  885   4.585   5.585   4.350 -0.3341 -0.4852  0.0798
    7LEU      N  886   4.805   5.533   4.321 -0.1298 -0.1060 -0.1265
    7LEU      H  887   4.868   5.480   4.264  2.7387  0.6854  2.0649
    7LEU     CA  888   4.852   5.671   4.338 -0.1964 -0.1151  0.1462
    7LEU     CB  889   4.961   5.667   4.446 -0.1924 -0.3715  0.1346
    7LEU     CG  890   4.983   5.805   4.508 -0.2039 -0.0660 -0.5302
    7LEU    CD1  891   4.871   5.833   4.609 -0.3257 -0.1138 -0.6530
    7LEU    CD2  892   5.125   5.816   4.563 -0.3536 -0.1471 -0.1253
    7LEU      C  893   4.899   5.734   4.206  0.1430  0.3567  0.4847
    7LEU      O  894   5.000   5.701   4.145 -0.3005  0.6131 -0.4124
    8LEU      N  895   4.834   5.847   4.181 -0.2474 -0.0066 -0.1889
    8LEU      H  896   4.754   5.860   4.240  0.8432  0.9721  1.1492
    8LEU     CA  897   4.862   5.945   4.076 -0.2518  0.2454  0.0421
    8LEU     CB  898   4.730   5.975   4.005 -0.5017 -0.0396  0.3879
    8LEU     CG  899   4.711   5.883   3.884 -0.0724  0.5470 -0.1307
    8LEU    CD1  900   4.653   5.746   3.919  0.2088  0.4090 -0.2049
    8LEU    CD2  901   4.640   5.959   3.772  0.2150  0.5079 -0.3382
    8LEU      C  902   4.910   6.081   4.127 -0.1941  0.1477  0.2471
    8LEU      O  903   4.855   6.130   4.226  0.4650 -0.2178  0.7985
    9GLU      N  904   5.026   6.122   4.076 -0.3643  0.1540 -0.1353
    9GLU      H  905   5.074   6.057   4.016  1.7961  1.0107  0.5917
    9GLU     CA  906   5.083   6.257   4.088  0.4544 -0.1844 -0.1514
    9GLU     CB  907   5.226   6.249   4.140  0.4549 -0.1707 -0.1519
    9GLU     CG  908   5.239   6.364   4.241  0.4325 -0.2017 -0.1143
    9GLU     CD  909   5.381   6.370   4.297  0.2903  0.5302  0.1863
    9GLU    OE1  910   5.380   6.321   4.412  0.1133  0.1514  0.0265
    9GLU    OE2  911   5.470   6.432   4.234  0.8245 -0.2968  0.1067
    9GLU      C  912   5.077   6.338   3.958  0.5594  0.0323 -0.0210
    9GLU      O  913   5.010   6.441   3.964  0.2673 -0.1348 -0.4013
   10GLU      N  914   5.129   6.284   3.848  0.6083 -0.2174  0.1224
   10GLU      H  915   5.166   6.192   3.862  0.5229 -0.2638  0.0462
   10GLU     CA  916   5.157   6.345   3.717 -0.2246 -0.2075 -0.0602
   10GLU     CB  917   5.030   6.363   3.635 -0.5825  0.3692  0.6062
   10GLU     CG  918   4.970   6.225   3.604 -0.3073  0.4299 -0.2185
   10GLU     CD  919   4.820   6.229   3.571 -0.3341 -0.0173 -0.1524
   10GLU    OE1  920   4.744   6.294   3.646 -0.2901  0.0095 -0.1308
   10GLU    OE2  921   4.780   6.158   3.476 -0.7930 -0.2652  0.2225
   10GLU      C  922   5.236   6.476   3.720 -0.8860  0.1937 -0.0460
   10GLU     O1  923   5.256   6.536   3.612  0.3169 -0.6002 -0.2876
   10GLU     O2  924   5.320   6.497   3.811 -0.8296  0.1824 -0.0956
    1ACE     CA  925   5.057   4.636   6.714  0.3598  0.3699  0.0790
    1ACE      C  926   5.158   4.522   6.727  0.1307  0.1190 -0.3328
    1ACE      O  927   5.255   4.521   6.803 -0.1066  0.4856 -0.0218
    2VAL      N  928   5.114   4.403   6.660 -0.4880 -0.2996  0.7943
    2VAL      H  929   5.029   4.399   6.609 -1.8795 -1.0257  3.0038
    2VAL     CA  930   5.185   4.274   6.654  0.2348  0.1210  0.1384
    2VAL     CB  931   5.098   4.156   6.698  0.0858  0.1866  0.0227
    2VAL    CG1  932   5.183   4.031   6.720  0.1322  0.2938  0.4677
    2VAL    CG2  933   5.024   4.189   6.828  0.2502  0.5646  0.0226
    2VAL      C  934   5.246   4.252   6.516  0.2474 -0.1304  0.1833
    2VAL      O  935   5.369   4.245   6.508  0.2059 -0.0054 -0.7097
    3VAL      N  936   5.168   4.233   6.410  0.3186 -0.0380  0.1125
    3VAL      H  937   5.069   4.231   6.423 -0.0843 -4.0769 -1.9517
    3VAL     CA  938   5.206   4.205   6.271 -0.0777  0.2504 -0.0563
    3VAL     CB  939   5.103   4.115   6.203  0.0140  0.1251 -0.0310
    3VAL    CG1  940   5.134   4.080   6.058  0.4405 -0.1449  0.1253
    3VAL    CG2  941   5.070   3.988   6.283  0.2229  0.6319  0.8655
    3VAL      C  942   5.232   4.337   6.199  0.0994  0.2711  0.0446
    3VAL      O  943   5.132   4.404   6.177  0.1120 -0.1414 -1.3960
    4VAL      N  944   5.348   4.359   6.137  0.1053  0.2097  0.0332
    4VAL      H  945   5.405   4.282   6.109  2.6359  1.4744  1.3566
    4VAL     CA  946   5.403   4.492   6.107  0.0598  0.0200 -0.9207
    4VAL     CB  947   5.551   4.489   6.070  0.2408 -0.2976 -0.1815
    4VAL    CG1  948   5.585   4.633   6.032 -0.2094 -0.1536 -0.0415
    4VAL    CG2  949   5.643   4.465   6.190  0.1199 -0.1711 -0.0625
    4VAL      C  950   5.315   4.575   6.013 -0.0162  0.4088 -0.5047
    4VAL      O  951   5.238   4.651   6.072 -0.5913 -0.6950  0.1861
    5THR      N  952   5.327   4.544   5.885  0.5751  0.3910 -0.4455
    5THR      H  953   5.396   4.478   5.857 -0.3168 -1.0909  0.7037
    5THR     CA  954   5.236   4.614   5.793  0.1326  0.5057  0.0733
    5THR     CB  955   5.273   4.756   5.748  0.1554  0.4124 -0.2047
    5THR    OG1  956   5.179   4.818   5.660  0.0541  0.2742 -0.1940
    5THR    HG1  957   5.164   4.907   5.702  0.1415 -0.8661  2.4453
    5THR    CG2  958   5.419   4.790   5.716  0.1086  0.7133 -0.1003
    5THR      C  959   5.175   4.529   5.682  0.2820  0.1896  0.2345
    5THR      O  960   5.236   4.490   5.582  0.1651 -0.5188  0.4307
    6ILE      N  961   5.053   4.480   5.704  0.0349  0.5729 -0.2529
    6ILE      H  962   5.027   4.481   5.801  0.6981 -2.6135  0.0922
    6ILE     CA  963   4.980   4.400   5.605  0.3759  0.2527 -0.2505
    6ILE     CB  964   5.018   4.253   5.625 -0.4415  0.0380 -0.2427
    6ILE    CG1  965   4.952   4.162   5.521 -0.7479  0.0093 -0.0264
    6ILE    CG2  966   4.968   4.197   5.758 -0.2098  0.0409 -0.1547
    6ILE     CD  967   4.967   4.188   5.371 -0.2771 -0.1456 -0.0077
    6ILE      C  968   4.832   4.439   5.593  0.2485 -0.0872  0.1738
    6ILE      O  969   4.795   4.514   5.502 -0.4450 -0.7280 -0.0756
    7LEU      N  970   4.765   4.438   5.707  0.1991 -0.6128  0.1417
    7LEU      H  971   4.815   4.428   5.793  1.1647 -1.3772 -0.4962
    7LEU     CA  972   4.619   4.457   5.718  0.2203 -0.5257  0.2859
    7LEU     CB  973   4.558   4.317   5.727  0.0131 -0.4311  0.3401
    7LEU     CG  974   4.545   4.251   5.589  0.2509  0.3420 -0.0562
    7LEU    CD1  975   4.527   4.101   5.606  0.2582  0.3702  0.1988
    7LEU    CD2  976   4.428   4.322   5.520  0.3147 -0.3157 -0.8452
    7LEU      C  977   4.586   4.549   5.835 -0.0987 -0.6836  0.3178
    7LEU      O  978   4.673   4.609   5.898  0.0255 -0.1951 -0.3184
    8LEU      N  979   4.459   4.544   5.876 -0.2169 -0.3916 -0.0164
    8LEU      H  980   4.396   4.472   5.849 -1.0544  1.0642 -2.2641
    8LEU     CA  981   4.405   4.627   5.985  0.8048  0.2313  0.0313
    8LEU     CB  982   4.260   4.666   5.958  0.8636  0.2264 -0.2990
    8LEU     CG  983   4.211   4.753   5.842 -0.3498  0.3657  0.2956
    8LEU    CD1  984   4.059   4.736   5.831 -0.2990 -0.0338  0.1798
    8LEU    CD2  985   4.225   4.902   5.876 -0.2467  0.5435 -0.5105
    8LEU      C  986   4.406   4.525   6.099 -0.5255  0.0043 -0.1407
    8LEU      O  987   4.354   4.415   6.085  0.1347 -0.2872 -0.3855
    9GLU      N  988   4.459   4.567   6.214 -0.5433 -0.3939  0.0137
    9GLU      H  989   4.501   4.657   6.218  0.6143 -0.9632  1.5222
    9GLU     CA  990   4.469   4.496   6.342  0.1770  0.1244  0.2505
    9GLU     CB  991   4.607   4.504   6.407  0.1121 -0.1620  0.4275
    9GLU     CG  992   4.705   4.392   6.373 -0.1114 -0.2035 -0.0910
    9GLU     CD  993   4.830   4.408   6.460 -0.4617  0.3973  0.3103
    9GLU    OE1  994   4.820   4.365   6.577 -0.1148  0.1525  0.2518
    9GLU    OE2  995   4.926   4.479   6.422  0.0223  0.0324  0.8396
    9GLU      C  996   4.366   4.523   6.453 -0.1744  0.1298 -0.0739
    9GLU      O  997   4.287   4.438   6.492 -0.0264  0.0154 -0.0212
   10GLU      N  998   4.370   4.649   6.495  0.1120  0.1272 -0.0874
   10GLU      H  999   4.438   4.710   6.455  1.4274  0.4676  2.4641
   10GLU     CA 1000   4.270   4.719   6.577  0.2491 -0.0783  0.2561
   10GLU     CB 1001   4.322   4.722   6.721 -0.2062 -0.3771  0.4292
   10GLU     CG 1002   4.359   4.589   6.786 -0.2438 -0.2694  0.6732
   10GLU     CD 1003   4.416   4.621   6.924  0.4949  0.3532  0.2305
   10GLU    OE1 1004   4.485   4.531   6.977 -0.4890 -0.4330  0.1893
   10GLU    OE2 1005   4.382   4.727   6.981  0.5889  0.3327  0.3269
   10GLU      C 1006   4.258   4.861   6.522 -0.1097 -0.3227 -0.3048
   10GLU     O1 1007   4.359   4.924   6.483 -0.7540  0.6570 -0.4403
   10GLU     O2 1008   4.153   4.918   6.560  0.4684  0.4751  0.1355
    1ACE     CA 1009   5.292   2.381   6.508  0.1135  0.2389 -0.2976
    1ACE      C 1010   5.424   2.455   6.534  0.3740 -0.2931 -0.0903
    1ACE      O 1011   5.473   2.460   6.647  0.1811  0.1328 -0.0219
    2VAL      N 1012   5.508   2.482   6.422 -0.4994  0.8958 -0.4787
    2VAL      H 1013   5.489   2.438   6.334 -0.7087  1.0150 -0.4933
    2VAL     CA 1014   5.641   2.541   6.442 -0.1416  0.0161 -0.2285
    2VAL     CB 1015   5.742   2.495   6.337 -0.0670 -0.4983  0.0610
    2VAL    CG1 1016   5.720   2.560   6.200  0.6129 -0.3146  0.0358
    2VAL    CG2 1017   5.888   2.518   6.376 -0.1405  0.1370 -0.0198
    2VAL      C 1018   5.646   2.688   6.483  0.3670  0.0160 -0.2804
    2VAL      O 1019   5.680   2.707   6.600  0.2880 -0.0373 -0.2479
    3VAL      N 1020   5.558   2.768   6.423 -0.1491  0.2268  0.7219
    3VAL      H 1021   5.494   2.732   6.355  1.5456  1.2529 -1.5471
    3VAL     CA 1022   5.564   2.915   6.431  0.1670  0.2618 -0.0650
    3VAL     CB 1023   5.644   2.979   6.318  0.1887  0.3986  0.0289
    3VAL    CG1 1024   5.795   2.987   6.346  0.4120 -0.5663 -0.8413
    3VAL    CG2 1025   5.613   2.928   6.177  0.8776 -0.2032  0.0871
    3VAL      C 1026   5.428   2.984   6.439  0.1482  0.2888 -0.6045
    3VAL      O 1027   5.326   2.922   6.407 -0.1349  0.4144  0.0519
    4VAL      N 1028   5.424   3.108   6.487 -0.2787 -0.1167  0.4297
    4VAL      H 1029   5.495   3.175   6.465  0.6419 -0.8090  1.2315
    4VAL     CA 1030   5.298   3.171   6.531 -0.5169 -0.3242  0.0585
    4VAL     CB 1031   5.322   3.253   6.658 -0.0724  0.3134 -0.4254
    4VAL    CG1 1032   5.190   3.318   6.700 -0.2888 -0.3189 -0.1061
    4VAL    CG2 1033   5.356   3.167   6.780  0.0758  0.3280 -0.4560
    4VAL      C 1034   5.203   3.223   6.423 -0.4277  0.4198  0.3323
    4VAL      O 1035   5.242   3.309   6.345  0.1438 -0.2599 -0.1424
    5THR      N 1036   5.095   3.148   6.403 -0.1428  0.1388 -0.1533
    5THR      H 1037   5.095   3.054   6.435 -1.1078 -0.6384 -2.2160
    5THR     CA 1038   4.984   3.187   6.315 -0.4749 -0.4859 -0.0177
    5THR     CB 1039   4.884   3.077   6.279 -0.5646 -0.2670 -0.4472
    5THR    OG1 1040   4.866   2.996   6.395  0.2262 -0.7557 -0.6536
    5THR    HG1 1041   4.833   2.906   6.366 -0.4171 -0.7168 -0.0707
    5THR    CG2 1042   4.963   2.987   6.183 -0.3908 -0.4861 -0.1016
    5THR      C 1043   4.907   3.312   6.360 -0.2928 -0.3216 -0.1637
    5THR      O 1044   4.865   3.329   6.474  0.1973 -0.1514 -0.0039
    6ILE      N 1045   4.895   3.415   6.276 -0.5217 -0.3297 -0.1395
    6ILE      H 1046   4.832   3.487   6.306 -2.0714 -1.1282 -1.3164
    6ILE     CA 1047   4.936   3.430   6.136  0.0609 -0.2733  0.0371
    6ILE     CB 1048   4.826   3.471   6.039  0.3212 -0.0948 -0.1848
    6ILE    CG1 1049   4.761   3.607   6.065  0.3496 -0.2294  0.6153
    6ILE    CG2 1050   4.717   3.364   6.046 -0.1140  0.3796  0.4074
    6ILE     CD 1051   4.666   3.648   5.952  0.4559 -0.1742  0.5451
    6ILE      C 1052   5.063   3.515   6.126 -0.2934  0.2526 -0.0482
    6ILE      O 1053   5.099   3.602   6.205 -0.5824  0.1905  0.1508
    7LEU      N 1054   5.151   3.488   6.029 -0.0189  0.0407  0.2577
    7LEU      H 1055   5.133   3.408   5.972 -0.9006  0.3925  0.0163
    7LEU     CA 1056   5.269   3.566   5.989  0.1865 -0.2677  0.2606
    7LEU     CB 1057   5.231   3.701   5.927 -0.8303 -0.3781  0.6176
    7LEU     CG 1058   5.159   3.689   5.792 -0.0888 -0.0736  0.1849
    7LEU    CD1 1059   5.097   3.821   5.744 -0.3943 -0.2276  0.1560
    7LEU    CD2 1060   5.262   3.633   5.695 -0.1039 -0.1515  0.2142
    7LEU      C 1061   5.387   3.583   6.085 -0.0094 -0.2386  0.4964
    7LEU      O 1062   5.498   3.607   6.040 -0.0036 -0.1372  0.5647
    8LEU      N 1063   5.372   3.548   6.213 -0.1716  0.0754  0.5642
    8LEU      H 1064   5.278   3.537   6.243 -0.0132  0.3905  1.1901
    8LEU     CA 1065   5.465   3.573   6.324  0.0990  0.2334  0.3026
    8LEU     CB 1066   5.394   3.581   6.459 -0.6398 -0.5204 -0.0336
    8LEU     CG 1067   5.291   3.691   6.484  0.1765  0.2226  0.1134
    8LEU    CD1 1068   5.240   3.666   6.626  0.5300  0.0449  0.2098
    8LEU    CD2 1069   5.337   3.833   6.453  0.4112 -0.0299 -0.7330
    8LEU      C 1070   5.574   3.467   6.343 -0.2650 -0.0626  0.7492
    8LEU      O 1071   5.545   3.347   6.337 -0.6353  0.0413  0.4516
    9GLU      N 1072   5.695   3.521   6.347 -0.2658  0.0442 -0.2746
    9GLU      H 1073   5.710   3.605   6.295 -1.9314  1.2277  1.0259
    9GLU     CA 1074   5.818   3.454   6.392 -0.0632  0.1550 -0.6592
    9GLU     CB 1075   5.930   3.494   6.296  0.0635  0.9081 -0.2057
    9GLU     CG 1076   5.889   3.443   6.158  0.3346 -0.0898  0.0717
    9GLU     CD 1077   6.015   3.437   6.070  0.2686  0.0182 -0.0297
    9GLU    OE1 1078   6.059   3.534   6.005  0.2040 -0.0890 -0.2339
    9GLU    OE2 1079   6.069   3.326   6.056 -0.5396 -0.3320 -0.4233
    9GLU      C 1080   5.859   3.483   6.537 -0.8952 -0.2987 -0.3285
    9GLU      O 1081   5.791   3.545   6.618 -0.1377  0.7189 -0.4586
   10GLU      N 1082   5.985   3.458   6.572 -0.9381 -0.0825 -0.0122
   10GLU      H 1083   6.050   3.450   6.496 -0.7624  3.1117 -0.2958
   10GLU     CA 1084   6.053   3.455   6.702  0.0878  0.3358 -0.5284
   10GLU     CB 1085   6.125   3.321   6.722  0.3027  0.5450  0.1375
   10GLU     CG 1086   6.023   3.207   6.721  0.6871  0.1971  0.1962
   10GLU     CD 1087   6.094   3.072   6.719  0.0547 -0.1384  0.0561
   10GLU    OE1 1088   6.181   3.048   6.805 -0.0414 -0.4683  0.0625
   10GLU    OE2 1089   6.067   2.998   6.622 -0.5366  0.1934 -0.0397
   10GLU      C 1090   6.150   3.571   6.724  0.1919  0.1682 -0.0865
   10GLU     O1 1091   6.218   3.576   6.829 -0.5483  0.1224  0.3997
   10GLU     O2 1092   6.160   3.662   6.639  0.1807  0.6036  0.3729
    1ACE     CA 1093   1.084   3.605   3.966 -0.4575 -0.5035  0.3267
    1ACE      C 1094   1.043   3.496   3.867  0.9154 -0.4487 -0.3239
    1ACE      O 1095   1.097   3.385   3.868  0.7422 -0.5304  0.3587
    2VAL      N 1096   0.940   3.532   3.774  0.4991 -0.3313  0.1816
    2VAL      H 1097   0.889   3.618   3.774  1.9402  0.5708 -1.0797
    2VAL     CA 1098   0.873   3.429   3.693 -0.1150 -0.2146  0.5372
    2VAL     CB 1099   0.729   3.471   3.662  0.0533  0.2852  0.4249
    2VAL    CG1 1100   0.639   3.443   3.782 -0.2136 -0.3522  0.0828
    2VAL    CG2 1101   0.710   3.615   3.612 -0.2074  0.0960 -0.0315
    2VAL      C 1102   0.948   3.395   3.565 -1.1392 -0.9448  0.1157
    2VAL      O 1103   0.936   3.465   3.464 -0.0414  0.2958  0.8211
    3VAL      N 1104   0.988   3.268   3.565  0.2814 -0.5206  0.4485
    3VAL      H 1105   0.965   3.210   3.643  0.7771  2.3985  2.9853
    3VAL     CA 1106   1.062   3.205   3.456 -0.2345 -0.4977  0.0817
    3VAL     CB 1107   1.090   3.057   3.486  0.2383 -0.4625 -0.1641
    3VAL    CG1 1108   1.195   3.042   3.596  0.3632  0.3751 -0.1563
    3VAL    CG2 1109   0.966   2.988   3.544  0.0582  0.1187  0.1556
    3VAL      C 1110   1.014   3.224   3.312  0.2528  0.2700  0.0157
    3VAL      O 1111   1.086   3.261   3.219 -0.0212  0.5807 -0.0762
    4VAL      N 1112   0.881   3.222   3.300  0.2522 -0.5500  0.1441
    4VAL      H 1113   0.829   3.238   3.383  1.4433  1.1950  0.6150
    4VAL     CA 1114   0.803   3.231   3.176 -0.2474  0.7999  0.5393
    4VAL     CB 1115   0.652   3.215   3.197 -0.2342  0.1932  0.2156
    4VAL    CG1 1116   0.626   3.069   3.233  0.4797 -0.1696 -0.6792
    4VAL    CG2 1117   0.605   3.298   3.316 -0.1987 -0.0062  0.3676
    4VAL      C 1118   0.827   3.349   3.082 -0.2778  0.1974 -0.2367
    4VAL      O 1119   0.820   3.340   2.959 -0.1830  0.0152 -0.2289
    5THR      N 1120   0.888   3.452   3.140 -0.2396  0.2259 -0.3253
    5THR      H 1121   0.932   3.437   3.229  1.4427 -0.2150 -1.1936
    5THR     CA 1122   0.923   3.569   3.059  0.0027  0.2382 -0.2027
    5THR     CB 1123   0.808   3.669   3.065 -0.1880  0.0155 -0.1164
    5THR    OG1 1124   0.820   3.756   2.952 -0.5982  0.6249  0.3034
    5THR    HG1 1125   0.737   3.762   2.896  0.2121  0.7858 -0.9043
    5THR    CG2 1126   0.789   3.756   3.189 -0.0520 -0.2283  0.0753
    5THR      C 1127   1.048   3.637   3.115 -0.0197  0.1407 -0.0331
    5THR      O 1128   1.081   3.635   3.233 -0.3169  0.0132  0.0480
    6ILE      N 1129   1.118   3.701   3.022  0.3983 -0.2198  0.0321
    6ILE      H 1130   1.099   3.681   2.926 -0.1394  0.2871  0.0288
    6ILE     CA 1131   1.242   3.775   3.052  0.1535 -0.0026  0.5075
    6ILE     CB 1132   1.366   3.695   3.013 -0.4776 -0.6371 -0.2424
    6ILE    CG1 1133   1.369   3.645   2.868 -0.2177 -0.2190 -0.3832
    6ILE    CG2 1134   1.415   3.605   3.126  0.1178  0.3755  0.3264
    6ILE     CD 1135   1.292   3.523   2.818  0.1566 -0.7656  0.3574
    6ILE      C 1136   1.242   3.911   2.983  0.0114 -0.2581  0.0005
    6ILE      O 1137   1.150   3.939   2.905 -0.0210  0.1391  0.1771
    7LEU      N 1138   1.319   3.995   3.051 -0.0543  0.0137 -0.2581
    7LEU      H 1139   1.371   3.958   3.128 -0.1081 -1.5016 -0.9158
    7LEU     CA 1140   1.341   4.136   3.015  0.0972 -0.0444 -0.3941
    7LEU     CB 1141   1.416   4.159   2.884  0.2452  0.2343 -0.2629
    7LEU     CG 1142   1.565   4.123   2.892  0.2668  0.3035 -0.3490
    7LEU    CD1 1143   1.630   4.137   2.755 -0.0546 -0.0542 -0.5396
    7LEU    CD2 1144   1.640   4.222   2.982  0.0643 -0.0978  0.2697
    7LEU      C 1145   1.216   4.223   3.028  0.0372 -0.2265  0.2951
    7LEU      O 1146   1.193   4.325   2.964  0.8579 -0.2160  0.0093
    8LEU      N 1147   1.143   4.185   3.133  0.3925  0.4057  0.7743
    8LEU      H 1148   1.182   4.124   3.202 -0.0329  1.0507  1.6056
    8LEU     CA 1149   1.026   4.264   3.175  0.0087  0.1829  0.1407
    8LEU     CB 1150   0.895   4.187   3.191  0.0020  0.1048 -0.2760
    8LEU     CG 1151   0.820   4.168   3.059 -0.1870 -0.0602 -0.1466
    8LEU    CD1 1152   0.697   4.079   3.071 -0.0150 -0.2619  0.1560
    8LEU    CD2 1153   0.780   4.301   2.994  0.7072  0.2346 -0.1124
    8LEU      C 1154   1.046   4.339   3.307 -0.1151  0.3120  0.0869
    8LEU      O 1155   1.104   4.285   3.402  0.3146  0.4277 -0.1042
    9GLU      N 1156   1.014   4.467   3.303 -0.1016  0.3031 -0.3609
    9GLU      H 1157   1.018   4.521   3.219  3.0047  1.1584  0.2090
    9GLU     CA 1158   0.996   4.551   3.423 -0.2894 -0.0254 -0.1579
    9GLU     CB 1159   1.032   4.696   3.393  0.1842 -0.1093 -0.0032
    9GLU     CG 1160   1.183   4.719   3.383  0.1221  0.0945 -0.5022
    9GLU     CD 1161   1.234   4.863   3.375 -0.6122  0.3945  0.1437
    9GLU    OE1 1162   1.217   4.929   3.270  0.4372  0.4858  0.0215
    9GLU    OE2 1163   1.279   4.915   3.479  0.6458 -0.0512 -0.1613
    9GLU      C 1164   0.859   4.549   3.492 -0.1038  0.3355  0.2261
    9GLU      O 1165   0.863   4.569   3.613  0.1009  0.3333  0.2206
   10GLU      N 1166   0.750   4.548   3.415  0.1431 -0.1061 -0.1296
   10GLU      H 1167   0.743   4.529   3.318 -0.6884  0.4733 -0.1910
   10GLU     CA 1168   0.619   4.557   3.481 -0.1147 -0.4924 -0.5856
   10GLU     CB 1169   0.531   4.666   3.420 -0.0225  0.4795  0.9530
   10GLU     CG 1170   0.596   4.804   3.403  0.5634  0.0978  0.0058
   10GLU     CD 1171   0.488   4.911   3.388 -0.2115 -0.6287  0.2959
   10GLU    OE1 1172   0.438   4.962   3.491  0.2811 -0.1981  0.3250
   10GLU    OE2 1173   0.427   4.922   3.279 -0.3566  0.2669  0.4564
   10GLU      C 1174   0.536   4.428   3.483 -0.4049 -0.2991  0.5389
   10GLU     O1 1175   0.547   4.356   3.382 -0.2072  0.1746  0.2176
   10GLU     O2 1176   0.489   4.400   3.595  0.0459 -0.4452  0.6953
    1ACE     CA 1177   2.795   6.086   5.555  0.5662  0.2020  0.0081
    1ACE      C 1178   2.889   5.968   5.578  0.0220 -0.1352  0.5399
    1ACE      O 1179   2.847   5.860   5.537 -0.1083 -0.1182  0.6303
    2VAL      N 1180   3.023   5.991   5.622  0.2509  0.6890 -0.5369
    2VAL      H 1181   3.060   6.083   5.639  0.3458  0.3768  1.1176
    2VAL     CA 1182   3.106   5.881   5.672 -0.5261  0.3146 -0.0514
    2VAL     CB 1183   3.252   5.926   5.674 -0.1880 -0.7474 -0.3130
    2VAL    CG1 1184   3.345   5.836   5.756  0.2344 -0.3641 -0.3691
    2VAL    CG2 1185   3.312   5.941   5.534  0.3532 -0.1367 -0.0208
    2VAL      C 1186   3.058   5.830   5.808 -1.2844  0.3630 -0.2923
    2VAL      O 1187   3.019   5.913   5.890  0.2035  0.1411  0.6839
    3VAL      N 1188   3.051   5.697   5.816  0.2750  0.2883  0.3946
    3VAL      H 1189   3.061   5.640   5.735  1.0269 -0.1225  0.7751
    3VAL     CA 1190   3.015   5.622   5.936 -0.6986  0.2156  0.0718
    3VAL     CB 1191   2.987   5.474   5.907  0.0797  0.1539 -0.3743
    3VAL    CG1 1192   3.099   5.398   5.835  0.4046  0.3422 -0.0710
    3VAL    CG2 1193   2.936   5.402   6.031 -0.2321 -0.5083 -0.8799
    3VAL      C 1194   3.125   5.645   6.040 -0.6379  0.2183  0.0069
    3VAL      O 1195   3.240   5.607   6.019 -0.4528  0.4989  0.4926
    4VAL      N 1196   3.098   5.704   6.156 -0.0149 -0.1946  0.3683
    4VAL      H 1197   3.002   5.715   6.182 -0.0652 -1.0358  0.5686
    4VAL     CA 1198   3.203   5.744   6.251  0.2236 -0.3055  0.1545
    4VAL     CB 1199   3.189   5.890   6.296  0.1530 -0.1657 -0.3228
    4VAL    CG1 1200   3.304   5.933   6.388 -0.4519  0.2152  0.2597
    4VAL    CG2 1201   3.192   5.986   6.176  0.2007 -0.0658 -0.2416
    4VAL      C 1202   3.215   5.640   6.363 -0.2189  0.0183  0.5102
    4VAL      O 1203   3.118   5.628   6.437 -0.2883 -0.4382  0.3463
    5THR      N 1204   3.327   5.569   6.375 -0.0961  0.0163 -0.5673
    5THR      H 1205   3.340   5.510   6.454  2.3997  0.8818 -0.2459
    5THR     CA 1206   3.447   5.576   6.290  0.2106  0.2251 -0.1219
    5THR     CB 1207   3.573   5.623   6.362  0.3071 -0.9749  0.5221
    5THR    OG1 1208   3.545   5.708   6.473  0.0855 -0.0093 -0.2566
    5THR    HG1 1209   3.622   5.766   6.498  1.7531 -1.5592 -1.5726
    5THR    CG2 1210   3.657   5.693   6.254 -0.5177 -0.0243  0.4880
    5THR      C 1211   3.475   5.432   6.246 -0.5073 -0.1178  0.5167
    5THR      O 1212   3.544   5.344   6.297 -0.1781 -0.4466 -0.4550
    6ILE      N 1213   3.401   5.403   6.139  0.2694  0.3903 -0.1662
    6ILE      H 1214   3.346   5.476   6.098  0.1186  1.8782  2.4547
    6ILE     CA 1215   3.413   5.283   6.055  0.5602  0.0049  0.4226
    6ILE     CB 1216   3.539   5.292   5.968  0.4464 -0.3151  0.2227
    6ILE    CG1 1217   3.529   5.423   5.890 -0.0575 -0.2074  0.4606
    6ILE    CG2 1218   3.570   5.178   5.871  0.0796 -0.2290  0.0048
    6ILE     CD 1219   3.669   5.487   5.891 -0.3851  0.5383 -0.2643
    6ILE      C 1220   3.399   5.145   6.120 -0.0624 -0.0133  0.2566
    6ILE      O 1221   3.301   5.075   6.098  0.2375 -0.3933  0.1122
    7LEU      N 1222   3.498   5.095   6.193 -0.1326  0.2225  0.5132
    7LEU      H 1223   3.563   5.158   6.236 -0.1425 -0.3498  1.3938
    7LEU     CA 1224   3.505   4.961   6.253  0.1909 -0.1946 -0.4489
    7LEU     CB 1225   3.640   4.945   6.324  0.0065 -0.7161 -0.2103
    7LEU     CG 1226   3.769   4.952   6.242  0.1029  0.6904  0.0514
    7LEU    CD1 1227   3.760   4.868   6.115  0.0951  0.4557  0.2087
    7LEU    CD2 1228   3.803   5.099   6.213  0.1646  0.7450  0.3907
    7LEU      C 1229   3.404   4.915   6.358  0.3327  0.1845 -0.1443
    7LEU      O 1230   3.354   4.995   6.437  0.3017 -0.2844  0.3240
    8LEU      N 1231   3.370   4.787   6.344  0.3675  0.0952  0.5332
    8LEU      H 1232   3.423   4.730   6.281  0.8389 -1.1758  2.0094
    8LEU     CA 1233   3.254   4.723   6.408  0.0692  0.2165  0.1185
    8LEU     CB 1234   3.225   4.590   6.338  0.1336  0.6232 -0.6904
    8LEU     CG 1235   3.177   4.611   6.194  0.0097  0.0289 -0.7377
    8LEU    CD1 1236   3.136   4.474   6.140  0.2009 -0.1608 -0.4018
    8LEU    CD2 1237   3.067   4.715   6.177 -0.2075 -0.1397 -0.3611
    8LEU      C 1238   3.267   4.718   6.560 -0.0880  0.0672  0.1265
    8LEU      O 1239   3.362   4.766   6.621  0.1925  0.3390 -0.5188
    9GLU      N 1240   3.150   4.707   6.623 -0.1696 -0.1385 -0.0596
    9GLU      H 1241   3.068   4.678   6.574  0.0014 -1.0180  0.1629
    9GLU     CA 1242   3.129   4.715   6.768 -0.0617  0.2525 -0.0639
    9GLU     CB 1243   2.988   4.734   6.826  0.0667  0.0095  0.3313
    9GLU     CG 1244   2.909   4.844   6.755  0.3187 -0.0893 -0.1074
    9GLU     CD 1245   2.759   4.846   6.786  0.2772  0.0580 -0.3149
    9GLU    OE1 1246   2.679   4.832   6.691  0.3196 -0.8114 -0.2330
    9GLU    OE2 1247   2.724   4.876   6.902 -0.1946 -0.0120 -0.4373
    9GLU      C 1248   3.198   4.611   6.855 -0.1354  0.6099  0.4248
    9GLU      O 1249   3.167   4.493   6.837  0.6997  0.4471 -0.0163
   10GLU      N 1250   3.287   4.656   6.944  0.3187  0.3806  0.0923
   10GLU      H 1251   3.312   4.753   6.942  0.7220  0.2801  0.2335
   10GLU     CA 1252   3.344   4.569   7.047 -0.1391  0.3315  0.3060
   10GLU     CB 1253   3.474   4.622   7.106 -0.1619  1.0727 -0.3079
   10GLU     CG 1254   3.586   4.612   7.002  0.0643 -0.1580  0.0373
   10GLU     CD 1255   3.732   4.625   7.047  0.1230  0.5423 -0.3251
   10GLU    OE1 1256   3.815   4.562   6.978  0.4816  0.4210  0.2075
   10GLU    OE2 1257   3.766   4.707   7.135 -0.5310 -0.1854  0.6282
   10GLU      C 1258   3.248   4.526   7.158 -0.2409 -0.4528 -0.0786
   10GLU     O1 1259   3.220   4.404   7.168 -0.0102 -0.4655  0.4946
   10GLU     O2 1260   3.229   4.603   7.255 -0.4567 -0.0416 -0.4507
    1ACE     CA 1261   6.077   3.511   3.684  0.2757  0.6397 -0.7233
    1ACE      C 1262   6.173   3.591   3.773 -0.0962 -0.0216  0.2914
    1ACE      O 1263   6.197   3.571   3.892 -0.7996 -0.5777  0.3542
    2VAL      N 1264   6.202   3.717   3.714  0.3795 -0.2363  0.0619
    2VAL      H 1265   6.146   3.746   3.636  1.2602  0.2439 -0.4065
    2VAL     CA 1266   6.302   3.808   3.770 -0.1313  0.2990  0.1179
    2VAL     CB 1267   6.412   3.848   3.671  0.0110 -0.2479  0.0558
    2VAL    CG1 1268   6.489   3.728   3.614  0.2564 -0.0665  0.0056
    2VAL    CG2 1269   6.363   3.928   3.550  0.6245  0.1777  0.0906
    2VAL      C 1270   6.251   3.932   3.845  0.4955  0.5093  0.2098
    2VAL      O 1271   6.286   3.944   3.962  0.0109  0.1730  0.3940
    3VAL      N 1272   6.133   3.984   3.811  0.5224  0.4407  0.0054
    3VAL      H 1273   6.075   3.924   3.756 -1.9387  1.1283  1.6856
    3VAL     CA 1274   6.084   4.112   3.864 -0.0285  0.3041 -0.1712
    3VAL     CB 1275   5.973   4.167   3.773 -0.3398  0.1096  0.0901
    3VAL    CG1 1276   6.035   4.217   3.643  0.2863  0.2655  0.4405
    3VAL    CG2 1277   5.869   4.059   3.742 -0.1620  0.0958 -0.4608
    3VAL      C 1278   6.046   4.112   4.012  0.8772 -0.5637  0.0687
    3VAL      O 1279   6.094   4.195   4.090 -0.9217  0.2359  0.3596
    4VAL      N 1280   5.970   4.009   4.048  0.0848 -0.0191 -0.0199
    4VAL      H 1281   5.951   3.932   3.988 -1.3777 -0.4858  0.9943
    4VAL     CA 1282   5.919   3.992   4.185  0.4827  0.2687  0.1668
    4VAL     CB 1283   5.770   3.962   4.189  0.5027  0.1703  0.1557
    4VAL    CG1 1284   5.696   3.973   4.323  0.1755 -0.1100 -0.0004
    4VAL    CG2 1285   5.690   4.033   4.080  0.5277 -0.2722 -0.1535
    4VAL      C 1286   5.995   3.883   4.261 -0.0743 -0.1708  0.0912
    4VAL      O 1287   5.950   3.775   4.300  0.7350 -0.6221 -0.1935
    5THR      N 1288   6.119   3.923   4.288 -0.1636  0.0576  0.1597
    5THR      H 1289   6.159   4.008   4.253 -2.8255  1.2286 -0.3569
    5THR     CA 1290   6.216   3.833   4.351 -0.0752 -0.0148 -0.0805
    5THR     CB 1291   6.345   3.815   4.270 -0.0757  0.2358 -0.1375
    5THR    OG1 1292   6.371   3.938   4.203  0.1842  0.2403 -0.0266
    5THR    HG1 1293   6.348   3.927   4.107  0.2354 -1.4043  0.1191
    5THR    CG2 1294   6.327   3.688   4.186 -0.3638  0.0231  0.2389
    5THR      C 1295   6.249   3.869   4.496 -0.1143  0.1978 -0.1253
    5THR      O 1296   6.351   3.932   4.522  0.0561  0.0587 -0.4539
    6ILE      N 1297   6.160   3.826   4.585 -0.1006  0.4003 -0.0126
    6ILE      H 1298   6.080   3.776   4.552  0.2336  0.0623 -0.3286
    6ILE     CA 1299   6.175   3.877   4.722  0.0672 -0.1180  0.1657
    6ILE     CB 1300   6.058   3.968   4.761 -0.1293 -0.2137 -0.2037
    6ILE    CG1 1301   6.105   4.048   4.882  0.3044 -0.1893 -0.3861
    6ILE    CG2 1302   5.917   3.908   4.770 -0.1856  0.0569  0.8351
    6ILE     CD 1303   6.007   4.160   4.917  0.3857 -0.1924 -0.1432
    6ILE      C 1304   6.189   3.765   4.825 -0.1803  0.0949  0.4347
    6ILE      O 1305   6.145   3.656   4.788  0.2104 -0.0514  0.3878
    7LEU      N 1306   6.267   3.783   4.931  0.1277  0.7727  0.1009
    7LEU      H 1307   6.332   3.859   4.925 -1.0515  1.7400 -0.8283
    7LEU     CA 1308   6.277   3.698   5.051  0.4216  0.3804 -0.1950
    7LEU     CB 1309   6.152   3.724   5.136  0.1259 -0.4637 -0.3661
    7LEU     CG 1310   6.162   3.661   5.275  0.2192  0.0636 -0.1325
    7LEU    CD1 1311   6.273   3.717   5.364  0.3818 -0.0742 -0.2507
    7LEU    CD2 1312   6.026   3.687   5.342 -0.0462 -0.4744 -0.4576
    7LEU      C 1313   6.308   3.549   5.040 -0.2779  0.2318 -0.1909
    7LEU      O 1314   6.395   3.498   5.110 -0.5046  0.0570 -0.0364
    8LEU      N 1315   6.237   3.472   4.958 -0.6219 -0.3518  0.6455
    8LEU      H 1316   6.191   3.505   4.876 -0.8820 -0.4535  0.7495
    8LEU     CA 1317   6.240   3.325   4.957 -0.7215 -0.3507  0.1769
    8LEU     CB 1318   6.095   3.280   4.977 -0.8228 -0.0557  0.1044
    8LEU     CG 1319   6.058   3.289   5.125 -0.4290  0.3947  0.1753
    8LEU    CD1 1320   5.909   3.255   5.120 -0.4571  0.5824 -0.2954
    8LEU    CD2 1321   6.132   3.192   5.218 -0.0963  0.1223 -0.3680
    8LEU      C 1322   6.293   3.284   4.819 -0.5011  0.2078  0.0926
    8LEU      O 1323   6.223   3.293   4.718 -0.0218  0.1107 -0.2527
    9GLU      N 1324   6.395   3.199   4.833 -0.1857  0.5550 -0.1044
    9GLU      H 1325   6.424   3.178   4.926 -1.5391 -0.1461  0.1803
    9GLU     CA 1326   6.464   3.134   4.721 -0.4214  0.2741 -0.0887
    9GLU     CB 1327   6.607   3.188   4.706 -0.2605 -0.1515 -0.0961
    9GLU     CG 1328   6.670   3.186   4.567 -0.1523  0.2603 -0.0544
    9GLU     CD 1329   6.812   3.243   4.574  0.1390 -0.4558 -0.0341
    9GLU    OE1 1330   6.837   3.363   4.595  0.1080 -0.4355 -0.1127
    9GLU    OE2 1331   6.903   3.158   4.561  0.1167 -0.4752 -0.0647
    9GLU      C 1332   6.468   2.981   4.728 -0.2514  0.2721 -0.2063
    9GLU      O 1333   6.499   2.913   4.826  0.5682  0.4447 -0.3387
   10GLU      N 1334   6.463   2.926   4.608 -0.4468  0.2693 -0.1981
   10GLU      H 1335   6.477   2.978   4.523  2.0485  0.0232 -0.0262
   10GLU     CA 1336   6.471   2.782   4.575 -0.2456  0.2426 -0.0347
   10GLU     CB 1337   6.333   2.743   4.522  0.0124  0.1205 -0.6232
   10GLU     CG 1338   6.209   2.722   4.609  0.2193 -0.6923 -0.5172
   10GLU     CD 1339   6.080   2.675   4.541  0.0958 -0.7031 -0.2774
   10GLU    OE1 1340   6.023   2.573   4.584  0.1106 -0.5104  0.1975
   10GLU    OE2 1341   6.037   2.741   4.444  0.4111  0.3176  0.2625
   10GLU      C 1342   6.579   2.753   4.471 -0.0450  0.0333  0.2333
   10GLU     O1 1343   6.686   2.818   4.465  0.1742 -0.2725  0.6895
   10GLU     O2 1344   6.565   2.660   4.389 -0.2985  0.0726  0.2312
    1ACE     CA 1345   4.357   5.050   3.495  0.4351  0.1952 -0.3455
    1ACE      C 1346   4.282   4.978   3.382 -0.3585 -0.5267  0.6171
    1ACE      O 1347   4.165   5.007   3.358 -0.2694 -0.5522  0.1424
    2VAL      N 1348   4.355   4.872   3.320  0.3318  0.4749 -0.3354
    2VAL      H 1349   4.434   4.832   3.367  0.0673 -0.6179 -0.7751
    2VAL     CA 1350   4.298   4.801   3.204  0.1112  0.0144  0.0523
    2VAL     CB 1351   4.409   4.739   3.120  0.0038  0.0323 -0.1030
    2VAL    CG1 1352   4.511   4.849   3.090 -0.0399  0.1080  0.0254
    2VAL    CG2 1353   4.465   4.606   3.170  0.6382  0.3759  0.1123
    2VAL      C 1354   4.174   4.711   3.215  0.0952  0.0770  0.4070
    2VAL      O 1355   4.090   4.716   3.125 -0.0237  0.1130  0.5198
    3VAL      N 1356   4.155   4.645   3.329 -0.3620 -0.1471  0.2019
    3VAL      H 1357   4.203   4.661   3.415 -0.5766 -0.8440  0.4580
    3VAL     CA 1358   4.051   4.541   3.330 -0.3197 -0.1879  0.5156
    3VAL     CB 1359   4.091   4.394   3.332 -0.1346 -0.1430  0.1873
    3VAL    CG1 1360   4.169   4.356   3.205 -0.2617 -0.0039  0.0670
    3VAL    CG2 1361   4.172   4.364   3.458  0.2014 -0.1877 -0.0388
    3VAL      C 1362   3.908   4.557   3.382 -0.4591 -0.0585  0.0992
    3VAL      O 1363   3.818   4.571   3.299  0.1647  0.3044 -0.5307
    4VAL      N 1364   3.882   4.530   3.509 -0.1217 -0.1962  0.1400
    4VAL      H 1365   3.954   4.498   3.571  0.6978 -0.0834 -0.7360
    4VAL     CA 1366   3.751   4.524   3.576 -0.2113 -0.5271 -0.0649
    4VAL     CB 1367   3.760   4.463   3.715 -0.2465 -0.2768  0.0480
    4VAL    CG1 1368   3.626   4.468   3.789 -0.3611 -0.1796 -0.1662
    4VAL    CG2 1369   3.810   4.319   3.729 -0.2327 -0.2065  0.7865
    4VAL      C 1370   3.682   4.661   3.576  0.4518 -0.1914 -0.1612
    4VAL      O 1371   3.711   4.754   3.651  0.1992 -0.0122 -0.2857
    5THR      N 1372   3.570   4.655   3.504  0.2510  0.6989  0.0646
    5THR      H 1373   3.523   4.569   3.484 -0.8660  1.5158 -0.9228
    5THR     CA 1374   3.485   4.769   3.467  0.0860  0.5800  0.0807
    5THR     CB 1375   3.431   4.774   3.324  0.0112  0.0806  0.0876
    5THR    OG1 1376   3.365   4.650   3.296 -0.0146  0.2082 -0.4340
    5THR    HG1 1377   3.334   4.652   3.201  1.4951 -2.5571 -1.1005
    5THR    CG2 1378   3.549   4.802   3.230 -0.1221  0.2054 -0.0425
    5THR      C 1379   3.369   4.784   3.566  0.0219 -0.0014  0.0966
    5THR      O 1380   3.265   4.717   3.566  0.2537 -0.3656  0.7751
    6ILE      N 1381   3.397   4.878   3.655  0.6524 -0.0884 -0.0046
    6ILE      H 1382   3.476   4.937   3.643  1.8837 -2.1529 -3.7809
    6ILE     CA 1383   3.307   4.923   3.762  0.2826 -0.1151 -0.3024
    6ILE     CB 1384   3.371   4.915   3.900 -0.3526  0.0992  0.0133
    6ILE    CG1 1385   3.500   4.998   3.911 -0.3922  0.2315 -0.5060
    6ILE    CG2 1386   3.375   4.767   3.940 -0.4164  0.2912  0.7430
    6ILE     CD 1387   3.582   4.981   4.039 -0.7159 -0.2285 -0.3533
    6ILE      C 1388   3.231   5.056   3.752  0.2521 -0.1729 -0.8520
    6ILE      O 1389   3.108   5.056   3.756  0.2791 -0.4570  0.0834
    7LEU      N 1390   3.298   5.165   3.716  0.4942 -0.0812 -0.1408
    7LEU      H 1391   3.395   5.163   3.689 -0.1666  1.6757 -3.0879
    7LEU     CA 1392   3.244   5.301   3.719 -0.1003 -0.3205  0.1031
    7LEU     CB 1393   3.303   5.381   3.835  0.5764 -0.6001 -0.0455
    7LEU     CG 1394   3.227   5.359   3.967 -0.6972  0.5061 -0.5788
    7LEU    CD1 1395   3.295   5.423   4.088 -0.0490 -0.1309 -0.5970
    7LEU    CD2 1396   3.079   5.396   3.961 -0.7273  0.4388 -0.2117
    7LEU      C 1397   3.238   5.380   3.588 -0.0697 -0.0032  0.2913
    7LEU      O 1398   3.315   5.471   3.558 -0.2660  0.0416 -0.0818
    8LEU      N 1399   3.131   5.346   3.518  0.0219  0.0634  0.1181
    8LEU      H 1400   3.090   5.254   3.525  0.5598 -0.3954 -1.8671
    8LEU     CA 1401   3.067   5.416   3.405  0.1170 -0.1362 -0.0595
    8LEU     CB 1402   3.026   5.562   3.425 -0.0554 -0.2264  0.2447
    8LEU     CG 1403   2.905   5.579   3.517 -0.4004  0.2815 -0.3011
    8LEU    CD1 1404   2.879   5.728   3.541 -0.1985  0.3030 -0.2185
    8LEU    CD2 1405   2.777   5.507   3.472 -0.1838 -0.0490 -0.3906
    8LEU      C 1406   3.133   5.405   3.267  0.2111 -0.3883  0.0052
    8LEU      O 1407   3.065   5.407   3.165  0.4745  0.4897 -0.1609
    9GLU      N 1408   3.260   5.444   3.266  0.0480  0.1323 -0.8076
    9GLU      H 1409   3.316   5.452   3.348 -1.2258 -1.2627  0.2447
    9GLU     CA 1410   3.323   5.452   3.133 -0.2315  0.0455 -0.9459
    9GLU     CB 1411   3.367   5.597   3.111  0.2400  0.0280 -0.1569
    9GLU     CG 1412   3.261   5.662   3.022 -0.2611 -0.6436 -0.0545
    9GLU     CD 1413   3.302   5.808   3.000 -0.0076 -0.5954  0.7274
    9GLU    OE1 1414   3.270   5.899   3.080  0.1209  0.2144 -0.1349
    9GLU    OE2 1415   3.369   5.831   2.898 -0.7646 -0.6866  0.1951
    9GLU      C 1416   3.443   5.360   3.112  0.1839  0.2896  0.2505
    9GLU      O 1417   3.507   5.304   3.200  0.3397  0.1558  0.0524
   10GLU      N 1418   3.468   5.339   2.983 -0.0039  0.3540  0.2039
   10GLU      H 1419   3.406   5.376   2.913 -2.2528 -1.0012  1.3839
   10GLU     CA 1420   3.586   5.263   2.940 -0.1512  0.0361  0.3662
   10GLU     CB 1421   3.539   5.193   2.812  0.2186  0.4721 -0.0089
   10GLU     CG 1422   3.622   5.067   2.786 -0.2243  0.2511 -0.3669
   10GLU     CD 1423   3.606   5.016   2.643  0.1593  0.9276 -0.6547
   10GLU    OE1 1424   3.714   4.985   2.587  0.3576 -0.1572  0.2965
   10GLU    OE2 1425   3.504   5.020   2.571  0.0176 -0.0428 -0.5149
   10GLU      C 1426   3.701   5.360   2.915  0.0065 -0.2592 -0.0743
   10GLU     O1 1427   3.821   5.325   2.917  0.0043 -0.2494  0.3183
   10GLU     O2 1428   3.681   5.474   2.867  0.8083  0.0930  0.4126
    1ACE     CA 1429   4.631   3.956   3.312  0.3400  0.7349  0.5901
    1ACE      C 1430   4.777   3.984   3.273  0.2826  0.0667 -0.1239
    1ACE      O 1431   4.875   3.970   3.346  0.2705  0.2216 -0.0772
    2VAL      N 1432   4.799   4.008   3.134  0.8935 -1.0893 -0.2412
    2VAL      H 1433   4.730   4.049   3.074  1.5492  2.3219  1.0536
    2VAL     CA 1434   4.931   4.024   3.070  0.7576  0.0151 -0.2674
    2VAL     CB 1435   4.961   3.948   2.941  0.0718 -0.0735 -0.3817
    2VAL    CG1 1436   5.112   3.936   2.918  0.0366 -0.1440 -0.5767
    2VAL    CG2 1437   4.889   3.813   2.947  0.2553 -0.1294  0.9597
    2VAL      C 1438   4.951   4.174   3.045  0.0494  0.0991 -0.3784
    2VAL      O 1439   4.854   4.248   3.041 -0.1906 -0.1563  0.4976
    3VAL      N 1440   5.079   4.212   3.039  0.0397  0.1921  0.0034
    3VAL      H 1441   5.153   4.144   3.045 -0.8120 -0.8175 -0.5991
    3VAL     CA 1442   5.112   4.355   3.049 -0.0461  0.2513 -0.5654
    3VAL     CB 1443   5.211   4.376   3.164 -0.3075 -0.5581 -0.1806
    3VAL    CG1 1444   5.135   4.419   3.289 -0.0854 -0.4304 -0.0893
    3VAL    CG2 1445   5.293   4.250   3.192  0.0503 -0.4100 -0.5568
    3VAL      C 1446   5.182   4.407   2.924  1.1350  0.5232  0.1926
    3VAL      O 1447   5.259   4.341   2.854  0.4393  0.0347 -0.1202
    4VAL      N 1448   5.142   4.527   2.883 -0.4226 -0.0881 -0.1344
    4VAL      H 1449   5.091   4.580   2.950  0.6255 -0.6325  1.1227
    4VAL     CA 1450   5.187   4.590   2.758  0.3013  0.0732  0.2075
    4VAL     CB 1451   5.072   4.678   2.708  0.2402  0.0194  0.2537
    4VAL    CG1 1452   5.107   4.762   2.585  0.0286 -0.2777 -0.0080
    4VAL    CG2 1453   4.953   4.593   2.665  0.2284  0.1318  0.0670
    4VAL      C 1454   5.328   4.649   2.740  0.2092  0.1343 -0.3256
    4VAL      O 1455   5.399   4.653   2.640  0.3187  0.9666 -0.2175
    5THR      N 1456   5.375   4.710   2.848 -0.1501 -0.0738 -0.0497
    5THR      H 1457   5.318   4.726   2.929  2.3338 -0.2850  1.8494
    5THR     CA 1458   5.508   4.768   2.867 -0.1407 -0.1798  0.2114
    5THR     CB 1459   5.524   4.855   2.992  0.1726  0.2700 -0.1393
    5THR    OG1 1460   5.469   4.791   3.107  0.1992  0.3743 -0.0672
    5THR    HG1 1461   5.377   4.829   3.112 -0.5749 -1.3531  5.0486
    5THR    CG2 1462   5.444   4.985   2.977 -0.2672  0.0483  0.2821
    5THR      C 1463   5.623   4.667   2.879 -0.6902 -0.8752 -0.2926
    5THR      O 1464   5.637   4.594   2.977  0.2161 -0.0729  0.2056
    6ILE      N 1465   5.670   4.641   2.758  0.1721  0.1111 -0.1880
    6ILE      H 1466   5.630   4.689   2.680  0.4667  2.0159  0.7954
    6ILE     CA 1467   5.782   4.551   2.725  0.0516 -0.3535  0.6558
    6ILE     CB 1468   5.740   4.436   2.632  0.0110  0.2067 -0.0238
    6ILE    CG1 1469   5.700   4.486   2.493  0.1169  0.2307 -0.0461
    6ILE    CG2 1470   5.629   4.346   2.686  0.6574 -0.4086  0.3005
    6ILE     CD 1471   5.689   4.379   2.385  0.3399  0.4167 -0.2547
    6ILE      C 1472   5.902   4.629   2.673  0.0087 -0.0705  0.9757
    6ILE      O 1473   5.880   4.731   2.608 -0.5113 -0.7007  0.1379
    7LEU      N 1474   6.019   4.564   2.667 -0.1026 -0.1845 -0.6234
    7LEU      H 1475   6.030   4.474   2.708  0.2949  0.0671 -0.1611
    7LEU     CA 1476   6.140   4.626   2.613  0.0143 -0.0048 -0.1656
    7LEU     CB 1477   6.254   4.601   2.712  0.2388  0.0221 -0.4150
    7LEU     CG 1478   6.372   4.697   2.697  0.1451  0.2604  0.3133
    7LEU    CD1 1479   6.315   4.837   2.716  0.4527  0.4044  0.1863
    7LEU    CD2 1480   6.494   4.673   2.787 -0.0327 -0.5998  0.3327
    7LEU      C 1481   6.175   4.575   2.473 -0.9635 -0.4340 -0.2569
    7LEU      O 1482   6.230   4.467   2.454 -0.5432 -0.1957 -0.3874
    8LEU      N 1483   6.135   4.657   2.377 -0.4758 -0.3864 -0.4209
    8LEU      H 1484   6.108   4.751   2.400  0.4964 -0.3425  0.5894
    8LEU     CA 1485   6.130   4.617   2.236 -0.2956  0.0445 -0.5538
    8LEU     CB 1486   6.053   4.719   2.152  0.0681  0.2444 -0.6458
    8LEU     CG 1487   5.903   4.715   2.121 -0.0565  0.3159 -0.0651
    8LEU    CD1 1488   5.864   4.574   2.078 -0.5209  0.2457  0.5777
    8LEU    CD2 1489   5.822   4.764   2.241  0.2271 -0.2049  0.3403
    8LEU      C 1490   6.269   4.606   2.173  0.0929  0.0137  0.3008
    8LEU      O 1491   6.346   4.702   2.173 -0.4741  0.4768  0.1834
    9GLU      N 1492   6.315   4.483   2.155  0.2435  0.0525  0.4170
    9GLU      H 1493   6.260   4.406   2.185 -1.3354  1.5266  1.4660
    9GLU     CA 1494   6.453   4.456   2.112  0.0890 -0.0356 -0.0309
    9GLU     CB 1495   6.499   4.321   2.167  0.2196  0.0614  0.0997
    9GLU     CG 1496   6.562   4.362   2.300  0.6799  0.0371 -0.1091
    9GLU     CD 1497   6.630   4.238   2.356  0.0297 -0.1671  0.2454
    9GLU    OE1 1498   6.753   4.223   2.379  0.1936  0.3792 -0.2619
    9GLU    OE2 1499   6.561   4.143   2.399 -0.0665 -0.3349 -0.2790
    9GLU      C 1500   6.471   4.466   1.960  0.5029 -0.9482 -0.0494
    9GLU      O 1501   6.380   4.438   1.883 -0.4774  0.0674  0.7018
   10GLU      N 1502   6.586   4.519   1.919  0.0560  0.2810  0.2377
   10GLU      H 1503   6.666   4.530   1.978  0.1272 -0.2178  0.2388
   10GLU     CA 1504   6.632   4.538   1.781 -0.0961 -0.2382  0.1126
   10GLU     CB 1505   6.663   4.687   1.764 -0.4705 -0.0736  0.8352
   10GLU     CG 1506   6.762   4.760   1.854  0.1027  0.4219 -0.1754
   10GLU     CD 1507   6.720   4.906   1.874  0.2596  0.4505 -0.0486
   10GLU    OE1 1508   6.798   4.989   1.823  0.2071  0.4631 -0.1097
   10GLU    OE2 1509   6.626   4.932   1.951  0.2716  0.6725 -0.1089
   10GLU      C 1510   6.744   4.438   1.749  0.6390  0.7218 -0.3939
   10GLU     O1 1511   6.725   4.376   1.642 -0.4385 -0.1080  0.2560
   10GLU     O2 1512   6.848   4.450   1.817  0.2257 -0.3371  0.4462
    1ACE     CA 1513   2.697   3.459   4.324  0.2891  0.4597 -0.1947
    1ACE      C 1514   2.843   3.445   4.281  0.3321  0.8267 -0.1674
    1ACE      O 1515   2.860   3.400   4.168 -0.2982 -0.0933  0.0927
    2VAL      N 1516   2.942   3.452   4.385  0.2537 -0.6828  0.0314
    2VAL      H 1517   2.910   3.449   4.479 -1.9382 -0.2040 -0.6256
    2VAL     CA 1518   3.087   3.436   4.368  0.3097 -0.1460 -0.0181
    2VAL     CB 1519   3.116   3.288   4.342 -0.2880 -0.2200 -0.2845
    2VAL    CG1 1520   3.264   3.253   4.325 -0.1685  0.0434  0.1995
    2VAL    CG2 1521   3.064   3.191   4.448 -0.3842 -0.3366 -0.4382
    2VAL      C 1522   3.152   3.532   4.267  0.1095  0.0801  0.0666
    2VAL      O 1523   3.133   3.527   4.145  0.5241 -0.3766  0.0184
    3VAL      N 1524   3.194   3.640   4.331  0.2648  0.1805 -0.2025
    3VAL      H 1525   3.159   3.658   4.423 -0.1466 -0.6282 -0.1897
    3VAL     CA 1526   3.280   3.747   4.279  0.1644  0.1726 -0.3828
    3VAL     CB 1527   3.198   3.866   4.225 -0.1789 -0.1470 -0.5757
    3VAL    CG1 1528   3.101   3.925   4.327 -0.1155 -0.0183 -0.5893
    3VAL    CG2 1529   3.282   3.969   4.150 -0.1627  0.1862 -0.1099
    3VAL      C 1530   3.388   3.801   4.373  0.0324  0.0378 -0.1525
    3VAL      O 1531   3.504   3.803   4.332  0.2109  0.3307  0.3594
    4VAL      N 1532   3.357   3.837   4.497  0.0493 -0.0928 -0.1098
    4VAL      H 1533   3.281   3.798   4.550  0.7963 -0.3359  0.8031
    4VAL     CA 1534   3.448   3.919   4.578 -0.3887  0.4612 -0.1688
    4VAL     CB 1535   3.471   4.058   4.519  0.1119  0.4437 -0.0191
    4VAL    CG1 1536   3.354   4.157   4.529  0.0876  0.3826  0.3387
    4VAL    CG2 1537   3.605   4.107   4.575  0.2544 -0.3124  0.3183
    4VAL      C 1538   3.415   3.913   4.728 -0.6012 -0.2907 -0.2415
    4VAL      O 1539   3.313   3.968   4.770 -0.3278 -0.3867  0.5634
    5THR      N 1540   3.503   3.853   4.807 -0.3602  0.0149 -0.2772
    5THR      H 1541   3.587   3.814   4.769 -1.2955 -0.4708 -1.9120
    5THR     CA 1542   3.511   3.855   4.954 -0.2130 -0.2641 -0.2799
    5THR     CB 1543   3.455   3.728   5.019 -0.3387  0.1346  0.4015
    5THR    OG1 1544   3.489   3.608   4.950  0.4390  0.3313  0.4357
    5THR    HG1 1545   3.406   3.553   4.956 -0.1461  0.7422 -2.2652
    5THR    CG2 1546   3.303   3.737   5.028 -0.3269  0.5066  0.2376
    5THR      C 1547   3.648   3.889   5.012 -0.3936  0.2096 -0.1312
    5THR      O 1548   3.715   3.810   5.078  0.4608  0.5178 -0.6135
    6ILE      N 1549   3.699   4.008   4.981 -0.0537 -0.0915 -0.7388
    6ILE      H 1550   3.646   4.087   4.950 -2.7130 -1.6994 -0.5536
    6ILE     CA 1551   3.833   4.061   5.011 -0.4080  0.2755  0.2553
    6ILE     CB 1552   3.863   4.203   4.962 -0.4115  0.0232 -0.5052
    6ILE    CG1 1553   4.015   4.220   4.958 -0.4006  0.0772  0.0233
    6ILE    CG2 1554   3.797   4.321   5.035  0.7610  0.3756  0.0068
    6ILE     CD 1555   4.084   4.334   4.883 -0.1860 -0.0071  0.0939
    6ILE      C 1556   3.890   4.037   5.151  0.1913  0.2258  0.0088
    6ILE      O 1557   3.972   3.945   5.152  0.4453  0.4499 -0.0567
    7LEU      N 1558   3.819   4.082   5.253  0.4894  0.2859  0.1881
    7LEU      H 1559   3.737   4.138   5.242 -0.8650 -1.3839  1.2631
    7LEU     CA 1560   3.867   4.075   5.392 -0.1072 -0.3426  0.3646
    7LEU     CB 1561   3.878   4.218   5.446 -0.4061 -0.0124 -0.4358
    7LEU     CG 1562   4.013   4.285   5.421 -0.3171 -0.0031  0.0547
    7LEU    CD1 1563   4.028   4.374   5.297 -0.4213 -0.0820 -0.0156
    7LEU    CD2 1564   4.060   4.362   5.544 -0.2490  0.2893 -0.1525
    7LEU      C 1565   3.759   4.007   5.477 -0.2510 -0.5039  0.0525
    7LEU      O 1566   3.790   3.936   5.573  0.1121  0.3663  0.5855
    8LEU      N 1567   3.633   4.044   5.455 -0.1016  0.2159  0.4136
    8LEU      H 1568   3.602   4.101   5.378  1.4957  0.2192 -0.2590
    8LEU     CA 1569   3.522   4.012   5.547 -0.2298 -0.0534  0.1665
    8LEU     CB 1570   3.445   4.139   5.582 -0.1629  0.0418 -0.0286
    8LEU     CG 1571   3.435   4.161   5.733 -0.0349  0.1640 -0.0371
    8LEU    CD1 1572   3.564   4.223   5.789 -0.3828  0.2595  0.6709
    8LEU    CD2 1573   3.312   4.241   5.774  0.0148  0.0498  0.3469
    8LEU      C 1574   3.418   3.913   5.494 -0.0660 -0.0469 -0.1756
    8LEU      O 1575   3.399   3.914   5.373 -0.3373  0.4279 -0.1311
    9GLU      N 1576   3.365   3.833   5.587  0.0513 -0.3287 -0.3510
    9GLU      H 1577   3.412   3.822   5.674 -1.2233  1.6185  0.6599
    9GLU     CA 1578   3.261   3.734   5.558  0.0255 -0.3249 -0.2728
    9GLU     CB 1579   3.292   3.595   5.615  0.1125  0.0221  0.5406
    9GLU     CG 1580   3.306   3.577   5.766 -0.4753 -0.1465  0.5797
    9GLU     CD 1581   3.408   3.671   5.831 -0.0432  0.0165 -0.3121
    9GLU    OE1 1582   3.378   3.766   5.906  0.0490 -0.1978  0.0008
    9GLU    OE2 1583   3.528   3.660   5.797 -0.0138 -0.3118 -0.1122
    9GLU      C 1584   3.116   3.771   5.588  0.0052 -0.7805  0.2091
    9GLU      O 1585   3.022   3.714   5.533 -0.1383 -0.5366  0.1977
   10GLU      N 1586   3.099   3.868   5.678 -0.3498  0.3593 -1.0564
   10GLU      H 1587   3.170   3.934   5.704  2.4086 -2.9402  0.5013
   10GLU     CA 1588   2.971   3.907   5.737  0.3604  0.2158  0.6376
   10GLU     CB 1589   2.974   3.885   5.888 -0.6779 -0.2186  0.6073
   10GLU     CG 1590   3.054   3.987   5.969 -0.4922 -0.0825  0.2526
   10GLU     CD 1591   3.070   3.962   6.119  0.6443 -0.1206  0.1328
   10GLU    OE1 1592   3.146   4.043   6.177  0.1402  0.2263  0.3139
   10GLU    OE2 1593   2.993   3.881   6.176  0.1365 -0.1767 -0.6258
   10GLU      C 1594   2.942   4.055   5.713  0.1960  0.1376  0.3503
   10GLU     O1 1595   3.032   4.125   5.662  0.0690  0.1619  0.1576
   10GLU     O2 1596   2.827   4.103   5.711  0.0797 -0.1463  0.2852
    1ACE     CA 1597   0.959   4.220   2.636 -0.2364 -0.5486  0.3091
    1ACE      C 1598   1.028   4.144   2.523  0.0424 -0.0840  0.1678
    1ACE      O 1599   0.979   4.164   2.412  0.1679 -0.2871  0.0738
    2VAL      N 1600   1.091   4.021   2.558  0.4256  0.2058  0.5092
    2VAL      H 1601   1.075   3.972   2.644 -2.5691  0.6822  0.3083
    2VAL     CA 1602   1.160   3.942   2.455 -0.2860  0.0971  0.1122
    2VAL     CB 1603   1.254   3.837   2.516  0.0586  0.3790  0.0650
    2VAL    CG1 1604   1.333   3.760   2.410  0.0027 -0.0922  0.3633
    2VAL    CG2 1605   1.366   3.883   2.610  0.0522  0.2505  0.1353
    2VAL      C 1606   1.066   3.870   2.358 -0.1266 -0.0027  0.0302
    2VAL      O 1607   1.055   3.889   2.237 -0.1356  0.6607  0.1330
    3VAL      N 1608   0.989   3.781   2.421 -0.8377  0.6834  0.1524
    3VAL      H 1609   0.992   3.778   2.521 -0.7237 -2.0196  0.1364
    3VAL     CA 1610   0.903   3.686   2.349 -0.2303 -0.2217  0.6049
    3VAL     CB 1611   0.963   3.546   2.332  0.3137  0.0509  0.2932
    3VAL    CG1 1612   0.860   3.456   2.264  0.0416  0.2506  0.4366
    3VAL    CG2 1613   1.090   3.549   2.247  0.1414 -1.0140 -0.0150
    3VAL      C 1614   0.761   3.696   2.406 -0.0395  1.0170  0.8879
    3VAL      O 1615   0.674   3.764   2.351 -0.3073  0.2449  0.3297
    4VAL      N 1616   0.736   3.636   2.522  0.3104 -0.6393  0.1379
    4VAL      H 1617   0.791   3.561   2.558  1.0316 -0.1284  0.1346
    4VAL     CA 1618   0.600   3.645   2.576  0.3527  0.2642  0.1062
    4VAL     CB 1619   0.563   3.510   2.638  0.1328  0.3297  0.1193
    4VAL    CG1 1620   0.430   3.490   2.711 -0.0176  0.8157 -0.0168
    4VAL    CG2 1621   0.572   3.394   2.539 -0.7494  0.3714 -0.0129
    4VAL      C 1622   0.579   3.762   2.673 -0.1842  0.0490  0.2569
    4VAL      O 1623   0.638   3.765   2.781  0.2737 -0.3148  0.0185
    5THR      N 1624   0.484   3.850   2.643  0.1795  0.1726 -0.5906
    5THR      H 1625   0.462   3.857   2.546 -1.4596  0.1285 -0.2675
    5THR     CA 1626   0.433   3.962   2.724  0.2743 -0.3179  0.1639
    5THR     CB 1627   0.483   4.098   2.675 -0.1410 -0.2613 -0.1068
    5THR    OG1 1628   0.462   4.131   2.538  0.0957 -0.0462 -0.0915
    5THR    HG1 1629   0.527   4.083   2.479 -0.2361 -0.2358 -0.3096
    5THR    CG2 1630   0.629   4.112   2.717 -0.0730 -0.6128 -0.2230
    5THR      C 1631   0.288   3.961   2.773  0.0920  0.8114 -0.3259
    5THR      O 1632   0.277   3.984   2.893 -0.5662  0.3192 -0.2873
    6ILE      N 1633   0.176   3.948   2.703 -0.0212  0.4786 -0.0803
    6ILE      H 1634   0.090   3.931   2.752  0.7385  1.0561  1.5184
    6ILE     CA 1635   0.166   3.951   2.557  0.0695  0.0097 -0.0992
    6ILE     CB 1636   0.097   3.826   2.503  0.0917 -0.0879  0.1003
    6ILE    CG1 1637   0.093   3.815   2.351 -0.4386 -0.5236  0.1420
    6ILE    CG2 1638  -0.044   3.812   2.561 -0.0070  0.1947 -0.0781
    6ILE     CD 1639   0.235   3.790   2.300 -0.4306  0.2146 -0.2109
    6ILE      C 1640   0.100   4.080   2.507  0.1247 -0.0005 -0.2000
    6ILE      O 1641   0.125   4.128   2.397  0.3123  0.4649  0.0454
    7LEU      N 1642   0.021   4.147   2.590  0.0462 -0.2996 -0.0324
    7LEU      H 1643  -0.019   4.103   2.671 -2.1069  1.5516 -0.0076
    7LEU     CA 1644  -0.012   4.289   2.572 -0.0043 -0.2480  0.4565
    7LEU     CB 1645  -0.150   4.315   2.512  0.0457 -0.2144  0.3562
    7LEU     CG 1646  -0.274   4.257   2.581 -0.2917  0.0598 -0.0125
    7LEU    CD1 1647  -0.365   4.377   2.611  0.0338  0.2310  0.2987
    7LEU    CD2 1648  -0.349   4.148   2.504 -0.2660 -0.2235  0.3632
    7LEU      C 1649   0.018   4.365   2.701  0.5599  0.0147  0.1719
    7LEU      O 1650   0.015   4.297   2.803 -0.1647 -0.4131 -0.1312
    8LEU      N 1651   0.086   4.477   2.676  0.4427  0.0016 -0.2082
    8LEU      H 1652   0.110   4.508   2.584 -0.6506 -1.5922 -1.0926
    8LEU     CA 1653   0.124   4.560   2.791 -0.3351  0.0243  0.0404
    8LEU     CB 1654   0.219   4.673   2.750  0.2322 -0.3069  0.4148
    8LEU     CG 1655   0.356   4.618   2.711  0.3346  0.3298 -0.1537
    8LEU    CD1 1656   0.451   4.732   2.671  0.0959  0.6300  0.1318
    8LEU    CD2 1657   0.426   4.515   2.800  0.0135 -0.3028 -0.6272
    8LEU      C 1658   0.012   4.630   2.867 -0.1544 -0.0713  0.3955
    8LEU      O 1659  -0.069   4.701   2.808  0.0078 -0.2985 -0.0935
    9GLU      N 1660   0.019   4.616   2.999  0.0875  0.3226  0.4279
    9GLU      H 1661   0.096   4.565   3.038  0.3735  0.6724  0.3149
    9GLU     CA 1662  -0.091   4.659   3.087 -0.4248  0.0552 -0.0792
    9GLU     CB 1663  -0.071   4.602   3.228 -0.0640 -0.2601 -0.2545
    9GLU     CG 1664  -0.119   4.459   3.252 -0.0038 -0.1605  0.4742
    9GLU     CD 1665  -0.067   4.393   3.379 -0.2120 -0.1815  0.5493
    9GLU    OE1 1666   0.049   4.430   3.411  0.0556 -0.0511 -0.5554
    9GLU    OE2 1667  -0.141   4.303   3.424 -0.0925 -0.4165  0.2751
    9GLU      C 1668  -0.109   4.811   3.093  0.1127  0.1139  0.2004
    9GLU      O 1669  -0.225   4.852   3.093  0.0520 -0.0458 -0.2023
   10GLU      N 1670  -0.005   4.893   3.106 -0.0488  0.3898 -0.2154
   10GLU      H 1671   0.087   4.858   3.123  0.5891 -0.4014 -4.3816
   10GLU     CA 1672  -0.019   5.038   3.125  0.3757  0.4063 -0.0309
   10GLU     CB 1673   0.059   5.069   3.254  0.2270 -0.2060  0.2075
   10GLU     CG 1674  -0.020   5.030   3.379 -0.5777 -0.2308 -0.3026
   10GLU     CD 1675  -0.120   5.139   3.419  0.0400  0.3345 -0.2763
   10GLU    OE1 1676  -0.229   5.106   3.471  0.3801 -0.3495  0.0160
   10GLU    OE2 1677  -0.090   5.259   3.405 -0.0989  0.3848 -0.1436
   10GLU      C 1678   0.029   5.131   3.014 -0.1774  0.3579 -0.3110
   10GLU     O1 1679  -0.067   5.193   2.963 -0.0684  0.2740 -0.6124
   10GLU     O2 1680   0.146   5.157   2.977 -0.0913  0.0346 -0.2701
    1ACE     CA 1681   2.008   2.062   3.165  0.2077  0.1895 -0.4252
    1ACE      C 1682   2.098   2.181   3.197 -0.1675  0.4302 -0.2635
    1ACE      O 1683   2.114   2.270   3.113 -0.8133 -0.0266 -0.8842
    2VAL      N 1684   2.156   2.177   3.327  0.0814  0.4372 -0.3736
    2VAL      H 1685   2.118   2.122   3.401  1.6097 -1.0625 -0.6224
    2VAL     CA 1686   2.263   2.266   3.375  0.0169  0.0361  0.5366
    2VAL     CB 1687   2.210   2.381   3.462 -0.0441  0.1615  0.3354
    2VAL    CG1 1688   2.132   2.487   3.384 -0.0340  0.4833  0.7589
    2VAL    CG2 1689   2.118   2.320   3.568 -0.1790 -0.0219  0.1141
    2VAL      C 1690   2.387   2.199   3.433 -0.0059 -0.1780  0.3380
    2VAL      O 1691   2.387   2.149   3.546  0.0679 -0.3291  0.2720
    3VAL      N 1692   2.478   2.175   3.339  0.1849  0.1215  0.4465
    3VAL      H 1693   2.462   2.192   3.242 -1.3699 -1.0113  0.4566
    3VAL     CA 1694   2.597   2.093   3.363  0.1555 -0.0930 -0.1459
    3VAL     CB 1695   2.660   2.047   3.231 -0.4070  0.0507 -0.4650
    3VAL    CG1 1696   2.600   1.921   3.169 -0.5660 -0.2706  0.3403
    3VAL    CG2 1697   2.664   2.165   3.133  0.5890  0.1648 -0.3010
    3VAL      C 1698   2.703   2.154   3.455 -0.0029 -0.4437  0.2761
    3VAL      O 1699   2.780   2.083   3.519  0.3726 -0.3207 -0.0306
    4VAL      N 1700   2.684   2.283   3.480  0.3604 -0.2868 -0.2326
    4VAL      H 1701   2.640   2.340   3.411 -0.8300  0.8281  1.3703
    4VAL     CA 1702   2.737   2.355   3.596 -0.5676  0.0459 -0.0061
    4VAL     CB 1703   2.842   2.459   3.555  0.1683 -0.6767  0.0204
    4VAL    CG1 1704   2.926   2.510   3.673 -0.3182 -0.5146  0.3022
    4VAL    CG2 1705   2.937   2.402   3.450  0.3401 -0.2770 -0.0417
    4VAL      C 1706   2.635   2.423   3.689 -0.4502  0.3685 -0.1103
    4VAL      O 1707   2.586   2.530   3.653  0.0520  0.6709  0.0910
    5THR      N 1708   2.608   2.362   3.804 -0.1830 -0.3641 -0.4294
    5THR      H 1709   2.675   2.299   3.843  0.9977  0.7585 -0.5802
    5THR     CA 1710   2.502   2.399   3.898  0.5469  0.0008  0.2524
    5THR     CB 1711   2.474   2.277   3.986 -0.1564  0.2859  0.4345
    5THR    OG1 1712   2.596   2.221   4.036  0.0028  0.0275 -0.2347
    5THR    HG1 1713   2.617   2.271   4.120 -0.6897 -1.0566  0.6156
    5THR    CG2 1714   2.393   2.172   3.909  0.1313  0.2779  0.1400
    5THR      C 1715   2.514   2.521   3.990 -0.0446  0.2666 -0.0160
    5THR      O 1716   2.521   2.514   4.113  0.2938  0.3667 -0.0284
    6ILE      N 1717   2.548   2.629   3.920  0.8546  0.1478  0.2247
    6ILE      H 1718   2.563   2.618   3.822 -0.9927 -4.0039  0.1700
    6ILE     CA 1719   2.579   2.755   3.989  0.0601  0.2846  0.3469
    6ILE     CB 1720   2.678   2.839   3.907 -0.0805  0.0605 -0.0572
    6ILE    CG1 1721   2.683   2.831   3.755  0.0655  0.4088 -0.0709
    6ILE    CG2 1722   2.815   2.827   3.974  0.0108  0.6421 -0.1362
    6ILE     CD 1723   2.773   2.938   3.692 -0.0569  0.5866  0.0559
    6ILE      C 1724   2.465   2.851   4.022 -0.2272  0.0328  0.0983
    6ILE      O 1725   2.469   2.904   4.133  0.3402  0.2250 -0.0106
    7LEU      N 1726   2.370   2.855   3.930  0.1281  0.2618 -0.2613
    7LEU      H 1727   2.373   2.799   3.847  3.6157  1.3094 -1.0219
    7LEU     CA 1728   2.238   2.917   3.950 -0.0870 -0.2333 -0.1096
    7LEU     CB 1729   2.220   3.006   3.826  0.4163 -0.1964 -0.1606
    7LEU     CG 1730   2.088   3.082   3.828  0.5113 -0.0383  0.0624
    7LEU    CD1 1731   2.095   3.201   3.925  0.1526 -0.3651  0.4908
    7LEU    CD2 1732   2.072   3.137   3.686  0.2756  0.6223  0.3374
    7LEU      C 1733   2.133   2.810   3.977 -0.6172  0.2419 -0.2617
    7LEU      O 1734   2.119   2.777   4.095  0.2925  0.4242 -0.0909
    8LEU      N 1735   2.106   2.726   3.877  0.1753 -0.1825 -0.1300
    8LEU      H 1736   2.165   2.727   3.797 -2.0847  1.4413 -1.8995
    8LEU     CA 1737   2.007   2.620   3.900 -0.0125  0.0104 -0.0440
    8LEU     CB 1738   1.956   2.587   3.760  0.1751  0.3292 -0.1861
    8LEU     CG 1739   1.872   2.701   3.700 -0.2850 -0.1428 -0.4415
    8LEU    CD1 1740   1.867   2.671   3.550  0.0098 -1.0553 -0.2742
    8LEU    CD2 1741   1.735   2.705   3.769 -0.1409 -0.1930 -0.1487
    8LEU      C 1742   2.055   2.492   3.968 -0.2845 -0.2232 -0.2902
    8LEU      O 1743   2.176   2.475   3.980 -0.1591  0.5548 -0.4452
    9GLU      N 1744   1.963   2.418   4.031 -0.1039 -0.5368 -0.3903
    9GLU      H 1745   1.868   2.448   4.039 -0.0027 -0.5946  1.4543
    9GLU     CA 1746   1.988   2.284   4.085  0.2859 -0.2006  0.2940
    9GLU     CB 1747   1.909   2.265   4.215  0.3303  0.1490  0.3717
    9GLU     CG 1748   1.931   2.133   4.289  0.1778  0.2212  0.5434
    9GLU     CD 1749   1.839   2.125   4.412  0.0976 -0.4550  0.4426
    9GLU    OE1 1750   1.877   2.193   4.510  0.1319 -0.2406  0.2812
    9GLU    OE2 1751   1.726   2.073   4.403  0.1363 -0.4354 -0.2515
    9GLU      C 1752   1.952   2.178   3.980  0.1426  0.3799 -0.2532
    9GLU      O 1753   1.857   2.197   3.905  0.1558  0.2880 -0.2947
   10GLU      N 1754   2.046   2.084   3.977 -0.0026  0.2304 -0.1834
   10GLU      H 1755   2.128   2.084   4.035 -0.9707 -1.6371  1.2983
   10GLU     CA 1756   2.040   1.953   3.909  0.0774 -0.0369  0.3225
   10GLU     CB 1757   2.075   1.976   3.762 -0.4523 -0.0587  0.1912
   10GLU     CG 1758   2.048   1.853   3.675  0.0212 -0.1992  0.2419
   10GLU     CD 1759   2.087   1.879   3.529 -0.2708  0.1354  0.2221
   10GLU    OE1 1760   2.018   1.966   3.472 -0.0791  0.3138  0.2585
   10GLU    OE2 1761   2.178   1.808   3.481 -0.4975  0.0223 -0.0436
   10GLU      C 1762   2.124   1.846   3.979  0.5222 -0.3559 -0.6924
   10GLU     O1 1763   2.212   1.890   4.056  0.0385  0.7713 -0.7682
   10GLU     O2 1764   2.093   1.726   3.963  0.0625 -0.4049  0.4970
    1ACE     CA 1765   1.980   4.667   4.460 -0.1295  0.0425  0.1535
    1ACE      C 1766   2.003   4.529   4.521  0.3197  0.3451  0.6836
    1ACE      O 1767   2.118   4.493   4.542  0.3946  0.1981  0.0424
    2VAL      N 1768   1.888   4.460   4.572  0.2916 -0.3545 -0.3028
    2VAL      H 1769   1.804   4.512   4.586  0.4234 -0.2374  0.0656
    2VAL     CA 1770   1.886   4.324   4.627  0.0997 -0.3010 -0.1754
    2VAL     CB 1771   1.820   4.326   4.765  0.3067  0.0906 -0.0810
    2VAL    CG1 1772   1.823   4.187   4.829 -0.3390  0.2949  0.4034
    2VAL    CG2 1773   1.891   4.427   4.855  0.3053 -0.1434  0.1835
    2VAL      C 1774   1.822   4.235   4.520  0.5015 -0.5087 -0.2484
    2VAL      O 1775   1.700   4.239   4.499  0.3736 -0.0764  0.5219
    3VAL      N 1776   1.899   4.146   4.459  0.4153 -0.5856 -0.2451
    3VAL      H 1777   1.880   4.120   4.364  0.4671 -2.7506  0.2810
    3VAL     CA 1778   2.031   4.099   4.504  0.3637  0.0237  0.5598
    3VAL     CB 1779   2.034   3.946   4.512  0.0094  0.0069  0.4063
    3VAL    CG1 1780   1.953   3.869   4.617 -0.1271 -0.0312  0.2731
    3VAL    CG2 1781   2.013   3.875   4.378  0.1590  0.0866  0.3400
    3VAL      C 1782   2.159   4.148   4.437 -0.0132 -0.2592 -0.3891
    3VAL      O 1783   2.266   4.126   4.493  0.0789  0.6200 -0.2074
    4VAL      N 1784   2.148   4.215   4.322 -0.0807 -0.4665 -0.5041
    4VAL      H 1785   2.054   4.242   4.302  0.4245  0.7880 -1.2868
    4VAL     CA 1786   2.260   4.262   4.240 -0.1107  0.1130 -0.2185
    4VAL     CB 1787   2.259   4.199   4.101 -0.4738 -0.2559 -0.0497
    4VAL    CG1 1788   2.364   4.261   4.008 -0.4559 -0.0667  0.0978
    4VAL    CG2 1789   2.294   4.050   4.115  0.7704 -0.0224 -0.5223
    4VAL      C 1790   2.262   4.415   4.241  0.1615  0.1096 -0.2355
    4VAL      O 1791   2.154   4.470   4.259  0.0311 -0.0488 -0.5296
    5THR      N 1792   2.382   4.472   4.252  0.0806  0.2336  0.0115
    5THR      H 1793   2.457   4.406   4.255 -0.9882 -0.9675  2.6362
    5THR     CA 1794   2.414   4.615   4.265 -0.2453  0.3313 -0.2402
    5THR     CB 1795   2.500   4.650   4.387 -0.4487 -0.6834  0.2063
    5THR    OG1 1796   2.632   4.597   4.368  0.0627  0.7178 -0.2651
    5THR    HG1 1797   2.652   4.638   4.279 -2.3173  0.9185 -0.7953
    5THR    CG2 1798   2.440   4.598   4.518  0.1888  0.0472  0.7943
    5THR      C 1799   2.475   4.672   4.137  0.2789 -0.4951 -0.3623
    5THR      O 1800   2.595   4.692   4.123  0.3086 -0.1070  0.4021
    6ILE      N 1801   2.385   4.706   4.045 -0.0768  0.1445  0.2211
    6ILE      H 1802   2.288   4.693   4.066 -0.5775  1.1236 -1.3504
    6ILE     CA 1803   2.429   4.775   3.923  0.4706 -0.0550  0.3041
    6ILE     CB 1804   2.417   4.696   3.793 -0.0807  0.0389  0.2950
    6ILE    CG1 1805   2.280   4.627   3.795  0.1492 -0.4175  0.6465
    6ILE    CG2 1806   2.537   4.605   3.768 -0.0474  0.0473  0.4213
    6ILE     CD 1807   2.246   4.557   3.664 -0.1616  0.4008  0.2827
    6ILE      C 1808   2.387   4.922   3.913  0.0160 -0.2672 -1.1931
    6ILE      O 1809   2.274   4.950   3.872 -0.6529 -0.0575  0.6600
    7LEU      N 1810   2.485   5.012   3.911 -0.2013  0.0290  0.2608
    7LEU      H 1811   2.572   4.977   3.944  0.1768  1.6531  1.0819
    7LEU     CA 1812   2.488   5.155   3.882  0.2831  0.0915  0.6036
    7LEU     CB 1813   2.477   5.180   3.731  0.1367  0.6166  0.6993
    7LEU     CG 1814   2.593   5.139   3.641 -0.1354  0.5463  0.3772
    7LEU    CD1 1815   2.567   5.171   3.494  0.3044 -0.9396 -0.0425
    7LEU    CD2 1816   2.725   5.191   3.697 -0.1305  0.8961  0.0430
    7LEU      C 1817   2.380   5.245   3.944 -0.3231 -0.0297 -0.2620
    7LEU      O 1818   2.413   5.314   4.040 -0.1912 -0.0958 -0.2601
    8LEU      N 1819   2.256   5.250   3.897 -0.2515  0.1116 -0.4360
    8LEU      H 1820   2.232   5.179   3.830  1.6124 -0.9941  0.0205
    8LEU     CA 1821   2.135   5.317   3.949 -0.0750 -0.0816  0.2291
    8LEU     CB 1822   2.078   5.435   3.870 -0.1373 -0.5021 -0.3631
    8LEU     CG 1823   2.181   5.544   3.839  0.2047 -0.6897  0.1071
    8LEU    CD1 1824   2.119   5.650   3.748  0.1825 -0.3924  0.4668
    8LEU    CD2 1825   2.231   5.607   3.969 -0.2935 -0.8991  0.4034
    8LEU      C 1826   2.015   5.223   3.937  0.3941 -0.6004 -0.5043
    8LEU      O 1827   1.974   5.185   3.828 -0.1217 -0.1615 -0.4627
    9GLU      N 1828   1.975   5.185   4.059 -0.7486  0.3622 -0.5675
    9GLU      H 1829   2.005   5.242   4.135 -0.9270 -0.4101  0.0888
    9GLU     CA 1830   1.879   5.075   4.073  0.1312 -0.3301  0.0828
    9GLU     CB 1831   1.953   4.941   4.071  0.3908 -0.1811 -0.6813
    9GLU     CG 1832   1.867   4.815   4.079 -0.0207  0.1400  0.0155
    9GLU     CD 1833   1.781   4.801   3.954  0.2286  0.3169 -0.1760
    9GLU    OE1 1834   1.835   4.827   3.844  0.3496 -0.4630 -0.3125
    9GLU    OE2 1835   1.666   4.752   3.952  0.1850  0.4095  0.1464
    9GLU      C 1836   1.762   5.081   4.172  0.1231  0.2493  0.0427
    9GLU      O 1837   1.675   5.164   4.148  0.1815  0.3116  0.0445
   10GLU      N 1838   1.783   5.040   4.297  0.3265  0.3662  0.0472
   10GLU      H 1839   1.871   4.997   4.318  0.7589  0.5374 -1.3114
   10GLU     CA 1840   1.688   5.047   4.409  0.5066 -0.3866  0.2535
   10GLU     CB 1841   1.699   4.919   4.491 -0.3906 -0.3831  0.3908
   10GLU     CG 1842   1.635   4.799   4.422 -0.0590  0.0075 -0.6116
   10GLU     CD 1843   1.595   4.682   4.512 -0.0030  0.4119 -0.0584
   10GLU    OE1 1844   1.674   4.644   4.601  0.2154  0.2048 -0.3392
   10GLU    OE2 1845   1.474   4.653   4.515  0.1639 -0.2715  0.2353
   10GLU      C 1846   1.709   5.167   4.502 -0.1780  0.0148 -0.1012
   10GLU     O1 1847   1.606   5.233   4.527 -0.1717  0.1198 -0.3423
   10GLU     O2 1848   1.824   5.197   4.538  0.1371 -0.4734 -0.6686
    1ACE     CA 1849   4.280   3.976   3.261 -0.4914  0.2273 -0.9352
    1ACE      C 1850   4.271   3.828   3.220  0.2632 -0.0868  0.0121
    1ACE      O 1851   4.341   3.737   3.265  0.0969 -0.2405 -0.0400
    2VAL      N 1852   4.164   3.800   3.131  0.3949 -0.1322 -0.1317
    2VAL      H 1853   4.095   3.868   3.106  0.3110  0.7859  2.3901
    2VAL     CA 1854   4.132   3.666   3.078  0.0764 -0.0587 -0.1287
    2VAL     CB 1855   3.982   3.635   3.079  0.0408  0.1100 -0.1901
    2VAL    CG1 1856   3.941   3.508   3.005  0.1362  0.1554 -0.3200
    2VAL    CG2 1857   3.937   3.612   3.224 -0.0047  0.1579 -0.1964
    2VAL      C 1858   4.181   3.659   2.933  0.0451 -0.4361 -0.1220
    2VAL      O 1859   4.121   3.728   2.850  0.3145  0.4030  0.3720
    3VAL      N 1860   4.281   3.576   2.908 -0.3133 -0.8711 -0.1401
    3VAL      H 1861   4.318   3.509   2.973  3.2575  1.8826  1.0330
    3VAL     CA 1862   4.343   3.583   2.775 -0.0297 -0.3628  0.0150
    3VAL     CB 1863   4.494   3.606   2.785 -0.1682  0.5520  0.0746
    3VAL    CG1 1864   4.570   3.623   2.653  0.4017 -0.0335  0.3271
    3VAL    CG2 1865   4.531   3.713   2.888 -0.2134  0.1763  0.4827
    3VAL      C 1866   4.315   3.462   2.685  0.0208 -0.1710 -0.2611
    3VAL      O 1867   4.278   3.477   2.569  0.0461 -0.0899 -0.2591
    4VAL      N 1868   4.340   3.346   2.744 -0.3912  0.0070  0.2783
    4VAL      H 1869   4.369   3.334   2.839 -2.2797 -2.4820  0.6485
    4VAL     CA 1870   4.309   3.221   2.673 -0.3278  0.1693 -0.0398
    4VAL     CB 1871   4.427   3.126   2.694  0.2718  0.8168 -0.4342
    4VAL    CG1 1872   4.420   3.012   2.592 -0.3891 -0.4021  0.9407
    4VAL    CG2 1873   4.565   3.187   2.668  0.8167 -0.5135 -0.7853
    4VAL      C 1874   4.184   3.144   2.716 -0.5599  0.4479 -0.2108
    4VAL      O 1875   4.107   3.112   2.626 -0.7827 -0.7693  0.3843
    5THR      N 1876   4.165   3.118   2.845  0.1017 -0.0260 -0.1986
    5THR      H 1877   4.207   3.154   2.928 -1.4942 -1.2845  1.2324
    5THR     CA 1878   4.053   3.032   2.885 -0.0098  0.2546  0.1077
    5THR     CB 1879   4.106   2.906   2.953 -0.3588  0.3371  0.5385
    5THR    OG1 1880   4.196   2.945   3.057  0.2512 -0.4062  0.3057
    5THR    HG1 1881   4.281   2.893   3.047  0.3991 -0.0583 -0.3374
    5THR    CG2 1882   4.168   2.816   2.846 -0.1112  0.6530  0.4161
    5THR      C 1883   3.935   3.075   2.972  0.0236  0.7219 -0.0784
    5THR      O 1884   3.953   3.146   3.071  0.0435  0.6588 -0.0371
    6ILE      N 1885   3.813   3.035   2.935  0.1031 -0.1526  0.5664
    6ILE      H 1886   3.789   2.994   2.847  0.3594 -1.1146  0.9413
    6ILE     CA 1887   3.692   3.053   3.016 -0.1060 -0.2443  0.2754
    6ILE     CB 1888   3.595   3.126   2.923  0.1140 -0.1977  0.0806
    6ILE    CG1 1889   3.657   3.261   2.885 -0.1173 -0.1039  0.0309
    6ILE    CG2 1890   3.469   3.152   3.006 -0.0437  0.2165 -0.2897
    6ILE     CD 1891   3.583   3.353   2.789 -0.1871 -0.3381 -0.1401
    6ILE      C 1892   3.641   2.917   3.065 -0.0856 -0.5912 -0.6487
    6ILE      O 1893   3.611   2.831   2.982 -0.3276 -1.0123 -0.1311
    7LEU      N 1894   3.647   2.886   3.194  0.3466 -0.0605 -0.5386
    7LEU      H 1895   3.624   2.793   3.223 -2.7526 -0.2505 -3.0843
    7LEU     CA 1896   3.690   2.971   3.306 -0.2675 -0.1808 -0.2065
    7LEU     CB 1897   3.578   2.953   3.409 -0.2033 -0.1827 -0.1365
    7LEU     CG 1898   3.445   3.010   3.360 -0.3844 -0.1744  0.3613
    7LEU    CD1 1899   3.332   2.948   3.442 -0.4756 -0.4280  0.0457
    7LEU    CD2 1900   3.453   3.163   3.364  0.1356 -0.2017  0.4349
    7LEU      C 1901   3.829   2.940   3.364 -0.4258  0.0223  0.2912
    7LEU      O 1902   3.890   2.836   3.339  0.4861  0.5325  0.3570
    8LEU      N 1903   3.887   3.048   3.415  0.0073 -0.1362  0.1391
    8LEU      H 1904   3.834   3.133   3.412  0.0979 -0.0992 -0.5892
    8LEU     CA 1905   4.019   3.054   3.479 -0.1066  0.1997  0.3472
    8LEU     CB 1906   4.049   3.198   3.520 -0.1812  0.4240 -0.3688
    8LEU     CG 1907   3.940   3.274   3.597  0.1684  0.0542  0.5113
    8LEU    CD1 1908   3.939   3.245   3.747  0.3281 -0.3020  0.4457
    8LEU    CD2 1909   3.943   3.418   3.546 -0.7775  0.1098  0.6004
    8LEU      C 1910   4.063   2.959   3.591  0.2843  0.6615  0.5911
    8LEU      O 1911   3.981   2.883   3.644  0.2900 -0.0032 -0.3251
    9GLU      N 1912   4.189   2.969   3.631  0.3138  0.3230  0.5864
    9GLU      H 1913   4.251   3.038   3.593 -1.7812  0.9369 -2.0600
    9GLU     CA 1914   4.250   2.879   3.730  0.3768 -0.1706  0.1011
    9GLU     CB 1915   4.292   2.744   3.671 -0.0296 -0.2854  0.0730
    9GLU     CG 1916   4.321   2.635   3.775 -0.1588 -0.0984  0.3049
    9GLU     CD 1917   4.394   2.515   3.715 -0.1332 -0.0060  0.1488
    9GLU    OE1 1918   4.368   2.490   3.596 -0.2800  0.3525  0.1042
    9GLU    OE2 1919   4.490   2.467   3.779  0.2054 -0.3269 -0.5967
    9GLU      C 1920   4.362   2.955   3.800  0.1849  0.3566 -0.1580
    9GLU      O 1921   4.347   3.013   3.908  0.7571  0.5202 -0.1639
   10GLU      N 1922   4.482   2.945   3.743  0.4503  0.1995  0.4204
   10GLU      H 1923   4.488   2.902   3.653 -1.0608  3.7963 -1.6145
   10GLU     CA 1924   4.600   3.019   3.792  0.3761  0.1675  0.6487
   10GLU     CB 1925   4.699   2.915   3.845  0.2090 -0.3536 -0.0488
   10GLU     CG 1926   4.658   2.846   3.975  0.3814  0.6036  0.5235
   10GLU     CD 1927   4.778   2.768   4.029 -0.0255 -0.3821  0.0259
   10GLU    OE1 1928   4.839   2.682   3.962  0.7783  0.3208 -0.1642
   10GLU    OE2 1929   4.801   2.797   4.149  0.6277 -0.2969 -0.1158
   10GLU      C 1930   4.658   3.103   3.679  0.1034 -0.0549  0.3403
   10GLU     O1 1931   4.638   3.074   3.559  0.7674 -0.2655  0.2756
   10GLU     O2 1932   4.727   3.201   3.714  0.0972  0.1885 -0.3072
    1ACE     CA 1933   6.698   3.507   4.300  0.4261  0.3120  0.1512
    1ACE      C 1934   6.675   3.636   4.380 -0.3721 -0.0068  0.4498
    1ACE      O 1935   6.687   3.744   4.323 -0.1115 -0.2569  0.0229
    2VAL      N 1936   6.683   3.625   4.523 -0.4609 -0.7751  0.3978
    2VAL      H 1937   6.714   3.542   4.570  0.0547  0.1726  1.7573
    2VAL     CA 1938   6.633   3.734   4.608 -0.1370  0.0088 -0.4074
    2VAL     CB 1939   6.631   3.684   4.752  0.2793  0.1412 -0.3528
    2VAL    CG1 1940   6.527   3.571   4.759 -0.2411  0.6182 -0.3440
    2VAL    CG2 1941   6.767   3.630   4.795 -0.4140 -0.7542  0.7894
    2VAL      C 1942   6.718   3.861   4.599 -0.3103  0.1238 -0.4236
    2VAL      O 1943   6.831   3.855   4.551 -0.0280  0.2245  0.2121
    3VAL      N 1944   6.650   3.973   4.621  0.3121  0.3976  0.1641
    3VAL      H 1945   6.551   3.971   4.640  0.2537  0.8181 -0.0986
    3VAL     CA 1946   6.699   4.111   4.613  0.0885  0.4624 -0.1065
    3VAL     CB 1947   6.590   4.214   4.585  0.2985  0.7335  0.0627
    3VAL    CG1 1948   6.542   4.205   4.439  0.1047 -0.5746  0.1951
    3VAL    CG2 1949   6.471   4.204   4.681  0.2767  0.1891 -0.0186
    3VAL      C 1950   6.784   4.146   4.735  0.2947  0.2436 -0.1856
    3VAL      O 1951   6.723   4.138   4.842  0.6781 -0.0752  0.0084
    4VAL      N 1952   6.901   4.205   4.712  0.4102  0.0240 -0.1638
    4VAL      H 1953   6.913   4.282   4.649  1.0088  1.8440  2.0030
    4VAL     CA 1954   7.012   4.191   4.808  0.1138 -0.0161  0.1786
    4VAL     CB 1955   7.141   4.202   4.727 -0.2860  0.8410 -0.3619
    4VAL    CG1 1956   7.270   4.203   4.810 -0.1622 -0.2516 -0.5374
    4VAL    CG2 1957   7.144   4.094   4.619  0.1700  0.0410  0.4287
    4VAL      C 1958   7.003   4.296   4.919 -0.6297 -0.1575  0.2565
    4VAL      O 1959   6.965   4.410   4.892 -0.0899 -0.0725 -0.1406
    5THR      N 1960   7.018   4.249   5.042  0.1861 -0.0445  0.2051
    5THR      H 1961   7.011   4.151   5.059 -0.0185 -0.1690 -0.5684
    5THR     CA 1962   7.025   4.337   5.160  0.0771  0.4236 -0.1363
    5THR     CB 1963   6.982   4.267   5.289  0.2045 -0.5531 -0.6157
    5THR    OG1 1964   7.061   4.151   5.315 -0.2087 -0.5649  0.6939
    5THR    HG1 1965   7.056   4.139   5.414 -3.0432 -1.8740  0.4795
    5THR    CG2 1966   6.831   4.240   5.301  0.2619 -0.5918  0.0332
    5THR      C 1967   7.159   4.409   5.178  0.3945 -0.0804 -0.4752
    5THR      O 1968   7.262   4.355   5.139  0.3942 -0.3867 -0.0528
    6ILE      N 1969   7.142   4.541   5.181 -0.1074 -0.1506 -0.0439
    6ILE      H 1970   7.050   4.581   5.184  0.0688  0.6427 -2.6581
    6ILE     CA 1971   7.256   4.631   5.198 -0.3075  0.1639 -0.3548
    6ILE     CB 1972   7.279   4.720   5.075  0.1292  0.3973 -0.1089
    6ILE    CG1 1973   7.253   4.643   4.946 -0.4143 -0.6896  0.6294
    6ILE    CG2 1974   7.418   4.784   5.066  0.4775 -0.3649 -0.2346
    6ILE     CD 1975   7.124   4.686   4.877  0.1133  0.3752  0.2807
    6ILE      C 1976   7.242   4.707   5.330 -0.0366 -0.1255 -0.1588
    6ILE      O 1977   7.333   4.722   5.412 -0.1023 -0.7368  0.0317
    7LEU      N 1978   7.124   4.766   5.343  0.0537 -0.0404  0.3013
    7LEU      H 1979   7.058   4.749   5.270 -0.3689 -2.6414  1.1954
    7LEU     CA 1980   7.076   4.860   5.445 -0.3550 -0.0227  0.0972
    7LEU     CB 1981   6.952   4.928   5.387 -0.2959  0.0093  0.0091
    7LEU     CG 1982   6.954   5.021   5.266 -0.1878  0.2772  0.2149
    7LEU    CD1 1983   6.821   5.085   5.225 -0.3314 -0.4593 -0.5148
    7LEU    CD2 1984   7.055   5.131   5.298  0.2479 -0.1735  0.4092
    7LEU      C 1985   7.059   4.818   5.591 -0.3467  0.5857  0.2767
    7LEU      O 1986   7.159   4.808   5.662 -0.0530 -0.2376 -0.2403
    8LEU      N 1987   6.944   4.758   5.616  0.0700 -0.3225  0.0495
    8LEU      H 1988   6.887   4.724   5.541  0.2310 -2.6425  0.8833
    8LEU     CA 1989   6.902   4.717   5.751  0.0599 -0.0586  0.1259
    8LEU     CB 1990   6.759   4.768   5.776  0.2328  0.3768  0.2293
    8LEU     CG 1991   6.762   4.916   5.815 -0.4788  0.5721 -0.4524
    8LEU    CD1 1992   6.615   4.959   5.813 -0.5757  0.2682  0.1442
    8LEU    CD2 1993   6.836   4.955   5.942 -0.1979 -0.1795 -0.3815
    8LEU      C 1994   6.896   4.565   5.767  0.0078 -0.0648  0.0395
    8LEU      O 1995   6.801   4.493   5.738 -0.2410  0.4351 -0.4026
    9GLU      N 1996   7.011   4.512   5.807  0.0641 -0.0183 -0.0617
    9GLU      H 1997   7.095   4.566   5.796 -0.4812  1.0374  0.7521
    9GLU     CA 1998   7.025   4.369   5.838 -0.0799 -0.0308 -0.0534
    9GLU     CB 1999   7.117   4.320   5.726  0.1168 -0.2015  0.1810
    9GLU     CG 2000   7.138   4.170   5.707  0.6093 -0.1190  0.0656
    9GLU     CD 2001   7.020   4.082   5.667  0.2321  0.0416  0.8056
    9GLU    OE1 2002   7.049   3.998   5.579  0.4464  0.8593  0.0937
    9GLU    OE2 2003   6.913   4.082   5.732 -0.3899  0.1776 -0.2069
    9GLU      C 2004   7.070   4.325   5.977 -0.2235 -0.2258 -0.0690
    9GLU      O 2005   6.980   4.274   6.044 -0.4835  0.2782 -0.0360
   10GLU      N 2006   7.192   4.359   6.017 -0.3655  0.2357 -0.0194
   10GLU      H 2007   7.248   4.416   5.957 -1.8720 -0.0727 -1.8058
   10GLU     CA 2008   7.264   4.307   6.134 -0.1850  0.1034 -0.1863
   10GLU     CB 2009   7.201   4.361   6.263  0.3244 -0.3056  0.2385
   10GLU     CG 2010   7.210   4.513   6.265 -0.1076 -0.2784  0.2561
   10GLU     CD 2011   7.144   4.573   6.389  0.4926  0.1271  0.3855
   10GLU    OE1 2012   7.031   4.626   6.382  0.4454  0.1240  1.0996
   10GLU    OE2 2013   7.207   4.579   6.496  0.7118 -0.3622  0.2858
   10GLU      C 2014   7.281   4.155   6.145  0.4818  0.1616 -0.3736
   10GLU     O1 2015   7.221   4.082   6.064  0.0091  0.1034  0.0268
   10GLU     O2 2016   7.369   4.116   6.225  0.1639  0.9953  0.4068
    1ACE     CA 2017   3.008   5.855   4.726 -0.2058  0.2496  0.1459
    1ACE      C 2018   3.077   5.913   4.850 -0.1430  0.2365  0.1168
    1ACE      O 2019   3.118   6.029   4.854 -0.0649  0.2160 -0.0606
    2VAL      N 2020   3.115   5.812   4.945 -0.2749 -0.1236 -0.2080
    2VAL      H 2021   3.089   5.717   4.931 -1.6664  0.1638  0.2763
    2VAL     CA 2022   3.179   5.856   5.069 -0.0730 -0.2567 -0.2655
    2VAL     CB 2023   3.197   5.741   5.168  0.2311  0.1149  0.1167
    2VAL    CG1 2024   3.058   5.698   5.216  0.3129  0.0946  0.3391
    2VAL    CG2 2025   3.281   5.624   5.114  0.0684  0.1498 -0.2115
    2VAL      C 2026   3.309   5.933   5.047 -0.1258 -0.1442 -0.1853
    2VAL      O 2027   3.336   6.031   5.117  0.5896 -0.0246 -0.6115
    3VAL      N 2028   3.386   5.877   4.954  0.5668  0.2502  0.1406
    3VAL      H 2029   3.358   5.791   4.912 -0.0924 -0.3126  1.6470
    3VAL     CA 2030   3.514   5.933   4.909  0.4875  0.2953 -0.0286
    3VAL     CB 2031   3.619   5.841   4.845 -0.0695 -0.0852 -0.4134
    3VAL    CG1 2032   3.756   5.910   4.853 -0.3384  0.4001  0.1242
    3VAL    CG2 2033   3.616   5.710   4.924  0.4504 -0.1948 -0.5716
    3VAL      C 2034   3.488   6.048   4.811 -0.1332 -0.0220 -0.2423
    3VAL      O 2035   3.519   6.160   4.850  0.3992 -0.3267  0.2312
    4VAL      N 2036   3.412   6.036   4.703 -0.3704  0.0640 -0.0862
    4VAL      H 2037   3.351   5.958   4.708 -0.2500 -0.1052 -0.9806
    4VAL     CA 2038   3.395   6.130   4.590 -0.3083 -0.0478 -0.1892
    4VAL     CB 2039   3.521   6.138   4.503 -0.3900  0.1576 -0.2885
    4VAL    CG1 2040   3.622   6.238   4.559 -0.2491 -0.3599  0.4031
    4VAL    CG2 2041   3.583   6.002   4.473  0.1469  0.2441  0.4062
    4VAL      C 2042   3.269   6.094   4.511 -0.0927 -0.2313 -0.4492
    4VAL      O 2043   3.231   5.978   4.501 -0.4370 -0.1630  0.0420
    5THR      N 2044   3.210   6.196   4.449  0.4041 -0.0172 -0.5793
    5THR      H 2045   3.253   6.285   4.435  0.3658  0.4053  1.6083
    5THR     CA 2046   3.076   6.180   4.390  0.2831  0.1721 -0.3581
    5THR     CB 2047   2.971   6.268   4.458  0.6304  0.3503 -0.0445
    5THR    OG1 2048   2.998   6.408   4.443 -0.3512  0.5132 -0.3780
    5THR    HG1 2049   2.950   6.456   4.517 -1.1769 -0.7036 -0.0894
    5THR    CG2 2050   2.928   6.207   4.591 -0.2036  0.1401 -0.3997
    5THR      C 2051   3.072   6.185   4.237  0.0718 -0.3752 -0.3722
    5THR      O 2052   3.113   6.283   4.174 -0.1933 -0.1130 -0.1432
    6ILE      N 2053   3.053   6.064   4.187 -0.0471 -0.6230  0.2721
    6ILE      H 2054   3.069   5.983   4.244 -1.0881 -0.6995  0.4866
    6ILE     CA 2055   3.043   6.027   4.045  0.1216 -0.5292  0.2367
    6ILE     CB 2056   3.134   5.904   4.035  0.0962 -0.5645  0.4240
    6ILE    CG1 2057   3.278   5.934   4.074  0.0053  0.2537  0.1590
    6ILE    CG2 2058   3.132   5.832   3.899  0.2469  0.1884  0.0179
    6ILE     CD 2059   3.371   5.817   4.109  0.2465  0.3336 -0.2024
    6ILE      C 2060   2.899   6.004   3.999  0.1013 -0.4247  0.2490
    6ILE      O 2061   2.870   6.036   3.884  0.5096 -0.1119  0.2314
    7LEU      N 2062   2.819   5.933   4.078  0.1243 -0.5484  0.1615
    7LEU      H 2063   2.848   5.912   4.171  0.2727 -1.5609 -0.1077
    7LEU     CA 2064   2.688   5.879   4.041  0.0996 -0.0323 -0.5435
    7LEU     CB 2065   2.673   5.735   4.092  0.3602  0.1152 -0.0376
    7LEU     CG 2066   2.762   5.625   4.034  0.3504  0.1572 -0.1324
    7LEU    CD1 2067   2.753   5.509   4.133 -0.3787  0.1843 -0.1584
    7LEU    CD2 2068   2.706   5.575   3.900  0.0043 -0.2769  0.1702
    7LEU      C 2069   2.577   5.961   4.107  0.6026  0.2989 -0.0992
    7LEU      O 2070   2.500   6.018   4.029  0.0010  0.2978  0.4780
    8LEU      N 2071   2.598   6.008   4.229  0.4203  0.0130  0.0425
    8LEU      H 2072   2.682   5.978   4.274  0.9406  0.4874 -0.6065
    8LEU     CA 2073   2.503   6.086   4.310  0.1704 -0.0491 -0.1901
    8LEU     CB 2074   2.447   5.997   4.421 -0.0211  0.2258 -0.0646
    8LEU     CG 2075   2.539   5.927   4.521 -0.2349 -0.0763 -0.0808
    8LEU    CD1 2076   2.587   6.028   4.625 -0.0795 -0.2240 -0.0066
    8LEU    CD2 2077   2.473   5.806   4.589  0.2305 -0.4754 -0.3307
    8LEU      C 2078   2.526   6.235   4.340  0.1555 -0.0509 -0.1692
    8LEU      O 2079   2.628   6.288   4.296  0.4234  0.2321  0.7689
    9GLU      N 2080   2.429   6.297   4.406 -0.1203  0.1117 -0.7194
    9GLU      H 2081   2.341   6.256   4.431  0.0210 -0.5845 -1.2992
    9GLU     CA 2082   2.444   6.440   4.433  0.1378  0.0125 -0.3282
    9GLU     CB 2083   2.322   6.512   4.375  0.2007 -0.2883 -0.8299
    9GLU     CG 2084   2.349   6.662   4.376 -0.1422 -0.2290 -0.1140
    9GLU     CD 2085   2.221   6.744   4.353 -0.2411 -0.3588 -0.0286
    9GLU    OE1 2086   2.198   6.839   4.431  0.1672 -0.5966  0.3902
    9GLU    OE2 2087   2.155   6.713   4.252 -0.7044 -0.0839  0.1905
    9GLU      C 2088   2.474   6.453   4.583 -0.0013  0.6337 -0.3486
    9GLU      O 2089   2.591   6.427   4.612  0.0280 -0.0727 -1.0378
   10GLU      N 2090   2.378   6.503   4.659  0.0938  0.4775 -0.1227
   10GLU      H 2091   2.292   6.517   4.609  0.3419  0.8641 -0.4517
   10GLU     CA 2092   2.389   6.521   4.804  0.0818  0.1384 -0.0781
   10GLU     CB 2093   2.380   6.669   4.843 -0.0941  0.0364  0.2687
   10GLU     CG 2094   2.483   6.760   4.775 -0.1171  0.1885  0.4383
   10GLU     CD 2095   2.476   6.908   4.815  0.3361  0.1298  0.7366
   10GLU    OE1 2096   2.585   6.970   4.814  0.2102  0.3564 -0.1787
   10GLU    OE2 2097   2.370   6.959   4.854 -0.1259 -0.4897  0.3140
   10GLU      C 2098   2.278   6.444   4.874  0.1213  0.3702  0.2431
   10GLU     O1 2099   2.170   6.432   4.813  0.0834 -1.1257  0.5492
   10GLU     O2 2100   2.294   6.384   4.983  0.3942  0.7602  0.4217
    1ACE     CA 2101   3.868   5.976   3.103 -0.4418  0.3776  0.3889
    1ACE      C 2102   3.851   5.920   3.245  0.8202 -0.2233  0.3160
    1ACE      O 2103   3.868   5.984   3.348 -0.4941  0.6055  0.0374
    2VAL      N 2104   3.802   5.786   3.238  0.3796 -0.0535  0.1276
    2VAL      H 2105   3.785   5.736   3.153 -1.2031  1.5199 -0.5422
    2VAL     CA 2106   3.762   5.712   3.359  0.1341 -0.1161  0.0104
    2VAL     CB 2107   3.720   5.568   3.330 -0.1864  0.0593 -0.4167
    2VAL    CG1 2108   3.821   5.494   3.242 -0.0319 -0.1837 -0.0382
    2VAL    CG2 2109   3.686   5.478   3.449  0.3411  0.4016 -0.0016
    2VAL      C 2110   3.864   5.717   3.473 -0.1532 -0.1619  0.2708
    2VAL      O 2111   3.973   5.660   3.468 -0.2598 -0.3338 -0.0866
    3VAL      N 2112   3.826   5.787   3.580  0.3021  0.1808  0.2122
    3VAL      H 2113   3.738   5.833   3.592 -1.3089 -2.3895 -0.9249
    3VAL     CA 2114   3.906   5.781   3.703 -0.0728  0.3719  0.4660
    3VAL     CB 2115   3.870   5.892   3.802 -0.1635  0.0815  0.7586
    3VAL    CG1 2116   3.930   6.021   3.747 -0.4886 -0.2305 -0.3478
    3VAL    CG2 2117   3.722   5.906   3.840 -0.2547 -0.0467  0.4530
    3VAL      C 2118   3.918   5.639   3.759 -0.2815 -0.0079 -0.4491
    3VAL      O 2119   4.021   5.573   3.749 -0.2968 -0.1660  0.4155
    4VAL      N 2120   3.805   5.590   3.809 -0.3676  0.4655 -0.1787
    4VAL      H 2121   3.714   5.614   3.775 -0.2434  0.3647 -0.5880
    4VAL     CA 2122   3.794   5.478   3.903  0.2618  0.3825 -0.2000
    4VAL     CB 2123   3.679   5.501   4.002  0.1115 -0.0694 -0.2651
    4VAL    CG1 2124   3.664   5.393   4.109 -1.0084  0.4201  0.0850
    4VAL    CG2 2125   3.708   5.627   4.084  0.3420 -0.0296 -0.4079
    4VAL      C 2126   3.785   5.342   3.833  0.0982  0.2804  0.0159
    4VAL      O 2127   3.682   5.282   3.802 -0.0535  0.3661  0.3484
    5THR      N 2128   3.906   5.316   3.785 -0.0751 -0.1404 -0.1988
    5THR      H 2129   3.978   5.384   3.801 -1.0416  1.1892 -1.1447
    5THR     CA 2130   3.958   5.189   3.735 -0.7802 -0.5414  0.0729
    5THR     CB 2131   3.958   5.171   3.583  0.3401  0.1148 -0.0163
    5THR    OG1 2132   3.998   5.038   3.549  0.0602  0.0739 -0.1868
    5THR    HG1 2133   3.967   5.007   3.459 -3.5644  2.0333  0.1867
    5THR    CG2 2134   4.032   5.276   3.501  0.1686  0.6815  0.5506
    5THR      C 2135   4.096   5.163   3.797 -0.4358 -0.2030 -0.5349
    5THR      O 2136   4.197   5.222   3.759 -0.2967  0.1818  0.3979
    6ILE      N 2137   4.102   5.050   3.867 -0.1386 -0.0064 -0.2403
    6ILE      H 2138   4.043   4.972   3.846  0.6339 -0.3773 -1.0814
    6ILE     CA 2139   4.220   5.017   3.949 -0.5724 -1.0650 -0.0227
    6ILE     CB 2140   4.187   4.982   4.094 -0.2954 -0.1434  0.2692
    6ILE    CG1 2141   4.071   4.884   4.111 -0.5100  0.0547 -0.0345
    6ILE    CG2 2142   4.179   5.098   4.195 -0.1465  0.5555 -0.5114
    6ILE     CD 2143   4.032   4.829   4.249  0.1951  0.0323  0.1598
    6ILE      C 2144   4.312   4.907   3.897  0.6488  0.0687 -0.3125
    6ILE      O 2145   4.430   4.905   3.931  0.4391 -0.2235  0.4061
    7LEU      N 2146   4.259   4.814   3.818  0.0904  0.6702 -0.6647
    7LEU      H 2147   4.172   4.822   3.769  0.5642  0.9842 -1.4780
    7LEU     CA 2148   4.331   4.689   3.788  0.0090  0.4357  0.1053
    7LEU     CB 2149   4.244   4.564   3.793  0.2187  0.2736 -0.2392
    7LEU     CG 2150   4.222   4.527   3.940  0.1063 -0.6680 -0.4829
    7LEU    CD1 2151   4.117   4.416   3.950 -0.2824 -0.2462  0.2566
    7LEU    CD2 2152   4.352   4.504   4.019 -0.3955 -0.0552  0.5546
    7LEU      C 2153   4.414   4.688   3.660 -0.0134 -0.1522  0.0935
    7LEU      O 2154   4.353   4.713   3.557  0.1205 -0.2736 -0.0161
    8LEU      N 2155   4.544   4.708   3.680 -0.0967  0.2840  0.2045
    8LEU      H 2156   4.575   4.721   3.774  0.3875  1.1324 -0.0581
    8LEU     CA 2157   4.653   4.695   3.582 -0.3903  0.1386 -0.1054
    8LEU     CB 2158   4.638   4.565   3.502  0.3681 -0.1726  0.2456
    8LEU     CG 2159   4.690   4.435   3.563  0.1556 -0.2007  0.3679
    8LEU    CD1 2160   4.625   4.325   3.479 -0.3267  0.2090  0.2010
    8LEU    CD2 2161   4.843   4.426   3.569  0.1270 -0.5690  0.5470
    8LEU      C 2162   4.708   4.817   3.507  0.0190  0.0375  0.0264
    8LEU      O 2163   4.631   4.889   3.444 -0.4009 -0.3851  0.0457
    9GLU      N 2164   4.838   4.842   3.512  0.1274 -0.4354 -0.3686
    9GLU      H 2165   4.896   4.809   3.587  2.2338  2.7176 -0.4132
    9GLU     CA 2166   4.923   4.937   3.439 -0.0125 -0.1542 -0.1683
    9GLU     CB 2167   4.948   4.889   3.295 -0.0340  0.2399 -0.3057
    9GLU     CG 2168   5.075   4.808   3.269 -0.2392 -0.2219  0.0873
    9GLU     CD 2169   5.096   4.774   3.121 -0.0272 -0.1084  0.0908
    9GLU    OE1 2170   5.011   4.706   3.059 -0.1632  0.0213  0.1374
    9GLU    OE2 2171   5.187   4.837   3.064 -0.0990 -0.0112  0.0833
    9GLU      C 2172   4.895   5.087   3.445  0.1596 -0.1428  0.3832
    9GLU      O 2173   4.990   5.165   3.438 -0.2080  0.3049  0.3652
   10GLU      N 2174   4.770   5.118   3.412  0.4219  0.4529 -0.0794
   10GLU      H 2175   4.702   5.048   3.389  0.1551  0.4267  0.7450
   10GLU     CA 2176   4.721   5.255   3.393  0.0786  0.3496  0.0531
   10GLU     CB 2177   4.586   5.264   3.320 -0.1125  0.1817  0.3809
   10GLU     CG 2178   4.595   5.201   3.181 -0.0282 -0.3228  0.6121
   10GLU     CD 2179   4.642   5.302   3.076 -0.1264 -0.7337  0.1704
   10GLU    OE1 2180   4.732   5.385   3.099 -0.9588  0.2457 -0.0318
   10GLU    OE2 2181   4.582   5.309   2.966 -0.6394  0.3545  0.5050
   10GLU      C 2182   4.728   5.339   3.521  0.5219 -0.5684  0.6459
   10GLU     O1 2183   4.829   5.412   3.530 -0.0062  0.1607  0.7920
   10GLU     O2 2184   4.632   5.344   3.600 -0.1007 -0.6903 -0.0843
    1ACE     CA 2185   3.523   2.283   3.336 -0.6218  0.9143  0.7495
    1ACE      C 2186   3.526   2.320   3.187 -0.2832 -0.2299  0.4613
    1ACE      O 2187   3.423   2.353   3.129  0.0876 -0.3039 -0.2454
    2VAL      N 2188   3.657   2.348   3.136 -0.4138 -0.3497  0.0584
    2VAL      H 2189   3.742   2.349   3.189 -0.4810 -0.6479  0.1726
    2VAL     CA 2190   3.668   2.372   2.991 -0.3971  0.4029  0.1832
    2VAL     CB 2191   3.800   2.436   2.950  0.1482 -0.4136  0.6471
    2VAL    CG1 2192   3.811   2.580   2.999  0.4631 -0.2343  0.0616
    2VAL    CG2 2193   3.922   2.354   2.992  0.1364 -0.6286  0.2696
    2VAL      C 2194   3.622   2.254   2.906  0.8224  0.1854 -0.1836
    2VAL      O 2195   3.682   2.146   2.913  0.8433  0.1521 -0.7785
    3VAL      N 2196   3.520   2.271   2.823  0.3911 -0.0981  0.2796
    3VAL      H 2197   3.471   2.357   2.834 -2.3787 -1.4118 -0.7202
    3VAL     CA 2198   3.455   2.171   2.737  0.0839  0.3098  0.0327
    3VAL     CB 2199   3.309   2.144   2.774 -0.0678  0.4161 -0.4766
    3VAL    CG1 2200   3.260   2.027   2.688 -0.0253 -0.1483  0.2527
    3VAL    CG2 2201   3.280   2.127   2.923 -0.5611  0.5525 -0.5547
    3VAL      C 2202   3.475   2.207   2.590 -0.5731 -0.0082 -0.1383
    3VAL      O 2203   3.537   2.131   2.515  0.6763  0.5272  0.3326
    4VAL      N 2204   3.444   2.329   2.546 -0.0762  0.1785  0.0311
    4VAL      H 2205   3.425   2.409   2.602 -0.5497  0.0819  0.0099
    4VAL     CA 2206   3.444   2.348   2.400  0.0607 -0.2922 -0.0318
    4VAL     CB 2207   3.299   2.362   2.354  0.0249  0.5048  0.3141
    4VAL    CG1 2208   3.218   2.235   2.380 -0.1784  0.6160  0.2280
    4VAL    CG2 2209   3.220   2.485   2.401 -0.6808  0.2510 -0.1750
    4VAL      C 2210   3.534   2.465   2.361 -0.3845  0.0238 -0.1297
    4VAL      O 2211   3.559   2.562   2.432 -0.1598  0.2120 -0.4629
    5THR      N 2212   3.621   2.423   2.269 -0.0961  0.0570  0.1269
    5THR      H 2213   3.634   2.327   2.247  2.1105 -0.5598  3.4435
    5THR     CA 2214   3.704   2.514   2.189 -0.1963  0.2357  0.2248
    5THR     CB 2215   3.624   2.578   2.075 -0.1759 -0.2981 -0.0939
    5THR    OG1 2216   3.553   2.474   2.007 -0.3160  0.1697 -0.6663
    5THR    HG1 2217   3.624   2.436   1.949 -0.2147  0.1184 -0.5091
    5THR    CG2 2218   3.719   2.648   1.978 -0.4019  0.3308  0.1291
    5THR      C 2219   3.789   2.620   2.260  0.2450  0.5269 -0.7245
    5THR      O 2220   3.742   2.725   2.302  0.2406  0.2557 -0.0467
    6ILE      N 2221   3.913   2.574   2.280 -0.0814 -0.1291 -0.1698
    6ILE      H 2222   3.936   2.491   2.230 -1.1485 -0.6387  0.1634
    6ILE     CA 2223   4.020   2.653   2.342 -0.2569 -0.2129  0.2381
    6ILE     CB 2224   4.119   2.567   2.421  0.2594 -0.3263 -0.5336
    6ILE    CG1 2225   4.049   2.457   2.501  0.5108 -0.2677 -0.2327
    6ILE    CG2 2226   4.205   2.650   2.517 -0.5191 -0.0625 -0.0562
    6ILE     CD 2227   4.144   2.344   2.541  0.1257 -0.7150 -0.5782
    6ILE      C 2228   4.102   2.737   2.245 -0.7026 -0.0108  0.0304
    6ILE      O 2229   4.145   2.848   2.278 -0.0182 -0.3990  0.4718
    7LEU      N 2230   4.122   2.688   2.122  0.0397  0.2652  0.0347
    7LEU      H 2231   4.084   2.600   2.096  3.2337 -1.3071  0.1733
    7LEU     CA 2232   4.205   2.758   2.023  0.3822  0.1003  0.2017
    7LEU     CB 2233   4.334   2.684   1.988  0.4611  0.2999  0.0663
    7LEU     CG 2234   4.434   2.676   2.103  0.5710  0.3015 -0.0293
    7LEU    CD1 2235   4.551   2.581   2.075 -0.1361 -0.7085  0.3761
    7LEU    CD2 2236   4.487   2.810   2.156  0.1209  0.3457  0.3168
    7LEU      C 2237   4.127   2.810   1.902  0.1722 -0.2255  0.1974
    7LEU      O 2238   4.079   2.922   1.916 -0.2252 -0.4029  0.2676
    8LEU      N 2239   4.128   2.750   1.783 -0.4734 -0.5138  0.3334
    8LEU      H 2240   4.179   2.666   1.768  0.8484 -0.0254  1.9014
    8LEU     CA 2241   4.057   2.806   1.667  0.0042 -0.1859  0.1990
    8LEU     CB 2242   4.174   2.835   1.572 -0.2756 -0.2207 -0.1581
    8LEU     CG 2243   4.162   2.950   1.471 -0.0855 -0.2506 -0.2144
    8LEU    CD1 2244   4.029   2.958   1.397 -0.0021  0.0013 -0.3369
    8LEU    CD2 2245   4.175   3.078   1.554 -0.1964 -0.1553 -0.3446
    8LEU      C 2246   3.946   2.712   1.620 -0.0631 -0.3334  0.6507
    8LEU      O 2247   3.833   2.760   1.630  0.0612  0.1465 -0.1412
    9GLU      N 2248   3.984   2.591   1.579  0.1643  0.0669 -0.3522
    9GLU      H 2249   4.077   2.561   1.598 -0.9378 -2.1685  2.1211
    9GLU     CA 2250   3.896   2.489   1.521  0.0670 -0.1529  0.1831
    9GLU     CB 2251   3.950   2.452   1.383  0.4097  0.1559  0.2329
    9GLU     CG 2252   3.927   2.554   1.272 -0.0793 -0.2862 -0.0794
    9GLU     CD 2253   3.946   2.486   1.136  0.3401 -0.4532  0.0620
    9GLU    OE1 2254   3.853   2.474   1.054  0.4533  0.0237 -0.1425
    9GLU    OE2 2255   4.062   2.448   1.108  0.3068  0.0249 -0.7427
    9GLU      C 2256   3.882   2.364   1.609 -0.1843  0.0571  0.4452
    9GLU      O 2257   3.963   2.338   1.699  0.5930  0.1405 -0.2130
   10GLU      N 2258   3.792   2.274   1.571 -0.2283  0.2182  0.1667
   10GLU      H 2259   3.777   2.260   1.473  1.5770 -0.0986 -0.1135
   10GLU     CA 2260   3.745   2.160   1.650  0.3957 -0.1316  0.0495
   10GLU     CB 2261   3.828   2.033   1.634  0.1360 -0.4260  0.9481
   10GLU     CG 2262   3.859   1.945   1.513 -0.2421  0.4773  0.1763
   10GLU     CD 2263   3.914   2.024   1.394  0.5511  0.1148  0.2891
   10GLU    OE1 2264   3.839   2.088   1.317  0.1062  0.0046  0.6238
   10GLU    OE2 2265   4.038   2.020   1.379  0.5459 -0.0420  0.2910
   10GLU      C 2266   3.717   2.188   1.798 -0.1363  0.2171 -0.1128
   10GLU     O1 2267   3.692   2.307   1.829 -0.2544  0.1775 -0.0549
   10GLU     O2 2268   3.708   2.085   1.868  0.2838  0.4733  0.3275
    1ACE     CA 2269   1.061   2.560   2.362  0.4309  0.4676  0.1233
    1ACE      C 2270   0.912   2.588   2.340  0.2357 -0.2229  0.5593
    1ACE      O 2271   0.880   2.603   2.223  0.3932  0.3846  0.5916
    2VAL      N 2272   0.825   2.567   2.452 -0.5431 -0.2042 -0.0361
    2VAL      H 2273   0.853   2.529   2.540 -1.4887 -2.9585 -0.8481
    2VAL     CA 2274   0.691   2.625   2.441 -0.3617  0.1050 -0.6830
    2VAL     CB 2275   0.589   2.536   2.513 -0.0469  0.1669 -0.1605
    2VAL    CG1 2276   0.444   2.571   2.479 -0.0018  0.6413  0.1230
    2VAL    CG2 2277   0.606   2.388   2.478 -0.4804  0.0340  0.1816
    2VAL      C 2278   0.681   2.772   2.481  0.3354  0.0181 -0.1904
    2VAL      O 2279   0.636   2.848   2.396 -0.2003  0.0426  0.1111
    3VAL      N 2280   0.707   2.806   2.607  0.4232 -0.2414 -0.1368
    3VAL      H 2281   0.712   2.737   2.680  0.4465  0.8377  0.9123
    3VAL     CA 2282   0.727   2.945   2.650  0.0062 -0.4461  0.7524
    3VAL     CB 2283   0.608   2.978   2.740 -0.2654 -0.4259  0.3883
    3VAL    CG1 2284   0.618   3.111   2.815  0.2587 -0.3665  0.2145
    3VAL    CG2 2285   0.472   2.975   2.671 -0.0680  0.3837 -0.0489
    3VAL      C 2286   0.864   2.967   2.714  0.2125 -0.0697  0.1922
    3VAL      O 2287   0.940   3.056   2.675 -0.0062  0.1126  0.1787
    4VAL      N 2288   0.906   2.873   2.798 -0.0476 -0.2839  0.0837
    4VAL      H 2289   0.875   2.778   2.799  1.5329 -0.8289  0.5537
    4VAL     CA 2290   1.037   2.885   2.864  0.0079  0.4119 -0.1429
    4VAL     CB 2291   1.029   2.896   3.017  0.2681 -0.4552 -0.0619
    4VAL    CG1 2292   0.987   2.770   3.093  0.0061 -0.1707  0.2653
    4VAL    CG2 2293   1.162   2.956   3.062  0.1179  0.1010 -0.3422
    4VAL      C 2294   1.139   2.781   2.818 -0.2398  0.2317 -0.2835
    4VAL      O 2295   1.110   2.663   2.835 -0.2917  0.1462 -0.9380
    5THR      N 2296   1.252   2.832   2.770 -0.1351  0.1313 -0.1450
    5THR      H 2297   1.283   2.927   2.771  1.0780 -0.2528 -0.2287
    5THR     CA 2298   1.357   2.740   2.725 -0.3843 -0.3443  0.2308
    5THR     CB 2299   1.360   2.725   2.573  0.3250  0.3102  0.1725
    5THR    OG1 2300   1.460   2.628   2.542  0.1723  0.3745 -0.5285
    5THR    HG1 2301   1.506   2.642   2.454  1.3584  1.8748  0.2900
    5THR    CG2 2302   1.385   2.852   2.492 -0.3959  0.2951 -0.0755
    5THR      C 2303   1.494   2.774   2.784 -0.3033  0.2488 -0.2914
    5THR      O 2304   1.562   2.873   2.756  0.3752 -0.0452  0.2840
    6ILE      N 2305   1.521   2.698   2.889  0.3422  0.2103 -0.4806
    6ILE      H 2306   1.479   2.608   2.902  1.8162 -0.5164 -0.4778
    6ILE     CA 2307   1.626   2.734   2.986  0.1671  0.1346 -0.2633
    6ILE     CB 2308   1.582   2.797   3.118 -0.1862 -0.6627  0.0067
    6ILE    CG1 2309   1.479   2.714   3.195 -0.0014 -0.5346  0.3953
    6ILE    CG2 2310   1.533   2.940   3.091  0.2701 -0.4722  0.1811
    6ILE     CD 2311   1.469   2.735   3.347  0.5816  0.5025  0.3013
    6ILE      C 2312   1.727   2.627   3.026 -0.3833 -0.3202 -0.0686
    6ILE      O 2313   1.839   2.666   3.059 -0.4832 -0.0176 -0.0825
    7LEU      N 2314   1.689   2.503   2.999  0.0463 -0.4455 -0.1084
    7LEU      H 2315   1.608   2.486   2.942  0.1116 -0.2976 -0.2446
    7LEU     CA 2316   1.778   2.387   3.019  0.5718 -0.0337 -0.0445
    7LEU     CB 2317   1.703   2.281   3.101  0.3708 -0.0640 -0.2655
    7LEU     CG 2318   1.641   2.322   3.235 -0.0646 -0.6311 -0.2919
    7LEU    CD1 2319   1.544   2.213   3.280  0.2472 -0.7684  0.0493
    7LEU    CD2 2320   1.747   2.321   3.345  0.1207  0.0024 -0.4617
    7LEU      C 2321   1.806   2.325   2.882  0.2099  0.0351 -0.1524
    7LEU      O 2322   1.735   2.333   2.782  0.0959 -0.0117 -0.0753
    8LEU      N 2323   1.927   2.270   2.887  0.0936 -0.1979  0.1755
    8LEU      H 2324   1.994   2.284   2.960 -0.9911  1.0789  0.9632
    8LEU     CA 2325   1.985   2.208   2.767 -0.1281  0.1884 -0.1327
    8LEU     CB 2326   2.118   2.259   2.710  0.2575 -0.5015  0.1404
    8LEU     CG 2327   2.235   2.281   2.806  0.3494  0.0943 -0.1096
    8LEU    CD1 2328   2.358   2.250   2.719  0.3967 -0.0220  0.0000
    8LEU    CD2 2329   2.258   2.424   2.856  0.2146  0.0304  0.1347
    8LEU      C 2330   1.995   2.056   2.776 -0.3726  0.1817  0.0332
    8LEU      O 2331   2.046   2.005   2.876  0.5529  0.6254 -0.2032
    9GLU      N 2332   1.886   2.007   2.717 -0.2414  0.1041 -0.1483
    9GLU      H 2333   1.809   2.066   2.691  0.8807  0.7136 -2.3355
    9GLU     CA 2334   1.862   1.862   2.709 -0.0454  0.0334  0.4776
    9GLU     CB 2335   1.755   1.818   2.809 -0.0182 -0.2195  0.3952
    9GLU     CG 2336   1.767   1.668   2.835 -0.3508 -0.3253 -0.0566
    9GLU     CD 2337   1.657   1.611   2.925 -0.2868 -0.1338  0.1426
    9GLU    OE1 2338   1.661   1.606   3.050 -0.0234  0.3314  0.1529
    9GLU    OE2 2339   1.551   1.576   2.869 -0.1167 -0.1322 -0.1833
    9GLU      C 2340   1.841   1.820   2.564  0.1402  1.3597  0.0467
    9GLU      O 2341   1.930   1.828   2.478  0.2112 -0.3118 -0.0730
   10GLU      N 2342   1.713   1.819   2.528  0.2255 -0.2309 -0.3129
   10GLU      H 2343   1.642   1.835   2.597 -0.9605  0.7256 -1.7158
   10GLU     CA 2344   1.658   1.794   2.394 -0.3619  0.3194 -0.1825
   10GLU     CB 2345   1.594   1.656   2.376  0.2532 -0.0254  0.2189
   10GLU     CG 2346   1.708   1.555   2.387  0.5407  0.2933  0.1874
   10GLU     CD 2347   1.663   1.415   2.427  0.8655  0.0813 -0.1755
   10GLU    OE1 2348   1.675   1.377   2.546 -0.3436 -0.2590 -0.1380
   10GLU    OE2 2349   1.639   1.344   2.327  0.0099  0.4218 -0.2170
   10GLU      C 2350   1.580   1.899   2.316 -0.0861  0.5659 -0.1309
   10GLU     O1 2351   1.603   1.910   2.193  0.5888 -0.1092 -0.0749
   10GLU     O2 2352   1.490   1.966   2.371 -0.3971  0.1315 -0.1021
    1ACE     CA 2353   5.995   5.104   2.822  0.3229  0.6021  0.6054
    1ACE      C 2354   5.912   5.024   2.923 -0.1730  0.2552 -0.0741
    1ACE      O 2355   5.793   5.047   2.940 -0.0871  0.2433  0.5466
    2VAL      N 2356   5.995   4.946   3.009 -0.3557  0.0006 -0.1264
    2VAL      H 2357   6.095   4.953   3.017 -0.1727 -2.1963  0.0473
    2VAL     CA 2358   5.937   4.843   3.095  0.2089  0.2996  0.6260
    2VAL     CB 2359   6.033   4.725   3.077  0.2073  0.3948  0.0066
    2VAL    CG1 2360   6.176   4.747   3.128  0.2007  0.2000  0.1083
    2VAL    CG2 2361   5.972   4.596   3.130  0.3767  0.2170 -0.2307
    2VAL      C 2362   5.905   4.887   3.239 -0.2972 -0.3374  0.7140
    2VAL      O 2363   5.990   4.892   3.327 -0.1491 -0.7908  0.6031
    3VAL      N 2364   5.782   4.934   3.255 -0.3083 -0.0979 -0.0437
    3VAL      H 2365   5.718   4.925   3.178  0.0878 -1.4016 -0.2450
    3VAL     CA 2366   5.743   4.979   3.389  0.0421 -0.4457  0.1794
    3VAL     CB 2367   5.633   5.087   3.393  0.2748 -0.1440 -0.9982
    3VAL    CG1 2368   5.692   5.215   3.336  0.3829 -0.1023 -0.7964
    3VAL    CG2 2369   5.504   5.045   3.324 -0.7226 -0.0483  0.7432
    3VAL      C 2370   5.725   4.870   3.494  0.0955 -0.6760 -0.0524
    3VAL      O 2371   5.715   4.900   3.612  0.5839  0.0515 -0.1891
    4VAL      N 2372   5.682   4.753   3.447 -0.7411 -0.3176 -0.1981
    4VAL      H 2373   5.652   4.749   3.352 -0.1985 -1.1215 -0.3464
    4VAL     CA 2374   5.673   4.632   3.531 -0.2411 -0.0284  0.2781
    4VAL     CB 2375   5.620   4.509   3.458  0.2998 -0.0848 -0.0262
    4VAL    CG1 2376   5.561   4.402   3.551  0.0893  0.0116 -0.0475
    4VAL    CG2 2377   5.516   4.544   3.352  0.4957 -0.2023 -0.2566
    4VAL      C 2378   5.806   4.593   3.595 -0.2343  0.2995  0.4664
    4VAL      O 2379   5.893   4.519   3.548 -0.1311  0.7265 -0.0405
    5THR      N 2380   5.840   4.668   3.699 -0.1750  0.5190  0.2911
    5THR      H 2381   5.803   4.761   3.695 -0.4146  0.6217  2.8871
    5THR     CA 2382   5.950   4.651   3.795 -0.1322 -0.2697  0.1055
    5THR     CB 2383   6.026   4.784   3.801 -0.3408 -0.1573  0.2371
    5THR    OG1 2384   5.948   4.883   3.870  0.1808  0.0009  0.6096
    5THR    HG1 2385   6.013   4.936   3.924  0.8006  3.0950 -2.7951
    5THR    CG2 2386   6.064   4.848   3.668 -0.2851  0.3067  0.4717
    5THR      C 2387   5.930   4.601   3.938 -0.3139 -0.6263 -0.0440
    5THR      O 2388   6.012   4.517   3.976 -0.0914 -0.1922  0.4468
    6ILE      N 2389   5.824   4.638   4.010 -0.6395 -0.4809 -0.5960
    6ILE      H 2390   5.772   4.722   3.994 -0.8734 -0.6209 -0.5817
    6ILE     CA 2391   5.789   4.592   4.145  0.3543 -0.0827 -0.1910
    6ILE     CB 2392   5.715   4.458   4.143  0.0165  0.1061 -0.4480
    6ILE    CG1 2393   5.589   4.479   4.058 -0.0253 -0.2699 -0.4798
    6ILE    CG2 2394   5.683   4.403   4.281 -0.4053  0.4513 -0.4049
    6ILE     CD 2395   5.551   4.365   3.964  0.0812 -0.2824 -0.5080
    6ILE      C 2396   5.901   4.588   4.249 -0.2096  0.0372  0.4257
    6ILE      O 2397   5.892   4.661   4.348  0.1216  0.6142  0.0381
    7LEU      N 2398   5.989   4.489   4.251 -0.2153  0.0164 -0.1672
    7LEU      H 2399   5.980   4.408   4.194 -0.9666  0.8193 -1.2303
    7LEU     CA 2400   6.105   4.501   4.341 -0.4434  0.4107  0.0778
    7LEU     CB 2401   6.154   4.361   4.378 -0.7411  0.2018 -0.3078
    7LEU     CG 2402   6.118   4.311   4.518  0.0747  0.1688 -0.1043
    7LEU    CD1 2403   6.154   4.411   4.629  0.1413 -0.3517  0.3455
    7LEU    CD2 2404   5.970   4.273   4.519  0.1259 -0.0668  1.2617
    7LEU      C 2405   6.221   4.583   4.284 -0.5395  0.4213 -0.1037
    7LEU      O 2406   6.239   4.589   4.162 -0.1157  0.5892 -0.0364
    8LEU      N 2407   6.302   4.633   4.377 -0.4727 -0.1571  0.1531
    8LEU      H 2408   6.253   4.649   4.463 -2.1826 -2.4680 -0.2881
    8LEU     CA 2409   6.424   4.714   4.364 -0.2991 -0.4131  0.1986
    8LEU     CB 2410   6.481   4.731   4.505  0.1017  0.2193 -0.0370
    8LEU     CG 2411   6.389   4.822   4.586  0.0120  0.2968 -0.2257
    8LEU    CD1 2412   6.459   4.851   4.719  0.0823 -0.1011 -0.1739
    8LEU    CD2 2413   6.377   4.961   4.523 -0.2452  0.3426 -0.0770
    8LEU      C 2414   6.530   4.643   4.279 -0.0306  0.2755 -0.0503
    8LEU      O 2415   6.562   4.534   4.327 -0.6263  0.0995 -0.0412
    9GLU      N 2416   6.597   4.721   4.196  0.0241  0.7134  0.4007
    9GLU      H 2417   6.595   4.820   4.206  0.9035  0.5921  2.0794
    9GLU     CA 2418   6.700   4.666   4.106 -0.0681  0.1755  0.6228
    9GLU     CB 2419   6.734   4.782   4.012  0.3546 -0.2916  0.1925
    9GLU     CG 2420   6.772   4.918   4.070 -0.3280 -0.0584  0.1045
    9GLU     CD 2421   6.728   5.014   3.959 -0.0502 -0.1489 -0.0855
    9GLU    OE1 2422   6.812   5.046   3.872 -0.0076 -0.1463 -0.0439
    9GLU    OE2 2423   6.609   5.051   3.953  0.0416  0.1550 -0.0465
    9GLU      C 2424   6.828   4.615   4.173  0.2620 -0.1165 -0.2092
    9GLU      O 2425   6.938   4.621   4.119  0.0154  0.8561 -0.6394
   10GLU      N 2426   6.827   4.615   4.306  0.0854  0.3192 -0.2064
   10GLU      H 2427   6.744   4.590   4.357  1.2971  0.1815  1.7790
   10GLU     CA 2428   6.946   4.602   4.391 -0.1328  0.0874  0.0709
   10GLU     CB 2429   6.938   4.716   4.493 -0.4869  0.1270  0.0009
   10GLU     CG 2430   6.925   4.849   4.419 -0.3259  0.0339 -0.1980
   10GLU     CD 2431   6.931   4.958   4.527  0.2758 -0.1629 -0.0340
   10GLU    OE1 2432   7.048   4.989   4.558  0.1450  0.8830 -0.5664
   10GLU    OE2 2433   6.827   5.003   4.577  0.3096  0.2078 -0.2977
   10GLU      C 2434   6.949   4.466   4.461 -0.0808  0.1108  0.1146
   10GLU     O1 2435   7.044   4.390   4.434 -0.2721 -0.1218  0.0911
   10GLU     O2 2436   6.843   4.429   4.515  0.3576 -0.5745  0.5116
    1ACE     CA 2437   3.201   4.676   5.279  0.0727 -0.3020 -0.1156
    1ACE      C 2438   3.336   4.743   5.306 -0.1445 -0.0242  0.2873
    1ACE      O 2439   3.336   4.866   5.303 -0.0875 -0.0331 -0.2257
    2VAL      N 2440   3.447   4.655   5.288  0.0332  0.2097  0.2315
    2VAL      H 2441   3.439   4.555   5.279 -3.3629  0.4113 -0.2966
    2VAL     CA 2442   3.583   4.709   5.300  0.1698 -0.1099  0.1454
    2VAL     CB 2443   3.668   4.614   5.384  0.1336 -0.2231  0.0548
    2VAL    CG1 2444   3.802   4.681   5.420 -0.0879  0.1919  0.1177
    2VAL    CG2 2445   3.612   4.570   5.520  0.7603 -0.3449  0.2802
    2VAL      C 2446   3.645   4.712   5.160  0.2068  0.0103  0.1637
    2VAL      O 2447   3.701   4.614   5.111  0.1210 -0.2348  0.5445
    3VAL      N 2448   3.643   4.834   5.109  0.8366 -0.2421 -0.4901
    3VAL      H 2449   3.617   4.914   5.163  2.3667 -0.1130  0.0801
    3VAL     CA 2450   3.700   4.865   4.977  0.1934  0.1925 -0.6756
    3VAL     CB 2451   3.853   4.867   4.978  0.2113 -0.6455  0.1365
    3VAL    CG1 2452   3.915   4.913   4.846 -0.4598  0.4966  0.2030
    3VAL    CG2 2453   3.925   4.951   5.084 -0.1845  0.1642 -0.2289
    3VAL      C 2454   3.632   4.793   4.860  0.2418  0.1091 -0.6522
    3VAL      O 2455   3.535   4.841   4.803 -0.1433  0.3660  0.2020
    4VAL      N 2456   3.661   4.664   4.840 -0.4068 -0.1774  0.1983
    4VAL      H 2457   3.698   4.604   4.911 -0.7495 -0.1399  0.4131
    4VAL     CA 2458   3.619   4.585   4.724 -0.2699  0.1278 -0.0596
    4VAL     CB 2459   3.730   4.503   4.658 -0.0584  0.3852 -0.0243
    4VAL    CG1 2460   3.697   4.457   4.516 -0.4539  0.5356  0.0194
    4VAL    CG2 2461   3.861   4.581   4.646 -0.0744  0.3795 -0.2300
    4VAL      C 2462   3.494   4.498   4.736 -0.2456  0.1764  0.5689
    4VAL      O 2463   3.497   4.375   4.747  0.4037  0.1585  0.2198
    5THR      N 2464   3.380   4.560   4.706 -0.2171 -0.3538 -0.7323
    5THR      H 2465   3.377   4.659   4.719 -1.8275 -0.3778 -0.6719
    5THR     CA 2466   3.253   4.496   4.671 -0.2028 -0.5706 -0.3874
    5THR     CB 2467   3.163   4.474   4.794  0.1628 -0.0432 -0.0206
    5THR    OG1 2468   3.047   4.400   4.755  0.2576  0.0778 -0.5408
    5THR    HG1 2469   2.966   4.455   4.732 -0.9202 -1.1929  0.4646
    5THR    CG2 2470   3.121   4.591   4.883  0.5447 -0.0014  0.1046
    5THR      C 2471   3.187   4.569   4.555 -0.6554 -0.0577  0.1855
    5THR      O 2472   3.162   4.689   4.568  0.0666  0.0639  0.4817
    6ILE      N 2473   3.143   4.497   4.452 -0.0900  0.4692 -0.4395
    6ILE      H 2474   3.129   4.400   4.474 -0.4655  0.6190 -0.0004
    6ILE     CA 2475   3.122   4.538   4.313  0.2485  0.3921 -0.5143
    6ILE     CB 2476   3.247   4.497   4.235  0.0441 -0.4516 -0.4064
    6ILE    CG1 2477   3.277   4.347   4.242 -0.6972 -0.5859  0.0605
    6ILE    CG2 2478   3.362   4.583   4.288 -0.1358 -0.0659 -0.6354
    6ILE     CD 2479   3.379   4.306   4.135 -0.8045 -0.4707 -0.0879
    6ILE      C 2480   2.995   4.496   4.237 -0.0388  0.4932 -0.0922
    6ILE      O 2481   2.940   4.583   4.171 -0.4042  0.5478  0.2801
    7LEU      N 2482   2.946   4.375   4.259  0.0312  0.4693 -0.0655
    7LEU      H 2483   2.976   4.311   4.330 -2.1510 -1.7723 -1.0077
    7LEU     CA 2484   2.835   4.313   4.185  0.3869  0.1019 -0.2935
    7LEU     CB 2485   2.890   4.197   4.102 -0.0003 -0.2268 -0.0941
    7LEU     CG 2486   2.962   4.248   3.977  0.1027 -0.1372  0.0015
    7LEU    CD1 2487   3.047   4.140   3.910  0.8946 -0.0861  0.9153
    7LEU    CD2 2488   2.859   4.297   3.874  0.0607  0.0946  0.1521
    7LEU      C 2489   2.719   4.275   4.277  0.5784  1.2683  0.4508
    7LEU      O 2490   2.601   4.298   4.254  0.4119  0.6577  0.6792
    8LEU      N 2491   2.739   4.203   4.388  0.4579 -0.0063 -0.3327
    8LEU      H 2492   2.835   4.180   4.401  0.1422 -2.8163 -2.0440
    8LEU     CA 2493   2.635   4.131   4.462  0.7337  0.2092  0.2699
    8LEU     CB 2494   2.688   3.987   4.463 -0.1802 -0.1535 -0.6155
    8LEU     CG 2495   2.585   3.877   4.487 -0.0497 -0.1038  0.2150
    8LEU    CD1 2496   2.507   3.853   4.358  0.0022 -0.4957  0.2574
    8LEU    CD2 2497   2.637   3.741   4.533 -0.1891 -0.1567  0.2164
    8LEU      C 2498   2.618   4.197   4.599 -0.1145  0.2032  0.1738
    8LEU      O 2499   2.714   4.253   4.651  0.1116 -0.0006 -0.0202
    9GLU      N 2500   2.495   4.184   4.649 -0.1231  0.0112  0.1072
    9GLU      H 2501   2.416   4.160   4.594 -0.1304  2.0203 -0.8628
    9GLU     CA 2502   2.458   4.207   4.790  0.4522  0.2436  0.2230
    9GLU     CB 2503   2.351   4.316   4.803  0.2099  0.0384 -0.0521
    9GLU     CG 2504   2.292   4.361   4.936 -0.1229  0.3010 -0.2856
    9GLU     CD 2505   2.372   4.477   4.997  0.1726 -0.1977  0.2881
    9GLU    OE1 2506   2.468   4.450   5.072  0.2731  0.0552  0.2519
    9GLU    OE2 2507   2.329   4.594   4.988  0.6362 -0.0642 -0.3028
    9GLU      C 2508   2.423   4.076   4.861 -0.1122  0.1730 -0.1786
    9GLU      O 2509   2.330   4.007   4.821  0.4895 -0.5737 -0.3080
   10GLU      N 2510   2.482   4.054   4.978 -0.2995 -0.6512 -0.2345
   10GLU      H 2511   2.540   4.124   5.019  0.0297 -0.5640 -0.8290
   10GLU     CA 2512   2.454   3.931   5.053 -0.0192 -0.4654  0.1776
   10GLU     CB 2513   2.573   3.834   5.044  0.4554  0.1078  0.2200
   10GLU     CG 2514   2.625   3.804   4.904  0.1915 -0.0013  0.1446
   10GLU     CD 2515   2.724   3.687   4.909 -0.2334 -0.3763 -0.1152
   10GLU    OE1 2516   2.840   3.708   4.866 -0.0535 -0.2616  0.4180
   10GLU    OE2 2517   2.693   3.589   4.979 -0.1563 -0.1724  0.2071
   10GLU      C 2518   2.423   3.961   5.200 -0.1732  0.1770  0.0130
   10GLU     O1 2519   2.312   3.929   5.248 -0.1020 -0.0092  0.0520
   10GLU     O2 2520   2.515   4.014   5.265 -0.2062  0.1249  0.1013
    1ACE     CA 2521   5.867   5.598   5.205  0.2166 -0.4300 -0.0202
    1ACE      C 2522   5.748   5.694   5.209  0.7206  0.1946  0.1288
    1ACE      O 2523   5.718   5.773   5.119  0.0910  0.3396  0.4637
    2VAL      N 2524   5.677   5.672   5.330  0.3503 -0.1304 -0.1465
    2VAL      H 2525   5.720   5.609   5.395  0.9567  0.5400  0.1177
    2VAL     CA 2526   5.555   5.743   5.373  0.2747  0.0620 -0.6776
    2VAL     CB 2527   5.572   5.893   5.398 -0.2372 -0.0633  0.4819
    2VAL    CG1 2528   5.447   5.976   5.428 -0.2855  0.1989 -0.4212
    2VAL    CG2 2529   5.665   5.934   5.512  0.3573 -0.3648  0.1129
    2VAL      C 2530   5.430   5.724   5.287 -0.0639 -0.2544 -0.1160
    2VAL      O 2531   5.339   5.660   5.339  0.0337 -0.3840 -0.1039
    3VAL      N 2532   5.433   5.759   5.159 -0.1860 -0.1491 -0.0909
    3VAL      H 2533   5.523   5.781   5.122  0.2024 -1.9994 -0.3217
    3VAL     CA 2534   5.320   5.752   5.066  0.1129  0.2783 -0.4927
    3VAL     CB 2535   5.362   5.804   4.929 -0.3651 -0.3622 -0.8933
    3VAL    CG1 2536   5.405   5.951   4.928  0.0796 -0.4822 -0.1490
    3VAL    CG2 2537   5.479   5.722   4.874 -0.2566 -0.7037 -0.1631
    3VAL      C 2538   5.258   5.613   5.048  0.3208  0.2089 -0.6687
    3VAL      O 2539   5.329   5.516   5.077 -0.0134  0.2398  0.2797
    4VAL      N 2540   5.139   5.604   4.989 -0.0396  0.3068  0.0454
    4VAL      H 2541   5.101   5.685   4.945  0.0931 -0.4694 -1.5756
    4VAL     CA 2542   5.070   5.477   4.960  0.0024  0.2452  0.2094
    4VAL     CB 2543   4.918   5.490   4.975 -0.0574  0.1314 -0.2797
    4VAL    CG1 2544   4.858   5.351   4.951 -0.2034  0.0557  0.5072
    4VAL    CG2 2545   4.872   5.533   5.114  0.1059 -0.7966  0.0719
    4VAL      C 2546   5.122   5.410   4.832 -0.0261  0.0032  0.3239
    4VAL      O 2547   5.108   5.473   4.727 -0.0604 -0.5406  0.0029
    5THR      N 2548   5.226   5.330   4.853  0.0870 -0.1199 -0.6534
    5THR      H 2549   5.277   5.341   4.938  0.7150  1.2028 -1.1668
    5THR     CA 2550   5.288   5.246   4.750  0.0806 -0.1832 -0.6061
    5THR     CB 2551   5.434   5.286   4.728 -0.0074  0.4376 -0.0869
    5THR    OG1 2552   5.496   5.328   4.850  0.0884 -0.2789  0.1143
    5THR    HG1 2553   5.569   5.391   4.823 -0.1171 -0.1543 -0.1599
    5THR    CG2 2554   5.432   5.393   4.618  0.4171  0.4092 -0.1225
    5THR      C 2555   5.280   5.097   4.783  0.0174 -0.1012 -0.2532
    5THR      O 2556   5.356   5.036   4.858 -0.1318 -0.1037 -0.1032
    6ILE      N 2557   5.178   5.043   4.716  0.2696 -0.2017 -0.5594
    6ILE      H 2558   5.157   5.075   4.624 -1.0879 -1.2912 -0.6565
    6ILE     CA 2559   5.129   4.909   4.751 -0.0749 -0.0646 -0.5204
    6ILE     CB 2560   4.990   4.886   4.690 -0.2413 -0.0253 -0.1630
    6ILE    CG1 2561   4.915   4.795   4.787  0.0589 -0.0238  0.0713
    6ILE    CG2 2562   4.985   4.830   4.548 -0.4874 -0.1048 -0.1217
    6ILE     CD 2563   4.767   4.791   4.750  0.1055  0.2138 -0.1419
    6ILE      C 2564   5.229   4.796   4.731 -0.6530 -0.7290  0.2576
    6ILE      O 2565   5.247   4.713   4.820  0.8685 -0.4890  0.2054
    7LEU      N 2566   5.289   4.793   4.612 -0.5311  0.1138  0.2961
    7LEU      H 2567   5.254   4.851   4.539 -1.7686  0.5636  1.2165
    7LEU     CA 2568   5.397   4.703   4.569 -0.2541  0.6544 -0.1604
    7LEU     CB 2569   5.361   4.624   4.443 -0.3649  0.5795 -0.0829
    7LEU     CG 2570   5.254   4.520   4.475  0.4254 -0.3118 -0.3030
    7LEU    CD1 2571   5.221   4.454   4.340 -0.0850 -0.7123  0.0117
    7LEU    CD2 2572   5.298   4.423   4.585  0.0042 -0.1001  0.0592
    7LEU      C 2573   5.541   4.751   4.557  0.0777 -0.2305  0.2084
    7LEU      O 2574   5.600   4.750   4.449 -0.2426 -0.2082  0.0319
    8LEU      N 2575   5.599   4.785   4.673  0.1912 -0.5560  0.2493
    8LEU      H 2576   5.557   4.776   4.763 -2.1311  0.9842 -0.5767
    8LEU     CA 2577   5.735   4.839   4.672 -0.0703  0.1219  0.3835
    8LEU     CB 2578   5.848   4.736   4.681 -0.3136 -0.1753  0.0754
    8LEU     CG 2579   5.886   4.714   4.828  0.1021 -0.0250 -0.0067
    8LEU    CD1 2580   5.865   4.568   4.869  0.7376 -0.0846  0.1101
    8LEU    CD2 2581   6.022   4.776   4.858  0.2265 -0.3794  0.1678
    8LEU      C 2582   5.769   4.957   4.580 -0.3009 -0.1282 -0.0277
    8LEU      O 2583   5.762   5.066   4.636  0.3980 -0.0209 -0.1454
    9GLU      N 2584   5.836   4.928   4.469 -0.6670 -0.2103 -0.2294
    9GLU      H 2585   5.858   4.833   4.450 -1.0344 -0.1366 -1.0649
    9GLU     CA 2586   5.870   5.026   4.364  0.0036  0.1382  0.3054
    9GLU     CB 2587   5.996   4.978   4.290  0.0601  0.5991  0.1010
    9GLU     CG 2588   6.045   5.085   4.193  0.0165 -0.1206 -0.7228
    9GLU     CD 2589   6.162   5.074   4.095  0.2132 -0.0485 -0.4976
    9GLU    OE1 2590   6.161   4.983   4.009  0.1673 -0.2468 -0.2869
    9GLU    OE2 2591   6.229   5.178   4.080 -0.0873  0.1472 -0.5013
    9GLU      C 2592   5.753   5.053   4.270  0.2079  0.0246  0.0163
    9GLU      O 2593   5.731   4.977   4.176  0.0292 -0.0329  0.1046
   10GLU      N 2594   5.687   5.168   4.283  0.5091  0.1867  0.1284
   10GLU      H 2595   5.701   5.247   4.342 -1.8376  2.0434 -1.5917
   10GLU     CA 2596   5.577   5.187   4.187 -0.1494 -0.3927  0.7521
   10GLU     CB 2597   5.440   5.192   4.254 -0.7467  0.2618 -0.4734
   10GLU     CG 2598   5.404   5.060   4.324  0.3237  0.3669  0.2992
   10GLU     CD 2599   5.263   5.053   4.384  0.2333 -0.3315  0.0041
   10GLU    OE1 2600   5.202   4.944   4.375 -0.0615 -0.1603 -0.0505
   10GLU    OE2 2601   5.217   5.160   4.427  0.2955 -0.2682 -0.0878
   10GLU      C 2602   5.591   5.319   4.110  0.0095 -0.5884  0.4407
   10GLU     O1 2603   5.533   5.323   4.000 -0.5471 -0.3908  0.7375
   10GLU     O2 2604   5.638   5.421   4.166 -0.0701 -0.5194  0.3828
    1ACE     CA 2605   2.415   5.538   4.317  0.5688  0.3576 -0.0005
    1ACE      C 2606   2.483   5.424   4.394 -0.6974 -0.1872  0.3380
    1ACE      O 2607   2.569   5.442   4.481  0.1003 -0.7116 -0.3242
    2VAL      N 2608   2.466   5.304   4.319  0.0194  0.0072 -0.1524
    2VAL      H 2609   2.432   5.299   4.225 -4.0197 -2.4127  1.1589
    2VAL     CA 2610   2.513   5.175   4.373 -0.0608  0.0922  0.1250
    2VAL     CB 2611   2.392   5.096   4.423  0.3576 -0.8020 -0.2491
    2VAL    CG1 2612   2.290   5.034   4.327 -0.8083  0.6199  0.0265
    2VAL    CG2 2613   2.434   4.995   4.529 -0.0069 -0.3741  0.3100
    2VAL      C 2614   2.607   5.085   4.292  0.3428  0.9137 -0.3377
    2VAL      O 2615   2.560   5.008   4.208  0.0838  0.1422  0.5024
    3VAL      N 2616   2.737   5.094   4.316  0.4521  0.0507 -0.5852
    3VAL      H 2617   2.772   5.165   4.377  1.8575  0.0323 -1.3223
    3VAL     CA 2618   2.840   5.000   4.269  0.0812 -0.4533 -0.4064
    3VAL     CB 2619   2.926   5.074   4.166 -0.0565  0.5852  0.2160
    3VAL    CG1 2620   3.042   4.994   4.107 -0.3276  0.3723 -0.0291
    3VAL    CG2 2621   2.842   5.101   4.041  0.3534  0.1303 -0.1606
    3VAL      C 2622   2.924   4.952   4.388 -0.6110  0.3843  0.4389
    3VAL      O 2623   2.902   4.848   4.451  0.6493 -0.1090  0.0927
    4VAL      N 2624   3.009   5.045   4.430  0.0564 -0.1406  0.2743
    4VAL      H 2625   2.984   5.139   4.409  0.2248  0.1646  1.3816
    4VAL     CA 2626   3.113   5.021   4.531 -0.1028  0.3479  0.5568
    4VAL     CB 2627   3.256   5.049   4.485 -0.1340 -0.1078  0.1822
    4VAL    CG1 2628   3.310   4.942   4.390  0.1946 -0.1403  0.4052
    4VAL    CG2 2629   3.274   5.190   4.430 -0.5625 -0.0703  0.1321
    4VAL      C 2630   3.106   5.081   4.672 -0.1554  0.0602  0.6787
    4VAL      O 2631   3.124   5.201   4.693  0.5350  0.0763  0.0356
    5THR      N 2632   3.065   4.997   4.767 -0.6520 -0.3799  0.0830
    5THR      H 2633   3.006   4.918   4.755  0.0089 -1.0329  1.0518
    5THR     CA 2634   3.083   5.026   4.910  0.1742 -0.0828 -0.0770
    5THR     CB 2635   2.997   4.938   5.000 -0.0342  0.0004 -0.1935
    5THR    OG1 2636   2.857   4.950   4.976  0.0092  0.0949 -0.3995
    5THR    HG1 2637   2.833   4.867   4.926 -0.4525 -0.2397  0.3500
    5THR    CG2 2638   3.016   4.961   5.151  0.0238  0.0413 -0.2071
    5THR      C 2639   3.228   5.030   4.959  0.1696  0.2472 -0.0893
    5THR      O 2640   3.289   4.924   4.963 -0.5894 -0.1995 -0.1722
    6ILE      N 2641   3.270   5.143   5.015  0.0159  0.2439  0.0315
    6ILE      H 2642   3.209   5.220   5.035  0.4314  1.5912 -3.3459
    6ILE     CA 2643   3.407   5.173   5.058 -0.1748  0.1865  0.6977
    6ILE     CB 2644   3.473   5.293   4.988  0.0678 -0.2290  0.2097
    6ILE    CG1 2645   3.440   5.296   4.839  0.2963 -0.3459  0.1573
    6ILE    CG2 2646   3.624   5.294   5.014  0.0065 -0.1643  0.5686
    6ILE     CD 2647   3.458   5.438   4.784  0.1152 -0.3225  0.1578
    6ILE      C 2648   3.433   5.162   5.208  0.4553  0.2431  0.5957
    6ILE      O 2649   3.536   5.103   5.242  0.2282 -0.1776  0.5524
    7LEU      N 2650   3.365   5.254   5.277 -0.1318  0.3224 -0.0871
    7LEU      H 2651   3.296   5.302   5.224  0.0642  0.0401 -0.6099
    7LEU     CA 2652   3.359   5.261   5.423 -0.2374 -0.3844 -0.0551
    7LEU     CB 2653   3.394   5.399   5.478  0.1037 -0.4287 -0.1628
    7LEU     CG 2654   3.528   5.462   5.438  0.0199 -0.2495 -0.1636
    7LEU    CD1 2655   3.545   5.603   5.494 -1.1574 -0.0169 -0.3608
    7LEU    CD2 2656   3.646   5.371   5.474  0.4187  0.2417 -0.2198
    7LEU      C 2657   3.232   5.201   5.484 -0.1959  0.1025  0.5137
    7LEU      O 2658   3.145   5.283   5.514 -0.5357 -0.1561  0.2370
    8LEU      N 2659   3.230   5.068   5.481 -0.3586  0.1190 -0.2076
    8LEU      H 2660   3.297   5.029   5.418 -0.3580  2.0256 -1.4844
    8LEU     CA 2661   3.131   4.979   5.542  0.0781 -0.3002 -0.1035
    8LEU     CB 2662   3.165   4.967   5.691 -0.7121  0.1018  0.1165
    8LEU     CG 2663   3.266   4.852   5.702 -0.7648  0.0680  0.2562
    8LEU    CD1 2664   3.313   4.855   5.847 -0.4488 -0.1427  0.1572
    8LEU    CD2 2665   3.203   4.716   5.671 -0.5484  0.2270 -0.9357
    8LEU      C 2666   2.979   4.994   5.531  0.1029  0.0946  0.0697
    8LEU      O 2667   2.904   4.897   5.541 -0.0669  0.2176  0.0003
    9GLU      N 2668   2.930   5.110   5.487 -0.2189 -0.0533  0.0388
    9GLU      H 2669   2.993   5.187   5.490  0.8631 -0.9038 -0.1004
    9GLU     CA 2670   2.796   5.145   5.439 -0.2660 -0.6124 -0.2502
    9GLU     CB 2671   2.707   5.150   5.563  0.0173 -0.0947 -0.0656
    9GLU     CG 2672   2.565   5.100   5.532 -0.1695 -0.0301  0.6564
    9GLU     CD 2673   2.476   5.085   5.655 -0.4381  0.0253  0.4696
    9GLU    OE1 2674   2.418   5.189   5.693  0.1082  0.3425  0.4396
    9GLU    OE2 2675   2.479   4.980   5.723  0.5114 -0.3036 -0.0553
    9GLU      C 2676   2.795   5.273   5.355  0.4142 -0.3202  0.1830
    9GLU      O 2677   2.894   5.341   5.328 -0.0214  0.2394 -0.0141
   10GLU      N 2678   2.689   5.272   5.274 -0.1116  0.0384  0.8578
   10GLU      H 2679   2.661   5.185   5.234 -2.0886  1.1151 -0.2535
   10GLU     CA 2680   2.630   5.392   5.214 -0.3102 -0.3773  0.2117
   10GLU     CB 2681   2.673   5.426   5.071 -0.2603 -0.1842  0.2721
   10GLU     CG 2682   2.735   5.566   5.069 -0.0299 -0.2821  0.5443
   10GLU     CD 2683   2.815   5.584   4.940 -0.3548  0.8355  0.4914
   10GLU    OE1 2684   2.923   5.524   4.923 -0.7287  0.4119 -0.5090
   10GLU    OE2 2685   2.767   5.645   4.842 -0.7015  0.2238  0.2727
   10GLU      C 2686   2.477   5.395   5.226 -0.3089 -0.5613  0.2650
   10GLU     O1 2687   2.399   5.323   5.160  0.0874 -0.5654 -0.1994
   10GLU     O2 2688   2.436   5.464   5.322 -0.1209  0.1835 -0.1869
    1ACE     CA 2689   3.867   3.930   6.187 -0.3338  0.3061 -0.1064
    1ACE      C 2690   3.978   3.877   6.096  0.1216 -0.0079  0.6229
    1ACE      O 2691   4.019   3.762   6.083  0.3463  0.0793  0.5443
    2VAL      N 2692   4.022   3.980   6.007 -0.1184 -0.3066  0.1563
    2VAL      H 2693   3.963   4.060   5.994 -0.6472 -0.5831  0.7608
    2VAL     CA 2694   4.119   3.950   5.901 -0.3017  0.1770 -0.1531
    2VAL     CB 2695   4.112   4.061   5.796 -0.3556  0.1453 -0.1834
    2VAL    CG1 2696   4.179   4.194   5.831 -0.1339  0.0320 -0.1763
    2VAL    CG2 2697   4.147   3.995   5.663  0.4354 -0.0852  0.1349
    2VAL      C 2698   4.257   3.913   5.955 -0.0491  0.2507 -0.7344
    2VAL      O 2699   4.320   3.819   5.907  0.3127 -0.0015  0.1967
    3VAL      N 2700   4.299   3.977   6.064 -0.4200  0.1425 -0.5259
    3VAL      H 2701   4.254   4.065   6.079 -1.4035 -0.6304  1.4228
    3VAL     CA 2702   4.424   3.949   6.136 -0.7367 -0.2647 -0.1301
    3VAL     CB 2703   4.517   4.060   6.183 -0.3709 -0.5810 -0.0957
    3VAL    CG1 2704   4.639   4.004   6.255 -0.2422 -0.3722 -0.1493
    3VAL    CG2 2705   4.560   4.153   6.069 -0.6813 -0.2159  0.0811
    3VAL      C 2706   4.399   3.854   6.254 -0.4262 -0.1624  0.0199
    3VAL      O 2707   4.351   3.892   6.361  0.7021 -0.1594  0.5386
    4VAL      N 2708   4.416   3.727   6.221 -0.2952 -0.2193  0.3052
    4VAL      H 2709   4.433   3.696   6.127 -2.2605 -0.7558  0.0822
    4VAL     CA 2710   4.387   3.615   6.312 -0.0545 -0.4021  0.1619
    4VAL     CB 2711   4.331   3.498   6.231  0.0723 -0.2258 -0.1842
    4VAL    CG1 2712   4.273   3.398   6.331  0.1548  0.3684  0.4633
    4VAL    CG2 2713   4.213   3.536   6.141  0.3429  0.0667 -0.4162
    4VAL      C 2714   4.514   3.577   6.387 -0.0445 -0.1881  0.2536
    4VAL      O 2715   4.593   3.501   6.331 -0.1657  0.1130 -0.3259
    5THR      N 2716   4.531   3.634   6.506 -0.4611  0.4107  0.0293
    5THR      H 2717   4.458   3.688   6.548 -2.0080 -1.7164  0.2249
    5THR     CA 2718   4.660   3.616   6.575 -0.4241  0.0888 -0.1221
    5THR     CB 2719   4.746   3.740   6.602 -0.5038  0.1382 -0.0908
    5THR    OG1 2720   4.673   3.842   6.670  0.1254  0.3640  0.2555
    5THR    HG1 2721   4.689   3.928   6.621  0.1576  0.4460  0.4091
    5THR    CG2 2722   4.808   3.786   6.470  0.0223  0.5442  0.2936
    5THR      C 2723   4.643   3.520   6.692 -0.2316  0.1175 -0.0707
    5THR      O 2724   4.586   3.557   6.795  0.0057 -0.3544  0.2333
    6ILE      N 2725   4.678   3.394   6.667 -0.0806  0.1538 -0.0408
    6ILE      H 2726   4.732   3.369   6.586  0.5539 -1.6824  0.8964
    6ILE     CA 2727   4.644   3.281   6.754  0.1758  0.0854 -0.0264
    6ILE     CB 2728   4.532   3.185   6.710  0.0026  0.5578 -0.6270
    6ILE    CG1 2729   4.555   3.124   6.572  0.0952 -0.0017 -0.3659
    6ILE    CG2 2730   4.404   3.267   6.727 -0.0499  0.2880  0.2826
    6ILE     CD 2731   4.455   3.012   6.543  0.5105 -0.4188 -0.2130
    6ILE      C 2732   4.760   3.197   6.808  0.0777  0.0426  0.1184
    6ILE      O 2733   4.813   3.097   6.761  0.5705  0.4691 -0.2413
    7LEU      N 2734   4.787   3.233   6.933  0.1221 -0.1028  0.1501
    7LEU      H 2735   4.720   3.272   6.995 -0.5185 -1.5873  0.4329
    7LEU     CA 2736   4.909   3.188   7.002  0.1460 -0.3238 -0.0347
    7LEU     CB 2737   5.009   3.301   7.028  0.0680 -0.2807  0.0796
    7LEU     CG 2738   4.969   3.428   7.104  0.5465 -0.1952  0.1906
    7LEU    CD1 2739   5.090   3.512   7.144  0.3068 -0.0749  0.6670
    7LEU    CD2 2740   4.874   3.519   7.025  0.1581 -0.5743  0.2199
    7LEU      C 2741   4.881   3.124   7.138 -0.4487  0.3391  0.1581
    7LEU      O 2742   4.774   3.120   7.199 -0.0729 -0.4864  0.7880
    8LEU      N 2743   4.980   3.043   7.175 -0.2074  0.5325 -0.0634
    8LEU      H 2744   5.066   3.043   7.124 -1.6081 -2.4188 -2.7832
    8LEU     CA 2745   4.977   2.971   7.303  0.5932  0.6114  0.0015
    8LEU     CB 2746   5.068   2.848   7.302 -0.0910  0.1011 -0.0431
    8LEU     CG 2747   5.045   2.756   7.182  0.2752  0.4549 -0.3852
    8LEU    CD1 2748   5.157   2.653   7.172 -0.2601 -0.1625 -0.1036
    8LEU    CD2 2749   4.911   2.684   7.192  0.2403  0.5470 -0.1777
    8LEU      C 2750   5.009   3.050   7.430  0.2683 -0.2501  0.6253
    8LEU      O 2751   5.119   3.104   7.442  0.3252 -0.1452 -0.3385
    9GLU      N 2752   4.908   3.061   7.517 -0.1329  0.4467  0.0817
    9GLU      H 2753   4.813   3.041   7.495 -0.2948 -0.3782  1.3866
    9GLU     CA 2754   4.931   3.130   7.645 -0.0647 -0.1938  0.4184
    9GLU     CB 2755   4.808   3.106   7.732 -0.3705  0.1517  0.0827
    9GLU     CG 2756   4.761   3.221   7.822  0.1012  0.1259  0.3620
    9GLU     CD 2757   4.649   3.164   7.910 -0.5891  0.2585 -0.4252
    9GLU    OE1 2758   4.598   3.241   7.994 -0.1888 -0.3310  0.3724
    9GLU    OE2 2759   4.602   3.050   7.893 -0.2254  0.0886 -0.3105
    9GLU      C 2760   5.051   3.080   7.726  0.3617 -0.2509 -0.2360
    9GLU      O 2761   5.047   2.980   7.798 -0.0708  0.4565  0.7524
   10GLU      N 2762   5.154   3.163   7.727 -0.0753  0.3003 -0.3525
   10GLU      H 2763   5.148   3.250   7.677 -0.1789  0.0479 -0.7867
   10GLU     CA 2764   5.283   3.134   7.792 -0.1026  0.6348 -0.1459
   10GLU     CB 2765   5.400   3.149   7.695  0.4298 -0.1732  0.3639
   10GLU     CG 2766   5.397   3.041   7.587  0.1732 -0.1387  0.3367
   10GLU     CD 2767   5.517   3.048   7.492  0.0013 -0.5552  0.0808
   10GLU    OE1 2768   5.631   3.086   7.528 -0.1034 -0.2336  0.0785
   10GLU    OE2 2769   5.489   3.054   7.371  0.5100 -0.0330 -0.0198
   10GLU      C 2770   5.329   3.196   7.924 -0.5328 -0.4064  0.5070
   10GLU     O1 2771   5.304   3.315   7.951  0.2746 -0.0901 -0.1050
   10GLU     O2 2772   5.386   3.115   8.000 -0.4764 -0.2115  0.6738
    1ACE     CA 2773   1.954   4.493   3.840  0.0343 -0.1332 -0.6565
    1ACE      C 2774   1.856   4.411   3.925 -0.0012 -0.0200 -0.5884
    1ACE      O 2775   1.871   4.293   3.953 -0.7850  0.0704  0.2472
    2VAL      N 2776   1.732   4.478   3.949 -0.1261 -0.4088 -0.1562
    2VAL      H 2777   1.716   4.576   3.947  1.8693 -0.0626 -2.2083
    2VAL     CA 2778   1.620   4.407   4.014 -0.2362 -0.0219  0.0763
    2VAL     CB 2779   1.594   4.466   4.153 -0.3050 -0.0743  0.0857
    2VAL    CG1 2780   1.493   4.387   4.236  0.2451 -0.0863  0.7493
    2VAL    CG2 2781   1.723   4.469   4.235 -0.0441  0.3026 -0.3267
    2VAL      C 2782   1.492   4.413   3.931 -0.0542  0.3325 -0.1848
    2VAL      O 2783   1.437   4.309   3.893  0.6909 -0.2617  0.3291
    3VAL      N 2784   1.447   4.535   3.902 -0.0334  0.4662  0.3352
    3VAL      H 2785   1.484   4.618   3.943  0.4199  1.3759 -1.7923
    3VAL     CA 2786   1.322   4.560   3.828 -0.1446 -0.2055  0.2876
    3VAL     CB 2787   1.294   4.709   3.809  0.1611 -0.2523 -0.5368
    3VAL    CG1 2788   1.213   4.757   3.929 -0.1280 -0.4396 -0.6570
    3VAL    CG2 2789   1.422   4.788   3.776  0.1355 -0.0024 -0.0422
    3VAL      C 2790   1.316   4.492   3.691  0.7010 -0.1280  0.2072
    3VAL      O 2791   1.216   4.427   3.664  0.3800  0.2344  0.5152
    4VAL      N 2792   1.427   4.476   3.619  0.1085  0.0141 -0.7515
    4VAL      H 2793   1.510   4.522   3.652 -0.9839  0.5262  1.4919
    4VAL     CA 2794   1.448   4.383   3.508 -0.1668 -0.4262 -0.4363
    4VAL     CB 2795   1.580   4.422   3.441  0.0147 -0.4277 -0.0794
    4VAL    CG1 2796   1.706   4.429   3.528 -0.0619  0.0419 -0.0038
    4VAL    CG2 2797   1.616   4.331   3.324  0.0651  0.2146 -0.5663
    4VAL      C 2798   1.452   4.238   3.557 -0.1847 -0.1615  0.3577
    4VAL      O 2799   1.547   4.190   3.620  0.0139  0.0094  0.1910
    5THR      N 2800   1.335   4.176   3.546 -0.1000 -0.2187 -0.2727
    5THR      H 2801   1.253   4.233   3.536  0.0341  0.5050  2.0201
    5THR     CA 2802   1.311   4.032   3.564 -0.0941 -0.2014 -0.1222
    5THR     CB 2803   1.166   3.986   3.582 -0.2180  0.3565  0.3254
    5THR    OG1 2804   1.167   3.868   3.662  0.2050 -0.2316 -0.5340
    5THR    HG1 2805   1.200   3.791   3.608  1.3790 -0.4033  0.3815
    5THR    CG2 2806   1.077   3.948   3.464 -0.1262  0.1598  0.3186
    5THR      C 2807   1.385   3.944   3.463  0.3654  0.0282  0.0121
    5THR      O 2808   1.359   3.950   3.344 -0.4553  0.1047  0.1918
    6ILE      N 2809   1.494   3.883   3.510  0.0239 -0.4225  0.2254
    6ILE      H 2810   1.528   3.893   3.604 -0.0699  0.7842  0.1411
    6ILE     CA 2811   1.578   3.785   3.439 -0.2607 -0.4165 -0.1175
    6ILE     CB 2812   1.696   3.854   3.370  0.1817 -0.9942  0.0564
    6ILE    CG1 2813   1.778   3.945   3.462  0.0519 -0.7569 -0.0612
    6ILE    CG2 2814   1.673   3.905   3.228  0.3789 -0.3792  0.2386
    6ILE     CD 2815   1.897   4.024   3.406 -0.1670  0.2734  0.8777
    6ILE      C 2816   1.610   3.660   3.520 -0.0305 -0.1023  0.2754
    6ILE      O 2817   1.604   3.550   3.465  0.4796  0.0148 -0.0257
    7LEU      N 2818   1.642   3.676   3.648 -0.2624 -0.1711  0.3411
    7LEU      H 2819   1.652   3.763   3.697 -1.0941 -0.2698  0.7062
    7LEU     CA 2820   1.668   3.564   3.740  0.0796 -0.5270 -0.1912
    7LEU     CB 2821   1.680   3.615   3.883 -0.3073  0.1614 -0.4014
    7LEU     CG 2822   1.817   3.615   3.951 -0.4307 -0.4196 -0.1452
    7LEU    CD1 2823   1.862   3.470   3.972 -0.4803 -0.3013  0.8383
    7LEU    CD2 2824   1.931   3.676   3.869 -0.4703  0.2101  0.2650
    7LEU      C 2825   1.556   3.460   3.743 -0.2607 -0.1393  0.6704
    7LEU      O 2826   1.439   3.492   3.759 -0.1619  0.4690  0.2130
    8LEU      N 2827   1.605   3.336   3.742  0.4543  0.1418 -0.2025
    8LEU      H 2828   1.703   3.317   3.749  0.4513  0.6501  1.5470
    8LEU     CA 2829   1.521   3.215   3.733  0.2376  0.2926 -0.2143
    8LEU     CB 2830   1.599   3.102   3.665  0.3798  0.1667  0.1556
    8LEU     CG 2831   1.653   3.144   3.529 -0.1466 -0.0293 -0.1151
    8LEU    CD1 2832   1.744   3.029   3.484 -0.0896 -0.0455  0.0418
    8LEU    CD2 2833   1.551   3.164   3.416  0.2596  0.5187 -0.3902
    8LEU      C 2834   1.487   3.168   3.875 -0.0790  0.5315 -0.2104
    8LEU      O 2835   1.559   3.099   3.946 -0.3661  0.1993 -0.2375
    9GLU      N 2836   1.373   3.206   3.932  0.0253  0.2177  0.2141
    9GLU      H 2837   1.300   3.247   3.877 -0.1378  0.7477  0.8091
    9GLU     CA 2838   1.348   3.187   4.075 -0.1548 -0.3478  0.1075
    9GLU     CB 2839   1.358   3.321   4.148  0.0275 -0.3202  0.0309
    9GLU     CG 2840   1.490   3.399   4.138 -0.1767  0.1139  0.6724
    9GLU     CD 2841   1.519   3.501   4.249  0.1598  0.5675  0.1713
    9GLU    OE1 2842   1.603   3.475   4.337  0.2913  0.2741 -0.0392
    9GLU    OE2 2843   1.442   3.599   4.258 -0.2665  0.2381  0.1937
    9GLU      C 2844   1.211   3.125   4.105 -0.1066 -0.4234  0.1717
    9GLU      O 2845   1.132   3.107   4.013 -0.1110  0.2357  0.0467
   10GLU      N 2846   1.208   3.064   4.223  0.3961 -0.6743  0.0579
   10GLU      H 2847   1.275   3.078   4.296 -0.3857  2.0674  0.3837
   10GLU     CA 2848   1.090   2.983   4.254 -0.2492  0.1488 -0.2073
   10GLU     CB 2849   1.144   2.864   4.335  0.2921  0.3505 -0.2704
   10GLU     CG 2850   1.193   2.741   4.259  0.1665 -0.0575  0.3004
   10GLU     CD 2851   1.177   2.612   4.339  0.5713 -0.0555  0.3865
   10GLU    OE1 2852   1.176   2.617   4.464  0.1711 -0.1185  0.3878
   10GLU    OE2 2853   1.145   2.506   4.281 -0.2811  0.3725  0.0619
   10GLU      C 2854   0.981   3.059   4.331 -0.3810 -0.4853  0.2478
   10GLU     O1 2855   0.996   3.088   4.451 -0.1879 -0.0628  0.1221
   10GLU     O2 2856   0.889   3.105   4.260  0.5318  0.3267 -0.4445
    1ACE     CA 2857   5.940   6.547   5.816  0.6557 -0.5596  0.2890
    1ACE      C 2858   5.818   6.570   5.906  0.2819 -0.2195 -0.2994
    1ACE      O 2859   5.819   6.544   6.026  0.1024  0.4613 -0.1450
    2VAL      N 2860   5.717   6.646   5.839  0.1363 -0.4144 -0.3020
    2VAL      H 2861   5.709   6.653   5.739 -3.3619 -0.7231 -0.1747
    2VAL     CA 2862   5.602   6.693   5.917  0.2648  0.1858 -0.4675
    2VAL     CB 2863   5.582   6.844   5.908 -0.0809  0.1923  0.4017
    2VAL    CG1 2864   5.697   6.908   5.986  0.1300 -0.1175  0.3453
    2VAL    CG2 2865   5.564   6.888   5.763  0.2408 -0.0497  0.2879
    2VAL      C 2866   5.474   6.610   5.902  0.2057  0.1882  0.0080
    2VAL      O 2867   5.385   6.624   5.986  0.0293 -0.3024 -0.0954
    3VAL      N 2868   5.451   6.542   5.790 -0.2384  0.2519  0.0596
    3VAL      H 2869   5.498   6.554   5.703 -0.0066 -0.8171  0.0264
    3VAL     CA 2870   5.329   6.462   5.772  0.1843 -0.3866  0.0190
    3VAL     CB 2871   5.313   6.423   5.625  0.1721  0.3069 -0.1666
    3VAL    CG1 2872   5.287   6.539   5.529  0.5139  0.2639 -0.3131
    3VAL    CG2 2873   5.430   6.335   5.578  0.0462 -0.0904  0.2547
    3VAL      C 2874   5.312   6.339   5.862  0.6194 -0.2162  0.3364
    3VAL      O 2875   5.409   6.287   5.916  1.0309 -0.1350 -0.3189
    4VAL      N 2876   5.186   6.302   5.882  0.6898 -0.5154  0.2263
    4VAL      H 2877   5.112   6.370   5.882  0.0185 -1.2137  1.2868
    4VAL     CA 2878   5.167   6.173   5.950 -0.7269 -0.3788  0.1223
    4VAL     CB 2879   5.033   6.158   6.022 -0.5521 -0.3405  0.4560
    4VAL    CG1 2880   4.919   6.200   5.928 -0.3415  0.2056  0.4440
    4VAL    CG2 2881   5.022   6.013   6.068  0.4790 -0.4466  0.3832
    4VAL      C 2882   5.203   6.060   5.853  0.0087  0.1205 -0.1923
    4VAL      O 2883   5.176   6.052   5.734 -0.2739 -0.2289 -0.1067
    5THR      N 2884   5.281   5.966   5.906 -0.5593  0.1698  0.7549
    5THR      H 2885   5.305   5.971   6.003 -0.4033  2.6325  0.6577
    5THR     CA 2886   5.348   5.853   5.839 -0.1680  0.5902  0.4286
    5THR     CB 2887   5.466   5.782   5.906 -0.1275 -0.0501 -0.3138
    5THR    OG1 2888   5.427   5.762   6.042  0.1680  0.1892 -0.1908
    5THR    HG1 2889   5.447   5.667   6.062 -1.2665 -0.3788 -1.2406
    5THR    CG2 2890   5.596   5.863   5.920  0.0510 -0.4518  0.3982
    5THR      C 2891   5.246   5.748   5.794  0.3765  0.2138  0.0719
    5THR      O 2892   5.185   5.685   5.880  0.3836  0.5579  0.3310
    6ILE      N 2893   5.209   5.757   5.666 -0.1936 -0.0490  0.2195
    6ILE      H 2894   5.213   5.848   5.626  0.6232 -0.5921 -0.9852
    6ILE     CA 2895   5.103   5.669   5.614  0.2111 -0.3830 -0.0445
    6ILE     CB 2896   5.050   5.712   5.478  0.7791 -0.2019 -0.2100
    6ILE    CG1 2897   5.029   5.863   5.465 -0.1785 -0.3183 -0.0902
    6ILE    CG2 2898   4.922   5.638   5.440  0.1012  0.1944  1.2641
    6ILE     CD 2899   5.027   5.907   5.318 -0.2010  0.6089  0.1773
    6ILE      C 2900   5.138   5.519   5.615 -0.0314 -0.4390  0.1172
    6ILE      O 2901   5.074   5.447   5.691 -0.7744  0.0031 -0.0731
    7LEU      N 2902   5.234   5.481   5.531 -0.1163  0.1451 -0.2560
    7LEU      H 2903   5.256   5.539   5.453  3.0329 -0.0333  0.3840
    7LEU     CA 2904   5.271   5.340   5.513  0.1938  0.1883  0.0364
    7LEU     CB 2905   5.245   5.310   5.365  0.4287 -0.1705  0.0655
    7LEU     CG 2906   5.211   5.161   5.356  0.0032 -0.0866  0.2652
    7LEU    CD1 2907   5.077   5.139   5.427 -0.1899  0.6108  0.1232
    7LEU    CD2 2908   5.207   5.114   5.211 -0.3746 -0.0638  0.2664
    7LEU      C 2909   5.415   5.309   5.556  0.1019  0.2773  0.4067
    7LEU      O 2910   5.418   5.263   5.670 -0.6593 -0.0182  0.3127
    8LEU      N 2911   5.521   5.326   5.478 -0.0568  0.1505  0.1606
    8LEU      H 2912   5.515   5.372   5.389 -1.5313  2.9466  1.5609
    8LEU     CA 2913   5.654   5.277   5.518 -0.0448  0.1471  0.1127
    8LEU     CB 2914   5.710   5.201   5.397 -0.1096  0.0817  0.1231
    8LEU     CG 2915   5.639   5.066   5.385 -0.0667  0.0570  0.1463
    8LEU    CD1 2916   5.598   5.048   5.239  0.0970  0.0008  0.1067
    8LEU    CD2 2917   5.728   4.954   5.438  0.2469  0.5007  0.5759
    8LEU      C 2918   5.742   5.387   5.578 -0.4392  0.3752  0.2829
    8LEU      O 2919   5.774   5.480   5.504 -0.0458 -0.1289 -0.1951
    9GLU      N 2920   5.783   5.377   5.704  0.1565 -0.6506  0.0221
    9GLU      H 2921   5.770   5.290   5.752 -1.5652 -1.6430 -2.0486
    9GLU     CA 2922   5.846   5.485   5.781  0.1224 -0.5805 -0.0480
    9GLU     CB 2923   5.802   5.465   5.926 -0.1706 -0.5240 -0.1290
    9GLU     CG 2924   5.650   5.455   5.943 -0.1909 -0.0069  0.0154
    9GLU     CD 2925   5.599   5.458   6.087  0.1776 -0.5113  0.1577
    9GLU    OE1 2926   5.657   5.414   6.189 -0.0109 -0.1911  0.4058
    9GLU    OE2 2927   5.484   5.506   6.095  0.4306  0.1356 -0.0746
    9GLU      C 2928   5.993   5.527   5.773  0.0008 -0.0877  0.2892
    9GLU      O 2929   6.078   5.440   5.755 -0.2672 -0.1989 -0.4623
   10GLU      N 2930   6.004   5.660   5.780 -0.0542 -0.1172  0.9593
   10GLU      H 2931   5.931   5.713   5.822  0.3145  0.2628  1.1322
   10GLU     CA 2932   6.125   5.744   5.770 -0.1258 -0.0634  0.5455
   10GLU     CB 2933   6.169   5.780   5.628 -0.5783 -0.1754  0.3733
   10GLU     CG 2934   6.060   5.865   5.561 -0.3195  0.4946  0.7863
   10GLU     CD 2935   6.103   5.929   5.429 -0.1385  0.1660  0.6841
   10GLU    OE1 2936   6.071   5.875   5.321 -0.1905  0.2379  0.6642
   10GLU    OE2 2937   6.161   6.040   5.428  0.6314 -0.2275 -0.3102
   10GLU      C 2938   6.127   5.866   5.863  0.5461  0.1868  0.2065
   10GLU     O1 2939   6.015   5.893   5.911  0.4367 -0.1161  0.1288
   10GLU     O2 2940   6.236   5.915   5.896  0.5193  0.0963  0.4275
    1ACE     CA 2941   2.488   4.246   1.989  0.5082 -0.2751 -0.1005
    1ACE      C 2942   2.374   4.271   1.889 -0.1523 -0.0067  0.7087
    1ACE      O 2943   2.316   4.379   1.886  0.0318  0.0713 -0.3208
    2VAL      N 2944   2.324   4.158   1.817 -0.1102  0.3085  0.1798
    2VAL      H 2945   2.361   4.067   1.836 -0.4848  0.3103  0.9784
    2VAL     CA 2946   2.211   4.151   1.724  0.1458  0.1466 -0.1191
    2VAL     CB 2947   2.245   4.111   1.580 -0.4286 -0.3467 -0.1217
    2VAL    CG1 2948   2.280   4.244   1.513 -0.1284 -0.3858 -0.0448
    2VAL    CG2 2949   2.343   3.996   1.554  0.1511  0.1949 -0.3477
    2VAL      C 2950   2.083   4.081   1.770  0.1049  0.2641 -0.0535
    2VAL      O 2951   1.977   4.142   1.776 -0.2669 -0.3861  0.0322
    3VAL      N 2952   2.097   3.958   1.818  0.3871  0.4333  0.3079
    3VAL      H 2953   2.180   3.903   1.811 -0.1865 -0.5994  1.2031
    3VAL     CA 2954   1.972   3.883   1.842  0.6177 -0.0911 -0.1164
    3VAL     CB 2955   1.941   3.766   1.748 -0.5389 -0.3873  0.6205
    3VAL    CG1 2956   1.901   3.819   1.610 -0.7530 -0.1248  0.7821
    3VAL    CG2 2957   2.063   3.674   1.747  0.0073  0.3342  0.4418
    3VAL      C 2958   1.940   3.835   1.984 -0.1007 -0.5123 -0.4143
    3VAL      O 2959   2.030   3.786   2.053 -0.1015  0.2968  0.1772
    4VAL      N 2960   1.814   3.851   2.023  0.0595 -0.0380 -0.0752
    4VAL      H 2961   1.749   3.892   1.959 -1.6034 -0.7719  1.0872
    4VAL     CA 2962   1.744   3.800   2.141  0.1831 -0.1778 -0.0624
    4VAL     CB 2963   1.598   3.836   2.111  0.2782  0.3548  0.1099
    4VAL    CG1 2964   1.587   3.989   2.114 -0.1962  0.3280 -0.1913
    4VAL    CG2 2965   1.540   3.776   1.983  0.6822  0.0154  0.0839
    4VAL      C 2966   1.763   3.658   2.196  0.2046 -0.2896 -0.3616
    4VAL      O 2967   1.663   3.588   2.214 -0.1762  0.1848 -0.6151
    5THR      N 2968   1.887   3.610   2.202  0.2723 -0.1224 -0.4446
    5THR      H 2969   1.967   3.648   2.155  0.5879 -1.9647 -1.4928
    5THR     CA 2970   1.915   3.477   2.257 -0.3005 -0.0914 -0.0692
    5THR     CB 2971   2.053   3.434   2.205  0.0381  0.5656  0.2697
    5THR    OG1 2972   2.150   3.528   2.252  0.0772  0.4197  0.4780
    5THR    HG1 2973   2.241   3.491   2.231 -0.1163  0.0365  0.3197
    5THR    CG2 2974   2.055   3.410   2.054 -0.1848  0.3384  0.3023
    5THR      C 2975   1.918   3.462   2.410  0.6218  0.0044 -0.0708
    5THR      O 2976   1.939   3.356   2.468  0.2460 -0.0247  0.0089
    6ILE      N 2977   1.929   3.574   2.481  0.3510 -0.0117 -0.0054
    6ILE      H 2978   1.955   3.658   2.435  1.4547  0.3674  1.2421
    6ILE     CA 2979   1.905   3.600   2.623 -0.3297 -0.2001 -0.0800
    6ILE     CB 2980   1.758   3.631   2.652 -0.2322 -0.0622  0.2773
    6ILE    CG1 2981   1.658   3.524   2.606  0.1415 -0.3473  0.1198
    6ILE    CG2 2982   1.716   3.766   2.594  0.1007 -0.3091 -0.5466
    6ILE     CD 2983   1.643   3.404   2.699 -0.3203 -0.1457  0.3075
    6ILE      C 2984   1.974   3.529   2.740  0.1148  0.2307 -0.0775
    6ILE      O 2985   1.995   3.586   2.847  0.3575 -0.5790  0.3084
    7LEU      N 2986   2.040   3.417   2.712 -0.0534  0.1659 -0.2133
    7LEU      H 2987   2.018   3.361   2.632 -0.7994  1.8410 -1.2459
    7LEU     CA 2988   2.096   3.331   2.817  0.1247  0.6201  0.0685
    7LEU     CB 2989   2.020   3.199   2.804  0.2432  0.5367  0.2259
    7LEU     CG 2990   1.891   3.191   2.886  0.3740 -0.0661  0.3826
    7LEU    CD1 2991   1.804   3.073   2.842  1.0444 -0.4196 -0.0026
    7LEU    CD2 2992   1.940   3.173   3.030  0.0664 -0.5744  0.4236
    7LEU      C 2993   2.244   3.293   2.820  0.0146  0.1885  0.1348
    7LEU      O 2994   2.309   3.325   2.920  1.0052  0.2207 -0.5097
    8LEU      N 2995   2.298   3.240   2.710 -0.3187 -0.6901  0.3871
    8LEU      H 2996   2.249   3.193   2.637  1.0392 -1.1456 -0.2527
    8LEU     CA 2997   2.440   3.203   2.712 -0.2525 -0.4500  0.0289
    8LEU     CB 2998   2.463   3.054   2.691  0.6220 -0.2577 -0.4369
    8LEU     CG 2999   2.439   2.972   2.818  0.2251  0.0351 -0.3215
    8LEU    CD1 3000   2.365   2.844   2.779 -0.1759  0.1692 -0.0046
    8LEU    CD2 3001   2.572   2.932   2.882  0.1714 -0.0458 -0.2611
    8LEU      C 3002   2.525   3.279   2.609 -0.1535 -0.5750  0.0189
    8LEU      O 3003   2.600   3.373   2.635 -0.6205 -0.1618 -0.1262
    9GLU      N 3004   2.500   3.230   2.488 -0.6000  0.3151 -0.2518
    9GLU      H 3005   2.403   3.224   2.464 -0.5839  0.0935 -0.2652
    9GLU     CA 3006   2.581   3.276   2.374  0.2087  0.3730  0.3422
    9GLU     CB 3007   2.642   3.152   2.309 -0.3400  0.4839 -0.3923
    9GLU     CG 3008   2.738   3.172   2.192  0.1133 -0.3161 -0.1691
    9GLU     CD 3009   2.858   3.255   2.238 -0.0671  0.1293 -0.4868
    9GLU    OE1 3010   2.962   3.192   2.267 -0.0894  0.0052 -0.6734
    9GLU    OE2 3011   2.858   3.379   2.231 -0.0864  0.1655  0.0637
    9GLU      C 3012   2.490   3.347   2.274 -0.4725 -0.5906  0.2719
    9GLU      O 3013   2.368   3.337   2.263 -0.4817 -0.2351  0.0506
   10GLU      N 3014   2.560   3.415   2.184 -0.5546 -0.6642  0.1523
   10GLU      H 3015   2.659   3.410   2.171 -0.7026  0.0372 -1.5721
   10GLU     CA 3016   2.490   3.466   2.065  0.0685  0.1365  0.1206
   10GLU     CB 3017   2.487   3.619   2.066 -0.2086  0.1312  0.3069
   10GLU     CG 3018   2.363   3.681   2.000 -0.1344 -0.0247  0.0177
   10GLU     CD 3019   2.379   3.831   1.975  0.1192 -0.0734 -0.1168
   10GLU    OE1 3020   2.364   3.867   1.856 -0.1588 -0.0470 -0.0749
   10GLU    OE2 3021   2.389   3.912   2.070  0.1642 -0.0493 -0.1424
   10GLU      C 3022   2.558   3.419   1.937 -0.7595 -0.6221 -0.0509
   10GLU     O1 3023   2.497   3.429   1.828  0.1801  0.0588 -0.5322
   10GLU     O2 3024   2.667   3.359   1.942 -0.3286  0.1011 -0.5751
   11SOL     OW 3025   1.381   7.838   4.461 -0.0243 -0.4636  0.1194
   11SOL    HW1 3026   1.465   7.787   4.441 -0.0336 -1.8456  3.0299
   11SOL    HW2 3027   1.301   7.783   4.437 -0.0509 -0.7421  0.8260
   12SOL     OW 3028   6.032   7.692   1.858  0.0105  0.5819 -0.1964
   12SOL    HW1 3029   5.956   7.751   1.830  0.6963  1.8641  0.5299
   12SOL    HW2 3030   6.117   7.743   1.852  0.8010 -0.7348 -0.6823
   13SOL     OW 3031   2.447   1.836   0.540  0.2892  0.6208  0.1063
   13SOL    HW1 3032   2.439   1.850   0.638  0.2204  1.0409  0.0424
   13SOL    HW2 3033   2.356   1.830   0.499  0.3103 -0.6660  0.2184
   14SOL     OW 3034   2.217   0.679   3.503 -0.3570 -0.0578 -0.1103
   14SOL    HW1 3035   2.303   0.725   3.482 -0.3371  0.3720  0.8682
   14SOL    HW2 3036   2.142   0.745   3.503 -0.7803 -0.4971 -1.3730
   15SOL     OW 3037   1.701   7.655   2.641  0.0035 -0.4688  0.3077
   15SOL    HW1 3038   1.718   7.704   2.555  0.3858 -0.3121  0.4725
   15SOL    HW2 3039   1.734   7.561   2.633  0.9789 -0.1631  0.6313
   16SOL     OW 3040   3.348   2.517   6.506  0.3574  0.1010 -0.1339
   16SOL    HW1 3041   3.343   2.612   6.474  1.6108  0.4192  0.5274
   16SOL    HW2 3042   3.339   2.515   6.605  0.3688 -0.4809 -0.1416
   17SOL     OW 3043   7.970   6.627   6.576  0.6385 -0.3018 -0.1811
   17SOL    HW1 3044   8.034   6.691   6.619 -0.4289  0.8768 -0.2823
   17SOL    HW2 3045   7.920   6.674   6.503  0.6371 -1.5885 -1.0383
   18SOL     OW 3046   1.361   8.038   0.528  0.1790 -0.2277 -0.3431
   18SOL    HW1 3047   1.406   7.965   0.478 -1.6596 -1.2847 -0.5676
   18SOL    HW2 3048   1.382   8.126   0.485 -1.5413 -1.1002 -3.2696
   19SOL     OW 3049   3.652   1.307   6.551 -0.2173 -0.4787 -0.1553
   19SOL    HW1 3050   3.706   1.376   6.598  0.1300 -1.1544  0.4476
   19SOL    HW2 3051   3.702   1.220   6.549 -0.7939 -0.8136 -0.5942
   20SOL     OW 3052   0.668   0.497   3.009 -0.4196  0.2207 -0.1780
   20SOL    HW1 3053   0.683   0.402   3.037  0.3776  0.4469  0.1973
   20SOL    HW2 3054   0.737   0.555   3.052 -0.5987  0.8997 -0.7987
   21SOL     OW 3055   1.330   1.421   0.522 -0.7064 -0.0925 -0.2380
   21SOL    HW1 3056   1.276   1.390   0.444 -0.2690 -1.0160 -0.1865
   21SOL    HW2 3057   1.424   1.388   0.513 -0.3494  0.7938  0.0926
   22SOL     OW 3058   1.458   1.362   1.088 -0.3068  0.0653  0.5241
   22SOL    HW1 3059   1.440   1.414   1.171 -0.5858  1.1405 -0.1992
   22SOL    HW2 3060   1.399   1.394   1.015 -0.2609 -1.0633 -0.0279
   23SOL     OW 3061   0.034   1.491   3.595 -0.3531  0.0194  0.5566
   23SOL    HW1 3062   0.105   1.508   3.662  1.2210  0.6668 -1.1780
   23SOL    HW2 3063   0.021   1.573   3.539 -1.6146 -0.4934  0.0665
   24SOL     OW 3064   0.723   0.800   1.966  0.2339 -0.2154  0.4628
   24SOL    HW1 3065   0.739   0.868   1.894  1.2650  0.5203  1.3644
   24SOL    HW2 3066   0.665   0.839   2.037  1.5151  0.0274  1.3969
   25SOL     OW 3067   7.418   3.094   7.380  0.2755  0.5376  0.0895
   25SOL    HW1 3068   7.333   3.049   7.351  0.7181 -0.6380  0.5375
   25SOL    HW2 3069   7.496   3.048   7.336  0.8284 -0.0483  1.6078
   26SOL     OW 3070   1.921   0.617   2.742 -0.0041  0.2444 -0.1512
   26SOL    HW1 3071   1.855   0.601   2.815 -0.5966 -0.7045 -0.8720
   26SOL    HW2 3072   1.908   0.709   2.705 -0.8016  0.1355 -0.1566
   27SOL     OW 3073   2.174   7.526   7.733 -0.2426  0.1467 -0.1425
   27SOL    HW1 3074   2.232   7.599   7.769  0.5587 -0.2018 -0.6952
   27SOL    HW2 3075   2.228   7.442   7.722 -1.7808 -1.5048  3.3831
   28SOL     OW 3076   8.045   7.655   1.438  0.5661 -0.6694 -0.8024
   28SOL    HW1 3077   8.064   7.752   1.431  0.0069 -0.4902 -0.0127
   28SOL    HW2 3078   8.090   7.618   1.519  0.2639 -0.9318 -0.7515
   29SOL     OW 3079   1.581   5.766   2.244 -0.2517  0.0936 -0.1534
   29SOL    HW1 3080   1.551   5.716   2.164 -1.6791  0.6515  0.0019
   29SOL    HW2 3081   1.570   5.864   2.228 -0.6608  0.2067  0.7467
   30SOL     OW 3082   0.971   2.128   7.854  0.0392  0.0201 -0.0002
   30SOL    HW1 3083   1.036   2.119   7.930  1.3377 -0.0809 -1.0766
   30SOL    HW2 3084   0.992   2.059   7.785 -0.5960  0.6343 -0.8185
   31SOL     OW 3085   0.784   6.078   0.520  0.5026 -0.5468  0.1441
   31SOL    HW1 3086   0.839   5.998   0.493  0.2947 -0.4724 -0.5134
   31SOL    HW2 3087   0.758   6.130   0.439  2.0189  1.1221  0.6788
   32SOL     OW 3088   1.049   0.501   7.875  0.3328  0.3272  0.0853
   32SOL    HW1 3089   1.039   0.483   7.973  1.1247 -0.2173  0.0765
   32SOL    HW2 3090   1.144   0.483   7.848  0.5066  1.9481 -0.4799
   33SOL     OW 3091   1.236   1.224   3.250 -0.4805 -0.3789 -0.1135
   33SOL    HW1 3092   1.335   1.208   3.245 -0.4745 -0.1930 -0.6923
   33SOL    HW2 3093   1.196   1.205   3.160 -0.7709  0.9048 -0.2642
   34SOL     OW 3094   1.092   0.345   1.244 -0.0315 -0.6474 -0.1868
   34SOL    HW1 3095   1.056   0.384   1.159  0.9271  3.4887  1.0716
   34SOL    HW2 3096   1.178   0.391   1.268  0.5286 -2.7405  2.3081
   35SOL     OW 3097   2.833   7.028   2.038 -0.1758 -0.0519  0.1454
   35SOL    HW1 3098   2.790   7.019   2.128 -1.1862 -1.0867 -0.4146
   35SOL    HW2 3099   2.932   7.025   2.047 -0.2431 -3.5625  0.9460
   36SOL     OW 3100   7.574   0.576   1.206  0.1694  0.1939 -0.2480
   36SOL    HW1 3101   7.475   0.584   1.196  0.1403 -0.8452 -0.9812
   36SOL    HW2 3102   7.607   0.642   1.274 -0.9986  0.6489 -0.1129
   37SOL     OW 3103   1.877   7.680   1.146  0.8869  0.5945  0.1122
   37SOL    HW1 3104   1.949   7.720   1.203  0.9520  0.5378  0.0704
   37SOL    HW2 3105   1.904   7.684   1.050  0.9282  0.3841  0.1133
   38SOL     OW 3106   1.122   0.368   3.845  0.4018  0.0071  0.1812
   38SOL    HW1 3107   1.146   0.274   3.821  0.2860 -0.1712  0.7593
   38SOL    HW2 3108   1.137   0.427   3.765  2.1686 -0.1910  0.3214
   39SOL     OW 3109   0.459   0.330   3.993  0.1646  0.1890  0.5590
   39SOL    HW1 3110   0.371   0.376   3.976  1.6193  2.5877 -1.2382
   39SOL    HW2 3111   0.443   0.234   4.012 -2.8509  0.5163  0.2188
   40SOL     OW 3112   2.020   2.440   7.521 -0.6591 -0.2991 -0.4894
   40SOL    HW1 3113   2.035   2.481   7.611 -1.8475  0.2024 -0.5089
   40SOL    HW2 3114   1.958   2.497   7.468  1.5866  0.4963 -2.4126
   41SOL     OW 3115   1.402   7.922   2.608  0.1206 -0.1433 -0.1772
   41SOL    HW1 3116   1.404   8.010   2.656 -0.4710 -0.7985  1.1040
   41SOL    HW2 3117   1.468   7.923   2.534  1.2954  0.8160  0.8440
   42SOL     OW 3118   2.819   7.981   0.473  0.2601  0.3337  0.5998
   42SOL    HW1 3119   2.791   8.014   0.383  0.6511 -1.9336 -0.4099
   42SOL    HW2 3120   2.917   7.963   0.473  0.2158  0.0452  1.3962
   43SOL     OW 3121   0.422   1.296   7.461 -0.2803  0.1335  0.5582
   43SOL    HW1 3122   0.414   1.266   7.366  0.2243 -0.8551  0.8206
   43SOL    HW2 3123   0.441   1.394   7.464  0.7919 -0.0358 -0.3880
   44SOL     OW 3124   7.634   6.559   2.074  0.2861 -0.3255  0.5154
   44SOL    HW1 3125   7.572   6.625   2.116  0.5248  0.3274 -0.1251
   44SOL    HW2 3126   7.624   6.563   1.975 -0.2878 -1.8616  0.4891
   45SOL     OW 3127   3.117   0.087   2.480  0.3566  0.3080  0.0243
   45SOL    HW1 3128   3.216   0.099   2.489  0.6533  0.1279 -2.2497
   45SOL    HW2 3129   3.074   0.087   2.570  2.5107 -0.4178  1.1106
   46SOL     OW 3130   0.643   0.817   2.679  0.0735  0.0211 -0.1630
   46SOL    HW1 3131   0.689   0.840   2.764  1.2460  1.7552 -1.2002
   46SOL    HW2 3132   0.575   0.888   2.659 -1.6668 -1.4450  0.3191
   47SOL     OW 3133   0.940   6.937   7.511 -0.1057 -0.0410  0.1403
   47SOL    HW1 3134   0.989   7.012   7.557  1.4378 -0.2229 -1.1158
   47SOL    HW2 3135   1.006   6.867   7.483 -1.2431 -0.8037 -0.7041
   48SOL     OW 3136   0.080   2.361   2.858  0.1880 -0.6308  0.6257
   48SOL    HW1 3137  -0.002   2.392   2.906 -0.4874 -2.2512  0.5905
   48SOL    HW2 3138   0.054   2.317   2.772  1.1748 -0.4050  0.1892
   49SOL     OW 3139   0.660   2.118   7.940 -0.4441  0.2721 -0.0192
   49SOL    HW1 3140   0.600   2.090   8.015  1.7044  0.6708  1.9904
   49SOL    HW2 3141   0.754   2.090   7.961  0.1600 -0.1684 -2.9277
   50SOL     OW 3142   1.232   5.959   2.647  0.1409  0.3679  0.2972
   50SOL    HW1 3143   1.327   5.954   2.618  0.0007  1.1731 -0.3485
   50SOL    HW2 3144   1.172   5.943   2.568 -0.2533  0.4873  0.5704
   51SOL     OW 3145   2.871   0.415   3.590 -0.3348 -0.1646  0.1499
   51SOL    HW1 3146   2.785   0.398   3.543  0.2666  0.6941 -1.3305
   51SOL    HW2 3147   2.880   0.512   3.609 -0.5157 -0.4718  2.0296
   52SOL     OW 3148   0.158   7.264   1.482  0.3771 -0.0108 -0.0043
   52SOL    HW1 3149   0.136   7.172   1.450  0.9542  0.2246 -1.1550
   52SOL    HW2 3150   0.252   7.266   1.518  0.3105  0.0902  0.1648
   53SOL     OW 3151   2.290   0.806   1.825  0.2016 -0.2390  0.1659
   53SOL    HW1 3152   2.213   0.797   1.762  1.0635 -0.4265 -0.8935
   53SOL    HW2 3153   2.327   0.899   1.820  0.8792 -0.5231 -0.3605
   54SOL     OW 3154   1.170   0.651   2.077  0.0363 -0.1267 -0.6469
   54SOL    HW1 3155   1.193   0.746   2.100  1.7551 -0.7932  0.6580
   54SOL    HW2 3156   1.125   0.608   2.155  0.2491 -0.6752 -0.8208
   55SOL     OW 3157   3.888   0.737   2.375  0.2204 -0.0636 -0.6292
   55SOL    HW1 3158   3.867   0.688   2.290  0.8795 -2.0064  0.2554
   55SOL    HW2 3159   3.985   0.724   2.397  0.2211  1.0163  0.0582
   56SOL     OW 3160   3.125   1.701   3.575  0.0587  0.1554 -0.3314
   56SOL    HW1 3161   3.077   1.788   3.576  0.3829  0.3761 -1.5972
   56SOL    HW2 3162   3.085   1.639   3.643  0.2229  1.4786  1.0272
   57SOL     OW 3163   1.801   0.769   0.108 -0.1797 -0.3007  0.8503
   57SOL    HW1 3164   1.771   0.864   0.115  0.6783 -0.0638  1.4798
   57SOL    HW2 3165   1.721   0.709   0.109 -0.8312  0.4708 -1.2203
   58SOL     OW 3166   1.254   7.318   3.468  0.4555  0.1900 -0.5008
   58SOL    HW1 3167   1.242   7.416   3.453 -0.2137  0.1676 -0.1417
   58SOL    HW2 3168   1.218   7.267   3.391 -1.7753  0.1279  0.5197
   59SOL     OW 3169   1.601   3.235   0.307  0.1481 -0.4994  0.1763
   59SOL    HW1 3170   1.565   3.249   0.215  0.2165  0.2839  0.2651
   59SOL    HW2 3171   1.525   3.229   0.372  0.1246 -0.2001  0.1797
   60SOL     OW 3172   1.454   0.695   7.454  0.4663  0.1760  0.2154
   60SOL    HW1 3173   1.427   0.631   7.382  2.3774 -0.6550  0.1786
   60SOL    HW2 3174   1.377   0.710   7.516 -0.4779 -0.9729 -0.6285
   61SOL     OW 3175   1.306   1.808   1.805  0.4280  0.0096  0.5540
   61SOL    HW1 3176   1.222   1.862   1.793  0.4930 -0.2764 -1.4964
   61SOL    HW2 3177   1.312   1.776   1.899 -2.4882 -1.1134  0.4516
   62SOL     OW 3178   2.324   7.697   1.587  0.2567  0.0397 -0.0551
   62SOL    HW1 3179   2.303   7.794   1.597  1.9817  0.5075 -0.7531
   62SOL    HW2 3180   2.238   7.645   1.583 -0.6832  1.5033  0.4441
   63SOL     OW 3181   0.397   7.949   0.050 -0.7102 -0.0560  0.3936
   63SOL    HW1 3182   0.324   7.895   0.093 -1.1738 -0.2917 -0.6527
   63SOL    HW2 3183   0.476   7.890   0.033 -1.3416 -0.5180 -1.0580
   64SOL     OW 3184   0.149   0.507   1.113 -0.0750  0.1389  0.3306
   64SOL    HW1 3185   0.189   0.416   1.115  0.1984  0.2500  0.0567
   64SOL    HW2 3186   0.057   0.504   1.151 -0.1729 -0.3043  0.0651
   65SOL     OW 3187   0.601   7.158   3.061 -0.1443  0.1303  0.1425
   65SOL    HW1 3188   0.581   7.235   3.122  0.6240  1.0806 -0.7446
   65SOL    HW2 3189   0.698   7.160   3.037 -0.4521 -0.1311 -1.1937
   66SOL     OW 3190   3.075   4.999   1.116 -0.3800  0.0084 -0.5006
   66SOL    HW1 3191   3.065   4.988   1.017  0.9663 -1.9289 -0.4529
   66SOL    HW2 3192   3.063   4.911   1.161  0.9944  0.4856  0.8866
   67SOL     OW 3193   0.626   6.995   1.474 -0.0958  0.3102 -0.5665
   67SOL    HW1 3194   0.710   6.953   1.441  0.3986  1.6055 -1.0064
   67SOL    HW2 3195   0.589   6.940   1.549  1.1649 -0.2478 -0.3223
   68SOL     OW 3196   2.280   0.097   1.874 -0.2708  0.2314 -0.4881
   68SOL    HW1 3197   2.335   0.121   1.794  0.1083  0.1555 -0.2525
   68SOL    HW2 3198   2.327   0.128   1.957  1.1745 -2.8694  0.0007
   69SOL     OW 3199   1.648   0.244   7.625  0.1404  0.0777 -0.4162
   69SOL    HW1 3200   1.688   0.180   7.691  0.3088 -0.0288 -0.6208
   69SOL    HW2 3201   1.664   0.338   7.657 -2.2517  0.0331  1.1712
   70SOL     OW 3202   7.545   5.826   0.218 -0.7035  0.3919  0.3070
   70SOL    HW1 3203   7.488   5.895   0.173 -0.7069  0.9975  1.2142
   70SOL    HW2 3204   7.538   5.836   0.317  2.8301  2.1135  0.5329
   71SOL     OW 3205   1.824   7.061   2.115  0.0173 -0.3702 -0.1034
   71SOL    HW1 3206   1.916   7.097   2.102  0.3380 -0.8443  0.7423
   71SOL    HW2 3207   1.789   7.090   2.203  0.2517 -2.0027  0.5598
   72SOL     OW 3208   2.607   0.862   0.884 -0.0892  0.1885  0.2961
   72SOL    HW1 3209   2.675   0.866   0.811  0.7703 -1.5463  0.9452
   72SOL    HW2 3210   2.652   0.874   0.972 -0.9134  0.8545  0.6420
   73SOL     OW 3211   7.122   0.204   7.423  0.5624 -0.0609  0.2531
   73SOL    HW1 3212   7.103   0.108   7.443 -0.4592  0.4922  2.2231
   73SOL    HW2 3213   7.038   0.248   7.391  0.9025  0.2942 -0.1555
   74SOL     OW 3214   0.832   1.099   1.377 -0.1873 -0.2142 -0.0757
   74SOL    HW1 3215   0.913   1.132   1.329 -1.2969  0.2877 -1.6845
   74SOL    HW2 3216   0.793   1.173   1.432  0.3042 -0.3984  0.5361
   75SOL     OW 3217   7.158   7.218   0.980  0.1800 -0.3437  0.2759
   75SOL    HW1 3218   7.098   7.297   0.995 -0.5131 -0.5626 -1.1373
   75SOL    HW2 3219   7.127   7.142   1.037  0.5442  0.2286  1.2692
   76SOL     OW 3220   2.591   7.006   0.666 -0.0740 -0.2462 -0.0797
   76SOL    HW1 3221   2.581   6.944   0.743 -0.0216 -0.2071 -0.0407
   76SOL    HW2 3222   2.653   6.966   0.598 -0.4074 -0.4408 -0.2710
   77SOL     OW 3223   1.691   7.900   8.020  0.4538 -0.1777  0.0373
   77SOL    HW1 3224   1.720   7.988   8.059 -0.6347 -0.0163  0.5184
   77SOL    HW2 3225   1.759   7.870   7.953  1.7591  0.1339  1.1683
   78SOL     OW 3226   1.096   1.620   1.628 -0.0580  0.1017  0.5068
   78SOL    HW1 3227   1.137   1.534   1.657  0.7249 -0.0250 -0.8697
   78SOL    HW2 3228   1.117   1.691   1.695 -0.1661 -0.6264  1.3303
   79SOL     OW 3229   1.729   0.097   8.077  0.7563  0.1272 -0.5700
   79SOL    HW1 3230   1.640   0.114   8.119  0.7401  0.7725 -0.8670
   79SOL    HW2 3231   1.801   0.110   8.145  0.7717  1.7274 -0.8669
   80SOL     OW 3232   1.542   0.761   6.547 -0.5585 -0.5638 -0.0545
   80SOL    HW1 3233   1.641   0.755   6.558 -0.3468  0.8176 -0.9770
   80SOL    HW2 3234   1.498   0.755   6.636  0.2869 -1.9424  0.3015
   81SOL     OW 3235   2.330   7.454   0.411  0.0812 -0.0831  0.1369
   81SOL    HW1 3236   2.355   7.423   0.502 -2.3952 -0.1414  0.8910
   81SOL    HW2 3237   2.353   7.551   0.401 -0.2705  0.1119  1.1230
   82SOL     OW 3238   1.147   0.207   1.778 -0.1831  0.5798 -0.6747
   82SOL    HW1 3239   1.057   0.165   1.787 -1.2429  2.6835 -0.8685
   82SOL    HW2 3240   1.181   0.232   1.869 -1.0019  2.1195 -0.7650
   83SOL     OW 3241   1.826   7.657   0.483  0.1154 -0.3136 -0.4758
   83SOL    HW1 3242   1.804   7.641   0.579 -0.0368 -0.7792 -0.5895
   83SOL    HW2 3243   1.923   7.636   0.467  0.0525 -0.5764 -0.5044
   84SOL     OW 3244   1.637   7.356   2.258  0.2765  0.4539  0.0188
   84SOL    HW1 3245   1.642   7.258   2.275  0.4615  0.2020 -1.4043
   84SOL    HW2 3246   1.541   7.385   2.255  0.2243  0.5024  1.2782
   85SOL     OW 3247   7.857   1.962   0.386  0.4803  0.6606  0.1308
   85SOL    HW1 3248   7.842   1.869   0.418  0.1205  0.7813  0.3230
   85SOL    HW2 3249   7.897   1.960   0.295  0.2565  0.3184  0.0383
   86SOL     OW 3250   1.517   0.876   1.194 -0.3141 -0.3586 -0.2390
   86SOL    HW1 3251   1.596   0.837   1.240 -0.4803 -1.2088 -0.6664
   86SOL    HW2 3252   1.441   0.884   1.258 -0.0208  0.0693  0.0635
   87SOL     OW 3253   1.403   0.654   1.396 -0.1986 -0.2224 -0.8720
   87SOL    HW1 3254   1.346   0.719   1.445 -0.2653 -1.0807  0.2542
   87SOL    HW2 3255   1.490   0.643   1.445 -0.8005 -2.1079 -0.1353
   88SOL     OW 3256   0.697   0.405   7.922  0.2653  0.0486  0.2080
   88SOL    HW1 3257   0.675   0.397   8.020  0.6606  0.3547  0.3251
   88SOL    HW2 3258   0.703   0.502   7.898  1.0488 -0.0306  0.0754
   89SOL     OW 3259   3.414   1.880   1.557  0.9520 -0.0392  0.2784
   89SOL    HW1 3260   3.500   1.830   1.562  0.6325 -0.6408 -0.1072
   89SOL    HW2 3261   3.343   1.821   1.518  0.1771  0.2034  1.2794
   90SOL     OW 3262   7.606   6.675   0.402  0.1572  0.4887 -0.3544
   90SOL    HW1 3263   7.525   6.719   0.441 -0.7061 -1.7900  0.6064
   90SOL    HW2 3264   7.681   6.741   0.399 -1.4264  2.4147 -0.4213
   91SOL     OW 3265   1.016   1.047   7.758 -0.2986  0.6097 -0.1047
   91SOL    HW1 3266   0.955   0.977   7.795  0.2125 -0.2251 -0.8075
   91SOL    HW2 3267   1.035   1.116   7.829 -2.3268  1.0983  0.0171
   92SOL     OW 3268   0.857   1.162   2.381  0.4268  0.2365 -0.5029
   92SOL    HW1 3269   0.864   1.255   2.418  0.6601  0.7762 -1.8360
   92SOL    HW2 3270   0.930   1.106   2.419  0.7813  0.8269 -0.2957
   93SOL     OW 3271   1.154   6.372   2.539  0.1500 -0.1775 -0.1706
   93SOL    HW1 3272   1.117   6.464   2.551  0.2537 -0.0456 -0.7972
   93SOL    HW2 3273   1.090   6.318   2.484  0.6993 -0.0643 -0.9321
   94SOL     OW 3274   2.383   1.631   1.261  0.5511 -0.5223  0.0553
   94SOL    HW1 3275   2.391   1.555   1.196 -0.0224 -0.3953 -0.1661
   94SOL    HW2 3276   2.373   1.594   1.353  4.0129 -0.7336  0.4760
   95SOL     OW 3277   2.710   1.667   2.058  0.2168  0.1058  0.7121
   95SOL    HW1 3278   2.709   1.764   2.079  0.7597  0.0684  0.9289
   95SOL    HW2 3279   2.742   1.616   2.137 -0.6906 -0.3119  0.8240
   96SOL     OW 3280   0.591   0.483   1.963 -0.1647 -0.2664  0.0792
   96SOL    HW1 3281   0.583   0.539   1.881  0.1030  0.7795  0.7452
   96SOL    HW2 3282   0.519   0.508   2.028 -0.0597 -0.7173  0.3790
   97SOL     OW 3283   2.097   0.561   2.527  0.0394  0.1524  0.1953
   97SOL    HW1 3284   2.033   0.577   2.602 -0.5405  1.7454 -0.5864
   97SOL    HW2 3285   2.184   0.529   2.564 -0.4684  0.1814  1.4800
   98SOL     OW 3286   7.387   1.599   2.161 -0.2099 -0.1615 -0.2426
   98SOL    HW1 3287   7.292   1.569   2.160 -0.0691 -0.6384 -1.5764
   98SOL    HW2 3288   7.404   1.654   2.242 -1.1935 -1.4074  0.8522
   99SOL     OW 3289   8.065   0.152   2.105 -0.2577 -0.3529 -0.4258
   99SOL    HW1 3290   8.013   0.231   2.072 -0.9690 -0.3444  0.6791
   99SOL    HW2 3291   8.016   0.068   2.081 -0.4548 -0.3725  0.0377
  100SOL     OW 3292   1.880   4.920   7.743 -0.3177 -0.1857  0.6669
  100SOL    HW1 3293   1.964   4.965   7.714 -1.5557  1.3387 -0.7120
  100SOL    HW2 3294   1.864   4.839   7.687 -2.1861  2.2036 -2.6063
  101SOL     OW 3295   1.671   1.757   0.511 -0.0603  0.3828 -0.4688
  101SOL    HW1 3296   1.703   1.836   0.458  1.8468 -0.9109 -1.3719
  101SOL    HW2 3297   1.745   1.691   0.519 -1.2978 -0.8868  1.1520
  102SOL     OW 3298   6.329   0.224   2.704  0.2138  0.2627  0.2378
  102SOL    HW1 3299   6.299   0.142   2.654 -0.1459  0.9012 -0.6163
  102SOL    HW2 3300   6.359   0.293   2.639 -0.1703  1.0790  0.9108
  103SOL     OW 3301   7.968   0.436   1.455 -0.0349  0.2388  0.0799
  103SOL    HW1 3302   7.947   0.340   1.471 -0.4367  0.4837  1.0553
  103SOL    HW2 3303   7.994   0.480   1.541  1.3111  0.7320 -0.5521
  104SOL     OW 3304   1.438   1.599   0.915 -0.1968  0.4258 -0.1652
  104SOL    HW1 3305   1.347   1.574   0.882 -0.1533  0.8035 -0.5858
  104SOL    HW2 3306   1.502   1.601   0.839  0.0772  0.5528  0.0645
  105SOL     OW 3307   7.401   1.723   0.538  0.3444 -0.1652 -0.0726
  105SOL    HW1 3308   7.318   1.723   0.594 -1.0939 -2.9599 -1.9798
  105SOL    HW2 3309   7.447   1.635   0.546  1.1949  0.0875 -1.7173
  106SOL     OW 3310   2.061   2.128   0.266 -0.1024  0.0952 -0.3573
  106SOL    HW1 3311   2.030   2.084   0.350  0.5712  1.2016  0.5131
  106SOL    HW2 3312   1.988   2.186   0.230  0.5823  2.1241  1.2814
  107SOL     OW 3313   1.672   1.043   2.406 -0.3741  0.1904 -0.1862
  107SOL    HW1 3314   1.673   1.142   2.394 -0.2882  0.4082  1.4070
  107SOL    HW2 3315   1.577   1.012   2.418 -0.3347  0.2102  0.1966
  108SOL     OW 3316   2.149   6.807   1.928 -0.2485 -0.3697 -0.1931
  108SOL    HW1 3317   2.135   6.905   1.913  0.6520 -0.4362 -1.7887
  108SOL    HW2 3318   2.146   6.760   1.840  2.3031 -1.3423  0.1395
  109SOL     OW 3319   0.525   0.253   3.732  0.1144  0.1909  0.1673
  109SOL    HW1 3320   0.522   0.280   3.828  2.1844  0.8602  0.0917
  109SOL    HW2 3321   0.596   0.183   3.719 -2.7622 -2.9353 -0.2592
  110SOL     OW 3322   2.056   6.833   7.595 -0.4614 -0.4195 -0.1637
  110SOL    HW1 3323   2.040   6.752   7.540  0.2194 -1.1257  0.6513
  110SOL    HW2 3324   1.969   6.869   7.627 -0.8145 -0.3968 -1.1180
  111SOL     OW 3325   2.691   7.595   7.946  0.5302  0.7278  0.2936
  111SOL    HW1 3326   2.726   7.516   7.997  1.9813  1.2097  0.1048
  111SOL    HW2 3327   2.756   7.619   7.874 -0.5476  1.2701 -0.5185
  112SOL     OW 3328   1.421   1.615   7.294 -0.0981 -0.2639 -0.1399
  112SOL    HW1 3329   1.504   1.620   7.239  0.1375 -1.1038  0.1221
  112SOL    HW2 3330   1.446   1.592   7.388 -0.7107 -2.1945 -0.3942
  113SOL     OW 3331   2.159   7.620   6.044  0.0355 -0.1162 -0.5224
  113SOL    HW1 3332   2.099   7.693   6.013 -1.7086 -0.5303  1.5954
  113SOL    HW2 3333   2.241   7.659   6.085 -0.7165  0.6915  0.2667
  114SOL     OW 3334   0.457   6.685   1.496  0.0117  0.1925 -0.4178
  114SOL    HW1 3335   0.370   6.690   1.545  0.1117 -0.0932 -0.2093
  114SOL    HW2 3336   0.440   6.688   1.398 -0.3970 -1.9241 -0.4513
  115SOL     OW 3337   0.902   1.187   2.083 -0.0165  0.0916 -0.2891
  115SOL    HW1 3338   0.944   1.257   2.141  1.6811 -0.9276 -0.2212
  115SOL    HW2 3339   0.868   1.112   2.140 -2.0354  0.8914 -0.3410
  116SOL     OW 3340   2.500   0.319   1.960  0.4055  0.2992 -0.2169
  116SOL    HW1 3341   2.599   0.317   1.978  0.3664  1.0977  0.1445
  116SOL    HW2 3342   2.483   0.366   1.874  0.2855  1.1443  0.2565
  117SOL     OW 3343   6.166   6.716   4.047  0.0926  0.4310  0.4746
  117SOL    HW1 3344   6.154   6.812   4.072  2.6925  0.8188  0.4968
  117SOL    HW2 3345   6.158   6.658   4.129  0.4417  0.8436  0.8028
  118SOL     OW 3346   1.643   0.489   3.858 -0.2320 -0.0205 -0.3581
  118SOL    HW1 3347   1.555   0.516   3.818 -1.8232 -1.3483  1.9907
  118SOL    HW2 3348   1.664   0.395   3.830  0.0218  0.0016 -0.2373
  119SOL     OW 3349   1.656   0.161   3.194 -0.2416  0.2277  0.2180
  119SOL    HW1 3350   1.664   0.087   3.261 -0.1886 -0.3538 -0.4210
  119SOL    HW2 3351   1.561   0.191   3.189 -0.4717 -0.5535 -0.3039
  120SOL     OW 3352   0.590   2.348   1.974 -0.2452 -0.2369 -0.7002
  120SOL    HW1 3353   0.689   2.366   1.973 -0.4511  1.0023 -0.3351
  120SOL    HW2 3354   0.574   2.250   1.978  0.9839 -0.4264 -0.0588
  121SOL     OW 3355   2.058   1.584   2.467  0.6267 -0.1693  1.0665
  121SOL    HW1 3356   2.073   1.554   2.373 -1.0569 -0.6346  0.9022
  121SOL    HW2 3357   2.011   1.673   2.466  1.1620  0.1272  1.4900
  122SOL     OW 3358   1.545   6.062   7.745 -0.2483  0.8085  0.1942
  122SOL    HW1 3359   1.508   6.105   7.826 -0.7371  2.1808 -0.7216
  122SOL    HW2 3360   1.638   6.095   7.728  1.2070 -1.9404  1.9737
  123SOL     OW 3361   0.986   7.795   7.702  0.2641  0.1187 -0.2053
  123SOL    HW1 3362   1.085   7.782   7.712  0.2301  0.5855  0.9736
  123SOL    HW2 3363   0.965   7.833   7.612  1.1138 -0.3638 -0.6156
  124SOL     OW 3364   0.766   2.971   1.085  0.0346  0.0156  0.0492
  124SOL    HW1 3365   0.771   2.872   1.068 -0.6851 -0.4297  2.2289
  124SOL    HW2 3366   0.801   2.991   1.176 -2.4848  1.4025  0.7945
  125SOL     OW 3367   1.614   1.279   0.226 -0.1021  0.6066  0.0481
  125SOL    HW1 3368   1.669   1.199   0.253 -0.3416  0.6108  0.5630
  125SOL    HW2 3369   1.656   1.323   0.147  0.4760  0.4341  0.2535
  126SOL     OW 3370   5.450   7.633   1.777  0.4918 -0.4338  0.5920
  126SOL    HW1 3371   5.542   7.596   1.784  0.6001 -1.3800 -3.3848
  126SOL    HW2 3372   5.386   7.571   1.823  1.4675 -1.6498  0.3666
  127SOL     OW 3373   1.599   1.309   2.816 -0.7626  0.0441  0.1376
  127SOL    HW1 3374   1.591   1.292   2.718 -2.9427 -0.6761  0.3876
  127SOL    HW2 3375   1.577   1.405   2.835 -2.0541 -0.2061  0.0433
  128SOL     OW 3376   3.290   0.281   1.754  0.1996  0.4379  0.0572
  128SOL    HW1 3377   3.311   0.200   1.808 -0.2920  1.2505  1.5206
  128SOL    HW2 3378   3.314   0.265   1.658 -0.9189 -1.8159  0.1052
  129SOL     OW 3379   8.087   4.088   7.825  0.3105  0.1224  0.1008
  129SOL    HW1 3380   8.102   4.172   7.773 -0.3991  0.3061  0.1763
  129SOL    HW2 3381   8.169   4.066   7.877  0.6975  0.4477 -0.3639
  130SOL     OW 3382   0.407   0.578   1.043 -0.2026  0.1514  0.0613
  130SOL    HW1 3383   0.325   0.532   1.075 -1.2090  1.9677  0.2079
  130SOL    HW2 3384   0.404   0.589   0.944  0.2987 -0.5459 -0.0423
  131SOL     OW 3385   1.464   1.876   3.051 -0.0385 -0.3901  0.0243
  131SOL    HW1 3386   1.536   1.835   3.108  0.2381 -1.3131 -0.9548
  131SOL    HW2 3387   1.470   1.839   2.958 -1.8284 -0.5253 -0.0694
  132SOL     OW 3388   1.341   0.418   0.871 -0.1114  0.2931 -0.1943
  132SOL    HW1 3389   1.297   0.329   0.875  0.1781  0.1201 -0.8246
  132SOL    HW2 3390   1.276   0.489   0.899 -1.2411  0.2110 -2.3959
  133SOL     OW 3391   2.582   6.509   3.148 -0.0412 -0.7876 -0.0971
  133SOL    HW1 3392   2.554   6.416   3.124 -1.1012 -0.9313  1.4978
  133SOL    HW2 3393   2.582   6.567   3.066  0.3439 -2.1039 -1.0575
  134SOL     OW 3394   0.534   8.072   0.998  0.7223  0.0391 -0.2907
  134SOL    HW1 3395   0.492   8.102   0.912  1.6459  0.7367 -0.5335
  134SOL    HW2 3396   0.569   8.153   1.047  1.6674 -0.4893 -0.0687
  135SOL     OW 3397   0.217   0.893   1.402 -0.4546  0.0869 -0.2734
  135SOL    HW1 3398   0.188   0.800   1.426 -1.2273  0.6489  1.0935
  135SOL    HW2 3399   0.241   0.943   1.485  0.9691  0.8054 -1.0796
  136SOL     OW 3400   2.409   0.452   0.254 -0.0653 -0.6215  0.3844
  136SOL    HW1 3401   2.476   0.391   0.212  0.0961 -0.8512  0.9603
  136SOL    HW2 3402   2.397   0.427   0.350  1.3598  1.3933  1.1476
  137SOL     OW 3403   7.690   7.713   3.385 -0.5535 -0.1903 -0.7098
  137SOL    HW1 3404   7.605   7.759   3.361  0.4769  1.9210 -0.5275
  137SOL    HW2 3405   7.686   7.685   3.481 -1.1835 -0.5173 -0.8207
  138SOL     OW 3406   1.499   0.755   3.046  0.1371  0.6631 -0.3875
  138SOL    HW1 3407   1.439   0.822   3.090 -0.2636  0.7906 -1.1155
  138SOL    HW2 3408   1.555   0.801   2.977 -1.0726  0.0447 -1.8277
  139SOL     OW 3409   0.505   2.192   1.664  0.2774  0.0062  0.0250
  139SOL    HW1 3410   0.512   2.230   1.572  0.0479  1.0089  0.4092
  139SOL    HW2 3411   0.596   2.184   1.704  0.4422 -1.0764 -0.5288
  140SOL     OW 3412   1.951   3.590   8.017 -0.4406  0.3945  0.7695
  140SOL    HW1 3413   1.948   3.548   8.108  2.8335 -0.5353  0.5546
  140SOL    HW2 3414   1.983   3.685   8.025 -0.6269  0.4736  0.5997
  141SOL     OW 3415   0.951   4.160   0.428  0.2508 -0.2537 -0.6615
  141SOL    HW1 3416   0.996   4.153   0.517 -1.5014 -1.5475  0.1829
  141SOL    HW2 3417   0.969   4.250   0.388  1.9848 -0.0533  0.4685
  142SOL     OW 3418   0.753   1.797   2.208  0.0880  0.3780 -0.6468
  142SOL    HW1 3419   0.734   1.871   2.273  1.6117  1.4818 -1.4081
  142SOL    HW2 3420   0.693   1.720   2.229 -1.7495  1.8793  0.0123
  143SOL     OW 3421   2.352   0.032   0.738  0.0800 -0.1760 -0.0288
  143SOL    HW1 3422   2.268   0.061   0.692 -0.3322 -2.2139 -0.6559
  143SOL    HW2 3423   2.372  -0.063   0.714  1.4517 -0.3834  1.7360
  144SOL     OW 3424   0.194   1.541   0.495  0.2641 -0.5493 -0.2881
  144SOL    HW1 3425   0.104   1.508   0.464 -1.1631  2.0858  0.7339
  144SOL    HW2 3426   0.186   1.578   0.588  1.9884  1.3128 -0.8069
  145SOL     OW 3427   3.021   2.078   8.018 -0.3544  0.1795  0.4061
  145SOL    HW1 3428   3.034   1.994   8.070  1.2720  0.8211  1.1104
  145SOL    HW2 3429   2.924   2.097   8.008 -0.7727  0.3831  3.8260
  146SOL     OW 3430   0.598   7.296   7.432 -0.0319  0.5189 -0.4204
  146SOL    HW1 3431   0.627   7.203   7.412  0.0687  1.1477 -3.9783
  146SOL    HW2 3432   0.671   7.360   7.404 -1.2082  1.7547 -0.7629
  147SOL     OW 3433   1.794   0.911   2.072 -0.3430  0.8503 -0.1051
  147SOL    HW1 3434   1.719   0.854   2.037 -0.2548  1.6684 -1.7044
  147SOL    HW2 3435   1.759   1.001   2.097 -0.1255  0.7902  0.4200
  148SOL     OW 3436   0.513   0.099   8.077  0.2902  0.3802 -0.2282
  148SOL    HW1 3437   0.612   0.106   8.070  0.1943  1.4373 -0.6060
  148SOL    HW2 3438   0.488   0.005   8.101  1.4794  0.4997  1.7043
  149SOL     OW 3439   2.744   1.729   1.157  0.2125 -0.1206  0.5707
  149SOL    HW1 3440   2.657   1.695   1.122  1.1797  0.0021 -2.1896
  149SOL    HW2 3441   2.752   1.827   1.137  0.9965 -0.1395  0.7612
  150SOL     OW 3442   1.193   6.881   2.370 -0.2216  0.4495  0.3428
  150SOL    HW1 3443   1.264   6.817   2.398  0.6510  1.7211  1.1640
  150SOL    HW2 3444   1.187   6.884   2.271  2.0466  1.5116  0.1762
  151SOL     OW 3445   0.817   0.415   1.368  0.2215  0.2284 -0.2495
  151SOL    HW1 3446   0.747   0.431   1.438  0.9276 -0.6775  0.6958
  151SOL    HW2 3447   0.819   0.492   1.304  0.5027  1.7463  1.5239
  152SOL     OW 3448   1.340   4.139   0.404 -0.5648  0.2922 -0.1942
  152SOL    HW1 3449   1.279   4.195   0.348  0.1012 -0.2731 -1.5252
  152SOL    HW2 3450   1.430   4.134   0.361  0.1616  0.3331  1.2534
  153SOL     OW 3451   1.937   1.477   1.040 -0.1235 -0.3735  0.5210
  153SOL    HW1 3452   1.928   1.404   0.972 -1.8508 -0.2564  0.5902
  153SOL    HW2 3453   1.967   1.437   1.127  0.8580 -0.6952  0.0613
  154SOL     OW 3454   0.225   0.483   0.006  0.3050  0.1099  0.2908
  154SOL    HW1 3455   0.131   0.512  -0.010  0.8543  0.5781 -2.5100
  154SOL    HW2 3456   0.234   0.386  -0.015  0.9488  0.6448 -2.2425
  155SOL     OW 3457   0.704   1.306   0.308 -0.3232  0.0221  0.3616
  155SOL    HW1 3458   0.641   1.383   0.302  0.2327  0.5412  0.9278
  155SOL    HW2 3459   0.731   1.292   0.403 -0.3742 -0.8485  0.2594
  156SOL     OW 3460   7.756   7.749   1.712 -0.9750 -0.6144 -0.0590
  156SOL    HW1 3461   7.794   7.667   1.668 -1.1120 -1.7191  1.7839
  156SOL    HW2 3462   7.788   7.754   1.806 -2.6891  0.2773  0.5137
  157SOL     OW 3463   1.822   1.332   0.812  0.0005 -0.2999 -0.1147
  157SOL    HW1 3464   1.774   1.246   0.829  0.3565 -0.2386  1.3466
  157SOL    HW2 3465   1.761   1.395   0.764 -0.4601 -1.1420 -0.6750
  158SOL     OW 3466   0.618   1.856   1.310  0.0523 -0.9780 -0.3674
  158SOL    HW1 3467   0.550   1.836   1.380  0.4697 -0.2993  0.2512
  158SOL    HW2 3468   0.676   1.931   1.341  1.4155 -1.8776 -0.6452
  159SOL     OW 3469   1.977   6.222   1.762 -0.3974 -0.0226 -0.2990
  159SOL    HW1 3470   2.044   6.161   1.805  0.0287 -0.3320 -1.3574
  159SOL    HW2 3471   1.995   6.316   1.791 -0.4004 -0.2711  0.5336
  160SOL     OW 3472   1.328   0.064   7.366  0.3120 -0.3666 -0.4950
  160SOL    HW1 3473   1.349   0.047   7.270  1.2549  0.0816 -0.3850
  160SOL    HW2 3474   1.379  -0.002   7.423 -0.3154 -0.6935 -0.3048
  161SOL     OW 3475   8.004   6.630   7.675  0.2456  0.0881  0.2618
  161SOL    HW1 3476   8.077   6.689   7.640  0.8197 -0.6154  0.2506
  161SOL    HW2 3477   7.941   6.607   7.601 -0.6511  1.6174  0.5057
  162SOL     OW 3478   2.397   7.409   0.689 -0.0745  0.9050  0.3105
  162SOL    HW1 3479   2.472   7.393   0.625  0.4217 -0.0066  1.1025
  162SOL    HW2 3480   2.367   7.322   0.728  0.2437  1.5166  1.9952
  163SOL     OW 3481   3.400   7.043   1.561  0.6194 -0.1897 -0.2570
  163SOL    HW1 3482   3.431   7.108   1.629  0.0081  1.7900 -1.7852
  163SOL    HW2 3483   3.404   6.950   1.599  2.6304  0.5726  1.5772
  164SOL     OW 3484   0.377   1.333   0.489 -0.0349 -0.1508 -0.9127
  164SOL    HW1 3485   0.330   1.397   0.549 -0.3987 -0.0667 -1.2922
  164SOL    HW2 3486   0.329   1.325   0.402 -0.9569 -2.2091 -0.2682
  165SOL     OW 3487   1.172   0.522   2.333  0.3273 -0.1107  0.3167
  165SOL    HW1 3488   1.113   0.445   2.358 -0.8958  0.1445 -1.6217
  165SOL    HW2 3489   1.150   0.600   2.391  1.6872 -1.1878  2.4131
  166SOL     OW 3490   1.011   7.460   0.776  0.0293  0.3673 -0.3103
  166SOL    HW1 3491   0.982   7.434   0.868 -0.6012  2.5462  0.1788
  166SOL    HW2 3492   0.957   7.410   0.708  0.4450 -1.2055  0.4668
  167SOL     OW 3493   1.343   1.127   0.593  0.0426 -0.2296 -0.2034
  167SOL    HW1 3494   1.361   1.197   0.662  1.3201 -0.3201 -0.4075
  167SOL    HW2 3495   1.263   1.152   0.539 -0.1716  0.5141  0.4477
  168SOL     OW 3496   1.716   7.669   0.750  0.0928  0.2297 -0.1404
  168SOL    HW1 3497   1.692   7.609   0.826 -1.3028 -0.5299 -1.1334
  168SOL    HW2 3498   1.705   7.764   0.779 -0.5722 -0.0495  0.5797
  169SOL     OW 3499   0.839   0.198   0.901 -0.0891  0.0336 -0.4648
  169SOL    HW1 3500   0.871   0.230   0.812  1.5618  0.3226  0.1903
  169SOL    HW2 3501   0.908   0.137   0.941  0.9291  2.5884  2.0821
  170SOL     OW 3502   7.830   2.679   2.733 -0.1024 -0.8745  0.0072
  170SOL    HW1 3503   7.865   2.769   2.758  1.9547 -0.8025 -2.7205
  170SOL    HW2 3504   7.760   2.689   2.662 -0.3207 -1.4344  0.1344
  171SOL     OW 3505   1.453   0.538   0.060 -0.6445  0.1902 -0.7097
  171SOL    HW1 3506   1.481   0.568  -0.032 -1.7104 -1.4981 -1.6289
  171SOL    HW2 3507   1.385   0.603   0.096 -1.1174  0.2343 -1.6341
  172SOL     OW 3508   1.648   6.631   3.263  0.0253  0.4145  0.4048
  172SOL    HW1 3509   1.599   6.555   3.306 -0.2780  0.3682 -0.0234
  172SOL    HW2 3510   1.718   6.594   3.201 -1.8411  0.4302 -1.8327
  173SOL     OW 3511   0.896   7.945   1.413 -0.4667 -0.0629 -0.1049
  173SOL    HW1 3512   0.921   7.900   1.498 -2.4653 -0.5858  0.2369
  173SOL    HW2 3513   0.914   7.884   1.336 -0.3036 -0.2506  0.0819
  174SOL     OW 3514   0.820   0.325   2.637  0.6246 -0.3419 -0.5952
  174SOL    HW1 3515   0.903   0.331   2.582 -0.0781  2.3563 -1.4904
  174SOL    HW2 3516   0.740   0.337   2.578 -0.1691  2.4102  0.8806
  175SOL     OW 3517   1.289   0.094   1.238  0.1813  0.7647  0.8591
  175SOL    HW1 3518   1.360   0.044   1.189 -0.8496 -1.3677  1.4029
  175SOL    HW2 3519   1.222   0.129   1.173  0.5200  0.7624  0.5099
  176SOL     OW 3520   1.218   2.731   7.174  0.1851  0.4052  0.2029
  176SOL    HW1 3521   1.216   2.806   7.108 -0.0489  0.6561  0.4932
  176SOL    HW2 3522   1.256   2.763   7.260 -0.3345  0.3092  0.4737
  177SOL     OW 3523   7.288   1.245   7.062 -0.9527 -0.2558 -0.0337
  177SOL    HW1 3524   7.222   1.186   7.016 -0.4957  0.4481 -1.6991
  177SOL    HW2 3525   7.255   1.269   7.153 -2.1673 -1.2736 -0.1884
  178SOL     OW 3526   4.062   1.804   2.072 -0.0254  0.0804 -0.6286
  178SOL    HW1 3527   3.980   1.749   2.089  0.0930 -0.0821 -0.5807
  178SOL    HW2 3528   4.038   1.883   2.016 -1.2623  2.8490  3.4084
  179SOL     OW 3529   0.978   0.988   1.036  0.1266  0.5955 -1.3204
  179SOL    HW1 3530   0.958   1.051   0.962 -0.3682  1.7155 -0.2689
  179SOL    HW2 3531   0.972   1.037   1.124 -0.1589 -0.8863 -0.4851
  180SOL     OW 3532   0.894   1.216   7.571 -0.4014 -0.0651  0.3895
  180SOL    HW1 3533   0.912   1.151   7.645 -2.1219 -1.8238 -0.6419
  180SOL    HW2 3534   0.981   1.249   7.534  0.5332 -1.7081  1.0092
  181SOL     OW 3535   2.806   7.709   0.785  0.0055  0.1006 -0.0744
  181SOL    HW1 3536   2.803   7.628   0.727  0.8577 -0.3983  0.5573
  181SOL    HW2 3537   2.721   7.716   0.837  0.2958 -0.9265  0.5657
  182SOL     OW 3538   0.937   7.427   1.034  0.2105 -0.4548  0.3565
  182SOL    HW1 3539   0.884   7.357   1.081 -1.9666 -0.2035 -1.5660
  182SOL    HW2 3540   0.986   7.483   1.101 -2.4098 -0.3465  2.3411
  183SOL     OW 3541   2.877   0.903   1.857 -0.1097  0.2219 -0.0341
  183SOL    HW1 3542   2.845   0.814   1.892 -2.4468  1.4377  1.1273
  183SOL    HW2 3543   2.863   0.907   1.759 -0.0485 -0.6543 -0.0925
  184SOL     OW 3544   2.598   6.541   7.540  0.6114 -0.3537 -0.5486
  184SOL    HW1 3545   2.686   6.576   7.571 -0.2218  1.2853  0.1104
  184SOL    HW2 3546   2.557   6.485   7.612  0.0532  0.9232  0.1742
  185SOL     OW 3547   2.376   0.763   7.816 -0.1978  0.3887 -0.1977
  185SOL    HW1 3548   2.372   0.807   7.726 -1.0974 -1.4332 -1.1076
  185SOL    HW2 3549   2.462   0.713   7.824 -0.8787 -0.9400 -0.8311
  186SOL     OW 3550   1.874   7.424   2.075  0.2104  0.0175 -0.0463
  186SOL    HW1 3551   1.797   7.394   2.132 -0.4091 -0.7352 -1.2512
  186SOL    HW2 3552   1.957   7.378   2.105  0.0972  0.3712  0.8680
  187SOL     OW 3553   0.488   2.827   0.278 -0.1405 -0.2230  0.6911
  187SOL    HW1 3554   0.485   2.841   0.179 -0.9526  0.8507  0.8502
  187SOL    HW2 3555   0.457   2.910   0.324 -0.4605 -0.9582  1.8318
  188SOL     OW 3556   2.579   7.291   0.523 -0.8419  0.4306  0.2725
  188SOL    HW1 3557   2.587   7.313   0.426 -1.6739 -1.2061 -0.1955
  188SOL    HW2 3558   2.596   7.193   0.537 -2.8362  0.2150  1.4694
  189SOL     OW 3559   7.347   1.028   4.467  0.2314  0.2029  0.4562
  189SOL    HW1 3560   7.391   1.088   4.534 -0.0528  2.6367 -1.3808
  189SOL    HW2 3561   7.417   0.981   4.414  0.5101  0.4053  0.6391
  190SOL     OW 3562   2.082   7.061   1.706  0.5285  0.3840  0.1544
  190SOL    HW1 3563   2.142   7.008   1.646 -0.8392 -1.4085  0.3014
  190SOL    HW2 3564   2.029   7.125   1.650  1.0443  0.4942 -0.2244
  191SOL     OW 3565   6.699   2.131   1.567 -0.2091 -0.0550 -0.0986
  191SOL    HW1 3566   6.603   2.106   1.562 -0.9887  2.5939 -0.3115
  191SOL    HW2 3567   6.728   2.169   1.479  0.1925  1.6300  0.7018
  192SOL     OW 3568   1.120   0.034   1.436 -0.4436 -0.2053 -0.3217
  192SOL    HW1 3569   1.070  -0.047   1.406 -1.1723  0.0650  0.1457
  192SOL    HW2 3570   1.187   0.059   1.367 -2.2761  0.5683 -1.9084
  193SOL     OW 3571   1.486   1.941   7.437 -1.0052  0.2794  0.2792
  193SOL    HW1 3572   1.399   1.945   7.487 -0.1605  1.0551  1.7900
  193SOL    HW2 3573   1.561   1.965   7.500  0.2441  0.1508 -1.1111
  194SOL     OW 3574   0.924   2.516   0.866  0.2922 -0.0514  0.8801
  194SOL    HW1 3575   0.939   2.425   0.904  2.3187 -0.0468  0.1864
  194SOL    HW2 3576   1.011   2.555   0.836 -0.9418  0.6653 -2.0956
  195SOL     OW 3577   3.528   1.308   4.185 -0.3364 -0.1099 -0.4771
  195SOL    HW1 3578   3.469   1.235   4.218  1.1928 -2.0207 -1.8005
  195SOL    HW2 3579   3.610   1.270   4.143  0.5991  2.3718 -1.1196
  196SOL     OW 3580   1.081   2.267   0.960 -0.0332  0.6241 -0.7738
  196SOL    HW1 3581   1.092   2.312   1.049  0.2842  1.3661 -1.1765
  196SOL    HW2 3582   1.004   2.204   0.964 -0.8125  1.5790 -0.3340
  197SOL     OW 3583   2.138   0.816   5.107 -0.0998 -0.5116 -0.2472
  197SOL    HW1 3584   2.070   0.753   5.143 -0.3868 -1.1929 -1.9064
  197SOL    HW2 3585   2.098   0.908   5.103 -0.1903 -0.4896  0.7348
  198SOL     OW 3586   0.270   0.794   2.883  0.1709  0.1448 -0.3734
  198SOL    HW1 3587   0.190   0.734   2.874 -0.0029  0.3288 -0.0621
  198SOL    HW2 3588   0.353   0.739   2.876  0.0126 -0.3248  1.0889
  199SOL     OW 3589   2.155   1.453   3.260 -0.1846  0.1974 -0.2089
  199SOL    HW1 3590   2.110   1.454   3.349 -1.8488 -0.6035 -0.9905
  199SOL    HW2 3591   2.161   1.359   3.226  0.4695  0.4798 -0.9233
  200SOL     OW 3592   7.818   7.475   1.658 -0.4908  0.2982 -1.0324
  200SOL    HW1 3593   7.777   7.493   1.569 -2.9837 -0.8080 -0.1889
  200SOL    HW2 3594   7.851   7.381   1.661  0.3184  0.5712 -1.0141
  201SOL     OW 3595   0.470   1.949   5.005 -0.1795  0.1436 -0.8825
  201SOL    HW1 3596   0.507   2.027   4.954 -1.7700 -0.2797 -2.7972
  201SOL    HW2 3597   0.400   1.903   4.950 -0.0188 -2.0418  0.6074
  202SOL     OW 3598   0.939   7.463   2.825  0.1577  0.4285  0.6878
  202SOL    HW1 3599   0.844   7.489   2.843 -1.3606 -2.1788 -2.4757
  202SOL    HW2 3600   0.972   7.512   2.745  0.3033 -0.8836 -0.0914
  203SOL     OW 3601   6.530   2.031   5.239 -0.1547 -0.6008  0.0263
  203SOL    HW1 3602   6.534   2.112   5.181 -1.6700 -0.7665 -0.3559
  203SOL    HW2 3603   6.469   2.048   5.316 -1.1204 -1.6259 -0.4890
  204SOL     OW 3604   8.060   1.552   3.286 -0.3515  0.3186 -0.0726
  204SOL    HW1 3605   8.148   1.504   3.288 -0.5691 -0.0611  0.2891
  204SOL    HW2 3606   8.051   1.610   3.366 -0.4706  0.2906 -0.0643
  205SOL     OW 3607   7.931   0.375   3.038 -0.6305  0.3870  0.8703
  205SOL    HW1 3608   7.909   0.410   2.948  0.5722 -0.1283  0.3455
  205SOL    HW2 3609   7.996   0.436   3.083  0.6612 -0.5705  0.3743
  206SOL     OW 3610   0.911   6.600   4.949 -0.0593  0.5274  0.3034
  206SOL    HW1 3611   0.945   6.535   4.880 -0.7053  0.8591 -0.3358
  206SOL    HW2 3612   0.889   6.550   5.033 -0.2722 -0.0474 -0.0831
  207SOL     OW 3613   1.952   7.013   3.457  0.0916 -0.1756 -0.1796
  207SOL    HW1 3614   1.892   7.037   3.381 -0.6136  0.8794  0.6737
  207SOL    HW2 3615   1.921   6.928   3.500  0.7493 -1.0113 -1.3078
  208SOL     OW 3616   7.961   7.461   0.392  0.6036  0.1288  0.2579
  208SOL    HW1 3617   7.984   7.551   0.357 -0.3545  0.0751 -0.5464
  208SOL    HW2 3618   7.992   7.391   0.328 -1.9593  0.0645 -1.0582
  209SOL     OW 3619   7.110   1.746   3.503 -0.5477 -0.7995  0.6281
  209SOL    HW1 3620   7.096   1.647   3.492 -2.0876 -0.6885  1.3756
  209SOL    HW2 3621   7.100   1.791   3.414 -0.6474 -1.2293  0.4160
  210SOL     OW 3622   6.965   2.028   4.477 -0.1574 -0.2749 -0.0837
  210SOL    HW1 3623   6.868   2.007   4.484 -0.9062  2.6124 -0.7183
  210SOL    HW2 3624   7.003   1.983   4.397 -1.5238  0.3202 -1.0985
  211SOL     OW 3625   0.448   7.414   1.411  0.3244 -0.6464  0.3789
  211SOL    HW1 3626   0.376   7.387   1.347 -0.0112 -0.4667  0.6799
  211SOL    HW2 3627   0.536   7.379   1.378  0.3986  0.7370 -1.0076
  212SOL     OW 3628   7.841   0.459   2.312  0.6317  0.4081 -0.5276
  212SOL    HW1 3629   7.835   0.543   2.366 -1.7386  1.2115 -1.8775
  212SOL    HW2 3630   7.826   0.380   2.371  0.9751  1.0370  0.4332
  213SOL     OW 3631   1.373   0.657   4.894  0.1694  0.1940  0.3976
  213SOL    HW1 3632   1.458   0.692   4.934  1.0904  0.2351 -1.4609
  213SOL    HW2 3633   1.379   0.663   4.794 -2.1770  0.5304  0.2182
  214SOL     OW 3634   0.943   1.301   3.090  0.7349  0.5372  0.5658
  214SOL    HW1 3635   1.018   1.261   3.038 -2.0416 -0.8835 -2.7548
  214SOL    HW2 3636   0.907   1.233   3.154  0.2608  0.0576 -0.1986
  215SOL     OW 3637   1.381   0.818   2.702  0.7925  0.4657  0.1765
  215SOL    HW1 3638   1.368   0.772   2.614 -0.9427  1.6385 -0.2258
  215SOL    HW2 3639   1.471   0.793   2.739  1.3858 -0.4012 -1.7007
  216SOL     OW 3640   0.585   8.051   5.312 -0.0530 -0.2231  0.2322
  216SOL    HW1 3641   0.654   8.121   5.335 -0.4275  0.2169  0.0299
  216SOL    HW2 3642   0.599   7.970   5.369  0.1448  0.1692  0.7503
  217SOL     OW 3643   0.546   2.079   1.974  0.6713 -0.3148 -0.4304
  217SOL    HW1 3644   0.506   2.005   1.919  1.0943 -1.7438  1.1045
  217SOL    HW2 3645   0.513   2.072   2.068  2.5236  0.0161  0.2857
  218SOL     OW 3646   2.527   1.505   1.681 -0.3291  0.0784  0.8440
  218SOL    HW1 3647   2.610   1.557   1.661 -0.4480 -0.1385 -0.2921
  218SOL    HW2 3648   2.519   1.491   1.780  0.8009  0.3985  0.9935
  219SOL     OW 3649   1.006   2.087   3.726  0.0875 -0.4650 -0.2402
  219SOL    HW1 3650   0.971   2.030   3.652 -0.1961  0.6389 -0.9797
  219SOL    HW2 3651   0.994   2.183   3.703 -0.3123 -0.0884  1.3861
  220SOL     OW 3652   8.005   0.499   3.606  0.2308  0.4255  0.4614
  220SOL    HW1 3653   7.921   0.471   3.560  1.1899  0.3393 -1.3581
  220SOL    HW2 3654   8.083   0.452   3.564  1.1158 -0.2858  2.7834
  221SOL     OW 3655   0.906   0.868   2.190  0.7993 -0.8783  0.4083
  221SOL    HW1 3656   0.862   0.871   2.100  0.9057 -0.8214  0.3577
  221SOL    HW2 3657   0.844   0.826   2.256  0.1842  0.2850  0.6035
  222SOL     OW 3658   1.251   1.090   2.140  0.6088  0.0054 -0.0245
  222SOL    HW1 3659   1.152   1.081   2.154  0.8138 -0.2726  1.3993
  222SOL    HW2 3660   1.279   1.184   2.161  0.6793  0.0244 -0.2041
  223SOL     OW 3661   0.438   7.070   0.412 -0.2991 -0.0727 -0.6781
  223SOL    HW1 3662   0.497   7.056   0.491  2.1128  0.6676 -2.2320
  223SOL    HW2 3663   0.408   6.982   0.377  0.1140 -0.4769 -0.0320
  224SOL     OW 3664   1.857   1.267   2.874 -0.1274 -0.0953  0.5639
  224SOL    HW1 3665   1.920   1.315   2.814  0.6307 -0.0133  1.3956
  224SOL    HW2 3666   1.763   1.291   2.851 -0.0792 -2.1839 -2.4394
  225SOL     OW 3667   4.448   1.796   1.777 -0.2389  0.1192 -0.1112
  225SOL    HW1 3668   4.402   1.710   1.798  1.3740 -0.6524  0.4432
  225SOL    HW2 3669   4.381   1.870   1.773 -1.4051 -0.7638  1.7557
  226SOL     OW 3670   1.009   7.966   2.631 -0.1700  0.0402 -0.6220
  226SOL    HW1 3671   1.072   7.908   2.682  1.6736  1.8611 -0.6697
  226SOL    HW2 3672   0.915   7.938   2.649  0.5892 -3.5515 -1.4543
  227SOL     OW 3673   2.037   6.691   5.913 -0.5996 -0.0565  0.6053
  227SOL    HW1 3674   2.022   6.647   5.824 -1.4496 -0.2358  0.8275
  227SOL    HW2 3675   1.962   6.667   5.975 -0.5897  0.9624  1.0223
  228SOL     OW 3676   0.537   7.608   4.686  0.2068  0.0551  0.2131
  228SOL    HW1 3677   0.611   7.540   4.680  0.7582  0.6518  0.0622
  228SOL    HW2 3678   0.576   7.696   4.715 -0.5248  0.2634  0.5735
  229SOL     OW 3679   0.040   6.976   4.616 -0.2879 -0.0493 -0.1391
  229SOL    HW1 3680   0.071   7.053   4.560 -0.0649  0.4619  0.6551
  229SOL    HW2 3681   0.119   6.933   4.660 -0.1033 -2.3785 -2.5425
  230SOL     OW 3682   1.637   7.611   3.661 -0.2161 -0.1906 -0.2848
  230SOL    HW1 3683   1.629   7.702   3.703  0.3024 -1.3895  2.7138
  230SOL    HW2 3684   1.548   7.566   3.661  0.0930 -0.8842  1.4184
  231SOL     OW 3685   2.288   0.333   3.831  0.4177  0.3295  0.2901
  231SOL    HW1 3686   2.255   0.242   3.806 -0.7159  0.6439  0.6015
  231SOL    HW2 3687   2.319   0.381   3.748  1.0735 -0.3418  0.1306
  232SOL     OW 3688   1.506   1.172   3.264  0.3042  0.2594 -0.5188
  232SOL    HW1 3689   1.585   1.211   3.218  1.7756 -0.2712  1.4074
  232SOL    HW2 3690   1.515   1.185   3.363 -1.4826 -0.7840 -0.1695
  233SOL     OW 3691   7.371   0.617   2.026  0.1049 -0.1763  0.2422
  233SOL    HW1 3692   7.439   0.684   2.056  1.0322  0.6951 -3.2953
  233SOL    HW2 3693   7.295   0.663   1.982 -0.6936 -1.3355  0.3666
  234SOL     OW 3694   0.544   7.316   0.663  0.7401  0.1477  0.9028
  234SOL    HW1 3695   0.583   7.224   0.654  2.6566  0.7513  2.5333
  234SOL    HW2 3696   0.491   7.322   0.747 -0.8080  0.0961 -0.0299
  235SOL     OW 3697   7.726   1.427   2.193  0.5489  0.5908  0.1181
  235SOL    HW1 3698   7.816   1.386   2.212 -0.2580 -2.3515 -1.6985
  235SOL    HW2 3699   7.655   1.359   2.212 -0.9063  0.9020 -3.4903
  236SOL     OW 3700   1.558   0.992   1.459 -0.1843 -0.3503  0.2396
  236SOL    HW1 3701   1.534   1.036   1.546 -1.8636  1.6461 -1.1302
  236SOL    HW2 3702   1.475   0.971   1.408  0.7806 -1.2776 -1.0137
  237SOL     OW 3703   1.162   2.877   7.428  0.5694 -0.5742 -0.2659
  237SOL    HW1 3704   1.262   2.874   7.434  0.5841  0.9386  0.7955
  237SOL    HW2 3705   1.129   2.964   7.464 -0.8580  1.1479 -4.9371
  238SOL     OW 3706   0.941   7.728   2.232  0.0181 -0.0228  0.3620
  238SOL    HW1 3707   0.936   7.825   2.212 -0.5616 -0.2678 -0.7351
  238SOL    HW2 3708   0.921   7.675   2.150 -0.7440 -1.0668  1.1809
  239SOL     OW 3709   2.065   0.576   3.816 -0.2944 -0.2509  0.0365
  239SOL    HW1 3710   2.164   0.568   3.802 -0.4629  0.8836 -2.2154
  239SOL    HW2 3711   2.048   0.626   3.901  1.1683  1.8250 -0.8058
  240SOL     OW 3712   7.604   2.125   5.262  0.9146  0.6337 -0.5174
  240SOL    HW1 3713   7.595   2.070   5.345  0.9012  2.6076  0.8637
  240SOL    HW2 3714   7.521   2.179   5.249  0.6982 -0.0335 -2.1507
  241SOL     OW 3715   1.660   1.744   3.294 -0.0434  0.1891 -0.8028
  241SOL    HW1 3716   1.670   1.681   3.216 -1.3003 -0.1082 -0.7393
  241SOL    HW2 3717   1.566   1.743   3.326  0.5361 -0.0052  1.0007
  242SOL     OW 3718   3.537   0.920   2.046  0.1575  0.0981  0.4279
  242SOL    HW1 3719   3.440   0.929   2.067  0.1721  0.9309  0.2066
  242SOL    HW2 3720   3.572   0.833   2.082 -0.8260 -0.5415 -0.1416
  243SOL     OW 3721   0.014   1.831   3.775  0.1727 -0.3546 -0.4168
  243SOL    HW1 3722  -0.034   1.759   3.826 -1.2662  1.2016  0.5374
  243SOL    HW2 3723   0.011   1.810   3.678  0.1189 -1.7579 -0.1331
  244SOL     OW 3724   1.758   1.179   2.156  0.1427  0.2705 -0.4002
  244SOL    HW1 3725   1.723   1.241   2.227 -0.1190  0.3579 -0.6013
  244SOL    HW2 3726   1.856   1.197   2.142  0.1860  0.2821 -0.0931
  245SOL     OW 3727   7.464   3.169   4.481 -0.5496  0.5692  0.0166
  245SOL    HW1 3728   7.426   3.109   4.551  1.0281  1.8441  2.0901
  245SOL    HW2 3729   7.396   3.237   4.454 -1.5480 -0.6339 -0.5968
  246SOL     OW 3730   8.010   7.769   0.879  0.1268 -0.4297 -0.7038
  246SOL    HW1 3731   7.926   7.804   0.919  0.9745  0.0745  0.7211
  246SOL    HW2 3732   7.988   7.707   0.804 -1.4731  0.9319 -1.4468
  247SOL     OW 3733   7.519   8.053   2.407 -0.0282 -0.0774 -0.0489
  247SOL    HW1 3734   7.501   7.980   2.473 -0.2743 -0.0778 -0.1143
  247SOL    HW2 3735   7.614   8.048   2.377 -0.1282 -0.5729 -0.2962
  248SOL     OW 3736   0.449   7.591   3.450  0.0364 -0.7063  0.0758
  248SOL    HW1 3737   0.427   7.607   3.546  0.0908  1.3270 -0.2161
  248SOL    HW2 3738   0.519   7.519   3.444 -1.4419 -2.3584  1.3828
  249SOL     OW 3739   0.070   6.401   2.817 -0.4197 -0.0212 -0.0982
  249SOL    HW1 3740  -0.024   6.432   2.829  0.3169  2.1602  0.5648
  249SOL    HW2 3741   0.103   6.359   2.902 -0.5706 -0.1228 -0.0906
  250SOL     OW 3742   0.961   6.178   2.502  0.2230 -0.0256 -0.1168
  250SOL    HW1 3743   1.041   6.119   2.503  0.7700  0.7037  0.7514
  250SOL    HW2 3744   0.901   6.152   2.426  0.7547 -1.2643 -0.1344
  251SOL     OW 3745   1.233   3.019   4.686 -0.1721  0.0702 -0.3498
  251SOL    HW1 3746   1.268   3.056   4.600 -0.4633 -0.8636 -0.8868
  251SOL    HW2 3747   1.218   2.921   4.676 -0.0222 -0.0869  0.8371
  252SOL     OW 3748   2.618   1.221   4.564 -0.2208 -0.1864  0.2911
  252SOL    HW1 3749   2.624   1.272   4.478  0.8318 -2.2579 -0.9599
  252SOL    HW2 3750   2.689   1.151   4.566 -2.0604 -2.1521  1.5051
  253SOL     OW 3751   0.741   2.109   1.785  0.5735 -0.3104  0.3463
  253SOL    HW1 3752   0.817   2.162   1.821  1.3838 -1.3969  0.2886
  253SOL    HW2 3753   0.684   2.076   1.860  1.2283 -1.0442  0.5388
  254SOL     OW 3754   2.302   0.484   2.245  0.2143 -0.3973  0.1328
  254SOL    HW1 3755   2.268   0.391   2.261 -0.9091  0.1558  1.1203
  254SOL    HW2 3756   2.322   0.496   2.148  0.0148 -1.5437 -0.0693
  255SOL     OW 3757   2.051   6.466   1.901  0.2298 -0.5200  0.2431
  255SOL    HW1 3758   2.093   6.534   1.840  1.6641 -1.4362  0.1444
  255SOL    HW2 3759   2.093   6.473   1.992 -0.4531 -0.5046  0.5615
  256SOL     OW 3760   7.795   0.207   2.410 -0.4032  0.1817 -0.2105
  256SOL    HW1 3761   7.732   0.199   2.333 -1.3180 -0.0482  0.5325
  256SOL    HW2 3762   7.875   0.150   2.395 -2.4813 -3.2951  0.8315
  257SOL     OW 3763   0.786   0.025   8.013  1.0684 -0.1069 -0.4439
  257SOL    HW1 3764   0.828   0.045   8.102 -0.8518  0.5669  0.3550
  257SOL    HW2 3765   0.829   0.082   7.942  3.0662 -1.1181 -0.1139
  258SOL     OW 3766   1.874   0.034   1.538 -0.3220  0.1034 -0.2053
  258SOL    HW1 3767   1.855  -0.031   1.611  2.3729 -1.0320 -0.3669
  258SOL    HW2 3768   1.789   0.059   1.492 -1.7325 -1.4040  1.4358
  259SOL     OW 3769   1.023   7.029   4.727  0.3189  0.2145 -0.5681
  259SOL    HW1 3770   0.966   7.102   4.689 -0.5363  0.9468  1.9264
  259SOL    HW2 3771   1.114   7.066   4.749 -0.0984  0.5789  0.6491
  260SOL     OW 3772   2.192   0.223   2.290 -0.2217  0.3269  0.2523
  260SOL    HW1 3773   2.111   0.278   2.310 -1.5891 -1.2395 -0.6806
  260SOL    HW2 3774   2.180   0.131   2.328 -1.1197 -1.4550 -3.7478
  261SOL     OW 3775   0.313   7.572   5.083  0.2717 -0.0537  0.4794
  261SOL    HW1 3776   0.247   7.498   5.086  1.6668 -1.3228  1.0500
  261SOL    HW2 3777   0.265   7.660   5.087 -1.6000 -0.7906 -2.5750
  262SOL     OW 3778   7.701   2.490   1.459  0.9330 -0.0974  0.0599
  262SOL    HW1 3779   7.759   2.567   1.433  1.6726 -0.1101  1.5348
  262SOL    HW2 3780   7.644   2.517   1.537 -0.0104 -0.5370 -0.4721
  263SOL     OW 3781   1.013   7.061   1.370 -0.4062  0.1257 -0.4967
  263SOL    HW1 3782   0.947   7.135   1.380 -0.6463 -0.1460  0.0072
  263SOL    HW2 3783   1.096   7.095   1.325 -0.6491  0.6126 -0.5790
  264SOL     OW 3784   7.111   1.288   2.295  0.1352 -0.4936  0.4311
  264SOL    HW1 3785   7.108   1.382   2.264  0.1190 -0.5795  0.1716
  264SOL    HW2 3786   7.024   1.243   2.275 -0.6965  0.0548  2.5354
  265SOL     OW 3787   0.768   2.600   2.804  0.3062  0.1353  0.7007
  265SOL    HW1 3788   0.783   2.511   2.760  0.7247  0.5297  0.0177
  265SOL    HW2 3789   0.688   2.595   2.863 -0.5468 -0.2928 -0.4592
  266SOL     OW 3790   1.998   8.004   2.368 -0.5420 -1.2635 -0.3810
  266SOL    HW1 3791   1.968   8.039   2.279  0.6610  0.1624 -0.2722
  266SOL    HW2 3792   1.955   8.058   2.441  0.6239 -0.5557 -0.1872
  267SOL     OW 3793   8.003   1.260   3.105 -0.0093  0.1158  0.3666
  267SOL    HW1 3794   8.088   1.307   3.125 -0.3058  1.3810 -1.1535
  267SOL    HW2 3795   7.960   1.231   3.191  0.1340  2.7565  1.4305
  268SOL     OW 3796   2.051   0.610   1.258  0.4117  0.1944 -0.5583
  268SOL    HW1 3797   2.124   0.546   1.283 -1.2584 -1.2874  0.7265
  268SOL    HW2 3798   1.965   0.580   1.298 -0.7590  2.4118 -1.2639
  269SOL     OW 3799   3.222   0.704   2.995 -0.3612  0.1202 -0.3513
  269SOL    HW1 3800   3.135   0.736   2.956 -0.8275 -0.9432 -0.2436
  269SOL    HW2 3801   3.297   0.729   2.935 -0.9603 -0.5651 -1.4245
  270SOL     OW 3802   7.788   1.404   0.909 -0.5233 -0.1641  0.2163
  270SOL    HW1 3803   7.709   1.419   0.969  0.5677 -0.9811  1.9303
  270SOL    HW2 3804   7.829   1.492   0.885 -0.3657  0.1347  1.5296
  271SOL     OW 3805   5.564   3.039   1.564  0.0208 -0.0203 -0.0453
  271SOL    HW1 3806   5.657   3.069   1.546 -0.5923  1.7706 -0.4602
  271SOL    HW2 3807   5.525   3.093   1.639 -1.0969  0.1527 -0.7190
  272SOL     OW 3808   2.515   0.488   1.735  0.2655  0.0216  0.1052
  272SOL    HW1 3809   2.464   0.572   1.758  2.0846  0.7383  1.7402
  272SOL    HW2 3810   2.487   0.457   1.644 -0.3524  2.5014 -0.6427
  273SOL     OW 3811   2.272   7.381   1.922  0.0191 -0.2072 -0.2741
  273SOL    HW1 3812   2.259   7.480   1.918 -0.6598 -0.3278 -2.4360
  273SOL    HW2 3813   2.340   7.354   1.854  0.3090 -1.2220  0.4012
  274SOL     OW 3814   6.862   3.123   2.840 -0.7165  0.8818  0.5325
  274SOL    HW1 3815   6.813   3.211   2.843  1.2248  2.1138 -1.2998
  274SOL    HW2 3816   6.894   3.106   2.747 -0.7984 -1.6933  0.9047
  275SOL     OW 3817   1.302   0.902   3.183  0.3668  0.0322  0.1321
  275SOL    HW1 3818   1.268   0.985   3.227 -0.0352 -0.2993  0.4522
  275SOL    HW2 3819   1.235   0.869   3.116  1.3143  0.9808 -1.3439
  276SOL     OW 3820   7.678   1.672   5.493  0.4169  0.6192 -0.0475
  276SOL    HW1 3821   7.697   1.592   5.436 -0.3866  1.0685 -0.9924
  276SOL    HW2 3822   7.749   1.741   5.479 -0.5001  1.2975 -1.6457
  277SOL     OW 3823   0.455   1.044   2.563 -0.2698  0.0246 -0.3812
  277SOL    HW1 3824   0.478   1.060   2.467  1.0385 -2.4934 -0.5912
  277SOL    HW2 3825   0.486   1.121   2.618 -2.2551  2.1565 -2.0500
  278SOL     OW 3826   1.101   0.820   2.376  0.4373 -0.3789  0.1201
  278SOL    HW1 3827   1.030   0.844   2.309 -0.5580  0.5737  1.4622
  278SOL    HW2 3828   1.113   0.896   2.440  0.9942 -1.4550  1.3274
  279SOL     OW 3829   7.698   7.331   3.703  0.9538 -0.1627  0.1476
  279SOL    HW1 3830   7.660   7.241   3.681  1.4018 -0.2947 -0.0812
  279SOL    HW2 3831   7.739   7.329   3.794 -1.4386  0.5449  1.3256
  280SOL     OW 3832   7.911   0.589   2.763 -0.2087 -0.2620 -0.1550
  280SOL    HW1 3833   7.886   0.509   2.709  1.4158 -1.5153  0.8583
  280SOL    HW2 3834   7.941   0.663   2.701 -0.1897 -0.9838 -1.0278
  281SOL     OW 3835   1.176   5.546   3.266 -0.3923  0.4734 -0.0580
  281SOL    HW1 3836   1.156   5.639   3.237 -1.3036  0.3168  0.0363
  281SOL    HW2 3837   1.146   5.533   3.360 -0.0319  0.1566  0.0177
  282SOL     OW 3838   1.610   7.652   3.991  0.2875 -0.5133 -0.1187
  282SOL    HW1 3839   1.548   7.587   4.035 -0.3520  0.2880  0.1944
  282SOL    HW2 3840   1.557   7.717   3.936  1.0538 -1.4159 -2.0075
  283SOL     OW 3841   0.365   0.440   3.026  0.1691 -0.4142 -0.1244
  283SOL    HW1 3842   0.418   0.382   3.088  0.6263  0.0860 -0.0441
  283SOL    HW2 3843   0.420   0.519   2.999 -0.5477  0.1199 -0.0270
  284SOL     OW 3844   1.617   1.841   1.050 -0.3399  0.2233  0.2270
  284SOL    HW1 3845   1.607   1.744   1.026  1.4847  0.7168 -3.2219
  284SOL    HW2 3846   1.713   1.859   1.074 -0.4460  1.3335 -0.1500
  285SOL     OW 3847   7.427   0.248   4.197  0.4922 -0.2424 -0.0418
  285SOL    HW1 3848   7.389   0.338   4.174 -0.0028 -0.0244  1.4986
  285SOL    HW2 3849   7.358   0.178   4.180  0.9180 -0.3636 -1.3561
  286SOL     OW 3850   1.807   0.894   2.588  0.0961  0.2297  0.5566
  286SOL    HW1 3851   1.761   0.950   2.518  0.2314 -0.2329  0.0888
  286SOL    HW2 3852   1.904   0.919   2.591 -0.0176  0.6380  0.9748
  287SOL     OW 3853   0.397   1.302   3.272  0.7926  0.5184 -0.4198
  287SOL    HW1 3854   0.453   1.222   3.251 -1.5645 -1.7455  1.2447
  287SOL    HW2 3855   0.456   1.378   3.299  3.1016 -0.8563 -1.3293
  288SOL     OW 3856   2.948   1.949   1.214 -0.0222 -0.0201  0.0024
  288SOL    HW1 3857   2.866   1.985   1.258  0.8490  1.1184  0.7533
  288SOL    HW2 3858   3.022   1.943   1.281  1.4390  2.0520 -1.2933
  289SOL     OW 3859   1.366   0.711   3.374 -0.0523 -0.0923 -0.2597
  289SOL    HW1 3860   1.306   0.740   3.448 -0.9326  0.4343 -1.1484
  289SOL    HW2 3861   1.373   0.784   3.306  0.7766 -0.5453 -0.6789
  290SOL     OW 3862   7.882   0.650   5.903 -0.1338  0.6778 -0.7680
  290SOL    HW1 3863   7.816   0.579   5.928  2.7898 -1.9464  0.0949
  290SOL    HW2 3864   7.899   0.647   5.805 -0.2624  0.4189 -0.7817
  291SOL     OW 3865   2.970   0.819   4.806 -0.3627  0.3442 -0.3476
  291SOL    HW1 3866   2.925   0.909   4.804  1.0639  1.1462  1.0799
  291SOL    HW2 3867   2.951   0.774   4.893  0.6718  0.2279 -0.1656
  292SOL     OW 3868   7.712   1.263   4.658 -0.2444 -0.4240 -0.2544
  292SOL    HW1 3869   7.669   1.281   4.569  0.2406  2.6325 -0.0044
  292SOL    HW2 3870   7.804   1.303   4.658  0.1847 -1.3554  1.2848
  293SOL     OW 3871   7.782   7.542   4.762  0.6742 -0.0177 -0.1292
  293SOL    HW1 3872   7.846   7.490   4.707 -0.0781  0.5215 -1.5686
  293SOL    HW2 3873   7.762   7.629   4.718  0.2213  0.5502  1.1237
  294SOL     OW 3874   0.926   0.617   1.948  0.0347 -0.3146  0.4630
  294SOL    HW1 3875   0.997   0.663   2.001  2.1356  0.3742 -2.6743
  294SOL    HW2 3876   0.852   0.681   1.927 -0.3606 -0.3445  1.7108
  295SOL     OW 3877   1.618   1.511   0.698  0.2815 -0.1025 -0.0035
  295SOL    HW1 3878   1.655   1.602   0.681  0.2251 -0.0534  0.1326
  295SOL    HW2 3879   1.600   1.465   0.611 -0.0847  0.1760 -0.0777
  296SOL     OW 3880   1.961   1.194   4.264 -0.3819  0.0092  0.3032
  296SOL    HW1 3881   2.020   1.113   4.261 -0.6016 -0.1668  0.7371
  296SOL    HW2 3882   1.940   1.223   4.170  0.6927  0.2970  0.1301
  297SOL     OW 3883   1.970   0.371   2.365  0.1166 -0.2859 -0.2955
  297SOL    HW1 3884   2.015   0.441   2.420 -0.4486  1.9432 -2.4750
  297SOL    HW2 3885   1.873   0.393   2.354 -0.4195 -2.2436  0.1516
  298SOL     OW 3886   1.620   6.333   2.522 -0.1534  0.5518  0.8045
  298SOL    HW1 3887   1.696   6.304   2.463 -0.2489  0.1982  0.8599
  298SOL    HW2 3888   1.546   6.369   2.465 -0.2056  0.3020  0.7158
  299SOL     OW 3889   1.009   6.433   4.770 -0.1333 -0.3138 -0.4612
  299SOL    HW1 3890   1.026   6.363   4.839  1.4583 -0.2696 -0.7589
  299SOL    HW2 3891   1.094   6.451   4.720 -0.9386  0.5852 -1.5571
  300SOL     OW 3892   7.437   5.782   4.722 -0.7576  0.0171  0.0139
  300SOL    HW1 3893   7.371   5.822   4.785 -1.3005  0.5481 -0.8793
  300SOL    HW2 3894   7.389   5.729   4.653 -0.1686 -0.5027 -0.0068
  301SOL     OW 3895   0.439   1.379   4.025  0.4436 -0.0357  0.0044
  301SOL    HW1 3896   0.396   1.388   3.935  1.3120  0.9254 -0.3322
  301SOL    HW2 3897   0.387   1.431   4.093 -0.5774 -1.2719  0.2228
  302SOL     OW 3898   1.297   8.096   1.647 -0.1995 -0.9564  0.3911
  302SOL    HW1 3899   1.271   8.180   1.694  1.5991 -0.0593 -0.1245
  302SOL    HW2 3900   1.235   8.079   1.570 -1.7665 -1.2094  1.6806
  303SOL     OW 3901   2.106   1.514   5.219  0.0162  0.4799 -0.0623
  303SOL    HW1 3902   2.042   1.586   5.243  0.3677  0.7194  0.1815
  303SOL    HW2 3903   2.183   1.553   5.169  0.6847  0.4455  0.9036
  304SOL     OW 3904   7.867   0.347   2.066 -0.0225  0.2303  0.2035
  304SOL    HW1 3905   7.873   0.386   2.158 -0.4290  2.1134 -0.5046
  304SOL    HW2 3906   7.778   0.305   2.052 -0.2162  0.5637  0.4467
  305SOL     OW 3907   7.300   1.572   5.252 -0.1880  0.3536 -0.6843
  305SOL    HW1 3908   7.296   1.663   5.210  2.2257  2.0232  2.3295
  305SOL    HW2 3909   7.230   1.565   5.323  0.5685  0.4423  0.0828
  306SOL     OW 3910   1.986   0.206   0.045  0.4417  0.3459  0.3421
  306SOL    HW1 3911   2.008   0.128  -0.015  2.3696  0.8372  0.3262
  306SOL    HW2 3912   2.006   0.181   0.140  1.5836  0.9550  0.2796
  307SOL     OW 3913   1.045   2.544   1.598 -0.1611 -0.8312  0.5399
  307SOL    HW1 3914   0.982   2.614   1.634  0.7017 -1.2659  3.0852
  307SOL    HW2 3915   1.085   2.577   1.513 -1.9963  0.4836  0.1089
  308SOL     OW 3916   1.570   2.266   0.435  0.6572 -0.0177 -0.6669
  308SOL    HW1 3917   1.583   2.210   0.517  1.2139  0.9857 -0.0419
  308SOL    HW2 3918   1.487   2.321   0.445  1.6782  1.4610  0.0678
  309SOL     OW 3919   7.397   6.767   0.763  0.0381 -0.0883 -0.2616
  309SOL    HW1 3920   7.400   6.786   0.665 -1.3850  0.4001 -0.2249
  309SOL    HW2 3921   7.397   6.668   0.778 -0.3686 -0.1723 -0.7849
  310SOL     OW 3922   7.036   1.180   4.719 -0.1857 -0.5383 -0.2430
  310SOL    HW1 3923   7.015   1.138   4.807  0.3160 -0.3945 -0.0527
  310SOL    HW2 3924   7.126   1.150   4.688  0.4412  0.8225  0.1683
  311SOL     OW 3925   7.688   5.944   1.551 -0.3808  0.2766  0.0959
  311SOL    HW1 3926   7.606   5.937   1.494 -1.2958  0.7596  1.3196
  311SOL    HW2 3927   7.697   6.037   1.586  0.8326  0.2905 -0.1874
  312SOL     OW 3928   7.924   1.692   2.217 -0.0602  0.9126  0.1525
  312SOL    HW1 3929   7.877   1.762   2.164 -0.7962  0.3954  0.1044
  312SOL    HW2 3930   7.868   1.668   2.297 -0.0973 -0.0409 -0.1527
  313SOL     OW 3931   5.557   0.348   5.320  0.2442 -0.3865  0.2224
  313SOL    HW1 3932   5.483   0.281   5.317  0.4448 -0.5804 -1.7810
  313SOL    HW2 3933   5.527   0.429   5.369 -1.5875 -0.1879 -1.1198
  314SOL     OW 3934   0.918   7.672   4.537  0.0862  0.0481  0.4715
  314SOL    HW1 3935   0.890   7.582   4.573 -3.7981  0.3674 -1.2779
  314SOL    HW2 3936   0.906   7.741   4.608 -1.7801 -0.1793  0.4353
  315SOL     OW 3937   1.745   7.951   3.363 -0.1449 -0.3372 -0.6204
  315SOL    HW1 3938   1.839   7.978   3.342 -0.6720  0.5350 -2.0054
  315SOL    HW2 3939   1.713   7.886   3.294 -1.1061  0.6707 -1.1431
  316SOL     OW 3940   1.802   0.265   3.712  0.1047 -0.3310 -0.0635
  316SOL    HW1 3941   1.851   0.270   3.625 -1.9707  1.1468 -1.2238
  316SOL    HW2 3942   1.868   0.266   3.787  1.8640  0.9676 -1.5375
  317SOL     OW 3943   1.537   2.021   2.684 -0.5242  0.2684 -0.2891
  317SOL    HW1 3944   1.580   2.094   2.631  0.3602  0.3258  0.4873
  317SOL    HW2 3945   1.508   2.058   2.773  2.5741 -0.9061  1.3600
  318SOL     OW 3946   0.673   2.910   3.936 -0.0589 -0.4307 -0.7006
  318SOL    HW1 3947   0.719   2.843   3.995 -1.3608 -1.7053 -1.0843
  318SOL    HW2 3948   0.725   2.921   3.851 -0.1105 -1.3619 -0.8594
  319SOL     OW 3949   1.802   5.765   2.737  0.1948  0.5641  0.0597
  319SOL    HW1 3950   1.877   5.706   2.767 -0.2815 -0.4920 -0.7481
  319SOL    HW2 3951   1.839   5.843   2.686  0.7583  0.2499 -0.0178
  320SOL     OW 3952   1.050   1.704   2.028  0.1313  0.0401 -0.2024
  320SOL    HW1 3953   0.989   1.644   1.975 -0.4156  1.2103 -0.9306
  320SOL    HW2 3954   1.007   1.794   2.038  2.1193  1.2170 -1.5753
  321SOL     OW 3955   1.601   2.406   3.779  0.1187  0.3039  0.2444
  321SOL    HW1 3956   1.634   2.447   3.863 -0.3588 -0.1533  0.6612
  321SOL    HW2 3957   1.628   2.310   3.775 -0.5407  0.1093  0.2623
  322SOL     OW 3958   2.460   8.018   2.760 -0.7751 -0.1157 -0.6613
  322SOL    HW1 3959   2.466   8.117   2.751 -0.7577 -0.2725 -2.7711
  322SOL    HW2 3960   2.512   7.989   2.840  0.5060  1.4539 -0.8673
  323SOL     OW 3961   1.869   1.171   4.560  0.1471 -0.0417 -0.6386
  323SOL    HW1 3962   1.899   1.243   4.622  2.1331 -1.0179 -0.4029
  323SOL    HW2 3963   1.923   1.174   4.476 -0.6557 -0.4497 -1.1873
  324SOL     OW 3964   7.797   3.045   7.660 -0.1249  0.0498  0.2308
  324SOL    HW1 3965   7.808   3.124   7.599 -1.1129  0.5032  0.6253
  324SOL    HW2 3966   7.764   3.077   7.749 -0.0914 -0.7693  0.5405
  325SOL     OW 3967   6.824   3.673   3.542 -0.0503 -0.4728 -0.0933
  325SOL    HW1 3968   6.787   3.689   3.450 -2.3451  2.4576  1.1612
  325SOL    HW2 3969   6.893   3.743   3.562 -1.1911  0.3577  1.1257
  326SOL     OW 3970   1.660   0.442   4.116  0.2393  0.1385  0.5578
  326SOL    HW1 3971   1.668   0.466   4.019 -1.1826  0.7259  0.5503
  326SOL    HW2 3972   1.726   0.495   4.169  1.4028 -0.5864 -0.1281
  327SOL     OW 3973   0.307   0.186   3.579 -0.5729 -0.0117 -0.0320
  327SOL    HW1 3974   0.275   0.097   3.610  0.7223  0.2307  2.2538
  327SOL    HW2 3975   0.392   0.209   3.627  0.6122  1.2833 -2.5653
  328SOL     OW 3976   1.097   1.054   1.695 -0.0421 -0.1949 -0.8002
  328SOL    HW1 3977   1.008   1.097   1.711 -0.1314 -0.6908  0.0848
  328SOL    HW2 3978   1.083   0.963   1.656  0.1468  0.5506 -2.7420
  329SOL     OW 3979   7.461   2.955   3.915 -0.3416 -0.4658 -0.0185
  329SOL    HW1 3980   7.549   2.930   3.956  0.7341  1.5604 -0.9309
  329SOL    HW2 3981   7.445   3.053   3.928 -2.2417 -0.7056 -0.3129
  330SOL     OW 3982   6.679   7.559   6.852 -0.0223  0.0812  0.0352
  330SOL    HW1 3983   6.654   7.655   6.843  2.7571  0.8218 -0.5489
  330SOL    HW2 3984   6.671   7.531   6.948  1.3134  1.5878  0.6253
  331SOL     OW 3985   1.050   0.537   4.265  0.3068 -0.0348 -0.1997
  331SOL    HW1 3986   1.106   0.596   4.323  1.2687 -2.3814  1.4428
  331SOL    HW2 3987   0.955   0.544   4.293  0.3461  1.0194 -0.3048
  332SOL     OW 3988   1.654   0.855   2.830 -0.1021  0.1424  0.2183
  332SOL    HW1 3989   1.708   0.868   2.747  1.1278  1.7032  1.2158
  332SOL    HW2 3990   1.634   0.944   2.872 -2.7640 -0.4361  0.3517
  333SOL     OW 3991   6.384   4.905   1.114  0.3431 -0.0313 -0.4528
  333SOL    HW1 3992   6.309   4.951   1.162 -1.5853 -2.9736 -0.3900
  333SOL    HW2 3993   6.458   4.886   1.179 -0.9520 -1.2911  0.7305
  334SOL     OW 3994   2.047   7.246   2.172  0.4931  0.1569 -0.0639
  334SOL    HW1 3995   2.083   7.246   2.266 -1.3971 -0.3117  0.7166
  334SOL    HW2 3996   2.115   7.206   2.111  1.2932 -0.6878  1.3067
  335SOL     OW 3997   2.217   5.565   1.165 -1.0718 -0.4259 -0.0811
  335SOL    HW1 3998   2.298   5.548   1.108 -0.6252 -0.1393  0.4554
  335SOL    HW2 3999   2.211   5.494   1.236 -0.5559  0.2632  0.6738
  336SOL     OW 4000   0.648   6.769   1.919  0.1549  0.5816  0.0699
  336SOL    HW1 4001   0.716   6.784   1.848  0.3671  0.7300  0.3016
  336SOL    HW2 4002   0.641   6.671   1.938 -0.6476  0.4388 -0.8716
  337SOL     OW 4003   0.934   1.590   2.460  0.1422 -0.4541 -0.0590
  337SOL    HW1 4004   0.841   1.581   2.424  0.5585  1.1196 -1.6523
  337SOL    HW2 4005   0.931   1.641   2.546 -0.4030  0.6261 -0.6919
  338SOL     OW 4006   0.718   3.095   3.712  0.0146  0.9159 -0.9269
  338SOL    HW1 4007   0.767   3.142   3.786  0.5254 -1.5005  0.3740
  338SOL    HW2 4008   0.624   3.079   3.739  0.6016 -1.3985 -0.0032
  339SOL     OW 4009   7.647   2.484   5.099  0.1775 -0.3710  0.3974
  339SOL    HW1 4010   7.673   2.457   5.191 -1.0287 -1.1818  0.5169
  339SOL    HW2 4011   7.728   2.514   5.049  0.9251 -0.4495  1.5368
  340SOL     OW 4012   7.425   1.503   3.830  0.0280  0.2473 -0.9036
  340SOL    HW1 4013   7.509   1.545   3.864 -1.3956  1.4115  1.4386
  340SOL    HW2 4014   7.381   1.565   3.765 -1.8435  2.4754  2.2119
  341SOL     OW 4015   3.011   0.052   3.979  0.2776  0.5681  0.4770
  341SOL    HW1 4016   3.064   0.063   4.063  0.0218  0.1632  0.6974
  341SOL    HW2 4017   2.964  -0.036   3.981 -2.2147  1.8310  1.3350
  342SOL     OW 4018   7.741   0.882   2.601  0.2055 -0.0603 -0.1425
  342SOL    HW1 4019   7.667   0.949   2.599  0.4686  0.3414  1.5095
  342SOL    HW2 4020   7.788   0.881   2.513 -0.6393  0.9796 -0.6286
  343SOL     OW 4021   1.554   7.293   3.670  0.3426 -0.1887  0.3174
  343SOL    HW1 4022   1.487   7.354   3.712  0.7997 -0.2329  1.1453
  343SOL    HW2 4023   1.567   7.213   3.728  0.6056 -0.5127 -0.1804
  344SOL     OW 4024   2.834   1.611   2.291 -0.5091  0.3534  0.2954
  344SOL    HW1 4025   2.847   1.695   2.344 -2.0771  1.5961 -1.1659
  344SOL    HW2 4026   2.760   1.557   2.332  0.4159 -0.2849  1.1640
  345SOL     OW 4027   7.403   0.636   4.336  0.1848 -0.4055 -0.3123
  345SOL    HW1 4028   7.479   0.582   4.372 -0.0291 -0.5469 -0.0668
  345SOL    HW2 4029   7.432   0.731   4.324  0.3483 -0.4194 -0.0432
  346SOL     OW 4030   7.851   6.930   1.226 -0.0595 -0.3907  0.0275
  346SOL    HW1 4031   7.921   7.000   1.240  0.3914 -1.0323  1.1382
  346SOL    HW2 4032   7.761   6.969   1.247 -0.1284  0.5410 -1.7451
  347SOL     OW 4033   0.186   8.056   8.009 -0.0832 -0.5694  0.4541
  347SOL    HW1 4034   0.267   8.024   8.058  0.4107 -0.9658 -0.5823
  347SOL    HW2 4035   0.190   8.023   7.915 -1.6377 -0.9040  0.4861
  348SOL     OW 4036   1.285   0.859   0.657  0.7399  1.0519  0.3591
  348SOL    HW1 4037   1.250   0.884   0.747 -2.3545  1.8804 -0.9098
  348SOL    HW2 4038   1.297   0.942   0.602  0.4066  0.4536 -0.6573
  349SOL     OW 4039   7.516   0.704   3.581  0.8038 -0.1671  0.0212
  349SOL    HW1 4040   7.533   0.719   3.679  0.8391  0.6030 -0.0912
  349SOL    HW2 4041   7.550   0.783   3.530 -3.0166  1.5817 -0.2061
  350SOL     OW 4042   0.386   1.658   2.558 -0.3656  0.5449 -0.0668
  350SOL    HW1 4043   0.452   1.677   2.485 -0.6914  0.0649 -0.4949
  350SOL    HW2 4044   0.353   1.744   2.597 -1.0617  0.8543 -1.2824
  351SOL     OW 4045   0.141   1.669   4.038  0.4578  0.1698 -0.2283
  351SOL    HW1 4046   0.041   1.660   4.038  0.3476  1.0762  1.0023
  351SOL    HW2 4047   0.180   1.608   4.108  0.6819  0.5146 -0.0516
  352SOL     OW 4048   7.445   1.929   1.966  0.2438  0.6554 -0.2795
  352SOL    HW1 4049   7.492   2.012   1.937 -0.6933  0.3355 -2.9076
  352SOL    HW2 4050   7.361   1.917   1.913 -1.1159 -0.5480  1.9772
  353SOL     OW 4051   0.581   4.100   2.090 -0.2036 -0.1570 -0.0648
  353SOL    HW1 4052   0.583   4.199   2.080  1.5550 -0.1828 -0.2726
  353SOL    HW2 4053   0.541   4.059   2.008  0.2341  0.3262 -0.5220
  354SOL     OW 4054   0.824   6.987   0.533  0.0432 -0.3293 -0.2186
  354SOL    HW1 4055   0.921   7.005   0.547  0.4438 -2.3790 -0.1827
  354SOL    HW2 4056   0.812   6.914   0.465 -1.3647 -1.6781  1.3953
  355SOL     OW 4057   2.948   0.512   2.045  0.2740  0.4930 -0.2109
  355SOL    HW1 4058   3.042   0.479   2.047  0.0777 -0.0430  1.8711
  355SOL    HW2 4059   2.947   0.611   2.061  0.4426  0.3334  0.8655
  356SOL     OW 4060   1.172   0.183   2.070 -0.5826  0.0535 -0.2856
  356SOL    HW1 4061   1.158   0.242   2.149 -1.2083  0.3174 -0.5858
  356SOL    HW2 4062   1.232   0.107   2.095  0.9874  1.2740 -0.1176
  357SOL     OW 4063   3.247   7.435   3.088 -0.1337 -0.2311  0.1456
  357SOL    HW1 4064   3.206   7.460   3.000 -0.9579 -1.0789  0.2725
  357SOL    HW2 4065   3.175   7.421   3.155  0.4893  0.4318  0.9795
  358SOL     OW 4066   1.430   6.869   0.918  0.0985  0.1436 -0.4927
  358SOL    HW1 4067   1.489   6.799   0.959  0.4272 -0.3863 -1.7960
  358SOL    HW2 4068   1.475   6.958   0.924  0.2373  0.0395  0.0757
  359SOL     OW 4069   2.235   7.722   2.509 -0.1135  0.3856  0.0081
  359SOL    HW1 4070   2.299   7.748   2.581  1.4829  0.8068 -1.4936
  359SOL    HW2 4071   2.285   7.693   2.428 -1.8113  1.1393 -1.3913
  360SOL     OW 4072   8.036   1.589   2.538  0.2669 -0.3600 -0.6181
  360SOL    HW1 4073   7.957   1.642   2.509 -1.8417 -2.2515  1.1893
  360SOL    HW2 4074   8.091   1.563   2.459  0.2678  2.6718 -1.7262
  361SOL     OW 4075   0.005   3.005   3.833  0.1842  0.3772 -0.0885
  361SOL    HW1 4076  -0.033   2.931   3.888 -0.2395  0.4035 -0.3454
  361SOL    HW2 4077  -0.008   3.092   3.881  0.0873  0.3639 -0.0896
  362SOL     OW 4078   0.842   2.680   1.831  0.3098  0.1805  0.4503
  362SOL    HW1 4079   0.900   2.598   1.824 -0.5517 -0.3288 -1.8201
  362SOL    HW2 4080   0.780   2.670   1.908  0.3227 -1.2635  0.3096
  363SOL     OW 4081   1.822   6.618   2.002  0.0637 -0.4263  0.1773
  363SOL    HW1 4082   1.774   6.663   1.927 -1.4529 -1.2389  0.6148
  363SOL    HW2 4083   1.904   6.572   1.967  0.3467  0.6728 -0.6514
  364SOL     OW 4084   0.108   0.806   4.657  0.4957  0.1627 -0.9091
  364SOL    HW1 4085   0.052   0.868   4.711 -0.5409 -0.6204 -1.0654
  364SOL    HW2 4086   0.190   0.781   4.710 -0.9923 -1.4171  0.8021
  365SOL     OW 4087   0.592   1.536   2.087  0.2701  0.1832  0.0688
  365SOL    HW1 4088   0.682   1.564   2.052 -0.7028  2.0822 -1.0424
  365SOL    HW2 4089   0.532   1.515   2.010 -0.1186 -1.6391  0.8154
  366SOL     OW 4090   2.640   1.461   2.405  0.0294  0.4845 -0.2767
  366SOL    HW1 4091   2.580   1.507   2.471 -0.0276  0.6346 -0.4323
  366SOL    HW2 4092   2.625   1.363   2.409  0.0464  0.4916 -0.0450
  367SOL     OW 4093   7.900   7.383   4.981  0.7173  0.4009 -0.6184
  367SOL    HW1 4094   7.912   7.450   5.054 -1.4143 -0.1334  0.3293
  367SOL    HW2 4095   7.842   7.422   4.909 -1.8861 -0.7891  0.6814
  368SOL     OW 4096   1.944   1.754   1.378  0.0689 -0.0475  0.7527
  368SOL    HW1 4097   1.974   1.756   1.473 -0.3421 -1.2286  0.9312
  368SOL    HW2 4098   2.021   1.732   1.318 -0.1202 -1.7729  1.0804
  369SOL     OW 4099   0.190   6.910   2.365 -0.0649 -0.2851 -0.1067
  369SOL    HW1 4100   0.285   6.931   2.385 -0.5369  1.2343  0.6670
  369SOL    HW2 4101   0.158   6.966   2.288 -0.0549 -1.5574 -1.0721
  370SOL     OW 4102   6.412   2.373   1.716 -0.4080  0.2133 -0.7911
  370SOL    HW1 4103   6.383   2.407   1.806  0.1861  1.1715 -0.9389
  370SOL    HW2 4104   6.335   2.330   1.670 -0.7277 -0.2741  0.1627
  371SOL     OW 4105   2.935   0.309   2.458  0.1835  0.2576 -0.2291
  371SOL    HW1 4106   2.999   0.236   2.430 -0.3500 -0.0018 -0.8195
  371SOL    HW2 4107   2.845   0.291   2.417 -0.5309  0.1064  1.3456
  372SOL     OW 4108   2.857   7.156   3.798  0.5595  0.2148  0.5038
  372SOL    HW1 4109   2.912   7.136   3.718  1.0385 -2.2310  1.3690
  372SOL    HW2 4110   2.764   7.182   3.770  1.1213  0.8309 -0.8400
  373SOL     OW 4111   0.596   7.552   1.058 -0.3638 -0.0820 -0.1374
  373SOL    HW1 4112   0.623   7.592   1.145  0.2276  0.2480 -0.4696
  373SOL    HW2 4113   0.634   7.459   1.051  0.2968  0.2037 -0.3990
  374SOL     OW 4114   0.337   0.405   1.430 -0.2303 -0.1801 -0.2079
  374SOL    HW1 4115   0.339   0.471   1.505  2.5076 -0.9476  0.4871
  374SOL    HW2 4116   0.405   0.430   1.361 -0.8288 -0.9868 -1.1175
  375SOL     OW 4117   0.698   6.070   1.825 -0.3575  0.2329 -0.8251
  375SOL    HW1 4118   0.677   6.012   1.904 -1.1691 -0.5268 -1.5946
  375SOL    HW2 4119   0.797   6.069   1.809 -0.1021  0.8372  0.4998
  376SOL     OW 4120   0.840   6.754   0.150  0.7828 -0.2058  0.1033
  376SOL    HW1 4121   0.800   6.669   0.113 -0.4466  0.6762 -0.6891
  376SOL    HW2 4122   0.915   6.784   0.091  0.8966 -0.4794  0.1073
  377SOL     OW 4123   3.318   8.045   3.104  0.4166 -0.3363  0.2056
  377SOL    HW1 4124   3.361   8.134   3.091  0.5098 -0.4346 -0.1473
  377SOL    HW2 4125   3.264   8.046   3.188 -0.6650  0.4761 -0.4679
  378SOL     OW 4126   0.692   1.995   2.367  0.0679  0.1153  0.1899
  378SOL    HW1 4127   0.686   1.994   2.467 -0.6579  0.7068  0.1634
  378SOL    HW2 4128   0.770   2.051   2.339  1.2453 -1.3392  0.4360
  379SOL     OW 4129   1.859   2.241   5.327  0.3546 -0.0889 -0.4675
  379SOL    HW1 4130   1.810   2.255   5.241 -1.3189 -1.4358  0.2253
  379SOL    HW2 4131   1.867   2.329   5.375 -3.0517 -0.0264  0.2317
  380SOL     OW 4132   1.115   1.396   3.981  0.2002 -0.1225 -0.2733
  380SOL    HW1 4133   1.130   1.297   3.986  0.6283  0.0125  1.8243
  380SOL    HW2 4134   1.202   1.444   3.995 -0.1500  0.5637 -0.4106
  381SOL     OW 4135   2.775   0.838   5.251  0.2646  0.4448 -0.3772
  381SOL    HW1 4136   2.772   0.904   5.176  1.0327  0.8184 -0.0924
  381SOL    HW2 4137   2.870   0.808   5.265  0.3233  1.1999  1.1248
  382SOL     OW 4138   7.764   0.923   3.911 -0.2063 -0.3762  0.0541
  382SOL    HW1 4139   7.803   0.903   3.821 -0.1954 -0.9493  0.1791
  382SOL    HW2 4140   7.830   0.975   3.966 -0.4538  0.5215 -0.4821
  383SOL     OW 4141   2.058   6.508   3.819 -0.7339 -0.1838 -0.2981
  383SOL    HW1 4142   1.961   6.514   3.845 -1.2997 -2.8634 -1.4513
  383SOL    HW2 4143   2.067   6.532   3.722 -0.5267 -1.4469 -0.6063
  384SOL     OW 4144   8.080   7.965   5.257 -0.6413 -0.4357  0.5664
  384SOL    HW1 4145   8.141   7.895   5.220 -0.0266  1.8303 -3.2146
  384SOL    HW2 4146   8.131   8.023   5.320  0.4850 -0.1226 -0.5798
  385SOL     OW 4147   0.744   0.149   4.207 -0.3378  0.3447 -0.4355
  385SOL    HW1 4148   0.758   0.077   4.275  0.3522 -0.5061 -1.4473
  385SOL    HW2 4149   0.752   0.238   4.252  0.9891 -0.1832  0.4577
  386SOL     OW 4150   0.305   1.983   3.733  0.5291 -0.3767 -0.0233
  386SOL    HW1 4151   0.306   2.060   3.669  0.4675 -0.2329  0.1507
  386SOL    HW2 4152   0.211   1.949   3.742 -0.4017  2.5728  3.5751
  387SOL     OW 4153   0.749   0.502   6.976  0.4294 -0.0726 -0.0450
  387SOL    HW1 4154   0.793   0.515   6.887 -0.0121  1.5613 -0.0572
  387SOL    HW2 4155   0.696   0.418   6.975 -1.8878  1.2540 -2.3637
  388SOL     OW 4156   0.561   2.357   3.045 -0.0234 -0.1797 -0.0324
  388SOL    HW1 4157   0.652   2.362   3.085  1.3777 -1.2261 -2.8317
  388SOL    HW2 4158   0.529   2.449   3.023  0.8912  0.1184 -0.1304
  389SOL     OW 4159   1.875   1.434   5.733 -0.6148  0.3424  0.7282
  389SOL    HW1 4160   1.791   1.449   5.681 -1.1931 -3.8854  0.1200
  389SOL    HW2 4161   1.953   1.469   5.680 -1.6358  0.9208 -0.4630
  390SOL     OW 4162   2.241   7.284   4.347  0.0577 -0.3617  0.5986
  390SOL    HW1 4163   2.150   7.245   4.340 -0.3098  0.6283 -0.5139
  390SOL    HW2 4164   2.309   7.213   4.331 -0.5497 -0.8855  0.3085
  391SOL     OW 4165   1.097   1.529   6.120 -0.3030  0.0250  0.1591
  391SOL    HW1 4166   1.002   1.507   6.097  0.5211 -2.1036 -1.5741
  391SOL    HW2 4167   1.138   1.582   6.046 -0.0843  0.8755  0.8687
  392SOL     OW 4168   1.379   3.156   4.444 -0.0007 -0.0409  0.8003
  392SOL    HW1 4169   1.391   3.249   4.480  0.8460 -0.1030  0.6907
  392SOL    HW2 4170   1.466   3.107   4.447 -0.1109 -0.3477 -0.4850
  393SOL     OW 4171   0.181   2.286   4.221 -0.1477 -0.8933  0.3440
  393SOL    HW1 4172   0.235   2.203   4.233  1.3214 -0.2779 -1.5064
  393SOL    HW2 4173   0.119   2.275   4.143  0.5089 -0.0629 -0.3103
  394SOL     OW 4174   1.798   1.728   6.071  0.0958 -0.3423 -0.3517
  394SOL    HW1 4175   1.843   1.786   6.004 -0.9736  2.7321  1.4046
  394SOL    HW2 4176   1.858   1.712   6.149 -1.1396  2.6564  1.3832
  395SOL     OW 4177   0.782   0.558   4.289 -0.5037 -0.3441 -0.3100
  395SOL    HW1 4178   0.702   0.500   4.276 -0.8591 -0.7478  2.9190
  395SOL    HW2 4179   0.762   0.629   4.356  1.4118  0.4830 -0.5316
  396SOL     OW 4180   0.425   0.771   5.818 -0.1785  0.4690  0.3994
  396SOL    HW1 4181   0.518   0.802   5.801  0.0571 -0.8353 -0.8144
  396SOL    HW2 4182   0.365   0.803   5.744 -0.6820  1.1637  1.0889
  397SOL     OW 4183   0.786   8.028   3.222 -0.5759  0.4062  1.1777
  397SOL    HW1 4184   0.803   8.068   3.133 -1.5362 -2.4989 -0.4509
  397SOL    HW2 4185   0.763   8.100   3.287  1.4311  2.7365 -0.5355
  398SOL     OW 4186   0.205   3.460   3.054  0.9022  0.6864 -0.0279
  398SOL    HW1 4187   0.231   3.399   2.980  0.4709  0.3793  0.0725
  398SOL    HW2 4188   0.126   3.423   3.103 -0.3081  2.0385 -0.8800
  399SOL     OW 4189   1.342   0.504   4.046  0.0517 -0.1849 -0.0183
  399SOL    HW1 4190   1.386   0.429   4.096  0.5039  0.9242  1.3312
  399SOL    HW2 4191   1.374   0.592   4.083 -2.0277  0.6715 -0.1300
  400SOL     OW 4192   0.542   6.502   4.731  0.3935  0.6411  0.1044
  400SOL    HW1 4193   0.633   6.461   4.717 -0.0959 -0.0022 -1.4410
  400SOL    HW2 4194   0.532   6.529   4.826  2.0713  0.3785  0.3877
  401SOL     OW 4195   1.185   7.644   4.725  0.2647  0.2801  0.2862
  401SOL    HW1 4196   1.282   7.642   4.748  0.4528 -0.1413 -0.4962
  401SOL    HW2 4197   1.172   7.605   4.634 -0.7480 -0.5586  0.7670
  402SOL     OW 4198   0.386   7.761   4.354  0.6632 -0.7458 -0.3799
  402SOL    HW1 4199   0.456   7.812   4.404 -0.9118  0.4449  0.7179
  402SOL    HW2 4200   0.314   7.733   4.417  0.3535 -2.3409 -1.3969
  403SOL     OW 4201   1.757   7.671   4.815 -0.3201 -0.1716 -0.3580
  403SOL    HW1 4202   1.734   7.616   4.895 -0.2816  0.2133 -0.0834
  403SOL    HW2 4203   1.766   7.611   4.735 -0.4635 -0.5417 -0.0976
  404SOL     OW 4204   2.151   6.214   3.169 -0.5289 -0.3073  0.3070
  404SOL    HW1 4205   2.093   6.134   3.182 -1.8601  0.7053  0.9152
  404SOL    HW2 4206   2.175   6.252   3.259 -0.8212  0.5706  0.0265
  405SOL     OW 4207   6.409   3.206   7.099 -0.4978 -0.1762  0.0036
  405SOL    HW1 4208   6.424   3.224   7.002  1.0126 -1.2600 -0.0003
  405SOL    HW2 4209   6.314   3.179   7.114 -0.4174 -1.3153 -1.3959
  406SOL     OW 4210   7.668   7.572   6.318 -0.1336 -0.1892 -0.6999
  406SOL    HW1 4211   7.699   7.567   6.413 -0.9648 -0.0201 -0.4071
  406SOL    HW2 4212   7.660   7.480   6.280 -1.1467 -0.3489 -0.1402
  407SOL     OW 4213   0.990   7.333   5.099  0.4073 -0.0598  0.2216
  407SOL    HW1 4214   0.941   7.293   5.177 -1.8677  1.5238 -0.2781
  407SOL    HW2 4215   1.012   7.428   5.119  2.3486 -0.4286 -0.0293
  408SOL     OW 4216   2.162   1.548   3.764 -0.1307 -0.3258  0.2582
  408SOL    HW1 4217   2.255   1.523   3.791  0.1963 -0.0283 -0.5666
  408SOL    HW2 4218   2.125   1.614   3.830  0.3456 -0.2418  0.4456
  409SOL     OW 4219   1.790   7.930   4.797  0.1439 -0.3216 -0.2007
  409SOL    HW1 4220   1.741   7.974   4.872 -0.5525  1.2047 -1.5078
  409SOL    HW2 4221   1.790   7.831   4.811  1.4018 -0.0065  2.6078
  410SOL     OW 4222   6.325   6.323   4.616 -0.2587  0.4354 -0.5390
  410SOL    HW1 4223   6.249   6.292   4.674  2.4921  1.1692  4.0066
  410SOL    HW2 4224   6.324   6.423   4.610  0.3924  0.4622 -0.2962
  411SOL     OW 4225   2.332   1.687   6.854 -0.1820 -0.0254 -0.1071
  411SOL    HW1 4226   2.265   1.726   6.917 -0.8218  0.9917 -1.3602
  411SOL    HW2 4227   2.416   1.741   6.857 -0.4092  0.3604 -0.5024
  412SOL     OW 4228   0.800   0.683   5.969 -0.5398  0.2686 -0.0685
  412SOL    HW1 4229   0.748   0.694   6.055 -0.6832 -0.4031 -0.0618
  412SOL    HW2 4230   0.759   0.741   5.898  0.0059  1.3755  0.4861
  413SOL     OW 4231   2.756   0.310   3.867  0.3910  0.3036  0.2121
  413SOL    HW1 4232   2.696   0.389   3.857 -1.2749 -1.0410 -1.2495
  413SOL    HW2 4233   2.818   0.304   3.788  0.6837  0.3008  0.4424
  414SOL     OW 4234   1.015   1.111   5.337 -0.1544  0.6673  0.1324
  414SOL    HW1 4235   1.026   1.201   5.380 -0.4337  0.2593  1.0988
  414SOL    HW2 4236   1.105   1.076   5.310 -0.0465  1.2425 -0.2846
  415SOL     OW 4237   7.669   7.233   5.335  0.3319  0.2478  0.0541
  415SOL    HW1 4238   7.761   7.240   5.298  0.7728 -1.4813  0.6974
  415SOL    HW2 4239   7.608   7.193   5.267  0.8219 -1.6010  0.6370
  416SOL     OW 4240   1.620   7.002   1.962 -0.2605  0.0542 -0.5612
  416SOL    HW1 4241   1.707   7.040   1.994  0.4555 -1.1354 -1.0530
  416SOL    HW2 4242   1.554   7.005   2.037  1.3057 -2.4878  1.0901
  417SOL     OW 4243   8.028   8.031   2.377 -0.0373 -0.2982  0.0838
  417SOL    HW1 4244   8.063   7.966   2.310  3.7443 -0.3670  1.8598
  417SOL    HW2 4245   8.081   8.116   2.372 -0.9076  0.3865  1.7218
  418SOL     OW 4246   3.636   0.301   1.876 -0.0841 -0.4936  0.0421
  418SOL    HW1 4247   3.672   0.224   1.823  1.8194 -0.3338  0.9809
  418SOL    HW2 4248   3.604   0.373   1.815 -0.6737 -1.5023 -0.8532
  419SOL     OW 4249   0.118   6.286   7.911 -0.6278  0.0772  0.1907
  419SOL    HW1 4250   0.121   6.214   7.842 -2.1661 -0.0027  0.1707
  419SOL    HW2 4251   0.097   6.247   8.000 -1.0441  0.4513  0.2581
  420SOL     OW 4252   0.117   1.918   3.376 -0.2705  0.4393  0.2199
  420SOL    HW1 4253   0.137   1.993   3.439  0.0977  0.7003 -0.2014
  420SOL    HW2 4254   0.097   1.956   3.285  3.4889 -0.0710 -0.9890
  421SOL     OW 4255   7.323   2.798   6.541  0.4119 -0.3480  0.3037
  421SOL    HW1 4256   7.394   2.801   6.612  2.4982  0.2227 -1.7010
  421SOL    HW2 4257   7.331   2.878   6.482  0.0397 -1.7313 -1.7361
  422SOL     OW 4258   3.427   1.308   5.517 -0.3873 -0.1072  0.1300
  422SOL    HW1 4259   3.365   1.356   5.579 -1.6878 -1.1564 -0.3158
  422SOL    HW2 4260   3.418   1.210   5.531  0.5474 -0.3009 -0.5673
  423SOL     OW 4261   0.706   0.845   6.641 -0.3524  0.4586 -0.4507
  423SOL    HW1 4262   0.707   0.825   6.543 -1.0397  2.4832 -0.9231
  423SOL    HW2 4263   0.612   0.860   6.672 -0.1218  0.0765  0.4766
  424SOL     OW 4264   2.496   7.974   4.620  0.4502  0.0082  0.7426
  424SOL    HW1 4265   2.475   7.923   4.704 -0.2685 -0.4217  0.3112
  424SOL    HW2 4266   2.502   7.910   4.543  0.0046  0.5139  0.2776
  425SOL     OW 4267   1.300   8.032   4.730 -0.0073 -0.1178 -0.2597
  425SOL    HW1 4268   1.381   8.090   4.743 -0.0745  0.1063 -0.8411
  425SOL    HW2 4269   1.328   7.947   4.685 -0.2612  0.4119 -1.4300
  426SOL     OW 4270   6.586   2.140   3.427  0.2730  0.3478  0.1356
  426SOL    HW1 4271   6.570   2.045   3.451 -0.0153 -0.3941 -2.7208
  426SOL    HW2 4272   6.560   2.198   3.504  0.0649 -1.8261  1.7909
  427SOL     OW 4273   1.223   7.771   3.749 -0.3064 -0.0280  0.0153
  427SOL    HW1 4274   1.210   7.806   3.656 -0.5711 -0.0469  0.0458
  427SOL    HW2 4275   1.135   7.748   3.789 -0.2932  0.9973  0.6660
  428SOL     OW 4276   0.052   2.997   4.268 -0.3068  0.4703  0.2972
  428SOL    HW1 4277  -0.010   3.067   4.304  1.9556  1.6614  2.1853
  428SOL    HW2 4278   0.061   2.923   4.335  0.2833  0.3161  0.0605
  429SOL     OW 4279   0.245   6.972   3.108  0.0364  0.2814 -0.1718
  429SOL    HW1 4280   0.176   6.927   3.052  0.2226  0.1006 -0.2580
  429SOL    HW2 4281   0.308   6.903   3.145 -1.0293  0.1811  1.6095
  430SOL     OW 4282   0.959   0.684   4.589  0.1968  0.0549  0.4084
  430SOL    HW1 4283   1.011   0.680   4.674 -1.3662  2.4828  1.5926
  430SOL    HW2 4284   1.007   0.741   4.523  0.8591 -0.8850  0.0655
  431SOL     OW 4285   6.061   0.171   5.019 -0.2002 -0.4900 -0.0976
  431SOL    HW1 4286   6.130   0.116   5.067  0.2111 -0.0268 -0.1456
  431SOL    HW2 4287   6.035   0.249   5.075 -1.1526 -0.9933  0.1791
  432SOL     OW 4288   7.750   0.390   4.228 -0.4616  0.2328 -0.3998
  432SOL    HW1 4289   7.780   0.326   4.157 -0.1461 -0.3188  0.2196
  432SOL    HW2 4290   7.808   0.379   4.309  0.2010  1.9588 -0.5974
  433SOL     OW 4291   2.853   5.710   6.617 -0.5978 -0.0996  0.2801
  433SOL    HW1 4292   2.817   5.792   6.573 -1.2534  0.2620  1.4487
  433SOL    HW2 4293   2.848   5.633   6.553  0.3254  0.8261 -0.9280
  434SOL     OW 4294   8.015   5.176   5.694 -0.8152 -0.2597 -0.0555
  434SOL    HW1 4295   7.950   5.101   5.684 -0.6177 -0.2858 -1.2357
  434SOL    HW2 4296   8.082   5.152   5.764 -0.0517 -1.7155 -1.2290
  435SOL     OW 4297   2.552   7.262   6.338 -0.2113 -0.2628 -0.2549
  435SOL    HW1 4298   2.601   7.179   6.366  1.7519  0.7288 -0.5679
  435SOL    HW2 4299   2.607   7.342   6.361 -1.9933  0.9654 -0.1127
  436SOL     OW 4300   0.236   1.280   4.826  0.1396  0.3484  0.3505
  436SOL    HW1 4301   0.144   1.317   4.839  0.5905  1.3449  0.8501
  436SOL    HW2 4302   0.281   1.273   4.915  1.0295  1.1752 -0.0282
  437SOL     OW 4303   6.918   0.127   3.817 -0.0845  0.1547  0.1867
  437SOL    HW1 4304   6.934   0.225   3.827 -1.3697  0.6615 -2.0008
  437SOL    HW2 4305   6.847   0.112   3.747 -0.3166 -2.3169  0.8592
  438SOL     OW 4306   7.393   1.834   4.022  0.4475 -0.5362 -0.0512
  438SOL    HW1 4307   7.476   1.886   3.999 -0.5646 -0.5334 -4.8175
  438SOL    HW2 4308   7.322   1.897   4.054  0.7999  0.2299 -0.7426
  439SOL     OW 4309   0.089   4.476   4.377  0.6328 -0.1314  0.4400
  439SOL    HW1 4310   0.115   4.417   4.300  0.2024  0.6926 -0.3703
  439SOL    HW2 4311   0.158   4.546   4.390  1.6561 -1.3648  2.0600
  440SOL     OW 4312   7.151   1.163   3.257  0.0438 -0.2613 -0.1990
  440SOL    HW1 4313   7.215   1.134   3.186  1.0304  0.8749  0.1862
  440SOL    HW2 4314   7.102   1.245   3.227 -2.3305 -1.9085 -1.0660
  441SOL     OW 4315   0.254   0.283   2.831 -0.2020  0.0897  0.0085
  441SOL    HW1 4316   0.303   0.295   2.744 -0.0686 -0.9101 -0.0634
  441SOL    HW2 4317   0.289   0.349   2.898 -0.0659  0.6391 -0.5908
  442SOL     OW 4318   1.045   5.589   4.222  0.8141 -0.1570  0.1958
  442SOL    HW1 4319   0.996   5.502   4.213 -0.4103  0.4387  0.8453
  442SOL    HW2 4320   1.118   5.592   4.154 -0.8144 -0.5787 -1.6929
  443SOL     OW 4321   7.716   0.403   3.227  0.2208 -0.2132  0.3549
  443SOL    HW1 4322   7.787   0.376   3.161  1.0805 -0.0469  1.1905
  443SOL    HW2 4323   7.626   0.387   3.187  0.7227 -0.3804 -0.7545
  444SOL     OW 4324   2.034   7.526   4.341  0.8165  0.0441 -0.3390
  444SOL    HW1 4325   1.989   7.530   4.252  0.5543  1.0397 -0.1754
  444SOL    HW2 4326   2.055   7.431   4.364 -2.9690 -0.7497  0.4882
  445SOL     OW 4327   0.629   2.636   3.206 -0.5455 -0.2038 -0.0616
  445SOL    HW1 4328   0.573   2.697   3.151 -0.8627  0.0192  0.5031
  445SOL    HW2 4329   0.687   2.581   3.146 -2.1542 -1.2317 -0.7309
  446SOL     OW 4330   7.125   1.356   4.053 -0.4484 -0.1424  0.1437
  446SOL    HW1 4331   7.220   1.326   4.039 -0.2315  0.4270  0.3326
  446SOL    HW2 4332   7.063   1.282   4.029  0.0659 -0.7773  0.7087
  447SOL     OW 4333   0.513   2.580   4.158  0.2959  0.1101  0.2144
  447SOL    HW1 4334   0.505   2.518   4.080  1.3564 -1.4149  1.2429
  447SOL    HW2 4335   0.503   2.674   4.128 -3.1394 -0.5640 -1.1853
  448SOL     OW 4336   2.612   7.157   1.218 -0.6489  0.1505  0.1803
  448SOL    HW1 4337   2.568   7.246   1.228 -3.1259 -1.0366  0.8919
  448SOL    HW2 4338   2.634   7.140   1.122 -0.2635  1.4510  0.0290
  449SOL     OW 4339   7.167   7.993   4.379  0.2432 -0.1938 -0.8057
  449SOL    HW1 4340   7.196   8.017   4.472  0.0092 -0.3118 -0.7014
  449SOL    HW2 4341   7.091   7.928   4.384 -1.4159  1.6296 -1.0447
  450SOL     OW 4342   2.723   0.052   4.637  0.5396  0.7258 -0.1108
  450SOL    HW1 4343   2.738   0.024   4.732  1.7177  0.8163 -0.2537
  450SOL    HW2 4344   2.640   0.007   4.602  1.2516 -1.0093  0.3028
  451SOL     OW 4345   6.973   6.680   2.344 -0.3067 -0.1342  0.6461
  451SOL    HW1 4346   6.900   6.709   2.406  0.8488  2.4497  0.9515
  451SOL    HW2 4347   6.990   6.753   2.277 -1.5436 -2.8194 -2.8770
  452SOL     OW 4348   4.174   7.682   5.117  0.7883  0.0227 -0.2085
  452SOL    HW1 4349   4.273   7.682   5.105  1.1732 -0.6685  2.3424
  452SOL    HW2 4350   4.148   7.752   5.184 -0.4020 -0.1781 -0.4257
  453SOL     OW 4351   2.310   7.219   5.604  0.6208  0.1411  0.2535
  453SOL    HW1 4352   2.249   7.254   5.533  0.0527  0.1042  0.7096
  453SOL    HW2 4353   2.403   7.211   5.568  0.6308  1.4759 -0.0619
  454SOL     OW 4354   3.864   7.316   3.579 -0.0112  0.1880  0.4410
  454SOL    HW1 4355   3.866   7.240   3.514  3.8844  0.2318  0.2913
  454SOL    HW2 4356   3.813   7.392   3.538  0.1627 -0.6722 -1.5100
  455SOL     OW 4357   0.200   3.106   6.290 -0.0226 -0.4447  0.3492
  455SOL    HW1 4358   0.150   3.124   6.375 -1.3358 -0.5486 -0.3893
  455SOL    HW2 4359   0.297   3.095   6.311 -0.6256 -3.2290  2.2300
  456SOL     OW 4360   0.822   2.452   3.090 -0.1176  0.0123  0.0561
  456SOL    HW1 4361   0.896   2.445   3.024  1.1909 -0.0291  1.4716
  456SOL    HW2 4362   0.852   2.415   3.178 -0.8325  2.5802  1.4791
  457SOL     OW 4363   1.763   7.961   3.858 -0.1785 -0.3708 -0.6236
  457SOL    HW1 4364   1.681   7.909   3.881  0.9787 -1.9580  0.1086
  457SOL    HW2 4365   1.803   7.925   3.773  0.1589 -0.1114 -0.5789
  458SOL     OW 4366   1.140   7.661   4.397 -0.5051 -1.0213  0.2431
  458SOL    HW1 4367   1.155   7.564   4.414  0.0526 -1.0900 -0.5779
  458SOL    HW2 4368   1.045   7.684   4.417 -0.6288 -1.7223  0.4881
  459SOL     OW 4369   7.172   0.582   3.814  0.7459 -0.8924  0.1037
  459SOL    HW1 4370   7.113   0.647   3.863 -0.1975 -2.3092  0.9119
  459SOL    HW2 4371   7.208   0.626   3.732 -0.1250  0.5409  0.4417
  460SOL     OW 4372   1.357   1.892   3.306 -0.8427  0.2925  0.7079
  460SOL    HW1 4373   1.332   1.798   3.329  2.7293 -0.8816  0.4735
  460SOL    HW2 4374   1.363   1.902   3.207 -0.8980  0.6988  0.7432
  461SOL     OW 4375   1.836   2.001   4.964 -0.2677 -0.0536  0.3291
  461SOL    HW1 4376   1.761   1.952   5.009 -0.0360  0.3982  1.2399
  461SOL    HW2 4377   1.849   1.965   4.872 -1.4902 -0.2583  0.2130
  462SOL     OW 4378   1.668   6.273   3.583  0.0008 -0.2141 -0.7301
  462SOL    HW1 4379   1.592   6.265   3.519 -0.0982 -1.2699 -0.4980
  462SOL    HW2 4380   1.702   6.368   3.584 -2.1235  0.5865  0.1013
  463SOL     OW 4381   1.816   0.718   3.816 -0.1890 -0.2376 -0.5486
  463SOL    HW1 4382   1.763   0.635   3.833 -0.1900 -1.1369 -4.2741
  463SOL    HW2 4383   1.899   0.695   3.765  0.9723  1.8620  0.2538
  464SOL     OW 4384   1.821   6.431   5.530  0.4233  0.3841 -0.0278
  464SOL    HW1 4385   1.822   6.435   5.430 -3.0742 -1.1081 -0.2664
  464SOL    HW2 4386   1.771   6.510   5.566  1.4129  0.7602  0.5374
  465SOL     OW 4387   1.677   0.939   5.125  0.2927  0.1299  0.1054
  465SOL    HW1 4388   1.622   1.007   5.077  0.0479  0.3432  0.6830
  465SOL    HW2 4389   1.681   0.855   5.070  1.3773  0.8968 -1.0571
  466SOL     OW 4390   0.285   2.041   4.239 -0.4322  0.3573  0.4907
  466SOL    HW1 4391   0.251   2.000   4.324 -0.3497  0.5178  0.6017
  466SOL    HW2 4392   0.328   1.970   4.183  1.0141  0.5357  1.3361
  467SOL     OW 4393   7.088   7.208   2.654  0.0751  0.4813 -0.2926
  467SOL    HW1 4394   7.117   7.278   2.590 -0.7059  0.2345 -0.9452
  467SOL    HW2 4395   7.156   7.197   2.727  0.6287  1.2630 -0.6882
  468SOL     OW 4396   1.331   7.373   5.360  0.3240  0.1557 -0.3010
  468SOL    HW1 4397   1.309   7.346   5.454 -0.4849 -0.9884 -0.7961
  468SOL    HW2 4398   1.247   7.399   5.313  0.6997  0.4850 -0.7953
  469SOL     OW 4399   1.482   7.760   5.815 -0.0567 -0.0625  0.4416
  469SOL    HW1 4400   1.553   7.692   5.797 -0.2278 -1.0209  2.9254
  469SOL    HW2 4401   1.524   7.851   5.817  0.7263 -0.3963 -0.0346
  470SOL     OW 4402   7.190   6.939   5.104 -0.6111  0.2378 -0.9652
  470SOL    HW1 4403   7.165   6.884   5.184 -0.0253  1.9927  0.4850
  470SOL    HW2 4404   7.106   6.971   5.059 -1.0135  1.0392  0.2791
  471SOL     OW 4405   1.402   0.301   3.166  0.4180 -0.0314  0.7124
  471SOL    HW1 4406   1.404   0.365   3.089  2.0821 -0.8313  0.0516
  471SOL    HW2 4407   1.402   0.353   3.252  1.9844  0.8996  0.1917
  472SOL     OW 4408   7.827   3.348   4.190 -0.2856  0.7823  0.0701
  472SOL    HW1 4409   7.850   3.328   4.095 -1.5535  1.0437 -0.3196
  472SOL    HW2 4410   7.728   3.340   4.202 -0.1770  1.0926  1.2898
  473SOL     OW 4411   0.396   0.733   3.490  0.1679 -0.3008 -0.1740
  473SOL    HW1 4412   0.425   0.828   3.500  0.0946 -0.2988  0.0308
  473SOL    HW2 4413   0.296   0.730   3.480 -0.0972 -0.5084  2.1526
  474SOL     OW 4414   8.009   1.217   7.003  0.0983 -0.7852 -0.3929
  474SOL    HW1 4415   8.036   1.312   7.021  1.5683 -1.1826 -0.3868
  474SOL    HW2 4416   8.018   1.198   6.905 -1.1265 -0.6536 -0.5441
  475SOL     OW 4417   0.159   1.706   7.282 -0.2034  0.1051 -0.0051
  475SOL    HW1 4418   0.176   1.778   7.215  0.3001 -0.1439 -0.1515
  475SOL    HW2 4419   0.165   1.745   7.374  2.0614 -0.0867  0.0049
  476SOL     OW 4420   2.210   8.063   5.824  0.2398  0.0701 -0.3037
  476SOL    HW1 4421   2.251   8.107   5.744 -1.2149  1.8778 -0.1025
  476SOL    HW2 4422   2.253   8.097   5.907 -2.5868  3.2917  0.0251
  477SOL     OW 4423   2.630   7.598   4.560 -0.4622  0.4852 -0.1245
  477SOL    HW1 4424   2.554   7.543   4.596  0.3088 -1.2365 -1.0238
  477SOL    HW2 4425   2.594   7.676   4.510 -1.5850  1.1511  1.6147
  478SOL     OW 4426   2.136   6.039   6.144  0.0621 -0.4750  0.3485
  478SOL    HW1 4427   2.128   5.965   6.077  1.7969 -0.9478  0.6329
  478SOL    HW2 4428   2.079   6.116   6.114  0.8846 -0.6145 -1.7671
  479SOL     OW 4429   1.736   2.563   4.942 -0.0885 -0.0617  0.7762
  479SOL    HW1 4430   1.835   2.547   4.942  0.2691  1.8668  1.3962
  479SOL    HW2 4431   1.704   2.577   4.848  0.2581 -0.4852  0.5910
  480SOL     OW 4432   1.362   0.728   5.505  0.3530 -0.1933 -0.2848
  480SOL    HW1 4433   1.337   0.784   5.584 -0.0521 -0.3674 -0.2821
  480SOL    HW2 4434   1.280   0.712   5.449  0.8837  1.0851 -1.4927
  481SOL     OW 4435   2.188   7.177   6.078 -0.5162 -0.3661  0.3024
  481SOL    HW1 4436   2.173   7.106   6.009  1.9754  0.8532 -1.6650
  481SOL    HW2 4437   2.219   7.136   6.163 -0.6285 -1.7199 -0.2914
  482SOL     OW 4438   6.808   7.550   2.936 -0.1739  0.2414  0.5612
  482SOL    HW1 4439   6.791   7.546   2.837  1.7487  0.2566  0.1911
  482SOL    HW2 4440   6.831   7.458   2.969 -1.1027  0.1815  1.0665
  483SOL     OW 4441   7.726   2.390   5.349 -0.4637 -0.0348  0.1410
  483SOL    HW1 4442   7.803   2.436   5.395 -1.4590  2.7713 -0.7840
  483SOL    HW2 4443   7.648   2.388   5.411 -0.7244  0.4693 -0.1661
  484SOL     OW 4444   1.165   7.688   6.340 -0.2395  0.3324 -0.2417
  484SOL    HW1 4445   1.129   7.595   6.334 -0.2886  0.3984 -1.1948
  484SOL    HW2 4446   1.189   7.720   6.248 -1.9986  1.9602 -0.1999
  485SOL     OW 4447   1.715   0.567   4.395 -0.5127 -0.1218 -0.1571
  485SOL    HW1 4448   1.648   0.604   4.331  0.1381  1.5928  0.1018
  485SOL    HW2 4449   1.804   0.560   4.349 -0.2761  0.1427  0.2590
  486SOL     OW 4450   3.425   0.981   4.570  0.2772 -0.4509  0.4668
  486SOL    HW1 4451   3.353   0.984   4.638  2.2095 -1.9771  2.7575
  486SOL    HW2 4452   3.421   0.894   4.521  0.2453 -0.3166  0.2292
  487SOL     OW 4453   1.425   2.176   5.814  0.1506  0.0013 -0.3319
  487SOL    HW1 4454   1.513   2.194   5.770  0.4486 -2.5090 -0.9291
  487SOL    HW2 4455   1.354   2.169   5.744 -0.6075  2.0934  0.1521
  488SOL     OW 4456   4.453   2.665   4.935 -0.0456 -0.2330  0.4236
  488SOL    HW1 4457   4.546   2.634   4.950  0.8363  2.4875  1.1220
  488SOL    HW2 4458   4.429   2.733   5.004 -1.6325  0.9832 -1.2346
  489SOL     OW 4459   2.604   7.982   5.926 -0.7898 -0.7104 -0.6184
  489SOL    HW1 4460   2.612   7.971   5.827 -1.3473 -0.8874 -0.6447
  489SOL    HW2 4461   2.695   7.978   5.967 -0.4778  0.1255 -1.1985
  490SOL     OW 4462   1.828   0.454   6.377  0.4261  0.8932 -0.3352
  490SOL    HW1 4463   1.830   0.399   6.294 -1.4531  0.2330  0.0183
  490SOL    HW2 4464   1.795   0.546   6.356 -1.1518  0.3867 -0.1748
  491SOL     OW 4465   7.225   0.486   2.948 -0.0603 -0.3502  0.4719
  491SOL    HW1 4466   7.229   0.541   3.032  0.6936  1.1805 -0.5253
  491SOL    HW2 4467   7.274   0.533   2.875 -0.0340 -2.0240 -0.6432
  492SOL     OW 4468   0.650   2.166   3.245  0.2780 -0.0447 -0.1321
  492SOL    HW1 4469   0.563   2.208   3.221  0.4242  0.4561  0.2075
  492SOL    HW2 4470   0.640   2.066   3.246 -0.3041  0.0135 -0.0326
  493SOL     OW 4471   1.434   0.187   5.641 -0.1449  0.5858  0.6171
  493SOL    HW1 4472   1.338   0.201   5.666 -0.5996 -0.6980 -0.2726
  493SOL    HW2 4473   1.483   0.145   5.717 -1.3344 -2.6295 -0.2330
  494SOL     OW 4474   0.672   1.397   3.486 -0.6146  0.0282 -0.3357
  494SOL    HW1 4475   0.743   1.339   3.445 -1.9167 -0.9710 -1.2391
  494SOL    HW2 4476   0.637   1.460   3.417  0.6431  1.8413  0.5836
  495SOL     OW 4477   2.656   1.599   3.895 -0.3101 -0.5020  0.4285
  495SOL    HW1 4478   2.737   1.631   3.944 -0.6130 -1.3921  1.5706
  495SOL    HW2 4479   2.648   1.647   3.808  1.1810 -0.0763  0.5017
  496SOL     OW 4480   1.775   6.186   4.305 -0.1804 -0.2743 -0.1586
  496SOL    HW1 4481   1.720   6.264   4.276  1.3290 -0.1808 -3.0849
  496SOL    HW2 4482   1.867   6.193   4.266  1.1777 -1.7241  2.4839
  497SOL     OW 4483   2.164   0.455   3.311 -0.2529 -0.4543 -0.0645
  497SOL    HW1 4484   2.106   0.490   3.238  0.5680  0.8786 -0.1094
  497SOL    HW2 4485   2.171   0.522   3.384  0.1355 -1.1599  0.5680
  498SOL     OW 4486   1.097   1.892   6.033 -0.0557 -0.0621  0.1381
  498SOL    HW1 4487   1.098   1.976   5.979  0.6435  0.3305  0.7489
  498SOL    HW2 4488   1.151   1.821   5.987 -0.3145 -0.0551 -0.1789
  499SOL     OW 4489   2.776   0.648   7.041  0.0652 -0.6803  0.2287
  499SOL    HW1 4490   2.740   0.555   7.041  1.8225 -1.4437 -1.6293
  499SOL    HW2 4491   2.762   0.689   6.951  0.5589  0.3393  0.5947
  500SOL     OW 4492   0.583   6.862   4.149  0.6967  0.2013  0.3614
  500SOL    HW1 4493   0.626   6.952   4.143  0.6112  0.1454 -1.7904
  500SOL    HW2 4494   0.597   6.813   4.063  2.6594 -2.7594  2.2014
  501SOL     OW 4495   4.562   1.938   6.164 -0.2193  0.0465 -0.5943
  501SOL    HW1 4496   4.635   1.870   6.159  0.4979  0.8425 -1.5345
  501SOL    HW2 4497   4.601   2.028   6.183 -1.1037  0.2881  0.1835
  502SOL     OW 4498   0.031   7.964   3.977 -0.3634 -0.0545 -0.1981
  502SOL    HW1 4499   0.001   7.954   4.072  1.7552  0.1741  0.5420
  502SOL    HW2 4500   0.073   8.053   3.964 -1.0444  0.1019 -1.5010
  503SOL     OW 4501   0.000   2.553   5.956 -0.1008 -0.1023 -0.3118
  503SOL    HW1 4502   0.100   2.548   5.951 -0.0625  0.1378  0.2424
  503SOL    HW2 4503  -0.027   2.601   6.038 -0.6699  0.0411 -0.5817
  504SOL     OW 4504   3.228   0.924   4.777 -0.0507  0.6510 -0.3093
  504SOL    HW1 4505   3.135   0.890   4.788  0.4240 -0.9151 -0.7837
  504SOL    HW2 4506   3.291   0.866   4.829  0.8682  0.4375 -1.5900
  505SOL     OW 4507   7.616   3.132   4.216 -0.4967  0.2845  0.3845
  505SOL    HW1 4508   7.609   3.163   4.311 -2.6296  1.4004 -0.0716
  505SOL    HW2 4509   7.553   3.057   4.201 -0.0229 -0.0190 -0.1170
  506SOL     OW 4510   0.247   0.261   5.880  0.3882  0.2615 -0.0265
  506SOL    HW1 4511   0.296   0.348   5.876 -2.0242  1.8198  1.7731
  506SOL    HW2 4512   0.190   0.251   5.798 -1.1644  1.6501  0.8081
  507SOL     OW 4513   4.047   6.929   4.867 -0.3413 -0.5831  0.0823
  507SOL    HW1 4514   4.025   6.960   4.959 -2.6220 -1.0324 -0.2594
  507SOL    HW2 4515   4.061   6.830   4.867 -0.5229 -0.6084 -0.0990
  508SOL     OW 4516   0.698   1.384   5.208 -0.5796 -0.5452  0.3724
  508SOL    HW1 4517   0.685   1.323   5.286 -0.4435 -1.1707 -0.0869
  508SOL    HW2 4518   0.795   1.407   5.199 -0.4651 -1.1969 -0.1397
  509SOL     OW 4519   2.245   1.054   6.555  0.3093  0.1176 -0.0652
  509SOL    HW1 4520   2.296   1.130   6.515  0.0739  0.7816  0.8395
  509SOL    HW2 4521   2.278   1.038   6.648  0.5954 -1.1377 -0.3692
  510SOL     OW 4522   0.802   1.378   4.784  0.2163  0.1795 -0.2797
  510SOL    HW1 4523   0.898   1.387   4.757  1.1942  1.4702  3.1144
  510SOL    HW2 4524   0.766   1.468   4.807 -1.0425 -0.5869  0.8387
  511SOL     OW 4525   1.213   7.441   4.041  0.6293 -0.4177  0.1994
  511SOL    HW1 4526   1.215   7.348   4.005 -1.0222 -0.6875  0.7013
  511SOL    HW2 4527   1.124   7.483   4.020  1.1302  0.8299  0.4840
  512SOL     OW 4528   1.967   0.312   3.929  0.1089  0.4233 -0.2104
  512SOL    HW1 4529   1.919   0.341   4.012  0.2523  2.4816 -0.7948
  512SOL    HW2 4530   2.032   0.383   3.902 -0.6482  0.2674 -2.6391
  513SOL     OW 4531   2.591   1.233   5.008  0.4732 -0.2720  0.8429
  513SOL    HW1 4532   2.493   1.218   4.991  1.2652 -1.9310 -3.6189
  513SOL    HW2 4533   2.612   1.330   4.997 -0.2669 -0.3320 -1.9362
  514SOL     OW 4534   1.938   0.597   5.411  0.2706 -0.3276  0.1487
  514SOL    HW1 4535   1.944   0.633   5.318 -0.4549 -0.0162  0.2150
  514SOL    HW2 4536   1.856   0.633   5.455  0.0041 -1.3750  0.5311
  515SOL     OW 4537   7.306   1.933   2.478 -0.2887 -0.2601 -0.1058
  515SOL    HW1 4538   7.299   1.855   2.541 -1.2233 -0.5247 -0.5223
  515SOL    HW2 4539   7.362   1.908   2.400 -1.9699 -1.1288 -1.0920
  516SOL     OW 4540   2.850   2.704   5.099 -0.8105 -0.0889  0.8114
  516SOL    HW1 4541   2.880   2.634   5.035 -0.6560  0.6163  0.1000
  516SOL    HW2 4542   2.780   2.761   5.056  1.0278  1.9412  0.3331
  517SOL     OW 4543   1.186   7.189   3.945  0.5893 -0.4617 -0.1300
  517SOL    HW1 4544   1.236   7.173   3.860  0.4928 -0.0752 -0.2634
  517SOL    HW2 4545   1.090   7.163   3.933  0.4799 -0.0016 -0.2791
  518SOL     OW 4546   0.838   1.833   4.663  0.2311 -0.0480  0.0790
  518SOL    HW1 4547   0.811   1.782   4.581 -0.7699  1.5450 -0.6264
  518SOL    HW2 4548   0.850   1.930   4.640 -3.1967  1.1038  2.3562
  519SOL     OW 4549   1.080   2.398   2.960 -0.3570 -0.0234 -0.5872
  519SOL    HW1 4550   1.097   2.492   2.930  0.9652 -0.1658 -0.3157
  519SOL    HW2 4551   1.139   2.376   3.038 -1.3197 -0.7829 -0.0531
  520SOL     OW 4552   2.842   7.225   4.051  0.4004 -0.0990  0.0232
  520SOL    HW1 4553   2.747   7.240   4.078  0.3306 -0.1242 -0.2054
  520SOL    HW2 4554   2.848   7.216   3.952  1.2520  4.9320 -0.6537
  521SOL     OW 4555   1.668   7.997   5.028  0.2518 -0.2804  0.1282
  521SOL    HW1 4556   1.680   7.961   5.121 -0.5424 -1.6150 -0.2551
  521SOL    HW2 4557   1.575   8.029   5.016 -0.6262 -2.9531 -1.0620
  522SOL     OW 4558   1.210   0.251   4.141  0.2544 -0.2580 -0.9654
  522SOL    HW1 4559   1.307   0.229   4.128  0.2799 -1.2440  0.6869
  522SOL    HW2 4560   1.158   0.166   4.153 -0.7823  0.2766 -1.5090
  523SOL     OW 4561   0.858   0.489   5.642  0.2832  0.2812  0.1420
  523SOL    HW1 4562   0.876   0.587   5.636 -2.0114  0.8365  1.1842
  523SOL    HW2 4563   0.859   0.461   5.738 -1.1231 -0.2390  0.0352
  524SOL     OW 4564   0.603   7.816   3.403 -0.3655 -0.3639  0.1509
  524SOL    HW1 4565   0.668   7.824   3.479 -0.0604 -1.0297 -0.0303
  524SOL    HW2 4566   0.528   7.757   3.431 -0.1065 -0.8469 -0.1540
  525SOL     OW 4567   0.660   1.173   4.299  0.1729  0.2015 -0.6267
  525SOL    HW1 4568   0.672   1.273   4.295 -1.9890  0.5239 -0.1209
  525SOL    HW2 4569   0.564   1.151   4.285  0.3742 -1.7246  0.7813
  526SOL     OW 4570   1.345   6.831   3.567  0.3680  0.3459  0.3544
  526SOL    HW1 4571   1.314   6.887   3.644  2.4200  1.2423  0.5890
  526SOL    HW2 4572   1.275   6.762   3.546 -1.3454  1.6894  1.3591
  527SOL     OW 4573   1.287   1.465   6.493 -0.2167 -0.0861 -0.1892
  527SOL    HW1 4574   1.354   1.510   6.553 -0.1470 -0.7619  0.2472
  527SOL    HW2 4575   1.310   1.368   6.485 -2.1212 -0.7287  1.3813
  528SOL     OW 4576   1.800   7.698   5.123 -0.4399  0.1979  0.3696
  528SOL    HW1 4577   1.746   7.760   5.180  1.5159  0.1090  2.4663
  528SOL    HW2 4578   1.740   7.630   5.081 -2.6021  3.0055 -1.5008
  529SOL     OW 4579   7.580   3.545   6.606  0.0060  0.1321  0.1924
  529SOL    HW1 4580   7.609   3.633   6.644 -0.2354  0.1132  0.4235
  529SOL    HW2 4581   7.593   3.546   6.507  1.5241 -0.1501  0.3587
  530SOL     OW 4582   1.200   0.105   3.756  0.4163 -0.0295 -0.2586
  530SOL    HW1 4583   1.143   0.038   3.707  0.6972  0.3164 -1.0782
  530SOL    HW2 4584   1.258   0.057   3.822  0.6764 -0.6192 -0.8936
  531SOL     OW 4585   6.827   0.783   3.288 -0.2513 -0.2962 -0.1578
  531SOL    HW1 4586   6.742   0.748   3.329 -0.8418  0.2337 -0.9078
  531SOL    HW2 4587   6.844   0.876   3.321 -0.6484  0.0754 -0.9916
  532SOL     OW 4588   1.632   0.771   4.884  0.3549  0.5646 -0.7373
  532SOL    HW1 4589   1.714   0.720   4.858  0.2491  0.0975 -0.1815
  532SOL    HW2 4590   1.625   0.854   4.828 -0.0981 -0.6036 -2.5033
  533SOL     OW 4591   1.590   2.561   6.780  0.5428  0.2281  0.6556
  533SOL    HW1 4592   1.507   2.609   6.752  1.1981  0.0793 -1.7790
  533SOL    HW2 4593   1.670   2.620   6.765  1.1844 -0.9102 -0.6612
  534SOL     OW 4594   0.850   1.099   5.806  0.1927  0.0749 -0.2073
  534SOL    HW1 4595   0.890   1.182   5.767  0.2886 -0.4893 -1.3615
  534SOL    HW2 4596   0.899   1.076   5.891  0.7510  0.7035 -0.3444
  535SOL     OW 4597   2.404   2.712   4.647 -0.2481 -0.1290 -0.4232
  535SOL    HW1 4598   2.459   2.666   4.577  0.3745  0.6681 -0.4766
  535SOL    HW2 4599   2.338   2.774   4.603  0.1814  0.4146 -0.3234
  536SOL     OW 4600   1.022   3.257   7.511  0.1470 -0.1343  0.4457
  536SOL    HW1 4601   0.926   3.261   7.538 -0.0878 -0.7257 -0.2636
  536SOL    HW2 4602   1.075   3.323   7.564 -1.0103  1.7095 -0.5931
  537SOL     OW 4603   3.221   0.605   7.628 -0.4932 -0.0110 -0.2129
  537SOL    HW1 4604   3.290   0.534   7.611  0.0327  0.2906  0.6353
  537SOL    HW2 4605   3.193   0.602   7.724 -2.5891 -0.9431 -0.7904
  538SOL     OW 4606   0.804   0.283   4.442  0.1951  0.2850 -0.5268
  538SOL    HW1 4607   0.749   0.234   4.510  0.6285 -0.4772 -0.7146
  538SOL    HW2 4608   0.864   0.349   4.488  1.3671 -1.0749 -0.0281
  539SOL     OW 4609   1.214   1.153   3.520  0.7666  0.0351  0.5358
  539SOL    HW1 4610   1.146   1.209   3.568 -0.1968 -2.0069  1.7135
  539SOL    HW2 4611   1.220   1.182   3.425 -1.8524  0.2696  0.3614
  540SOL     OW 4612   0.587   7.566   5.001 -0.8243 -0.1224 -0.4411
  540SOL    HW1 4613   0.497   7.560   5.045  0.5273  0.0059  2.5189
  540SOL    HW2 4614   0.615   7.662   4.996  0.5644 -0.3432  1.8694
  541SOL     OW 4615   3.288   6.702   4.742 -0.0282  0.3967  0.5046
  541SOL    HW1 4616   3.348   6.623   4.736 -1.2377 -0.5737  0.7243
  541SOL    HW2 4617   3.226   6.703   4.663 -0.7375  0.5056  1.0465
  542SOL     OW 4618   3.052   0.797   5.290  0.3213  0.7269 -0.3282
  542SOL    HW1 4619   3.066   0.834   5.382  0.1130 -0.1042  0.0446
  542SOL    HW2 4620   3.085   0.703   5.286  2.9711  1.6319 -1.9083
  543SOL     OW 4621   3.406   2.073   5.515  0.2573 -0.1863 -0.2673
  543SOL    HW1 4622   3.448   2.097   5.603 -0.7847  1.0165 -0.0719
  543SOL    HW2 4623   3.478   2.049   5.450  0.9830 -2.6346  1.3109
  544SOL     OW 4624   0.283   3.062   3.313  0.1928 -0.3849  0.6276
  544SOL    HW1 4625   0.223   3.126   3.264 -0.7311 -0.7781  1.2272
  544SOL    HW2 4626   0.258   2.968   3.289  2.1985 -0.5764 -1.0442
  545SOL     OW 4627   0.893   7.592   3.587  0.2506  0.2442 -0.5155
  545SOL    HW1 4628   0.912   7.613   3.683 -0.2725 -0.5754 -0.2326
  545SOL    HW2 4629   0.893   7.678   3.534 -0.2872  0.7895  0.3494
  546SOL     OW 4630   0.293   0.506   4.919 -0.1297  0.0214  0.5187
  546SOL    HW1 4631   0.306   0.597   4.879 -2.6263 -0.2319 -1.0864
  546SOL    HW2 4632   0.382   0.459   4.925  0.8098  1.3841 -1.5656
  547SOL     OW 4633   0.715   0.933   2.909 -0.0045  0.3146 -0.3684
  547SOL    HW1 4634   0.645   0.944   2.979 -0.5488 -1.9673 -0.4847
  547SOL    HW2 4635   0.798   0.895   2.950  0.2680  0.5702 -0.6739
  548SOL     OW 4636   1.360   7.525   3.672  0.3684  0.1197 -0.5821
  548SOL    HW1 4637   1.338   7.607   3.724  1.6692 -0.8534  1.6255
  548SOL    HW2 4638   1.282   7.500   3.615 -1.2296  1.1284  1.0628
  549SOL     OW 4639   1.584   1.039   3.634  0.7140  0.0702  0.7325
  549SOL    HW1 4640   1.583   1.117   3.572 -0.5619 -1.5652 -1.4748
  549SOL    HW2 4641   1.526   1.058   3.713  0.3333  1.3075  0.1844
  550SOL     OW 4642   2.450   1.439   6.766 -0.2114  0.4688  0.0455
  550SOL    HW1 4643   2.423   1.532   6.790 -0.6704  0.5026 -0.5688
  550SOL    HW2 4644   2.497   1.440   6.678  0.4984  0.2137  0.4102
  551SOL     OW 4645   1.801   7.346   5.278  0.1178 -0.2693 -0.1058
  551SOL    HW1 4646   1.859   7.424   5.254  0.8583 -0.4246  1.1098
  551SOL    HW2 4647   1.721   7.378   5.329 -0.4972 -0.1353 -1.1310
  552SOL     OW 4648   0.574   0.376   2.412 -0.7929 -0.0867 -0.4123
  552SOL    HW1 4649   0.493   0.343   2.363 -0.4757 -1.4215 -0.0893
  552SOL    HW2 4650   0.647   0.395   2.347 -0.7894 -0.6154 -0.5672
  553SOL     OW 4651   0.935   7.414   4.626  0.4072 -0.2529  0.4958
  553SOL    HW1 4652   0.918   7.353   4.703  0.9190 -0.1746  0.6733
  553SOL    HW2 4653   1.033   7.436   4.622  0.3874 -0.2635 -0.1745
  554SOL     OW 4654   8.045   0.533   5.224 -0.3357  0.5394  0.4529
  554SOL    HW1 4655   8.038   0.502   5.319 -0.2109  0.6890  0.5129
  554SOL    HW2 4656   7.996   0.619   5.213 -0.3211  0.5402  0.3909
  555SOL     OW 4657   7.975   2.515   5.412  0.1942  0.2618  0.1647
  555SOL    HW1 4658   8.026   2.476   5.335 -1.7070 -3.5433  0.6023
  555SOL    HW2 4659   8.036   2.527   5.490  1.2718 -0.1140 -0.5965
  556SOL     OW 4660   1.626   0.095   3.893  0.9312 -0.5190 -0.0394
  556SOL    HW1 4661   1.659   0.002   3.910  0.1151 -0.5925  1.2991
  556SOL    HW2 4662   1.662   0.128   3.805  3.1499 -1.2015  0.5443
  557SOL     OW 4663   1.053   8.063   3.318 -0.3081  0.4549 -0.4954
  557SOL    HW1 4664   0.953   8.064   3.314 -0.2938 -0.2394 -0.9820
  557SOL    HW2 4665   1.089   8.138   3.263 -0.6011  2.2359  1.5798
  558SOL     OW 4666   1.066   8.004   4.596 -0.5972 -0.9748 -0.5686
  558SOL    HW1 4667   1.037   8.057   4.516 -0.1536 -0.7346 -0.5721
  558SOL    HW2 4668   1.146   8.047   4.637 -0.6169 -1.2909 -0.1907
  559SOL     OW 4669   2.385   1.087   5.362  0.1559 -0.1143  0.2865
  559SOL    HW1 4670   2.421   1.054   5.275  0.7390  1.4791 -0.1226
  559SOL    HW2 4671   2.452   1.146   5.406 -1.1207  1.2443  0.5132
  560SOL     OW 4672   7.940   6.887   4.264 -0.0996  0.2250 -0.2777
  560SOL    HW1 4673   8.037   6.864   4.267 -0.1164  0.2210  0.2902
  560SOL    HW2 4674   7.886   6.804   4.250 -0.1534 -0.1149  1.6566
  561SOL     OW 4675   1.415   6.578   5.986 -0.4247 -0.1988 -0.1808
  561SOL    HW1 4676   1.451   6.659   6.034 -0.5772 -0.6940  0.8098
  561SOL    HW2 4677   1.470   6.498   6.011 -1.1561 -0.6559  0.0114
  562SOL     OW 4678   4.578   0.997   4.531 -0.0267  0.1754  0.4329
  562SOL    HW1 4679   4.665   1.034   4.499  0.0449  0.2223  0.6796
  562SOL    HW2 4680   4.502   1.045   4.485  0.0856 -0.9525 -0.9844
  563SOL     OW 4681   1.097   2.207   5.148  0.3455 -0.5056 -0.3215
  563SOL    HW1 4682   1.113   2.150   5.068  1.6422 -0.2675 -0.2424
  563SOL    HW2 4683   1.107   2.303   5.122  0.1752 -0.3987  0.0026
  564SOL     OW 4684   1.063   1.127   0.467  0.5163  0.0097  0.3438
  564SOL    HW1 4685   1.072   1.208   0.410  2.0434  0.1364  0.7246
  564SOL    HW2 4686   0.985   1.072   0.436  1.0001  0.3341 -1.5172
  565SOL     OW 4687   0.651   1.309   5.797  0.5440  0.1650 -0.4154
  565SOL    HW1 4688   0.559   1.319   5.836  1.1587  1.1644  0.8040
  565SOL    HW2 4689   0.683   1.215   5.812  0.4895  0.3408  0.8715
  566SOL     OW 4690   3.222   0.520   4.405  0.0349  0.4400  0.3614
  566SOL    HW1 4691   3.298   0.512   4.340  0.6865  2.2838  0.8248
  566SOL    HW2 4692   3.145   0.465   4.373  1.2574 -0.8023 -0.5619
  567SOL     OW 4693   2.390   0.360   5.112  0.1934  0.2713  0.1530
  567SOL    HW1 4694   2.409   0.436   5.050 -0.1469 -0.4560 -0.8710
  567SOL    HW2 4695   2.421   0.275   5.070  1.5195 -0.0565  1.7270
  568SOL     OW 4696   1.255   0.903   7.222  0.0012  0.4871  0.3905
  568SOL    HW1 4697   1.345   0.907   7.265  0.9342  0.6740 -1.4506
  568SOL    HW2 4698   1.252   0.968   7.146 -1.6193  0.3192  0.2764
  569SOL     OW 4699   1.894   2.194   7.251 -0.3322  0.2674  0.0970
  569SOL    HW1 4700   1.853   2.285   7.256 -0.0299  0.4205 -0.1659
  569SOL    HW2 4701   1.994   2.202   7.248 -0.3200 -0.0160 -0.8981
  570SOL     OW 4702   7.656   2.543   6.514  0.1756  0.3163  0.2240
  570SOL    HW1 4703   7.712   2.603   6.571  1.3435 -2.2017  1.8926
  570SOL    HW2 4704   7.700   2.530   6.426  1.9018 -0.9870  1.2207
  571SOL     OW 4705   0.842   0.328   3.665  0.6284  0.2117 -0.1148
  571SOL    HW1 4706   0.893   0.388   3.728 -0.1009  1.1397 -0.3774
  571SOL    HW2 4707   0.744   0.345   3.676  0.4848  0.3093 -1.4193
  572SOL     OW 4708   0.065   6.800   7.520  0.4918  0.5305 -0.1266
  572SOL    HW1 4709   0.017   6.867   7.462  0.6577  1.9143  1.2665
  572SOL    HW2 4710   0.134   6.847   7.574  1.4870 -1.0072 -0.0192
  573SOL     OW 4711   2.944   1.568   0.130  0.4611  0.2535 -0.0421
  573SOL    HW1 4712   2.983   1.483   0.095  0.3512  1.1958 -2.6109
  573SOL    HW2 4713   2.868   1.547   0.192  2.2197 -1.5176  1.6622
  574SOL     OW 4714   0.966   0.669   7.398 -0.3140  0.5266  0.3572
  574SOL    HW1 4715   0.945   0.580   7.357  0.2760  0.6821 -0.2910
  574SOL    HW2 4716   0.967   0.660   7.498  3.4487 -1.1056  0.3192
  575SOL     OW 4717   2.546   0.364   6.316  0.0053 -0.3178  0.4378
  575SOL    HW1 4718   2.579   0.319   6.232 -1.3351  1.1660 -0.9609
  575SOL    HW2 4719   2.608   0.439   6.338  0.5216 -0.8896  0.9770
  576SOL     OW 4720   0.396   0.268   5.160  0.2978 -0.4764  0.2419
  576SOL    HW1 4721   0.427   0.205   5.089  2.0075  0.5347  0.0521
  576SOL    HW2 4722   0.474   0.299   5.214 -0.5004  1.3520  0.4178
  577SOL     OW 4723   6.550   4.998   7.990 -0.3734  0.1747 -0.0275
  577SOL    HW1 4724   6.481   4.968   8.056 -0.2706  1.9600  0.9682
  577SOL    HW2 4725   6.570   4.924   7.926  0.1587 -1.9850  2.4562
  578SOL     OW 4726   2.661   1.672   0.095 -0.1823 -0.1504 -0.0861
  578SOL    HW1 4727   2.724   1.615   0.042 -0.1710 -0.2215  0.0027
  578SOL    HW2 4728   2.691   1.674   0.191  0.3552  0.7617 -0.2588
  579SOL     OW 4729   1.528   1.160   7.773  0.5566  0.1324 -0.2551
  579SOL    HW1 4730   1.555   1.105   7.852 -0.0166 -0.9517 -0.8061
  579SOL    HW2 4731   1.592   1.145   7.698  2.5410  2.9375  0.6509
  580SOL     OW 4732   1.703   0.203   5.158 -0.0172  0.0464 -0.6929
  580SOL    HW1 4733   1.775   0.144   5.123 -1.3626 -1.7818 -0.5764
  580SOL    HW2 4734   1.733   0.245   5.244  0.4132 -1.8428  0.1278
  581SOL     OW 4735   3.041   7.228   6.951 -0.4088  0.3358 -0.1264
  581SOL    HW1 4736   2.993   7.155   6.999  0.3207  0.2874  0.5486
  581SOL    HW2 4737   2.994   7.249   6.865 -1.3495 -0.0365  0.2918
  582SOL     OW 4738   3.651   0.566   7.217  0.7843  0.1725 -0.0510
  582SOL    HW1 4739   3.741   0.530   7.194  1.1843 -0.8468  2.6920
  582SOL    HW2 4740   3.659   0.630   7.293 -0.6015  1.7591 -1.1728
  583SOL     OW 4741   2.621   7.913   5.185 -0.0899  0.1019 -0.0655
  583SOL    HW1 4742   2.607   7.839   5.251 -1.8182 -1.6363 -2.2285
  583SOL    HW2 4743   2.536   7.965   5.175 -0.3014 -0.5283 -1.8537
  584SOL     OW 4744   7.249   2.226   6.321  0.0543  0.1951 -0.2705
  584SOL    HW1 4745   7.312   2.286   6.370  0.6984 -1.1446  0.6133
  584SOL    HW2 4746   7.285   2.205   6.231 -0.0212  0.8558 -0.4622
  585SOL     OW 4747   1.522   7.792   7.047 -0.0012  0.3210  0.3545
  585SOL    HW1 4748   1.454   7.835   7.105  0.2308 -1.7387  2.3114
  585SOL    HW2 4749   1.539   7.849   6.966 -2.7676  1.6794  0.6315
  586SOL     OW 4750   1.288   0.283   5.076  0.5435 -0.1214 -0.0251
  586SOL    HW1 4751   1.352   0.263   5.002  0.3883 -0.2267 -0.1312
  586SOL    HW2 4752   1.264   0.197   5.123 -0.6506 -0.2891 -0.9112
  587SOL     OW 4753   2.297   2.765   7.402  0.0904  0.5707  0.3902
  587SOL    HW1 4754   2.274   2.690   7.463  0.5200  0.6565  0.6642
  587SOL    HW2 4755   2.317   2.729   7.311  1.8623  0.1503  0.8985
  588SOL     OW 4756   3.316   0.494   4.659  0.5799  0.3653 -0.0975
  588SOL    HW1 4757   3.357   0.413   4.701  2.2200  0.4487 -1.4321
  588SOL    HW2 4758   3.320   0.485   4.560 -1.9690  0.7704 -0.2947
  589SOL     OW 4759   1.261   7.546   0.679  0.0110  0.8478  0.7359
  589SOL    HW1 4760   1.182   7.500   0.721 -0.6126  1.0425 -0.1738
  589SOL    HW2 4761   1.339   7.483   0.677 -0.7309 -0.0804 -0.1782
  590SOL     OW 4762   2.495   2.018   4.390  0.0053 -1.0869 -0.1336
  590SOL    HW1 4763   2.495   2.016   4.490  0.4906 -0.7609 -0.1267
  590SOL    HW2 4764   2.416   1.966   4.356 -0.6882 -0.4227  0.4349
  591SOL     OW 4765   7.024   7.553   7.956 -0.1006  0.4627  0.0545
  591SOL    HW1 4766   6.970   7.554   8.041 -0.0410 -1.4571  0.1678
  591SOL    HW2 4767   6.987   7.620   7.892 -1.9660 -0.0558  0.5240
  592SOL     OW 4768   2.049   7.506   8.090 -0.5224 -0.0344 -0.4493
  592SOL    HW1 4769   1.963   7.470   8.053  0.0157 -0.3948 -1.3719
  592SOL    HW2 4770   2.096   7.434   8.140 -1.9680  0.8293  2.3823
  593SOL     OW 4771   3.291   4.009   6.411 -0.0936  0.1444 -0.0539
  593SOL    HW1 4772   3.301   3.911   6.429  0.6636 -0.1164 -1.7189
  593SOL    HW2 4773   3.227   4.023   6.336  0.1449  0.8919 -0.1293
  594SOL     OW 4774   2.043   7.925   6.505 -0.2504  0.0616  0.2533
  594SOL    HW1 4775   1.943   7.920   6.515 -0.2037 -3.1857  0.0177
  594SOL    HW2 4776   2.068   7.909   6.410  0.5113  2.6757 -0.0666
  595SOL     OW 4777   1.441   7.036   7.619 -0.2893  0.2535  0.1042
  595SOL    HW1 4778   1.479   7.011   7.530 -0.3061  1.7462 -0.3479
  595SOL    HW2 4779   1.482   7.121   7.651  0.1624 -0.5706  1.8381
  596SOL     OW 4780   2.039   0.419   6.564 -0.2483  0.2055  0.0945
  596SOL    HW1 4781   2.090   0.341   6.529  0.7865  1.5819 -1.6142
  596SOL    HW2 4782   1.960   0.436   6.506 -0.8006  0.1101  0.8010
  597SOL     OW 4783   3.111   7.902   5.703 -0.1400 -0.2561  0.1598
  597SOL    HW1 4784   3.159   7.818   5.679  0.5148  0.3489 -0.7415
  597SOL    HW2 4785   3.024   7.880   5.747 -0.4398 -1.4084 -0.9691
  598SOL     OW 4786   2.451   0.632   4.430  0.2574  0.2656 -0.5504
  598SOL    HW1 4787   2.474   0.537   4.409  0.5070  0.6287 -2.0415
  598SOL    HW2 4788   2.354   0.640   4.452  0.5917 -0.6052  1.4923
  599SOL     OW 4789   1.132   1.066   5.024  0.2126  0.4059  0.0674
  599SOL    HW1 4790   1.213   1.065   5.083 -0.1219  0.9598  0.5502
  599SOL    HW2 4791   1.080   1.150   5.040 -1.5983 -0.8800  1.3456
  600SOL     OW 4792   7.669   0.518   6.624 -0.1876  0.2539  0.2632
  600SOL    HW1 4793   7.650   0.614   6.605 -2.0175  0.2265  1.6197
  600SOL    HW2 4794   7.686   0.470   6.538 -0.3254  1.5894 -0.5357
  601SOL     OW 4795   0.005   1.594   5.781 -0.4308 -0.3550  0.4674
  601SOL    HW1 4796  -0.026   1.624   5.691  0.0301  0.1801  0.4803
  601SOL    HW2 4797   0.066   1.664   5.820 -0.6727 -0.5560  1.2154
  602SOL     OW 4798   1.608   0.258   6.427 -0.4297  0.0662  0.0400
  602SOL    HW1 4799   1.608   0.203   6.343 -1.3095  0.6238 -0.3556
  602SOL    HW2 4800   1.684   0.323   6.424  0.4840 -0.9591  0.4126
  603SOL     OW 4801   1.345   1.821   6.222 -0.2985 -0.0964 -0.3213
  603SOL    HW1 4802   1.300   1.735   6.246  1.0383 -0.5220  0.7497
  603SOL    HW2 4803   1.275   1.890   6.202 -1.4401 -0.7412  1.2452
  604SOL     OW 4804   7.015   2.370   7.049 -0.0717  0.6770 -0.0639
  604SOL    HW1 4805   7.040   2.274   7.034 -1.0627  0.1594  1.3508
  604SOL    HW2 4806   6.916   2.378   7.046 -0.1295  1.1990  2.1642
  605SOL     OW 4807   6.542   1.603   7.781 -0.9127 -0.5498  0.2776
  605SOL    HW1 4808   6.615   1.541   7.808 -0.1832 -0.2486 -0.9123
  605SOL    HW2 4809   6.529   1.598   7.682 -3.8033 -1.9878  0.6074
  606SOL     OW 4810   1.980   1.049   5.092 -0.0499 -0.3484 -0.6510
  606SOL    HW1 4811   1.972   1.149   5.094 -1.9796 -0.4581 -1.3014
  606SOL    HW2 4812   1.891   1.009   5.071  0.2173 -2.3163  1.5800
  607SOL     OW 4813   1.041   1.685   4.307 -0.7695  0.3928 -0.2008
  607SOL    HW1 4814   1.058   1.679   4.209 -0.8124  1.2490 -0.2701
  607SOL    HW2 4815   1.057   1.779   4.338  0.8384 -0.1976  0.9233
  608SOL     OW 4816   7.879   6.371   7.279 -0.3083  0.1950 -0.0613
  608SOL    HW1 4817   7.959   6.430   7.290  0.1126 -0.3146 -0.3451
  608SOL    HW2 4818   7.799   6.427   7.256  0.1245  0.6390 -0.5042
  609SOL     OW 4819   1.799   1.439   6.053 -0.6171 -0.0879  0.0851
  609SOL    HW1 4820   1.821   1.410   6.147 -1.8768 -1.4494 -0.0044
  609SOL    HW2 4821   1.802   1.539   6.048  0.7626 -0.0271  1.2268
  610SOL     OW 4822   1.554   2.008   7.086 -0.0429 -0.4252  0.1702
  610SOL    HW1 4823   1.652   2.025   7.097  0.1446 -1.7552  0.6421
  610SOL    HW2 4824   1.502   2.067   7.148  0.5342 -0.7766  0.9918
  611SOL     OW 4825   1.680   2.439   0.144  0.1215  0.5193  0.8617
  611SOL    HW1 4826   1.633   2.376   0.083  1.6641 -1.3354  1.4923
  611SOL    HW2 4827   1.613   2.491   0.197 -1.2342  1.4578 -1.5985
  612SOL     OW 4828   0.075   0.201   5.636  0.5443  0.0334 -0.2655
  612SOL    HW1 4829   0.029   0.112   5.641  2.7684 -1.1675  0.1220
  612SOL    HW2 4830   0.099   0.221   5.541  0.3275  0.0570 -0.3149
  613SOL     OW 4831   7.970   1.793   5.458 -0.1852  0.3060  0.1826
  613SOL    HW1 4832   8.026   1.710   5.459  0.3664  0.6666  1.6973
  613SOL    HW2 4833   7.923   1.800   5.370 -0.7523 -1.9478  0.2293
  614SOL     OW 4834   3.098   2.568   6.926  0.1112  0.1988  0.3533
  614SOL    HW1 4835   3.014   2.598   6.882 -0.7615 -0.6739  1.3494
  614SOL    HW2 4836   3.175   2.623   6.894 -0.1744 -1.3021 -3.3332
  615SOL     OW 4837   1.560   1.169   5.545 -0.0204 -0.1764  0.2720
  615SOL    HW1 4838   1.510   1.084   5.530 -1.1198  0.5017 -0.0235
  615SOL    HW2 4839   1.616   1.189   5.465 -0.5313 -0.1182 -0.0765
  616SOL     OW 4840   1.861   0.327   7.822  0.2786 -0.2052 -0.0708
  616SOL    HW1 4841   1.890   0.306   7.916 -0.3935  0.3472  0.2688
  616SOL    HW2 4842   1.875   0.247   7.764 -0.6335 -1.0383  0.8231
  617SOL     OW 4843   2.350   7.360   5.846 -0.0434 -0.1038  0.3529
  617SOL    HW1 4844   2.326   7.329   5.754 -1.7837 -0.2964  0.8374
  617SOL    HW2 4845   2.446   7.340   5.864  0.3543 -0.0164 -1.4274
  618SOL     OW 4846   7.200   1.116   6.717 -0.2461 -0.3469 -0.3887
  618SOL    HW1 4847   7.220   1.214   6.705 -1.0967  0.0139  0.8389
  618SOL    HW2 4848   7.274   1.074   6.769 -0.4185 -0.0626  0.1088
  619SOL     OW 4849   7.859   1.390   6.302 -0.3230 -0.3140  0.4575
  619SOL    HW1 4850   7.765   1.400   6.336 -0.4877  0.0867 -0.1175
  619SOL    HW2 4851   7.861   1.322   6.229 -0.1703 -0.2957  0.4446
  620SOL     OW 4852   7.888   0.797   6.462  0.8857 -0.6816  0.0099
  620SOL    HW1 4853   7.983   0.772   6.481  1.6530  2.4615  0.8108
  620SOL    HW2 4854   7.885   0.884   6.413 -1.5832 -1.1220 -0.7500
  621SOL     OW 4855   7.669   2.787   5.560 -0.3704  0.4398 -0.4860
  621SOL    HW1 4856   7.590   2.727   5.553  0.1190 -0.2934  0.0951
  621SOL    HW2 4857   7.640   2.878   5.588 -1.2171  0.7424 -2.2217
  622SOL     OW 4858   0.229   1.612   0.230  0.3434  0.2159  0.0246
  622SOL    HW1 4859   0.157   1.676   0.204  2.1142  1.6970 -1.4542
  622SOL    HW2 4860   0.218   1.588   0.327 -1.9845  0.5451 -0.1096
  623SOL     OW 4861   6.255   7.705   5.941  0.3409 -0.4403 -0.5269
  623SOL    HW1 4862   6.213   7.627   5.986 -2.3790  1.4215  0.4143
  623SOL    HW2 4863   6.338   7.731   5.990  0.2999 -1.6560  0.2214
  624SOL     OW 4864   2.263   1.527   4.086  0.0264 -0.3495 -0.1650
  624SOL    HW1 4865   2.286   1.553   4.180 -0.3856 -0.8169  0.0688
  624SOL    HW2 4866   2.199   1.593   4.048  1.9192  1.1553 -0.9358
  625SOL     OW 4867   2.163   0.473   5.532  0.0130 -0.3097 -0.2019
  625SOL    HW1 4868   2.076   0.437   5.498 -0.8621  2.1699 -0.8135
  625SOL    HW2 4869   2.238   0.438   5.474 -0.6410 -1.8092 -0.1825
  626SOL     OW 4870   1.079   0.656   3.953 -0.2796  0.4921 -0.4650
  626SOL    HW1 4871   1.094   0.641   3.855 -1.1723 -2.1943 -0.2877
  626SOL    HW2 4872   0.993   0.705   3.966  0.2095  1.5338 -1.0154
  627SOL     OW 4873   0.418   0.229   0.258 -0.6823 -0.2468  0.3960
  627SOL    HW1 4874   0.421   0.328   0.243 -1.7311 -0.2714 -0.0360
  627SOL    HW2 4875   0.448   0.182   0.175 -0.8480 -0.3017  0.3675
  628SOL     OW 4876   0.770   0.956   4.910 -0.3310 -0.0188 -0.2629
  628SOL    HW1 4877   0.751   1.011   4.992  1.0890 -0.7263  0.5860
  628SOL    HW2 4878   0.856   0.986   4.869  0.3256 -1.3711  0.0556
  629SOL     OW 4879   2.781   2.462   6.078  0.2609  0.2876 -0.0074
  629SOL    HW1 4880   2.760   2.559   6.094  0.1830  0.0341  1.5781
  629SOL    HW2 4881   2.876   2.445   6.102  0.9608  0.3887 -2.4122
  630SOL     OW 4882   2.473   1.729   6.223 -0.3416 -0.0363  0.0958
  630SOL    HW1 4883   2.462   1.785   6.141  2.9130  0.6551 -0.0167
  630SOL    HW2 4884   2.491   1.789   6.302 -1.0535 -0.7959  0.8537
  631SOL     OW 4885   3.650   7.491   4.399 -0.4628  0.1590 -0.1092
  631SOL    HW1 4886   3.673   7.491   4.301  2.9263 -1.7031  0.5179
  631SOL    HW2 4887   3.718   7.545   4.448 -0.0821 -1.6958  1.5136
  632SOL     OW 4888   0.352   7.572   7.683  0.0399 -0.0198 -0.4855
  632SOL    HW1 4889   0.260   7.547   7.656 -0.1520  0.3285 -0.1679
  632SOL    HW2 4890   0.401   7.609   7.604 -0.2242  0.1691 -0.5602
  633SOL     OW 4891   2.146   1.017   6.114  0.0981 -0.0393 -0.0034
  633SOL    HW1 4892   2.121   0.951   6.043 -0.0446  0.4033 -0.3674
  633SOL    HW2 4893   2.087   1.097   6.108  1.5086  0.9910 -0.8289
  634SOL     OW 4894   0.022   7.722   6.955 -0.1459 -0.3243 -0.3976
  634SOL    HW1 4895   0.024   7.695   7.052 -1.0156 -0.5260 -0.4243
  634SOL    HW2 4896   0.094   7.674   6.906  0.6249  0.1596  0.2448
  635SOL     OW 4897   3.518   0.047   5.566 -0.4737 -0.2473  0.5025
  635SOL    HW1 4898   3.618   0.049   5.564 -0.4851  0.7717  0.2858
  635SOL    HW2 4899   3.487   0.055   5.660 -0.3537  1.5275  0.4227
  636SOL     OW 4900   2.149   1.989   6.161 -0.3214 -0.5789  0.2002
  636SOL    HW1 4901   2.128   1.945   6.248 -0.9405  1.3064  1.0534
  636SOL    HW2 4902   2.071   1.980   6.099 -0.8067  0.0791  0.7022
  637SOL     OW 4903   2.224   1.053   6.869 -0.0216  0.3957  0.0083
  637SOL    HW1 4904   2.222   1.033   6.966 -0.4989  1.0544  0.1427
  637SOL    HW2 4905   2.131   1.054   6.833  0.0848  0.9774 -0.2702
  638SOL     OW 4906   2.893   7.870   4.319  0.2828  0.1378  0.1823
  638SOL    HW1 4907   2.858   7.864   4.413 -2.2192 -2.0250 -0.7507
  638SOL    HW2 4908   2.944   7.787   4.298 -1.1451 -0.4745 -1.0291
  639SOL     OW 4909   2.216   1.433   7.372 -0.1823 -0.3886 -0.0695
  639SOL    HW1 4910   2.131   1.447   7.321 -0.0437 -3.3737 -1.3146
  639SOL    HW2 4911   2.267   1.357   7.333  1.7941 -0.4319  2.3125
  640SOL     OW 4912   3.378   0.273   4.800 -0.5397 -0.2113  0.6581
  640SOL    HW1 4913   3.429   0.290   4.884  0.1667  0.8837  0.0401
  640SOL    HW2 4914   3.415   0.192   4.754  0.2144  0.1812  0.5561
  641SOL     OW 4915   1.447   2.002   3.539  0.1098 -0.7034  0.9325
  641SOL    HW1 4916   1.547   2.013   3.541 -0.1450  3.0855 -0.4504
  641SOL    HW2 4917   1.420   1.956   3.454  0.6035 -0.2163  0.5047
  642SOL     OW 4918   2.120   1.139   0.502  0.0092 -0.3829  0.3992
  642SOL    HW1 4919   2.114   1.238   0.515  2.3343  0.1669 -1.7563
  642SOL    HW2 4920   2.206   1.105   0.541 -0.0262 -1.2395 -0.2259
  643SOL     OW 4921   1.574   1.079   2.974 -0.2864 -0.8039  0.2510
  643SOL    HW1 4922   1.534   1.114   3.059  0.4775 -0.0999  0.3338
  643SOL    HW2 4923   1.587   1.154   2.909 -0.2392 -1.2267 -0.2362
  644SOL     OW 4924   1.944   1.235   0.256 -0.2443  0.6283  0.2766
  644SOL    HW1 4925   1.963   1.166   0.325  0.0816  0.6750  0.2325
  644SOL    HW2 4926   1.892   1.193   0.181 -1.0517  0.6950  0.7823
  645SOL     OW 4927   1.448   0.500   6.938  0.4382  0.5253  0.1067
  645SOL    HW1 4928   1.385   0.466   7.008 -0.0979 -1.4177 -1.2528
  645SOL    HW2 4929   1.538   0.458   6.950  0.9200  1.6830  0.7604
  646SOL     OW 4930   2.396   2.369   5.433 -0.3836  0.0827 -0.1451
  646SOL    HW1 4931   2.315   2.425   5.414  0.2374  1.0535 -0.0155
  646SOL    HW2 4932   2.426   2.325   5.348  0.0629  1.2453 -0.6101
  647SOL     OW 4933   0.950   0.307   6.355 -0.1367 -0.7527 -0.7031
  647SOL    HW1 4934   0.912   0.222   6.393 -1.8972  0.4366  0.3815
  647SOL    HW2 4935   0.993   0.360   6.428 -2.8108  1.1758 -0.3726
  648SOL     OW 4936   0.675   1.080   7.313 -0.3561 -0.5630  0.3168
  648SOL    HW1 4937   0.630   1.041   7.233  0.6481 -0.8589 -0.1157
  648SOL    HW2 4938   0.760   1.029   7.332  0.1196  0.3654  0.7344
  649SOL     OW 4939   7.862   0.037   6.611 -0.7474  0.0068 -0.4450
  649SOL    HW1 4940   7.932   0.078   6.552  1.6813 -2.0929  0.7728
  649SOL    HW2 4941   7.898   0.027   6.704 -3.1238 -0.1366  0.5161
  650SOL     OW 4942   1.151   6.143   5.587  0.2920 -1.0083 -0.5615
  650SOL    HW1 4943   1.075   6.178   5.643  1.0638  3.2101 -1.7896
  650SOL    HW2 4944   1.238   6.169   5.629  1.0287 -2.5532 -1.0477
  651SOL     OW 4945   3.773   1.380   5.834  0.1968 -0.4602  0.0272
  651SOL    HW1 4946   3.782   1.380   5.735  0.9754 -0.2867  0.0882
  651SOL    HW2 4947   3.723   1.299   5.863  0.6057 -0.8953 -0.4621
  652SOL     OW 4948   2.432   2.952   5.325 -0.0901  0.7228  0.4993
  652SOL    HW1 4949   2.381   2.866   5.326  1.2588 -0.1156 -0.0267
  652SOL    HW2 4950   2.448   2.980   5.230  2.5365 -0.3784  0.5313
  653SOL     OW 4951   0.740   0.230   7.176  0.2598 -0.1360  0.1367
  653SOL    HW1 4952   0.704   0.260   7.087 -0.4863 -0.0282  0.4726
  653SOL    HW2 4953   0.811   0.160   7.161 -0.3224 -0.6023 -0.5236
  654SOL     OW 4954   3.029   1.973   7.280  0.4286 -0.0819 -0.1385
  654SOL    HW1 4955   3.016   1.899   7.213  1.0889  0.5744 -1.0150
  654SOL    HW2 4956   2.945   2.025   7.288  1.0176  1.3969 -2.4165
  655SOL     OW 4957   1.678   7.574   5.821 -0.3003 -0.8581  0.4783
  655SOL    HW1 4958   1.761   7.615   5.784 -0.4662 -1.3397 -0.4370
  655SOL    HW2 4959   1.676   7.588   5.920  0.3642  0.0458  0.3766
  656SOL     OW 4960   2.707   6.334   4.831  0.5677  0.2886  0.0588
  656SOL    HW1 4961   2.662   6.404   4.775 -1.5568 -0.3281  0.8857
  656SOL    HW2 4962   2.743   6.376   4.915  0.8463  0.6616 -0.2448
  657SOL     OW 4963   1.026   0.000   1.021 -0.3377  0.5766 -0.1958
  657SOL    HW1 4964   0.950  -0.033   1.076 -1.5045  0.3166 -1.8861
  657SOL    HW2 4965   1.069  -0.077   0.974 -0.5535  0.9995 -1.0958
  658SOL     OW 4966   1.163   1.700   7.047 -0.4718 -0.2848 -0.2299
  658SOL    HW1 4967   1.231   1.737   6.983 -0.7846  0.1653 -0.3092
  658SOL    HW2 4968   1.199   1.618   7.091 -0.0173 -0.2511 -0.5368
  659SOL     OW 4969   1.343   1.499   4.091 -0.0128 -0.3398  0.1220
  659SOL    HW1 4970   1.391   1.424   4.137  0.0075 -1.5690 -1.8045
  659SOL    HW2 4971   1.406   1.576   4.081  0.0532 -0.1190  1.8759
  660SOL     OW 4972   7.941   7.151   6.344 -0.5535 -0.0784 -0.3035
  660SOL    HW1 4973   7.879   7.120   6.272  1.3778  0.0838 -2.1305
  660SOL    HW2 4974   8.033   7.162   6.307  0.2901  1.1912  1.9274
  661SOL     OW 4975   0.359   7.320   6.129 -0.4165  0.4939 -0.1107
  661SOL    HW1 4976   0.444   7.317   6.182  1.0084  1.9071 -2.1432
  661SOL    HW2 4977   0.314   7.408   6.141 -1.8440 -0.3746  1.2318
  662SOL     OW 4978   1.723   1.991   7.560 -0.1755 -0.1639 -1.1615
  662SOL    HW1 4979   1.736   2.085   7.528 -1.8766  0.4223 -0.2760
  662SOL    HW2 4980   1.692   1.993   7.655 -0.6894 -1.6066 -1.2792
  663SOL     OW 4981   0.727   1.451   5.575  0.0447  0.4826 -0.0899
  663SOL    HW1 4982   0.692   1.412   5.661 -1.4675  0.2802 -0.7650
  663SOL    HW2 4983   0.736   1.550   5.585 -0.3666  0.4909  0.2364
  664SOL     OW 4984   0.286   7.876   6.212  0.3832  0.2065  0.1261
  664SOL    HW1 4985   0.202   7.885   6.265  0.3673 -0.7085  0.2765
  664SOL    HW2 4986   0.349   7.813   6.258  0.5464 -0.2721 -0.7131
  665SOL     OW 4987   7.547   8.087   5.970 -0.0015 -0.1117 -0.3405
  665SOL    HW1 4988   7.591   8.069   5.881  0.1063  0.1483 -0.3412
  665SOL    HW2 4989   7.590   8.031   6.040  0.3720  0.1841 -0.3314
  666SOL     OW 4990   0.951   1.161   3.695 -0.0233  0.0085 -0.5244
  666SOL    HW1 4991   0.883   1.188   3.628 -1.0035  0.3676  0.5715
  666SOL    HW2 4992   0.905   1.120   3.774  0.8728  1.5492  0.8674
  667SOL     OW 4993   2.440   7.773   7.587  0.1857  0.4514 -0.1761
  667SOL    HW1 4994   2.484   7.811   7.505 -0.3666 -0.6925 -1.0300
  667SOL    HW2 4995   2.345   7.804   7.590 -0.2882 -0.8474 -0.9137
  668SOL     OW 4996   7.521   4.844   3.519  0.4778  0.0100 -0.0135
  668SOL    HW1 4997   7.440   4.894   3.490 -0.0742 -0.5728  0.4831
  668SOL    HW2 4998   7.603   4.885   3.478 -0.2848 -1.2821 -3.1049
  669SOL     OW 4999   2.114   7.806   6.759  0.3571 -0.1107  0.0690
  669SOL    HW1 5000   2.165   7.724   6.733 -0.0151 -0.2428 -0.2461
  669SOL    HW2 5001   2.106   7.866   6.680  2.7864  1.3999  0.8681
  670SOL     OW 5002   1.872   1.697   5.228 -0.3925 -0.4139  0.2336
  670SOL    HW1 5003   1.909   1.780   5.188  1.6147 -1.0939  0.5498
  670SOL    HW2 5004   1.806   1.720   5.299  0.2021  0.9164  0.3843
  671SOL     OW 5005   1.936   0.471   0.936  0.1480 -0.1076  0.4439
  671SOL    HW1 5006   1.891   0.556   0.963 -0.6264 -0.8643  1.6623
  671SOL    HW2 5007   2.029   0.469   0.974 -0.2455 -0.2930  1.4420
  672SOL     OW 5008   1.018   1.169   6.270  0.0598  0.0518  0.7754
  672SOL    HW1 5009   1.058   1.110   6.341 -1.3409 -0.2018  1.3800
  672SOL    HW2 5010   0.926   1.198   6.298 -0.2076  0.5972 -0.5926
  673SOL     OW 5011   1.287   0.495   7.708 -0.2670  0.6350  0.2417
  673SOL    HW1 5012   1.258   0.585   7.676 -0.8614 -0.1602 -1.5859
  673SOL    HW2 5013   1.240   0.424   7.656  2.9730 -0.7693 -1.0407
  674SOL     OW 5014   0.267   0.771   4.433  0.6500 -0.1076 -0.1280
  674SOL    HW1 5015   0.326   0.709   4.485 -0.0385 -0.8920 -0.2522
  674SOL    HW2 5016   0.207   0.820   4.496 -0.9242 -1.8404 -0.2041
  675SOL     OW 5017   2.025   7.110   5.172 -0.3805  0.4435  0.1143
  675SOL    HW1 5018   2.053   7.206   5.172 -0.2985  0.4546 -1.5026
  675SOL    HW2 5019   2.084   7.059   5.234 -1.3987  1.6644  2.1814
  676SOL     OW 5020   1.064   0.489   6.548 -0.2767 -0.0474  0.0480
  676SOL    HW1 5021   1.016   0.505   6.634 -1.2353 -1.4507 -0.1967
  676SOL    HW2 5022   1.110   0.573   6.520  2.6764 -0.2197  3.4626
  677SOL     OW 5023   1.343   7.657   4.972  0.5224  0.1487 -0.1363
  677SOL    HW1 5024   1.304   7.648   5.064 -1.0897 -1.0965 -0.8877
  677SOL    HW2 5025   1.319   7.747   4.934 -0.2704  0.0036  0.0166
  678SOL     OW 5026   0.864   1.053   0.261 -0.2771  0.0357  0.3024
  678SOL    HW1 5027   0.772   1.091   0.250  0.4982  1.1530 -4.8479
  678SOL    HW2 5028   0.857   0.954   0.273 -2.1563  0.1913  0.8387
  679SOL     OW 5029   8.038   8.062   0.002  0.1054  0.3425  0.1122
  679SOL    HW1 5030   8.057   8.051   0.100 -0.0616  0.2804  0.1383
  679SOL    HW2 5031   8.123   8.076  -0.047  0.0446  2.6017  0.5478
  680SOL     OW 5032   1.049   3.076   8.081 -0.6606 -0.0186 -0.6074
  680SOL    HW1 5033   1.130   3.026   8.113 -0.7723 -0.4522 -0.9938
  680SOL    HW2 5034   1.065   3.108   7.988 -1.4354 -1.2858 -1.2004
  681SOL     OW 5035   0.048   0.066   1.241 -0.1156  0.5650  0.0912
  681SOL    HW1 5036   0.103   0.095   1.319 -0.0928  0.1102  0.2478
  681SOL    HW2 5037   0.071   0.122   1.161 -0.5180  1.3950  0.5354
  682SOL     OW 5038   3.023   1.912   7.795 -0.1972  0.3529  0.0921
  682SOL    HW1 5039   3.098   1.902   7.730 -0.4641  0.1874 -0.1952
  682SOL    HW2 5040   3.051   1.972   7.870 -0.1550  1.1895 -0.5773
  683SOL     OW 5041   1.915   0.050   5.085 -0.4765 -0.4803 -0.1595
  683SOL    HW1 5042   2.003   0.098   5.093 -0.6467 -0.2071  0.0928
  683SOL    HW2 5043   1.927  -0.046   5.108 -0.1346 -0.5504 -0.6411
  684SOL     OW 5044   1.284   0.268   7.112 -0.0746 -0.6780 -0.5092
  684SOL    HW1 5045   1.271   0.225   7.023 -0.1869 -0.2310 -0.7164
  684SOL    HW2 5046   1.377   0.304   7.119 -0.6645  1.1402 -1.2991
  685SOL     OW 5047   7.888   7.842   5.945 -0.1015  0.0118 -0.0672
  685SOL    HW1 5048   7.854   7.758   5.902 -0.5166 -0.3800  0.9960
  685SOL    HW2 5049   7.815   7.883   6.000  0.6891 -0.0240  1.0303
  686SOL     OW 5050   3.609   7.924   5.841 -0.1312  0.6169  0.3808
  686SOL    HW1 5051   3.595   8.007   5.787  1.2464  0.0465 -0.9230
  686SOL    HW2 5052   3.704   7.918   5.870 -0.1322 -0.6345  0.2075
  687SOL     OW 5053   1.521   6.854   5.678  0.4600  0.4445 -0.4243
  687SOL    HW1 5054   1.441   6.845   5.737 -0.8294 -0.8647 -2.2665
  687SOL    HW2 5055   1.533   6.950   5.651  0.3235  0.8469  0.9090
  688SOL     OW 5056   1.232   2.549   1.173  0.0021  0.0106 -0.5117
  688SOL    HW1 5057   1.187   2.636   1.195  1.0303  0.7246 -1.1937
  688SOL    HW2 5058   1.321   2.546   1.217  0.7702  0.1226 -2.0136
  689SOL     OW 5059   2.300   2.717   5.273 -0.0525 -0.2585 -0.3545
  689SOL    HW1 5060   2.235   2.647   5.302  0.4131 -0.5380  0.0414
  689SOL    HW2 5061   2.391   2.676   5.266  0.7859  0.8436  2.4787
  690SOL     OW 5062   2.110   2.033   5.614  0.0411  0.2353 -0.1209
  690SOL    HW1 5063   2.182   2.057   5.550  1.1561 -2.8058 -0.1682
  690SOL    HW2 5064   2.144   2.043   5.708  0.9452 -1.9626 -0.1425
  691SOL     OW 5065   2.824   2.397   4.561 -0.2019  0.5840  0.0322
  691SOL    HW1 5066   2.900   2.459   4.581 -0.5861  0.6174  1.4609
  691SOL    HW2 5067   2.738   2.446   4.572 -0.5112 -0.2006  1.1951
  692SOL     OW 5068   2.320   1.307   6.388 -0.0380 -0.3699 -0.2037
  692SOL    HW1 5069   2.400   1.337   6.440  0.4601 -2.1272  0.1086
  692SOL    HW2 5070   2.244   1.370   6.404  0.6618  0.1778  1.1369
  693SOL     OW 5071   2.536   2.416   7.748 -0.6040  0.1482  0.1213
  693SOL    HW1 5072   2.517   2.328   7.792  2.0477 -1.0065 -0.8046
  693SOL    HW2 5073   2.579   2.478   7.813  0.2663 -0.3414  0.0181
  694SOL     OW 5074   2.181   2.122   5.282  0.3427 -0.1408  0.2360
  694SOL    HW1 5075   2.169   2.220   5.271  0.4963 -0.0234  1.0313
  694SOL    HW2 5076   2.106   2.073   5.237 -0.9020  0.4222  1.6216
  695SOL     OW 5077   0.734   0.793   6.372 -0.4675  0.4851 -0.3713
  695SOL    HW1 5078   0.791   0.723   6.329 -1.2373 -0.2612 -0.2049
  695SOL    HW2 5079   0.730   0.874   6.314  0.4366  0.4001 -0.5672
  696SOL     OW 5080   1.986   3.178   6.647  0.0625 -0.3454  0.2345
  696SOL    HW1 5081   2.041   3.255   6.680 -0.2735 -0.4394  1.0273
  696SOL    HW2 5082   1.903   3.212   6.603  0.1382 -0.2444  0.1683
  697SOL     OW 5083   1.380   8.034   0.806 -0.4642 -0.2554  0.0771
  697SOL    HW1 5084   1.385   7.935   0.814 -1.6531 -0.4245 -1.0392
  697SOL    HW2 5085   1.358   8.059   0.712 -1.7270  0.9995  0.6672
  698SOL     OW 5086   1.648   2.043   5.659 -0.0159 -0.1235 -0.4325
  698SOL    HW1 5087   1.669   2.117   5.596 -0.2866  0.7719  0.5063
  698SOL    HW2 5088   1.718   2.039   5.730 -0.0995 -0.6558 -0.3728
  699SOL     OW 5089   3.735   1.236   0.174  0.1130  0.1100  0.2111
  699SOL    HW1 5090   3.653   1.244   0.231 -0.2340  0.6446 -0.3572
  699SOL    HW2 5091   3.749   1.140   0.150 -1.1241  0.1684 -0.8139
  700SOL     OW 5092   0.656   5.521   5.187 -0.0579 -0.0133 -0.4080
  700SOL    HW1 5093   0.620   5.437   5.229 -0.0034  0.0165 -0.3012
  700SOL    HW2 5094   0.643   5.598   5.251 -2.9719  0.6997 -1.6607
  701SOL     OW 5095   1.450   0.487   7.242  0.1341  0.6091 -0.5075
  701SOL    HW1 5096   1.357   0.520   7.224  0.3964  2.1035  0.7244
  701SOL    HW2 5097   1.448   0.417   7.313  0.0301  1.3252  0.2048
  702SOL     OW 5098   7.979   0.614   0.464  0.0332  0.0919  0.8611
  702SOL    HW1 5099   7.987   0.597   0.563  2.2580  0.1077  0.7384
  702SOL    HW2 5100   7.936   0.535   0.420 -0.7265 -0.0338  1.8030
  703SOL     OW 5101   3.838   0.021   3.977 -0.2133 -0.2521  0.2720
  703SOL    HW1 5102   3.877   0.048   3.889  1.5890  0.3955  1.2133
  703SOL    HW2 5103   3.883  -0.062   4.009 -0.4045 -0.1227  0.8764
  704SOL     OW 5104   0.854   0.693   0.028 -0.0953 -0.1373  0.5916
  704SOL    HW1 5105   0.774   0.636   0.010  1.4588 -2.7439  1.4869
  704SOL    HW2 5106   0.862   0.763  -0.043 -2.4997 -0.5089 -0.1183
  705SOL     OW 5107   6.832   3.468   6.639 -0.3869 -0.2327 -0.1653
  705SOL    HW1 5108   6.754   3.531   6.636 -0.1737  0.0090 -0.9125
  705SOL    HW2 5109   6.917   3.520   6.627 -0.2714 -0.7684 -1.9398
  706SOL     OW 5110   1.871   1.347   6.345 -0.7726  0.3393  0.1870
  706SOL    HW1 5111   1.843   1.265   6.295  1.5233 -1.4381  1.6281
  706SOL    HW2 5112   1.816   1.355   6.428 -0.1796 -0.4662  0.6646
  707SOL     OW 5113   1.430   1.471   5.623  0.3401  0.1087  0.0905
  707SOL    HW1 5114   1.465   1.550   5.672 -3.2981  0.5148  2.4537
  707SOL    HW2 5115   1.409   1.398   5.688 -0.6636 -1.0200 -1.4160
  708SOL     OW 5116   0.946   7.130   6.131  0.3401  0.3074  0.1301
  708SOL    HW1 5117   0.928   7.218   6.086 -0.4861 -0.3763 -0.9126
  708SOL    HW2 5118   0.906   7.056   6.078  0.0645 -0.6238  1.5685
  709SOL     OW 5119   1.343   2.450   0.443  0.2698 -0.0871  0.5824
  709SOL    HW1 5120   1.280   2.497   0.504 -1.7599 -1.4695 -0.3131
  709SOL    HW2 5121   1.373   2.513   0.371  0.9334  0.9277  1.7122
  710SOL     OW 5122   1.136   1.320   7.479  0.0772 -0.1094  0.3560
  710SOL    HW1 5123   1.151   1.407   7.432 -0.1360 -0.2013  0.1194
  710SOL    HW2 5124   1.217   1.263   7.470 -0.0118 -0.1789 -0.0104
  711SOL     OW 5125   7.271   7.780   4.681 -0.2526 -0.2045 -0.5225
  711SOL    HW1 5126   7.247   7.683   4.669 -0.6399 -0.1429 -0.2766
  711SOL    HW2 5127   7.195   7.827   4.725 -0.0402  0.2020 -0.5908
  712SOL     OW 5128   6.326   7.767   5.406  0.5197  0.1866  0.0938
  712SOL    HW1 5129   6.308   7.844   5.468 -4.7338 -0.3943 -0.2250
  712SOL    HW2 5130   6.310   7.681   5.455 -0.0424 -0.4241 -1.1261
  713SOL     OW 5131   7.087   0.301   5.667 -0.8188 -0.2378  0.1308
  713SOL    HW1 5132   7.164   0.336   5.613 -1.1041 -1.0754 -0.8535
  713SOL    HW2 5133   7.054   0.372   5.728  1.6206 -0.2809  1.6060
  714SOL     OW 5134   3.158   0.094   6.703 -0.0953  0.6039  0.3151
  714SOL    HW1 5135   3.103   0.126   6.625 -1.8966 -0.8556  0.9105
  714SOL    HW2 5136   3.142   0.155   6.781 -1.0901  0.0534  0.5540
  715SOL     OW 5137   3.036   0.571   4.667  0.3943 -0.3710 -0.4887
  715SOL    HW1 5138   3.019   0.650   4.725  0.5886  0.7029 -1.8612
  715SOL    HW2 5139   3.133   0.548   4.669  0.4878 -0.0099 -0.7833
  716SOL     OW 5140   0.839   0.116   5.860  0.4117 -0.4495  0.3761
  716SOL    HW1 5141   0.740   0.105   5.849  0.0081  0.5888  2.4952
  716SOL    HW2 5142   0.864   0.211   5.845  0.9563 -0.5307  0.7407
  717SOL     OW 5143   2.741   1.562   5.790  0.4854  0.2541 -0.2532
  717SOL    HW1 5144   2.645   1.536   5.776  0.1023  1.2720  0.3574
  717SOL    HW2 5145   2.771   1.530   5.880  0.4609  0.6574 -0.1010
  718SOL     OW 5146   1.308   1.774   6.807  0.3685 -0.1144  0.4779
  718SOL    HW1 5147   1.251   1.799   6.729  1.3667 -0.5597 -0.4118
  718SOL    HW2 5148   1.377   1.707   6.779 -0.5321 -1.8870  2.1921
  719SOL     OW 5149   1.915   2.195   6.831  0.0616  0.0352 -0.1814
  719SOL    HW1 5150   1.821   2.194   6.797 -0.1864 -0.7096  0.4932
  719SOL    HW2 5151   1.936   2.284   6.870  0.1764  0.7402 -1.7658
  720SOL     OW 5152   0.375   2.443   8.081 -0.1427 -0.5139  0.1535
  720SOL    HW1 5153   0.347   2.509   8.151  0.5570 -0.4288  0.3514
  720SOL    HW2 5154   0.471   2.419   8.094  0.5380  0.8833 -1.8697
  721SOL     OW 5155   1.468   3.721   7.605 -0.2592 -0.3385 -0.4363
  721SOL    HW1 5156   1.522   3.772   7.673 -0.6775  1.1616 -1.2003
  721SOL    HW2 5157   1.466   3.625   7.631 -1.9112  0.4094  2.7160
  722SOL     OW 5158   3.294   7.845   0.381 -0.0959  0.2253 -0.5271
  722SOL    HW1 5159   3.269   7.758   0.339 -0.4265 -0.8566  1.7373
  722SOL    HW2 5160   3.384   7.837   0.424 -1.8739 -0.6260  3.5422
  723SOL     OW 5161   1.556   0.997   6.188  0.6929 -0.2045 -0.2688
  723SOL    HW1 5162   1.649   0.971   6.214  1.0608  1.8447  0.7003
  723SOL    HW2 5163   1.491   0.933   6.229  1.6045 -0.6177  0.5758
  724SOL     OW 5164   1.160   0.256   0.320 -0.0754  0.1989  0.2064
  724SOL    HW1 5165   1.153   0.157   0.303  0.3544 -0.3014  2.6029
  724SOL    HW2 5166   1.092   0.282   0.389  0.3179  1.4437  0.1370
  725SOL     OW 5167   3.181   2.174   0.246  0.3667 -0.4854  0.3100
  725SOL    HW1 5168   3.108   2.234   0.213  1.1398  0.8009  0.8492
  725SOL    HW2 5169   3.220   2.123   0.169  0.0713  0.1408 -0.2691
  726SOL     OW 5170   1.264   3.987   5.129  0.2246 -0.4534  0.7277
  726SOL    HW1 5171   1.351   4.021   5.168  0.9535  0.5767 -1.6357
  726SOL    HW2 5172   1.283   3.932   5.048 -1.2641 -2.4372  1.6414
  727SOL     OW 5173   0.270   3.539   7.288  0.3967 -0.0663 -0.1454
  727SOL    HW1 5174   0.177   3.557   7.254  0.1163 -1.5341 -0.2293
  727SOL    HW2 5175   0.322   3.624   7.289 -0.8907  0.7520 -0.2789
  728SOL     OW 5176   2.695   2.979   7.335  0.0555 -0.6178  0.1627
  728SOL    HW1 5177   2.738   3.068   7.324  0.3319 -0.7254  0.3604
  728SOL    HW2 5178   2.596   2.990   7.348  0.3813 -0.1305  2.9613
  729SOL     OW 5179   3.082   1.198   5.588 -0.0560 -0.3638  0.4544
  729SOL    HW1 5180   3.147   1.124   5.574 -1.3631 -1.4020 -0.3497
  729SOL    HW2 5181   3.034   1.184   5.675  0.1920 -0.0514  0.6462
  730SOL     OW 5182   0.976   2.023   7.358 -0.2462 -0.3546  0.2622
  730SOL    HW1 5183   0.932   2.099   7.311 -1.7710  0.0090  2.1465
  730SOL    HW2 5184   1.052   2.056   7.413 -0.4583 -0.2983  0.5223
  731SOL     OW 5185   3.073   0.879   5.568 -0.7034 -0.1406 -0.3563
  731SOL    HW1 5186   2.984   0.914   5.594 -0.7184 -1.4541  1.5963
  731SOL    HW2 5187   3.132   0.875   5.648  0.9087  0.0818 -1.4783
  732SOL     OW 5188   0.956   2.777   7.041 -0.0674 -0.1439  0.3946
  732SOL    HW1 5189   0.971   2.690   6.995 -2.1829 -1.1114  1.3939
  732SOL    HW2 5190   1.043   2.824   7.053  1.1525 -2.1749 -0.0345
  733SOL     OW 5191   6.373   7.244   0.203 -0.3865 -0.2767 -0.2358
  733SOL    HW1 5192   6.293   7.218   0.258 -1.9180  1.1291 -1.6658
  733SOL    HW2 5193   6.411   7.329   0.238 -0.4598 -0.1500 -0.4638
  734SOL     OW 5194   0.746   7.911   3.886  0.2227 -0.0182 -0.0121
  734SOL    HW1 5195   0.805   7.978   3.932 -0.4471 -0.0347  0.9017
  734SOL    HW2 5196   0.705   7.850   3.954 -0.0346 -0.6678 -0.7317
  735SOL     OW 5197   4.097   2.912   6.014  1.1717  0.1258  0.0880
  735SOL    HW1 5198   4.090   3.010   5.997  0.4720  0.0713  0.0058
  735SOL    HW2 5199   4.155   2.870   5.944  0.1901  0.2579 -0.8492
  736SOL     OW 5200   1.242   0.760   7.606 -0.0787 -0.0229 -0.3047
  736SOL    HW1 5201   1.154   0.783   7.563 -0.5832 -1.5025 -0.1074
  736SOL    HW2 5202   1.271   0.836   7.663  0.2119  1.6894 -2.5764
  737SOL     OW 5203   1.260   1.940   7.629 -0.5504  0.2163 -0.6141
  737SOL    HW1 5204   1.292   1.846   7.637  2.5920  1.1760 -0.6027
  737SOL    HW2 5205   1.160   1.942   7.631 -0.7030 -3.0731 -0.5843
  738SOL     OW 5206   1.159   1.653   6.368 -0.1836  0.2507 -0.3251
  738SOL    HW1 5207   1.212   1.587   6.422  0.3712  0.4496 -0.6144
  738SOL    HW2 5208   1.114   1.605   6.292  0.4655  0.2392 -0.7156
  739SOL     OW 5209   3.000   0.349   5.431  0.1101  0.1915  0.4653
  739SOL    HW1 5210   3.028   0.253   5.429 -1.1827 -0.2086  0.6363
  739SOL    HW2 5211   2.947   0.367   5.514 -0.8973  0.6750 -0.2515
  740SOL     OW 5212   1.591   0.438   4.619 -0.0490 -0.2747  0.1679
  740SOL    HW1 5213   1.635   0.491   4.547  0.1495  0.3208  0.7204
  740SOL    HW2 5214   1.588   0.342   4.592  1.1438 -0.2544 -0.0928
  741SOL     OW 5215   2.116   0.791   1.024  0.2312  0.0949  0.2214
  741SOL    HW1 5216   2.204   0.744   1.030  0.4759  0.4257 -0.6027
  741SOL    HW2 5217   2.052   0.751   1.089  1.0475 -0.0180  0.9639
  742SOL     OW 5218   7.793   6.772   4.952  0.1510  0.1561  0.1347
  742SOL    HW1 5219   7.785   6.871   4.966  0.0552 -0.1080  2.2811
  742SOL    HW2 5220   7.887   6.749   4.927 -0.2464  0.9361 -2.3906
  743SOL     OW 5221   2.126   0.051   4.101 -0.1984  0.0186 -0.2555
  743SOL    HW1 5222   2.099   0.034   4.006  1.1195 -0.4952 -0.5482
  743SOL    HW2 5223   2.045   0.045   4.160 -1.2969  1.7239 -1.4982
  744SOL     OW 5224   2.645   0.919   4.327  0.1970  0.1189 -0.3724
  744SOL    HW1 5225   2.675   1.010   4.357  2.3564 -0.5180 -0.4507
  744SOL    HW2 5226   2.702   0.849   4.369 -0.6502 -1.1549 -1.2653
  745SOL     OW 5227   2.068   1.335   6.836 -0.2601  0.5070 -0.2535
  745SOL    HW1 5228   2.166   1.324   6.851 -0.3785 -0.6165 -0.1967
  745SOL    HW2 5229   2.030   1.249   6.802 -1.5249  0.3865  1.3376
  746SOL     OW 5230   0.104   2.091   7.413 -0.0674  0.2515 -0.3492
  746SOL    HW1 5231   0.109   2.150   7.494  1.4810  0.5304 -0.6098
  746SOL    HW2 5232   0.196   2.057   7.391 -0.3860  0.4872 -2.2000
  747SOL     OW 5233   1.392   0.812   8.003  0.5007 -0.4390 -0.2713
  747SOL    HW1 5234   1.348   0.889   7.957  0.5150 -1.2934 -1.7908
  747SOL    HW2 5235   1.445   0.846   8.081 -0.1143  0.9897 -0.4371
  748SOL     OW 5236   7.866   1.096   0.311 -0.0333  0.7996  0.0491
  748SOL    HW1 5237   7.949   1.096   0.368 -1.3044  1.1246  2.0141
  748SOL    HW2 5238   7.881   1.041   0.230  1.7755  0.0184  0.8607
  749SOL     OW 5239   0.928   7.298   5.665 -0.0746  0.2796 -0.7844
  749SOL    HW1 5240   0.854   7.304   5.599 -1.5950  3.0956  0.9769
  749SOL    HW2 5241   0.903   7.235   5.738  0.5813 -0.9874 -1.6150
  750SOL     OW 5242   3.104   3.611   0.442  0.8390 -0.0586 -0.4508
  750SOL    HW1 5243   3.079   3.544   0.513  0.7895  3.0745  2.7609
  750SOL    HW2 5244   3.024   3.630   0.385 -0.6533  0.7618  1.7810
  751SOL     OW 5245   2.935   2.481   1.904  0.1164  0.1392  0.3214
  751SOL    HW1 5246   2.867   2.511   1.971 -0.5545 -1.8694  0.6184
  751SOL    HW2 5247   3.027   2.495   1.940 -0.2146  0.0567  1.2144
  752SOL     OW 5248   1.242   8.037   0.028 -0.0929 -0.2817  0.3300
  752SOL    HW1 5249   1.309   7.983   0.080 -1.9844 -3.2907 -0.1736
  752SOL    HW2 5250   1.260   8.028  -0.069 -0.4760 -0.0518  0.2393
  753SOL     OW 5251   0.390   0.764   2.128  0.0599  0.1607  0.2195
  753SOL    HW1 5252   0.462   0.833   2.132 -0.6824  0.9065  1.1553
  753SOL    HW2 5253   0.387   0.713   2.214  0.1858 -0.6297 -0.2268
  754SOL     OW 5254   2.197   1.757   7.075  0.1209 -0.0081 -0.0812
  754SOL    HW1 5255   2.129   1.694   7.038  0.1862  0.1434 -0.4624
  754SOL    HW2 5256   2.249   1.711   7.147  0.7810 -0.6916 -0.9689
  755SOL     OW 5257   1.246   2.080   2.010 -0.2828 -0.3462  0.2437
  755SOL    HW1 5258   1.307   2.093   1.932 -1.2514 -1.4011 -0.7057
  755SOL    HW2 5259   1.153   2.104   1.985 -0.3220  1.1640  1.6642
  756SOL     OW 5260   0.768   0.098   3.440  0.0107 -0.1189  0.0986
  756SOL    HW1 5261   0.693   0.072   3.501 -0.2539  0.9902  0.2697
  756SOL    HW2 5262   0.792   0.194   3.456  1.5429 -0.4940  0.1053
  757SOL     OW 5263   1.639   1.047   0.599  0.2714  0.0069  0.2031
  757SOL    HW1 5264   1.663   0.986   0.675  1.2088 -0.4579 -0.4370
  757SOL    HW2 5265   1.539   1.052   0.591  0.1635 -0.3380  1.1373
  758SOL     OW 5266   4.257   0.420   5.749  0.1700 -0.2713  0.7534
  758SOL    HW1 5267   4.168   0.375   5.736  1.1038 -1.6222 -1.6878
  758SOL    HW2 5268   4.278   0.424   5.847 -2.8071  0.6614  1.4605
  759SOL     OW 5269   1.932   1.071   5.756 -0.0706 -0.2263 -0.4405
  759SOL    HW1 5270   1.846   1.022   5.741 -0.0288 -0.3051 -0.4244
  759SOL    HW2 5271   1.969   1.100   5.667  0.0199 -0.4239 -0.4690
  760SOL     OW 5272   0.649   1.008   7.596  0.2346  0.1299  0.3714
  760SOL    HW1 5273   0.687   0.923   7.560 -1.4644 -0.0426 -1.1264
  760SOL    HW2 5274   0.617   0.993   7.690  0.6076 -0.6789  0.3768
  761SOL     OW 5275   0.132   0.976   1.160  0.0933 -0.2224  0.3329
  761SOL    HW1 5276   0.153   0.942   1.252 -3.0797 -1.0242  0.8812
  761SOL    HW2 5277   0.071   1.054   1.167  0.0607 -0.0909 -1.1217
  762SOL     OW 5278   1.241   1.422   7.089  0.0367 -0.3763 -0.5014
  762SOL    HW1 5279   1.331   1.378   7.091  0.3671  0.3046  0.6041
  762SOL    HW2 5280   1.184   1.379   7.020  1.3782 -0.5008 -1.5685
  763SOL     OW 5281   7.114   1.503   2.089  0.1249 -0.1649 -0.5336
  763SOL    HW1 5282   7.050   1.565   2.135 -0.3798 -1.4323  0.5275
  763SOL    HW2 5283   7.084   1.489   1.994 -0.6515 -0.0391 -0.3116
  764SOL     OW 5284   2.684   2.585   7.909 -0.0701 -1.0348 -0.1339
  764SOL    HW1 5285   2.783   2.571   7.898  0.3274  1.0746  0.4611
  764SOL    HW2 5286   2.658   2.566   8.003  0.1357  0.2216  0.1942
  765SOL     OW 5287   0.630   7.299   5.615 -0.2596  0.5584 -0.0034
  765SOL    HW1 5288   0.544   7.263   5.650  0.9473 -0.6861  1.8596
  765SOL    HW2 5289   0.636   7.397   5.635 -1.2507  0.6750 -0.2248
  766SOL     OW 5290   0.668   1.057   6.207 -0.2994  0.1959 -0.2913
  766SOL    HW1 5291   0.609   0.978   6.190  1.4032 -1.4701  1.1280
  766SOL    HW2 5292   0.714   1.084   6.122 -0.6771 -0.5204 -0.7285
  767SOL     OW 5293   0.491   8.067   0.574  0.5442  0.0136 -0.0203
  767SOL    HW1 5294   0.564   8.122   0.533  1.4176 -1.8795 -1.1447
  767SOL    HW2 5295   0.521   7.972   0.582 -0.6247 -0.2425  2.5580
  768SOL     OW 5296   7.478   6.888   7.561 -0.3966  0.2330 -0.2153
  768SOL    HW1 5297   7.378   6.886   7.560 -0.3963 -1.2222  0.1990
  768SOL    HW2 5298   7.510   6.959   7.624 -1.1688  0.4476 -0.0575
  769SOL     OW 5299   2.288   1.235   7.826 -0.0694 -0.4427  0.2437
  769SOL    HW1 5300   2.252   1.292   7.900 -1.3995 -1.7628  0.6606
  769SOL    HW2 5301   2.319   1.147   7.863  3.5301  0.5069 -0.1176
  770SOL     OW 5302   0.129   2.313   5.321  0.7434 -0.4315 -0.3616
  770SOL    HW1 5303   0.130   2.302   5.222 -0.6412 -0.0261 -0.4411
  770SOL    HW2 5304   0.094   2.230   5.364 -2.4054  0.7199 -0.4933
  771SOL     OW 5305   0.527   2.130   0.311 -0.3771  0.0371 -0.0601
  771SOL    HW1 5306   0.533   2.228   0.331  0.4335 -0.2618  1.3170
  771SOL    HW2 5307   0.619   2.092   0.303 -0.6390 -0.8790  0.9555
  772SOL     OW 5308   2.039   0.613   6.769 -0.2804  0.2903  0.0925
  772SOL    HW1 5309   2.058   0.578   6.860  0.9052 -0.5910 -0.4685
  772SOL    HW2 5310   2.036   0.536   6.704 -2.8707  0.6826 -0.3673
  773SOL     OW 5311   1.492   6.844   7.200  0.6742 -0.3981 -0.6122
  773SOL    HW1 5312   1.473   6.746   7.197  1.6637 -0.8231  2.6542
  773SOL    HW2 5313   1.410   6.893   7.230  1.0541 -0.6874  0.9953
  774SOL     OW 5314   0.950   0.127   0.669 -0.3802  0.0972  0.0551
  774SOL    HW1 5315   0.870   0.068   0.676  0.4797 -0.9443  1.8981
  774SOL    HW2 5316   1.031   0.072   0.648 -0.0208  1.0484 -1.1782
  775SOL     OW 5317   3.427   1.430   0.736  0.4341 -0.0749  0.0803
  775SOL    HW1 5318   3.359   1.364   0.703 -0.3316  1.1343 -0.8149
  775SOL    HW2 5319   3.426   1.431   0.836 -1.2122  0.2571  0.0866
  776SOL     OW 5320   1.982   6.853   2.584  0.1722  0.1530 -0.3546
  776SOL    HW1 5321   2.066   6.868   2.532 -0.9723  1.8215 -1.8148
  776SOL    HW2 5322   1.998   6.877   2.680  0.8323  2.6245 -1.0064
  777SOL     OW 5323   1.099   0.353   5.933 -0.6098  0.2477  1.0883
  777SOL    HW1 5324   1.146   0.435   5.904 -2.0215  0.6407 -0.2432
  777SOL    HW2 5325   1.138   0.320   6.019  0.8003  1.5761  0.9905
  778SOL     OW 5326   1.547   2.170   6.281 -0.0391 -0.0402  0.2505
  778SOL    HW1 5327   1.611   2.236   6.319 -1.7905  0.4668  2.5683
  778SOL    HW2 5328   1.468   2.218   6.243 -0.2892 -0.7417 -0.1426
  779SOL     OW 5329   4.307   0.248   7.407 -0.2376 -0.1465 -0.4371
  779SOL    HW1 5330   4.282   0.222   7.500 -1.8307  0.5719 -0.6279
  779SOL    HW2 5331   4.330   0.345   7.404  1.4902 -0.5328 -0.5041
  780SOL     OW 5332   3.776   1.353   0.491 -0.1330 -0.2291 -0.7046
  780SOL    HW1 5333   3.692   1.330   0.441  0.1633 -0.2179 -1.2101
  780SOL    HW2 5334   3.842   1.395   0.429 -0.1863  0.8478 -0.0647
  781SOL     OW 5335   2.200   2.895   4.608 -0.4387  0.1349  0.5720
  781SOL    HW1 5336   2.136   2.941   4.547  0.9345  0.4477 -0.6849
  781SOL    HW2 5337   2.202   2.942   4.696 -1.5915  0.3833  0.4763
  782SOL     OW 5338   3.661   2.046   7.644 -0.3543  0.0519 -0.1563
  782SOL    HW1 5339   3.725   2.048   7.567  0.4290 -0.8492  0.4512
  782SOL    HW2 5340   3.708   2.078   7.727 -0.9405  0.1749  0.1374
  783SOL     OW 5341   1.220   0.123   5.817  0.6776 -0.2552  0.1855
  783SOL    HW1 5342   1.281   0.090   5.889  1.7799 -0.3145 -0.7535
  783SOL    HW2 5343   1.163   0.197   5.853  0.8468 -0.6129  1.2451
  784SOL     OW 5344   1.041   6.782   1.125  0.0144 -0.6445  0.0845
  784SOL    HW1 5345   0.978   6.741   1.191 -1.5433 -0.4104 -1.1904
  784SOL    HW2 5346   1.057   6.719   1.049 -1.5045  0.5611 -1.3256
  785SOL     OW 5347   1.749   0.023   7.802 -0.5978 -0.0446  0.1164
  785SOL    HW1 5348   1.768  -0.075   7.800  1.1800  0.1034  3.2269
  785SOL    HW2 5349   1.716   0.049   7.893  0.3062  2.4461 -0.1797
  786SOL     OW 5350   7.268   2.969   2.193 -0.1243  0.0333 -0.2252
  786SOL    HW1 5351   7.175   2.947   2.224  0.1891 -1.8222 -0.5138
  786SOL    HW2 5352   7.307   2.890   2.146  1.9294  0.4805  0.6354
  787SOL     OW 5353   2.876   3.399   0.337  0.4946  0.3017 -0.8288
  787SOL    HW1 5354   2.811   3.403   0.261 -2.5162  0.0143  1.5166
  787SOL    HW2 5355   2.840   3.453   0.414  1.7556 -1.9302  1.4596
  788SOL     OW 5356   1.082   7.696   0.050  0.1869  0.4831  0.0155
  788SOL    HW1 5357   1.026   7.741  -0.018  0.9201  0.5559 -0.5519
  788SOL    HW2 5358   1.040   7.706   0.140 -0.5047  0.8557 -0.3441
  789SOL     OW 5359   8.076   6.515   1.185  0.4581  0.1331  0.4651
  789SOL    HW1 5360   8.024   6.500   1.101  1.2008  0.6273 -0.0989
  789SOL    HW2 5361   8.024   6.577   1.245  0.7531  1.3358 -0.4724
  790SOL     OW 5362   0.438   5.080   6.994 -0.0037 -0.4279 -0.9469
  790SOL    HW1 5363   0.403   5.008   6.934 -1.6180 -1.0529  0.6465
  790SOL    HW2 5364   0.524   5.050   7.035  1.4017  0.2234 -3.2580
  791SOL     OW 5365   0.469   1.073   0.325  0.2449 -0.1566  0.0862
  791SOL    HW1 5366   0.481   1.168   0.351  1.4962  0.1844 -1.5487
  791SOL    HW2 5367   0.373   1.049   0.329 -0.0883  1.1798  0.5186
  792SOL     OW 5368   0.286   0.029   0.382 -0.4095 -0.3665 -0.5449
  792SOL    HW1 5369   0.374  -0.005   0.416 -0.5503 -1.6126 -1.3562
  792SOL    HW2 5370   0.297   0.124   0.352 -0.1484  0.5726  2.2985
  793SOL     OW 5371   1.182   0.605   0.221  0.1306  0.1263 -0.3878
  793SOL    HW1 5372   1.116   0.543   0.178  0.2941 -0.3331  0.0086
  793SOL    HW2 5373   1.217   0.563   0.305  1.0605  0.2783 -0.6851
  794SOL     OW 5374   3.108   0.060   2.196  0.4425  0.3845  0.2907
  794SOL    HW1 5375   3.137   0.066   2.291 -0.2246 -0.4718  0.5565
  794SOL    HW2 5376   3.008   0.067   2.191  0.5053  1.0393 -0.4103
  795SOL     OW 5377   2.587   1.486   6.236 -0.1204 -0.1417  0.3710
  795SOL    HW1 5378   2.535   1.569   6.215  3.3126  2.0805 -0.1022
  795SOL    HW2 5379   2.596   1.476   6.335 -0.0411  0.3661  0.4154
  796SOL     OW 5380   3.018   1.180   7.910  0.3703  0.5978 -0.8112
  796SOL    HW1 5381   3.056   1.092   7.936  0.9704  1.6512  2.3351
  796SOL    HW2 5382   2.981   1.175   7.817 -2.1637 -3.7225  0.1891
  797SOL     OW 5383   1.360   6.345   6.561 -0.2874  0.4440 -0.5108
  797SOL    HW1 5384   1.414   6.284   6.503  0.6644  0.9841 -0.2157
  797SOL    HW2 5385   1.319   6.293   6.636  0.3015  0.1248 -0.4123
  798SOL     OW 5386   1.957   1.385   7.607  0.1661  0.1678 -0.0829
  798SOL    HW1 5387   2.047   1.425   7.621  0.7115 -0.2427 -2.0741
  798SOL    HW2 5388   1.922   1.348   7.693  1.5434  1.0241  0.8702
  799SOL     OW 5389   2.547   0.558   7.478 -0.7818 -0.4482 -0.2327
  799SOL    HW1 5390   2.554   0.468   7.435 -0.8511 -0.9519  0.7936
  799SOL    HW2 5391   2.487   0.553   7.557 -0.0957  0.3047  0.3529
  800SOL     OW 5392   3.009   0.073   2.752 -0.5392  0.3053  0.2733
  800SOL    HW1 5393   3.081   0.003   2.756 -1.4615 -0.6949 -0.1717
  800SOL    HW2 5394   2.947   0.062   2.829 -0.4949  0.8718  0.3949
  801SOL     OW 5395   6.772   3.019   7.489 -0.5473 -0.3795 -0.1072
  801SOL    HW1 5396   6.714   3.035   7.410 -0.6397  0.7760  0.1789
  801SOL    HW2 5397   6.753   3.087   7.559  1.8808  0.7520 -0.4314
  802SOL     OW 5398   0.453   1.835   1.863  0.0854 -0.6599  0.1773
  802SOL    HW1 5399   0.406   1.837   1.951  0.0619  0.5440  0.1563
  802SOL    HW2 5400   0.475   1.740   1.839  2.2383 -0.8782  2.5841
  803SOL     OW 5401   2.875   2.801   7.848 -0.0559  0.1224  0.6035
  803SOL    HW1 5402   2.855   2.815   7.751  1.2770  2.4465  0.5992
  803SOL    HW2 5403   2.927   2.878   7.883 -0.2695 -0.7863  3.1395
  804SOL     OW 5404   1.637   2.800   1.204 -0.1732 -0.5208 -0.4519
  804SOL    HW1 5405   1.547   2.824   1.240  0.3130  1.2913 -0.3427
  804SOL    HW2 5406   1.708   2.840   1.263  0.6607  0.5971 -2.1476
  805SOL     OW 5407   1.490   2.949   7.668  0.1823  0.5726  0.7718
  805SOL    HW1 5408   1.459   2.907   7.754  0.8279  0.4673  0.9607
  805SOL    HW2 5409   1.553   3.023   7.689 -0.3448  1.1253  0.4070
  806SOL     OW 5410   0.461   1.736   2.300  0.3321  0.2707  0.0878
  806SOL    HW1 5411   0.498   1.672   2.234 -1.4438 -2.0215  1.1805
  806SOL    HW2 5412   0.384   1.785   2.260  0.1717 -0.0572 -0.0072
  807SOL     OW 5413   3.126   0.956   8.035  0.0189 -0.1811  1.0056
  807SOL    HW1 5414   3.194   0.999   8.095  1.0543  0.0183 -0.2659
  807SOL    HW2 5415   3.124   0.857   8.052 -0.3658 -0.0043  2.0053
  808SOL     OW 5416   7.500   1.532   2.538 -0.3296  0.2526  0.1177
  808SOL    HW1 5417   7.446   1.474   2.477  3.2896 -1.1244 -2.0878
  808SOL    HW2 5418   7.520   1.481   2.622  1.6301 -1.2881 -1.1997
  809SOL     OW 5419   1.559   1.703   0.248  0.1049  0.1173  0.2469
  809SOL    HW1 5420   1.557   1.803   0.247  0.5498  0.1481  1.1869
  809SOL    HW2 5421   1.639   1.671   0.197 -1.4595  0.1292 -2.3672
  810SOL     OW 5422   0.802   2.845   1.366  0.5072  0.1867  0.4260
  810SOL    HW1 5423   0.804   2.945   1.358 -1.7933  0.2132 -0.5939
  810SOL    HW2 5424   0.821   2.819   1.461 -1.0348  1.7329  1.2044
  811SOL     OW 5425   7.221   2.699   1.797  0.0459  0.2867 -0.3627
  811SOL    HW1 5426   7.252   2.655   1.713 -1.8625  0.0840 -1.0118
  811SOL    HW2 5427   7.129   2.736   1.783  0.4592  1.9549  1.0610
  812SOL     OW 5428   7.399   3.961   8.095 -0.2625  0.1498  0.6402
  812SOL    HW1 5429   7.300   3.951   8.102 -0.2515 -0.7486 -0.2647
  812SOL    HW2 5430   7.443   3.873   8.115  0.2452  0.0752 -0.6838
  813SOL     OW 5431   7.787   3.021   1.948 -0.4289  0.0531 -0.4751
  813SOL    HW1 5432   7.841   2.941   1.919 -0.3089  0.2879 -0.9101
  813SOL    HW2 5433   7.828   3.060   2.031 -1.4974 -1.3688  0.7861
  814SOL     OW 5434   1.903   0.338   2.709 -0.1404  0.7051 -1.1407
  814SOL    HW1 5435   1.813   0.335   2.665 -0.8233  1.2731  0.1660
  814SOL    HW2 5436   1.934   0.433   2.714 -0.8247  0.8494  1.0249
  815SOL     OW 5437   1.112   0.631   0.893  0.3495 -0.4831  0.5322
  815SOL    HW1 5438   1.128   0.681   0.808  1.4018 -2.4736 -0.4900
  815SOL    HW2 5439   1.156   0.680   0.968  0.9936  0.3407 -0.3559
  816SOL     OW 5440   6.397   3.651   1.246  0.4805  0.1116  0.4840
  816SOL    HW1 5441   6.349   3.696   1.321  0.8830 -0.3567  1.0344
  816SOL    HW2 5442   6.494   3.643   1.269  0.0763 -3.1195  1.4835
  817SOL     OW 5443   1.365   4.779   1.250  0.3230  0.6856  0.2934
  817SOL    HW1 5444   1.451   4.740   1.218 -0.2980  0.3828 -1.1144
  817SOL    HW2 5445   1.345   4.862   1.198  0.0311  1.0636  0.9971
  818SOL     OW 5446   0.383   4.650   0.298 -0.7411  0.1471 -0.3480
  818SOL    HW1 5447   0.406   4.614   0.208  1.5354 -1.3311  0.7243
  818SOL    HW2 5448   0.444   4.726   0.321 -3.0864  2.4215 -1.0543
  819SOL     OW 5449   1.096   3.125   1.423 -0.2661  0.4473 -0.4825
  819SOL    HW1 5450   1.138   3.216   1.419  0.7519 -0.0412 -2.2607
  819SOL    HW2 5451   1.131   3.075   1.501  0.6932  0.8964 -0.6126
  820SOL     OW 5452   2.177   4.378   7.430 -0.5482 -0.8208  0.1500
  820SOL    HW1 5453   2.117   4.319   7.376 -1.8852  1.9541 -1.6475
  820SOL    HW2 5454   2.263   4.393   7.381 -0.7655 -0.2587 -0.0754
  821SOL     OW 5455   1.226   4.271   1.930 -0.1733 -0.4053  0.0769
  821SOL    HW1 5456   1.217   4.370   1.929 -0.5086 -0.4122  0.9935
  821SOL    HW2 5457   1.173   4.234   2.007  3.1173 -0.9434  2.2733
  822SOL     OW 5458   1.830   4.592   7.069  0.3732  0.5757  0.3794
  822SOL    HW1 5459   1.838   4.692   7.078 -0.7770  0.6570  0.6636
  822SOL    HW2 5460   1.736   4.565   7.090  0.0159 -0.3109 -2.0575
  823SOL     OW 5461   0.494   2.878   5.237  0.4873 -0.1144 -0.3005
  823SOL    HW1 5462   0.421   2.844   5.178  0.6834 -0.6164 -0.2628
  823SOL    HW2 5463   0.577   2.890   5.182  0.9066 -1.3771  0.0057
  824SOL     OW 5464   0.310   2.767   1.076  0.4539  0.0410 -0.9288
  824SOL    HW1 5465   0.233   2.727   1.026 -2.1011  0.7479  2.0953
  824SOL    HW2 5466   0.364   2.694   1.117 -0.6720 -0.4801 -0.3083
  825SOL     OW 5467   1.199   3.820   1.322 -0.1889  0.3627 -0.3138
  825SOL    HW1 5468   1.211   3.914   1.354  1.0315  0.9895 -2.4195
  825SOL    HW2 5469   1.102   3.796   1.322 -0.3698  0.8211  2.2421
  826SOL     OW 5470   7.094   1.082   7.444 -0.0969  0.3051 -0.0001
  826SOL    HW1 5471   7.142   1.005   7.487 -0.5473 -0.4526 -0.8093
  826SOL    HW2 5472   7.157   1.157   7.430  1.3969 -1.3088 -2.6900
  827SOL     OW 5473   0.080   4.325   7.722 -0.1746 -0.5216 -0.5403
  827SOL    HW1 5474  -0.009   4.335   7.678 -0.7586  1.1811  0.8849
  827SOL    HW2 5475   0.122   4.415   7.733 -0.0435 -0.8330  2.2286
  828SOL     OW 5476   7.947   5.241   7.739 -0.1547  0.1263 -0.3559
  828SOL    HW1 5477   7.901   5.276   7.658  1.5735 -0.8780 -1.8561
  828SOL    HW2 5478   7.918   5.146   7.755 -0.6087  0.3737  0.2973
  829SOL     OW 5479   2.808   3.190   0.813  0.1290 -0.3618  0.0885
  829SOL    HW1 5480   2.880   3.258   0.798 -1.2177  1.3087  0.8269
  829SOL    HW2 5481   2.735   3.204   0.747 -0.3705 -0.7871  0.5402
  830SOL     OW 5482   7.011   1.591   0.441 -0.1484  0.0131  0.3763
  830SOL    HW1 5483   6.942   1.551   0.380  0.7649 -1.0449  0.0069
  830SOL    HW2 5484   7.065   1.658   0.391 -0.8928  0.8474  0.6674
  831SOL     OW 5485   0.102   2.362   2.402 -0.4289  0.6267  0.4447
  831SOL    HW1 5486   0.122   2.454   2.367  0.9915 -0.4268 -1.7095
  831SOL    HW2 5487   0.014   2.332   2.365 -0.5987  0.8747  0.6434
  832SOL     OW 5488   7.833   6.041   7.782  0.4722  0.1002  0.2814
  832SOL    HW1 5489   7.855   6.091   7.866  1.0486 -0.0336  0.2118
  832SOL    HW2 5490   7.861   6.094   7.702  0.0900  0.1471  0.1735
  833SOL     OW 5491   6.729   0.258   8.061  0.0870  0.4585 -0.2680
  833SOL    HW1 5492   6.762   0.273   7.968  0.1324 -0.0822 -0.3427
  833SOL    HW2 5493   6.777   0.179   8.101  2.3242  2.4690  1.3131
  834SOL     OW 5494   2.453   0.703   1.461 -0.3070  0.2247 -0.0991
  834SOL    HW1 5495   2.518   0.734   1.529 -1.4046  0.1463  1.0297
  834SOL    HW2 5496   2.466   0.754   1.376  2.4638 -1.1095 -0.5842
  835SOL     OW 5497   0.941   1.495   7.244  0.5967  0.5460  0.0870
  835SOL    HW1 5498   1.025   1.530   7.285  1.7337 -0.4674 -1.2700
  835SOL    HW2 5499   0.893   1.569   7.198  1.9843  0.7359 -1.1213
  836SOL     OW 5500   6.460   1.527   1.632 -0.7187  0.0992 -0.0290
  836SOL    HW1 5501   6.389   1.596   1.614  0.7696  1.6496 -0.2151
  836SOL    HW2 5502   6.497   1.541   1.723 -0.3398 -0.4143 -0.1025
  837SOL     OW 5503   1.719   7.916   0.864 -0.6509 -0.2124  0.1119
  837SOL    HW1 5504   1.707   7.877   0.955 -1.5271 -1.9967 -0.7117
  837SOL    HW2 5505   1.773   8.000   0.870 -0.0309 -0.7045  2.1658
  838SOL     OW 5506   7.981   3.510   2.357 -0.3997 -0.2183 -0.5080
  838SOL    HW1 5507   8.052   3.498   2.427  0.8097  1.6948 -1.3460
  838SOL    HW2 5508   7.977   3.428   2.300  0.3629 -0.7857  0.2168
  839SOL     OW 5509   1.603   2.571   0.962 -0.3296  0.0814  0.4200
  839SOL    HW1 5510   1.541   2.513   1.016  0.7876 -0.5981  1.0017
  839SOL    HW2 5511   1.695   2.533   0.965  0.2240  1.3336 -0.0645
  840SOL     OW 5512   1.799   2.006   1.511  0.7940  0.3866  0.0344
  840SOL    HW1 5513   1.890   2.029   1.476  2.3153 -0.9759  2.8400
  840SOL    HW2 5514   1.800   2.007   1.611 -2.1246 -0.3478  0.1497
  841SOL     OW 5515   1.106   7.183   0.915  0.0248 -0.2818 -0.1236
  841SOL    HW1 5516   1.082   7.087   0.929 -0.6184 -0.1314 -0.1310
  841SOL    HW2 5517   1.065   7.215   0.829 -0.5840  0.2554  0.3545
  842SOL     OW 5518   1.562   1.817   3.914  0.0430  0.0929 -0.0484
  842SOL    HW1 5519   1.645   1.762   3.922  0.8401  1.3740  0.8348
  842SOL    HW2 5520   1.505   1.804   3.995 -0.0519  0.1144 -0.1105
  843SOL     OW 5521   1.433   2.187   2.187 -0.2092 -0.5576  0.2812
  843SOL    HW1 5522   1.349   2.165   2.138 -0.7895 -0.3464  1.1435
  843SOL    HW2 5523   1.479   2.103   2.216 -0.9217 -0.6784  1.0999
  844SOL     OW 5524   7.752   1.538   3.301 -0.0019 -0.1284  0.2338
  844SOL    HW1 5525   7.722   1.525   3.395  0.4428 -0.1676  0.3743
  844SOL    HW2 5526   7.844   1.500   3.290 -0.1412 -0.3263 -0.2728
  845SOL     OW 5527   0.748   3.967   0.529  0.5454 -0.1663  0.0963
  845SOL    HW1 5528   0.799   3.909   0.591  1.0407 -3.0923 -2.7687
  845SOL    HW2 5529   0.809   4.035   0.488  1.2591 -1.0473 -0.3353
  846SOL     OW 5530   1.223   3.390   6.807  0.1620  0.1287  0.2786
  846SOL    HW1 5531   1.295   3.337   6.851  0.2526 -1.0254 -1.1833
  846SOL    HW2 5532   1.152   3.412   6.875  0.3602 -1.4412  1.0525
  847SOL     OW 5533   0.228   3.153   1.454  0.1392 -0.4406 -0.2474
  847SOL    HW1 5534   0.211   3.160   1.552 -2.6310 -1.3438 -0.5684
  847SOL    HW2 5535   0.244   3.058   1.429  0.2669 -0.2941 -0.7343
  848SOL     OW 5536   1.402   3.131   1.062  0.0205  0.8399  0.1544
  848SOL    HW1 5537   1.380   3.084   1.147 -1.4081 -3.3353 -2.2514
  848SOL    HW2 5538   1.494   3.107   1.032 -0.7655 -0.7748 -1.1577
  849SOL     OW 5539   2.282   2.002   6.987 -0.5150  0.2912  0.6230
  849SOL    HW1 5540   2.258   1.911   7.022  0.4858 -0.4315 -0.4840
  849SOL    HW2 5541   2.300   1.996   6.889  0.6522  1.4602  0.7363
  850SOL     OW 5542   0.505   4.563   0.671 -0.0679  0.6180  0.3376
  850SOL    HW1 5543   0.429   4.500   0.652 -0.3909  1.0585  0.1574
  850SOL    HW2 5544   0.507   4.585   0.769  0.1852  0.1562  0.4410
  851SOL     OW 5545   7.811   4.198   0.706 -0.6748  0.0771  0.4340
  851SOL    HW1 5546   7.906   4.226   0.691  0.2891 -2.8973  0.2957
  851SOL    HW2 5547   7.751   4.276   0.690  1.4896  1.3667 -2.4112
  852SOL     OW 5548   0.114   4.516   1.239  0.0435 -0.0203  0.1358
  852SOL    HW1 5549   0.054   4.520   1.319 -0.1600  1.8443 -0.0698
  852SOL    HW2 5550   0.065   4.473   1.163  0.2320 -1.7932  0.9726
  853SOL     OW 5551   7.118   2.269   7.562 -0.1702 -1.3896 -0.1057
  853SOL    HW1 5552   7.051   2.339   7.588  0.8637 -0.5027  0.2290
  853SOL    HW2 5553   7.136   2.276   7.464  0.7212 -0.4621  0.1107
  854SOL     OW 5554   1.586   2.019   0.301 -0.7539  0.2874 -0.2453
  854SOL    HW1 5555   1.592   2.107   0.348 -1.1003 -0.1613  0.6548
  854SOL    HW2 5556   1.668   2.006   0.245 -0.4224  0.9214  0.0828
  855SOL     OW 5557   5.239   4.356   2.444  0.2765  0.1518 -0.6327
  855SOL    HW1 5558   5.251   4.310   2.532  1.2077  1.8387  0.1683
  855SOL    HW2 5559   5.271   4.296   2.371  1.9908 -0.3027  0.4161
  856SOL     OW 5560   0.268   1.763   5.628  0.2326 -0.4370  0.1338
  856SOL    HW1 5561   0.235   1.669   5.640  0.8249 -0.7079 -0.3310
  856SOL    HW2 5562   0.236   1.798   5.541  0.0057 -0.1981  0.3115
  857SOL     OW 5563   0.371   2.184   0.731 -0.2626  0.8270  0.3134
  857SOL    HW1 5564   0.413   2.206   0.643 -0.4174  0.1445  0.0626
  857SOL    HW2 5565   0.296   2.248   0.750  0.7663  1.9694  0.6984
  858SOL     OW 5566   1.181   4.003   0.769  0.0316  0.3063 -0.2421
  858SOL    HW1 5567   1.265   4.018   0.821 -0.0144  1.9194 -0.6003
  858SOL    HW2 5568   1.177   3.907   0.740  0.6473 -0.3348  1.6660
  859SOL     OW 5569   0.015   2.515   8.061 -0.3838  0.2003 -0.2091
  859SOL    HW1 5570   0.081   2.588   8.077  0.8534 -0.8260 -0.4661
  859SOL    HW2 5571  -0.070   2.554   8.024 -0.1937  1.6195  0.7647
  860SOL     OW 5572   1.747   7.938   0.558  0.3981 -0.2805  0.2076
  860SOL    HW1 5573   1.811   7.861   0.558  1.5790  0.6695  0.3965
  860SOL    HW2 5574   1.717   7.956   0.652  1.3549  0.4514  0.3926
  861SOL     OW 5575   7.793   1.218   0.733 -0.1402  0.0955 -0.0390
  861SOL    HW1 5576   7.783   1.294   0.797  1.7752  0.9552 -0.6999
  861SOL    HW2 5577   7.807   1.133   0.784 -0.2783  0.4952  0.6789
  862SOL     OW 5578   0.557   4.032   0.742  0.1735 -0.1653  0.1683
  862SOL    HW1 5579   0.631   4.051   0.807  0.7817  0.8549 -0.8030
  862SOL    HW2 5580   0.596   4.009   0.653 -0.6802  1.4980 -0.6661
  863SOL     OW 5581   7.627   3.963   1.810  0.1929  0.0947 -0.0907
  863SOL    HW1 5582   7.624   4.032   1.738  2.2623  0.2723 -0.0777
  863SOL    HW2 5583   7.598   4.002   1.897  0.9648  0.8437 -0.1646
  864SOL     OW 5584   1.783   1.106   1.366 -0.5888 -0.0538  0.0283
  864SOL    HW1 5585   1.699   1.072   1.407 -0.8305  0.1457 -0.2968
  864SOL    HW2 5586   1.767   1.197   1.328 -0.6388 -0.6226 -1.3743
  865SOL     OW 5587   6.887   4.576   7.482  0.3622 -0.1469  0.4721
  865SOL    HW1 5588   6.959   4.509   7.464 -0.5928 -1.0491 -0.0944
  865SOL    HW2 5589   6.798   4.537   7.456 -0.1275  1.6893 -0.8157
  866SOL     OW 5590   7.283   2.962   1.533  0.5948  0.4075  0.1004
  866SOL    HW1 5591   7.188   2.990   1.545  0.1101 -1.3226  0.4669
  866SOL    HW2 5592   7.343   3.034   1.569 -0.5530  1.4172  0.0659
  867SOL     OW 5593   6.919   2.750   0.685  0.2940 -0.3392 -0.4777
  867SOL    HW1 5594   6.904   2.824   0.750  0.4784 -1.5380  1.0007
  867SOL    HW2 5595   6.863   2.671   0.711  0.4563 -0.8969 -1.7276
  868SOL     OW 5596   1.380   0.300   1.560  0.3114 -0.0591  0.1478
  868SOL    HW1 5597   1.375   0.205   1.531  2.5155  0.2429 -1.5358
  868SOL    HW2 5598   1.456   0.312   1.624  1.2353  0.8068 -1.0443
  869SOL     OW 5599   7.914   3.322   0.972  0.3621 -0.5037 -0.0604
  869SOL    HW1 5600   8.001   3.272   0.973  1.6989  1.6496 -1.2419
  869SOL    HW2 5601   7.839   3.257   0.980  2.0171 -2.5671 -0.2624
  870SOL     OW 5602   6.245   4.664   1.700 -0.0787 -0.4164 -0.6482
  870SOL    HW1 5603   6.252   4.596   1.773  0.3649 -1.0814 -1.3009
  870SOL    HW2 5604   6.336   4.686   1.665 -0.4026 -1.7795 -2.5106
  871SOL     OW 5605   1.269   4.792   0.879 -0.0021  0.3309  0.0523
  871SOL    HW1 5606   1.277   4.711   0.937  1.9672  0.5249  0.1166
  871SOL    HW2 5607   1.313   4.776   0.791 -0.2671  1.0747 -0.2302
  872SOL     OW 5608   1.328   3.853   7.815  0.2092 -0.0217 -0.4143
  872SOL    HW1 5609   1.386   3.898   7.748  1.3049  0.5993  0.9006
  872SOL    HW2 5610   1.307   3.916   7.889 -1.0823 -0.6465 -0.2150
  873SOL     OW 5611   0.357   2.922   7.463  0.4358 -1.1998  0.4996
  873SOL    HW1 5612   0.276   2.878   7.423  0.5283  0.8995 -2.2838
  873SOL    HW2 5613   0.436   2.860   7.453 -0.1520 -1.9181  0.1721
  874SOL     OW 5614   7.262   1.982   1.400  0.1263 -0.1188 -0.1486
  874SOL    HW1 5615   7.250   1.904   1.339 -2.5947 -0.7048  0.9575
  874SOL    HW2 5616   7.188   1.983   1.467  2.0483  1.4432  2.1193
  875SOL     OW 5617   8.009   0.283   0.104  0.7444  0.0522  0.0814
  875SOL    HW1 5618   8.041   0.362   0.156  0.3965  0.2725 -0.0350
  875SOL    HW2 5619   7.967   0.217   0.166 -0.4187  0.6861 -0.0079
  876SOL     OW 5620   0.820   1.196   0.931  0.4994 -0.0274  0.6342
  876SOL    HW1 5621   0.818   1.285   0.976 -1.4557  0.4379 -0.2766
  876SOL    HW2 5622   0.759   1.133   0.979  0.1527 -0.2005 -0.0227
  877SOL     OW 5623   2.232   0.333   1.300 -0.2170 -0.0785 -0.0626
  877SOL    HW1 5624   2.139   0.319   1.266 -0.1465  0.8089 -0.6511
  877SOL    HW2 5625   2.296   0.334   1.223 -0.0100  1.5523  0.0973
  878SOL     OW 5626   1.269   1.854   0.759  0.1013  0.3181 -0.0799
  878SOL    HW1 5627   1.303   1.780   0.702  3.4670  1.9684 -0.4513
  878SOL    HW2 5628   1.243   1.931   0.701  1.5463  1.2425  0.4462
  879SOL     OW 5629   1.480   1.927   6.512  0.2619  0.1381  0.4071
  879SOL    HW1 5630   1.558   1.907   6.571  0.0401  0.8944  0.9766
  879SOL    HW2 5631   1.507   1.916   6.417  1.8484  2.7393  0.4400
  880SOL     OW 5632   1.545   2.209   1.029  0.8299  0.8343  0.1843
  880SOL    HW1 5633   1.485   2.143   0.983  0.6857 -0.1933  1.7593
  880SOL    HW2 5634   1.492   2.260   1.098  1.2531  1.6202 -0.0616
  881SOL     OW 5635   8.001   0.317   7.921  0.6985 -0.3904  0.0148
  881SOL    HW1 5636   7.925   0.270   7.876  0.6236  0.0010 -0.2651
  881SOL    HW2 5637   8.015   0.277   8.012  1.0343 -1.3712 -0.4550
  882SOL     OW 5638   2.696   2.049   6.487 -0.1369  0.1170  0.5186
  882SOL    HW1 5639   2.734   2.055   6.579  0.0788 -1.0924  0.5248
  882SOL    HW2 5640   2.628   1.976   6.484  0.1560 -0.1287 -0.3786
  883SOL     OW 5641   0.372   3.618   6.670 -0.0721  0.2300 -0.2387
  883SOL    HW1 5642   0.376   3.522   6.697 -0.7384  0.4192  0.5557
  883SOL    HW2 5643   0.459   3.644   6.627  0.2023 -0.6563 -0.2386
  884SOL     OW 5644   1.362   2.025   6.901 -0.1801 -0.4715  0.3734
  884SOL    HW1 5645   1.339   1.931   6.879  0.4722 -0.5724  0.1101
  884SOL    HW2 5646   1.431   2.027   6.974  1.4008 -0.2746 -1.0585
  885SOL     OW 5647   7.852   1.950   2.089  0.4011 -0.4418  0.1568
  885SOL    HW1 5648   7.796   2.027   2.119 -0.8098 -0.1584 -2.5937
  885SOL    HW2 5649   7.947   1.980   2.076  0.3854  0.0426  1.0595
  886SOL     OW 5650   1.890   1.930   1.141  0.3453 -0.1976  0.3845
  886SOL    HW1 5651   1.888   1.936   1.241  0.7780  1.7796  0.3075
  886SOL    HW2 5652   1.863   2.018   1.102 -0.2845 -1.0821 -1.2646
  887SOL     OW 5653   0.800   1.455   1.071 -0.2954  0.2421  0.6731
  887SOL    HW1 5654   0.881   1.466   1.128  0.1319 -2.5020  0.7463
  887SOL    HW2 5655   0.722   1.500   1.114  0.3824 -0.3529  2.5936
  888SOL     OW 5656   7.863   2.671   8.077 -0.1355 -0.1260  0.7731
  888SOL    HW1 5657   7.833   2.674   8.173 -1.0594  2.5621  0.4915
  888SOL    HW2 5658   7.784   2.654   8.019  0.3159 -1.1246  0.4462
  889SOL     OW 5659   1.408   0.716   1.762 -0.7367 -0.0482 -0.4869
  889SOL    HW1 5660   1.328   0.656   1.755  0.4823 -1.7484 -0.4861
  889SOL    HW2 5661   1.382   0.802   1.807 -2.8515  0.0481 -1.7835
  890SOL     OW 5662   0.457   0.290   0.819  0.3694 -0.5001  0.2979
  890SOL    HW1 5663   0.360   0.269   0.808 -0.0446  1.5450 -0.5326
  890SOL    HW2 5664   0.498   0.303   0.728  1.1954 -0.4714  0.6700
  891SOL     OW 5665   0.943   2.371   7.731 -0.1359  0.0387 -0.1826
  891SOL    HW1 5666   1.000   2.349   7.652 -1.4437  1.9545 -1.7477
  891SOL    HW2 5667   0.939   2.292   7.792  1.3250 -1.3275 -1.7536
  892SOL     OW 5668   0.317   3.000   0.929  0.0173  0.1723  0.2539
  892SOL    HW1 5669   0.242   2.984   0.864  1.2716  0.0073 -1.2073
  892SOL    HW2 5670   0.330   2.919   0.986  0.1586 -0.4423 -0.6313
  893SOL     OW 5671   8.066   0.731   2.197  0.5293  0.2432  0.2297
  893SOL    HW1 5672   8.051   0.657   2.263 -1.4382 -1.1664 -1.6645
  893SOL    HW2 5673   8.118   0.697   2.120 -0.0409  0.9329 -0.4772
  894SOL     OW 5674   6.919   4.105   7.509  0.5927  0.0455  0.4412
  894SOL    HW1 5675   6.927   4.138   7.415  3.0583 -1.7675 -0.0977
  894SOL    HW2 5676   6.918   4.182   7.572 -2.4012  1.3653 -1.0483
  895SOL     OW 5677   1.801   1.662   0.096 -0.0021  0.5574  0.3744
  895SOL    HW1 5678   1.866   1.737   0.108  0.9806 -0.0499 -0.9255
  895SOL    HW2 5679   1.736   1.686   0.024  0.4190  0.1131 -0.1642
  896SOL     OW 5680   0.678   2.410   8.016  0.1973 -0.2208 -0.2775
  896SOL    HW1 5681   0.777   2.424   8.010  0.3822 -0.9151  0.8402
  896SOL    HW2 5682   0.653   2.328   7.964  0.0718  0.4224 -1.2593
  897SOL     OW 5683   0.832   2.350   1.469  0.2401 -0.3039  0.5993
  897SOL    HW1 5684   0.917   2.324   1.516  1.5514  0.8695 -0.9997
  897SOL    HW2 5685   0.777   2.408   1.529  1.3079  0.1971  1.1258
  898SOL     OW 5686   8.019   1.292   3.442  0.4547 -0.2622 -0.0544
  898SOL    HW1 5687   8.104   1.248   3.413  1.0350  0.4172  0.5792
  898SOL    HW2 5688   8.040   1.367   3.505 -0.4669  1.1898 -1.4023
  899SOL     OW 5689   1.112   2.888   1.622 -0.1429  0.7094 -0.5392
  899SOL    HW1 5690   1.153   2.812   1.572 -1.2806 -0.4485  0.2230
  899SOL    HW2 5691   1.164   2.904   1.706 -1.4436 -1.0982  0.6895
  900SOL     OW 5692   6.668   3.710   1.301  0.0852  0.2910  0.2124
  900SOL    HW1 5693   6.753   3.659   1.316 -0.3047 -1.0331 -1.5666
  900SOL    HW2 5694   6.687   3.789   1.242  0.1964  0.3925  0.3838
  901SOL     OW 5695   1.320   3.009   1.296 -0.5265  0.3678 -0.6995
  901SOL    HW1 5696   1.340   2.921   1.338  1.1725  1.6628  1.4605
  901SOL    HW2 5697   1.231   3.042   1.329 -0.4703  0.1403 -0.3180
  902SOL     OW 5698   7.187   1.375   2.624  0.0827  0.0414  0.5375
  902SOL    HW1 5699   7.241   1.345   2.545  0.8362  0.3898  0.9069
  902SOL    HW2 5700   7.090   1.372   2.602  0.3153  0.9102 -0.6789
  903SOL     OW 5701   0.255   1.229   1.710 -0.1809 -0.7586 -0.1842
  903SOL    HW1 5702   0.327   1.161   1.695 -0.4058 -0.8467 -0.8990
  903SOL    HW2 5703   0.286   1.295   1.779  0.3985 -1.0695 -0.1376
  904SOL     OW 5704   4.821   1.330   2.822  0.2588 -0.8715 -0.5886
  904SOL    HW1 5705   4.876   1.381   2.888  0.1732  0.3124 -1.3966
  904SOL    HW2 5706   4.736   1.300   2.865  0.8722 -1.4636  0.2584
  905SOL     OW 5707   1.998   2.417   6.993  0.2626 -0.1891  0.2356
  905SOL    HW1 5708   2.071   2.470   6.951 -1.1041  0.6273 -1.2335
  905SOL    HW2 5709   2.037   2.348   7.053  2.2336  0.0907 -0.6486
  906SOL     OW 5710   1.683   3.975   0.898 -0.1739 -0.2876  0.5284
  906SOL    HW1 5711   1.739   3.924   0.964 -0.4437 -0.9899  0.2218
  906SOL    HW2 5712   1.744   4.025   0.836  0.0885  0.0299  1.0329
  907SOL     OW 5713   1.105   1.465   7.710 -0.4729  0.0464  0.1327
  907SOL    HW1 5714   1.104   1.401   7.633  1.2955  0.5670 -0.3658
  907SOL    HW2 5715   1.106   1.414   7.796 -0.8500 -0.5662 -0.2253
  908SOL     OW 5716   0.084   0.490   2.293 -0.1765 -0.2664 -0.1219
  908SOL    HW1 5717   0.056   0.458   2.202  0.2765  1.4963 -0.9227
  908SOL    HW2 5718   0.059   0.421   2.361 -1.1573 -1.3297 -1.4847
  909SOL     OW 5719   7.723   2.219   2.169  0.2898 -0.1429 -0.3382
  909SOL    HW1 5720   7.652   2.264   2.222  1.1855  1.9673 -0.8259
  909SOL    HW2 5721   7.731   2.263   2.079  0.7464 -1.7693 -1.1475
  910SOL     OW 5722   7.942   3.189   7.274  0.2413  0.8771 -0.2696
  910SOL    HW1 5723   7.909   3.095   7.267  0.2606  0.9024 -0.7748
  910SOL    HW2 5724   7.900   3.234   7.353  1.6878 -0.1317  1.1266
  911SOL     OW 5725   0.437   2.558   0.710 -0.0063 -0.3211 -0.1186
  911SOL    HW1 5726   0.527   2.515   0.713  0.6873  1.1118  0.5533
  911SOL    HW2 5727   0.447   2.656   0.692 -1.2162  0.3745  2.4729
  912SOL     OW 5728   7.281   2.381   0.931  0.1558  0.1684  0.1403
  912SOL    HW1 5729   7.213   2.454   0.924 -0.0582  0.1559  1.8573
  912SOL    HW2 5730   7.356   2.400   0.866 -1.0535  0.5998 -1.1878
  913SOL     OW 5731   1.052   2.734   7.979  0.3432  0.0230  0.1936
  913SOL    HW1 5732   1.134   2.768   8.025 -0.3816  1.5419  0.4402
  913SOL    HW2 5733   0.979   2.803   7.987 -0.5152 -0.6782 -1.2496
  914SOL     OW 5734   1.574   3.728   0.874 -0.2664  0.2629 -0.2735
  914SOL    HW1 5735   1.537   3.755   0.963  1.3370  0.1764  0.4630
  914SOL    HW2 5736   1.609   3.808   0.826  1.6292  0.0004  0.5469
  915SOL     OW 5737   0.795   2.780   0.543  0.2889  0.5776 -0.3477
  915SOL    HW1 5738   0.806   2.850   0.472  0.1424 -0.0380 -0.9968
  915SOL    HW2 5739   0.793   2.690   0.500  1.4906  0.0975  0.5750
  916SOL     OW 5740   0.951   1.513   0.313  0.4924  0.1996 -0.5136
  916SOL    HW1 5741   1.024   1.563   0.361 -0.7231  1.4322  0.1081
  916SOL    HW2 5742   0.865   1.524   0.363 -0.0337 -1.6932 -0.9369
  917SOL     OW 5743   2.758   3.503   6.424  0.4085  0.7455  0.4844
  917SOL    HW1 5744   2.708   3.423   6.392  1.9391  0.0740 -0.3341
  917SOL    HW2 5745   2.698   3.583   6.422 -1.0138 -0.2794  0.8867
  918SOL     OW 5746   0.402   2.058   7.360  0.5208  0.0200  0.3607
  918SOL    HW1 5747   0.450   2.014   7.437 -0.4810  1.0134  1.6031
  918SOL    HW2 5748   0.433   2.153   7.351 -0.7726  0.4997  0.8176
  919SOL     OW 5749   7.543   3.034   0.218 -0.2869 -0.3707  0.1381
  919SOL    HW1 5750   7.567   2.966   0.286  1.2259 -2.9213 -2.7122
  919SOL    HW2 5751   7.626   3.075   0.180 -0.8318 -1.3324 -2.2853
  920SOL     OW 5752   0.720   1.476   3.052  0.4484  0.4869 -0.2557
  920SOL    HW1 5753   0.729   1.500   2.956  2.0340 -0.8005 -0.4771
  920SOL    HW2 5754   0.772   1.392   3.070  0.6763  1.0274  1.8373
  921SOL     OW 5755   0.547   3.221   1.891  0.0499  0.8717  0.4774
  921SOL    HW1 5756   0.619   3.288   1.904  1.0822 -0.3396  1.2210
  921SOL    HW2 5757   0.571   3.160   1.815 -0.0385  0.2708  0.9268
  922SOL     OW 5758   1.100   3.369   0.890  0.3099  0.7148 -0.4592
  922SOL    HW1 5759   1.040   3.291   0.910 -0.2916  1.5367  1.1203
  922SOL    HW2 5760   1.087   3.396   0.794 -3.1074  1.8359  0.1733
  923SOL     OW 5761   2.570   2.520   0.599  0.0908 -0.5112 -0.5247
  923SOL    HW1 5762   2.572   2.468   0.684  0.6181  0.0977 -0.1510
  923SOL    HW2 5763   2.613   2.609   0.614 -1.2616  0.2480 -1.0062
  924SOL     OW 5764   0.559   3.327   1.503 -0.4013  0.1880  0.0475
  924SOL    HW1 5765   0.468   3.368   1.499 -1.5526 -2.2458 -1.0622
  924SOL    HW2 5766   0.610   3.349   1.419 -0.7134  0.0139 -0.1896
  925SOL     OW 5767   1.468   7.635   1.918  0.6129 -0.3781  0.0195
  925SOL    HW1 5768   1.400   7.564   1.900  0.2953 -0.3025  0.8553
  925SOL    HW2 5769   1.455   7.711   1.854  3.2925 -2.5476 -3.4403
  926SOL     OW 5770   2.251   4.135   0.154 -0.5476  0.2036  0.0458
  926SOL    HW1 5771   2.303   4.086   0.084  1.0857  1.1863  0.5070
  926SOL    HW2 5772   2.165   4.088   0.172  0.7839 -2.2962  0.2456
  927SOL     OW 5773   3.360   2.601   1.847  0.2772 -0.6893 -0.0997
  927SOL    HW1 5774   3.396   2.603   1.941 -0.9868 -2.2888  0.4671
  927SOL    HW2 5775   3.430   2.562   1.787  1.2735  0.7784  0.0578
  928SOL     OW 5776   6.924   3.668   2.828  0.4429 -0.0816 -0.2013
  928SOL    HW1 5777   6.839   3.658   2.879  0.6542 -0.4737  0.0828
  928SOL    HW2 5778   6.924   3.605   2.750  1.2462 -1.4900  0.8716
  929SOL     OW 5779   0.511   1.978   6.891  0.2861  0.0323 -0.1060
  929SOL    HW1 5780   0.524   2.059   6.948  0.5958  0.4436 -0.7637
  929SOL    HW2 5781   0.599   1.937   6.870  0.2626  0.5633 -1.2770
  930SOL     OW 5782   0.911   7.665   2.541 -0.0054 -0.2000 -0.1501
  930SOL    HW1 5783   0.852   7.742   2.563 -0.2348 -0.9969  2.3562
  930SOL    HW2 5784   0.930   7.664   2.443 -2.4448  1.2601 -0.7124
  931SOL     OW 5785   0.379   3.693   0.920  0.4937  0.1836  0.1693
  931SOL    HW1 5786   0.385   3.653   0.829  1.0929  1.5373 -0.4200
  931SOL    HW2 5787   0.368   3.620   0.988  0.3622 -0.8687 -0.9422
  932SOL     OW 5788   7.934   2.744   1.133 -0.2564 -0.4011 -0.1649
  932SOL    HW1 5789   7.881   2.696   1.063 -0.8209 -1.6444  1.0581
  932SOL    HW2 5790   7.947   2.839   1.106 -3.5263  0.1084 -0.3349
  933SOL     OW 5791   3.570   2.846   6.257 -0.4179  0.1499  0.2558
  933SOL    HW1 5792   3.552   2.829   6.160  0.6184 -2.9601  0.4924
  933SOL    HW2 5793   3.626   2.929   6.266  1.4450 -0.7348 -2.0504
  934SOL     OW 5794   0.000   2.534   1.224  0.3455 -0.3719  0.4503
  934SOL    HW1 5795  -0.045   2.486   1.300  0.9503  0.4715  1.3698
  934SOL    HW2 5796  -0.061   2.603   1.187  1.0962  1.3790  2.2743
[truncated: 3,066,047 more chars]
