# Supplementary material for: Control over the fibrillization yield by varying the oligomeric nucleation propensities of self-assembling peptides
Source: Commun Chem. 2020 Nov 11;3:164. doi: 10.1038/s42004-020-00417-7 (PMC9814929; doi:10.1038/s42004-020-00417-7)
Supplement: Supplementary file 3 — Supplementary Data 1 [file 42004_2020_417_MOESM3_ESM.zip › MD_trajectory/Oligomer structure equilibriation/SLP2/Final_trajectory.gro]

Generated by trjconv : Protein in water t= 100000.00000
50240
    1ACE     CA    1   1.796   2.661   8.473
    1ACE      C    2   1.771   2.581   8.346
    1ACE      O    3   1.715   2.637   8.252
    2VAL      N    4   1.803   2.442   8.329
    2VAL      H    5   1.841   2.396   8.409
    2VAL     CA    6   1.785   2.356   8.211
    2VAL     CB    7   1.881   2.238   8.226
    2VAL    CG1    8   1.839   2.132   8.123
    2VAL    CG2    9   2.028   2.275   8.206
    2VAL      C   10   1.635   2.326   8.207
    2VAL      O   11   1.575   2.262   8.294
    3VAL      N   12   1.566   2.409   8.130
    3VAL      H   13   1.598   2.499   8.100
    3VAL     CA   14   1.426   2.389   8.089
    3VAL     CB   15   1.376   2.526   8.041
    3VAL    CG1   16   1.230   2.531   7.996
    3VAL    CG2   17   1.413   2.641   8.136
    3VAL      C   18   1.397   2.268   8.000
    3VAL      O   19   1.381   2.270   7.878
    4VAL      N   20   1.381   2.167   8.084
    4VAL      H   21   1.369   2.174   8.183
    4VAL     CA   22   1.346   2.030   8.042
    4VAL     CB   23   1.382   1.928   8.150
    4VAL    CG1   24   1.395   1.785   8.095
    4VAL    CG2   25   1.523   1.947   8.207
    4VAL      C   26   1.201   2.014   7.998
    4VAL      O   27   1.111   1.973   8.071
    5THR      N   28   1.186   2.041   7.868
    5THR      H   29   1.229   2.124   7.833
    5THR     CA   30   1.072   1.991   7.790
    5THR     CB   31   1.057   2.025   7.642
    5THR    OG1   32   1.184   2.034   7.576
    5THR    HG1   33   1.174   2.030   7.477
    5THR    CG2   34   0.983   2.157   7.620
    5THR      C   35   1.080   1.839   7.779
    5THR      O   36   1.169   1.786   7.713
    6LEU      N   37   0.996   1.771   7.856
    6LEU      H   38   0.930   1.826   7.907
    6LEU     CA   39   0.995   1.627   7.885
    6LEU     CB   40   0.985   1.608   8.037
    6LEU     CG   41   1.007   1.467   8.093
    6LEU    CD1   42   1.118   1.392   8.021
    6LEU    CD2   43   1.013   1.468   8.246
    6LEU      C   44   0.893   1.545   7.806
    6LEU      O   45   0.930   1.473   7.713
    7LEU      N   46   0.767   1.587   7.816
    7LEU      H   47   0.743   1.681   7.841
    7LEU     CA   48   0.654   1.523   7.748
    7LEU     CB   49   0.519   1.563   7.807
    7LEU     CG   50   0.493   1.520   7.951
    7LEU    CD1   51   0.345   1.554   7.974
    7LEU    CD2   52   0.511   1.368   7.961
    7LEU      C   53   0.659   1.544   7.596
    7LEU      O   54   0.703   1.645   7.542
    8LEU      N   55   0.663   1.431   7.526
    8LEU      H   56   0.662   1.349   7.582
    8LEU     CA   57   0.679   1.407   7.382
    8LEU     CB   58   0.725   1.264   7.355
    8LEU     CG   59   0.875   1.233   7.358
    8LEU    CD1   60   0.888   1.082   7.383
    8LEU    CD2   61   0.950   1.278   7.233
    8LEU      C   62   0.538   1.413   7.321
    8LEU      O   63   0.444   1.356   7.374
    9GLU      N   64   0.551   1.473   7.202
    9GLU      H   65   0.641   1.491   7.162
    9GLU     CA   66   0.431   1.504   7.124
    9GLU     CB   67   0.374   1.639   7.166
    9GLU     CG   68   0.265   1.692   7.073
    9GLU     CD   69   0.171   1.780   7.155
    9GLU    OE1   70   0.063   1.725   7.183
    9GLU    OE2   71   0.205   1.901   7.161
    9GLU      C   72   0.483   1.519   6.981
    9GLU      O   73   0.565   1.607   6.956
   10GLU      N   74   0.428   1.433   6.896
   10GLU      H   75   0.351   1.374   6.921
   10GLU     CA   76   0.465   1.422   6.754
   10GLU     CB   77   0.374   1.331   6.672
   10GLU     CG   78   0.434   1.247   6.559
   10GLU     CD   79   0.321   1.181   6.480
   10GLU    OE1   80   0.285   1.244   6.379
   10GLU    OE2   81   0.289   1.062   6.499
   10GLU      C   82   0.450   1.557   6.682
   10GLU     O1   83   0.364   1.642   6.714
   10GLU     O2   84   0.530   1.587   6.591
    1ACE     CA   85   2.236   3.053   9.794
    1ACE      C   86   2.137   2.938   9.779
    1ACE      O   87   2.152   2.848   9.696
    2VAL      N   88   2.032   2.942   9.876
    2VAL      H   89   2.040   3.003   9.954
    2VAL     CA   90   1.914   2.855   9.868
    2VAL     CB   91   1.906   2.778   9.999
    2VAL    CG1   92   2.010   2.667  10.001
    2VAL    CG2   93   1.903   2.864  10.126
    2VAL      C   94   1.778   2.921   9.841
    2VAL      O   95   1.697   2.862   9.770
    3VAL      N   96   1.749   3.041   9.890
    3VAL      H   97   1.818   3.089   9.944
    3VAL     CA   98   1.612   3.092   9.882
    3VAL     CB   99   1.577   3.181  10.001
    3VAL    CG1  100   1.547   3.091  10.122
    3VAL    CG2  101   1.681   3.290  10.026
    3VAL      C  102   1.578   3.161   9.750
    3VAL      O  103   1.475   3.125   9.692
    4VAL      N  104   1.665   3.234   9.681
    4VAL      H  105   1.759   3.246   9.711
    4VAL     CA  106   1.627   3.294   9.552
    4VAL     CB  107   1.603   3.445   9.548
    4VAL    CG1  108   1.482   3.481   9.635
    4VAL    CG2  109   1.723   3.524   9.601
    4VAL      C  110   1.719   3.246   9.439
    4VAL      O  111   1.841   3.239   9.446
    5THR      N  112   1.654   3.234   9.323
    5THR      H  113   1.554   3.245   9.326
    5THR     CA  114   1.718   3.214   9.193
    5THR     CB  115   1.639   3.148   9.081
    5THR    OG1  116   1.587   3.021   9.123
    5THR    HG1  117   1.657   2.951   9.133
    5THR    CG2  118   1.731   3.123   8.961
    5THR      C  119   1.774   3.348   9.142
    5THR      O  120   1.687   3.432   9.118
    6LEU      N  121   1.905   3.361   9.123
    6LEU      H  122   1.957   3.279   9.100
    6LEU     CA  123   1.961   3.488   9.076
    6LEU     CB  124   2.088   3.524   9.153
    6LEU     CG  125   2.094   3.532   9.306
    6LEU    CD1  126   2.240   3.549   9.348
    6LEU    CD2  127   2.002   3.636   9.368
    6LEU      C  128   1.990   3.498   8.926
    6LEU      O  129   2.092   3.470   8.864
    7LEU      N  130   1.884   3.555   8.870
    7LEU      H  131   1.814   3.604   8.923
    7LEU     CA  132   1.854   3.546   8.726
    7LEU     CB  133   1.702   3.547   8.732
    7LEU     CG  134   1.632   3.546   8.596
    7LEU    CD1  135   1.622   3.411   8.525
    7LEU    CD2  136   1.492   3.600   8.626
    7LEU      C  137   1.921   3.641   8.626
    7LEU      O  138   1.894   3.761   8.631
    8LEU      N  139   1.965   3.573   8.520
    8LEU      H  140   1.992   3.479   8.537
    8LEU     CA  141   2.018   3.645   8.403
    8LEU     CB  142   2.169   3.621   8.388
    8LEU     CG  143   2.255   3.685   8.498
    8LEU    CD1  144   2.236   3.836   8.516
    8LEU    CD2  145   2.245   3.605   8.628
    8LEU      C  146   1.939   3.626   8.273
    8LEU      O  147   1.919   3.516   8.222
    9GLU      N  148   1.922   3.747   8.221
    9GLU      H  149   1.945   3.829   8.274
    9GLU     CA  150   1.865   3.760   8.086
    9GLU     CB  151   1.723   3.817   8.092
    9GLU     CG  152   1.628   3.722   8.166
    9GLU     CD  153   1.480   3.759   8.171
    9GLU    OE1  154   1.439   3.875   8.193
    9GLU    OE2  155   1.401   3.672   8.131
    9GLU      C  156   1.946   3.847   7.989
    9GLU      O  157   2.036   3.921   8.028
   10GLU      N  158   1.937   3.808   7.862
   10GLU      H  159   1.873   3.735   7.835
   10GLU     CA  160   1.998   3.878   7.749
   10GLU     CB  161   2.088   3.778   7.674
   10GLU     CG  162   2.204   3.734   7.763
   10GLU     CD  163   2.279   3.611   7.711
   10GLU    OE1  164   2.253   3.564   7.598
   10GLU    OE2  165   2.369   3.565   7.784
   10GLU      C  166   1.901   3.940   7.648
   10GLU     O1  167   1.932   4.045   7.587
   10GLU     O2  168   1.800   3.873   7.619
    1ACE     CA  169   1.878   2.385   9.727
    1ACE      C  170   1.863   2.312   9.860
    1ACE      O  171   1.759   2.320   9.926
    2VAL      N  172   1.984   2.249   9.902
    2VAL      H  173   2.066   2.267   9.847
    2VAL     CA  174   2.007   2.184  10.031
    2VAL     CB  175   2.132   2.096  10.015
    2VAL    CG1  176   2.178   2.026  10.143
    2VAL    CG2  177   2.116   1.994   9.903
    2VAL      C  178   2.034   2.297  10.131
    2VAL      O  179   2.148   2.344  10.136
    3VAL      N  180   1.932   2.343  10.203
    3VAL      H  181   1.841   2.316  10.173
    3VAL     CA  182   1.937   2.450  10.303
    3VAL     CB  183   1.797   2.482  10.356
    3VAL    CG1  184   1.793   2.589  10.465
    3VAL    CG2  185   1.700   2.505  10.240
    3VAL      C  186   2.033   2.414  10.416
    3VAL      O  187   2.004   2.318  10.487
    4VAL      N  188   2.137   2.495  10.437
    4VAL      H  189   2.183   2.549  10.366
    4VAL     CA  190   2.213   2.503  10.562
    4VAL     CB  191   2.356   2.450  10.549
    4VAL    CG1  192   2.426   2.432  10.684
    4VAL    CG2  193   2.369   2.336  10.448
    4VAL      C  194   2.208   2.640  10.630
    4VAL      O  195   2.183   2.639  10.751
    5THR      N  196   2.231   2.749  10.559
    5THR      H  197   2.261   2.744  10.464
    5THR     CA  198   2.208   2.886  10.608
    5THR     CB  199   2.283   2.990  10.525
    5THR    OG1  200   2.409   2.930  10.496
    5THR    HG1  201   2.476   2.985  10.445
    5THR    CG2  202   2.309   3.118  10.604
    5THR      C  203   2.065   2.937  10.625
    5THR      O  204   1.995   2.982  10.534
    6LEU      N  205   2.008   2.933  10.745
    6LEU      H  206   2.049   2.901  10.831
    6LEU     CA  207   1.876   2.989  10.776
    6LEU     CB  208   1.821   2.946  10.913
    6LEU     CG  209   1.777   2.800  10.915
    6LEU    CD1  210   1.885   2.717  10.985
    6LEU    CD2  211   1.637   2.785  10.975
    6LEU      C  212   1.863   3.141  10.769
    6LEU      O  213   1.882   3.210  10.870
    7LEU      N  214   1.848   3.191  10.647
    7LEU      H  215   1.860   3.137  10.564
    7LEU     CA  216   1.800   3.329  10.631
    7LEU     CB  217   1.658   3.357  10.681
    7LEU     CG  218   1.556   3.260  10.619
    7LEU    CD1  219   1.414   3.281  10.672
    7LEU    CD2  220   1.553   3.278  10.467
    7LEU      C  221   1.895   3.445  10.665
    7LEU      O  222   1.906   3.537  10.584
    8LEU      N  223   1.971   3.432  10.773
    8LEU      H  224   1.933   3.380  10.849
    8LEU     CA  225   2.092   3.512  10.799
    8LEU     CB  226   2.084   3.568  10.942
    8LEU     CG  227   1.967   3.667  10.940
    8LEU    CD1  228   1.837   3.608  10.993
    8LEU    CD2  229   1.998   3.792  11.022
    8LEU      C  230   2.224   3.441  10.770
    8LEU      O  231   2.288   3.369  10.848
    9GLU      N  232   2.294   3.482  10.665
    9GLU      H  233   2.381   3.436  10.651
    9GLU     CA  234   2.273   3.588  10.564
    9GLU     CB  235   2.404   3.664  10.577
    9GLU     CG  236   2.404   3.754  10.701
    9GLU     CD  237   2.536   3.810  10.755
    9GLU    OE1  238   2.637   3.735  10.761
    9GLU    OE2  239   2.536   3.930  10.790
    9GLU      C  240   2.250   3.543  10.420
    9GLU      O  241   2.337   3.487  10.352
   10GLU      N  242   2.122   3.541  10.385
   10GLU      H  243   2.049   3.582  10.438
   10GLU     CA  244   2.081   3.497  10.251
   10GLU     CB  245   1.974   3.388  10.262
   10GLU     CG  246   2.028   3.246  10.275
   10GLU     CD  247   2.070   3.189  10.140
   10GLU    OE1  248   1.976   3.145  10.071
   10GLU    OE2  249   2.191   3.168  10.115
   10GLU      C  250   2.033   3.608  10.156
   10GLU     O1  251   2.078   3.599  10.040
   10GLU     O2  252   1.987   3.710  10.211
    1ACE     CA  253  -0.759   0.687   8.163
    1ACE      C  254  -0.830   0.810   8.221
    1ACE      O  255  -0.953   0.809   8.230
    2VAL      N  256  -0.754   0.924   8.262
    2VAL      H  257  -0.663   0.947   8.228
    2VAL     CA  258  -0.823   1.035   8.330
    2VAL     CB  259  -0.740   1.124   8.423
    2VAL    CG1  260  -0.710   1.048   8.552
    2VAL    CG2  261  -0.613   1.171   8.353
    2VAL      C  262  -0.907   1.115   8.231
    2VAL      O  263  -0.864   1.154   8.122
    3VAL      N  264  -1.038   1.106   8.251
    3VAL      H  265  -1.066   1.053   8.331
    3VAL     CA  266  -1.137   1.171   8.164
    3VAL     CB  267  -1.277   1.108   8.164
    3VAL    CG1  268  -1.371   1.177   8.066
    3VAL    CG2  269  -1.266   0.957   8.139
    3VAL      C  270  -1.144   1.320   8.198
    3VAL      O  271  -1.237   1.373   8.259
    4VAL      N  272  -1.065   1.393   8.120
    4VAL      H  273  -1.036   1.357   8.031
    4VAL     CA  274  -1.030   1.530   8.160
    4VAL     CB  275  -0.884   1.531   8.207
    4VAL    CG1  276  -0.780   1.517   8.096
    4VAL    CG2  277  -0.853   1.657   8.289
    4VAL      C  278  -1.092   1.641   8.074
    4VAL      O  279  -1.080   1.639   7.952
    5THR      N  280  -1.162   1.736   8.136
    5THR      H  281  -1.184   1.732   8.233
    5THR     CA  282  -1.221   1.849   8.063
    5THR     CB  283  -1.334   1.924   8.134
    5THR    OG1  284  -1.432   1.835   8.188
    5THR    HG1  285  -1.478   1.890   8.257
    5THR    CG2  286  -1.389   2.037   8.046
    5THR      C  287  -1.097   1.936   8.039
    5THR      O  288  -1.064   2.024   8.118
    6LEU      N  289  -1.029   1.928   7.925
    6LEU      H  290  -1.070   1.920   7.834
    6LEU     CA  291  -0.894   1.980   7.902
    6LEU     CB  292  -0.804   1.857   7.885
    6LEU     CG  293  -0.657   1.898   7.896
    6LEU    CD1  294  -0.623   1.926   8.042
    6LEU    CD2  295  -0.569   1.782   7.850
    6LEU      C  296  -0.894   2.053   7.768
    6LEU      O  297  -0.955   2.017   7.668
    7LEU      N  298  -0.822   2.166   7.765
    7LEU      H  299  -0.757   2.195   7.835
    7LEU     CA  300  -0.823   2.260   7.652
    7LEU     CB  301  -0.799   2.396   7.717
    7LEU     CG  302  -0.822   2.505   7.612
    7LEU    CD1  303  -0.971   2.528   7.589
    7LEU    CD2  304  -0.755   2.636   7.652
    7LEU      C  305  -0.700   2.219   7.570
    7LEU      O  306  -0.582   2.250   7.590
    8LEU      N  307  -0.733   2.144   7.466
    8LEU      H  308  -0.829   2.128   7.443
    8LEU     CA  309  -0.636   2.115   7.358
    8LEU     CB  310  -0.657   1.977   7.296
    8LEU     CG  311  -0.648   1.866   7.401
    8LEU    CD1  312  -0.687   1.732   7.338
    8LEU    CD2  313  -0.519   1.846   7.481
    8LEU      C  314  -0.657   2.219   7.248
    8LEU      O  315  -0.766   2.248   7.200
    9GLU      N  316  -0.543   2.279   7.215
    9GLU      H  317  -0.465   2.218   7.224
    9GLU     CA  318  -0.542   2.407   7.143
    9GLU     CB  319  -0.458   2.512   7.217
    9GLU     CG  320  -0.546   2.616   7.288
    9GLU     CD  321  -0.446   2.719   7.343
    9GLU    OE1  322  -0.380   2.778   7.255
    9GLU    OE2  323  -0.463   2.763   7.458
    9GLU      C  324  -0.510   2.416   6.994
    9GLU      O  325  -0.394   2.418   6.952
   10GLU      N  326  -0.616   2.409   6.915
   10GLU      H  327  -0.707   2.442   6.940
   10GLU     CA  328  -0.599   2.376   6.773
   10GLU     CB  329  -0.646   2.236   6.733
   10GLU     CG  330  -0.605   2.123   6.828
   10GLU     CD  331  -0.631   1.978   6.785
   10GLU    OE1  332  -0.754   1.961   6.768
   10GLU    OE2  333  -0.534   1.902   6.767
   10GLU      C  334  -0.662   2.472   6.672
   10GLU     O1  335  -0.648   2.456   6.549
   10GLU     O2  336  -0.749   2.549   6.716
    1ACE     CA  337  -1.291   2.774   8.790
    1ACE      C  338  -1.384   2.675   8.860
    1ACE      O  339  -1.493   2.657   8.806
    2VAL      N  340  -1.314   2.599   8.960
    2VAL      H  341  -1.216   2.605   8.974
    2VAL     CA  342  -1.376   2.497   9.046
    2VAL     CB  343  -1.274   2.417   9.126
    2VAL    CG1  344  -1.343   2.299   9.194
    2VAL    CG2  345  -1.156   2.374   9.038
    2VAL      C  346  -1.495   2.555   9.124
    2VAL      O  347  -1.484   2.658   9.189
    3VAL      N  348  -1.614   2.499   9.102
    3VAL      H  349  -1.640   2.436   9.029
    3VAL     CA  350  -1.726   2.521   9.195
    3VAL     CB  351  -1.837   2.604   9.130
    3VAL    CG1  352  -1.795   2.751   9.113
    3VAL    CG2  353  -1.901   2.539   9.007
    3VAL      C  354  -1.771   2.386   9.251
    3VAL      O  355  -1.755   2.280   9.192
    4VAL      N  356  -1.819   2.389   9.375
    4VAL      H  357  -1.825   2.474   9.428
    4VAL     CA  358  -1.850   2.266   9.450
    4VAL     CB  359  -1.766   2.247   9.576
    4VAL    CG1  360  -1.680   2.125   9.543
    4VAL    CG2  361  -1.683   2.362   9.633
    4VAL      C  362  -1.999   2.247   9.481
    4VAL      O  363  -2.055   2.295   9.578
    5THR      N  364  -2.065   2.181   9.385
    5THR      H  365  -2.015   2.156   9.302
    5THR     CA  366  -2.211   2.170   9.385
    5THR     CB  367  -2.260   2.135   9.244
    5THR    OG1  368  -2.190   2.019   9.198
    5THR    HG1  369  -2.225   1.995   9.107
    5THR    CG2  370  -2.268   2.258   9.153
    5THR      C  371  -2.275   2.064   9.475
    5THR      O  372  -2.391   2.085   9.511
    6LEU      N  373  -2.217   1.946   9.493
    6LEU      H  374  -2.135   1.925   9.439
    6LEU     CA  375  -2.252   1.864   9.610
    6LEU     CB  376  -2.222   1.946   9.736
    6LEU     CG  377  -2.074   1.953   9.777
    6LEU    CD1  378  -2.062   2.061   9.885
    6LEU    CD2  379  -2.033   1.815   9.827
    6LEU      C  380  -2.387   1.794   9.597
    6LEU      O  381  -2.471   1.803   9.687
    7LEU      N  382  -2.413   1.731   9.483
    7LEU      H  383  -2.345   1.748   9.411
    7LEU     CA  384  -2.536   1.664   9.439
    7LEU     CB  385  -2.544   1.678   9.287
    7LEU     CG  386  -2.642   1.776   9.222
    7LEU    CD1  387  -2.638   1.763   9.070
    7LEU    CD2  388  -2.779   1.787   9.288
    7LEU      C  389  -2.544   1.523   9.499
    7LEU      O  390  -2.524   1.418   9.439
    8LEU      N  391  -2.571   1.528   9.629
    8LEU      H  392  -2.562   1.614   9.680
    8LEU     CA  393  -2.581   1.404   9.706
    8LEU     CB  394  -2.496   1.408   9.834
    8LEU     CG  395  -2.348   1.413   9.798
    8LEU    CD1  396  -2.260   1.411   9.923
    8LEU    CD2  397  -2.309   1.292   9.712
    8LEU      C  398  -2.722   1.362   9.748
    8LEU      O  399  -2.775   1.392   9.855
    9GLU      N  400  -2.795   1.319   9.646
    9GLU      H  401  -2.750   1.312   9.557
    9GLU     CA  402  -2.937   1.284   9.661
    9GLU     CB  403  -3.025   1.358   9.559
    9GLU     CG  404  -3.041   1.503   9.607
    9GLU     CD  405  -3.126   1.584   9.508
    9GLU    OE1  406  -3.073   1.665   9.429
    9GLU    OE2  407  -3.250   1.588   9.516
    9GLU      C  408  -2.960   1.137   9.627
    9GLU      O  409  -2.863   1.071   9.590
   10GLU      N  410  -3.072   1.079   9.668
   10GLU      H  411  -3.160   1.122   9.691
   10GLU     CA  412  -3.112   0.945   9.622
   10GLU     CB  413  -3.128   0.839   9.731
   10GLU     CG  414  -3.017   0.813   9.833
   10GLU     CD  415  -3.068   0.690   9.908
   10GLU    OE1  416  -3.116   0.709  10.022
   10GLU    OE2  417  -3.016   0.583   9.871
   10GLU      C  418  -3.238   0.964   9.537
   10GLU     O1  419  -3.334   1.025   9.589
   10GLU     O2  420  -3.234   0.939   9.415
    1ACE     CA  421  -0.316   2.113   7.767
    1ACE      C  422  -0.233   2.104   7.895
    1ACE      O  423  -0.267   2.167   7.996
    2VAL      N  424  -0.118   2.019   7.887
    2VAL      H  425  -0.096   1.969   7.804
    2VAL     CA  426  -0.035   1.993   8.005
    2VAL     CB  427  -0.037   1.844   8.040
    2VAL    CG1  428   0.009   1.823   8.184
    2VAL    CG2  429  -0.177   1.785   8.021
    2VAL      C  430   0.110   2.037   7.986
    2VAL      O  431   0.182   1.964   7.917
    3VAL      N  432   0.143   2.160   8.025
    3VAL      H  433   0.086   2.197   8.098
    3VAL     CA  434   0.276   2.221   8.008
    3VAL     CB  435   0.270   2.372   7.981
    3VAL    CG1  436   0.411   2.426   7.960
    3VAL    CG2  437   0.188   2.399   7.855
    3VAL      C  438   0.355   2.190   8.135
    3VAL      O  439   0.324   2.248   8.239
    4VAL      N  440   0.434   2.083   8.126
    4VAL      H  441   0.419   2.026   8.045
    4VAL     CA  442   0.514   2.025   8.234
    4VAL     CB  443   0.503   1.873   8.244
    4VAL    CG1  444   0.598   1.808   8.345
    4VAL    CG2  445   0.362   1.837   8.293
    4VAL      C  446   0.661   2.064   8.213
    4VAL      O  447   0.741   1.994   8.151
    5THR      N  448   0.695   2.181   8.265
    5THR      H  449   0.643   2.240   8.326
    5THR     CA  450   0.829   2.235   8.235
    5THR     CB  451   0.822   2.367   8.157
    5THR    OG1  452   0.743   2.456   8.236
    5THR    HG1  453   0.796   2.486   8.315
    5THR    CG2  454   0.755   2.349   8.021
    5THR      C  455   0.917   2.246   8.359
    5THR      O  456   0.942   2.354   8.414
    6LEU      N  457   1.000   2.143   8.364
    6LEU      H  458   0.992   2.063   8.304
    6LEU     CA  459   1.100   2.112   8.467
    6LEU     CB  460   1.130   1.962   8.461
    6LEU     CG  461   1.034   1.894   8.559
    6LEU    CD1  462   0.984   1.753   8.527
    6LEU    CD2  463   1.091   1.898   8.701
    6LEU      C  464   1.222   2.202   8.446
    6LEU      O  465   1.285   2.196   8.341
    7LEU      N  466   1.275   2.246   8.560
    7LEU      H  467   1.223   2.249   8.645
    7LEU     CA  468   1.400   2.324   8.565
    7LEU     CB  469   1.378   2.468   8.613
    7LEU     CG  470   1.288   2.553   8.523
    7LEU    CD1  471   1.145   2.540   8.577
    7LEU    CD2  472   1.332   2.700   8.529
    7LEU      C  473   1.509   2.251   8.643
    7LEU      O  474   1.520   2.256   8.766
    8LEU      N  475   1.597   2.181   8.572
    8LEU      H  476   1.614   2.193   8.475
    8LEU     CA  477   1.707   2.097   8.622
    8LEU     CB  478   1.706   1.975   8.529
    8LEU     CG  479   1.627   1.860   8.592
    8LEU    CD1  480   1.646   1.746   8.493
    8LEU    CD2  481   1.693   1.826   8.725
    8LEU      C  482   1.836   2.178   8.627
    8LEU      O  483   1.857   2.286   8.571
    9GLU      N  484   1.928   2.131   8.711
    9GLU      H  485   1.904   2.052   8.768
    9GLU     CA  486   2.061   2.190   8.730
    9GLU     CB  487   2.132   2.105   8.836
    9GLU     CG  488   2.143   1.957   8.798
    9GLU     CD  489   2.172   1.865   8.917
    9GLU    OE1  490   2.114   1.885   9.026
    9GLU    OE2  491   2.252   1.770   8.903
    9GLU      C  492   2.137   2.206   8.598
    9GLU      O  493   2.116   2.130   8.503
   10GLU      N  494   2.212   2.316   8.592
   10GLU      H  495   2.219   2.371   8.676
   10GLU     CA  496   2.306   2.337   8.482
   10GLU     CB  497   2.313   2.484   8.441
   10GLU     CG  498   2.186   2.523   8.364
   10GLU     CD  499   2.189   2.669   8.320
   10GLU    OE1  500   2.134   2.756   8.391
   10GLU    OE2  501   2.240   2.690   8.208
   10GLU      C  502   2.449   2.294   8.517
   10GLU     O1  503   2.517   2.237   8.429
   10GLU     O2  504   2.497   2.340   8.623
    1ACE     CA  505  -1.390   3.640  10.872
    1ACE      C  506  -1.330   3.499  10.882
    1ACE      O  507  -1.360   3.413  10.799
    2VAL      N  508  -1.236   3.485  10.988
    2VAL      H  509  -1.219   3.562  11.049
    2VAL     CA  510  -1.166   3.359  11.019
    2VAL     CB  511  -1.016   3.369  10.994
    2VAL    CG1  512  -0.938   3.445  11.102
    2VAL    CG2  513  -0.964   3.233  10.947
    2VAL      C  514  -1.215   3.303  11.153
    2VAL      O  515  -1.160   3.342  11.256
    3VAL      N  516  -1.322   3.224  11.159
    3VAL      H  517  -1.351   3.170  11.080
    3VAL     CA  518  -1.387   3.182  11.284
    3VAL     CB  519  -1.536   3.215  11.277
    3VAL    CG1  520  -1.613   3.166  11.401
    3VAL    CG2  521  -1.551   3.363  11.243
    3VAL      C  522  -1.365   3.031  11.301
    3VAL      O  523  -1.413   2.946  11.226
    4VAL      N  524  -1.265   2.999  11.382
    4VAL      H  525  -1.238   3.061  11.455
    4VAL     CA  526  -1.196   2.869  11.388
    4VAL     CB  527  -1.052   2.879  11.440
    4VAL    CG1  528  -0.974   2.751  11.411
    4VAL    CG2  529  -0.978   2.994  11.371
    4VAL      C  530  -1.272   2.753  11.454
    4VAL      O  531  -1.271   2.736  11.576
    5THR      N  532  -1.357   2.691  11.374
    5THR      H  533  -1.390   2.727  11.287
    5THR     CA  534  -1.441   2.582  11.425
    5THR     CB  535  -1.591   2.605  11.403
    5THR    OG1  536  -1.633   2.613  11.266
    5THR    HG1  537  -1.589   2.535  11.220
    5THR    CG2  538  -1.642   2.733  11.469
    5THR      C  539  -1.401   2.447  11.365
    5THR      O  540  -1.472   2.398  11.278
    6LEU      N  541  -1.290   2.386  11.406
    6LEU      H  542  -1.235   2.421  11.481
    6LEU     CA  543  -1.258   2.249  11.364
    6LEU     CB  544  -1.107   2.225  11.349
    6LEU     CG  545  -1.063   2.291  11.218
    6LEU    CD1  546  -1.044   2.442  11.235
    6LEU    CD2  547  -0.932   2.225  11.174
    6LEU      C  548  -1.339   2.148  11.446
    6LEU      O  549  -1.324   2.135  11.567
    7LEU      N  550  -1.415   2.071  11.369
    7LEU      H  551  -1.447   2.097  11.278
    7LEU     CA  552  -1.502   1.965  11.423
    7LEU     CB  553  -1.647   1.992  11.382
    7LEU     CG  554  -1.711   2.101  11.470
    7LEU    CD1  555  -1.839   2.137  11.395
    7LEU    CD2  556  -1.737   2.063  11.615
    7LEU      C  557  -1.454   1.828  11.376
    7LEU      O  558  -1.445   1.811  11.254
    8LEU      N  559  -1.397   1.757  11.473
    8LEU      H  560  -1.410   1.787  11.568
    8LEU     CA  561  -1.361   1.617  11.450
    8LEU     CB  562  -1.263   1.567  11.556
    8LEU     CG  563  -1.121   1.623  11.547
    8LEU    CD1  564  -1.034   1.573  11.663
    8LEU    CD2  565  -1.036   1.572  11.431
    8LEU      C  566  -1.477   1.518  11.438
    8LEU      O  567  -1.574   1.525  11.514
    9GLU      N  568  -1.452   1.403  11.375
    9GLU      H  569  -1.382   1.402  11.303
    9GLU     CA  570  -1.539   1.285  11.370
    9GLU     CB  571  -1.609   1.282  11.234
    9GLU     CG  572  -1.754   1.232  11.243
    9GLU     CD  573  -1.839   1.260  11.118
    9GLU    OE1  574  -1.873   1.165  11.045
    9GLU    OE2  575  -1.854   1.374  11.070
    9GLU      C  576  -1.461   1.159  11.408
    9GLU      O  577  -1.405   1.085  11.328
   10GLU      N  578  -1.474   1.117  11.533
   10GLU      H  579  -1.535   1.158  11.601
   10GLU     CA  580  -1.401   1.002  11.589
   10GLU     CB  581  -1.327   1.033  11.719
   10GLU     CG  582  -1.215   0.931  11.744
   10GLU     CD  583  -1.157   0.950  11.884
   10GLU    OE1  584  -1.052   1.017  11.889
   10GLU    OE2  585  -1.207   0.884  11.977
   10GLU      C  586  -1.504   0.891  11.614
   10GLU     O1  587  -1.610   0.920  11.673
   10GLU     O2  588  -1.464   0.773  11.603
    1ACE     CA  589   0.375   3.050  11.998
    1ACE      C  590   0.393   2.995  11.857
    1ACE      O  591   0.451   2.888  11.838
    2VAL      N  592   0.338   3.064  11.745
    2VAL      H  593   0.283   3.147  11.757
    2VAL     CA  594   0.316   2.998  11.616
    2VAL     CB  595   0.209   3.072  11.535
    2VAL    CG1  596   0.223   3.040  11.387
    2VAL    CG2  597   0.078   3.019  11.593
    2VAL      C  598   0.456   2.986  11.554
    2VAL      O  599   0.539   3.075  11.535
    3VAL      N  600   0.494   2.860  11.539
    3VAL      H  601   0.428   2.788  11.561
    3VAL     CA  602   0.625   2.808  11.496
    3VAL     CB  603   0.653   2.675  11.565
    3VAL    CG1  604   0.676   2.713  11.712
    3VAL    CG2  605   0.559   2.557  11.539
    3VAL      C  606   0.626   2.809  11.343
    3VAL      O  607   0.610   2.709  11.273
    4VAL      N  608   0.653   2.929  11.292
    4VAL      H  609   0.652   3.010  11.349
    4VAL     CA  610   0.665   2.972  11.152
    4VAL     CB  611   0.678   3.125  11.148
    4VAL    CG1  612   0.684   3.184  11.007
    4VAL    CG2  613   0.560   3.189  11.221
    4VAL      C  614   0.792   2.908  11.097
    4VAL      O  615   0.904   2.958  11.112
    5THR      N  616   0.779   2.782  11.056
    5THR      H  617   0.688   2.741  11.055
    5THR     CA  618   0.884   2.692  11.008
    5THR     CB  619   0.837   2.547  10.991
    5THR    OG1  620   0.712   2.551  10.921
    5THR    HG1  621   0.723   2.513  10.829
    5THR    CG2  622   0.822   2.473  11.124
    5THR      C  623   0.943   2.734  10.873
    5THR      O  624   0.889   2.721  10.764
    6LEU      N  625   1.054   2.807  10.887
    6LEU      H  626   1.085   2.825  10.981
    6LEU     CA  627   1.140   2.871  10.787
    6LEU     CB  628   1.208   3.000  10.834
    6LEU     CG  629   1.107   3.100  10.890
    6LEU    CD1  630   1.161   3.168  11.016
    6LEU    CD2  631   1.058   3.202  10.787
    6LEU      C  632   1.240   2.766  10.738
    6LEU      O  633   1.346   2.739  10.794
    7LEU      N  634   1.200   2.715  10.622
    7LEU      H  635   1.115   2.749  10.582
    7LEU     CA  636   1.261   2.612  10.536
    7LEU     CB  637   1.395   2.659  10.480
    7LEU     CG  638   1.398   2.789  10.400
    7LEU    CD1  639   1.529   2.863  10.426
    7LEU    CD2  640   1.366   2.770  10.252
    7LEU      C  641   1.281   2.471  10.592
    7LEU      O  642   1.228   2.371  10.544
    8LEU      N  643   1.344   2.465  10.709
    8LEU      H  644   1.364   2.555  10.748
    8LEU     CA  645   1.368   2.350  10.797
    8LEU     CB  646   1.503   2.350  10.870
    8LEU     CG  647   1.624   2.348  10.776
    8LEU    CD1  648   1.747   2.401  10.850
    8LEU    CD2  649   1.662   2.207  10.733
    8LEU      C  650   1.268   2.330  10.911
    8LEU      O  651   1.212   2.433  10.949
    9GLU      N  652   1.229   2.207  10.943
    9GLU      H  653   1.257   2.127  10.890
    9GLU     CA  654   1.137   2.174  11.052
    9GLU     CB  655   0.999   2.158  10.988
    9GLU     CG  656   0.992   2.053  10.877
    9GLU     CD  657   0.857   2.049  10.805
    9GLU    OE1  658   0.783   1.950  10.819
    9GLU    OE2  659   0.816   2.153  10.749
    9GLU      C  660   1.169   2.065  11.154
    9GLU      O  661   1.141   1.946  11.144
   10GLU      N  662   1.230   2.112  11.263
   10GLU      H  663   1.228   2.210  11.277
   10GLU     CA  664   1.293   2.035  11.372
   10GLU     CB  665   1.434   1.987  11.342
   10GLU     CG  666   1.457   1.885  11.230
   10GLU     CD  667   1.595   1.821  11.245
   10GLU    OE1  668   1.598   1.700  11.277
   10GLU    OE2  669   1.696   1.882  11.203
   10GLU      C  670   1.272   2.108  11.505
   10GLU     O1  671   1.206   2.038  11.585
   10GLU     O2  672   1.317   2.223  11.523
    1ACE     CA  673   0.237  -0.175   7.109
    1ACE      C  674   0.288  -0.080   7.217
    1ACE      O  675   0.394  -0.021   7.200
    2VAL      N  676   0.191  -0.036   7.313
    2VAL      H  677   0.098  -0.030   7.277
    2VAL     CA  678   0.226   0.044   7.432
    2VAL     CB  679   0.103   0.116   7.487
    2VAL    CG1  680   0.070   0.243   7.408
    2VAL    CG2  681  -0.028   0.036   7.480
    2VAL      C  682   0.297  -0.041   7.538
    2VAL      O  683   0.222  -0.098   7.617
    3VAL      N  684   0.429  -0.042   7.533
    3VAL      H  685   0.482  -0.005   7.456
    3VAL     CA  686   0.506  -0.127   7.625
    3VAL     CB  687   0.541  -0.254   7.547
    3VAL    CG1  688   0.655  -0.241   7.447
    3VAL    CG2  689   0.551  -0.373   7.642
    3VAL      C  690   0.622  -0.044   7.682
    3VAL      O  691   0.673   0.040   7.608
    4VAL      N  692   0.651  -0.063   7.810
    4VAL      H  693   0.607  -0.131   7.869
    4VAL     CA  694   0.760   0.013   7.874
    4VAL     CB  695   0.738   0.027   8.025
    4VAL    CG1  696   0.837   0.128   8.083
    4VAL    CG2  697   0.594   0.052   8.072
    4VAL      C  698   0.897  -0.039   7.830
    4VAL      O  699   0.938  -0.151   7.859
    5THR      N  700   0.967   0.056   7.769
    5THR      H  701   0.929   0.149   7.770
    5THR     CA  702   1.093   0.025   7.699
    5THR     CB  703   1.080   0.057   7.550
    5THR    OG1  704   1.023   0.187   7.533
    5THR    HG1  705   0.927   0.190   7.560
    5THR    CG2  706   0.993  -0.049   7.483
    5THR      C  707   1.221   0.083   7.758
    5THR      O  708   1.228   0.199   7.801
    6LEU      N  709   1.330   0.009   7.742
    6LEU      H  710   1.331  -0.086   7.710
    6LEU     CA  711   1.466   0.058   7.770
    6LEU     CB  712   1.572  -0.049   7.795
    6LEU     CG  713   1.542  -0.136   7.917
    6LEU    CD1  714   1.658  -0.228   7.957
    6LEU    CD2  715   1.482  -0.076   8.045
    6LEU      C  716   1.522   0.156   7.666
    6LEU      O  717   1.502   0.134   7.547
    7LEU      N  718   1.613   0.246   7.705
    7LEU      H  719   1.624   0.261   7.803
    7LEU     CA  720   1.680   0.337   7.611
    7LEU     CB  721   1.639   0.482   7.636
    7LEU     CG  722   1.671   0.590   7.533
    7LEU    CD1  723   1.577   0.709   7.554
    7LEU    CD2  724   1.816   0.636   7.548
    7LEU      C  725   1.831   0.319   7.625
    7LEU      O  726   1.886   0.318   7.735
    8LEU      N  727   1.886   0.292   7.507
    8LEU      H  728   1.829   0.278   7.426
    8LEU     CA  729   2.029   0.266   7.480
    8LEU     CB  730   2.031   0.119   7.437
    8LEU     CG  731   2.148   0.044   7.499
    8LEU    CD1  732   2.105   0.026   7.645
    8LEU    CD2  733   2.181  -0.096   7.447
    8LEU      C  734   2.086   0.356   7.370
    8LEU      O  735   2.043   0.348   7.255
    9GLU      N  736   2.209   0.403   7.386
    9GLU      H  737   2.250   0.426   7.474
    9GLU     CA  738   2.285   0.459   7.273
    9GLU     CB  739   2.292   0.611   7.290
    9GLU     CG  740   2.189   0.697   7.215
    9GLU     CD  741   2.205   0.842   7.260
    9GLU    OE1  742   2.162   0.861   7.376
    9GLU    OE2  743   2.234   0.935   7.182
    9GLU      C  744   2.427   0.402   7.273
    9GLU      O  745   2.488   0.365   7.373
   10GLU      N  746   2.481   0.388   7.153
   10GLU      H  747   2.452   0.450   7.080
   10GLU     CA  748   2.610   0.320   7.133
   10GLU     CB  749   2.605   0.223   7.016
   10GLU     CG  750   2.511   0.110   7.061
   10GLU     CD  751   2.504  -0.003   6.958
   10GLU    OE1  752   2.594  -0.090   6.969
   10GLU    OE2  753   2.402  -0.021   6.889
   10GLU      C  754   2.728   0.413   7.100
   10GLU     O1  755   2.709   0.525   7.048
   10GLU     O2  756   2.836   0.383   7.155
    1ACE     CA  757   1.295   2.163  11.921
    1ACE      C  758   1.440   2.207  11.896
    1ACE      O  759   1.509   2.254  11.986
    2VAL      N  760   1.481   2.205  11.759
    2VAL      H  761   1.418   2.194  11.683
    2VAL     CA  762   1.623   2.210  11.724
    2VAL     CB  763   1.670   2.074  11.673
    2VAL    CG1  764   1.812   2.076  11.618
    2VAL    CG2  765   1.651   1.953  11.765
    2VAL      C  766   1.662   2.329  11.636
    2VAL      O  767   1.745   2.406  11.684
    3VAL      N  768   1.587   2.344  11.527
    3VAL      H  769   1.498   2.300  11.513
    3VAL     CA  770   1.608   2.456  11.434
    3VAL     CB  771   1.638   2.402  11.294
    3VAL    CG1  772   1.776   2.336  11.299
    3VAL    CG2  773   1.532   2.307  11.237
    3VAL      C  774   1.497   2.562  11.430
    3VAL      O  775   1.532   2.680  11.428
    4VAL      N  776   1.376   2.520  11.463
    4VAL      H  777   1.355   2.429  11.498
    4VAL     CA  778   1.265   2.614  11.488
    4VAL     CB  779   1.153   2.594  11.387
    4VAL    CG1  780   1.033   2.686  11.407
    4VAL    CG2  781   1.196   2.616  11.242
    4VAL      C  782   1.231   2.609  11.637
    4VAL      O  783   1.173   2.514  11.689
    5THR      N  784   1.258   2.720  11.706
    5THR      H  785   1.313   2.794  11.668
    5THR     CA  786   1.233   2.731  11.850
    5THR     CB  787   1.355   2.678  11.925
    5THR    OG1  788   1.339   2.705  12.065
    5THR    HG1  789   1.317   2.621  12.115
    5THR    CG2  790   1.489   2.728  11.869
    5THR      C  791   1.185   2.870  11.892
    5THR      O  792   1.187   2.964  11.812
    6LEU      N  793   1.126   2.867  12.011
    6LEU      H  794   1.109   2.775  12.046
    6LEU     CA  795   1.081   2.988  12.081
    6LEU     CB  796   0.941   2.957  12.136
    6LEU     CG  797   0.836   3.030  12.052
    6LEU    CD1  798   0.695   2.988  12.094
    6LEU    CD2  799   0.854   3.179  12.080
    6LEU      C  800   1.174   3.036  12.192
    6LEU      O  801   1.218   3.151  12.202
    7LEU      N  802   1.239   2.940  12.257
    7LEU      H  803   1.262   2.857  12.205
    7LEU     CA  804   1.320   2.965  12.376
    7LEU     CB  805   1.344   2.839  12.459
    7LEU     CG  806   1.223   2.780  12.532
    7LEU    CD1  807   1.253   2.645  12.598
    7LEU    CD2  808   1.174   2.881  12.635
    7LEU      C  809   1.452   3.040  12.354
    7LEU      O  810   1.548   2.982  12.304
    8LEU      N  811   1.448   3.169  12.387
    8LEU      H  812   1.372   3.213  12.434
    8LEU     CA  813   1.557   3.263  12.360
    8LEU     CB  814   1.485   3.398  12.353
    8LEU     CG  815   1.566   3.519  12.306
    8LEU    CD1  816   1.608   3.499  12.160
    8LEU    CD2  817   1.490   3.651  12.311
    8LEU      C  818   1.657   3.256  12.476
    8LEU      O  819   1.630   3.306  12.585
    9GLU      N  820   1.764   3.178  12.462
    9GLU      H  821   1.752   3.097  12.404
    9GLU     CA  822   1.883   3.173  12.548
    9GLU     CB  823   1.965   3.302  12.536
    9GLU     CG  824   2.019   3.323  12.394
    9GLU     CD  825   2.101   3.452  12.392
    9GLU    OE1  826   2.041   3.549  12.341
    9GLU    OE2  827   2.225   3.449  12.409
    9GLU      C  828   1.868   3.132  12.695
    9GLU      O  829   1.794   3.188  12.775
   10GLU      N  830   1.936   3.020  12.719
   10GLU      H  831   2.023   3.009  12.669
   10GLU     CA  832   1.931   2.932  12.836
   10GLU     CB  833   1.913   2.787  12.793
   10GLU     CG  834   1.777   2.771  12.724
   10GLU     CD  835   1.757   2.627  12.677
   10GLU    OE1  836   1.648   2.569  12.693
   10GLU    OE2  837   1.843   2.583  12.597
   10GLU      C  838  10.145   2.937  12.924
   10GLU     O1  839  10.141   3.000  13.032
   10GLU     O2  840  10.253   2.883  12.889
    1ACE     CA  841   0.116   3.333   9.919
    1ACE      C  842   0.010   3.249   9.848
    1ACE      O  843  -0.065   3.175   9.911
    2VAL      N  844   0.030   3.248   9.707
    2VAL      H  845   0.085   3.322   9.666
    2VAL     CA  846  -0.043   3.150   9.626
    2VAL     CB  847  -0.131   3.224   9.525
    2VAL    CG1  848  -0.223   3.135   9.441
    2VAL    CG2  849  -0.221   3.328   9.592
    2VAL      C  850   0.044   3.046   9.555
    2VAL      O  851   0.122   3.075   9.464
    3VAL      N  852   0.044   2.923   9.607
    3VAL      H  853  -0.018   2.907   9.683
    3VAL     CA  854   0.114   2.807   9.551
    3VAL     CB  855   0.134   2.701   9.660
    3VAL    CG1  856   0.198   2.572   9.609
    3VAL    CG2  857   0.226   2.760   9.767
    3VAL      C  858   0.038   2.750   9.431
    3VAL      O  859   0.113   2.707   9.344
    4VAL      N  860  -0.095   2.744   9.426
    4VAL      H  861  -0.156   2.762   9.503
    4VAL     CA  862  -0.168   2.693   9.309
    4VAL     CB  863  -0.203   2.545   9.330
    4VAL    CG1  864  -0.302   2.531   9.446
    4VAL    CG2  865  -0.260   2.482   9.204
    4VAL      C  866  -0.295   2.774   9.279
    4VAL      O  867  -0.361   2.817   9.373
    5THR      N  868  -0.322   2.782   9.149
    5THR      H  869  -0.254   2.761   9.078
    5THR     CA  870  -0.438   2.857   9.099
    5THR     CB  871  -0.411   2.959   8.988
    5THR    OG1  872  -0.350   2.897   8.875
    5THR    HG1  873  -0.414   2.870   8.804
    5THR    CG2  874  -0.329   3.080   9.033
    5THR      C  875  -0.556   2.765   9.069
    5THR      O  876  -0.566   2.706   8.962
    6LEU      N  877  -0.626   2.712   9.170
    6LEU      H  878  -0.610   2.744   9.264
    6LEU     CA  879  -0.749   2.633   9.156
    6LEU     CB  880  -0.740   2.508   9.244
    6LEU     CG  881  -0.655   2.395   9.187
    6LEU    CD1  882  -0.612   2.312   9.309
    6LEU    CD2  883  -0.748   2.307   9.104
    6LEU      C  884  -0.885   2.702   9.167
    6LEU      O  885  -0.960   2.702   9.069
    7LEU      N  886  -0.893   2.778   9.275
    7LEU      H  887  -0.803   2.803   9.311
    7LEU     CA  888  -1.000   2.846   9.351
    7LEU     CB  889  -1.017   2.787   9.492
    7LEU     CG  890  -1.131   2.687   9.510
    7LEU    CD1  891  -1.111   2.621   9.647
    7LEU    CD2  892  -1.270   2.753   9.511
    7LEU      C  893  -0.968   2.993   9.375
    7LEU      O  894  -0.898   3.025   9.471
    8LEU      N  895  -0.992   3.088   9.285
    8LEU      H  896  -0.960   3.180   9.307
    8LEU     CA  897  -1.046   3.069   9.150
    8LEU     CB  898  -1.157   3.172   9.132
    8LEU     CG  899  -1.283   3.128   9.206
    8LEU    CD1  900  -1.378   3.247   9.218
    8LEU    CD2  901  -1.345   3.008   9.135
    8LEU      C  902  -0.935   3.124   9.059
    8LEU      O  903  -0.822   3.148   9.101
    9GLU      N  904  -0.954   3.108   8.929
    9GLU      H  905  -1.026   3.046   8.897
    9GLU     CA  906  -0.865   3.166   8.827
    9GLU     CB  907  -0.863   3.086   8.696
    9GLU     CG  908  -0.747   3.131   8.607
    9GLU     CD  909  -0.796   3.148   8.463
    9GLU    OE1  910  -0.746   3.080   8.371
    9GLU    OE2  911  -0.891   3.226   8.441
    9GLU      C  912  -0.912   3.311   8.812
    9GLU      O  913  -1.030   3.339   8.799
   10GLU      N  914  -0.817   3.404   8.822
   10GLU      H  915  -0.718   3.390   8.826
   10GLU     CA  916  -0.848   3.548   8.816
   10GLU     CB  917  -0.895   3.606   8.949
   10GLU     CG  918  -0.786   3.586   9.055
   10GLU     CD  919  -0.827   3.665   9.179
   10GLU    OE1  920  -0.893   3.602   9.265
   10GLU    OE2  921  -0.797   3.785   9.196
   10GLU      C  922  -0.728   3.632   8.772
   10GLU     O1  923  -0.626   3.565   8.747
   10GLU     O2  924  -0.737   3.750   8.730
    1ACE     CA  925  -0.331   3.145  11.588
    1ACE      C  926  -0.317   3.003  11.641
    1ACE      O  927  -0.333   2.906  11.567
    2VAL      N  928  -0.296   2.991  11.782
    2VAL      H  929  -0.329   3.066  11.839
    2VAL     CA  930  -0.284   2.857  11.841
    2VAL     CB  931  -0.173   2.845  11.946
    2VAL    CG1  932  -0.034   2.870  11.887
    2VAL    CG2  933  -0.187   2.941  12.064
    2VAL      C  934  -0.414   2.813  11.909
    2VAL      O  935  -0.465   2.875  12.002
    3VAL      N  936  -0.493   2.737  11.832
    3VAL      H  937  -0.461   2.682  11.755
    3VAL     CA  938  -0.635   2.713  11.860
    3VAL     CB  939  -0.716   2.757  11.737
    3VAL    CG1  940  -0.866   2.732  11.747
    3VAL    CG2  941  -0.679   2.904  11.719
    3VAL      C  942  -0.661   2.567  11.896
    3VAL      O  943  -0.588   2.477  11.853
    4VAL      N  944  -0.762   2.545  11.980
    4VAL      H  945  -0.817   2.624  12.008
    4VAL     CA  946  -0.799   2.408  12.019
    4VAL     CB  947  -0.798   2.410  12.172
    4VAL    CG1  948  -0.836   2.273  12.229
    4VAL    CG2  949  -0.659   2.450  12.222
    4VAL      C  950  -0.936   2.380  11.958
    4VAL      O  951  -1.025   2.464  11.947
    5THR      N  952  -0.939   2.258  11.905
    5THR      H  953  -0.863   2.193  11.912
    5THR     CA  954  -1.057   2.195  11.844
    5THR     CB  955  -1.053   2.044  11.821
    5THR    OG1  956  -1.003   1.970  11.933
    5THR    HG1  957  -1.052   1.883  11.932
    5THR    CG2  958  -0.974   2.013  11.694
    5THR      C  959  -1.189   2.212  11.920
    5THR      O  960  -1.178   2.211  12.042
    6LEU      N  961  -1.297   2.236  11.847
    6LEU      H  962  -1.305   2.221  11.748
    6LEU     CA  963  -1.427   2.259  11.912
    6LEU     CB  964  -1.513   2.336  11.811
    6LEU     CG  965  -1.651   2.374  11.863
    6LEU    CD1  966  -1.638   2.479  11.973
    6LEU    CD2  967  -1.756   2.416  11.759
    6LEU      C  968  -1.491   2.129  11.962
    6LEU      O  969  -1.494   2.028  11.892
    7LEU      N  970  -1.525   2.137  12.090
    7LEU      H  971  -1.517   2.222  12.142
    7LEU     CA  972  -1.577   2.022  12.164
    7LEU     CB  973  -1.533   1.994  12.308
    7LEU     CG  974  -1.380   1.992  12.319
    7LEU    CD1  975  -1.348   2.007  12.468
    7LEU    CD2  976  -1.316   1.865  12.263
    7LEU      C  977  -1.730   2.038  12.173
    7LEU      O  978  -1.783   2.107  12.259
    8LEU      N  979  -1.794   1.971  12.078
    8LEU      H  980  -1.743   1.914  12.013
    8LEU     CA  981  -1.940   1.973  12.061
    8LEU     CB  982  -1.974   1.966  11.912
    8LEU     CG  983  -2.090   2.058  11.871
    8LEU    CD1  984  -2.070   2.208  11.892
    8LEU    CD2  985  -2.122   2.025  11.725
    8LEU      C  986  -2.011   1.864  12.141
    8LEU      O  987  -1.972   1.749  12.123
    9GLU      N  988  -2.096   1.902  12.236
    9GLU      H  989  -2.103   2.000  12.253
    9GLU     CA  990  -2.199   1.808  12.285
    9GLU     CB  991  -2.207   1.807  12.437
    9GLU     CG  992  -2.081   1.743  12.498
    9GLU     CD  993  -2.086   1.746  12.651
    9GLU    OE1  994  -2.152   1.840  12.700
    9GLU    OE2  995  -2.009   1.667  12.711
    9GLU      C  996  -2.332   1.864  12.233
    9GLU      O  997  -2.360   1.983  12.245
   10GLU      N  998  -2.423   1.772  12.200
   10GLU      H  999  -2.411   1.676  12.227
   10GLU     CA 1000  -2.554   1.803  12.142
   10GLU     CB 1001  -2.578   1.693  12.039
   10GLU     CG 1002  -2.483   1.696  11.918
   10GLU     CD 1003  -2.498   1.561  11.849
   10GLU    OE1 1004  -2.456   1.455  11.900
   10GLU    OE2 1005  -2.562   1.558  11.741
   10GLU      C 1006  -2.669   1.793  12.242
   10GLU     O1 1007  -2.788   1.782  12.205
   10GLU     O2 1008  -2.637   1.768  12.360
    1ACE     CA 1009  -0.909   1.887  12.301
    1ACE      C 1010  -0.768   1.870  12.244
    1ACE      O 1011  -0.670   1.880  12.317
    2VAL      N 1012  -0.758   1.881  12.102
    2VAL      H 1013  -0.840   1.904  12.049
    2VAL     CA 1014  -0.628   1.878  12.034
    2VAL     CB 1015  -0.617   1.762  11.935
    2VAL    CG1 1016  -0.585   1.635  12.014
    2VAL    CG2 1017  -0.730   1.745  11.833
    2VAL      C 1018  -0.604   2.012  11.965
    2VAL      O 1019  -0.696   2.062  11.900
    3VAL      N 1020  -0.480   2.058  11.979
    3VAL      H 1021  -0.420   1.981  12.002
    3VAL     CA 1022  -0.428   2.181  11.918
    3VAL     CB 1023  -0.301   2.223  11.991
    3VAL    CG1 1024  -0.217   2.332  11.923
    3VAL    CG2 1025  -0.339   2.265  12.133
    3VAL      C 1026  -0.405   2.177  11.767
    3VAL      O 1027  -0.351   2.077  11.719
    4VAL      N 1028  -0.445   2.290  11.709
    4VAL      H 1029  -0.492   2.365  11.757
    4VAL     CA 1030  -0.408   2.329  11.573
    4VAL     CB 1031  -0.524   2.333  11.473
    4VAL    CG1 1032  -0.585   2.193  11.465
    4VAL    CG2 1033  -0.631   2.427  11.529
    4VAL      C 1034  -0.334   2.463  11.568
    4VAL      O 1035  -0.360   2.554  11.646
    5THR      N 1036  -0.237   2.473  11.477
    5THR      H 1037  -0.201   2.393  11.427
    5THR     CA 1038  -0.156   2.594  11.465
    5THR     CB 1039  -0.006   2.571  11.486
    5THR    OG1 1040   0.039   2.472  11.393
    5THR    HG1 1041  -0.031   2.443  11.328
    5THR    CG2 1042   0.026   2.537  11.632
    5THR      C 1043  -0.169   2.664  11.330
    5THR      O 1044  -0.122   2.610  11.229
    6LEU      N 1045  -0.229   2.782  11.330
    6LEU      H 1046  -0.280   2.812  11.411
    6LEU     CA 1047  -0.256   2.863  11.210
    6LEU     CB 1048  -0.395   2.928  11.210
    6LEU     CG 1049  -0.510   2.831  11.187
    6LEU    CD1 1050  -0.550   2.761  11.318
    6LEU    CD2 1051  -0.632   2.907  11.134
    6LEU      C 1052  -0.155   2.978  11.211
    6LEU      O 1053  -0.135   3.033  11.319
    7LEU      N 1054  -0.149   3.040  11.093
    7LEU      H 1055  -0.196   3.008  11.010
    7LEU     CA 1056  -0.065   3.158  11.070
    7LEU     CB 1057   0.002   3.171  10.933
    7LEU     CG 1058   0.118   3.073  10.944
    7LEU    CD1 1059   0.173   3.056  10.802
    7LEU    CD2 1060   0.234   3.121  11.032
    7LEU      C 1061  -0.142   3.290  11.085
    7LEU      O 1062  -0.204   3.337  10.991
    8LEU      N 1063  -0.171   3.308  11.214
    8LEU      H 1064  -0.134   3.242  11.278
    8LEU     CA 1065  -0.240   3.429  11.263
    8LEU     CB 1066  -0.364   3.401  11.347
    8LEU     CG 1067  -0.460   3.315  11.265
    8LEU    CD1 1068  -0.581   3.271  11.348
    8LEU    CD2 1069  -0.507   3.372  11.131
    8LEU      C 1070  -0.167   3.537  11.343
    8LEU      O 1071  -0.069   3.505  11.410
    9GLU      N 1072  -0.210   3.662  11.330
    9GLU      H 1073  -0.262   3.692  11.250
    9GLU     CA 1074  -0.161   3.773  11.412
    9GLU     CB 1075  -0.105   3.878  11.316
    9GLU     CG 1076   0.036   3.852  11.263
    9GLU     CD 1077   0.051   3.913  11.123
    9GLU    OE1 1078  -0.047   3.934  11.050
    9GLU    OE2 1079   0.166   3.944  11.086
    9GLU      C 1080  -0.259   3.832  11.514
    9GLU      O 1081  -0.225   3.835  11.632
   10GLU      N 1082  -0.380   3.871  11.473
   10GLU      H 1083  -0.422   3.818  11.400
   10GLU     CA 1084  -0.469   3.957  11.553
   10GLU     CB 1085  -0.430   4.105  11.550
   10GLU     CG 1086  -0.511   4.183  11.653
   10GLU     CD 1087  -0.480   4.333  11.648
   10GLU    OE1 1088  -0.540   4.406  11.567
   10GLU    OE2 1089  -0.397   4.382  11.728
   10GLU      C 1090  -0.612   3.937  11.504
   10GLU     O1 1091  -0.688   3.867  11.573
   10GLU     O2 1092  -0.640   3.966  11.386
    1ACE     CA 1093   0.806   1.281   9.048
    1ACE      C 1094   0.778   1.175   8.940
    1ACE      O 1095   0.876   1.118   8.892
    2VAL      N 1096   0.641   1.141   8.919
    2VAL      H 1097   0.569   1.196   8.962
    2VAL     CA 1098   0.580   1.045   8.827
    2VAL     CB 1099   0.467   0.960   8.886
    2VAL    CG1 1100   0.440   0.839   8.797
    2VAL    CG2 1101   0.494   0.920   9.031
    2VAL      C 1102   0.529   1.119   8.703
    2VAL      O 1103   0.430   1.191   8.707
    3VAL      N 1104   0.601   1.101   8.593
    3VAL      H 1105   0.668   1.027   8.595
    3VAL     CA 1106   0.560   1.159   8.464
    3VAL     CB 1107   0.671   1.254   8.417
    3VAL    CG1 1108   0.647   1.304   8.274
    3VAL    CG2 1109   0.699   1.373   8.509
    3VAL      C 1110   0.542   1.041   8.369
    3VAL      O 1111   0.640   0.988   8.315
    4VAL      N 1112   0.418   0.994   8.361
    4VAL      H 1113   0.351   1.052   8.407
    4VAL     CA 1114   0.371   0.880   8.280
    4VAL     CB 1115   0.319   0.768   8.370
    4VAL    CG1 1116   0.440   0.710   8.443
    4VAL    CG2 1117   0.231   0.820   8.484
    4VAL      C 1118   0.268   0.895   8.169
    4VAL      O 1119   0.155   0.940   8.191
    5THR      N 1120   0.332   0.913   8.053
    5THR      H 1121   0.431   0.918   8.051
    5THR     CA 1122   0.274   0.927   7.919
    5THR     CB 1123   0.217   0.802   7.851
    5THR    OG1 1124   0.115   0.758   7.941
    5THR    HG1 1125   0.030   0.805   7.918
    5THR    CG2 1126   0.319   0.691   7.826
    5THR      C 1127   0.185   1.046   7.884
    5THR      O 1128   0.218   1.120   7.792
    6LEU      N 1129   0.092   1.078   7.974
    6LEU      H 1130   0.103   1.046   8.068
    6LEU     CA 1131  -0.009   1.182   7.949
    6LEU     CB 1132   0.044   1.314   8.007
    6LEU     CG 1133   0.054   1.323   8.160
    6LEU    CD1 1134   0.189   1.274   8.213
    6LEU    CD2 1135   0.027   1.461   8.220
    6LEU      C 1136  -0.061   1.177   7.806
    6LEU      O 1137  -0.068   1.280   7.739
    7LEU      N 1138  -0.106   1.056   7.772
    7LEU      H 1139  -0.122   0.985   7.840
    7LEU     CA 1140  -0.131   1.021   7.631
    7LEU     CB 1141  -0.082   0.878   7.612
    7LEU     CG 1142  -0.116   0.804   7.483
    7LEU    CD1 1143  -0.094   0.880   7.352
    7LEU    CD2 1144  -0.039   0.672   7.490
    7LEU      C 1145  -0.279   1.025   7.596
    7LEU      O 1146  -0.364   0.974   7.669
    8LEU      N 1147  -0.305   1.114   7.501
    8LEU      H 1148  -0.230   1.176   7.480
    8LEU     CA 1149  -0.440   1.136   7.445
    8LEU     CB 1150  -0.461   1.265   7.367
    8LEU     CG 1151  -0.603   1.289   7.315
    8LEU    CD1 1152  -0.709   1.336   7.415
    8LEU    CD2 1153  -0.592   1.381   7.193
    8LEU      C 1154  -0.498   1.012   7.377
    8LEU      O 1155  -0.448   0.982   7.268
    9GLU      N 1156  -0.557   0.925   7.458
    9GLU      H 1157  -0.609   0.956   7.538
    9GLU     CA 1158  -0.610   0.801   7.401
    9GLU     CB 1159  -0.568   0.688   7.495
    9GLU     CG 1160  -0.458   0.593   7.447
    9GLU     CD 1161  -0.494   0.522   7.316
    9GLU    OE1 1162  -0.454   0.567   7.207
    9GLU    OE2 1163  -0.581   0.432   7.323
    9GLU      C 1164  -0.763   0.811   7.393
    9GLU      O 1165  -0.824   0.918   7.401
   10GLU      N 1166  -0.824   0.695   7.369
   10GLU      H 1167  -0.773   0.610   7.385
   10GLU     CA 1168  -0.969   0.675   7.356
   10GLU     CB 1169  -1.007   0.731   7.219
   10GLU     CG 1170  -1.159   0.727   7.209
   10GLU     CD 1171  -1.213   0.776   7.075
   10GLU    OE1 1172  -1.272   0.886   7.062
   10GLU    OE2 1173  -1.196   0.697   6.980
   10GLU      C 1174  -0.994   0.524   7.356
   10GLU     O1 1175  -1.049   0.476   7.458
   10GLU     O2 1176  -0.950   0.449   7.267
    1ACE     CA 1177  -2.525   1.768   9.980
    1ACE      C 1178  -2.479   1.804  10.121
    1ACE      O 1179  -2.425   1.913  10.139
    2VAL      N 1180  -2.491   1.709  10.227
    2VAL      H 1181  -2.501   1.611  10.211
    2VAL     CA 1182  -2.444   1.741  10.363
    2VAL     CB 1183  -2.562   1.703  10.453
    2VAL    CG1 1184  -2.523   1.702  10.601
    2VAL    CG2 1185  -2.674   1.804  10.430
    2VAL      C 1186  -2.311   1.672  10.391
    2VAL      O 1187  -2.302   1.550  10.402
    3VAL      N 1188  -2.204   1.750  10.373
    3VAL      H 1189  -2.208   1.830  10.313
    3VAL     CA 1190  -2.072   1.717  10.428
    3VAL     CB 1191  -1.959   1.716  10.325
    3VAL    CG1 1192  -1.963   1.603  10.223
    3VAL    CG2 1193  -1.942   1.850  10.252
    3VAL      C 1194  -2.031   1.798  10.552
    3VAL      O 1195  -1.993   1.915  10.566
    4VAL      N 1196  -2.069   1.736  10.662
    4VAL      H 1197  -2.126   1.653  10.668
    4VAL     CA 1198  -2.031   1.778  10.798
    4VAL     CB 1199  -2.141   1.857  10.870
    4VAL    CG1 1200  -2.090   1.887  11.011
    4VAL    CG2 1201  -2.189   1.985  10.801
    4VAL      C 1202  -2.005   1.649  10.875
    4VAL      O 1203  -2.101   1.576  10.899
    5THR      N 1204  -1.880   1.613  10.903
    5THR      H 1205  -1.873   1.532  10.961
    5THR     CA 1206  -1.757   1.689  10.876
    5THR     CB 1207  -1.694   1.728  11.010
    5THR    OG1 1208  -1.581   1.813  10.986
    5THR    HG1 1209  -1.517   1.812  11.063
    5THR    CG2 1210  -1.650   1.608  11.094
    5THR      C 1211  -1.655   1.628  10.779
    5THR      O 1212  -1.675   1.510  10.752
    6LEU      N 1213  -1.570   1.702  10.710
    6LEU      H 1214  -1.570   1.796  10.744
    6LEU     CA 1215  -1.459   1.639  10.636
    6LEU     CB 1216  -1.388   1.746  10.552
    6LEU     CG 1217  -1.484   1.782  10.438
    6LEU    CD1 1218  -1.448   1.919  10.381
    6LEU    CD2 1219  -1.500   1.675  10.329
    6LEU      C 1220  -1.363   1.559  10.725
    6LEU      O 1221  -1.353   1.442  10.689
    7LEU      N 1222  -1.337   1.595  10.850
    7LEU      H 1223  -1.411   1.639  10.902
    7LEU     CA 1224  -1.222   1.546  10.926
    7LEU     CB 1225  -1.177   1.644  11.035
    7LEU     CG 1226  -1.151   1.792  11.005
    7LEU    CD1 1227  -1.113   1.856  11.138
    7LEU    CD2 1228  -1.032   1.812  10.910
    7LEU      C 1229  -1.273   1.424  11.002
    7LEU      O 1230  -1.344   1.434  11.102
    8LEU      N 1231  -1.244   1.308  10.943
    8LEU      H 1232  -1.221   1.304  10.846
    8LEU     CA 1233  -1.285   1.175  10.989
    8LEU     CB 1234  -1.360   1.095  10.883
    8LEU     CG 1235  -1.449   0.980  10.929
    8LEU    CD1 1236  -1.518   0.912  10.811
    8LEU    CD2 1237  -1.369   0.863  10.989
    8LEU      C 1238  -1.161   1.096  11.033
    8LEU      O 1239  -1.077   1.056  10.953
    9GLU      N 1240  -1.147   1.084  11.165
    9GLU      H 1241  -1.211   1.127  11.228
    9GLU     CA 1242  -1.027   1.031  11.232
    9GLU     CB 1243  -1.022   1.096  11.370
    9GLU     CG 1244  -0.972   1.241  11.370
    9GLU     CD 1245  -0.820   1.248  11.354
    9GLU    OE1 1246  -0.756   1.261  11.460
    9GLU    OE2 1247  -0.764   1.262  11.243
    9GLU      C 1248  -1.018   0.879  11.221
    9GLU      O 1249  -1.119   0.815  11.247
   10GLU      N 1250  -0.903   0.825  11.178
   10GLU      H 1251  -0.817   0.873  11.190
   10GLU     CA 1252  -0.883   0.681  11.155
   10GLU     CB 1253  -0.839   0.657  11.011
   10GLU     CG 1254  -0.944   0.716  10.916
   10GLU     CD 1255  -0.897   0.701  10.771
   10GLU    OE1 1256  -0.829   0.795  10.725
   10GLU    OE2 1257  -0.933   0.605  10.701
   10GLU      C 1258  -0.784   0.612  11.249
   10GLU     O1 1259  -0.813   0.497  11.289
   10GLU     O2 1260  -0.676   0.669  11.273
    1ACE     CA 1261   1.163   3.605  10.260
    1ACE      C 1262   1.264   3.689  10.340
    1ACE      O 1263   1.367   3.638  10.383
    2VAL      N 1264   1.237   3.828  10.356
    2VAL      H 1265   1.207   3.890  10.284
    2VAL     CA 1266   1.297   3.907  10.465
    2VAL     CB 1267   1.361   4.032  10.405
    2VAL    CG1 1268   1.267   4.129  10.333
    2VAL    CG2 1269   1.448   4.123  10.491
    2VAL      C 1270   1.204   3.925  10.585
    2VAL      O 1271   1.104   3.993  10.563
    3VAL      N 1272   1.212   3.835  10.682
    3VAL      H 1273   1.289   3.771  10.693
    3VAL     CA 1274   1.121   3.837  10.797
    3VAL     CB 1275   1.012   3.729  10.794
    3VAL    CG1 1276   0.888   3.771  10.715
    3VAL    CG2 1277   1.057   3.590  10.750
    3VAL      C 1278   1.181   3.833  10.938
    3VAL      O 1279   1.147   3.907  11.030
    4VAL      N 1280   1.291   3.759  10.949
    4VAL      H 1281   1.340   3.717  10.873
    4VAL     CA 1282   1.347   3.739  11.084
    4VAL     CB 1283   1.333   3.589  11.108
    4VAL    CG1 1284   1.428   3.505  11.021
    4VAL    CG2 1285   1.346   3.552  11.256
    4VAL      C 1286   1.486   3.802  11.103
    4VAL      O 1287   1.556   3.824  11.005
    5THR      N 1288   1.525   3.841  11.224
    5THR      H 1289   1.455   3.845  11.296
    5THR     CA 1290   1.662   3.880  11.258
    5THR     CB 1291   1.674   4.025  11.307
    5THR    OG1 1292   1.576   4.058  11.405
    5THR    HG1 1293   1.604   4.142  11.452
    5THR    CG2 1294   1.674   4.124  11.190
    5THR      C 1295   1.717   3.794  11.371
    5THR      O 1296   1.838   3.773  11.372
    6LEU      N 1297   1.630   3.738  11.456
    6LEU      H 1298   1.531   3.753  11.452
    6LEU     CA 1299   1.670   3.650  11.567
    6LEU     CB 1300   1.540   3.631  11.646
    6LEU     CG 1301   1.491   3.751  11.728
    6LEU    CD1 1302   1.352   3.727  11.786
    6LEU    CD2 1303   1.572   3.783  11.854
    6LEU      C 1304   1.726   3.514  11.524
    6LEU      O 1305   1.658   3.412  11.524
    7LEU      N 1306   1.857   3.513  11.498
    7LEU      H 1307   1.915   3.594  11.498
    7LEU     CA 1308   1.922   3.384  11.470
    7LEU     CB 1309   1.992   3.406  11.336
    7LEU     CG 1310   2.036   3.269  11.283
    7LEU    CD1 1311   1.936   3.192  11.196
    7LEU    CD2 1312   2.170   3.286  11.212
    7LEU      C 1313   2.019   3.340  11.580
    7LEU      O 1314   2.087   3.422  11.642
    8LEU      N 1315   2.008   3.211  11.610
    8LEU      H 1316   1.951   3.141  11.567
    8LEU     CA 1317   2.080   3.151  11.723
    8LEU     CB 1318   1.987   3.056  11.799
    8LEU     CG 1319   1.860   3.117  11.858
    8LEU    CD1 1320   1.748   3.014  11.848
    8LEU    CD2 1321   1.874   3.151  12.007
    8LEU      C 1322   2.212   3.083  11.684
    8LEU      O 1323   2.220   2.965  11.652
    9GLU      N 1324   2.315   3.167  11.682
    9GLU      H 1325   2.321   3.257  11.725
    9GLU     CA 1326   2.454   3.128  11.656
    9GLU     CB 1327   2.536   3.239  11.590
    9GLU     CG 1328   2.473   3.312  11.472
    9GLU     CD 1329   2.578   3.407  11.413
    9GLU    OE1 1330   2.590   3.513  11.477
    9GLU    OE2 1331   2.614   3.392  11.294
    9GLU      C 1332   2.537   3.058  11.764
    9GLU      O 1333   2.499   3.070  11.881
   10GLU      N 1334   2.613   2.957  11.721
   10GLU      H 1335   2.610   2.944  11.622
   10GLU     CA 1336   2.680   2.854  11.801
   10GLU     CB 1337   2.635   2.717  11.749
   10GLU     CG 1338   2.486   2.689  11.768
   10GLU     CD 1339   2.479   2.538  11.795
   10GLU    OE1 1340   2.472   2.455  11.702
   10GLU    OE2 1341   2.464   2.502  11.914
   10GLU      C 1342   2.831   2.866  11.783
   10GLU     O1 1343   2.883   2.860  11.670
   10GLU     O2 1344   2.902   2.913  11.875
    1ACE     CA 1345   0.344   3.064   8.715
    1ACE      C 1346   0.469   2.997   8.657
    1ACE      O 1347   0.541   3.045   8.570
    2VAL      N 1348   0.499   2.886   8.743
    2VAL      H 1349   0.445   2.868   8.825
    2VAL     CA 1350   0.617   2.802   8.717
    2VAL     CB 1351   0.738   2.832   8.806
    2VAL    CG1 1352   0.794   2.971   8.774
    2VAL    CG2 1353   0.708   2.814   8.955
    2VAL      C 1354   0.582   2.653   8.724
    2VAL      O 1355   0.476   2.607   8.765
    3VAL      N 1356   0.684   2.571   8.699
    3VAL      H 1357   0.767   2.615   8.665
    3VAL     CA 1358   0.687   2.425   8.698
    3VAL     CB 1359   0.709   2.376   8.841
    3VAL    CG1 1360   0.710   2.224   8.855
    3VAL    CG2 1361   0.847   2.425   8.886
    3VAL      C 1362   0.575   2.358   8.618
    3VAL      O 1363   0.594   2.342   8.498
    4VAL      N 1364   0.456   2.331   8.671
    4VAL      H 1365   0.423   2.373   8.755
    4VAL     CA 1366   0.353   2.260   8.593
    4VAL     CB 1367   0.304   2.133   8.663
    4VAL    CG1 1368   0.189   2.067   8.587
    4VAL    CG2 1369   0.418   2.033   8.682
    4VAL      C 1370   0.236   2.356   8.568
    4VAL      O 1371   0.211   2.448   8.646
    5THR      N 1372   0.181   2.355   8.447
    5THR      H 1373   0.219   2.293   8.379
    5THR     CA 1374   0.072   2.442   8.400
    5THR     CB 1375   0.127   2.566   8.329
    5THR    OG1 1376   0.211   2.639   8.418
    5THR    HG1 1377   0.306   2.615   8.399
    5THR    CG2 1378   0.021   2.662   8.275
    5THR      C 1379  -0.030   2.360   8.322
    5THR      O 1380  -0.002   2.306   8.215
    6LEU      N 1381  -0.145   2.343   8.388
    6LEU      H 1382  -0.167   2.410   8.459
    6LEU     CA 1383  -0.253   2.254   8.344
    6LEU     CB 1384  -0.294   2.157   8.456
    6LEU     CG 1385  -0.394   2.045   8.428
    6LEU    CD1 1386  -0.355   1.967   8.302
    6LEU    CD2 1387  -0.431   1.967   8.554
    6LEU      C 1388  -0.368   2.338   8.288
    6LEU      O 1389  -0.414   2.425   8.361
    7LEU      N 1390  -0.378   2.340   8.155
    7LEU      H 1391  -0.311   2.292   8.099
    7LEU     CA 1392  -0.495   2.401   8.091
    7LEU     CB 1393  -0.448   2.446   7.952
    7LEU     CG 1394  -0.366   2.575   7.957
    7LEU    CD1 1395  -0.219   2.547   7.925
    7LEU    CD2 1396  -0.416   2.664   7.843
    7LEU      C 1397  -0.626   2.324   8.071
    7LEU      O 1398  -0.650   2.234   7.990
    8LEU      N 1399  -0.708   2.335   8.175
    8LEU      H 1400  -0.684   2.404   8.243
    8LEU     CA 1401  -0.847   2.288   8.182
    8LEU     CB 1402  -0.883   2.274   8.330
    8LEU     CG 1403  -0.802   2.165   8.400
    8LEU    CD1 1404  -0.769   2.185   8.549
    8LEU    CD2 1405  -0.878   2.033   8.392
    8LEU      C 1406  -0.947   2.365   8.095
    8LEU      O 1407  -0.940   2.487   8.085
    9GLU      N 1408  -1.044   2.295   8.038
    9GLU      H 1409  -1.050   2.196   8.052
    9GLU     CA 1410  -1.140   2.351   7.942
    9GLU     CB 1411  -1.210   2.236   7.869
    9GLU     CG 1412  -1.258   2.281   7.731
    9GLU     CD 1413  -1.372   2.192   7.680
    9GLU    OE1 1414  -1.360   2.067   7.680
    9GLU    OE2 1415  -1.459   2.249   7.611
    9GLU      C 1416  -1.252   2.432   8.009
    9GLU      O 1417  -1.337   2.363   8.064
   10GLU      N 1418  -1.254   2.565   8.001
   10GLU      H 1419  -1.190   2.618   7.946
   10GLU     CA 1420  -1.371   2.649   8.032
   10GLU     CB 1421  -1.328   2.790   7.992
   10GLU     CG 1422  -1.258   2.872   8.101
   10GLU     CD 1423  -1.184   2.990   8.039
   10GLU    OE1 1424  -1.086   3.034   8.103
   10GLU    OE2 1425  -1.226   3.036   7.931
   10GLU      C 1426  -1.503   2.605   7.968
   10GLU     O1 1427  -1.536   2.649   7.856
   10GLU     O2 1428  -1.591   2.570   8.050
    1ACE     CA 1429   0.441   3.523  10.012
    1ACE      C 1430   0.514   3.408   9.941
    1ACE      O 1431   0.546   3.306  10.001
    2VAL      N 1432   0.553   3.428   9.805
    2VAL      H 1433   0.513   3.503   9.752
    2VAL     CA 1434   0.639   3.334   9.731
    2VAL     CB 1435   0.560   3.263   9.621
    2VAL    CG1 1436   0.646   3.170   9.535
    2VAL    CG2 1437   0.439   3.196   9.687
    2VAL      C 1438   0.762   3.403   9.672
    2VAL      O 1439   0.744   3.502   9.601
    3VAL      N 1440   0.876   3.336   9.685
    3VAL      H 1441   0.884   3.251   9.736
    3VAL     CA 1442   1.003   3.386   9.630
    3VAL     CB 1443   1.104   3.429   9.737
    3VAL    CG1 1444   1.080   3.555   9.821
    3VAL    CG2 1445   1.123   3.310   9.831
    3VAL      C 1446   1.059   3.276   9.540
    3VAL      O 1447   1.080   3.164   9.586
    4VAL      N 1448   1.056   3.304   9.410
    4VAL      H 1449   1.016   3.391   9.383
    4VAL     CA 1450   1.114   3.214   9.309
    4VAL     CB 1451   1.002   3.180   9.210
    4VAL    CG1 1452   1.054   3.139   9.072
    4VAL    CG2 1453   0.918   3.072   9.278
    4VAL      C 1454   1.244   3.274   9.255
    4VAL      O 1455   1.348   3.210   9.265
    5THR      N 1456   1.236   3.391   9.192
    5THR      H 1457   1.149   3.441   9.191
    5THR     CA 1458   1.342   3.466   9.125
    5THR     CB 1459   1.331   3.491   8.975
    5THR    OG1 1460   1.215   3.572   8.950
    5THR    HG1 1461   1.141   3.550   9.013
    5THR    CG2 1462   1.307   3.360   8.900
    5THR      C 1463   1.359   3.607   9.182
    5THR      O 1464   1.274   3.665   9.250
    6LEU      N 1465   1.485   3.649   9.169
    6LEU      H 1466   1.562   3.585   9.169
    6LEU     CA 1467   1.532   3.788   9.182
    6LEU     CB 1468   1.627   3.803   9.300
    6LEU     CG 1469   1.660   3.947   9.342
    6LEU    CD1 1470   1.530   4.008   9.395
    6LEU    CD2 1471   1.759   3.936   9.458
    6LEU      C 1472   1.599   3.838   9.054
    6LEU      O 1473   1.691   3.762   9.022
    7LEU      N 1474   1.540   3.945   9.002
    7LEU      H 1475   1.453   3.974   9.041
    7LEU     CA 1476   1.601   4.022   8.892
    7LEU     CB 1477   1.493   4.113   8.833
    7LEU     CG 1478   1.484   4.110   8.681
    7LEU    CD1 1479   1.471   3.972   8.616
    7LEU    CD2 1480   1.372   4.205   8.638
    7LEU      C 1481   1.725   4.106   8.925
    7LEU      O 1482   1.727   4.181   9.022
    8LEU      N 1483   1.837   4.050   8.880
    8LEU      H 1484   1.844   3.952   8.861
    8LEU     CA 1485   1.970   4.111   8.895
    8LEU     CB 1486   2.095   4.024   8.891
    8LEU     CG 1487   2.103   3.912   8.995
    8LEU    CD1 1488   2.219   3.818   8.960
    8LEU    CD2 1489   2.120   3.969   9.136
    8LEU      C 1490   2.001   4.237   8.814
    8LEU      O 1491   2.046   4.333   8.877
    9GLU      N 1492   1.967   4.233   8.686
    9GLU      H 1493   1.917   4.157   8.644
    9GLU     CA 1494   2.001   4.348   8.601
    9GLU     CB 1495   2.030   4.313   8.455
    9GLU     CG 1496   2.169   4.250   8.448
    9GLU     CD 1497   2.242   4.280   8.317
    9GLU    OE1 1498   2.275   4.394   8.277
    9GLU    OE2 1499   2.277   4.178   8.253
    9GLU      C 1500   1.901   4.464   8.606
    9GLU      O 1501   1.779   4.448   8.604
   10GLU      N 1502   1.962   4.582   8.613
   10GLU      H 1503   2.062   4.592   8.606
   10GLU     CA 1504   1.881   4.704   8.625
   10GLU     CB 1505   1.922   4.770   8.757
   10GLU     CG 1506   1.936   4.685   8.883
   10GLU     CD 1507   2.002   4.772   8.991
   10GLU    OE1 1508   2.122   4.747   9.016
   10GLU    OE2 1509   1.935   4.857   9.052
   10GLU      C 1510   1.906   4.800   8.509
   10GLU     O1 1511   1.807   4.850   8.451
   10GLU     O2 1512   2.021   4.848   8.503
    1ACE     CA 1513   0.890   2.866   9.618
    1ACE      C 1514   0.844   2.934   9.747
    1ACE      O 1515   0.829   3.056   9.751
    2VAL      N 1516   0.800   2.850   9.854
    2VAL      H 1517   0.807   2.751   9.841
    2VAL     CA 1518   0.763   2.903   9.985
    2VAL     CB 1519   0.632   2.848  10.044
    2VAL    CG1 1520   0.524   2.868   9.938
    2VAL    CG2 1521   0.639   2.702  10.089
    2VAL      C 1522   0.879   2.895  10.085
    2VAL      O 1523   0.974   2.821  10.062
    3VAL      N 1524   0.882   2.993  10.175
    3VAL      H 1525   0.806   3.058  10.177
    3VAL     CA 1526   0.979   2.996  10.286
    3VAL     CB 1527   1.046   3.133  10.295
    3VAL    CG1 1528   1.154   3.133  10.403
    3VAL    CG2 1529   1.092   3.191  10.161
    3VAL      C 1530   0.919   2.953  10.420
    3VAL      O 1531   0.986   2.884  10.496
    4VAL      N 1532   0.790   2.977  10.442
    4VAL      H 1533   0.726   3.021  10.379
    4VAL     CA 1534   0.715   2.939  10.563
    4VAL     CB 1535   0.626   3.059  10.596
    4VAL    CG1 1536   0.530   3.029  10.711
    4VAL    CG2 1537   0.697   3.193  10.618
    4VAL      C 1538   0.639   2.814  10.517
    4VAL      O 1539   0.548   2.825  10.435
    5THR      N 1540   0.687   2.696  10.556
    5THR      H 1541   0.773   2.691  10.606
    5THR     CA 1542   0.631   2.562  10.532
    5THR     CB 1543   0.720   2.441  10.556
    5THR    OG1 1544   0.737   2.415  10.696
    5THR    HG1 1545   0.766   2.321  10.712
    5THR    CG2 1546   0.850   2.457  10.476
    5THR      C 1547   0.494   2.542  10.597
    5THR      O 1548   0.455   2.632  10.673
    6LEU      N 1549   0.414   2.450  10.546
    6LEU      H 1550   0.435   2.376  10.482
    6LEU     CA 1551   0.279   2.431  10.602
    6LEU     CB 1552   0.216   2.329  10.507
    6LEU     CG 1553   0.187   2.404  10.377
    6LEU    CD1 1554   0.181   2.306  10.260
    6LEU    CD2 1555   0.076   2.509  10.380
    6LEU      C 1556   0.280   2.398  10.751
    6LEU      O 1557   0.355   2.313  10.800
    7LEU      N 1558   0.205   2.475  10.829
    7LEU      H 1559   0.163   2.553  10.782
    7LEU     CA 1560   0.174   2.463  10.972
    7LEU     CB 1561   0.161   2.601  11.037
    7LEU     CG 1562   0.289   2.653  11.104
    7LEU    CD1 1563   0.385   2.723  11.007
    7LEU    CD2 1564   0.246   2.739  11.224
    7LEU      C 1565   0.042   2.387  10.986
    7LEU      O 1566   0.031   2.297  11.070
    8LEU      N 1567  -0.070   2.437  10.935
    8LEU      H 1568  -0.067   2.499  10.857
    8LEU     CA 1569  -0.206   2.381  10.948
    8LEU     CB 1570  -0.306   2.493  10.923
    8LEU     CG 1571  -0.454   2.453  10.934
    8LEU    CD1 1572  -0.511   2.421  11.072
    8LEU    CD2 1573  -0.546   2.561  10.877
    8LEU      C 1574  -0.234   2.252  10.872
    8LEU      O 1575  -0.295   2.157  10.921
    9GLU      N 1576  -0.220   2.245  10.740
    9GLU      H 1577  -0.223   2.323  10.677
    9GLU     CA 1578  -0.243   2.121  10.664
    9GLU     CB 1579  -0.286   2.153  10.521
    9GLU     CG 1580  -0.396   2.259  10.525
    9GLU     CD 1581  -0.412   2.338  10.395
    9GLU    OE1 1582  -0.318   2.409  10.352
    9GLU    OE2 1583  -0.519   2.319  10.333
    9GLU      C 1584  -0.143   2.006  10.674
    9GLU      O 1585  -0.028   2.038  10.702
   10GLU      N 1586  -0.168   1.881  10.635
   10GLU      H 1587  -0.226   1.867  10.554
   10GLU     CA 1588  -0.082   1.768  10.671
   10GLU     CB 1589  -0.167   1.667  10.749
   10GLU     CG 1590  -0.084   1.569  10.832
   10GLU     CD 1591  -0.162   1.454  10.896
   10GLU    OE1 1592  -0.254   1.401  10.830
   10GLU    OE2 1593  -0.106   1.401  10.994
   10GLU      C 1594  -0.029   1.705  10.542
   10GLU     O1 1595   0.077   1.640  10.544
   10GLU     O2 1596  -0.095   1.716  10.436
    1ACE     CA 1597  -0.240   1.589   7.712
    1ACE      C 1598  -0.166   1.588   7.578
    1ACE      O 1599  -0.195   1.664   7.486
    2VAL      N 1600  -0.079   1.478   7.552
    2VAL      H 1601  -0.063   1.407   7.621
    2VAL     CA 1602   0.008   1.470   7.434
    2VAL     CB 1603   0.152   1.495   7.478
    2VAL    CG1 1604   0.186   1.644   7.489
    2VAL    CG2 1605   0.189   1.410   7.600
    2VAL      C 1606  -0.005   1.351   7.339
    2VAL      O 1607  -0.060   1.247   7.377
    3VAL      N 1608   0.046   1.370   7.218
    3VAL      H 1609   0.091   1.454   7.188
    3VAL     CA 1610   0.012   1.274   7.112
    3VAL     CB 1611  -0.070   1.347   7.005
    3VAL    CG1 1612  -0.080   1.279   6.868
    3VAL    CG2 1613  -0.213   1.365   7.054
    3VAL      C 1614   0.135   1.198   7.063
    3VAL      O 1615   0.215   1.255   6.988
    4VAL      N 1616   0.134   1.066   7.080
    4VAL      H 1617   0.056   1.007   7.103
    4VAL     CA 1618   0.263   0.997   7.089
    4VAL     CB 1619   0.323   1.022   7.228
    4VAL    CG1 1620   0.253   0.972   7.354
    4VAL    CG2 1621   0.471   0.982   7.231
    4VAL      C 1622   0.254   0.852   7.041
    4VAL      O 1623   0.194   0.766   7.105
    5THR      N 1624   0.284   0.830   6.913
    5THR      H 1625   0.306   0.908   6.855
    5THR     CA 1626   0.275   0.702   6.841
    5THR     CB 1627   0.292   0.704   6.689
    5THR    OG1 1628   0.280   0.570   6.642
    5THR    HG1 1629   0.180   0.557   6.643
    5THR    CG2 1630   0.420   0.763   6.629
    5THR      C 1631   0.363   0.593   6.902
    5THR      O 1632   0.485   0.605   6.890
    6LEU      N 1633   0.302   0.489   6.957
    6LEU      H 1634   0.207   0.498   6.988
    6LEU     CA 1635   0.376   0.376   7.015
    6LEU     CB 1636   0.341   0.375   7.163
    6LEU     CG 1637   0.405   0.489   7.242
    6LEU    CD1 1638   0.328   0.512   7.372
    6LEU    CD2 1639   0.554   0.463   7.264
    6LEU      C 1640   0.324   0.247   6.951
    6LEU      O 1641   0.226   0.186   6.994
    7LEU      N 1642   0.408   0.188   6.865
    7LEU      H 1643   0.467   0.250   6.812
    7LEU     CA 1644   0.389   0.052   6.815
    7LEU     CB 1645   0.354   0.051   6.666
    7LEU     CG 1646   0.203   0.053   6.639
    7LEU    CD1 1647   0.161   0.072   6.493
    7LEU    CD2 1648   0.148  -0.081   6.690
    7LEU      C 1649   0.517  -0.024   6.851
    7LEU      O 1650   0.590  -0.064   6.760
    8LEU      N 1651   0.554  -0.031   6.978
    8LEU      H 1652   0.493  -0.006   7.053
    8LEU     CA 1653   0.674  -0.102   7.024
    8LEU     CB 1654   0.734  -0.026   7.143
    8LEU     CG 1655   0.758   0.125   7.152
    8LEU    CD1 1656   0.837   0.174   7.274
    8LEU    CD2 1657   0.830   0.186   7.032
    8LEU      C 1658   0.649  -0.252   7.040
    8LEU      O 1659   0.569  -0.285   7.127
    9GLU      N 1660   0.680  -0.320   6.929
    9GLU      H 1661   0.671  -0.267   6.845
    9GLU     CA 1662   0.678  -0.466   6.913
    9GLU     CB 1663   0.606  -0.500   6.782
    9GLU     CG 1664   0.458  -0.465   6.790
    9GLU     CD 1665   0.395  -0.540   6.672
    9GLU    OE1 1666   0.354  -0.471   6.577
    9GLU    OE2 1667   0.356  -0.657   6.692
    9GLU      C 1668   0.817  -0.530   6.914
    9GLU      O 1669   0.916  -0.473   6.869
   10GLU      N 1670   0.813  -0.654   6.963
   10GLU      H 1671   0.727  -0.705   6.971
   10GLU     CA 1672   0.933  -0.734   6.992
   10GLU     CB 1673   0.913  -0.760   7.141
   10GLU     CG 1674   1.038  -0.836   7.188
   10GLU     CD 1675   1.008  -0.863   7.335
   10GLU    OE1 1676   0.950  -0.969   7.369
   10GLU    OE2 1677   1.051  -0.774   7.412
   10GLU      C 1678   0.920  -0.863   6.911
   10GLU     O1 1679   1.020  -0.896   6.842
   10GLU     O2 1680   0.817  -0.933   6.917
    1ACE     CA 1681   1.775   1.505   9.750
    1ACE      C 1682   1.705   1.614   9.831
    1ACE      O 1683   1.776   1.679   9.908
    2VAL      N 1684   1.576   1.647   9.779
    2VAL      H 1685   1.527   1.580   9.723
    2VAL     CA 1686   1.501   1.766   9.823
    2VAL     CB 1687   1.379   1.808   9.740
    2VAL    CG1 1688   1.419   1.811   9.592
    2VAL    CG2 1689   1.279   1.692   9.750
    2VAL      C 1690   1.472   1.769   9.972
    2VAL      O 1691   1.430   1.675  10.040
    3VAL      N 1692   1.489   1.894  10.016
    3VAL      H 1693   1.512   1.971   9.956
    3VAL     CA 1694   1.494   1.918  10.160
    3VAL     CB 1695   1.614   2.008  10.189
    3VAL    CG1 1696   1.622   2.038  10.338
    3VAL    CG2 1697   1.739   1.944  10.128
    3VAL      C 1698   1.358   1.974  10.203
    3VAL      O 1699   1.311   1.960  10.315
    4VAL      N 1700   1.308   2.066  10.121
    4VAL      H 1701   1.362   2.096  10.042
    4VAL     CA 1702   1.173   2.121  10.137
    4VAL     CB 1703   1.163   2.272  10.115
    4VAL    CG1 1704   1.026   2.321  10.163
    4VAL    CG2 1705   1.271   2.353  10.187
    4VAL      C 1706   1.071   2.056  10.044
    4VAL      O 1707   1.065   2.075   9.923
    5THR      N 1708   0.997   1.969  10.113
    5THR      H 1709   0.996   1.967  10.213
    5THR     CA 1710   0.897   1.881  10.052
    5THR     CB 1711   0.864   1.748  10.120
    5THR    OG1 1712   0.819   1.759  10.255
    5THR    HG1 1713   0.742   1.822  10.245
    5THR    CG2 1714   0.985   1.656  10.102
    5THR      C 1715   0.763   1.949  10.025
    5THR      O 1716   0.678   1.954  10.114
    6LEU      N 1717   0.748   2.000   9.904
    6LEU      H 1718   0.833   2.013   9.852
    6LEU     CA 1719   0.625   2.051   9.842
    6LEU     CB 1720   0.635   2.199   9.806
    6LEU     CG 1721   0.674   2.307   9.907
    6LEU    CD1 1722   0.660   2.437   9.828
    6LEU    CD2 1723   0.593   2.302  10.036
    6LEU      C 1724   0.577   1.976   9.718
    6LEU      O 1725   0.463   1.929   9.713
    7LEU      N 1726   0.668   1.963   9.622
    7LEU      H 1727   0.759   1.999   9.644
    7LEU     CA 1728   0.643   1.895   9.494
    7LEU     CB 1729   0.682   1.982   9.374
    7LEU     CG 1730   0.605   2.113   9.367
    7LEU    CD1 1731   0.696   2.229   9.324
    7LEU    CD2 1732   0.481   2.093   9.281
    7LEU      C 1733   0.702   1.754   9.478
    7LEU      O 1734   0.641   1.666   9.419
    8LEU      N 1735   0.820   1.742   9.538
    8LEU      H 1736   0.875   1.817   9.576
    8LEU     CA 1737   0.894   1.615   9.550
    8LEU     CB 1738   1.033   1.633   9.490
    8LEU     CG 1739   1.073   1.514   9.402
    8LEU    CD1 1740   0.984   1.490   9.280
    8LEU    CD2 1741   1.218   1.520   9.354
    8LEU      C 1742   0.904   1.550   9.688
    8LEU      O 1743   0.883   1.620   9.788
    9GLU      N 1744   0.913   1.418   9.699
    9GLU      H 1745   0.874   1.362   9.626
    9GLU     CA 1746   0.921   1.344   9.826
    9GLU     CB 1747   0.823   1.227   9.826
    9GLU     CG 1748   0.797   1.141   9.702
    9GLU     CD 1749   0.694   1.206   9.610
    9GLU    OE1 1750   0.574   1.175   9.627
    9GLU    OE2 1751   0.736   1.290   9.526
    9GLU      C 1752   1.059   1.290   9.862
    9GLU      O 1753   1.161   1.287   9.793
   10GLU      N 1754   1.071   1.272   9.993
   10GLU      H 1755   0.999   1.298  10.057
   10GLU     CA 1756   1.188   1.214  10.059
   10GLU     CB 1757   1.237   1.319  10.160
   10GLU     CG 1758   1.373   1.285  10.219
   10GLU     CD 1759   1.408   1.336  10.359
   10GLU    OE1 1760   1.322   1.328  10.450
   10GLU    OE2 1761   1.529   1.352  10.384
   10GLU      C 1762   1.127   1.103  10.145
   10GLU     O1 1763   1.189   0.995  10.141
   10GLU     O2 1764   1.042   1.124  10.234
    1ACE     CA 1765   0.250   1.711   9.261
    1ACE      C 1766   0.296   1.737   9.118
    1ACE      O 1767   0.227   1.812   9.048
    2VAL      N 1768   0.401   1.653   9.070
    2VAL      H 1769   0.443   1.588   9.134
    2VAL     CA 1770   0.448   1.657   8.931
    2VAL     CB 1771   0.591   1.713   8.937
    2VAL    CG1 1772   0.660   1.701   8.801
    2VAL    CG2 1773   0.609   1.853   8.994
    2VAL      C 1774   0.441   1.517   8.871
    2VAL      O 1775   0.503   1.419   8.912
    3VAL      N 1776   0.334   1.493   8.795
    3VAL      H 1777   0.324   1.406   8.747
    3VAL     CA 1778   0.232   1.594   8.762
    3VAL     CB 1779   0.221   1.581   8.610
    3VAL    CG1 1780   0.155   1.452   8.559
    3VAL    CG2 1781   0.149   1.697   8.542
    3VAL      C 1782   0.097   1.573   8.830
    3VAL      O 1783   0.058   1.457   8.845
    4VAL      N 1784   0.036   1.685   8.869
    4VAL      H 1785   0.102   1.751   8.905
    4VAL     CA 1786  -0.105   1.710   8.900
    4VAL     CB 1787  -0.122   1.853   8.954
    4VAL    CG1 1788  -0.071   1.859   9.098
    4VAL    CG2 1789  -0.080   1.964   8.859
    4VAL      C 1790  -0.196   1.668   8.785
    4VAL      O 1791  -0.232   1.748   8.699
    5THR      N 1792  -0.249   1.546   8.790
    5THR      H 1793  -0.196   1.490   8.854
    5THR     CA 1794  -0.362   1.511   8.702
    5THR     CB 1795  -0.350   1.374   8.636
    5THR    OG1 1796  -0.299   1.276   8.726
    5THR    HG1 1797  -0.350   1.279   8.813
    5THR    CG2 1798  -0.240   1.370   8.530
    5THR      C 1799  -0.500   1.517   8.768
    5THR      O 1800  -0.536   1.420   8.835
    6LEU      N 1801  -0.561   1.635   8.767
    6LEU      H 1802  -0.502   1.714   8.751
    6LEU     CA 1803  -0.693   1.660   8.827
    6LEU     CB 1804  -0.726   1.807   8.796
    6LEU     CG 1805  -0.700   1.900   8.914
    6LEU    CD1 1806  -0.776   1.848   9.036
    6LEU    CD2 1807  -0.552   1.898   8.952
    6LEU      C 1808  -0.807   1.583   8.760
    6LEU      O 1809  -0.845   1.594   8.644
    7LEU      N 1810  -0.876   1.509   8.846
    7LEU      H 1811  -0.848   1.497   8.942
    7LEU     CA 1812  -1.002   1.442   8.811
    7LEU     CB 1813  -1.046   1.327   8.901
    7LEU     CG 1814  -0.941   1.216   8.888
    7LEU    CD1 1815  -0.922   1.151   9.025
    7LEU    CD2 1816  -0.984   1.117   8.780
    7LEU      C 1817  -1.128   1.528   8.791
    7LEU      O 1818  -1.221   1.527   8.872
    8LEU      N 1819  -1.116   1.612   8.689
    8LEU      H 1820  -1.026   1.617   8.645
    8LEU     CA 1821  -1.216   1.713   8.653
    8LEU     CB 1822  -1.153   1.852   8.647
    8LEU     CG 1823  -1.158   1.923   8.782
    8LEU    CD1 1824  -1.081   2.054   8.775
    8LEU    CD2 1825  -1.302   1.965   8.813
    8LEU      C 1826  -1.292   1.684   8.523
    8LEU      O 1827  -1.233   1.691   8.415
    9GLU      N 1828  -1.422   1.659   8.528
    9GLU      H 1829  -1.452   1.615   8.443
    9GLU     CA 1830  -1.531   1.674   8.625
    9GLU     CB 1831  -1.640   1.753   8.553
    9GLU     CG 1832  -1.604   1.902   8.551
    9GLU     CD 1833  -1.665   1.982   8.436
    9GLU    OE1 1834  -1.621   1.967   8.320
    9GLU    OE2 1835  -1.747   2.069   8.475
    9GLU      C 1836  -1.590   1.544   8.679
    9GLU      O 1837  -1.639   1.459   8.605
   10GLU      N 1838  -1.593   1.548   8.812
   10GLU      H 1839  -1.570   1.633   8.859
   10GLU     CA 1840  -1.629   1.440   8.906
   10GLU     CB 1841  -1.513   1.382   8.988
   10GLU     CG 1842  -1.415   1.294   8.910
   10GLU     CD 1843  -1.457   1.147   8.905
   10GLU    OE1 1844  -1.511   1.099   8.803
   10GLU    OE2 1845  -1.422   1.070   8.997
   10GLU      C 1846  -1.749   1.476   8.994
   10GLU     O1 1847  -1.754   1.584   9.056
   10GLU     O2 1848  -1.834   1.385   9.011
    1ACE     CA 1849   1.681   2.778   9.461
    1ACE      C 1850   1.592   2.657   9.487
    1ACE      O 1851   1.519   2.612   9.398
    2VAL      N 1852   1.561   2.644   9.626
    2VAL      H 1853   1.577   2.722   9.686
    2VAL     CA 1854   1.485   2.544   9.701
    2VAL     CB 1855   1.415   2.601   9.825
    2VAL    CG1 1856   1.521   2.616   9.934
    2VAL    CG2 1857   1.341   2.734   9.809
    2VAL      C 1858   1.383   2.441   9.652
    2VAL      O 1859   1.376   2.333   9.709
    3VAL      N 1860   1.289   2.486   9.569
    3VAL      H 1861   1.284   2.579   9.533
    3VAL     CA 1862   1.191   2.393   9.510
    3VAL     CB 1863   1.052   2.392   9.576
    3VAL    CG1 1864   1.059   2.338   9.718
    3VAL    CG2 1865   0.967   2.519   9.565
    3VAL      C 1866   1.181   2.380   9.358
    3VAL      O 1867   1.146   2.274   9.305
    4VAL      N 1868   1.198   2.494   9.292
    4VAL      H 1869   1.219   2.573   9.351
    4VAL     CA 1870   1.178   2.515   9.148
    4VAL     CB 1871   1.155   2.663   9.117
    4VAL    CG1 1872   1.143   2.683   8.966
    4VAL    CG2 1873   1.024   2.716   9.174
    4VAL      C 1874   1.306   2.466   9.080
    4VAL      O 1875   1.295   2.377   8.996
    5THR      N 1876   1.421   2.530   9.100
    5THR      H 1877   1.423   2.613   9.157
    5THR     CA 1878   1.549   2.492   9.038
    5THR     CB 1879   1.639   2.615   9.025
    5THR    OG1 1880   1.651   2.689   9.146
    5THR    HG1 1881   1.607   2.644   9.224
    5THR    CG2 1882   1.585   2.703   8.912
    5THR      C 1883   1.610   2.371   9.109
    5THR      O 1884   1.669   2.379   9.217
    6LEU      N 1885   1.607   2.258   9.039
    6LEU      H 1886   1.561   2.258   8.951
    6LEU     CA 1887   1.634   2.124   9.093
    6LEU     CB 1888   1.523   2.028   9.050
    6LEU     CG 1889   1.450   1.969   9.171
    6LEU    CD1 1890   1.377   2.082   9.245
    6LEU    CD2 1891   1.345   1.867   9.126
    6LEU      C 1892   1.770   2.068   9.053
    6LEU      O 1893   1.803   2.034   8.939
    7LEU      N 1894   1.862   2.072   9.150
    7LEU      H 1895   1.948   2.028   9.126
    7LEU     CA 1896   1.866   2.144   9.278
    7LEU     CB 1897   1.895   2.051   9.395
    7LEU     CG 1898   1.769   1.988   9.456
    7LEU    CD1 1899   1.817   1.910   9.578
    7LEU    CD2 1900   1.674   2.098   9.503
    7LEU      C 1901   1.971   2.255   9.276
    7LEU      O 1902   2.074   2.241   9.211
    8LEU      N 1903   1.944   2.373   9.331
    8LEU      H 1904   1.849   2.398   9.348
    8LEU     CA 1905   2.033   2.490   9.331
    8LEU     CB 1906   1.969   2.625   9.365
    8LEU     CG 1907   2.053   2.744   9.319
    8LEU    CD1 1908   2.045   2.739   9.167
    8LEU    CD2 1909   2.000   2.880   9.366
    8LEU      C 1910   2.152   2.464   9.424
    8LEU      O 1911   2.134   2.479   9.545
    9GLU      N 1912   2.257   2.403   9.370
    9GLU      H 1913   2.256   2.344   9.290
    9GLU     CA 1914   2.383   2.393   9.445
    9GLU     CB 1915   2.430   2.248   9.462
    9GLU     CG 1916   2.320   2.163   9.526
    9GLU     CD 1917   2.341   2.012   9.545
    9GLU    OE1 1918   2.282   1.937   9.465
    9GLU    OE2 1919   2.429   1.984   9.630
    9GLU      C 1920   2.502   2.482   9.407
    9GLU      O 1921   2.584   2.444   9.323
   10GLU      N 1922   2.500   2.605   9.457
   10GLU      H 1923   2.460   2.628   9.546
   10GLU     CA 1924   2.601   2.704   9.417
   10GLU     CB 1925   2.540   2.844   9.422
   10GLU     CG 1926   2.447   2.879   9.305
   10GLU     CD 1927   2.523   2.914   9.177
   10GLU    OE1 1928   2.627   2.983   9.188
   10GLU    OE2 1929   2.473   2.872   9.071
   10GLU      C 1930   2.711   2.707   9.523
   10GLU     O1 1931   2.690   2.765   9.632
   10GLU     O2 1932   2.832   2.702   9.491
    1ACE     CA 1933   1.849   2.769  11.505
    1ACE      C 1934   1.795   2.910  11.479
    1ACE      O 1935   1.870   3.005  11.463
    2VAL      N 1936   1.654   2.933  11.484
    2VAL      H 1937   1.595   2.856  11.459
    2VAL     CA 1938   1.592   3.066  11.483
    2VAL     CB 1939   1.516   3.086  11.352
    2VAL    CG1 1940   1.606   3.129  11.237
    2VAL    CG2 1941   1.405   2.987  11.315
    2VAL      C 1942   1.495   3.072  11.602
    2VAL      O 1943   1.414   2.983  11.625
    3VAL      N 1944   1.471   3.196  11.644
    3VAL      H 1945   1.507   3.274  11.592
    3VAL     CA 1946   1.367   3.239  11.738
    3VAL     CB 1947   1.431   3.295  11.865
    3VAL    CG1 1948   1.336   3.392  11.936
    3VAL    CG2 1949   1.463   3.183  11.965
    3VAL      C 1950   1.258   3.323  11.671
    3VAL      O 1951   1.276   3.441  11.642
    4VAL      N 1952   1.152   3.248  11.642
    4VAL      H 1953   1.142   3.152  11.669
    4VAL     CA 1954   1.031   3.307  11.583
    4VAL     CB 1955   0.981   3.226  11.462
    4VAL    CG1 1956   1.078   3.240  11.345
    4VAL    CG2 1957   0.943   3.079  11.481
    4VAL      C 1958   0.921   3.356  11.678
    4VAL      O 1959   0.853   3.277  11.743
    5THR      N 1960   0.916   3.489  11.685
    5THR      H 1961   0.989   3.543  11.645
    5THR     CA 1962   0.824   3.553  11.781
    5THR     CB 1963   0.897   3.642  11.882
    5THR    OG1 1964   0.991   3.723  11.810
    5THR    HG1 1965   1.044   3.771  11.879
    5THR    CG2 1966   0.955   3.562  11.998
    5THR      C 1967   0.729   3.649  11.708
    5THR      O 1968   0.766   3.745  11.640
    6LEU      N 1969   0.606   3.600  11.700
    6LEU      H 1970   0.574   3.524  11.756
    6LEU     CA 1971   0.496   3.673  11.634
    6LEU     CB 1972   0.375   3.581  11.622
    6LEU     CG 1973   0.369   3.511  11.486
    6LEU    CD1 1974   0.484   3.409  11.481
    6LEU    CD2 1975   0.230   3.455  11.454
    6LEU      C 1976   0.450   3.803  11.700
    6LEU      O 1977   0.450   3.810  11.823
    7LEU      N 1978   0.426   3.900  11.612
    7LEU      H 1979   0.442   3.884  11.515
    7LEU     CA 1980   0.388   4.037  11.650
    7LEU     CB 1981   0.425   4.121  11.528
    7LEU     CG 1982   0.434   4.273  11.545
    7LEU    CD1 1983   0.507   4.348  11.433
    7LEU    CD2 1984   0.296   4.337  11.563
    7LEU      C 1985   0.239   4.049  11.683
    7LEU      O 1986   0.152   4.041  11.596
    8LEU      N 1987   0.219   4.039  11.814
    8LEU      H 1988   0.300   4.042  11.872
    8LEU     CA 1989   0.087   4.039  11.880
    8LEU     CB 1990   0.063   3.929  11.983
    8LEU     CG 1991   0.112   3.791  11.938
    8LEU    CD1 1992   0.104   3.689  12.053
    8LEU    CD2 1993   0.018   3.739  11.829
    8LEU      C 1994   0.069   4.167  11.962
    8LEU      O 1995   0.143   4.191  12.057
    9GLU      N 1996  -0.013   4.257  11.908
    9GLU      H 1997  -0.087   4.237  11.844
    9GLU     CA 1998  -0.029   4.395  11.956
    9GLU     CB 1999  -0.080   4.490  11.848
    9GLU     CG 2000   0.026   4.527  11.744
    9GLU     CD 2001   0.008   4.651  11.657
    9GLU    OE1 2002   0.039   4.762  11.705
    9GLU    OE2 2003  -0.052   4.639  11.548
    9GLU      C 2004  -0.113   4.400  12.084
    9GLU      O 2005  -0.199   4.319  12.117
   10GLU      N 2006  -0.031   4.437  12.181
   10GLU      H 2007   0.067   4.451  12.169
   10GLU     CA 2008  -0.082   4.462  12.317
   10GLU     CB 2009   0.006   4.397  12.424
   10GLU     CG 2010  -0.010   4.247  12.449
   10GLU     CD 2011   0.107   4.198  12.534
   10GLU    OE1 2012   0.076   4.201  12.655
   10GLU    OE2 2013   0.212   4.143  12.494
   10GLU      C 2014  -0.114   4.609  12.341
   10GLU     O1 2015  -0.028   4.692  12.303
   10GLU     O2 2016  -0.196   4.634  12.432
    1ACE     CA 2017  -1.971   1.601   8.782
    1ACE      C 2018  -2.068   1.642   8.893
    1ACE      O 2019  -2.124   1.752   8.900
    2VAL      N 2020  -2.069   1.548   9.000
    2VAL      H 2021  -1.997   1.478   8.999
    2VAL     CA 2022  -2.165   1.555   9.111
    2VAL     CB 2023  -2.205   1.413   9.152
    2VAL    CG1 2024  -2.266   1.332   9.037
    2VAL    CG2 2025  -2.081   1.339   9.204
    2VAL      C 2026  -2.112   1.643   9.224
    2VAL      O 2027  -2.195   1.698   9.297
    3VAL      N 2028  -1.982   1.635   9.248
    3VAL      H 2029  -1.913   1.591   9.190
    3VAL     CA 2030  -1.913   1.729   9.338
    3VAL     CB 2031  -1.833   1.643   9.436
    3VAL    CG1 2032  -1.722   1.725   9.501
    3VAL    CG2 2033  -1.917   1.586   9.550
    3VAL      C 2034  -1.846   1.849   9.270
    3VAL      O 2035  -1.889   1.962   9.294
    4VAL      N 2036  -1.762   1.836   9.167
    4VAL      H 2037  -1.750   1.753   9.112
    4VAL     CA 2038  -1.675   1.941   9.113
    4VAL     CB 2039  -1.528   1.916   9.146
    4VAL    CG1 2040  -1.509   1.940   9.296
    4VAL    CG2 2041  -1.485   1.773   9.112
    4VAL      C 2042  -1.689   1.974   8.964
    4VAL      O 2043  -1.653   1.889   8.883
    5THR      N 2044  -1.759   2.084   8.934
    5THR      H 2045  -1.810   2.127   9.008
    5THR     CA 2046  -1.787   2.148   8.805
    5THR     CB 2047  -1.936   2.162   8.773
    5THR    OG1 2048  -1.954   2.196   8.635
    5THR    HG1 2049  -1.901   2.131   8.581
    5THR    CG2 2050  -2.022   2.244   8.868
    5THR      C 2051  -1.700   2.272   8.779
    5THR      O 2052  -1.673   2.348   8.872
    6LEU      N 2053  -1.680   2.301   8.651
    6LEU      H 2054  -1.714   2.230   8.589
    6LEU     CA 2055  -1.610   2.419   8.598
    6LEU     CB 2056  -1.507   2.377   8.493
    6LEU     CG 2057  -1.385   2.308   8.553
    6LEU    CD1 2058  -1.327   2.224   8.439
    6LEU    CD2 2059  -1.287   2.404   8.622
    6LEU      C 2060  -1.710   2.527   8.554
    6LEU      O 2061  -1.743   2.539   8.436
    7LEU      N 2062  -1.715   2.631   8.637
    7LEU      H 2063  -1.661   2.628   8.722
    7LEU     CA 2064  -1.789   2.756   8.618
    7LEU     CB 2065  -1.911   2.739   8.709
    7LEU     CG 2066  -2.034   2.811   8.655
    7LEU    CD1 2067  -2.093   2.766   8.521
    7LEU    CD2 2068  -2.136   2.803   8.769
    7LEU      C 2069  -1.722   2.891   8.642
    7LEU      O 2070  -1.723   2.947   8.752
    8LEU      N 2071  -1.643   2.925   8.540
    8LEU      H 2072  -1.596   2.852   8.490
    8LEU     CA 2073  -1.570   3.052   8.548
    8LEU     CB 2074  -1.445   3.029   8.462
    8LEU     CG 2075  -1.325   3.122   8.478
    8LEU    CD1 2076  -1.246   3.082   8.603
    8LEU    CD2 2077  -1.245   3.148   8.350
    8LEU      C 2078  -1.652   3.170   8.494
    8LEU      O 2079  -1.713   3.159   8.387
    9GLU      N 2080  -1.667   3.267   8.583
    9GLU      H 2081  -1.623   3.261   8.672
    9GLU     CA 2082  -1.720   3.402   8.556
    9GLU     CB 2083  -1.833   3.447   8.648
    9GLU     CG 2084  -1.953   3.352   8.643
    9GLU     CD 2085  -2.063   3.405   8.735
    9GLU    OE1 2086  -2.061   3.383   8.858
    9GLU    OE2 2087  -2.167   3.450   8.683
    9GLU      C 2088  -1.608   3.507   8.563
    9GLU      O 2089  -1.559   3.528   8.673
   10GLU      N 2090  -1.569   3.565   8.450
   10GLU      H 2091  -1.617   3.560   8.362
   10GLU     CA 2092  -1.473   3.675   8.434
   10GLU     CB 2093  -1.415   3.672   8.292
   10GLU     CG 2094  -1.333   3.546   8.261
   10GLU     CD 2095  -1.248   3.557   8.134
   10GLU    OE1 2096  -1.132   3.603   8.140
   10GLU    OE2 2097  -1.292   3.496   8.034
   10GLU      C 2098  -1.519   3.816   8.469
   10GLU     O1 2099  -1.618   3.855   8.403
   10GLU     O2 2100  -1.473   3.868   8.573
    1ACE     CA 2101  -0.895   2.812   7.975
    1ACE      C 2102  -0.854   2.852   8.117
    1ACE      O 2103  -0.785   2.950   8.146
    2VAL      N 2104  -0.906   2.755   8.208
    2VAL      H 2105  -0.967   2.682   8.178
    2VAL     CA 2106  -0.876   2.758   8.352
    2VAL     CB 2107  -0.979   2.674   8.429
    2VAL    CG1 2108  -0.953   2.685   8.580
    2VAL    CG2 2109  -1.121   2.706   8.383
    2VAL      C 2110  -0.734   2.712   8.387
    2VAL      O 2111  -0.710   2.592   8.371
    3VAL      N 2112  -0.645   2.810   8.389
    3VAL      H 2113  -0.673   2.905   8.371
    3VAL     CA 2114  -0.501   2.782   8.400
    3VAL     CB 2115  -0.433   2.903   8.335
    3VAL    CG1 2116  -0.284   2.918   8.364
    3VAL    CG2 2117  -0.463   2.912   8.185
    3VAL      C 2118  -0.461   2.751   8.544
    3VAL      O 2119  -0.477   2.835   8.633
    4VAL      N 2120  -0.433   2.624   8.569
    4VAL      H 2121  -0.442   2.551   8.500
    4VAL     CA 2122  -0.389   2.578   8.701
    4VAL     CB 2123  -0.450   2.441   8.734
    4VAL    CG1 2124  -0.406   2.381   8.868
    4VAL    CG2 2125  -0.602   2.433   8.722
    4VAL      C 2126  -0.237   2.565   8.692
    4VAL      O 2127  -0.179   2.492   8.612
    5THR      N 2128  -0.178   2.674   8.739
    5THR      H 2129  -0.223   2.736   8.803
    5THR     CA 2130  -0.032   2.697   8.737
    5THR     CB 2131   0.005   2.814   8.647
    5THR    OG1 2132   0.138   2.802   8.598
    5THR    HG1 2133   0.141   2.721   8.540
    5THR    CG2 2134  -0.036   2.950   8.704
    5THR      C 2135   0.035   2.714   8.874
    5THR      O 2136  -0.038   2.749   8.967
    6LEU      N 2137   0.160   2.673   8.889
    6LEU      H 2138   0.197   2.634   8.805
    6LEU     CA 2139   0.227   2.654   9.018
    6LEU     CB 2140   0.312   2.527   9.031
    6LEU     CG 2141   0.225   2.400   9.031
    6LEU    CD1 2142   0.312   2.275   9.044
    6LEU    CD2 2143   0.123   2.403   9.145
    6LEU      C 2144   0.322   2.763   9.067
    6LEU      O 2145   0.403   2.818   8.992
    7LEU      N 2146   0.324   2.793   9.197
    7LEU      H 2147   0.261   2.746   9.259
    7LEU     CA 2148   0.413   2.888   9.265
    7LEU     CB 2149   0.557   2.837   9.278
    7LEU     CG 2150   0.559   2.695   9.336
    7LEU    CD1 2151   0.697   2.632   9.317
    7LEU    CD2 2152   0.537   2.710   9.486
    7LEU      C 2153   0.413   3.033   9.215
    7LEU      O 2154   0.473   3.063   9.113
    8LEU      N 2155   0.323   3.114   9.271
    8LEU      H 2156   0.260   3.088   9.344
    8LEU     CA 2157   0.308   3.251   9.220
    8LEU     CB 2158   0.158   3.279   9.207
    8LEU     CG 2159   0.077   3.201   9.103
    8LEU    CD1 2160   0.013   3.076   9.164
    8LEU    CD2 2161  -0.032   3.295   9.052
    8LEU      C 2162   0.377   3.375   9.277
    8LEU      O 2163   0.352   3.405   9.394
    9GLU      N 2164   0.460   3.431   9.189
    9GLU      H 2165   0.496   3.384   9.109
    9GLU     CA 2166   0.507   3.567   9.216
    9GLU     CB 2167   0.642   3.589   9.149
    9GLU     CG 2168   0.762   3.520   9.215
    9GLU     CD 2169   0.906   3.552   9.174
    9GLU    OE1 2170   0.984   3.583   9.266
    9GLU    OE2 2171   0.950   3.530   9.059
    9GLU      C 2172   0.392   3.667   9.196
    9GLU      O 2173   0.313   3.666   9.102
   10GLU      N 2174   0.387   3.753   9.297
   10GLU      H 2175   0.433   3.736   9.384
   10GLU     CA 2176   0.307   3.877   9.296
   10GLU     CB 2177   0.176   3.858   9.373
   10GLU     CG 2178   0.094   3.750   9.302
   10GLU     CD 2179  -0.028   3.715   9.387
   10GLU    OE1 2180  -0.023   3.608   9.451
   10GLU    OE2 2181  -0.122   3.797   9.383
   10GLU      C 2182   0.388   3.995   9.349
   10GLU     O1 2183   0.471   3.974   9.440
   10GLU     O2 2184   0.359   4.108   9.304
    1ACE     CA 2185   2.471   1.733   8.215
    1ACE      C 2186   2.342   1.674   8.159
    1ACE      O 2187   2.337   1.574   8.087
    2VAL      N 2188   2.227   1.753   8.190
    2VAL      H 2189   2.225   1.840   8.239
    2VAL     CA 2190   2.093   1.710   8.145
    2VAL     CB 2191   1.993   1.775   8.240
    2VAL    CG1 2192   1.848   1.751   8.196
    2VAL    CG2 2193   2.009   1.708   8.377
    2VAL      C 2194   2.079   1.720   7.993
    2VAL      O 2195   2.041   1.824   7.940
    3VAL      N 2196   2.119   1.609   7.931
    3VAL      H 2197   2.205   1.571   7.964
    3VAL     CA 2198   2.096   1.593   7.787
    3VAL     CB 2199   2.224   1.611   7.704
    3VAL    CG1 2200   2.170   1.621   7.562
    3VAL    CG2 2201   2.310   1.733   7.736
    3VAL      C 2202   2.022   1.461   7.767
    3VAL      O 2203   2.076   1.352   7.746
    4VAL      N 2204   1.894   1.480   7.798
    4VAL      H 2205   1.858   1.570   7.821
    4VAL     CA 2206   1.790   1.377   7.786
    4VAL     CB 2207   1.657   1.439   7.826
    4VAL    CG1 2208   1.555   1.325   7.834
    4VAL    CG2 2209   1.646   1.513   7.960
    4VAL      C 2210   1.776   1.350   7.636
    4VAL      O 2211   1.733   1.432   7.555
    5THR      N 2212   1.801   1.221   7.615
    5THR      H 2213   1.862   1.166   7.673
    5THR     CA 2214   1.773   1.162   7.484
    5THR     CB 2215   1.858   1.037   7.458
    5THR    OG1 2216   1.997   1.070   7.454
    5THR    HG1 2217   2.057   0.993   7.435
    5THR    CG2 2218   1.830   0.975   7.320
    5THR      C 2219   1.624   1.134   7.464
    5THR      O 2220   1.574   1.026   7.495
    6LEU      N 2221   1.550   1.226   7.402
    6LEU      H 2222   1.589   1.315   7.377
    6LEU     CA 2223   1.407   1.204   7.377
    6LEU     CB 2224   1.325   1.333   7.374
    6LEU     CG 2225   1.312   1.393   7.514
    6LEU    CD1 2226   1.257   1.535   7.513
    6LEU    CD2 2227   1.220   1.312   7.607
    6LEU      C 2228   1.379   1.118   7.254
    6LEU      O 2229   1.377   1.174   7.145
    7LEU      N 2230   1.374   0.986   7.270
    7LEU      H 2231   1.381   0.945   7.361
    7LEU     CA 2232   1.378   0.897   7.153
    7LEU     CB 2233   1.491   0.797   7.175
    7LEU     CG 2234   1.540   0.709   7.060
    7LEU    CD1 2235   1.550   0.789   6.930
    7LEU    CD2 2236   1.678   0.657   7.103
    7LEU      C 2237   1.250   0.831   7.102
    7LEU      O 2238   1.198   0.736   7.161
    8LEU      N 2239   1.178   0.917   7.030
    8LEU      H 2240   1.195   1.016   7.033
    8LEU     CA 2241   1.069   0.875   6.941
    8LEU     CB 2242   0.946   0.960   6.975
    8LEU     CG 2243   0.812   0.916   6.915
    8LEU    CD1 2244   0.744   0.805   6.994
    8LEU    CD2 2245   0.721   1.037   6.896
    8LEU      C 2246   1.117   0.909   6.800
    8LEU      O 2247   1.171   1.018   6.781
    9GLU      N 2248   1.138   0.798   6.730
    9GLU      H 2249   1.110   0.708   6.763
    9GLU     CA 2250   1.230   0.781   6.617
    9GLU     CB 2251   1.239   0.629   6.597
    9GLU     CG 2252   1.325   0.576   6.712
    9GLU     CD 2253   1.369   0.431   6.690
    9GLU    OE1 2254   1.353   0.350   6.784
    9GLU    OE2 2255   1.397   0.390   6.575
    9GLU      C 2256   1.179   0.850   6.490
    9GLU      O 2257   1.069   0.827   6.440
   10GLU      N 2258   1.274   0.915   6.424
   10GLU      H 2259   1.369   0.885   6.416
   10GLU     CA 2260   1.250   1.004   6.309
   10GLU     CB 2261   1.288   1.149   6.337
   10GLU     CG 2262   1.195   1.221   6.435
   10GLU     CD 2263   1.235   1.367   6.455
   10GLU    OE1 2264   1.333   1.386   6.529
   10GLU    OE2 2265   1.166   1.453   6.395
   10GLU      C 2266   1.341   0.957   6.195
   10GLU     O1 2267   1.447   0.896   6.222
   10GLU     O2 2268   1.307   0.976   6.076
    1ACE     CA 2269   0.585   0.828   7.514
    1ACE      C 2270   0.697   0.834   7.619
    1ACE      O 2271   0.800   0.772   7.591
    2VAL      N 2272   0.685   0.933   7.721
    2VAL      H 2273   0.625   1.013   7.715
    2VAL     CA 2274   0.773   0.934   7.839
    2VAL     CB 2275   0.810   1.077   7.878
    2VAL    CG1 2276   0.886   1.099   8.009
    2VAL    CG2 2277   0.878   1.146   7.760
    2VAL      C 2278   0.717   0.863   7.963
    2VAL      O 2279   0.605   0.879   8.011
    3VAL      N 2280   0.797   0.767   8.006
    3VAL      H 2281   0.874   0.736   7.949
    3VAL     CA 2282   0.774   0.691   8.130
    3VAL     CB 2283   0.745   0.545   8.094
    3VAL    CG1 2284   0.726   0.451   8.213
    3VAL    CG2 2285   0.612   0.543   8.019
    3VAL      C 2286   0.888   0.708   8.230
    3VAL      O 2287   1.002   0.668   8.208
    4VAL      N 2288   0.858   0.811   8.309
    4VAL      H 2289   0.769   0.853   8.290
    4VAL     CA 2290   0.939   0.847   8.426
    4VAL     CB 2291   0.987   0.991   8.409
    4VAL    CG1 2292   1.040   1.055   8.538
    4VAL    CG2 2293   1.099   0.997   8.305
    4VAL      C 2294   0.863   0.817   8.555
    4VAL      O 2295   0.755   0.873   8.570
    5THR      N 2296   0.934   0.761   8.653
    5THR      H 2297   1.032   0.742   8.645
    5THR     CA 2298   0.889   0.740   8.791
    5THR     CB 2299   0.875   0.594   8.835
    5THR    OG1 2300   0.994   0.520   8.808
    5THR    HG1 2301   0.997   0.480   8.717
    5THR    CG2 2302   0.747   0.538   8.772
    5THR      C 2303   0.962   0.811   8.905
    5THR      O 2304   0.900   0.823   9.011
    6LEU      N 2305   1.094   0.821   8.892
    6LEU      H 2306   1.131   0.787   8.806
    6LEU     CA 2307   1.187   0.875   8.992
    6LEU     CB 2308   1.271   0.759   9.047
    6LEU     CG 2309   1.316   0.778   9.191
    6LEU    CD1 2310   1.196   0.785   9.286
    6LEU    CD2 2311   1.420   0.674   9.233
    6LEU      C 2312   1.288   0.974   8.934
    6LEU      O 2313   1.383   0.937   8.865
    7LEU      N 2314   1.258   1.100   8.962
    7LEU      H 2315   1.179   1.127   9.017
    7LEU     CA 2316   1.331   1.212   8.900
    7LEU     CB 2317   1.236   1.331   8.917
    7LEU     CG 2318   1.244   1.443   8.813
    7LEU    CD1 2319   1.239   1.391   8.669
    7LEU    CD2 2320   1.139   1.550   8.840
    7LEU      C 2321   1.475   1.239   8.945
    7LEU      O 2322   1.553   1.251   8.851
    8LEU      N 2323   1.502   1.235   9.075
    8LEU      H 2324   1.434   1.235   9.148
    8LEU     CA 2325   1.643   1.262   9.108
    8LEU     CB 2326   1.652   1.337   9.241
    8LEU     CG 2327   1.583   1.473   9.247
    8LEU    CD1 2328   1.589   1.528   9.390
    8LEU    CD2 2329   1.629   1.578   9.146
    8LEU      C 2330   1.730   1.135   9.105
    8LEU      O 2331   1.743   1.065   9.205
    9GLU      N 2332   1.766   1.111   8.979
    9GLU      H 2333   1.714   1.151   8.904
    9GLU     CA 2334   1.866   1.007   8.953
    9GLU     CB 2335   1.907   0.988   8.806
    9GLU     CG 2336   1.782   0.967   8.721
    9GLU     CD 2337   1.809   0.910   8.582
    9GLU    OE1 2338   1.874   0.981   8.501
    9GLU    OE2 2339   1.775   0.793   8.555
    9GLU      C 2340   2.003   1.023   9.020
    9GLU      O 2341   2.053   1.134   9.030
   10GLU      N 2342   2.056   0.907   9.059
   10GLU      H 2343   2.027   0.829   9.004
   10GLU     CA 2344   2.174   0.881   9.143
   10GLU     CB 2345   2.128   0.801   9.265
   10GLU     CG 2346   2.029   0.871   9.358
   10GLU     CD 2347   2.000   0.777   9.476
   10GLU    OE1 2348   2.057   0.803   9.584
   10GLU    OE2 2349   1.938   0.672   9.451
   10GLU      C 2350   2.262   0.786   9.062
   10GLU     O1 2351   2.380   0.816   9.033
   10GLU     O2 2352   2.213   0.676   9.030
    1ACE     CA 2353   0.833   3.482  10.095
    1ACE      C 2354   0.770   3.504  10.232
    1ACE      O 2355   0.779   3.418  10.320
    2VAL      N 2356   0.720   3.635  10.257
    2VAL      H 2357   0.733   3.706  10.188
    2VAL     CA 2358   0.662   3.682  10.384
    2VAL     CB 2359   0.689   3.833  10.384
    2VAL    CG1 2360   0.630   3.901  10.508
    2VAL    CG2 2361   0.838   3.868  10.392
    2VAL      C 2362   0.514   3.645  10.396
    2VAL      O 2363   0.431   3.683  10.314
    3VAL      N 2364   0.474   3.595  10.513
    3VAL      H 2365   0.546   3.581  10.581
    3VAL     CA 2366   0.339   3.549  10.550
    3VAL     CB 2367   0.328   3.401  10.589
    3VAL    CG1 2368   0.179   3.367  10.598
    3VAL    CG2 2369   0.373   3.317  10.470
    3VAL      C 2370   0.293   3.628  10.673
    3VAL      O 2371   0.206   3.714  10.658
    4VAL      N 2372   0.359   3.613  10.787
    4VAL      H 2373   0.446   3.565  10.794
    4VAL     CA 2374   0.331   3.694  10.907
    4VAL     CB 2375   0.275   3.618  11.027
    4VAL    CG1 2376   0.148   3.535  11.002
    4VAL    CG2 2377   0.381   3.516  11.068
    4VAL      C 2378   0.450   3.781  10.947
    4VAL      O 2379   0.554   3.773  10.882
    5THR      N 2380   0.417   3.898  11.002
    5THR      H 2381   0.321   3.916  11.023
    5THR     CA 2382   0.518   3.993  11.050
    5THR     CB 2383   0.458   4.134  11.052
    5THR    OG1 2384   0.353   4.145  11.148
    5THR    HG1 2385   0.292   4.066  11.148
    5THR    CG2 2386   0.411   4.186  10.916
    5THR      C 2387   0.570   3.954  11.188
    5THR      O 2388   0.504   3.921  11.287
    6LEU      N 2389   0.703   3.960  11.193
    6LEU      H 2390   0.762   4.004  11.126
    6LEU     CA 2391   0.776   3.903  11.307
    6LEU     CB 2392   0.871   3.795  11.256
    6LEU     CG 2393   0.812   3.661  11.212
    6LEU    CD1 2394   0.896   3.566  11.127
    6LEU    CD2 2395   0.776   3.576  11.334
    6LEU      C 2396   0.847   4.017  11.380
    6LEU      O 2397   0.859   4.131  11.333
    7LEU      N 2398   0.871   4.000  11.510
    7LEU      H 2399   0.856   3.911  11.553
    7LEU     CA 2400   0.934   4.108  11.588
    7LEU     CB 2401   0.910   4.090  11.738
    7LEU     CG 2402   0.763   4.093  11.780
    7LEU    CD1 2403   0.742   3.993  11.894
    7LEU    CD2 2404   0.728   4.233  11.830
    7LEU      C 2405   1.083   4.138  11.570
    7LEU      O 2406   1.170   4.051  11.578
    8LEU      N 2407   1.116   4.266  11.555
    8LEU      H 2408   1.044   4.331  11.578
    8LEU     CA 2409   1.250   4.320  11.531
    8LEU     CB 2410   1.239   4.415  11.412
    8LEU     CG 2411   1.198   4.341  11.284
    8LEU    CD1 2412   1.193   4.447  11.174
    8LEU    CD2 2413   1.303   4.236  11.249
    8LEU      C 2414   1.304   4.395  11.654
    8LEU      O 2415   1.223   4.451  11.727
    9GLU      N 2416   1.437   4.399  11.660
    9GLU      H 2417   1.487   4.360  11.584
    9GLU     CA 2418   1.509   4.470  11.767
    9GLU     CB 2419   1.652   4.425  11.796
    9GLU     CG 2420   1.742   4.410  11.673
    9GLU     CD 2421   1.708   4.291  11.584
    9GLU    OE1 2422   1.641   4.309  11.480
    9GLU    OE2 2423   1.743   4.174  11.613
    9GLU      C 2424   1.501   4.622  11.752
    9GLU      O 2425   1.580   4.679  11.677
   10GLU      N 2426   1.408   4.693  11.815
   10GLU      H 2427   1.343   4.654  11.881
   10GLU     CA 2428   1.386   4.838  11.800
   10GLU     CB 2429   1.237   4.868  11.777
   10GLU     CG 2430   1.188   4.811  11.644
   10GLU     CD 2431   1.038   4.834  11.626
   10GLU    OE1 2432   0.998   4.950  11.604
   10GLU    OE2 2433   0.963   4.738  11.655
   10GLU      C 2434   9.520   4.905  11.930
   10GLU     O1 2435   1.404   4.851  12.039
   10GLU     O2 2436   9.592   5.004  11.905
    1ACE     CA 2437  -0.509   1.970  10.289
    1ACE      C 2438  -0.640   1.945  10.364
    1ACE      O 2439  -0.702   1.839  10.366
    2VAL      N 2440  -0.684   2.061  10.436
    2VAL      H 2441  -0.630   2.146  10.434
    2VAL     CA 2442  -0.801   2.053  10.525
    2VAL     CB 2443  -0.815   2.168  10.625
    2VAL    CG1 2444  -0.705   2.140  10.728
    2VAL    CG2 2445  -0.807   2.307  10.562
    2VAL      C 2446  -0.934   2.021  10.458
    2VAL      O 2447  -1.032   1.976  10.518
    3VAL      N 2448  -0.944   2.084  10.341
    3VAL      H 2449  -0.878   2.157  10.324
    3VAL     CA 2450  -1.051   2.073  10.241
    3VAL     CB 2451  -1.141   2.197  10.252
    3VAL    CG1 2452  -1.193   2.219  10.394
    3VAL    CG2 2453  -1.074   2.316  10.184
    3VAL      C 2454  -1.024   2.022  10.099
    3VAL      O 2455  -1.101   1.946  10.040
    4VAL      N 2456  -0.922   2.075  10.032
    4VAL      H 2457  -0.881   2.153  10.079
    4VAL     CA 2458  -0.878   2.022   9.902
    4VAL     CB 2459  -0.875   2.124   9.788
    4VAL    CG1 2460  -0.849   2.054   9.655
    4VAL    CG2 2461  -1.009   2.195   9.770
    4VAL      C 2462  -0.738   1.966   9.926
    4VAL      O 2463  -0.649   2.033   9.977
    5THR      N 2464  -0.730   1.833   9.913
    5THR      H 2465  -0.815   1.782   9.926
    5THR     CA 2466  -0.610   1.749   9.901
    5THR     CB 2467  -0.633   1.609   9.958
    5THR    OG1 2468  -0.755   1.548   9.918
    5THR    HG1 2469  -0.757   1.449   9.934
    5THR    CG2 2470  -0.619   1.604  10.110
    5THR      C 2471  -0.556   1.744   9.758
    5THR      O 2472  -0.563   1.644   9.687
    6LEU      N 2473  -0.466   1.841   9.741
    6LEU      H 2474  -0.442   1.902   9.816
    6LEU     CA 2475  -0.381   1.837   9.622
    6LEU     CB 2476  -0.371   1.973   9.552
    6LEU     CG 2477  -0.340   1.954   9.404
    6LEU    CD1 2478  -0.474   1.915   9.342
    6LEU    CD2 2479  -0.276   2.076   9.337
    6LEU      C 2480  -0.238   1.794   9.655
    6LEU      O 2481  -0.183   1.708   9.586
    7LEU      N 2482  -0.176   1.849   9.759
    7LEU      H 2483  -0.225   1.911   9.821
    7LEU     CA 2484  -0.035   1.834   9.797
    7LEU     CB 2485   0.027   1.966   9.845
    7LEU     CG 2486   0.072   2.064   9.737
    7LEU    CD1 2487  -0.049   2.126   9.667
    7LEU    CD2 2488   0.176   2.167   9.783
    7LEU      C 2489  -0.010   1.712   9.885
    7LEU      O 2490  -0.084   1.673   9.975
    8LEU      N 2491   0.097   1.643   9.843
    8LEU      H 2492   0.148   1.662   9.759
    8LEU     CA 2493   0.168   1.533   9.908
    8LEU     CB 2494   0.242   1.587  10.030
    8LEU     CG 2495   0.342   1.701  10.007
    8LEU    CD1 2496   0.305   1.820  10.096
    8LEU    CD2 2497   0.485   1.662  10.046
    8LEU      C 2498   0.101   1.399   9.937
    8LEU      O 2499  -0.022   1.393   9.944
    9GLU      N 2500   0.180   1.293   9.918
    9GLU      H 2501   0.261   1.301   9.860
    9GLU     CA 2502   0.134   1.155   9.939
    9GLU     CB 2503   0.220   1.063   9.853
    9GLU     CG 2504   0.155   0.932   9.809
    9GLU     CD 2505   0.258   0.851   9.730
    9GLU    OE1 2506   0.332   0.771   9.793
    9GLU    OE2 2507   0.271   0.873   9.608
    9GLU      C 2508   0.130   1.097  10.081
    9GLU      O 2509   0.234   1.118  10.143
   10GLU      N 2510   0.041   1.004  10.113
   10GLU      H 2511   0.010   0.941  10.041
   10GLU     CA 2512   0.025   0.955  10.250
   10GLU     CB 2513  -0.114   1.003  10.292
   10GLU     CG 2514  -0.141   0.988  10.442
   10GLU     CD 2515  -0.287   1.006  10.482
   10GLU    OE1 2516  -0.360   0.905  10.498
   10GLU    OE2 2517  -0.330   1.123  10.493
   10GLU      C 2518   0.044   0.803  10.249
   10GLU     O1 2519   0.066   0.751  10.360
   10GLU     O2 2520   0.018   0.733  10.148
    1ACE     CA 2521  -1.202   2.792   9.953
    1ACE      C 2522  -1.049   2.804   9.957
    1ACE      O 2523  -0.976   2.848   9.869
    2VAL      N 2524  -1.004   2.747  10.079
    2VAL      H 2525  -1.071   2.701  10.138
    2VAL     CA 2526  -0.861   2.736  10.112
    2VAL     CB 2527  -0.838   2.723  10.263
    2VAL    CG1 2528  -0.867   2.854  10.336
    2VAL    CG2 2529  -0.887   2.601  10.342
    2VAL      C 2530  -0.784   2.626  10.038
    2VAL      O 2531  -0.827   2.512  10.056
    3VAL      N 2532  -0.678   2.668   9.969
    3VAL      H 2533  -0.666   2.767   9.962
    3VAL     CA 2534  -0.585   2.572   9.909
    3VAL     CB 2535  -0.608   2.566   9.758
    3VAL    CG1 2536  -0.539   2.446   9.693
    3VAL    CG2 2537  -0.756   2.571   9.721
    3VAL      C 2538  -0.440   2.617   9.931
    3VAL      O 2539  -0.403   2.733   9.914
    4VAL      N 2540  -0.369   2.531  10.002
    4VAL      H 2541  -0.406   2.441  10.025
    4VAL     CA 2542  -0.243   2.562  10.071
    4VAL     CB 2543  -0.128   2.553   9.970
    4VAL    CG1 2544   0.017   2.560  10.019
    4VAL    CG2 2545  -0.151   2.421   9.897
    4VAL      C 2546  -0.235   2.687  10.159
    4VAL      O 2547  -0.179   2.785  10.113
    5THR      N 2548  -0.284   2.662  10.281
    5THR      H 2549  -0.313   2.572  10.313
    5THR     CA 2550  -0.301   2.761  10.388
    5THR     CB 2551  -0.378   2.707  10.508
    5THR    OG1 2552  -0.307   2.597  10.565
    5THR    HG1 2553  -0.301   2.511  10.514
    5THR    CG2 2554  -0.525   2.683  10.475
    5THR      C 2555  -0.185   2.839  10.451
    5THR      O 2556  -0.126   2.804  10.553
    6LEU      N 2557  -0.150   2.935  10.367
    6LEU      H 2558  -0.176   2.936  10.270
    6LEU     CA 2559  -0.056   3.044  10.397
    6LEU     CB 2560   0.047   3.066  10.286
    6LEU     CG 2561   0.122   2.945  10.230
    6LEU    CD1 2562   0.211   2.984  10.111
    6LEU    CD2 2563   0.221   2.885  10.330
    6LEU      C 2564  -0.122   3.175  10.440
    6LEU      O 2565  -0.135   3.194  10.561
    7LEU      N 2566  -0.192   3.246  10.352
    7LEU      H 2567  -0.213   3.211  10.261
    7LEU     CA 2568  -0.254   3.373  10.393
    7LEU     CB 2569  -0.241   3.486  10.291
    7LEU     CG 2570  -0.094   3.518  10.263
    7LEU    CD1 2571  -0.096   3.598  10.132
    7LEU    CD2 2572  -0.031   3.601  10.374
    7LEU      C 2573  -0.406   3.354  10.404
    7LEU      O 2574  -0.484   3.333  10.312
    8LEU      N 2575  -0.444   3.401  10.523
    8LEU      H 2576  -0.380   3.410  10.599
    8LEU     CA 2577  -0.585   3.420  10.560
    8LEU     CB 2578  -0.621   3.328  10.677
    8LEU     CG 2579  -0.587   3.180  10.652
    8LEU    CD1 2580  -0.597   3.087  10.773
    8LEU    CD2 2581  -0.668   3.118  10.539
    8LEU      C 2582  -0.614   3.567  10.588
    8LEU      O 2583  -0.571   3.618  10.692
    9GLU      N 2584  -0.716   3.619  10.522
    9GLU      H 2585  -0.783   3.560  10.477
    9GLU     CA 2586  -0.744   3.764  10.527
    9GLU     CB 2587  -0.730   3.827  10.388
    9GLU     CG 2588  -0.587   3.834  10.334
    9GLU     CD 2589  -0.563   3.985  10.331
    9GLU    OE1 2590  -0.574   4.042  10.220
    9GLU    OE2 2591  -0.528   4.041  10.437
    9GLU      C 2592  -0.875   3.805  10.595
    9GLU      O 2593  -0.986   3.757  10.573
   10GLU      N 2594  -0.847   3.896  10.687
   10GLU      H 2595  -0.754   3.914  10.719
   10GLU     CA 2596  -0.945   3.977  10.761
   10GLU     CB 2597  -0.919   3.949  10.909
   10GLU     CG 2598  -0.935   3.802  10.951
   10GLU     CD 2599  -0.906   3.789  11.100
   10GLU    OE1 2600  -0.786   3.769  11.131
   10GLU    OE2 2601  -0.999   3.803  11.182
   10GLU      C 2602  -0.938   4.126  10.728
   10GLU     O1 2603  -0.836   4.172  10.673
   10GLU     O2 2604  -1.046   4.186  10.748
    1ACE     CA 2605   0.086   1.098   8.713
    1ACE      C 2606   0.021   1.063   8.847
    1ACE      O 2607   0.016   0.946   8.886
    2VAL      N 2608   0.002   1.181   8.926
    2VAL      H 2609   0.049   1.264   8.898
    2VAL     CA 2610  -0.069   1.196   9.053
    2VAL     CB 2611   0.010   1.296   9.138
    2VAL    CG1 2612  -0.030   1.296   9.285
    2VAL    CG2 2613   0.163   1.290   9.138
    2VAL      C 2614  -0.218   1.225   9.034
    2VAL      O 2615  -0.260   1.341   9.033
    3VAL      N 2616  -0.293   1.117   9.057
    3VAL      H 2617  -0.264   1.038   9.110
    3VAL     CA 2618  -0.436   1.119   9.026
    3VAL     CB 2619  -0.480   0.975   8.996
    3VAL    CG1 2620  -0.624   0.965   8.944
    3VAL    CG2 2621  -0.395   0.902   8.891
    3VAL      C 2622  -0.521   1.179   9.138
    3VAL      O 2623  -0.567   1.118   9.234
    4VAL      N 2624  -0.535   1.311   9.131
    4VAL      H 2625  -0.514   1.361   9.047
    4VAL     CA 2626  -0.594   1.394   9.237
    4VAL     CB 2627  -0.510   1.516   9.276
    4VAL    CG1 2628  -0.401   1.498   9.382
    4VAL    CG2 2629  -0.468   1.591   9.150
    4VAL      C 2630  -0.740   1.438   9.220
    4VAL      O 2631  -0.768   1.472   9.105
    5THR      N 2632  -0.813   1.446   9.331
    5THR      H 2633  -0.768   1.442   9.420
    5THR     CA 2634  -0.955   1.483   9.330
    5THR     CB 2635  -1.034   1.355   9.360
    5THR    OG1 2636  -1.169   1.374   9.316
    5THR    HG1 2637  -1.205   1.290   9.275
    5THR    CG2 2638  -1.015   1.288   9.496
    5THR      C 2639  -0.985   1.594   9.431
    5THR      O 2640  -0.921   1.605   9.535
    6LEU      N 2641  -1.094   1.666   9.405
    6LEU      H 2642  -1.147   1.650   9.322
    6LEU     CA 2643  -1.138   1.780   9.487
    6LEU     CB 2644  -1.184   1.884   9.384
    6LEU     CG 2645  -1.079   1.936   9.285
    6LEU    CD1 2646  -1.147   2.004   9.166
    6LEU    CD2 2647  -1.005   2.050   9.354
    6LEU      C 2648  -1.255   1.738   9.577
    6LEU      O 2649  -1.342   1.661   9.540
    7LEU      N 2650  -1.241   1.779   9.703
    7LEU      H 2651  -1.150   1.792   9.743
    7LEU     CA 2652  -1.341   1.776   9.810
    7LEU     CB 2653  -1.468   1.855   9.777
    7LEU     CG 2654  -1.537   1.915   9.900
    7LEU    CD1 2655  -1.475   2.046   9.949
    7LEU    CD2 2656  -1.688   1.935   9.884
    7LEU      C 2657  -1.367   1.637   9.869
    7LEU      O 2658  -1.307   1.598   9.968
    8LEU      N 2659  -1.450   1.558   9.801
    8LEU      H 2660  -1.493   1.590   9.717
    8LEU     CA 2661  -1.494   1.426   9.848
    8LEU     CB 2662  -1.642   1.407   9.816
    8LEU     CG 2663  -1.730   1.308   9.894
    8LEU    CD1 2664  -1.725   1.325  10.045
    8LEU    CD2 2665  -1.872   1.332   9.841
    8LEU      C 2666  -1.412   1.309   9.793
    8LEU      O 2667  -1.433   1.266   9.680
    9GLU      N 2668  -1.321   1.265   9.880
    9GLU      H 2669  -1.307   1.312   9.967
    9GLU     CA 2670  -1.248   1.141   9.852
    9GLU     CB 2671  -1.102   1.145   9.898
    9GLU     CG 2672  -1.013   1.264   9.864
    9GLU     CD 2673  -0.866   1.231   9.894
    9GLU    OE1 2674  -0.827   1.242  10.012
    9GLU    OE2 2675  -0.787   1.208   9.801
    9GLU      C 2676  -1.324   1.015   9.895
    9GLU      O 2677  -1.361   1.001  10.011
   10GLU      N 2678  -1.371   0.942   9.794
   10GLU      H 2679  -1.357   0.976   9.701
   10GLU     CA 2680  -1.428   0.807   9.799
   10GLU     CB 2681  -1.571   0.794   9.748
   10GLU     CG 2682  -1.684   0.778   9.850
   10GLU     CD 2683  -1.828   0.778   9.797
   10GLU    OE1 2684  -1.861   0.714   9.695
   10GLU    OE2 2685  -1.908   0.856   9.854
   10GLU      C 2686  -1.346   0.705   9.719
   10GLU     O1 2687  -1.334   0.592   9.769
   10GLU     O2 2688  -1.302   0.747   9.609
    1ACE     CA 2689  -0.980   1.660  10.496
    1ACE      C 2690  -0.885   1.632  10.612
    1ACE      O 2691  -0.918   1.563  10.708
    2VAL      N 2692  -0.750   1.678  10.599
    2VAL      H 2693  -0.723   1.734  10.520
    2VAL     CA 2694  -0.636   1.634  10.681
    2VAL     CB 2695  -0.544   1.542  10.601
    2VAL    CG1 2696  -0.593   1.397  10.607
    2VAL    CG2 2697  -0.525   1.579  10.454
    2VAL      C 2698  -0.552   1.750  10.735
    2VAL      O 2699  -0.496   1.827  10.657
    3VAL      N 2700  -0.548   1.762  10.867
    3VAL      H 2701  -0.551   1.675  10.916
    3VAL     CA 2702  -0.504   1.874  10.951
    3VAL     CB 2703  -0.625   1.945  11.012
    3VAL    CG1 2704  -0.713   1.849  11.092
    3VAL    CG2 2705  -0.587   2.062  11.103
    3VAL      C 2706  -0.402   1.834  11.058
    3VAL      O 2707  -0.421   1.725  11.111
    4VAL      N 2708  -0.293   1.911  11.067
    4VAL      H 2709  -0.304   1.997  11.017
    4VAL     CA 2710  -0.194   1.889  11.174
    4VAL     CB 2711  -0.057   1.953  11.149
    4VAL    CG1 2712   0.054   1.896  11.237
    4VAL    CG2 2713  -0.013   1.940  11.003
    4VAL      C 2714  -0.245   1.921  11.315
    4VAL      O 2715  -0.263   2.037  11.351
    5THR      N 2716  -0.268   1.810  11.385
    5THR      H 2717  -0.207   1.734  11.362
    5THR     CA 2718  -0.345   1.800  11.510
    5THR     CB 2719  -0.469   1.711  11.496
    5THR    OG1 2720  -0.439   1.585  11.436
    5THR    HG1 2721  -0.404   1.527  11.509
    5THR    CG2 2722  -0.587   1.786  11.435
    5THR      C 2723  -0.256   1.750  11.624
    5THR      O 2724  -0.239   1.629  11.640
    6LEU      N 2725  -0.216   1.845  11.707
    6LEU      H 2726  -0.253   1.938  11.706
    6LEU     CA 2727  -0.110   1.821  11.806
    6LEU     CB 2728   0.000   1.927  11.810
    6LEU     CG 2729   0.066   1.940  11.673
    6LEU    CD1 2730   0.107   2.087  11.661
    6LEU    CD2 2731   0.190   1.852  11.665
    6LEU      C 2732  -0.173   1.797  11.944
    6LEU      O 2733  -0.278   1.850  11.979
    7LEU      N 2734  -0.107   1.714  12.023
    7LEU      H 2735  -0.029   1.659  11.994
    7LEU     CA 2736  -0.139   1.687  12.165
    7LEU     CB 2737  -0.084   1.552  12.211
    7LEU     CG 2738  -0.181   1.446  12.158
    7LEU    CD1 2739  -0.108   1.311  12.158
    7LEU    CD2 2740  -0.302   1.441  12.252
    7LEU      C 2741  -0.077   1.789  12.261
    7LEU      O 2742   0.044   1.784  12.279
    8LEU      N 2743  -0.167   1.849  12.339
    8LEU      H 2744  -0.258   1.809  12.344
    8LEU     CA 2745  -0.128   1.955  12.433
    8LEU     CB 2746  -0.236   2.063  12.439
    8LEU     CG 2747  -0.182   2.195  12.493
    8LEU    CD1 2748  -0.090   2.271  12.396
    8LEU    CD2 2749  -0.305   2.272  12.541
    8LEU      C 2750  -0.092   1.892  12.568
    8LEU      O 2751  -0.160   1.803  12.619
    9GLU      N 2752   0.023   1.935  12.620
    9GLU      H 2753   0.071   2.006  12.570
    9GLU     CA 2754   0.075   1.896  12.752
    9GLU     CB 2755   0.226   1.923  12.745
    9GLU     CG 2756   0.297   1.904  12.879
    9GLU     CD 2757   0.438   1.961  12.862
    9GLU    OE1 2758   0.483   2.042  12.946
    9GLU    OE2 2759   0.502   1.932  12.758
    9GLU      C 2760   0.011   1.972  12.868
    9GLU      O 2761   0.029   2.090  12.894
   10GLU      N 2762  -0.085   1.900  12.925
   10GLU      H 2763  -0.130   1.824  12.879
   10GLU     CA 2764  -0.151   1.950  13.047
   10GLU     CB 2765  -0.298   1.990  13.033
   10GLU     CG 2766  -0.327   2.107  12.938
   10GLU     CD 2767  -0.472   2.156  12.937
   10GLU    OE1 2768  -0.552   2.074  12.886
   10GLU    OE2 2769  -0.504   2.270  12.976
   10GLU      C 2770  -0.140   1.845  13.159
   10GLU     O1 2771  -0.142   1.723  13.131
   10GLU     O2 2772  -0.115   1.896  13.270
    1ACE     CA 2773  -1.394   1.545   7.873
    1ACE      C 2774  -1.332   1.443   7.777
    1ACE      O 2775  -1.408   1.386   7.699
    2VAL      N 2776  -1.190   1.427   7.765
    2VAL      H 2777  -1.130   1.489   7.815
    2VAL     CA 2778  -1.112   1.330   7.688
    2VAL     CB 2779  -1.031   1.413   7.589
    2VAL    CG1 2780  -1.116   1.427   7.462
    2VAL    CG2 2781  -0.964   1.542   7.636
    2VAL      C 2782  -1.023   1.243   7.778
    2VAL      O 2783  -0.973   1.291   7.879
    3VAL      N 2784  -0.997   1.123   7.726
    3VAL      H 2785  -1.016   1.104   7.630
    3VAL     CA 2786  -0.923   1.015   7.794
    3VAL     CB 2787  -0.987   0.880   7.764
    3VAL    CG1 2788  -0.942   0.772   7.863
    3VAL    CG2 2789  -1.140   0.883   7.752
    3VAL      C 2790  -0.771   1.011   7.783
    3VAL      O 2791  -0.715   0.934   7.704
    4VAL      N 2792  -0.715   1.083   7.880
    4VAL      H 2793  -0.770   1.125   7.952
    4VAL     CA 2794  -0.569   1.101   7.890
    4VAL     CB 2795  -0.530   1.242   7.932
    4VAL    CG1 2796  -0.377   1.256   7.928
    4VAL    CG2 2797  -0.585   1.348   7.836
    4VAL      C 2798  -0.504   0.990   7.974
    4VAL      O 2799  -0.515   0.985   8.097
    5THR      N 2800  -0.450   0.891   7.904
    5THR      H 2801  -0.414   0.911   7.813
    5THR     CA 2802  -0.403   0.772   7.977
    5THR     CB 2803  -0.401   0.643   7.895
    5THR    OG1 2804  -0.327   0.678   7.777
    5THR    HG1 2805  -0.386   0.721   7.709
    5THR    CG2 2806  -0.542   0.591   7.862
    5THR      C 2807  -0.262   0.796   8.033
    5THR      O 2808  -0.172   0.844   7.966
    6LEU      N 2809  -0.237   0.745   8.154
    6LEU      H 2810  -0.305   0.691   8.203
    6LEU     CA 2811  -0.116   0.759   8.236
    6LEU     CB 2812  -0.152   0.816   8.374
    6LEU     CG 2813  -0.245   0.937   8.359
    6LEU    CD1 2814  -0.273   0.997   8.497
    6LEU    CD2 2815  -0.192   1.052   8.272
    6LEU      C 2816  -0.050   0.623   8.261
    6LEU      O 2817  -0.047   0.570   8.372
    7LEU      N 2818   0.013   0.574   8.154
    7LEU      H 2819   0.029   0.628   8.071
    7LEU     CA 2820   0.059   0.435   8.145
    7LEU     CB 2821   0.107   0.411   8.001
    7LEU     CG 2822  -0.007   0.414   7.900
    7LEU    CD1 2823   0.058   0.410   7.762
    7LEU    CD2 2824  -0.109   0.300   7.905
    7LEU      C 2825   0.181   0.409   8.233
    7LEU      O 2826   0.288   0.469   8.219
    8LEU      N 2827   0.147   0.324   8.329
    8LEU      H 2828   0.055   0.287   8.338
    8LEU     CA 2829   0.244   0.281   8.431
    8LEU     CB 2830   0.233   0.371   8.554
    8LEU     CG 2831   0.341   0.371   8.663
    8LEU    CD1 2832   0.475   0.409   8.600
    8LEU    CD2 2833   0.293   0.480   8.760
    8LEU      C 2834   0.225   0.134   8.472
    8LEU      O 2835   0.153   0.091   8.562
    9GLU      N 2836   0.292   0.054   8.391
    9GLU      H 2837   0.349   0.088   8.316
    9GLU     CA 2838   0.297  -0.093   8.404
    9GLU     CB 2839   0.316  -0.179   8.279
    9GLU     CG 2840   0.219  -0.297   8.284
    9GLU     CD 2841   0.249  -0.398   8.173
    9GLU    OE1 2842   0.310  -0.502   8.202
    9GLU    OE2 2843   0.218  -0.363   8.057
    9GLU      C 2844   0.390  -0.146   8.514
    9GLU      O 2845   0.510  -0.148   8.490
   10GLU      N 2846   0.340  -0.206   8.621
   10GLU      H 2847   0.242  -0.229   8.624
   10GLU     CA 2848   0.418  -0.271   8.728
   10GLU     CB 2849   0.450  -0.177   8.844
   10GLU     CG 2850   0.574  -0.089   8.825
   10GLU     CD 2851   0.611  -0.013   8.952
   10GLU    OE1 2852   0.680  -0.080   9.032
   10GLU    OE2 2853   0.553   0.094   8.982
   10GLU      C 2854   0.331  -0.381   8.787
   10GLU     O1 2855   0.213  -0.353   8.818
   10GLU     O2 2856   0.376  -0.497   8.798
    1ACE     CA 2857  -2.487   2.313   9.962
    1ACE      C 2858  -2.459   2.329  10.112
    1ACE      O 2859  -2.478   2.442  10.157
    2VAL      N 2860  -2.429   2.213  10.191
    2VAL      H 2861  -2.454   2.122  10.157
    2VAL     CA 2862  -2.388   2.225  10.331
    2VAL     CB 2863  -2.488   2.154  10.423
    2VAL    CG1 2864  -2.434   2.156  10.566
    2VAL    CG2 2865  -2.615   2.240  10.428
    2VAL      C 2866  -2.246   2.171  10.351
    2VAL      O 2867  -2.220   2.052  10.335
    3VAL      N 2868  -2.153   2.264  10.366
    3VAL      H 2869  -2.166   2.361  10.343
    3VAL     CA 2870  -2.013   2.235  10.403
    3VAL     CB 2871  -1.923   2.295  10.295
    3VAL    CG1 2872  -1.775   2.273  10.328
    3VAL    CG2 2873  -1.966   2.254  10.155
    3VAL      C 2874  -1.984   2.303  10.537
    3VAL      O 2875  -2.031   2.414  10.565
    4VAL      N 2876  -1.938   2.215  10.625
    4VAL      H 2877  -1.946   2.115  10.626
    4VAL     CA 2878  -1.869   2.255  10.749
    4VAL     CB 2879  -1.823   2.131  10.827
    4VAL    CG1 2880  -1.707   2.057  10.759
    4VAL    CG2 2881  -1.764   2.168  10.963
    4VAL      C 2882  -1.763   2.364  10.734
    4VAL      O 2883  -1.676   2.362  10.646
    5THR      N 2884  -1.805   2.478  10.787
    5THR      H 2885  -1.904   2.493  10.795
    5THR     CA 2886  -1.721   2.599  10.788
    5THR     CB 2887  -1.798   2.727  10.820
    5THR    OG1 2888  -1.879   2.707  10.936
    5THR    HG1 2889  -1.948   2.778  10.927
    5THR    CG2 2890  -1.879   2.780  10.701
    5THR      C 2891  -1.612   2.582  10.894
    5THR      O 2892  -1.635   2.593  11.015
    6LEU      N 2893  -1.494   2.542  10.847
    6LEU      H 2894  -1.487   2.488  10.763
    6LEU     CA 2895  -1.380   2.513  10.935
    6LEU     CB 2896  -1.273   2.415  10.885
    6LEU     CG 2897  -1.321   2.273  10.857
    6LEU    CD1 2898  -1.204   2.195  10.797
    6LEU    CD2 2899  -1.385   2.216  10.984
    6LEU      C 2900  -1.300   2.633  10.987
    6LEU      O 2901  -1.310   2.655  11.108
    7LEU      N 2902  -1.247   2.717  10.899
    7LEU      H 2903  -1.258   2.680  10.807
    7LEU     CA 2904  -1.170   2.839  10.929
    7LEU     CB 2905  -1.037   2.839  10.854
    7LEU     CG 2906  -0.938   2.724  10.874
    7LEU    CD1 2907  -0.813   2.759  10.794
    7LEU    CD2 2908  -0.916   2.717  11.025
    7LEU      C 2909  -1.250   2.960  10.879
    7LEU      O 2910  -1.299   3.042  10.956
    8LEU      N 2911  -1.285   2.956  10.751
    8LEU      H 2912  -1.272   2.868  10.706
    8LEU     CA 2913  -1.365   3.058  10.682
    8LEU     CB 2914  -1.349   3.047  10.531
    8LEU     CG 2915  -1.207   3.081  10.483
    8LEU    CD1 2916  -1.189   3.054  10.334
    8LEU    CD2 2917  -1.167   3.225  10.516
    8LEU      C 2918  -1.515   3.061  10.716
    8LEU      O 2919  -1.593   2.967  10.699
    9GLU      N 2920  -1.564   3.180  10.749
    9GLU      H 2921  -1.493   3.247  10.768
    9GLU     CA 2922  -1.706   3.218  10.760
    9GLU     CB 2923  -1.754   3.150  10.889
    9GLU     CG 2924  -1.906   3.139  10.885
    9GLU     CD 2925  -1.952   3.037  10.990
    9GLU    OE1 2926  -2.029   2.942  10.962
    9GLU    OE2 2927  -1.938   3.077  11.108
    9GLU      C 2928  -1.722   3.369  10.777
    9GLU      O 2929  -1.643   3.428  10.851
   10GLU      N 2930  -1.784   3.442  10.684
   10GLU      H 2931  -1.848   3.415  10.612
   10GLU     CA 2932  -1.792   3.589  10.684
   10GLU     CB 2933  -1.749   3.644  10.548
   10GLU     CG 2934  -1.606   3.620  10.499
   10GLU     CD 2935  -1.611   3.631  10.347
   10GLU    OE1 2936  -1.606   3.526  10.280
   10GLU    OE2 2937  -1.617   3.747  10.300
   10GLU      C 2938  -1.925   3.646  10.734
   10GLU     O1 2939  -2.027   3.638  10.662
   10GLU     O2 2940  -1.920   3.710  10.842
    1ACE     CA 2941   0.659   0.440   7.636
    1ACE      C 2942   0.804   0.409   7.673
    1ACE      O 2943   0.835   0.300   7.720
    2VAL      N 2944   0.900   0.511   7.641
    2VAL      H 2945   0.874   0.606   7.625
    2VAL     CA 2946   1.044   0.486   7.653
    2VAL     CB 2947   1.121   0.538   7.531
    2VAL    CG1 2948   1.165   0.684   7.537
    2VAL    CG2 2949   1.247   0.456   7.501
    2VAL      C 2950   1.091   0.530   7.792
    2VAL      O 2951   1.033   0.625   7.844
    3VAL      N 2952   1.187   0.461   7.853
    3VAL      H 2953   1.214   0.375   7.810
    3VAL     CA 2954   1.237   0.507   7.984
    3VAL     CB 2955   1.247   0.396   8.090
    3VAL    CG1 2956   1.108   0.339   8.119
    3VAL    CG2 2957   1.346   0.284   8.060
    3VAL      C 2958   1.363   0.593   7.970
    3VAL      O 2959   1.472   0.543   7.947
    4VAL      N 2960   1.338   0.724   7.978
    4VAL      H 2961   1.245   0.756   7.994
    4VAL     CA 2962   1.437   0.828   7.948
    4VAL     CB 2963   1.375   0.947   7.876
    4VAL    CG1 2964   1.333   0.905   7.735
    4VAL    CG2 2965   1.257   1.003   7.957
    4VAL      C 2966   1.512   0.881   8.071
    4VAL      O 2967   1.450   0.917   8.171
    5THR      N 2968   1.642   0.855   8.066
    5THR      H 2969   1.681   0.792   7.998
    5THR     CA 2970   1.748   0.913   8.149
    5THR     CB 2971   1.885   0.851   8.121
    5THR    OG1 2972   1.907   0.846   7.980
    5THR    HG1 2973   1.993   0.797   7.968
    5THR    CG2 2974   1.906   0.717   8.192
    5THR      C 2975   1.752   1.065   8.161
    5THR      O 2976   1.800   1.134   8.071
    6LEU      N 2977   1.746   1.116   8.284
    6LEU      H 2978   1.743   1.055   8.363
    6LEU     CA 2979   1.744   1.260   8.315
    6LEU     CB 2980   1.645   1.301   8.425
    6LEU     CG 2981   1.494   1.302   8.401
    6LEU    CD1 2982   1.456   1.377   8.274
    6LEU    CD2 2983   1.437   1.161   8.391
    6LEU      C 2984   1.876   1.322   8.359
    6LEU      O 2985   1.916   1.419   8.294
    7LEU      N 2986   1.939   1.270   8.464
    7LEU      H 2987   1.909   1.178   8.489
    7LEU     CA 2988   2.044   1.335   8.544
    7LEU     CB 2989   2.010   1.340   8.693
    7LEU     CG 2990   1.922   1.458   8.734
    7LEU    CD1 2991   1.879   1.430   8.878
    7LEU    CD2 2992   1.986   1.597   8.727
    7LEU      C 2993   2.176   1.262   8.520
    7LEU      O 2994   2.225   1.176   8.593
    8LEU      N 2995   2.225   1.284   8.398
    8LEU      H 2996   2.177   1.351   8.342
    8LEU     CA 2997   2.346   1.224   8.341
    8LEU     CB 2998   2.364   1.285   8.201
    8LEU     CG 2999   2.291   1.196   8.100
    8LEU    CD1 3000   2.144   1.234   8.087
    8LEU    CD2 3001   2.368   1.192   7.967
    8LEU      C 3002   2.478   1.225   8.419
    8LEU      O 3003   2.520   1.330   8.465
    9GLU      N 3004   2.526   1.104   8.446
    9GLU      H 3005   2.459   1.033   8.422
    9GLU     CA 3006   2.664   1.079   8.491
    9GLU     CB 3007   2.693   0.932   8.518
    9GLU     CG 3008   2.612   0.879   8.636
    9GLU     CD 3009   2.585   0.729   8.615
    9GLU    OE1 3010   2.680   0.654   8.644
    9GLU    OE2 3011   2.481   0.693   8.556
    9GLU      C 3012   2.790   1.130   8.421
    9GLU      O 3013   2.794   1.121   8.298
   10GLU      N 3014   2.895   1.135   8.502
   10GLU      H 3015   2.902   1.076   8.583
   10GLU     CA 3016   3.015   1.211   8.464
   10GLU     CB 3017   3.027   1.340   8.545
   10GLU     CG 3018   3.041   1.336   8.698
   10GLU     CD 3019   3.072   1.477   8.749
   10GLU    OE1 3020   3.190   1.511   8.771
   10GLU    OE2 3021   2.978   1.559   8.761
   10GLU      C 3022   3.146   1.134   8.484
   10GLU     O1 3023   3.145   1.039   8.564
   10GLU     O2 3024   3.236   1.164   8.403
   11SOL     OW 3025   4.733  -1.638  -2.373
   11SOL    HW1 3026   4.708  -1.563  -2.434
   11SOL    HW2 3027   4.745  -1.722  -2.426
   12SOL     OW 3028   2.215   5.791  -4.724
   12SOL    HW1 3029   2.170   5.767  -4.638
   12SOL    HW2 3030   2.258   5.881  -4.715
   13SOL     OW 3031   2.613   0.965   8.993
   13SOL    HW1 3032   2.528  -7.173   8.976
   13SOL    HW2 3033   2.684  -7.189   9.021
   14SOL     OW 3034   7.789  21.242   5.312
   14SOL    HW1 3035   7.738  21.307   5.255
   14SOL    HW2 3036   7.729  13.076   5.336
   15SOL     OW 3037  11.008  -8.056  11.570
   15SOL    HW1 3038  11.051  -8.031  11.483
   15SOL    HW2 3039  19.144  -0.046  11.609
   16SOL     OW 3040  -9.201   3.963   6.044
   16SOL    HW1 3041  -9.219   4.007   5.956
   16SOL    HW2 3042  -9.168   4.031   6.109
   17SOL     OW 3043   0.953  12.473  -2.956
   17SOL    HW1 3044  -7.053  12.417  -2.968
   17SOL    HW2 3045   0.979  12.568  -2.940
   18SOL     OW 3046  -1.949   5.713  -2.797
   18SOL    HW1 3047  -2.041   5.742  -2.768
   18SOL    HW2 3048  -1.949  13.703  -2.814
   19SOL     OW 3049   4.841   6.837   2.716
   19SOL    HW1 3050   4.755   6.795   2.744
   19SOL    HW2 3051   4.907   6.831   2.791
   20SOL     OW 3052  -1.041  -4.398   8.397
   20SOL    HW1 3053  -0.962  -4.453   8.425
   20SOL    HW2 3054  -1.084  -4.440   8.317
   21SOL     OW 3055  12.125   6.028  12.821
   21SOL    HW1 3056  12.188   6.004  12.747
   21SOL    HW2 3057  12.031   6.019   4.701
   22SOL     OW 3058   9.515   8.315  -0.797
   22SOL    HW1 3059   9.526   8.258  -0.716
   22SOL    HW2 3060   9.418   8.323  -0.819
   23SOL     OW 3061  -5.848   1.305   3.989
   23SOL    HW1 3062  -5.892   1.215   3.993
   23SOL    HW2 3063  -5.753   1.295   3.960
   24SOL     OW 3064  -3.163  -2.878   8.317
   24SOL    HW1 3065  -3.244  -2.936   8.322
   24SOL    HW2 3066  -3.187  -2.785   8.346
   25SOL     OW 3067  11.501  10.009   2.341
   25SOL    HW1 3068  11.503   2.020   2.357
   25SOL    HW2 3069  11.595   9.976   2.329
   26SOL     OW 3070   4.215   5.301  17.716
   26SOL    HW1 3071   4.294   5.247  17.686
   26SOL    HW2 3072  12.299   5.385  17.663
   27SOL     OW 3073   0.159   7.679  18.638
   27SOL    HW1 3074   0.203   7.682  18.548
   27SOL    HW2 3075   0.068  -0.367  18.632
   28SOL     OW 3076 -10.035   7.857  12.678
   28SOL    HW1 3077  -1.877   7.896  12.618
   28SOL    HW2 3078 -10.024   7.758  12.683
   29SOL     OW 3079  11.009   0.027   5.476
   29SOL    HW1 3080  11.041   0.034   5.382
   29SOL    HW2 3081  11.085   8.134   5.538
   30SOL     OW 3082   0.048  -0.152  13.084
   30SOL    HW1 3083   0.104  -0.105  13.153
   30SOL    HW2 3084   0.039  -0.249   5.021
   31SOL     OW 3085   5.266  10.010  16.399
   31SOL    HW1 3086   5.352  10.024  16.351
   31SOL    HW2 3087   5.258   1.826  16.427
   32SOL     OW 3088   8.117   6.308  14.438
   32SOL    HW1 3089   8.051   6.347  14.503
   32SOL    HW2 3090   8.153   6.223  14.476
   33SOL     OW 3091  -9.244  -5.835  21.014
   33SOL    HW1 3092  -9.158  -5.858  21.060
   33SOL    HW2 3093  -9.255  -5.736  21.013
   34SOL     OW 3094  -4.255   1.276   1.415
   34SOL    HW1 3095  -4.243   9.451   1.463
   34SOL    HW2 3096  -4.253   1.292   1.316
   35SOL     OW 3097  -4.924  -6.031   6.663
   35SOL    HW1 3098  -4.862  -6.109   6.673
   35SOL    HW2 3099  -5.019  -6.062   6.671
   36SOL     OW 3100  -5.926  10.822  -8.471
   36SOL    HW1 3101  -5.878  10.764  -8.406
   36SOL    HW2 3102  -5.890  10.915  -0.377
   37SOL     OW 3103  -3.279  18.716  -2.959
   37SOL    HW1 3104  -3.348  18.684  -2.895
   37SOL    HW2 3105  -3.323  18.757  -3.039
   38SOL     OW 3106  -3.881 -11.405  -3.751
   38SOL    HW1 3107  -3.920 -11.333  -3.694
   38SOL    HW2 3108  -3.832 -11.470  -3.692
   39SOL     OW 3109  11.256   3.350  15.390
   39SOL    HW1 3110  11.229   3.277  15.328
   39SOL    HW2 3111  11.351   3.336  15.419
   40SOL     OW 3112  10.580  -7.026  19.618
   40SOL    HW1 3113  10.541  -7.006  19.708
   40SOL    HW2 3114  10.506   1.042  19.554
   41SOL     OW 3115  12.393   1.800  13.600
   41SOL    HW1 3116  12.431   1.798  13.507
   41SOL    HW2 3117  12.321   1.732  13.609
   42SOL     OW 3118   2.844  20.185   5.669
   42SOL    HW1 3119   2.793  20.198   5.584
   42SOL    HW2 3120   2.942  20.193   5.650
   43SOL     OW 3121  -1.571   3.372  18.121
   43SOL    HW1 3122  -1.481   3.329  18.113
   43SOL    HW2 3123  -1.572  11.521  18.200
   44SOL     OW 3124  -1.369   6.600  10.560
   44SOL    HW1 3125  -1.279   6.616  10.520
   44SOL    HW2 3126  -1.394   6.678  18.706
   45SOL     OW 3127   5.475  14.502   0.157
   45SOL    HW1 3128  -2.642  14.483   0.251
   45SOL    HW2 3129   5.500  14.416   0.112
   46SOL     OW 3130  -3.225  -1.904  -9.585
   46SOL    HW1 3131  -3.203  -1.994  -9.623
   46SOL    HW2 3132   4.880  -1.834  -9.655
   47SOL     OW 3133  -0.469  -4.142   5.882
   47SOL    HW1 3134  -0.436  -4.237   5.875
   47SOL    HW2 3135  -0.393  -4.082  -2.182
   48SOL     OW 3136   9.270   9.983  -9.975
   48SOL    HW1 3137   9.287   9.916 -10.048
   48SOL    HW2 3138   9.316  10.069  -9.998
   49SOL     OW 3139  15.550  10.281  13.733
   49SOL    HW1 3140  15.459  10.321   5.643
   49SOL    HW2 3141  15.549  10.192  13.687
   50SOL     OW 3142 -13.513   8.250   5.493
   50SOL    HW1 3143 -13.499   8.284   5.400
   50SOL    HW2 3144 -13.437   8.191   5.519
   51SOL     OW 3145 -10.959  -7.343   9.107
   51SOL    HW1 3146 -10.974  -7.424   9.049
   51SOL    HW2 3147 -11.046  -7.297   9.123
   52SOL     OW 3148   1.467   9.018   3.730
   52SOL    HW1 3149   1.388   9.048   3.783
   52SOL    HW2 3150   1.479   8.919   3.739
   53SOL     OW 3151   2.686   4.118   1.632
   53SOL    HW1 3152   2.651   4.102   1.539
   53SOL    HW2 3153   2.717   4.032   1.671
   54SOL     OW 3154  -2.077   3.778  12.611
   54SOL    HW1 3155  -2.163  -4.361  12.613
   54SOL    HW2 3156  -2.084   3.860  12.667
   55SOL     OW 3157   2.148   5.208  -2.945
   55SOL    HW1 3158   2.112   5.135  -2.886
   55SOL    HW2 3159   2.214   5.262   5.195
   56SOL     OW 3160  11.474   3.228  14.723
   56SOL    HW1 3161  11.509   3.313  14.763
   56SOL    HW2 3162  11.539   3.155  14.739
   57SOL     OW 3163   8.023   2.418  12.913
   57SOL    HW1 3164   8.007   2.428  13.011
   57SOL    HW2 3165   8.002   2.324  12.885
   58SOL     OW 3166  -6.598   0.995  19.472
   58SOL    HW1 3167  -6.548   0.915  19.506
   58SOL    HW2 3168  -6.662   1.026  11.452
   59SOL     OW 3169   8.156  12.716   2.604
   59SOL    HW1 3170   8.223  12.691   2.674
   59SOL    HW2 3171   8.068  12.732   2.647
   60SOL     OW 3172  11.337   3.155  14.314
   60SOL    HW1 3173  11.318   3.235  14.371
   60SOL    HW2 3174  11.352   3.184  14.219
   61SOL     OW 3175   6.620   5.129   6.238
   61SOL    HW1 3176   6.705   5.112   6.188
   61SOL    HW2 3177   6.547   5.073   6.200
   62SOL     OW 3178   0.334   7.317  10.481
   62SOL    HW1 3179   0.293   7.378  10.550
   62SOL    HW2 3180   0.372   7.372   2.319
   63SOL     OW 3181   4.702  22.506  -8.080
   63SOL    HW1 3182   4.720  22.464  -7.992
   63SOL    HW2 3183   4.673  22.601  -8.067
   64SOL     OW 3184   1.133  -4.625  13.896
   64SOL    HW1 3185   1.102  -4.702  13.840
   64SOL    HW2 3186   1.225  -4.598  13.868
   65SOL     OW 3187   8.342   3.116  -0.689
   65SOL    HW1 3188   8.361   3.214  -8.768
   65SOL    HW2 3189   8.298   3.083  -0.605
   66SOL     OW 3190   2.095  -0.366  16.787
   66SOL    HW1 3191   2.070  -0.384  16.691
   66SOL    HW2 3192   2.103  -0.268  16.802
   67SOL     OW 3193  14.029  14.480  13.949
   67SOL    HW1 3194  14.028  14.575  13.979
   67SOL    HW2 3195  13.938  14.454  13.917
   68SOL     OW 3196  14.056  -4.906  10.046
   68SOL    HW1 3197  14.104  -4.908  10.133
   68SOL    HW2 3198  13.980  -4.841  10.051
   69SOL     OW 3199  -1.227 -18.089  11.001
   69SOL    HW1 3200  -1.292 -18.164  11.009
   69SOL    HW2 3201  -1.252 -18.031  10.923
   70SOL     OW 3202   1.106  13.623   6.168
   70SOL    HW1 3203   1.136  13.674   6.087
   70SOL    HW2 3204   1.150  13.661   6.249
   71SOL     OW 3205   7.039   9.117   5.989
   71SOL    HW1 3206  -1.090   9.026   5.995
   71SOL    HW2 3207   7.138   9.110   5.978
   72SOL     OW 3208  -7.474 -12.219  16.543
   72SOL    HW1 3209  -7.395 -12.279  16.557
   72SOL    HW2 3210  -7.485 -12.160  16.623
   73SOL     OW 3211  -2.201  15.299   0.423
   73SOL    HW1 3212  -2.295   7.216   0.458
   73SOL    HW2 3213  -2.154  15.221   0.464
   74SOL     OW 3214   4.232  10.387   4.462
   74SOL    HW1 3215   4.315  10.410   4.514
   74SOL    HW2 3216   4.256  10.376   4.366
   75SOL     OW 3217   0.807   8.528  13.287
   75SOL    HW1 3218   0.883   8.511  13.225
   75SOL    HW2 3219   0.819   8.617  13.331
   76SOL     OW 3220  -5.144   0.246  12.989
   76SOL    HW1 3221  -5.195   0.160  12.982
   76SOL    HW2 3222  -5.047   0.229  12.973
   77SOL     OW 3223  -2.524 -11.677  13.710
   77SOL    HW1 3224  -2.438 -11.698  13.664
   77SOL    HW2 3225  -2.514 -11.691  13.809
   78SOL     OW 3226   5.142  12.413  13.431
   78SOL    HW1 3227  -2.934  12.389  13.527
   78SOL    HW2 3228   5.059  12.467  13.421
   79SOL     OW 3229  -5.582  10.390  12.995
   79SOL    HW1 3230  -5.499  10.341  12.967
   79SOL    HW2 3231  -5.575  10.486  12.968
   80SOL     OW 3232   9.706  -7.160  -3.873
   80SOL    HW1 3233   9.732  -7.202  -3.785
   80SOL    HW2 3234   9.689  -7.233  -3.940
   81SOL     OW 3235   9.250  16.921   3.158
   81SOL    HW1 3236   9.289  16.877   3.239
   81SOL    HW2 3237   9.154  16.941   3.174
   82SOL     OW 3238   9.790  -4.110  -2.222
   82SOL    HW1 3239   9.871  -4.142  -2.272
   82SOL    HW2 3240   9.708  -4.136  -2.272
   83SOL     OW 3241   7.188   8.422   6.034
   83SOL    HW1 3242   7.158   8.420  14.027
   83SOL    HW2 3243  -0.823   8.360   6.046
   84SOL     OW 3244   4.064   1.072   7.096
   84SOL    HW1 3245   4.079   1.023   7.182
   84SOL    HW2 3246   4.058   1.171  -0.975
   85SOL     OW 3247  -1.850  -0.296  16.561
   85SOL    HW1 3248  -1.900  -0.373  16.601
   85SOL    HW2 3249  -1.881  -0.211   8.514
   86SOL     OW 3250  -0.558  11.734  13.140
   86SOL    HW1 3251  -0.572  11.730  13.239
   86SOL    HW2 3252  -0.523  11.646  13.108
   87SOL     OW 3253   6.342  -7.868  22.895
   87SOL    HW1 3254   6.371  -7.959  22.866
   87SOL    HW2 3255   6.422  -7.817  14.840
   88SOL     OW 3256   4.035   9.177   6.162
   88SOL    HW1 3257   4.008   9.115   6.236
   88SOL    HW2 3258   3.953   9.213   6.118
   89SOL     OW 3259  -7.509  14.498   9.480
   89SOL    HW1 3260  -7.410  14.506   9.491
   89SOL    HW2 3261  -7.544  14.425   9.537
   90SOL     OW 3262   7.247   4.397   4.006
   90SOL    HW1 3263   7.290   4.419   4.093
   90SOL    HW2 3264   7.255   4.300   3.987
   91SOL     OW 3265   2.847 -11.708   9.481
   91SOL    HW1 3266   2.898 -11.777   9.430
   91SOL    HW2 3267  -5.326 -11.748   9.518
   92SOL     OW 3268  -6.908   5.640  16.022
   92SOL    HW1 3269   1.155   5.736  16.015
   92SOL    HW2 3270  -6.930   5.593   7.849
   93SOL     OW 3271   7.203  -2.728  12.771
   93SOL    HW1 3272   7.290  -2.678  12.764
   93SOL    HW2 3273   7.220  -2.826  12.764
   94SOL     OW 3274   1.060   9.782  13.751
   94SOL    HW1 3275   0.997   9.860  13.746
   94SOL    HW2 3276   1.039   9.728  13.832
   95SOL     OW 3277   6.473  -2.930  12.848
   95SOL    HW1 3278   6.470  -3.029  12.865
   95SOL    HW2 3279  -1.578   5.205  12.928
   96SOL     OW 3280   7.934   8.408   9.946
   96SOL    HW1 3281   7.901   8.325   9.991
   96SOL    HW2 3282   7.924   8.486  10.008
   97SOL     OW 3283  15.709   6.156  -0.057
   97SOL    HW1 3284  15.682   6.104  -0.138
   97SOL    HW2 3285  15.627   6.186  -0.008
   98SOL     OW 3286  -4.208  17.951   0.127
   98SOL    HW1 3287  -4.152  17.877   8.255
   98SOL    HW2 3288  -4.199  18.033   0.183
   99SOL     OW 3289   2.071   0.547   6.083
   99SOL    HW1 3290   2.122   0.633   6.081
   99SOL    HW2 3291   2.134   0.470   6.091
  100SOL     OW 3292 -11.941  12.506  10.314
  100SOL    HW1 3293 -11.843  12.502  10.334
  100SOL    HW2 3294 -11.958  12.466  10.224
  101SOL     OW 3295  -2.099  10.510   5.968
  101SOL    HW1 3296  -2.113  10.435   6.033
  101SOL    HW2 3297  -2.169  10.506   5.897
  102SOL     OW 3298  18.767  11.733   8.149
  102SOL    HW1 3299  18.742  11.784   8.067
  102SOL    HW2 3300  18.689  11.730   8.212
  103SOL     OW 3301  -4.733  -8.146  -2.596
  103SOL    HW1 3302  -4.738  -8.200  -2.679
  103SOL    HW2 3303  -4.781  -8.059  -2.610
  104SOL     OW 3304  -0.599  -4.980   1.828
  104SOL    HW1 3305  -0.589   3.203   1.862
  104SOL    HW2 3306  -0.685  -4.987  17.954
  105SOL     OW 3307  10.266   4.686   9.385
  105SOL    HW1 3308  10.224   4.767   9.346
  105SOL    HW2 3309  10.259  12.698  -6.857
  106SOL     OW 3310   5.976  13.787   5.931
  106SOL    HW1 3311   6.069  13.786  -2.120
  106SOL    HW2 3312   5.957  13.877   5.892
  107SOL     OW 3313  -4.277   8.799  11.074
  107SOL    HW1 3314  -4.293   8.746  10.991
  107SOL    HW2 3315  -4.284   8.739  11.153
  108SOL     OW 3316   5.284   6.021  12.134
  108SOL    HW1 3317   5.374   5.977  12.135
  108SOL    HW2 3318   5.273   6.074  12.217
  109SOL     OW 3319   7.546   4.763   9.877
  109SOL    HW1 3320   7.568   4.792   9.970
  109SOL    HW2 3321   7.608   4.690   9.850
  110SOL     OW 3322  -0.730   5.737   3.069
  110SOL    HW1 3323  -0.694   5.644   3.080
  110SOL    HW2 3324  -0.673   5.786   3.003
  111SOL     OW 3325  -0.941   4.386  -1.233
  111SOL    HW1 3326  -0.896   4.474  -1.246
  111SOL    HW2 3327  -1.030   4.387  -1.278
  112SOL     OW 3328  -1.411   8.162  -4.092
  112SOL    HW1 3329  -1.339   8.093  -4.102
  112SOL    HW2 3330  -1.429   8.204  -4.181
  113SOL     OW 3331   1.422  10.898   4.759
  113SOL    HW1 3332   1.456  10.989   4.737
  113SOL    HW2 3333   1.440  10.836   4.682
  114SOL     OW 3334  -4.983  10.775   9.949
  114SOL    HW1 3335   3.061  10.746  10.033
  114SOL    HW2 3336  -5.052  10.810   9.885
  115SOL     OW 3337  -2.433   6.811   2.838
  115SOL    HW1 3338  -2.390   6.776   2.922
  115SOL    HW2 3339  -2.364   6.855   2.781
  116SOL     OW 3340   7.971   4.895  12.566
  116SOL    HW1 3341   7.875   4.914  12.587
  116SOL    HW2 3342   7.977   4.814  12.507
  117SOL     OW 3343  -1.934  -2.848  10.521
  117SOL    HW1 3344  -1.952  -2.764  10.471
  117SOL    HW2 3345  -2.020  -2.888  10.552
  118SOL     OW 3346  -8.471  -8.939 -14.052
  118SOL    HW1 3347  -8.382  -8.982 -14.067
  118SOL    HW2 3348  -8.471  -8.848 -14.093
  119SOL     OW 3349   6.570  -1.400   1.121
  119SOL    HW1 3350  14.576  -1.351   1.092
  119SOL    HW2 3351   6.552  -1.448   1.207
  120SOL     OW 3352   9.726   2.474  14.504
  120SOL    HW1 3353   9.812  10.570  14.555
  120SOL    HW2 3354   9.653   2.520  14.554
  121SOL     OW 3355  16.572   5.442  -0.429
  121SOL    HW1 3356  16.610   5.485  -0.511
  121SOL    HW2 3357  16.641   5.441  -0.357
  122SOL     OW 3358   2.270   2.854   5.326
  122SOL    HW1 3359   2.255   2.826   5.231
  122SOL    HW2 3360  -5.750   2.926   5.328
  123SOL     OW 3361  -6.389  -1.995   7.175
  123SOL    HW1 3362  -6.337  -1.913   7.152
  123SOL    HW2 3363  -6.403  -1.999   7.274
  124SOL     OW 3364   4.743  14.000  15.790
  124SOL    HW1 3365   4.711  13.909  15.765
  124SOL    HW2 3366   4.822  14.025  15.734
  125SOL     OW 3367  16.894  -6.085  23.625
  125SOL    HW1 3368  16.838  -6.143  23.684
  125SOL    HW2 3369  16.912  -6.132  23.539
  126SOL     OW 3370  12.463  -0.059  -2.078
  126SOL    HW1 3371  12.497  -0.145  -2.116
  126SOL    HW2 3372  12.407  -0.013  -2.146
  127SOL     OW 3373 -13.392   2.091   6.880
  127SOL    HW1 3374 -13.395   2.171   6.819
  127SOL    HW2 3375 -13.441   2.015   6.837
  128SOL     OW 3376  -4.170   7.984   3.165
  128SOL    HW1 3377  -4.208   8.011   3.254
  128SOL    HW2 3378  -4.179   7.885   3.154
  129SOL     OW 3379  21.701  -1.787  14.713
  129SOL    HW1 3380  21.722  -1.806  14.617
  129SOL    HW2 3381  21.697  -1.689  14.727
  130SOL     OW 3382   0.520  -3.029   7.867
  130SOL    HW1 3383   0.597  -3.043  16.017
  130SOL    HW2 3384   0.457  -2.962   7.907
  131SOL     OW 3385   2.609   7.172   1.389
  131SOL    HW1 3386   2.706   7.161   1.369
  131SOL    HW2 3387   2.560   7.200   1.306
  132SOL     OW 3388   3.480   2.275   5.353
  132SOL    HW1 3389   3.450  10.268   5.354
  132SOL    HW2 3390  -4.640   2.320   5.269
  133SOL     OW 3391   8.482  -0.763  -0.617
  133SOL    HW1 3392   8.519  -0.718  -0.535
  133SOL    HW2 3393   8.544   7.253  -0.646
  134SOL     OW 3394  -6.469 -17.188  20.263
  134SOL    HW1 3395  -6.378  -0.999  20.301
  134SOL    HW2 3396  -6.462 -17.220  20.168
  135SOL     OW 3397  -1.590   8.933   3.198
  135SOL    HW1 3398  -1.504   8.982   3.214
  135SOL    HW2 3399   6.440   8.943   3.278
  136SOL     OW 3400  -6.817  13.496  17.461
  136SOL    HW1 3401  -6.849  13.591  17.473
  136SOL    HW2 3402  -6.825  13.471  17.365
  137SOL     OW 3403   5.823  13.190  -6.902
  137SOL    HW1 3404   5.886   5.108   1.263
  137SOL    HW2 3405   5.872  21.301   1.101
  138SOL     OW 3406   8.889   0.271   4.850
  138SOL    HW1 3407   8.817   0.339   4.867
  138SOL    HW2 3408   8.966   0.290  12.998
  139SOL     OW 3409  18.628  -3.400  12.013
  139SOL    HW1 3410  18.553  -3.428  11.952
  139SOL    HW2 3411  18.715  -3.406  11.965
  140SOL     OW 3412   4.190   6.135   4.084
  140SOL    HW1 3413   4.290   6.146   4.086
  140SOL    HW2 3414   4.151  -1.925   4.171
  141SOL     OW 3415   5.675  16.461   9.775
  141SOL    HW1 3416   5.608   8.446   9.785
  141SOL    HW2 3417   5.626  16.375   9.760
  142SOL     OW 3418  -3.136   8.640  13.921
  142SOL    HW1 3419  -3.179   8.632  14.011
  142SOL    HW2 3420  -3.132   8.736   5.806
  143SOL     OW 3421   1.490   7.302   9.130
  143SOL    HW1 3422   1.422   7.376   9.134
  143SOL    HW2 3423   1.443   7.214   9.119
  144SOL     OW 3424  13.630  -5.889   3.792
  144SOL    HW1 3425  13.699  -5.857   3.727
  144SOL    HW2 3426  13.599   2.108   3.766
  145SOL     OW 3427   5.383  -3.791  -5.597
  145SOL    HW1 3428   5.327  -3.793  -5.514
  145SOL    HW2 3429   5.382  -3.881  -5.640
  146SOL     OW 3430  -4.474  10.208  -0.492
  146SOL    HW1 3431  -4.557  10.178  -0.445
  146SOL    HW2 3432  -4.499  10.262   7.516
  147SOL     OW 3433  -8.444  -6.627 -10.344
  147SOL    HW1 3434  -8.422  -6.657  -2.163
  147SOL    HW2 3435  -0.363  -6.706  -2.316
  148SOL     OW 3436   3.492  20.366  12.305
  148SOL    HW1 3437   3.521  20.456  12.274
  148SOL    HW2 3438   3.395  20.369  12.332
  149SOL     OW 3439 -14.529   4.565  18.431
  149SOL    HW1 3440 -14.571   4.632  18.492
  149SOL    HW2 3441 -14.549   4.589  18.336
  150SOL     OW 3442  -2.651 -12.483  13.566
  150SOL    HW1 3443  -2.628 -12.391  13.597
  150SOL    HW2 3444  -2.583 -12.548  13.600
  151SOL     OW 3445   5.709  10.710   3.697
  151SOL    HW1 3446   5.778  10.639   3.712
  151SOL    HW2 3447   5.674  10.741   3.786
  152SOL     OW 3448   9.381  10.159  13.952
  152SOL    HW1 3449   9.329  10.215  14.017
  152SOL    HW2 3450   9.432  10.089  14.002
  153SOL     OW 3451  -7.065  -1.294   4.447
  153SOL    HW1 3452  -7.019  -1.274   4.360
  153SOL    HW2 3453  -7.025  -1.375   4.489
  154SOL     OW 3454  -0.890   7.354   8.591
  154SOL    HW1 3455  -0.987   7.333   8.575
  154SOL    HW2 3456  -0.837   7.332   8.509
  155SOL     OW 3457  12.059  -1.914 -12.768
  155SOL    HW1 3458  12.053  -2.011 -12.744
  155SOL    HW2 3459  12.039  -1.858 -12.688
  156SOL     OW 3460  10.169  16.147   1.670
  156SOL    HW1 3461  10.100  16.215   1.692
  156SOL    HW2 3462  10.239  16.144   9.831
  157SOL     OW 3463  -5.463   5.140  11.121
  157SOL    HW1 3464  -5.384   5.086  11.090
  157SOL    HW2 3465  -5.547   5.096  11.091
  158SOL     OW 3466  -4.403  16.558   6.814
  158SOL    HW1 3467  -4.345  16.544   6.894
  158SOL    HW2 3468  -4.367  16.502   6.738
  159SOL     OW 3469   3.123   5.225  -9.064
  159SOL    HW1 3470   3.067   5.195  -8.986
  159SOL    HW2 3471   3.163   5.145  -9.109
  160SOL     OW 3472   4.577  21.889  -4.234
  160SOL    HW1 3473   4.653  21.895  -4.299
  160SOL    HW2 3474   4.599  13.852  -4.152
  161SOL     OW 3475  -5.254   2.459  -8.283
  161SOL    HW1 3476  -5.300   2.495  -8.202
  161SOL    HW2 3477  -5.321   2.424  -8.348
  162SOL     OW 3478   3.534  10.017  -7.879
  162SOL    HW1 3479   3.601   9.967  -7.934
  162SOL    HW2 3480   3.442   9.995  -7.910
  163SOL     OW 3481  -1.622   7.776  11.471
  163SOL    HW1 3482   6.476   7.855  11.531
  163SOL    HW2 3483  -1.719   7.758  11.453
  164SOL     OW 3484  13.014  15.986  -4.103
  164SOL    HW1 3485  13.036  15.897  -4.065
  164SOL    HW2 3486  13.088  16.050 -12.172
  165SOL     OW 3487   5.377  -1.820  16.587
  165SOL    HW1 3488   5.467  -1.864  16.591
  165SOL    HW2 3489  13.402  -1.871  16.644
  166SOL     OW 3490   4.937   5.481 -11.309
  166SOL    HW1 3491   4.900   5.399   4.824
  166SOL    HW2 3492   5.005   5.455 -11.241
  167SOL     OW 3493  -0.390  15.091  -1.987
  167SOL    HW1 3494  -0.455  15.065  -1.916
  167SOL    HW2 3495  -0.414  15.045  -2.073
  168SOL     OW 3496   6.601  -4.978  -0.098
  168SOL    HW1 3497   6.544  -5.049  -0.055
  168SOL    HW2 3498   6.687  -5.019  -0.127
  169SOL     OW 3499  13.638   6.697  14.455
  169SOL    HW1 3500   5.608   6.618  14.471
  169SOL    HW2 3501  13.619   6.704  14.357
  170SOL     OW 3502   1.563  11.165  16.720
  170SOL    HW1 3503   1.627  11.229  16.678
  170SOL    HW2 3504   1.585  11.072  16.691
  171SOL     OW 3505  -7.582   0.103  17.636
  171SOL    HW1 3506  -7.601   0.110  17.538
  171SOL    HW2 3507  -7.586   0.194  17.678
  172SOL     OW 3508   7.961   4.683   7.179
  172SOL    HW1 3509   7.872   4.719   7.209
  172SOL    HW2 3510   8.008   4.642   7.256
  173SOL     OW 3511   6.906   7.291   3.743
  173SOL    HW1 3512   6.825   7.267   3.690
  173SOL    HW2 3513   6.959   7.208   3.761
  174SOL     OW 3514 -12.470  14.801 -11.744
  174SOL    HW1 3515 -12.463  14.706 -11.716
  174SOL    HW2 3516 -12.452  14.861 -11.666
  175SOL     OW 3517   6.580   8.866   6.520
  175SOL    HW1 3518   6.601   8.769   6.520
  175SOL    HW2 3519   6.568   8.898   6.426
  176SOL     OW 3520  -8.590   1.680  14.589
  176SOL    HW1 3521  -8.671   1.669  14.532
  176SOL    HW2 3522  -8.611   1.736  14.668
  177SOL     OW 3523  -9.781   6.988  -1.992
  177SOL    HW1 3524  -9.831   7.070  -1.967
  177SOL    HW2 3525  -9.705   7.013  -2.053
  178SOL     OW 3526   5.972  10.572   3.612
  178SOL    HW1 3527   6.020  10.605   3.693
  178SOL    HW2 3528   6.021  10.600   3.530
  179SOL     OW 3529  -2.943  -2.490   4.725
  179SOL    HW1 3530  -3.023  -2.524   4.775
  179SOL    HW2 3531  -2.860  -2.507   4.778
  180SOL     OW 3532  -4.567  -1.715  20.790
  180SOL    HW1 3533  -4.470  -1.699  20.805
  180SOL    HW2 3534  -4.584  -1.733  20.693
  181SOL     OW 3535  -0.963   7.917  16.537
  181SOL    HW1 3536  -1.049   7.867  16.531
  181SOL    HW2 3537  -0.971   7.990  16.605
  182SOL     OW 3538  10.955  -9.833   3.460
  182SOL    HW1 3539  11.020  -9.766   3.495
  182SOL    HW2 3540  10.970  -9.846   3.362
  183SOL     OW 3541   7.394  -3.467  -5.621
  183SOL    HW1 3542   7.319  -3.445  -5.683
  183SOL    HW2 3543  15.453  -3.453  -5.526
  184SOL     OW 3544   3.644   1.144 -13.074
  184SOL    HW1 3545   3.690   1.223 -13.116
  184SOL    HW2 3546   3.605   1.086 -13.146
  185SOL     OW 3547  -4.557   1.688   0.653
  185SOL    HW1 3548  11.695   1.713   0.591
  185SOL    HW2 3549   3.477   1.615   0.613
  186SOL     OW 3550  -0.611  -1.619  15.447
  186SOL    HW1 3551  -0.693  -1.624  15.504
  186SOL    HW2 3552  -0.625  -1.676  15.366
  187SOL     OW 3553  13.066   6.518  16.448
  187SOL    HW1 3554  13.009   6.439  16.423
  187SOL    HW2 3555  13.140  14.616  16.382
  188SOL     OW 3556  -2.977  -6.567  17.270
  188SOL    HW1 3557  -3.044  -6.522  17.211
  188SOL    HW2 3558  -2.974  -6.520  25.447
  189SOL     OW 3559  -4.174  20.422  26.695
  189SOL    HW1 3560  -4.201  20.397  26.602
  189SOL    HW2 3561  -4.202  20.516  26.714
  190SOL     OW 3562  -0.380   5.390  10.614
  190SOL    HW1 3563  -0.441   5.342  10.677
  190SOL    HW2 3564  -0.345  13.414  10.546
  191SOL     OW 3565  10.808 -10.540  -8.207
  191SOL    HW1 3566  10.907 -10.536  -8.221
  191SOL    HW2 3567  10.788 -10.541  -8.109
  192SOL     OW 3568   7.831   3.467   5.031
  192SOL    HW1 3569   7.895   3.450   4.956
  192SOL    HW2 3570   7.740   3.436   5.005
  193SOL     OW 3571   4.550  -2.317   4.138
  193SOL    HW1 3572   4.472   5.709   4.135
  193SOL    HW2 3573  -3.472  -2.350  12.292
  194SOL     OW 3574   6.323   3.851  14.826
  194SOL    HW1 3575   6.234   3.819  14.859
  194SOL    HW2 3576   6.328   3.950  14.835
  195SOL     OW 3577  -9.871  18.840  15.552
  195SOL    HW1 3578  -9.923  18.770  15.600
  195SOL    HW2 3579  -9.799  18.796  15.498
  196SOL     OW 3580   1.072 -10.596  19.809
  196SOL    HW1 3581   1.092 -10.606  19.906
  196SOL    HW2 3582   0.983 -10.637  19.789
  197SOL     OW 3583 -10.845  -1.483   3.328
  197SOL    HW1 3584 -10.933  -1.530   3.325
  197SOL    HW2 3585 -10.788  -1.515   3.252
  198SOL     OW 3586   0.809  -2.987   1.969
  198SOL    HW1 3587   0.835  -3.034   2.054
  198SOL    HW2 3588   0.890  -2.969   1.914
  199SOL     OW 3589   7.948   0.854  -1.157
  199SOL    HW1 3590   7.896   0.850  -1.071
  199SOL    HW2 3591  -0.160   0.772  -1.211
  200SOL     OW 3592  12.275  10.839   7.472
  200SOL    HW1 3593  12.367  10.819   7.440
  200SOL    HW2 3594  12.279  10.873   7.566
  201SOL     OW 3595   7.619  -1.943  16.482
  201SOL    HW1 3596   7.554   6.083   8.435
  201SOL    HW2 3597   7.697   6.095  16.444
  202SOL     OW 3598   4.911   1.938  34.248
  202SOL    HW1 3599   4.892   1.841  34.263
  202SOL    HW2 3600   4.867   1.967  34.162
  203SOL     OW 3601  -3.191   3.474   8.582
  203SOL    HW1 3602  -3.145   3.529   0.423
  203SOL    HW2 3603  -3.155   3.380   8.580
  204SOL     OW 3604   4.038   9.185   1.207
  204SOL    HW1 3605   3.975   9.260   1.189
  204SOL    HW2 3606  12.078   9.109   1.249
  205SOL     OW 3607 -11.227   5.427  10.255
  205SOL    HW1 3608 -11.256   5.501  10.315
  205SOL    HW2 3609 -11.207   5.345  10.310
  206SOL     OW 3610   4.651  -1.515  22.356
  206SOL    HW1 3611   4.740  -1.476  22.331
  206SOL    HW2 3612   4.579  -1.470  22.305
  207SOL     OW 3613  -1.455   6.022  10.957
  207SOL    HW1 3614  -1.450   6.080   2.787
  207SOL    HW2 3615  -1.528   5.955   2.858
  208SOL     OW 3616 -13.212   7.903  14.399
  208SOL    HW1 3617 -13.253   7.917  14.490
  208SOL    HW2 3618 -13.173   7.812  14.394
  209SOL     OW 3619  10.621   0.069   4.543
  209SOL    HW1 3620  10.647   8.234   4.603
  209SOL    HW2 3621  10.692   0.055   4.474
  210SOL     OW 3622   3.264   6.664  -7.134
  210SOL    HW1 3623   3.309   6.745  -7.097
  210SOL    HW2 3624   3.231   6.607  -7.059
  211SOL     OW 3625   1.459  -1.250   9.288
  211SOL    HW1 3626   1.508  -1.163   9.280
  211SOL    HW2 3627   1.362  -1.233   9.307
  212SOL     OW 3628  -4.406   9.053  16.113
  212SOL    HW1 3629   3.731   9.000  24.272
  212SOL    HW2 3630  -4.419   9.147  16.145
  213SOL     OW 3631  11.099  -2.364  -5.675
  213SOL    HW1 3632  11.102  -2.268  -5.649
  213SOL    HW2 3633  11.033  -2.377  -5.749
  214SOL     OW 3634  -4.218  17.026  26.703
  214SOL    HW1 3635   3.958   8.984  26.717
  214SOL    HW2 3636  -4.279   8.995  26.649
  215SOL     OW 3637  11.834   6.880   4.652
  215SOL    HW1 3638  11.786   6.965   4.627
  215SOL    HW2 3639  11.786   6.837   4.729
  216SOL     OW 3640  -5.996  11.351  13.705
  216SOL    HW1 3641  -5.981  11.331  13.802
  216SOL    HW2 3642  -6.004  11.450  13.692
  217SOL     OW 3643  -5.928   5.702  -0.491
  217SOL    HW1 3644  -5.918   5.695  -0.590
  217SOL    HW2 3645  -5.860   5.643  -0.447
  218SOL     OW 3646  -6.906  12.921  14.590
  218SOL    HW1 3647  -6.817  12.942  14.628
  218SOL    HW2 3648  -6.897  12.901  14.492
  219SOL     OW 3649   4.792  15.507  11.349
  219SOL    HW1 3650   4.816   7.502  11.300
  219SOL    HW2 3651   4.874  15.466  11.389
  220SOL     OW 3652   0.553   5.738  14.806
  220SOL    HW1 3653   0.631   5.796  14.827
  220SOL    HW2 3654   0.549   5.662  14.871
  221SOL     OW 3655   9.888  13.507  14.320
  221SOL    HW1 3656   9.845  13.422  14.291
  221SOL    HW2 3657   9.972  13.487  14.371
  222SOL     OW 3658  -9.091   2.025  -1.226
  222SOL    HW1 3659  -9.094   2.084  -1.146
  222SOL    HW2 3660  -8.999   2.026  -1.265
  223SOL     OW 3661  11.173   6.808  11.889
  223SOL    HW1 3662  11.264   6.811  11.848
  223SOL    HW2 3663  11.179   6.837  11.985
  224SOL     OW 3664   3.559   9.573   1.949
  224SOL    HW1 3665   3.467   9.575   1.910
  224SOL    HW2 3666  -4.525   9.502   2.020
  225SOL     OW 3667   0.217   2.465  15.476
  225SOL    HW1 3668   0.179   2.484  15.385
  225SOL    HW2 3669   0.313   2.438  15.467
  226SOL     OW 3670  11.757  10.096   8.652
  226SOL    HW1 3671  11.817  18.114   8.613
  226SOL    HW2 3672  11.718  10.064   8.738
  227SOL     OW 3673  -0.097  -3.223   9.734
  227SOL    HW1 3674  -8.120  -3.285   9.692
  227SOL    HW2 3675  -8.208  -3.149   9.670
  228SOL     OW 3676  -0.149  13.217  -7.453
  228SOL    HW1 3677  -0.219  13.225  -7.383
  228SOL    HW2 3678  -0.158  13.292  -7.518
  229SOL     OW 3679  -5.861   4.420  11.166
  229SOL    HW1 3680  -5.909   4.333   3.067
  229SOL    HW2 3681  -5.926   4.495   3.069
  230SOL     OW 3682 -14.053   5.400   4.144
  230SOL    HW1 3683 -14.128   5.466   4.134
  230SOL    HW2 3684 -13.984   5.417   4.074
  231SOL     OW 3685  13.804  -5.130  -2.574
  231SOL    HW1 3686  13.735  -5.058  -2.585
  231SOL    HW2 3687  13.806  -5.161  -2.479
  232SOL     OW 3688  -1.995   1.858  -1.368
  232SOL    HW1 3689  -2.084   1.897  -1.392
  232SOL    HW2 3690  -1.946   1.920  -1.308
  233SOL     OW 3691   6.991   5.793   5.984
  233SOL    HW1 3692   6.979   5.875   5.927
  233SOL    HW2 3693   7.043   5.817   6.066
  234SOL     OW 3694   4.642   9.544 -10.394
  234SOL    HW1 3695   4.712   9.616 -10.394
  234SOL    HW2 3696   4.607   9.533 -10.488
  235SOL     OW 3697 -16.223   3.591   4.663
  235SOL    HW1 3698 -16.322   3.606   4.659
  235SOL    HW2 3699 -16.189   3.571   4.572
  236SOL     OW 3700  -1.967  15.768  10.189
  236SOL    HW1 3701 -10.133  15.819  10.227
  236SOL    HW2 3702  -1.986  15.744  10.094
  237SOL     OW 3703 -11.566   5.155   6.833
  237SOL    HW1 3704 -11.490   5.120   6.888
  237SOL    HW2 3705 -11.566   5.255   6.836
  238SOL     OW 3706  -2.091  22.774  10.130
  238SOL    HW1 3707   5.962  22.731  10.213
  238SOL    HW2 3708   5.953  22.735  10.050
  239SOL     OW 3709  -4.509   1.661   2.416
  239SOL    HW1 3710 -12.574   1.661   2.319
  239SOL    HW2 3711 -12.695   1.644   2.427
  240SOL     OW 3712   5.501   0.079  10.284
  240SOL    HW1 3713   5.522   0.154  10.346
  240SOL    HW2 3714   5.585   0.033  10.256
  241SOL     OW 3715  -1.687  -3.762   9.148
  241SOL    HW1 3716  -1.602  -3.797   1.019
  241SOL    HW2 3717  -1.730  -3.698   9.083
  242SOL     OW 3718  -4.525  -6.402  10.224
  242SOL    HW1 3719 -12.593 -14.397  10.193
  242SOL    HW2 3720   3.572   1.623  10.148
  243SOL     OW 3721   1.521  11.121  -1.895
  243SOL    HW1 3722   1.423  19.231  -1.897
  243SOL    HW2 3723   1.573  19.294  -1.879
  244SOL     OW 3724   0.814   1.105   3.271
  244SOL    HW1 3725   0.772   1.102   3.180
  244SOL    HW2 3726   0.838   1.199   3.294
  245SOL     OW 3727  -0.390 -11.557  -8.226
  245SOL    HW1 3728  -0.472 -11.505  -8.200
  245SOL    HW2 3729  -0.374 -11.630  -8.159
  246SOL     OW 3730   7.486   5.641   7.534
  246SOL    HW1 3731   7.439   5.559   7.502
  246SOL    HW2 3732  -0.561   5.624  15.711
  247SOL     OW 3733  -4.347   5.238  15.716
  247SOL    HW1 3734  -4.386   5.287  15.794
  247SOL    HW2 3735  -4.249   5.255  15.711
  248SOL     OW 3736  -1.285  12.861  12.334
  248SOL    HW1 3737  -1.370  12.808  12.329
  248SOL    HW2 3738  -1.259  12.891  12.243
  249SOL     OW 3739 -10.352   0.996  11.923
  249SOL    HW1 3740 -10.254   0.978  11.924
  249SOL    HW2 3741 -10.374   1.054  11.844
  250SOL     OW 3742   5.471   0.859   3.671
  250SOL    HW1 3743   5.441   0.914   3.749
  250SOL    HW2 3744   5.547   0.800   3.698
  251SOL     OW 3745  -1.161   7.043  -7.341
  251SOL    HW1 3746  -1.188   7.057  -7.246
  251SOL    HW2 3747  -1.106   6.960  -7.349
  252SOL     OW 3748  -3.267  -2.623   1.401
  252SOL    HW1 3749  -3.263  -2.674   1.488
  252SOL    HW2 3750  -3.363  -2.609   1.375
  253SOL     OW 3751  -0.543   0.044  10.948
  253SOL    HW1 3752  -0.632   0.062  10.906
  253SOL    HW2 3753  -0.536   0.093  11.034
  254SOL     OW 3754  16.808   0.878   2.314
  254SOL    HW1 3755  16.874   0.826   2.260
  254SOL    HW2 3756  16.731   0.904   2.255
  255SOL     OW 3757   7.695   0.642  -3.741
  255SOL    HW1 3758  -0.323   0.701  -3.702
  255SOL    HW2 3759   7.711   0.631  -3.839
  256SOL     OW 3760  14.987   3.595   9.227
  256SOL    HW1 3761  14.954   3.689   9.237
  256SOL    HW2 3762  15.085   3.591   9.249
  257SOL     OW 3763   9.568  -1.465   4.783
  257SOL    HW1 3764   9.575  -1.474   4.683
  257SOL    HW2 3765   9.659  -1.477   4.823
  258SOL     OW 3766   3.531   7.311   3.887
  258SOL    HW1 3767   3.523   7.230   3.829
  258SOL    HW2 3768   3.625   7.319   3.920
  259SOL     OW 3769  -6.537  -6.817  -2.916
  259SOL    HW1 3770   1.618   1.294  -2.987
  259SOL    HW2 3771  -6.613  -6.869  -2.956
  260SOL     OW 3772  10.707  -2.268  -2.658
  260SOL    HW1 3773  10.771  -2.299  -2.728
  260SOL    HW2 3774  10.636  -2.212  -2.700
  261SOL     OW 3775 -12.807   8.011   3.155
  261SOL    HW1 3776 -12.734   8.049   3.213
  261SOL    HW2 3777 -12.811   8.063   3.070
  262SOL     OW 3778   8.637   0.575   5.603
  262SOL    HW1 3779   8.663   0.672   5.605
  262SOL    HW2 3780   8.679   0.528   5.681
  263SOL     OW 3781   6.700   5.648  -0.834
  263SOL    HW1 3782   6.644   5.643  -0.917
  263SOL    HW2 3783  -1.328   5.569  -0.831
  264SOL     OW 3784  -4.739   8.860 -21.218
  264SOL    HW1 3785  -4.739   8.805 -21.135
  264SOL    HW2 3786  -4.751   8.957 -21.194
  265SOL     OW 3787   1.990  -7.012  15.883
  265SOL    HW1 3788   1.999  -6.927  15.935
  265SOL    HW2 3789   1.964  -7.086   7.856
  266SOL     OW 3790  -0.185   0.607  -1.511
  266SOL    HW1 3791  -0.223   0.699  -1.497
  266SOL    HW2 3792  -0.233   0.563  -1.587
  267SOL     OW 3793   9.708  10.332  12.646
  267SOL    HW1 3794   1.628  18.516  12.675
  267SOL    HW2 3795   9.616  10.317  12.609
  268SOL     OW 3796  -1.930  16.526  -1.951
  268SOL    HW1 3797  -1.997  16.517  -2.025
  268SOL    HW2 3798  -1.887  16.438  -1.933
  269SOL     OW 3799   9.173   6.106  12.256
  269SOL    HW1 3800   9.236   6.051  12.311
  269SOL    HW2 3801   9.080   6.092  12.287
  270SOL     OW 3802   6.199   4.550   1.613
  270SOL    HW1 3803   6.295   4.539   1.589
  270SOL    HW2 3804   6.149  -3.500   9.625
  271SOL     OW 3805   0.030   2.606  15.612
  271SOL    HW1 3806   0.109   2.652  15.652
  271SOL    HW2 3807   0.053   2.513  15.587
  272SOL     OW 3808   8.319   6.970  12.570
  272SOL    HW1 3809   8.295   6.904  12.641
  272SOL    HW2 3810   8.411   7.006  12.588
  273SOL     OW 3811   3.246   0.196  21.687
  273SOL    HW1 3812   3.337   0.235  21.697
  273SOL    HW2 3813   3.184   0.263  21.647
  274SOL     OW 3814  19.512  -1.804  -3.062
  274SOL    HW1 3815  19.453  -1.731  -3.097
  274SOL    HW2 3816  19.608  -1.774  -3.064
  275SOL     OW 3817  18.636  -3.833  -5.075
  275SOL    HW1 3818  18.565  -3.851  -5.143
  275SOL    HW2 3819  18.699  -3.910  -5.072
  276SOL     OW 3820  10.774   0.663   5.341
  276SOL    HW1 3821  10.853   0.603   5.324
  276SOL    HW2 3822  10.800   0.734   5.406
  277SOL     OW 3823   4.455  14.761  -2.280
  277SOL    HW1 3824   4.448  14.837  -2.216
  277SOL    HW2 3825   4.546  14.761  -2.321
  278SOL     OW 3826   1.141   8.467  11.140
  278SOL    HW1 3827  -7.031   8.457  11.085
  278SOL    HW2 3828   1.204   8.530  11.094
  279SOL     OW 3829  -2.661  -1.550   3.073
  279SOL    HW1 3830  -2.755   6.571   3.061
  279SOL    HW2 3831  -2.655  -1.647   3.050
  280SOL     OW 3832   9.523  -6.803  13.760
  280SOL    HW1 3833   9.465  -6.721  13.762
  280SOL    HW2 3834   9.483  -6.871  13.700
  281SOL     OW 3835  -0.107   7.797  16.427
  281SOL    HW1 3836  -0.036   7.727  16.429
  281SOL    HW2 3837  -0.065   7.887  16.420
  282SOL     OW 3838  16.980   7.303  11.168
  282SOL    HW1 3839  16.890   7.338  11.141
  282SOL    HW2 3840  16.985  -0.794  11.268
  283SOL     OW 3841   8.100   2.007  -2.065
  283SOL    HW1 3842   8.140   2.074  -2.003
  283SOL    HW2 3843   8.001   2.022  -2.070
  284SOL     OW 3844  -0.001   7.076   0.788
  284SOL    HW1 3845   0.087  -1.007   0.740
  284SOL    HW2 3846  -0.004   6.992  -7.246
  285SOL     OW 3847   0.330  11.853  16.839
  285SOL    HW1 3848   0.401  11.881  16.904
  285SOL    HW2 3849   0.252  11.815  16.888
  286SOL     OW 3850   9.587  -0.148   4.121
  286SOL    HW1 3851   9.546  -0.220   4.065
  286SOL    HW2 3852   9.545  -0.148   4.212
  287SOL     OW 3853   7.657   7.990  -0.714
  287SOL    HW1 3854   7.670   7.953  -0.622
  287SOL    HW2 3855   7.574   8.046  -0.716
  288SOL     OW 3856  20.525   8.563  10.504
  288SOL    HW1 3857  20.600  16.702  10.546
  288SOL    HW2 3858  20.557  16.603  10.423
  289SOL     OW 3859   7.223  -3.733  14.149
  289SOL    HW1 3860   7.255  -3.653  14.200
  289SOL    HW2 3861   7.255  -3.727  14.055
  290SOL     OW 3862  -5.485  12.244   3.377
  290SOL    HW1 3863   2.513  12.277   3.351
  290SOL    HW2 3864  -5.440  12.203   3.297
  291SOL     OW 3865   2.520  12.108  -8.234
  291SOL    HW1 3866   2.421  20.211  -8.224
  291SOL    HW2 3867   2.537  20.109  -8.277
  292SOL     OW 3868   3.787   5.903  11.086
  292SOL    HW1 3869   3.711   5.964  11.064
  292SOL    HW2 3870   3.784   5.880  11.183
  293SOL     OW 3871  -0.842   2.447  12.609
  293SOL    HW1 3872  -0.939   2.426  12.621
  293SOL    HW2 3873  -0.787   2.370  12.639
  294SOL     OW 3874   2.381   1.337  -4.398
  294SOL    HW1 3875   2.339   1.247  -4.407
  294SOL    HW2 3876   2.420   1.347  -4.307
  295SOL     OW 3877  -3.891  11.808  -7.458
  295SOL    HW1 3878  -3.828  11.826  -7.533
  295SOL    HW2 3879  -3.841  11.769  -7.381
  296SOL     OW 3880   0.824   1.293   3.717
  296SOL    HW1 3881   0.913   1.303  -4.416
  296SOL    HW2 3882   0.753   9.422  -4.429
  297SOL     OW 3883   6.210   4.532   3.416
  297SOL    HW1 3884   6.116   4.498   3.407
  297SOL    HW2 3885   6.211   4.631   3.396
  298SOL     OW 3886  -6.661  -0.980   0.363
  298SOL    HW1 3887  -6.659  -1.037   0.282
  298SOL    HW2 3888  -6.571  -0.939   0.378
  299SOL     OW 3889   0.141   2.163  -0.838
  299SOL    HW1 3890   0.061   2.188  -0.783
  299SOL    HW2 3891   0.154   2.064  -0.834
  300SOL     OW 3892  -8.250 -18.211  -0.962
  300SOL    HW1 3893  -8.162 -18.221  -0.916
  300SOL    HW2 3894  -8.290 -18.122  -0.939
  301SOL     OW 3895  -5.233  12.753   5.277
  301SOL    HW1 3896  -5.223   4.630   5.371
  301SOL    HW2 3897  -5.193  12.844   5.271
  302SOL     OW 3898   2.696   2.614   7.031
  302SOL    HW1 3899   2.791   2.617  15.150
  302SOL    HW2 3900   2.659   2.707   7.028
  303SOL     OW 3901   4.598  12.220   2.970
  303SOL    HW1 3902   4.648  20.393   2.990
  303SOL    HW2 3903   4.646  12.142   3.012
  304SOL     OW 3904   5.998   5.283   3.238
  304SOL    HW1 3905  14.137   5.276   3.325
  304SOL    HW2 3906   5.935   5.207  11.318
  305SOL     OW 3907   2.496  -4.915   5.013
  305SOL    HW1 3908  10.561  -4.952  -3.166
  305SOL    HW2 3909   2.562  -4.977   5.057
  306SOL     OW 3910   6.841   3.747   8.735
  306SOL    HW1 3911   6.765   3.784   8.681
  306SOL    HW2 3912   6.927   3.761   0.597
  307SOL     OW 3913 -13.662   7.766  12.726
  307SOL    HW1 3914 -13.751   7.807  12.709
  307SOL    HW2 3915 -13.593   7.838  12.730
  308SOL     OW 3916  -3.948  20.866  10.665
  308SOL    HW1 3917   4.154  20.885  10.567
  308SOL    HW2 3918   4.231  20.854   2.620
  309SOL     OW 3919  -5.195  -0.605  11.695
  309SOL    HW1 3920  -5.250  -0.668  11.749
  309SOL    HW2 3921  -5.225  -0.511  11.713
  310SOL     OW 3922  -3.006  11.571   4.070
  310SOL    HW1 3923  -3.068  11.618  12.221
  310SOL    HW2 3924  -3.006  11.619   3.982
  311SOL     OW 3925   5.339   2.298  11.346
  311SOL    HW1 3926   5.268   2.338  11.404
  311SOL    HW2 3927   5.311   2.208  11.315
  312SOL     OW 3928 -13.496   1.788  15.851
  312SOL    HW1 3929 -13.522   1.882  15.830
  312SOL    HW2 3930  -5.385   1.780  15.948
  313SOL     OW 3931  10.760  14.971  18.654
  313SOL    HW1 3932  10.732  14.954  18.748
  313SOL    HW2 3933  10.785  14.885  18.610
  314SOL     OW 3934   3.666   6.308   3.621
  314SOL    HW1 3935   3.642  -1.698   3.671
  314SOL    HW2 3936   3.765  -1.795   3.625
  315SOL     OW 3937 -16.331  15.435   9.901
  315SOL    HW1 3938 -16.344  15.341   9.932
  315SOL    HW2 3939 -16.236  15.447   9.871
  316SOL     OW 3940  -9.010  11.148   6.081
  316SOL    HW1 3941  -8.979  11.144   6.175
  316SOL    HW2 3942  -8.932  11.154   6.020
  317SOL     OW 3943  13.362  -0.960  11.394
  317SOL    HW1 3944  21.462  -1.059  11.380
  317SOL    HW2 3945  13.325  -0.920  11.310
  318SOL     OW 3946 -12.579  10.075  25.101
  318SOL    HW1 3947 -12.542  10.057  25.192
  318SOL    HW2 3948 -12.659  10.134   8.931
  319SOL     OW 3949   9.434   4.555  -3.219
  319SOL    HW1 3950  17.507   4.466  -3.176
  319SOL    HW2 3951   9.352   4.583  -3.269
  320SOL     OW 3952  -8.831 -17.443  -1.738
  320SOL    HW1 3953  -8.843 -17.375  -1.665
  320SOL    HW2 3954  -8.738 -17.479  -1.735
  321SOL     OW 3955  -1.989   9.842   7.279
  321SOL    HW1 3956  -2.026   9.882   7.363
  321SOL    HW2 3957  -1.901   9.799   7.299
  322SOL     OW 3958   5.132  13.708  11.993
  322SOL    HW1 3959   5.204  13.703  11.923
  322SOL    HW2 3960  13.199  13.615  12.024
  323SOL     OW 3961  13.059  -4.767  -2.749
  323SOL    HW1 3962  13.051  -4.814   5.428
  323SOL    HW2 3963   4.898  -4.799  -2.811
  324SOL     OW 3964  -5.077   2.785  -3.336
  324SOL    HW1 3965  -4.998   2.784  -3.397
  324SOL    HW2 3966  -5.131   2.868   4.736
  325SOL     OW 3967  19.342  -8.515   7.356
  325SOL    HW1 3968  11.198  -8.544   7.434
  325SOL    HW2 3969  19.424  -8.572   7.351
  326SOL     OW 3970   0.130   9.640  -2.292
  326SOL    HW1 3971   0.221   9.607  -2.267
  326SOL    HW2 3972   0.097   9.703   5.868
  327SOL     OW 3973  -2.703   6.701  10.905
  327SOL    HW1 3974  -2.609   6.734   2.811
  327SOL    HW2 3975  -2.703   6.601   2.810
  328SOL     OW 3976  -1.663  -8.069   1.515
  328SOL    HW1 3977  -1.692  -8.023   1.431
  328SOL    HW2 3978  -1.683  -8.167   9.598
  329SOL     OW 3979 -11.042  -1.496  14.891
  329SOL    HW1 3980 -10.995  -1.551   6.733
  329SOL    HW2 3981  -3.025  -1.551  14.934
  330SOL     OW 3982  19.353  -6.300 -11.542
  330SOL    HW1 3983  19.365  -6.302  -3.553
  330SOL    HW2 3984  19.389  -6.214 -11.506
  331SOL     OW 3985  -0.597   6.352  -5.023
  331SOL    HW1 3986  -0.511   6.318  -5.062
  331SOL    HW2 3987  -0.609   6.314   3.158
  332SOL     OW 3988  -1.485  -8.651  -2.243
  332SOL    HW1 3989  -1.461  -8.643  -2.146
  332SOL    HW2 3990  -1.553  -8.582  -2.267
  333SOL     OW 3991   5.713   9.188  10.452
  333SOL    HW1 3992   5.754   9.098  10.438
  333SOL    HW2 3993   5.774   9.258  10.415
  334SOL     OW 3994  11.687   2.911  -1.613
  334SOL    HW1 3995  11.662   2.986  -1.674
  334SOL    HW2 3996   3.575   2.935  -1.519
  335SOL     OW 3997  -0.585   5.425  14.585
  335SOL    HW1 3998  -0.535   5.371   6.429
  335SOL    HW2 3999  -0.542  13.603  14.594
  336SOL     OW 4000   6.609  10.253  -1.132
  336SOL    HW1 4001   6.620  10.182   7.027
  336SOL    HW2 4002   6.679  10.241  -1.203
  337SOL     OW 4003  -5.994   7.956   3.570
  337SOL    HW1 4004  -5.992   7.857   3.585
  337SOL    HW2 4005  -6.010   7.974   3.473
  338SOL     OW 4006  10.089  -3.353   7.130
  338SOL    HW1 4007  10.035  -3.427   7.090
  338SOL    HW2 4008  10.107  -3.374   7.226
  339SOL     OW 4009  -2.726  13.049  11.209
  339SOL    HW1 4010  -2.746  12.974  11.146
  339SOL    HW2 4011  -2.809   4.985  11.260
  340SOL     OW 4012  -5.526  -0.790  -4.696
  340SOL    HW1 4013   2.480  -0.738  -4.718
  340SOL    HW2 4014   2.538  -0.873  -4.647
  341SOL     OW 4015   8.724   0.413  17.655
  341SOL    HW1 4016   8.734   0.448  17.748
  341SOL    HW2 4017   8.627   0.411  17.630
  342SOL     OW 4018  -9.278  21.446  10.193
  342SOL    HW1 4019  -9.352  21.441  10.261
  342SOL    HW2 4020  -9.283  21.367  10.133
  343SOL     OW 4021   2.106   5.470  11.493
  343SOL    HW1 4022   2.073   5.538  11.558
  343SOL    HW2 4023   2.151   5.396  11.543
  344SOL     OW 4024  -5.270  31.234  -0.073
  344SOL    HW1 4025  -5.184  31.203  -0.031
  344SOL    HW2 4026  -5.254  31.253  -0.170
  345SOL     OW 4027   8.602  -2.182  10.543
  345SOL    HW1 4028   8.543  -2.118  10.593
  345SOL    HW2 4029   8.578  -2.276  10.567
  346SOL     OW 4030   0.186   8.741   5.649
  346SOL    HW1 4031   0.110   8.779   5.702
  346SOL    HW2 4032   0.273   0.680   5.691
  347SOL     OW 4033   4.505  15.298   0.978
  347SOL    HW1 4034   4.406  15.306   0.985
  347SOL    HW2 4035   4.548  15.372   1.029
  348SOL     OW 4036 -10.149  11.297   6.275
  348SOL    HW1 4037 -10.144  11.242   6.191
  348SOL    HW2 4038 -10.105  11.247   6.350
  349SOL     OW 4039  10.700   4.147   1.335
  349SOL    HW1 4040  10.686   4.234   1.384
  349SOL    HW2 4041  10.795   4.119   1.345
  350SOL     OW 4042  -4.234   6.973  13.186
  350SOL    HW1 4043  -4.332   6.990  13.178
  350SOL    HW2 4044 -12.273   7.022  13.115
  351SOL     OW 4045   9.692   3.840  18.842
  351SOL    HW1 4046   9.727   3.930  18.819
  351SOL    HW2 4047   9.693   3.828  18.941
  352SOL     OW 4048  24.286  -7.287   9.540
  352SOL    HW1 4049  16.292  -7.255  17.625
  352SOL    HW2 4050  24.266  -7.323   9.631
  353SOL     OW 4051  -4.655   7.302   1.558
  353SOL    HW1 4052  -4.589   7.252   1.614
  353SOL    HW2 4053  -4.607   7.361   1.494
  354SOL     OW 4054   4.656   3.431   2.985
  354SOL    HW1 4055   4.669   3.529   2.969
  354SOL    HW2 4056   4.744   3.386   2.990
  355SOL     OW 4057  12.492   7.593  17.372
  355SOL    HW1 4058  12.445   7.656  17.310
  355SOL    HW2 4059  12.522   7.642  17.454
  356SOL     OW 4060   4.319   1.266  -3.129
  356SOL    HW1 4061  -3.858   1.220  -3.140
  356SOL    HW2 4062   4.386   1.222   4.900
  357SOL     OW 4063  11.428   3.819  -0.095
  357SOL    HW1 4064  11.341   3.810  -0.046
  357SOL    HW2 4065  11.458   3.914  -0.093
  358SOL     OW 4066   2.186   6.365   6.117
  358SOL    HW1 4067   2.218   6.288   6.172
  358SOL    HW2 4068   2.141   6.331   6.035
  359SOL     OW 4069   0.004  -1.554  12.477
  359SOL    HW1 4070   0.065  -1.555  12.556
  359SOL    HW2 4071  -0.084  -1.514  12.504
  360SOL     OW 4072   2.548  -7.383  11.796
  360SOL    HW1 4073   2.574  -7.423  11.884
  360SOL    HW2 4074   2.615  -7.313  11.770
  361SOL     OW 4075   3.091  -1.288   3.206
  361SOL    HW1 4076   3.181  -1.279   3.250
  361SOL    HW2 4077   3.095  -1.363   3.139
  362SOL     OW 4078  -3.920  -6.641   2.958
  362SOL    HW1 4079  -4.012  -6.606   2.974
  362SOL    HW2 4080  -3.890  -6.612   2.867
  363SOL     OW 4081  -4.001   4.934   6.026
  363SOL    HW1 4082  -3.970   5.024   5.996
  363SOL    HW2 4083  -4.089   4.943   6.073
  364SOL     OW 4084   7.568   7.778   1.426
  364SOL    HW1 4085   7.650   7.829   1.452
  364SOL    HW2 4086   7.497   7.792   1.495
  365SOL     OW 4087  -9.964  18.823  10.204
  365SOL    HW1 4088  -1.937  18.861  10.274
  365SOL    HW2 4089  -9.886  18.884  10.190
  366SOL     OW 4090  -0.270  -4.187   6.727
  366SOL    HW1 4091  -0.171  -4.190   6.723
  366SOL    HW2 4092  -0.302  -4.102   6.684
  367SOL     OW 4093  15.031  -1.508   5.175
  367SOL    HW1 4094  15.121  -1.489  -2.953
  367SOL    HW2 4095  15.012  -1.606  -2.918
  368SOL     OW 4096   2.380   0.474   2.919
  368SOL    HW1 4097   2.330   0.538   2.861
  368SOL    HW2 4098   2.315   0.409   2.959
  369SOL     OW 4099   2.132   4.190   1.779
  369SOL    HW1 4100   2.092   4.111   1.827
  369SOL    HW2 4101   2.213   4.160   1.728
  370SOL     OW 4102  -7.866  14.843  16.076
  370SOL    HW1 4103  -7.785  14.893  16.044
  370SOL    HW2 4104  -7.869  14.754  16.030
  371SOL     OW 4105  -4.591  -1.700   8.303
  371SOL    HW1 4106  -4.590  -1.738   8.396
  371SOL    HW2 4107  -4.546  -1.611   8.303
  372SOL     OW 4108  -4.624   0.289  16.455
  372SOL    HW1 4109 -12.628   0.298  16.508
  372SOL    HW2 4110  -4.667   8.289  16.474
  373SOL     OW 4111 -12.377   0.253  11.412
  373SOL    HW1 4112 -12.313   0.232  11.339
  373SOL    HW2 4113 -12.419   0.342  11.395
  374SOL     OW 4114   3.538   6.002  -1.565
  374SOL    HW1 4115   3.463   6.063  -1.590
  374SOL    HW2 4116  -4.570   5.910  -1.600
  375SOL     OW 4117   6.099  -0.495   8.093
  375SOL    HW1 4118   6.163  -0.540   8.155
  375SOL    HW2 4119   6.005  -0.518   8.119
  376SOL     OW 4120   5.161   5.389   0.647
  376SOL    HW1 4121   5.146   5.325   0.723
  376SOL    HW2 4122   5.224   5.347   0.581
  377SOL     OW 4123  12.084  22.571   1.168
  377SOL    HW1 4124  12.118  22.524   1.086
  377SOL    HW2 4125  12.061  22.665   1.146
  378SOL     OW 4126  -5.395  -1.059  15.130
  378SOL    HW1 4127  -5.323  -1.125  15.108
  378SOL    HW2 4128  -5.464  -1.061  15.057
  379SOL     OW 4129  10.948   1.337  12.676
  379SOL    HW1 4130  10.956   1.238  12.692
  379SOL    HW2 4131  10.985   1.387  12.754
  380SOL     OW 4132  11.811  11.057  10.824
  380SOL    HW1 4133  11.873  11.135  10.832
  380SOL    HW2 4134   3.690  11.050  10.729
  381SOL     OW 4135   6.693  -9.753   5.069
  381SOL    HW1 4136   6.680  -9.716   5.161
  381SOL    HW2 4137   6.750  -9.835   5.074
  382SOL     OW 4138  21.168  -7.016   3.772
  382SOL    HW1 4139  21.216  -6.947   3.718
  382SOL    HW2 4140  21.151  -7.097   3.716
  383SOL     OW 4141  -1.177 -14.203   7.507
  383SOL    HW1 4142  -1.091 -14.211   7.558
  383SOL    HW2 4143  -1.250 -14.177   7.570
  384SOL     OW 4144   6.607   9.274   5.041
  384SOL    HW1 4145   6.641   9.310   4.954
  384SOL    HW2 4146   6.518   9.231   5.027
  385SOL     OW 4147 -10.645   4.654   7.568
  385SOL    HW1 4148   5.598   4.580  -0.516
  385SOL    HW2 4149 -18.694   4.737   7.607
  386SOL     OW 4150  -4.082  18.642   8.492
  386SOL    HW1 4151  -4.026  18.563   8.467
  386SOL    HW2 4152  -4.131  18.676  16.500
  387SOL     OW 4153  -1.531   1.827   7.733
  387SOL    HW1 4154  -1.464   1.899   7.745
  387SOL    HW2 4155  -9.604   1.780   7.646
  388SOL     OW 4156  -3.586  -3.239  -0.184
  388SOL    HW1 4157  -3.635  -3.245  -0.271
  388SOL    HW2 4158  -3.606  -3.151  -0.141
  389SOL     OW 4159  -3.201   9.149   4.023
  389SOL    HW1 4160  -3.163   0.971   4.038
  389SOL    HW2 4161  -3.185   9.177   3.928
  390SOL     OW 4162   3.300   3.948  -3.037
  390SOL    HW1 4163   3.279   3.998  -2.952
  390SOL    HW2 4164   3.221  11.979  -3.062
  391SOL     OW 4165  -6.798   7.627  -8.117
  391SOL    HW1 4166  -6.848   7.547  -8.084
  391SOL    HW2 4167  -6.855   7.677  -8.183
  392SOL     OW 4168 -11.553   8.555  -2.551
  392SOL    HW1 4169 -11.468   8.522  -2.510
  392SOL    HW2 4170 -11.627   8.490  -2.531
  393SOL     OW 4171   3.524   7.496   1.336
  393SOL    HW1 4172   3.545   7.561   1.263
  393SOL    HW2 4173   3.606   7.478   1.390
  394SOL     OW 4174   9.356  -6.221  11.805
  394SOL    HW1 4175   9.351  -6.138  11.750
  394SOL    HW2 4176   9.369  -6.300  11.745
  395SOL     OW 4177   1.217  -1.713   4.208
  395SOL    HW1 4178   1.301  -1.715   4.262
  395SOL    HW2 4179   1.163  -1.795   4.227
  396SOL     OW 4180   2.012  12.819  -8.771
  396SOL    HW1 4181   2.077  12.816  -0.606
  396SOL    HW2 4182  -6.134  12.736  -8.769
  397SOL     OW 4183   1.803  10.961  15.164
  397SOL    HW1 4184   1.890  10.981  15.209
  397SOL    HW2 4185   1.751  10.896  15.219
  398SOL     OW 4186   1.718 -11.201   4.953
  398SOL    HW1 4187   1.652 -11.167   5.020
  398SOL    HW2 4188   1.679 -11.192   4.861
  399SOL     OW 4189   2.276  -7.816   4.137
  399SOL    HW1 4190   2.319  -7.892   4.088
  399SOL    HW2 4191   2.279  -7.833   4.235
  400SOL     OW 4192  12.932   2.422   9.649
  400SOL    HW1 4193  13.022   2.445   9.685
  400SOL    HW2 4194  12.891   2.503   9.606
  401SOL     OW 4195  -2.658  -1.433   6.963
  401SOL    HW1 4196  -2.700  -1.346   6.988
  401SOL    HW2 4197  -2.642  -1.435   6.864
  402SOL     OW 4198   2.239  -2.669  -9.324
  402SOL    HW1 4199   2.298  -2.693  -9.401
  402SOL    HW2 4200   2.200  -2.752  -9.285
  403SOL     OW 4201  -4.369  -2.701   1.040
  403SOL    HW1 4202  -4.320  -2.779   1.080
  403SOL    HW2 4203  -4.402  -2.641   1.112
  404SOL     OW 4204   4.312   3.664   7.025
  404SOL    HW1 4205   4.406   3.660   6.992
  404SOL    HW2 4206   4.271   3.573   7.021
  405SOL     OW 4207 -10.810   2.606   2.718
  405SOL    HW1 4208  -2.750   2.548   2.641
  405SOL    HW2 4209 -10.785   2.548   2.796
  406SOL     OW 4210  14.588   6.437  -4.964
  406SOL    HW1 4211  14.684   6.438  -4.990
  406SOL    HW2 4212  14.548   6.349  -4.990
  407SOL     OW 4213  -3.547   3.228  -0.338
  407SOL    HW1 4214  -3.541   3.292  -0.414
  407SOL    HW2 4215  -3.479   3.156  -0.350
  408SOL     OW 4216   4.632  -4.719   1.761
  408SOL    HW1 4217   4.631  -4.818   1.769
  408SOL    HW2 4218   4.705  -4.692   9.787
  409SOL     OW 4219   7.057   4.327  17.431
  409SOL    HW1 4220   7.126   4.323  17.503
  409SOL    HW2 4221   7.020   4.236  17.415
  410SOL     OW 4222  -2.031   8.606   4.880
  410SOL    HW1 4223  -2.095   8.636  12.896
  410SOL    HW2 4224  -1.963   8.678   4.895
  411SOL     OW 4225  -2.570  11.810   8.217
  411SOL    HW1 4226  -2.524  11.890   8.257
  411SOL    HW2 4227   5.434  11.839   8.173
  412SOL     OW 4228  -4.591   7.076  -4.384
  412SOL    HW1 4229  -4.587   7.138  -4.463
  412SOL    HW2 4230  -4.513   7.014  -4.386
  413SOL     OW 4231  -2.781   1.497  12.336
  413SOL    HW1 4232  -2.774   1.597  12.327
  413SOL    HW2 4233  -2.862   1.474  12.390
  414SOL     OW 4234   3.064   1.575  16.209
  414SOL    HW1 4235   2.983   9.635  16.260
  414SOL    HW2 4236   3.037   1.626  16.128
  415SOL     OW 4237  17.548  -0.305   2.579
  415SOL    HW1 4238  17.550   7.821   2.672
  415SOL    HW2 4239  17.596  -0.242   2.517
  416SOL     OW 4240   2.534   1.579  12.236
  416SOL    HW1 4241   2.580   1.547  12.319
  416SOL    HW2 4242   2.568   1.670  12.212
  417SOL     OW 4243  11.927  20.255   4.756
  417SOL    HW1 4244  11.852  12.233   4.755
  417SOL    HW2 4245  11.984  20.271   4.837
  418SOL     OW 4246   4.361   6.941  10.467
  418SOL    HW1 4247   4.412   6.882   2.316
  418SOL    HW2 4248   4.319   6.885   2.450
  419SOL     OW 4249  -7.226  20.367  10.244
  419SOL    HW1 4250  -7.168  20.353  18.413
  419SOL    HW2 4251  -7.168  20.373  10.162
  420SOL     OW 4252  -3.712  -6.444  24.009
  420SOL    HW1 4253  -3.763  -6.465  24.092
  420SOL    HW2 4254  -3.755  -6.365  23.963
  421SOL     OW 4255  11.669  10.771   8.446
  421SOL    HW1 4256  11.586  10.821   8.469
  421SOL    HW2 4257  11.737  10.781   8.519
  422SOL     OW 4258  -2.083   2.935  16.318
  422SOL    HW1 4259 -10.163   2.930  16.219
  422SOL    HW2 4260   6.095   2.917  16.360
  423SOL     OW 4261  10.608  12.740  10.465
  423SOL    HW1 4262  10.602  12.754  10.366
  423SOL    HW2 4263  10.520  12.708  10.500
  424SOL     OW 4264  -0.625   0.838  10.325
  424SOL    HW1 4265  -0.540   0.845  10.376
  424SOL    HW2 4266  -0.699   0.810  10.386
  425SOL     OW 4267  14.913   6.447   5.934
  425SOL    HW1 4268  14.991   6.450   5.872
  425SOL    HW2 4269  14.847   6.379   5.903
  426SOL     OW 4270  -1.126  -3.243  11.460
  426SOL    HW1 4271  -1.180  -3.294  11.394
  426SOL    HW2 4272  -1.048  -3.200  11.413
  427SOL     OW 4273  -2.063  14.436   2.459
  427SOL    HW1 4274  -2.113  14.521   2.442
  427SOL    HW2 4275  -1.970  14.444   2.425
  428SOL     OW 4276  12.157   9.966   3.669
  428SOL    HW1 4277  12.194  10.005   3.753
  428SOL    HW2 4278  12.149   9.867   3.677
  429SOL     OW 4279   0.903  -2.550   4.140
  429SOL    HW1 4280   0.894  -2.462   4.187
  429SOL    HW2 4281   0.853  -2.620   4.191
  430SOL     OW 4282  -2.185  -0.186   4.380
  430SOL    HW1 4283   5.905  -0.114   4.449
  430SOL    HW2 4284   5.811  -0.221  12.458
  431SOL     OW 4285   4.197  -3.120  -0.865
  431SOL    HW1 4286   4.170  -3.107  -0.769
  431SOL    HW2 4287   4.117  -3.145  -0.919
  432SOL     OW 4288  -4.904   2.533  15.635
  432SOL    HW1 4289  -4.949   2.481  15.563
  432SOL    HW2 4290  -4.897   2.477  15.717
  433SOL     OW 4291   2.299   0.256   9.758
  433SOL    HW1 4292   2.353   0.275   9.676
  433SOL    HW2 4293   2.203   0.242   9.732
  434SOL     OW 4294  10.593 -11.798  10.773
  434SOL    HW1 4295  10.620 -11.746  10.691
  434SOL    HW2 4296  10.600 -11.739  10.853
  435SOL     OW 4297  13.058  12.032   7.778
  435SOL    HW1 4298  13.104  12.105  15.814
  435SOL    HW2 4299  13.070  12.048   7.876
  436SOL     OW 4300   1.162   7.028   4.131
  436SOL    HW1 4301   1.154   7.075   4.219
  436SOL    HW2 4302   1.108   7.076   4.062
  437SOL     OW 4303   5.031   9.213  -3.189
  437SOL    HW1 4304   5.026  17.221   4.842
  437SOL    HW2 4305   5.126  17.322  -3.166
  438SOL     OW 4306 -12.703  -4.419   4.654
  438SOL    HW1 4307 -12.737  -4.370   4.735
  438SOL    HW2 4308 -12.744  -4.380   4.572
  439SOL     OW 4309  13.448  20.527   7.849
  439SOL    HW1 4310  13.537  20.570   7.866
  439SOL    HW2 4311  13.411  20.561   7.763
  440SOL     OW 4312  -4.623   5.314   0.681
  440SOL    HW1 4313  -4.580   5.224   0.675
  440SOL    HW2 4314  -4.644   5.347   0.589
  441SOL     OW 4315   3.814 -10.697  10.985
  441SOL    HW1 4316   3.893 -10.661  19.025
  441SOL    HW2 4317   3.742 -10.627  10.986
  442SOL     OW 4318   0.310   7.799  18.121
  442SOL    HW1 4319   0.333   7.895  18.107
  442SOL    HW2 4320   0.243   7.791  18.195
  443SOL     OW 4321  19.984   1.027  -1.064
  443SOL    HW1 4322  11.995   1.031  -9.138
  443SOL    HW2 4323  19.940   1.102  -1.014
  444SOL     OW 4324 -13.599  -6.232   5.235
  444SOL    HW1 4325  -5.491  -6.319   5.280
  444SOL    HW2 4326 -13.656   1.913   5.295
  445SOL     OW 4327   9.531   0.298   1.873
  445SOL    HW1 4328   9.601   0.232   1.902
  445SOL    HW2 4329   9.537   8.467   1.931
  446SOL     OW 4330   7.413   0.420   1.765
  446SOL    HW1 4331   7.360   0.363   1.828
  446SOL    HW2 4332   7.402   0.386   1.672
  447SOL     OW 4333  -6.913  -4.300   7.947
  447SOL    HW1 4334  -6.863  -4.326  -0.060
  447SOL    HW2 4335  -6.849  -4.266   7.878
  448SOL     OW 4336 -10.163   5.452  20.737
  448SOL    HW1 4337 -10.115   5.366  20.724
  448SOL    HW2 4338 -10.105   5.528  20.707
  449SOL     OW 4339   6.239  -2.834  -1.129
  449SOL    HW1 4340   6.185  -2.854  -1.047
  449SOL    HW2 4341   6.226  -2.907  -1.196
  450SOL     OW 4342  -6.186  10.146  11.104
  450SOL    HW1 4343  -6.268  10.117  11.154
  450SOL    HW2 4344  -6.189  10.109  11.012
  451SOL     OW 4345  -7.169  14.411  11.100
  451SOL    HW1 4346 -15.325  14.339  11.088
  451SOL    HW2 4347 -15.171  14.370  11.132
  452SOL     OW 4348  -0.001   6.796  10.501
  452SOL    HW1 4349   8.003   6.814  10.451
  452SOL    HW2 4350  -0.024   6.752  10.588
  453SOL     OW 4351  -7.713  13.431   5.167
  453SOL    HW1 4352  -7.626  13.383   5.153
  453SOL    HW2 4353  -7.786  13.383   5.117
  454SOL     OW 4354   4.844   6.111   3.730
  454SOL    HW1 4355   4.807   6.124   3.638
  454SOL    HW2 4356   4.938   6.145   3.733
  455SOL     OW 4357  12.536  11.250   1.486
  455SOL    HW1 4358   4.394   3.200   9.651
  455SOL    HW2 4359  12.477   3.104   1.431
  456SOL     OW 4360 -14.313   0.576   6.661
  456SOL    HW1 4361  -6.206   0.591   6.564
  456SOL    HW2 4362 -14.385   0.507   6.670
  457SOL     OW 4363   8.257  -0.733  -4.022
  457SOL    HW1 4364   8.324  -0.679  -3.972
  457SOL    HW2 4365   8.288  -0.828  -4.027
  458SOL     OW 4366  -4.094   0.343  -1.877
  458SOL    HW1 4367  -4.193   0.359  -1.877
  458SOL    HW2 4368  -4.073   0.263  -1.932
  459SOL     OW 4369   9.949  -1.789  14.397
  459SOL    HW1 4370   9.980  -1.725  14.328
  459SOL    HW2 4371  10.009  -1.784  14.477
  460SOL     OW 4372  10.069   6.993  -2.083
  460SOL    HW1 4373  10.144   6.926  -2.075
  460SOL    HW2 4374  10.080   7.045  -2.168
  461SOL     OW 4375  11.731   1.707 -11.112
  461SOL    HW1 4376  11.707   1.631 -11.173
  461SOL    HW2 4377  11.821   1.742 -11.136
  462SOL     OW 4378  -3.939   0.943  -0.181
  462SOL    HW1 4379  -3.970   0.974  -0.271
  462SOL    HW2 4380  -3.946   0.844   7.913
  463SOL     OW 4381  -4.592  -0.317   9.591
  463SOL    HW1 4382  -4.643  -0.380   9.650
  463SOL    HW2 4383  -4.656  -0.257   9.544
  464SOL     OW 4384  -5.728  -5.083  -1.146
  464SOL    HW1 4385  -5.776  -4.998  -1.126
  464SOL    HW2 4386  -5.739  -5.146  -1.068
  465SOL     OW 4387  -7.053  -0.711   9.005
  465SOL    HW1 4388  -6.972  -0.666   8.968
  465SOL    HW2 4389  -7.123  -0.718   0.845
  466SOL     OW 4390  -3.306   4.629  11.569
  466SOL    HW1 4391  -3.326   4.556  11.635
  466SOL    HW2 4392  -3.218   4.611  11.526
  467SOL     OW 4393  -5.401  -1.315  11.330
  467SOL    HW1 4394  -5.443  -1.383  11.391
  467SOL    HW2 4395  -5.329  -1.266  11.379
  468SOL     OW 4396  -0.631   8.122  16.746
  468SOL    HW1 4397  -0.660   8.128  16.651
  468SOL    HW2 4398  -0.567  -0.043  16.756
  469SOL     OW 4399  11.851  10.447  10.413
  469SOL    HW1 4400  11.810  10.444  10.504
  469SOL    HW2 4401  11.849  10.540  10.378
  470SOL     OW 4402  12.201   3.778  10.688
  470SOL    HW1 4403  12.247   3.767  10.600
  470SOL    HW2 4404  12.132   3.849  10.681
  471SOL     OW 4405   5.412   8.309   6.235
  471SOL    HW1 4406   5.488   8.246   6.219
  471SOL    HW2 4407   5.370   8.288   6.323
  472SOL     OW 4408  -4.341  -5.276  16.101
  472SOL    HW1 4409  -4.388  -5.343  16.159
  472SOL    HW2 4410  -4.247  -5.304   7.998
  473SOL     OW 4411  15.416  -1.374   7.014
  473SOL    HW1 4412  15.459  -1.429   6.943
  473SOL    HW2 4413  15.373  -1.294   6.973
  474SOL     OW 4414  -5.252   6.806  13.364
  474SOL    HW1 4415  -5.181   6.762  13.309
  474SOL    HW2 4416  -5.209   6.866  13.432
  475SOL     OW 4417  16.718   1.466   2.608
  475SOL    HW1 4418  16.673   1.491   2.522
  475SOL    HW2 4419  16.659   1.493   2.684
  476SOL     OW 4420   6.048   8.796   8.270
  476SOL    HW1 4421   6.054   8.799   8.370
  476SOL    HW2 4422   6.039  16.978   8.234
  477SOL     OW 4423   9.117   6.904   5.628
  477SOL    HW1 4424   0.958   6.866   5.569
  477SOL    HW2 4425   9.186  15.039   5.572
  478SOL     OW 4426   9.768   5.781   2.712
  478SOL    HW1 4427   9.722   5.775   2.800
  478SOL    HW2 4428   9.854  -2.258   2.723
  479SOL     OW 4429  12.648   1.416  10.652
  479SOL    HW1 4430  12.587   1.442  10.578
  479SOL    HW2 4431  12.700   1.496  10.683
  480SOL     OW 4432   2.452   5.314  15.468
  480SOL    HW1 4433   2.487   5.243  15.529
  480SOL    HW2 4434   2.518   5.330  15.395
  481SOL     OW 4435  -0.808   6.198   7.867
  481SOL    HW1 4436  -0.867   6.182   7.946
  481SOL    HW2 4437  -0.800   6.113   7.814
  482SOL     OW 4438  -3.452   0.451  12.182
  482SOL    HW1 4439  -3.419   0.365  12.221
  482SOL    HW2 4440  -3.428   0.455  12.085
  483SOL     OW 4441 -10.711   2.050   9.693
  483SOL    HW1 4442  -2.616   2.143   9.656
  483SOL    HW2 4443 -10.635   1.995   9.658
  484SOL     OW 4444   9.706  -0.252 -14.837
  484SOL    HW1 4445   9.712  -0.349 -14.815
  484SOL    HW2 4446   9.706  -0.240 -14.936
  485SOL     OW 4447   1.075   4.631  -2.281
  485SOL    HW1 4448   1.082   4.555  -2.345
  485SOL    HW2 4449   0.993   4.684 -10.388
  486SOL     OW 4450   8.691  -9.716  11.569
  486SOL    HW1 4451   8.698  -9.811  11.599
  486SOL    HW2 4452   8.756  -9.700  11.494
  487SOL     OW 4453  -4.898   0.473   8.547
  487SOL    HW1 4454  -4.841   0.519   8.478
  487SOL    HW2 4455  -4.926   0.540   8.616
  488SOL     OW 4456  -1.796   0.399  12.036
  488SOL    HW1 4457  -1.738   8.567  12.051
  488SOL    HW2 4458  -1.756   0.342  11.964
  489SOL     OW 4459   1.948  10.302   3.925
  489SOL    HW1 4460   1.918  10.390   3.889
  489SOL    HW2 4461   1.884  10.270   3.994
  490SOL     OW 4462  -3.025  -0.467   0.147
  490SOL    HW1 4463  -2.968  -0.503   8.162
  490SOL    HW2 4464  -2.970  -0.454   0.229
  491SOL     OW 4465   2.750   1.748   4.402
  491SOL    HW1 4466   2.672   1.797   4.442
  491SOL    HW2 4467   2.725   1.652   4.390
  492SOL     OW 4468  -0.003   8.196   2.395
  492SOL    HW1 4469   0.059   8.126   2.359
  492SOL    HW2 4470   0.033   8.232   2.481
  493SOL     OW 4471  -4.533  11.095  -9.453
  493SOL    HW1 4472  -4.440  11.117  -9.424
  493SOL    HW2 4473  -4.575  11.033  -1.299
  494SOL     OW 4474  19.512  11.398  -3.652
  494SOL    HW1 4475  19.440  11.330  -3.638
  494SOL    HW2 4476  19.476  11.473  -3.707
  495SOL     OW 4477  13.623  16.939   5.977
  495SOL    HW1 4478  13.705  16.883   5.980
  495SOL    HW2 4479  13.614  16.990  14.151
  496SOL     OW 4480  -5.199   3.950  14.266
  496SOL    HW1 4481  -5.256   3.871  14.244
  496SOL    HW2 4482  -5.224   3.986  14.356
  497SOL     OW 4483  -8.772   1.309   5.600
  497SOL    HW1 4484  -8.721   1.246   5.542
  497SOL    HW2 4485  -0.733   1.374   5.543
  498SOL     OW 4486  17.504   7.445  -3.393
  498SOL    HW1 4487  17.469   7.370  -3.337
  498SOL    HW2 4488  17.533   7.410  -3.482
  499SOL     OW 4489  -4.492  -0.037   3.266
  499SOL    HW1 4490  -4.500   0.041   3.327
  499SOL    HW2 4491  -4.450  -0.114   3.314
  500SOL     OW 4492  -4.339  -0.886  -3.629
  500SOL    HW1 4493  -4.408  -0.841  -3.686
  500SOL    HW2 4494  -4.376  -0.972  -3.594
  501SOL     OW 4495  -5.977  -5.204   3.226
  501SOL    HW1 4496  -6.066  -5.209   3.272
  501SOL    HW2 4497  -5.911  -5.258   3.278
  502SOL     OW 4498  11.100   2.815   5.656
  502SOL    HW1 4499  11.052  10.830   5.607
  502SOL    HW2 4500  11.173  10.939   5.597
  503SOL     OW 4501  -6.412   7.117   7.292
  503SOL    HW1 4502  -6.357   7.111  -0.714
  503SOL    HW2 4503  -6.509   7.116  -0.772
  504SOL     OW 4504  13.854  14.874  -7.556
  504SOL    HW1 4505  13.867  14.845  -7.651
  504SOL    HW2 4506  13.918  14.948  -7.535
  505SOL     OW 4507  -2.668  -0.057  16.636
  505SOL    HW1 4508  -2.683  -0.085  16.541
  505SOL    HW2 4509  -2.665   0.043  16.641
  506SOL     OW 4510  -4.858   2.198   4.910
  506SOL    HW1 4511  -4.930   2.177   4.843
  506SOL    HW2 4512  -4.782   2.135   4.896
  507SOL     OW 4513  -1.047  -3.590   3.622
  507SOL    HW1 4514  -1.082  -3.513   3.569
  507SOL    HW2 4515  -0.981  -3.641   3.567
  508SOL     OW 4516   1.985  -1.887   8.431
  508SOL    HW1 4517   1.920  -1.848   8.496
  508SOL    HW2 4518   1.979  -1.837   8.345
  509SOL     OW 4519   9.569   5.606  -8.773
  509SOL    HW1 4520   9.598   5.686  -8.827
  509SOL    HW2 4521   9.508  -2.540  -8.828
  510SOL     OW 4522  -4.968  -8.408   8.565
  510SOL    HW1 4523  -4.924  -8.498   8.575
  510SOL    HW2 4524  -5.017  -8.405   8.477
  511SOL     OW 4525  -2.782   3.068  10.794
  511SOL    HW1 4526  -2.738   2.988  10.754
  511SOL    HW2 4527  -2.875   3.045   2.735
  512SOL     OW 4528  -0.051  -0.976  -9.061
  512SOL    HW1 4529  -0.147   7.105  -9.034
  512SOL    HW2 4530   0.006   7.067  -8.993
  513SOL     OW 4531  -1.187   2.639   7.333
  513SOL    HW1 4532  -1.097   2.683   7.329
  513SOL    HW2 4533  -1.239   2.675  15.498
  514SOL     OW 4534  -0.434  12.670  10.894
  514SOL    HW1 4535  -0.447  12.757  10.847
  514SOL    HW2 4536  -0.393  12.687  10.984
  515SOL     OW 4537  -4.611  -4.664  -1.895
  515SOL    HW1 4538  -4.621  -4.682  -1.993
  515SOL    HW2 4539  -4.546  -4.589  -1.882
  516SOL     OW 4540   8.883   3.718   5.289
  516SOL    HW1 4541   8.809   3.751   5.347
  516SOL    HW2 4542   8.848   3.698   5.197
  517SOL     OW 4543   2.096   8.626  29.642
  517SOL    HW1 4544   2.100   8.714  29.594
  517SOL    HW2 4545   2.005   8.585  29.629
  518SOL     OW 4546   4.173 -20.504  20.020
  518SOL    HW1 4547   4.146 -20.439  19.948
  518SOL    HW2 4548   4.271 -20.496  11.948
  519SOL     OW 4549   9.954  -1.469  12.731
  519SOL    HW1 4550   9.913  -1.393  12.781
  519SOL    HW2 4551   9.890  -1.546  12.729
  520SOL     OW 4552  -3.266  24.661   3.887
  520SOL    HW1 4553  -3.182  24.637   3.935
  520SOL    HW2 4554  -3.246  24.723   3.812
  521SOL     OW 4555  -7.364   4.023  21.230
  521SOL    HW1 4556  -7.419   4.024  21.314
  521SOL    HW2 4557  -7.424   4.018  21.150
  522SOL     OW 4558  -2.504 -10.585   1.580
  522SOL    HW1 4559  -2.498 -10.590   1.481
  522SOL    HW2 4560  -2.502  -2.590   1.618
  523SOL     OW 4561   2.750   0.648  12.586
  523SOL    HW1 4562   2.804   0.727  12.616
  523SOL    HW2 4563  -5.277   0.574  12.560
  524SOL     OW 4564  11.364  -0.553  24.673
  524SOL    HW1 4565  11.447  -0.507  24.642
  524SOL    HW2 4566  11.369  -0.650  24.650
  525SOL     OW 4567   0.129   5.387   1.505
  525SOL    HW1 4568   0.177   5.415   1.421
  525SOL    HW2 4569   8.122   5.371   1.484
  526SOL     OW 4570 -12.942   2.132   5.736
  526SOL    HW1 4571 -12.842   2.143   5.735
  526SOL    HW2 4572 -12.984   2.213   5.775
  527SOL     OW 4573  -4.079  -1.899  -6.014
  527SOL    HW1 4574  -4.090  -1.996  -6.036
  527SOL    HW2 4575  -4.086  -1.887  -5.915
  528SOL     OW 4576  18.015   4.950   7.853
  528SOL    HW1 4577  17.917   4.951   7.876
  528SOL    HW2 4578  18.043   5.043   7.828
  529SOL     OW 4579   4.245   3.428  -5.933
  529SOL    HW1 4580   4.300   3.461  -5.857
  529SOL    HW2 4581   4.268   3.332  -5.952
  530SOL     OW 4582  -7.045   8.071   5.659
  530SOL    HW1 4583  -7.064   8.145   5.594
  530SOL    HW2 4584  -6.976   8.102   5.725
  531SOL     OW 4585  14.747  -1.269  -4.187
  531SOL    HW1 4586  14.699  -1.342  -4.235
  531SOL    HW2 4587  14.758  -1.292  -4.091
  532SOL     OW 4588  14.442   0.122   2.989
  532SOL    HW1 4589  14.518   0.137   3.051
  532SOL    HW2 4590  14.428   0.023   2.977
  533SOL     OW 4591  -1.595   5.339  -0.934
  533SOL    HW1 4592  -1.514   5.312  -0.881
  533SOL    HW2 4593  -1.664   5.268  -0.926
  534SOL     OW 4594   0.549  -1.742   2.508
  534SOL    HW1 4595   0.537  -1.651   2.468
  534SOL    HW2 4596   0.635  -1.781   2.477
  535SOL     OW 4597  -4.894   0.139   4.877
  535SOL    HW1 4598   3.226   0.050   4.912
  535SOL    HW2 4599   3.207   0.141   4.778
  536SOL     OW 4600  21.432   9.198  -7.244
  536SOL    HW1 4601  21.358   9.266  -7.240
  536SOL    HW2 4602  21.515   9.237  -7.205
  537SOL     OW 4603 -14.292  -9.573 -19.089
  537SOL    HW1 4604 -14.206  -9.619 -10.980
  537SOL    HW2 4605  -6.276  -9.611 -19.032
  538SOL     OW 4606  -8.148  21.949  16.724
  538SOL    HW1 4607  -8.191  13.835  16.811
  538SOL    HW2 4608  -8.146   5.872  16.715
  539SOL     OW 4609  -4.843  12.062   2.182
  539SOL    HW1 4610  -4.914  12.041   2.249
  539SOL    HW2 4611  -4.874  12.137   2.123
  540SOL     OW 4612   0.353  -2.844   3.694
  540SOL    HW1 4613   0.346  -2.932   3.646
  540SOL    HW2 4614   0.318  -2.771   3.636
  541SOL     OW 4615   6.033   8.632  -2.214
  541SOL    HW1 4616   6.047   0.509  -2.307
  541SOL    HW2 4617   6.103   8.701   5.895
  542SOL     OW 4618   0.878  13.193  16.783
  542SOL    HW1 4619   0.839  13.115  16.833
  542SOL    HW2 4620   0.838  13.278  16.818
  543SOL     OW 4621  -4.340  -4.220   0.245
  543SOL    HW1 4622  -4.306  -4.314   0.244
  543SOL    HW2 4623  -4.266  -4.157   0.220
  544SOL     OW 4624   5.655  -0.784  15.807
  544SOL    HW1 4625   5.632  -0.871  15.852
  544SOL    HW2 4626   5.683  -0.802  15.712
  545SOL     OW 4627  -6.796  -2.038  -3.237
  545SOL    HW1 4628  -6.785  -2.130  -3.272
  545SOL    HW2 4629  -6.831  -2.042  -3.143
  546SOL     OW 4630   8.982   2.923   6.259
  546SOL    HW1 4631   9.018   2.833   6.281
  546SOL    HW2 4632   9.028   2.992   6.314
  547SOL     OW 4633   1.091   8.594  14.060
  547SOL    HW1 4634   1.179   8.639  14.071
  547SOL    HW2 4635   1.042   8.635  13.982
  548SOL     OW 4636  -3.384  -1.538   6.801
  548SOL    HW1 4637  -3.390  -1.446   6.841
  548SOL    HW2 4638   4.646  -1.601   6.851
  549SOL     OW 4639  -2.327  12.613   9.805
  549SOL    HW1 4640  -2.399  12.568   9.753
  549SOL    HW2 4641  -2.365  20.780   9.854
  550SOL     OW 4642  -7.370  11.761   6.199
  550SOL    HW1 4643   0.636  11.791  -1.844
  550SOL    HW2 4644  -7.300  11.833   6.205
  551SOL     OW 4645   3.166   8.937   9.947
  551SOL    HW1 4646   3.236   9.006   9.932
  551SOL    HW2 4647   3.085   8.958   1.803
  552SOL     OW 4648  12.062  19.757   7.875
  552SOL    HW1 4649  12.053  11.568   7.874
  552SOL    HW2 4650  12.027  19.792   7.962
  553SOL     OW 4651   8.610   4.941   8.385
  553SOL    HW1 4652   8.637   4.905   8.474
  553SOL    HW2 4653   8.515  -3.171   8.366
  554SOL     OW 4654  -4.421   9.155  -3.255
  554SOL    HW1 4655  -4.498   9.215  -3.232
  554SOL    HW2 4656  -4.390   9.175  -3.348
  555SOL     OW 4657  -5.172   5.793  15.459
  555SOL    HW1 4658  -5.170   5.802  15.360
  555SOL    HW2 4659  -5.247   5.732  15.486
  556SOL     OW 4660   6.839  13.085  -1.974
  556SOL    HW1 4661   6.905  13.023  -1.933
  556SOL    HW2 4662   6.797  13.041  -2.054
  557SOL     OW 4663   6.683   7.237  15.454
  557SOL    HW1 4664  -1.471   7.242  15.530
  557SOL    HW2 4665   6.776   7.241  15.489
  558SOL     OW 4666  -6.638   6.881  -1.782
  558SOL    HW1 4667  -6.673   6.821  -1.710
  558SOL    HW2 4668  -6.680  -1.234  -1.869
  559SOL     OW 4669  10.149  -4.141  -6.118
  559SOL    HW1 4670  10.101  -4.228  -6.111
  559SOL    HW2 4671  10.164  -4.103  -6.027
  560SOL     OW 4672   9.431  14.166   3.995
  560SOL    HW1 4673   9.343  14.167   4.043
  560SOL    HW2 4674   9.450  14.074   3.962
  561SOL     OW 4675   1.866  -8.418   2.645
  561SOL    HW1 4676   1.806  -8.497   2.639
  561SOL    HW2 4677   1.863  -8.380   2.737
  562SOL     OW 4678   1.591  -4.396  12.633
  562SOL    HW1 4679   1.580  -4.479  12.688
  562SOL    HW2 4680   1.654  -4.414   4.470
  563SOL     OW 4681  -1.754   1.942  15.937
  563SOL    HW1 4682  -1.761   1.963  16.034
  563SOL    HW2 4683  -1.672   1.887  15.920
  564SOL     OW 4684 -16.831  -2.554   4.436
  564SOL    HW1 4685 -16.926  -2.557   4.405
  564SOL    HW2 4686 -16.828  -2.568   4.536
  565SOL     OW 4687   8.345   4.094   7.086
  565SOL    HW1 4688   8.439   4.127   7.072
  565SOL    HW2 4689   8.284   4.172   7.101
  566SOL     OW 4690   5.180   5.992   5.067
  566SOL    HW1 4691  13.353  -2.095   5.012
  566SOL    HW2 4692   5.119  -2.167   5.031
  567SOL     OW 4693  11.464  -3.321   7.719
  567SOL    HW1 4694  11.457  -3.298   7.816
  567SOL    HW2 4695  11.560  -3.340   7.695
  568SOL     OW 4696   1.258   6.198   8.703
  568SOL    HW1 4697   1.245   6.142   8.622
  568SOL    HW2 4698   1.293   6.142  16.866
  569SOL     OW 4699   4.256   6.391   7.721
  569SOL    HW1 4700   4.159   6.387   7.695
  569SOL    HW2 4701   4.308   6.432   7.647
  570SOL     OW 4702   5.149  -0.094  -1.796
  570SOL    HW1 4703   5.149  -0.142  -1.709
  570SOL    HW2 4704   5.234  -0.113  -1.844
  571SOL     OW 4705   0.877   4.063  12.275
  571SOL    HW1 4706   0.942   4.077  12.200
  571SOL    HW2 4707   0.888   4.136  12.343
  572SOL     OW 4708   0.503  -4.082   4.466
  572SOL    HW1 4709   0.530  -3.994   4.505
  572SOL    HW2 4710   0.438  -4.127   4.527
  573SOL     OW 4711  13.862  12.093  25.794
  573SOL    HW1 4712  13.782  12.034  25.788
  573SOL    HW2 4713  13.924  12.058  17.774
  574SOL     OW 4714  -0.363  -6.708  12.754
  574SOL    HW1 4715  -0.288  -6.659  12.799
  574SOL    HW2 4716  -0.410  -6.765  12.821
  575SOL     OW 4717  -9.304  -6.614   4.827
  575SOL    HW1 4718  -1.274  -6.551   4.777
  575SOL    HW2 4719   6.897  -6.574   4.917
  576SOL     OW 4720   9.363  -1.225  -8.940
  576SOL    HW1 4721   9.334  -9.289  -9.033
  576SOL    HW2 4722   9.283  -1.232  -8.880
  577SOL     OW 4723   5.888  -1.226  11.149
  577SOL    HW1 4724   5.930  -1.188  11.232
  577SOL    HW2 4725   5.842  -1.312  11.171
  578SOL     OW 4726  -1.538  10.891   7.298
  578SOL    HW1 4727  -1.581  10.965   7.246
  578SOL    HW2 4728  -1.515  10.816   7.236
  579SOL     OW 4729 -10.883  16.263  -1.608
  579SOL    HW1 4730 -10.927  16.173   6.483
  579SOL    HW2 4731  -2.830  16.319  -1.533
  580SOL     OW 4732   5.522   6.184  23.878
  580SOL    HW1 4733   5.622   6.175  23.875
  580SOL    HW2 4734   5.483   6.144  23.795
  581SOL     OW 4735  12.604   7.662   6.154
  581SOL    HW1 4736  12.671   7.723   6.113
  581SOL    HW2 4737  12.599   7.577   6.101
  582SOL     OW 4738   0.736   6.073   6.526
  582SOL    HW1 4739   0.772   6.152   6.575
  582SOL    HW2 4740   0.636   6.069   6.538
  583SOL     OW 4741   6.478  -0.923   4.155
  583SOL    HW1 4742   6.458  -0.842   4.099
  583SOL    HW2 4743   6.421  -0.999   4.124
  584SOL     OW 4744  -2.254   1.541   7.671
  584SOL    HW1 4745  -2.319   1.551   7.747
  584SOL    HW2 4746  -2.287   1.470   7.609
  585SOL     OW 4747   1.471  12.026   6.332
  585SOL    HW1 4748   1.449  12.109   6.281
  585SOL    HW2 4749   1.404  12.013   6.405
  586SOL     OW 4750   3.341  15.623   5.612
  586SOL    HW1 4751   3.308  15.566   5.687
  586SOL    HW2 4752   3.340  15.719   5.640
  587SOL     OW 4753   8.595  13.226   2.216
  587SOL    HW1 4754   8.556  13.137   2.242
  587SOL    HW2 4755   8.691  13.229   2.242
  588SOL     OW 4756   3.639  -9.307   8.942
  588SOL    HW1 4757   3.584  -9.350   8.870
  588SOL    HW2 4758   3.640  -9.208   8.928
  589SOL     OW 4759  -2.788  16.111  11.369
  589SOL    HW1 4760  -2.864  16.166  11.405
  589SOL    HW2 4761  -2.784  16.121  11.270
  590SOL     OW 4762   5.462   5.370   3.004
  590SOL    HW1 4763   5.378   5.325   2.972
  590SOL    HW2 4764   5.534   5.360   2.936
  591SOL     OW 4765  -0.725   1.989 -11.151
  591SOL    HW1 4766  -0.653  10.111 -11.212
  591SOL    HW2 4767  -0.814   2.000 -11.195
  592SOL     OW 4768  -8.094  -2.301  12.133
  592SOL    HW1 4769  -8.166  -2.335  12.194
  592SOL    HW2 4770  -8.122   5.876  12.094
  593SOL     OW 4771  -6.758  15.723   3.702
  593SOL    HW1 4772  -6.826  15.690   3.636
  593SOL    HW2 4773  -6.718  15.808   3.669
  594SOL     OW 4774   5.949   7.197   7.811
  594SOL    HW1 4775   5.853   7.224   7.803
  594SOL    HW2 4776   5.967   7.120   7.750
  595SOL     OW 4777 -12.026  15.304  14.765
  595SOL    HW1 4778 -12.119  15.299  14.729
  595SOL    HW2 4779 -11.984   7.303  14.736
  596SOL     OW 4780   3.158   9.153   4.442
  596SOL    HW1 4781   3.081  17.179   4.435
  596SOL    HW2 4782   3.174  17.285   4.353
  597SOL     OW 4783  13.316   6.007  16.224
  597SOL    HW1 4784  13.247  -2.052  16.158
  597SOL    HW2 4785  13.357  -2.167  16.193
  598SOL     OW 4786   9.914  -0.650  -1.745
  598SOL    HW1 4787   9.913  -0.551  -1.732
  598SOL    HW2 4788   9.924  -0.671  -1.842
  599SOL     OW 4789   8.724  -0.903   1.259
  599SOL    HW1 4790   8.773  -0.820   1.231
  599SOL    HW2 4791   8.769  -0.942   1.339
  600SOL     OW 4792   7.497   5.363   6.884
  600SOL    HW1 4793   7.445   5.352  14.886
  600SOL    HW2 4794   7.510   5.273   6.926
  601SOL     OW 4795  -5.062  -0.522   7.584
  601SOL    HW1 4796  -5.004  -0.517   7.665
  601SOL    HW2 4797  -5.134  -0.453   7.589
  602SOL     OW 4798 -10.295  20.315 -10.470
  602SOL    HW1 4799 -10.207  20.290 -10.430
  602SOL    HW2 4800 -10.326  20.401 -10.431
  603SOL     OW 4801   4.697   9.811  -6.456
  603SOL    HW1 4802   4.770   9.786  -6.393
  603SOL    HW2 4803   4.715   9.770  -6.546
  604SOL     OW 4804  -3.746  -3.388   6.448
  604SOL    HW1 4805  -3.704  -3.436   6.371
  604SOL    HW2 4806  -3.764   4.636   6.522
  605SOL     OW 4807  16.808   6.729   7.531
  605SOL    HW1 4808  16.868   6.769   7.461
  605SOL    HW2 4809  16.722   6.780   7.535
  606SOL     OW 4810   7.040 -11.785  -2.547
  606SOL    HW1 4811   6.964 -11.847  -2.566
  606SOL    HW2 4812   7.120 -11.838  -2.517
  607SOL     OW 4813 -10.570   9.153  13.201
  607SOL    HW1 4814 -10.597   9.246  13.175
  607SOL    HW2 4815 -10.500   9.157  13.271
  608SOL     OW 4816  -1.828  -2.618   5.268
  608SOL    HW1 4817  -1.754  -2.569   5.315
  608SOL    HW2 4818  -1.789  -2.683   5.203
  609SOL     OW 4819   5.026  13.250   6.232
  609SOL    HW1 4820   4.976  13.201   6.160
  609SOL    HW2 4821   4.961  13.304   6.285
  610SOL     OW 4822  -8.015  -5.849  13.093
  610SOL    HW1 4823  -8.012  -5.911  13.172
  610SOL    HW2 4824  -8.028  -5.903  13.009
  611SOL     OW 4825   4.332  -3.480   7.731
  611SOL    HW1 4826   4.246  -3.431   7.717
  611SOL    HW2 4827   4.374  -3.448   7.816
  612SOL     OW 4828  -9.998   0.020 -11.906
  612SOL    HW1 4829 -10.068  -0.035 -11.952
  612SOL    HW2 4830 -10.007   0.115 -11.934
  613SOL     OW 4831   8.358 -11.252  -0.558
  613SOL    HW1 4832   8.394 -11.160  -0.570
  613SOL    HW2 4833   8.259 -11.247  -0.544
  614SOL     OW 4834  13.328   3.170  18.613
  614SOL    HW1 4835  13.350   3.133  18.703
  614SOL    HW2 4836  13.260   3.243  18.622
  615SOL     OW 4837  -1.765  -6.633  22.794
  615SOL    HW1 4838  -1.677  -6.672  22.821
  615SOL    HW2 4839  -1.773  -6.540  22.829
  616SOL     OW 4840 -11.048  15.565  -2.333
  616SOL    HW1 4841 -11.062  15.552  -2.431
  616SOL    HW2 4842 -10.954  15.541  -2.309
  617SOL     OW 4843 -11.440  11.534   3.375
  617SOL    HW1 4844 -11.490  11.537  11.550
  617SOL    HW2 4845 -11.499  11.566   3.301
  618SOL     OW 4846  -1.214  -4.087  16.928
  618SOL    HW1 4847  -1.135  -4.076  16.988
  618SOL    HW2 4848  -1.203  -4.169  16.873
  619SOL     OW 4849  13.760  -0.450   8.408
  619SOL    HW1 4850  13.761  -0.366   8.463
  619SOL    HW2 4851  13.832  -0.444   8.338
  620SOL     OW 4852   0.951  11.561   8.412
  620SOL    HW1 4853   0.976  11.656   8.393
  620SOL    HW2 4854   0.909  11.555   8.503
  621SOL     OW 4855  11.216   8.003  10.954
  621SOL    HW1 4856   3.218   8.045  10.948
  621SOL    HW2 4857   3.137   7.903  10.950
  622SOL     OW 4858   0.386   5.550   6.021
  622SOL    HW1 4859   0.340   5.595   6.097
  622SOL    HW2 4860   0.385   5.451   6.035
  623SOL     OW 4861  12.788   6.931  -5.847
  623SOL    HW1 4862  12.865   6.991  -5.869
  623SOL    HW2 4863  12.762   6.945  -5.751
  624SOL     OW 4864   4.220   2.500  -4.642
  624SOL    HW1 4865   4.292   2.478  -4.577
  624SOL    HW2 4866   4.183   2.590  -4.622
  625SOL     OW 4867  12.056   9.623   8.844
  625SOL    HW1 4868  11.965   9.628   8.802
  625SOL    HW2 4869  12.125   9.656   8.780
  626SOL     OW 4870  -9.256   0.053  -3.203
  626SOL    HW1 4871  -9.242   0.147  -3.231
  626SOL    HW2 4872  -9.187   0.027  -3.135
  627SOL     OW 4873   0.845   2.836   4.524
  627SOL    HW1 4874   0.827   2.934   4.517
  627SOL    HW2 4875   0.763   2.790   4.560
  628SOL     OW 4876  -8.083   1.438   6.126
  628SOL    HW1 4877  -8.154   1.508   6.124
  628SOL    HW2 4878  -8.003   1.472   6.174
  629SOL     OW 4879  -2.212   5.673  -3.394
  629SOL    HW1 4880  -2.173   5.582  -3.409
  629SOL    HW2 4881  -2.276   5.670  -3.317
  630SOL     OW 4882   2.264   8.209  14.767
  630SOL    HW1 4883   2.323   8.174  14.839
  630SOL    HW2 4884   2.245   8.137   6.613
  631SOL     OW 4885   2.179   1.059  12.463
  631SOL    HW1 4886   2.095   1.058  12.518
  631SOL    HW2 4887   2.214   0.966  12.453
  632SOL     OW 4888  -1.812  12.249  18.429
  632SOL    HW1 4889  -1.839  12.242  18.525
  632SOL    HW2 4890  -1.867  12.320  18.385
  633SOL     OW 4891  12.532   2.657  22.584
  633SOL    HW1 4892  12.491   2.732  22.532
  633SOL    HW2 4893  12.631   2.671  22.589
  634SOL     OW 4894  18.535  10.142  -4.234
  634SOL    HW1 4895  18.540  10.150  -4.333
  634SOL    HW2 4896  18.615  10.186  -4.193
  635SOL     OW 4897   2.658   5.000  -2.001
  635SOL    HW1 4898   2.559   5.001  -2.012
  635SOL    HW2 4899   2.698   4.936  -2.067
  636SOL     OW 4900  -1.162   7.062  23.042
  636SOL    HW1 4901  -1.221   7.142  23.055
  636SOL    HW2 4902  -1.087   7.064  23.108
  637SOL     OW 4903   4.258   5.378   5.121
  637SOL    HW1 4904   4.216   5.466   5.143
  637SOL    HW2 4905   4.256   5.363   5.022
  638SOL     OW 4906  -3.255   3.317   0.006
  638SOL    HW1 4907  -3.217   3.407  -0.016
  638SOL    HW2 4908   4.848   3.255  -0.072
  639SOL     OW 4909  14.553  -2.407   1.204
  639SOL    HW1 4910  14.514   5.682   1.111
  639SOL    HW2 4911  14.559   5.588   1.237
  640SOL     OW 4912   6.115  -5.642   4.029
  640SOL    HW1 4913  14.173  -5.733   4.053
  640SOL    HW2 4914   6.193  -5.616   4.087
  641SOL     OW 4915  -2.681  -2.129   2.808
  641SOL    HW1 4916  -2.720  -2.069   2.739
  641SOL    HW2 4917  -2.737  -2.126   2.891
  642SOL     OW 4918   5.847  18.034   8.586
  642SOL    HW1 4919   5.843  17.946   0.448
  642SOL    HW2 4920   5.918  18.092   0.455
  643SOL     OW 4921  -3.723   6.533  10.358
  643SOL    HW1 4922  -3.678   6.622   2.261
  643SOL    HW2 4923  -3.676   6.479  -5.749
  644SOL     OW 4924   9.911   0.260  14.078
  644SOL    HW1 4925   1.824   0.360  14.086
  644SOL    HW2 4926   9.818   0.227  14.097
  645SOL     OW 4927  -3.957  -1.153  16.413
  645SOL    HW1 4928  -3.945  -1.221  16.340
  645SOL    HW2 4929  -4.036  -9.183  16.392
  646SOL     OW 4930  10.106  15.366   9.438
  646SOL    HW1 4931  10.064  15.275   9.436
  646SOL    HW2 4932  10.119  15.399   9.344
  647SOL     OW 4933   4.602  10.381  -0.701
  647SOL    HW1 4934   4.663  10.457  -0.723
  647SOL    HW2 4935   4.641  10.296  -0.736
  648SOL     OW 4936   9.567   6.305  13.826
  648SOL    HW1 4937   9.479   6.258  13.819
  648SOL    HW2 4938   9.555   6.390  13.876
  649SOL     OW 4939   2.354  10.766  -1.950
  649SOL    HW1 4940   2.319  10.855  -1.978
  649SOL    HW2 4941   2.344  10.756  -1.851
  650SOL     OW 4942  -9.402  13.137   9.724
  650SOL    HW1 4943  -9.403  13.185   9.636
  650SOL    HW2 4944  -9.437  13.198   9.795
  651SOL     OW 4945   3.147  10.379   8.836
  651SOL    HW1 4946   3.112  10.313   8.902
  651SOL    HW2 4947   3.120  10.353   8.744
  652SOL     OW 4948  13.801  14.068   6.367
  652SOL    HW1 4949  13.743  14.005   6.418
  652SOL    HW2 4950  13.896  14.057   6.396
  653SOL     OW 4951   0.835  15.287  -0.467
  653SOL    HW1 4952   0.752  15.235  -0.484
  653SOL    HW2 4953   0.885  15.300  -0.552
  654SOL     OW 4954  -0.033   3.108   6.650
  654SOL    HW1 4955   0.040   3.171   6.677
  654SOL    HW2 4956  -0.064   3.057   6.730
  655SOL     OW 4957  -3.879  15.131   2.840
  655SOL    HW1 4958  -3.924  15.207   2.793
  655SOL    HW2 4959  -3.876  15.150   2.938
  656SOL     OW 4960  -5.016  -2.068  -5.216
  656SOL    HW1 4961  -4.938  -2.007  -5.234
  656SOL    HW2 4962  -5.101  -2.018   2.857
  657SOL     OW 4963   1.509   5.266  12.384
  657SOL    HW1 4964   1.520  13.322  12.289
  657SOL    HW2 4965   9.686  13.385  12.419
  658SOL     OW 4966  -4.829  14.447  -1.459
  658SOL    HW1 4967  -4.753  14.509  -1.478
  658SOL    HW2 4968  -4.817  14.406  -1.368
  659SOL     OW 4969   3.650  -0.934   0.808
  659SOL    HW1 4970   3.622  -0.847   0.766
  659SOL    HW2 4971   3.663  -0.920   0.906
  660SOL     OW 4972   8.856   8.111  14.283
  660SOL    HW1 4973   8.914   8.030  14.295
  660SOL    HW2 4974   8.779   8.107  14.346
  661SOL     OW 4975   3.122   5.165  16.320
  661SOL    HW1 4976   3.167   5.243  16.362
  661SOL    HW2 4977   3.159   5.150  16.228
  662SOL     OW 4978  10.701 -10.438  15.040
  662SOL    HW1 4979  10.658 -10.528  15.041
  662SOL    HW2 4980  10.695 -10.398  15.132
  663SOL     OW 4981  -2.308   9.133  15.513
  663SOL    HW1 4982  -2.209   9.136  15.525
  663SOL    HW2 4983  -2.343   9.225  15.498
  664SOL     OW 4984  12.527  10.502  10.750
  664SOL    HW1 4985  12.492  10.583  10.703
  664SOL    HW2 4986  12.514   2.334  10.692
  665SOL     OW 4987  -3.428   1.315  13.602
  665SOL    HW1 4988  -3.352   1.380  13.606
  665SOL    HW2 4989  -3.507   1.360  13.561
  666SOL     OW 4990   8.120  13.538  -2.684
  666SOL    HW1 4991   8.190  13.527  -2.614
  666SOL    HW2 4992   8.124  13.462  -2.748
  667SOL     OW 4993  -2.100   1.884   7.067
  667SOL    HW1 4994  -2.056   1.829   7.138
  667SOL    HW2 4995  -2.076   1.980   7.080
  668SOL     OW 4996 -14.088   0.467  11.755
  668SOL    HW1 4997 -14.053   0.426  11.671
  668SOL    HW2 4998 -14.017   0.463  11.826
  669SOL     OW 4999  -2.821  26.324  16.715
  669SOL    HW1 5000  -2.743  26.321  16.777
  669SOL    HW2 5001  -2.810  26.253  16.645
  670SOL     OW 5002  -2.636   0.516   6.783
  670SOL    HW1 5003  -2.729   0.550  -1.296
  670SOL    HW2 5004  -2.574   0.572   6.838
  671SOL     OW 5005   7.637  -0.368   4.451
  671SOL    HW1 5006   7.556  -0.311   4.459
  671SOL    HW2 5007   7.719  -0.314   4.469
  672SOL     OW 5008   0.546   4.929   5.701
  672SOL    HW1 5009   0.616   4.888   5.643
  672SOL    HW2 5010   0.551   4.889   5.793
  673SOL     OW 5011   9.014  -8.080   9.960
  673SOL    HW1 5012   9.095   0.059   9.934
  673SOL    HW2 5013   9.036  -8.142  10.036
  674SOL     OW 5014  -1.278   9.690  22.917
  674SOL    HW1 5015  -1.253   9.786  22.919
  674SOL    HW2 5016  -1.241   9.644  22.998
  675SOL     OW 5017   3.507   7.308   5.283
  675SOL    HW1 5018   3.606   7.311   5.273
  675SOL    HW2 5019   3.476   7.391   5.330
  676SOL     OW 5020   3.226   7.116   1.593
  676SOL    HW1 5021   3.300   7.175   1.560
  676SOL    HW2 5022   3.212   7.042   1.527
  677SOL     OW 5023  18.937   7.681   6.399
  677SOL    HW1 5024  19.016   7.659   6.341
  677SOL    HW2 5025  18.961   7.757   6.459
  678SOL     OW 5026  -1.989  -6.646  13.021
  678SOL    HW1 5027  -2.073  -6.682  13.061
  678SOL    HW2 5028  -1.984  -6.671  12.925
  679SOL     OW 5029  12.087   9.169   3.254
  679SOL    HW1 5030  12.065  17.161   3.264
  679SOL    HW2 5031   4.053   9.199   3.333
  680SOL     OW 5032  -0.530  15.531   1.112
  680SOL    HW1 5033  -0.452  15.593   1.118
  680SOL    HW2 5034  -0.499  15.438   1.095
  681SOL     OW 5035  -7.584   5.185   4.736
  681SOL    HW1 5036  -7.554  -2.816   4.698
  681SOL    HW2 5037  -7.607   5.123   4.661
  682SOL     OW 5038   1.999  -0.565   7.597
  682SOL    HW1 5039   1.990  -0.516   7.511
  682SOL    HW2 5040   2.024  -0.502   7.670
  683SOL     OW 5041   3.758   2.820  14.335
  683SOL    HW1 5042   3.805   2.902  14.303
  683SOL    HW2 5043   3.742   2.827  14.434
  684SOL     OW 5044   1.032  -2.417  16.320
  684SOL    HW1 5045   1.065  -2.503  16.281
  684SOL    HW2 5046   0.957   5.653  16.384
  685SOL     OW 5047  -7.861   3.803   5.808
  685SOL    HW1 5048  -7.832   3.896   5.786
  685SOL    HW2 5049  -7.960   3.800   5.818
  686SOL     OW 5050 -15.413   3.750   4.115
  686SOL    HW1 5051 -15.327   3.784   4.078
  686SOL    HW2 5052 -15.480   3.825   4.115
  687SOL     OW 5053  -0.725   5.354   3.496
  687SOL    HW1 5054  -0.702   5.443   3.457
  687SOL    HW2 5055  -0.641   5.302   3.512
  688SOL     OW 5056  -1.773   7.413  10.382
  688SOL    HW1 5057  -1.775   7.364  10.295
  688SOL    HW2 5058  -1.860   7.401  10.430
  689SOL     OW 5059   3.089  -8.309  15.959
  689SOL    HW1 5060   3.136  -8.389  15.920
  689SOL    HW2 5061   3.035  -8.337  16.038
  690SOL     OW 5062  19.048   8.790  -0.384
  690SOL    HW1 5063  18.955   8.821  -0.366
  690SOL    HW2 5064  19.100   8.787  -0.299
  691SOL     OW 5065   7.807   3.839  10.968
  691SOL    HW1 5066   7.817   3.801  10.876
  691SOL    HW2 5067   7.897   3.855  11.008
  692SOL     OW 5068  -4.236  -4.797  10.762
  692SOL    HW1 5069  -4.192  -4.867  10.705
  692SOL    HW2 5070  -4.334  -4.817  10.769
  693SOL     OW 5071  11.870  -1.803   3.221
  693SOL    HW1 5072  11.912  -1.795   3.130
  693SOL    HW2 5073  11.935  -1.845   3.284
  694SOL     OW 5074  13.116 -19.079   5.040
  694SOL    HW1 5075  13.159 -18.991   5.057
  694SOL    HW2 5076  13.157 -19.121   4.959
  695SOL     OW 5077   1.637   1.894   5.620
  695SOL    HW1 5078   1.540   1.871  -2.457
  695SOL    HW2 5079   1.693   1.822  -2.430
  696SOL     OW 5080   6.462   2.524  22.935
  696SOL    HW1 5081   6.561   2.520  22.953
  696SOL    HW2 5082   6.422   2.597  22.989
  697SOL     OW 5083  20.473  11.451  -9.387
  697SOL    HW1 5084  20.480  11.358  -9.423
  697SOL    HW2 5085  20.455  11.514  -9.463
  698SOL     OW 5086  14.264   9.750   3.624
  698SOL    HW1 5087  14.262   9.650   3.629
  698SOL    HW2 5088  14.326   1.691   3.550
  699SOL     OW 5089  15.042  15.358   7.434
  699SOL    HW1 5090  15.065  15.389   7.342
  699SOL    HW2 5091  15.125  15.327   7.481
  700SOL     OW 5092  -9.822   6.458   3.361
  700SOL    HW1 5093  -9.783   6.461   3.269
  700SOL    HW2 5094  -9.834   6.362   3.389
  701SOL     OW 5095  -4.688   9.220   3.235
  701SOL    HW1 5096  -4.741   9.304   3.248
  701SOL    HW2 5097  -4.611   9.238   3.174
  702SOL     OW 5098  18.530  15.791  16.077
  702SOL    HW1 5099  18.516  15.693  16.064
  702SOL    HW2 5100  18.443  15.839  16.063
  703SOL     OW 5101  -8.792   4.038   5.962
  703SOL    HW1 5102  -8.814   4.043   6.059
  703SOL    HW2 5103  -8.705   3.990   5.950
  704SOL     OW 5104  -3.746  -3.851  -0.147
  704SOL    HW1 5105  -3.754  -3.904  -0.063
  704SOL    HW2 5106   4.376  -3.910  -0.221
  705SOL     OW 5107  -5.388  -7.706   8.602
  705SOL    HW1 5108  -5.389  -7.612   8.635
  705SOL    HW2 5109  -5.299  -7.727   8.561
  706SOL     OW 5110   0.194 -12.840  16.633
  706SOL    HW1 5111   0.108 -12.891  16.638
  706SOL    HW2 5112   0.240 -12.843  16.721
  707SOL     OW 5113  11.040  -5.881   6.049
  707SOL    HW1 5114   2.917  -5.843   6.135
  707SOL    HW2 5115   2.925  -5.821   5.974
  708SOL     OW 5116   2.899   4.480   6.423
  708SOL    HW1 5117   2.916   4.448   6.516
  708SOL    HW2 5118   2.978  -3.628   6.366
  709SOL     OW 5119  -7.926  -1.796  10.958
  709SOL    HW1 5120  -7.924  -1.728  10.885
  709SOL    HW2 5121  -7.849  -1.859  10.947
  710SOL     OW 5122  13.370  -3.891   4.266
  710SOL    HW1 5123  13.317  -3.836   4.203
  710SOL    HW2 5124  13.463  -3.904   4.230
  711SOL     OW 5125  17.095   8.295  -7.170
  711SOL    HW1 5126  17.125   8.205  -7.201
  711SOL    HW2 5127  17.051   8.286  -7.080
  712SOL     OW 5128  12.477  17.714  -3.184
  712SOL    HW1 5129  12.556  17.721  -3.246
  712SOL    HW2 5130  12.446  17.619 -11.269
  713SOL     OW 5131  -0.576   0.210  11.172
  713SOL    HW1 5132  -0.674   0.193  11.161
  713SOL    HW2 5133  -0.550   0.292  11.121
  714SOL     OW 5134   5.286   3.366  22.386
  714SOL    HW1 5135   5.241   3.277  22.394
  714SOL    HW2 5136   5.239   3.433  22.443
  715SOL     OW 5137  13.324   8.665   3.364
  715SOL    HW1 5138  13.292   8.642   3.272
  715SOL    HW2 5139  13.248   8.658   3.428
  716SOL     OW 5140  -7.539  -3.018   3.505
  716SOL    HW1 5141   0.470  -3.050   3.454
  716SOL    HW2 5142  -7.525  -3.077   3.585
  717SOL     OW 5143   2.630  -8.566  -3.639
  717SOL    HW1 5144   2.725  -8.537  -3.651
  717SOL    HW2 5145   2.593  -8.526  -3.555
  718SOL     OW 5146  -4.711  -2.581   4.431
  718SOL    HW1 5147  -4.746  -2.633   4.509
  718SOL    HW2 5148  -4.611  -2.576   4.437
  719SOL     OW 5149   0.929   8.439  17.904
  719SOL    HW1 5150   1.028   8.449  17.911
  719SOL    HW2 5151   0.906   8.386  17.822
  720SOL     OW 5152  -7.039  12.988  12.059
  720SOL    HW1 5153  -7.057  13.050  20.071
  720SOL    HW2 5154  -6.998  12.904  12.025
  721SOL     OW 5155  -2.895   8.227  -0.831
  721SOL    HW1 5156  -2.802   8.215   7.292
  721SOL    HW2 5157  -2.930   8.316   7.284
  722SOL     OW 5158  -2.384  19.770  -0.076
  722SOL    HW1 5159  -2.416  19.748  -0.168
  722SOL    HW2 5160  -2.460  19.807  -0.022
  723SOL     OW 5161  -9.604   9.657  13.511
  723SOL    HW1 5162  -9.612   9.572  13.458
  723SOL    HW2 5163  -9.648   9.644  13.600
  724SOL     OW 5164   1.065   8.385  -1.322
  724SOL    HW1 5165   1.154   0.343  -1.318
  724SOL    HW2 5166   1.078   8.286  -1.312
  725SOL     OW 5167  12.233   0.271  -4.671
  725SOL    HW1 5168  12.268   0.227   3.335
  725SOL    HW2 5169  12.160   0.334   3.393
  726SOL     OW 5170  -3.178  10.291  12.869
  726SOL    HW1 5171  -3.096  10.247  12.905
  726SOL    HW2 5172   4.840  10.222  12.853
  727SOL     OW 5173  -7.994  15.228   3.220
  727SOL    HW1 5174  -8.024  15.323   3.219
  727SOL    HW2 5175  -7.912  15.218   3.164
  728SOL     OW 5176  -9.010  12.679  20.933
  728SOL    HW1 5177  -8.998  12.592  20.981
  728SOL    HW2 5178  -8.925   4.644  20.936
  729SOL     OW 5179 -15.591   5.483  -6.328
  729SOL    HW1 5180 -15.640   5.570  -6.324
  729SOL    HW2 5181 -15.591   5.441  -6.238
  730SOL     OW 5182   4.940  16.587  16.923
  730SOL    HW1 5183   4.909  16.492  16.914
  730SOL    HW2 5184   4.869  16.642  16.966
  731SOL     OW 5185  11.963   5.691   9.176
  731SOL    HW1 5186  11.908   5.694   9.260
  731SOL    HW2 5187  12.031   5.764   1.089
  732SOL     OW 5188   6.115   4.628  14.715
  732SOL    HW1 5189   6.048   4.693  14.749
  732SOL    HW2 5190   6.068   4.550  14.673
  733SOL     OW 5191   3.491  11.730  14.653
  733SOL    HW1 5192   3.518  11.662  14.721
  733SOL    HW2 5193   3.516  11.821  14.685
  734SOL     OW 5194  -0.620   5.746  -3.339
  734SOL    HW1 5195  -0.711  13.874  -3.347
  734SOL    HW2 5196  -0.559   5.789  -3.406
  735SOL     OW 5197  15.069  -0.550  -4.181
  735SOL    HW1 5198  15.039  -0.635  -4.224
  735SOL    HW2 5199  15.089  -0.568  -4.084
  736SOL     OW 5200   3.669  -6.840   7.808
  736SOL    HW1 5201  11.743  -6.849   7.906
  736SOL    HW2 5202  11.671  -6.850   7.760
  737SOL     OW 5203  15.248  21.522  18.215
  737SOL    HW1 5204  15.302  21.482  10.052
  737SOL    HW2 5205  15.151  21.520   2.013
  738SOL     OW 5206   7.141   9.974  14.219
  738SOL    HW1 5207   7.176   9.913  14.290
  738SOL    HW2 5208  15.153  10.027  14.256
  739SOL     OW 5209 -11.166  26.634   7.444
  739SOL    HW1 5210 -11.091  26.653   7.508
  739SOL    HW2 5211 -11.209  26.719   7.416
  740SOL     OW 5212  -2.772  -5.286  17.769
  740SOL    HW1 5213  -2.725  -5.361  17.816
  740SOL    HW2 5214  -2.708  -5.240  17.708
  741SOL     OW 5215  -2.213  13.814  -4.753
  741SOL    HW1 5216  -2.246  13.746  -4.819
  741SOL    HW2 5217  -2.280  13.822  -4.679
  742SOL     OW 5218  21.206   4.279   7.883
  742SOL    HW1 5219  13.178   4.272   7.804
  742SOL    HW2 5220  13.172   4.291  16.054
  743SOL     OW 5221  14.100  15.527   3.958
  743SOL    HW1 5222  14.184  15.578   3.941
  743SOL    HW2 5223  14.043  15.577   4.023
  744SOL     OW 5224  11.158   2.283   3.647
  744SOL    HW1 5225   3.070   2.382   3.636
  744SOL    HW2 5226   3.143   2.243  11.680
  745SOL     OW 5227  -4.201   7.013   1.968
  745SOL    HW1 5228  -4.130   7.080   1.989
  745SOL    HW2 5229  -4.290   7.053   1.988
  746SOL     OW 5230  -3.674   4.612  10.757
  746SOL    HW1 5231  -3.696   4.522  10.795
  746SOL    HW2 5232  -3.631   4.600  10.668
  747SOL     OW 5233   2.212   1.817  -2.459
  747SOL    HW1 5234  -5.893   1.898  -2.515
  747SOL    HW2 5235   2.163   1.739  -2.498
  748SOL     OW 5236   6.955  15.067   2.093
  748SOL    HW1 5237   6.897  14.986   2.078
  748SOL    HW2 5238   7.048   6.949   2.115
  749SOL     OW 5239   0.548   6.295   6.268
  749SOL    HW1 5240   0.491   6.361   6.219
  749SOL    HW2 5241   0.537   6.205   6.225
  750SOL     OW 5242   4.860  17.643   3.748
  750SOL    HW1 5243   4.940  17.620  -4.285
  750SOL    HW2 5244   4.794  17.568  -4.338
  751SOL     OW 5245  -8.269   6.415  -6.720
  751SOL    HW1 5246  -8.308   6.404  -6.811
  751SOL    HW2 5247  -8.308   6.496  -6.675
  752SOL     OW 5248  -3.238   0.167   8.763
  752SOL    HW1 5249  -3.338   0.168   8.760
  752SOL    HW2 5250  -3.207   0.077   8.795
  753SOL     OW 5251  -1.760  22.106  19.276
  753SOL    HW1 5252  -1.812  22.038  19.328
  753SOL    HW2 5253  -1.716  22.061  19.198
  754SOL     OW 5254  -2.844  11.607   8.215
  754SOL    HW1 5255  -2.870  11.578   8.307
  754SOL    HW2 5256  -2.859  11.706   8.206
  755SOL     OW 5257   8.232   7.315  15.480
  755SOL    HW1 5258   8.225   7.295  15.382
  755SOL    HW2 5259   8.327   7.305  15.510
  756SOL     OW 5260  -3.497   0.012  11.026
  756SOL    HW1 5261  -3.586   0.058  11.025
  756SOL    HW2 5262  -3.465  -0.002  10.933
  757SOL     OW 5263  -9.447  -0.804 -11.628
  757SOL    HW1 5264  -9.393  -0.839  -3.463
  757SOL    HW2 5265  -9.405  -0.720 -11.663
  758SOL     OW 5266   4.992  -1.559   9.477
  758SOL    HW1 5267   4.960  -1.499   9.404
  758SOL    HW2 5268   4.947  -1.649   9.469
  759SOL     OW 5269  10.052  18.372  -0.963
  759SOL    HW1 5270  10.064  10.184  -0.963
  759SOL    HW2 5271   9.957  26.482  -0.939
  760SOL     OW 5272  -0.255  -9.745   1.095
  760SOL    HW1 5273  -0.321  -9.816   1.070
  760SOL    HW2 5274  -0.173  -9.754   1.038
  761SOL     OW 5275   3.658   8.520   3.942
  761SOL    HW1 5276  -4.496   8.493   3.871
  761SOL    HW2 5277   3.703   8.438   3.979
  762SOL     OW 5278  -2.231  12.445  -2.220
  762SOL    HW1 5279  -2.328  12.468  -2.207
  762SOL    HW2 5280  -2.176  12.503  -2.160
  763SOL     OW 5281   9.164   4.640  15.813
  763SOL    HW1 5282   9.092   4.577  15.845
  763SOL    HW2 5283   9.135   4.734  15.830
  764SOL     OW 5284  14.608   3.728   9.302
  764SOL    HW1 5285  14.692   3.782   9.292
  764SOL    HW2 5286  14.529   3.788   9.290
  765SOL     OW 5287   7.319  13.693   0.863
  765SOL    HW1 5288   7.341  13.783  -7.264
  765SOL    HW2 5289   7.403  13.638   0.868
  766SOL     OW 5290   7.109   7.322  16.310
  766SOL    HW1 5291   7.089   7.232  16.271
  766SOL    HW2 5292   7.103   7.391  16.239
  767SOL     OW 5293   0.917  16.579  -5.228
  767SOL    HW1 5294   0.856  16.649  -5.264
  767SOL    HW2 5295   0.976  16.545   2.787
  768SOL     OW 5296 -12.511  -0.688   7.786
  768SOL    HW1 5297 -12.525  -0.786   7.767
  768SOL    HW2 5298 -12.414  -0.667   7.779
  769SOL     OW 5299 -15.177   7.531  12.971
  769SOL    HW1 5300  -7.115   7.597  12.900
  769SOL    HW2 5301 -15.080   7.541  12.991
  770SOL     OW 5302   4.828   8.733   2.426
  770SOL    HW1 5303   4.893   8.808   2.434
  770SOL    HW2 5304   4.842   8.685   2.340
  771SOL     OW 5305  -3.156   8.902   2.859
  771SOL    HW1 5306   4.874   8.833   2.817
  771SOL    HW2 5307  -3.091   8.936   2.792
  772SOL     OW 5308   9.282   9.182   4.852
  772SOL    HW1 5309   9.363   9.234   4.880
  772SOL    HW2 5310   9.270   9.103  -3.177
  773SOL     OW 5311   6.497  -0.410  -0.460
  773SOL    HW1 5312  14.519  -0.340  -0.432
  773SOL    HW2 5313   6.448  -0.490  -8.584
  774SOL     OW 5314  -2.201   1.032  11.064
  774SOL    HW1 5315  -2.177   1.128  11.048
  774SOL    HW2 5316  -2.177   0.978  10.984
  775SOL     OW 5317  15.721   3.898   4.289
  775SOL    HW1 5318  15.681   3.818  12.421
  775SOL    HW2 5319  15.775   3.949  12.444
  776SOL     OW 5320  10.394  -9.135  13.756
  776SOL    HW1 5321  10.377  -9.217  13.702
  776SOL    HW2 5322  10.460  -9.156  13.829
  777SOL     OW 5323   5.084  10.285  -0.825
  777SOL    HW1 5324   5.017  10.216  -0.854
  777SOL    HW2 5325   5.038  10.353  -0.767
  778SOL     OW 5326   8.742   4.870  -4.135
  778SOL    HW1 5327   8.766   4.858  -4.232
  778SOL    HW2 5328   8.643  12.968  -4.126
  779SOL     OW 5329  10.483 -12.365  -2.004
  779SOL    HW1 5330  10.405 -12.418  -1.971
  779SOL    HW2 5331  10.457 -12.318  -2.089
  780SOL     OW 5332 -15.573   7.439   0.740
  780SOL    HW1 5333 -15.507   7.478   0.804
  780SOL    HW2 5334 -15.651   7.501   0.732
  781SOL     OW 5335   4.499   9.038  10.246
  781SOL    HW1 5336   4.532   9.093  10.323
  781SOL    HW2 5337   4.401   9.022  10.256
  782SOL     OW 5338   0.282 -10.919  17.320
  782SOL    HW1 5339   0.202 -10.936  17.262
  782SOL    HW2 5340   0.281 -10.984  17.397
  783SOL     OW 5341   7.965 -11.411  -1.662
  783SOL    HW1 5342   8.051 -11.378  -1.698
  783SOL    HW2 5343   7.945 -11.366  -1.575
  784SOL     OW 5344  20.969 -12.457  -5.220
  784SOL    HW1 5345  20.976 -12.485   2.773
  784SOL    HW2 5346  20.879 -12.415  -5.204
  785SOL     OW 5347   4.921  24.976   0.766
  785SOL    HW1 5348   4.995  24.968   8.788
  785SOL    HW2 5349   4.833  24.971   0.719
  786SOL     OW 5350  -5.700   5.655   8.510
  786SOL    HW1 5351  -5.634   5.714   8.557
  786SOL    HW2 5352  -5.664   5.562   8.505
  787SOL     OW 5353  -5.560  -0.552 -10.748
  787SOL    HW1 5354  -5.601  -0.630 -10.793
  787SOL    HW2 5355   2.468  -0.518 -10.676
  788SOL     OW 5356   4.441  -3.065  16.515
  788SOL    HW1 5357   4.443  -2.994  16.445
  788SOL    HW2 5358   4.377   4.951  16.487
  789SOL     OW 5359   3.039   2.168  16.316
  789SOL    HW1 5360   3.027  -5.822  16.325
  789SOL    HW2 5361   2.986   2.135  16.238
  790SOL     OW 5362  -0.006  16.907   2.559
  790SOL    HW1 5363   0.013  16.915   2.461
  790SOL    HW2 5364  -0.100   8.786   2.571
  791SOL     OW 5365  -7.466  12.259  22.915
  791SOL    HW1 5366  -7.372  12.289  14.811
  791SOL    HW2 5367  -7.490  12.189  22.848
  792SOL     OW 5368  17.844   6.724  11.912
  792SOL    HW1 5369  17.933   6.705  11.954
  792SOL    HW2 5370  17.833   6.823  11.902
  793SOL     OW 5371   3.984   7.370   4.158
  793SOL    HW1 5372   4.056   7.415   4.107
  793SOL    HW2 5373   4.021   7.289   4.204
  794SOL     OW 5374   0.422  16.873  -1.797
  794SOL    HW1 5375   0.329  16.837  -1.800
  794SOL    HW2 5376   0.474  16.825  -1.726
  795SOL     OW 5377   5.172  12.059  -1.615
  795SOL    HW1 5378   5.176   3.970  -1.515
  795SOL    HW2 5379   5.100   4.034  -1.645
  796SOL     OW 5380  -3.478  17.898  24.742
  796SOL    HW1 5381  -3.463  17.820  24.803
  796SOL    HW2 5382  -3.439  17.980  24.783
  797SOL     OW 5383  -8.842  -4.827  15.152
  797SOL    HW1 5384  -8.940  -4.835   7.047
  797SOL    HW2 5385  -8.824  -4.837   7.162
  798SOL     OW 5386   3.812   1.402   5.062
  798SOL    HW1 5387   3.857   1.313   5.067
  798SOL    HW2 5388   3.868   1.471   5.107
  799SOL     OW 5389  -8.772   5.479  -0.115
  799SOL    HW1 5390  -8.700   5.416  -0.087
  799SOL    HW2 5391  -8.732   5.562  -0.154
  800SOL     OW 5392  14.457  -9.412  -1.844
  800SOL    HW1 5393  14.507  -9.474  -1.904
  800SOL    HW2 5394  14.458  -9.320  -1.884
  801SOL     OW 5395  -6.085   0.107  11.728
  801SOL    HW1 5396  -6.045   0.025  11.688
  801SOL    HW2 5397  -6.018   0.152  11.787
  802SOL     OW 5398  11.442 -11.651  -3.649
  802SOL    HW1 5399  11.516 -11.699  -3.695
  802SOL    HW2 5400  11.438 -11.556  -3.682
  803SOL     OW 5401  -5.151   8.950   4.505
  803SOL    HW1 5402  -5.064  16.989   4.514
  803SOL    HW2 5403  -5.193   8.961   4.595
  804SOL     OW 5404   2.877  16.030  -5.381
  804SOL    HW1 5405   2.965  16.062  -5.344
  804SOL    HW2 5406   2.866   7.845  -5.361
  805SOL     OW 5407   5.428   8.493   0.806
  805SOL    HW1 5408   5.396   8.513   0.899
  805SOL    HW2 5409   5.379   8.551   0.741
  806SOL     OW 5410  14.936   3.592  -0.813
  806SOL    HW1 5411  14.975   3.599  -0.905
  806SOL    HW2 5412  14.919   3.496  -0.792
  807SOL     OW 5413   3.027   4.142  11.925
  807SOL    HW1 5414   2.988   4.183   3.754
  807SOL    HW2 5415   3.037   4.043  11.912
  808SOL     OW 5416 -11.283   4.340   3.806
  808SOL    HW1 5417 -11.262   4.278  11.818
  808SOL    HW2 5418 -11.268   4.435   3.776
  809SOL     OW 5419  -1.023   9.163   6.403
  809SOL    HW1 5420  -1.101   9.220   6.377
  809SOL    HW2 5421  -0.948   9.177   6.339
  810SOL     OW 5422  14.177   3.385  10.436
  810SOL    HW1 5423  14.220  11.548  10.386
  810SOL    HW2 5424  14.083  11.498  10.460
  811SOL     OW 5425  18.515  -1.172  -5.646
  811SOL    HW1 5426  18.512  -1.102  -5.575
  811SOL    HW2 5427  18.590  -1.152  -5.709
  812SOL     OW 5428   1.321  16.903  -2.112
  812SOL    HW1 5429   1.327  16.837  -2.036
  812SOL    HW2 5430   1.314   8.906  -2.075
  813SOL     OW 5431  -7.034   3.969  -0.697
  813SOL    HW1 5432  -7.124   3.934  -0.676
  813SOL    HW2 5433  -6.973   3.957  -0.619
  814SOL     OW 5434  -4.364  13.868   1.317
  814SOL    HW1 5435  -4.361  13.778   1.360
  814SOL    HW2 5436  -4.356  13.939   1.387
  815SOL     OW 5437  -8.058   6.624  -3.393
  815SOL    HW1 5438  -7.979   6.682  -3.370
  815SOL    HW2 5439  -0.035   6.678  -3.444
  816SOL     OW 5440   2.613  18.373  13.854
  816SOL    HW1 5441   2.646  10.212  13.915
  816SOL    HW2 5442   2.543  18.335  21.883
  817SOL     OW 5443  13.619   4.739   0.618
  817SOL    HW1 5444  13.712   4.702   0.618
  817SOL    HW2 5445  13.616   4.821   0.560
  818SOL     OW 5446  -3.113  -1.116   6.873
  818SOL    HW1 5447  -3.089  -1.195   6.816
  818SOL    HW2 5448  -3.074  -1.033   6.833
  819SOL     OW 5449  13.732   7.399   2.403
  819SOL    HW1 5450  13.769   7.395  10.584
  819SOL    HW2 5451  13.795   7.355   2.340
  820SOL     OW 5452   1.363   4.955  -6.890
  820SOL    HW1 5453   1.283   4.997  -6.933
  820SOL    HW2 5454   1.446   5.001  -6.921
  821SOL     OW 5455   9.841  -9.329  20.971
  821SOL    HW1 5456   9.933  -9.313  21.007
  821SOL    HW2 5457   9.800  -9.406  21.019
  822SOL     OW 5458  11.372  -2.687   9.698
  822SOL    HW1 5459  11.310  -2.740   9.640
  822SOL    HW2 5460  11.343   5.497  17.788
  823SOL     OW 5461   7.376  -1.896  -1.329
  823SOL    HW1 5462   7.276  -1.884  -1.323
  823SOL    HW2 5463   7.402  -1.977  -1.277
  824SOL     OW 5464  -4.197  -3.611   1.158
  824SOL    HW1 5465  -4.202  -3.674   1.235
  824SOL    HW2 5466  -4.158  -3.659   1.079
  825SOL     OW 5467   0.792  14.954   4.146
  825SOL    HW1 5468   0.810  14.873   4.201
  825SOL    HW2 5469   0.827  15.035   4.194
  826SOL     OW 5470  -4.366  -0.711  24.516
  826SOL    HW1 5471  -4.306  -0.669  24.448
  826SOL    HW2 5472  -4.408  -0.793  24.478
  827SOL     OW 5473  -5.365  -2.725  17.476
  827SOL    HW1 5474  -5.281   5.338  17.524
  827SOL    HW2 5475  -5.427  -2.680  17.541
  828SOL     OW 5476  -4.153   3.864   1.737
  828SOL    HW1 5477  -4.171   3.924   1.659
  828SOL    HW2 5478  -4.222   3.881   1.808
  829SOL     OW 5479  10.168  20.122  -4.312
  829SOL    HW1 5480  10.224  20.205  -4.315
  829SOL    HW2 5481  10.072  20.147  -4.315
  830SOL     OW 5482   3.784   2.720  16.703
  830SOL    HW1 5483   3.786   2.705  16.801
  830SOL    HW2 5484  11.910   2.811  16.682
  831SOL     OW 5485  -3.548  -0.197   4.541
  831SOL    HW1 5486  -3.480  -0.221   4.611
  831SOL    HW2 5487  -3.506  -0.139   4.472
  832SOL     OW 5488  10.139  -5.552  15.599
  832SOL    HW1 5489  10.094  -5.521  15.515
  832SOL    HW2 5490  10.168  -5.473  15.653
  833SOL     OW 5491  -0.504  16.664   3.032
  833SOL    HW1 5492  -0.524  16.661   2.934
  833SOL    HW2 5493  -0.587  16.690   3.081
  834SOL     OW 5494  -3.651   0.384   7.824
  834SOL    HW1 5495   4.396   0.360   7.737
  834SOL    HW2 5496  -3.619   0.478   7.822
  835SOL     OW 5497   6.330   5.667   3.783
  835SOL    HW1 5498   6.404   5.635   3.843
  835SOL    HW2 5499   6.363   5.743   3.728
  836SOL     OW 5500  -6.472   3.624  14.798
  836SOL    HW1 5501  -6.529   3.542  14.795
  836SOL    HW2 5502  -6.432   3.634  14.890
  837SOL     OW 5503   1.432  -0.575   0.564
  837SOL    HW1 5504   1.375  -0.631   0.504
  837SOL    HW2 5505   1.507  -0.536   0.511
  838SOL     OW 5506   1.040   6.280  18.760
  838SOL    HW1 5507   0.996   6.198  18.797
  838SOL    HW2 5508   0.982   6.359  10.688
  839SOL     OW 5509  21.054   4.810  -3.059
  839SOL    HW1 5510  21.038   4.762  -2.972
  839SOL    HW2 5511  13.063  12.893  -3.082
  840SOL     OW 5512 -10.928  12.223  16.468
  840SOL    HW1 5513 -10.904   4.043  16.499
  840SOL    HW2 5514  -2.873  12.277  16.546
  841SOL     OW 5515  -4.870   3.914   0.588
  841SOL    HW1 5516  -4.858   3.919   0.688
  841SOL    HW2 5517  -4.886   4.006   0.552
  842SOL     OW 5518  -4.231   7.214  -2.071
  842SOL    HW1 5519  -4.289   7.282  -2.025
  842SOL    HW2 5520  -4.149   7.259  -2.106
  843SOL     OW 5521   8.883   4.880  13.195
  843SOL    HW1 5522   8.805   4.877  13.259
  843SOL    HW2 5523   8.967   4.858  13.245
  844SOL     OW 5524   5.350  -1.100   2.533
  844SOL    HW1 5525   5.264  -1.061   2.500
  844SOL    HW2 5526   5.330  -1.173   2.598
  845SOL     OW 5527   3.007   8.475  -9.284
  845SOL    HW1 5528   2.992   8.377  -9.292
  845SOL    HW2 5529   3.053   8.509  -9.367
  846SOL     OW 5530   1.329  -2.253  -1.446
  846SOL    HW1 5531   1.257  -2.297  -1.500
  846SOL    HW2 5532   1.401  -2.219  -1.507
  847SOL     OW 5533   8.191  -2.974   1.309
  847SOL    HW1 5534   8.123  -2.997   1.380
  847SOL    HW2 5535   8.145  -2.928   1.233
  848SOL     OW 5536  -8.372  -8.661   7.519
  848SOL    HW1 5537  -8.334  -8.692   7.432
  848SOL    HW2 5538  -8.313  -8.591   7.559
  849SOL     OW 5539   7.472  -1.792  11.703
  849SOL    HW1 5540   7.407  -1.770  11.630
  849SOL    HW2 5541   7.526  -1.872  11.676
  850SOL     OW 5542   2.392   2.243  -4.637
  850SOL    HW1 5543   2.294  -5.834  -4.621
  850SOL    HW2 5544   2.443  -5.778  -4.584
  851SOL     OW 5545   6.381  -1.154  18.469
  851SOL    HW1 5546  -1.752  -1.151  18.559
  851SOL    HW2 5547   6.314  -1.181  18.400
  852SOL     OW 5548   0.781  -1.800  -1.071
  852SOL    HW1 5549   0.878  -1.818  -1.082
  852SOL    HW2 5550   0.728  -1.870  -1.117
  853SOL     OW 5551   3.061  -2.024  12.213
  853SOL    HW1 5552   3.050  -2.078  12.130
  853SOL    HW2 5553   3.014  -1.937  12.203
  854SOL     OW 5554   0.784   7.978   4.385
  854SOL    HW1 5555   0.774  16.030   4.478
  854SOL    HW2 5556   0.737   8.066  12.466
  855SOL     OW 5557  -2.182   8.658   7.576
  855SOL    HW1 5558  -2.216   8.676   7.483
  855SOL    HW2 5559  -2.163   8.560   7.585
  856SOL     OW 5560   3.387  13.170   8.223
  856SOL    HW1 5561   3.344  13.167   8.133
  856SOL    HW2 5562   3.432   4.994   8.240
  857SOL     OW 5563   3.702  -3.905   1.833
  857SOL    HW1 5564  11.705  -3.866   1.800
  857SOL    HW2 5565  11.807  -3.877   1.928
  858SOL     OW 5566   6.115   0.235  10.973
  858SOL    HW1 5567   6.089   0.326  10.943
  858SOL    HW2 5568   6.210   0.236  11.005
  859SOL     OW 5569   7.646  12.687   4.054
  859SOL    HW1 5570   7.648  12.667   4.152
  859SOL    HW2 5571   7.622  12.604   4.003
  860SOL     OW 5572  -5.536  10.463   7.086
  860SOL    HW1 5573  -5.494  10.547   7.052
  860SOL    HW2 5574  -5.474  10.419   7.151
  861SOL     OW 5575   8.142  16.640  10.361
  861SOL    HW1 5576   8.064  16.606  10.308
  861SOL    HW2 5577   8.124  16.735  10.387
  862SOL     OW 5578  -3.662   4.238   7.495
  862SOL    HW1 5579  -3.649   4.286   7.582
  862SOL    HW2 5580  -3.584   4.178   7.478
  863SOL     OW 5581  -5.975   4.274  -9.882
  863SOL    HW1 5582  -5.948   4.311  -9.971
  863SOL    HW2 5583  -5.929   4.326  -1.722
  864SOL     OW 5584  -5.241  18.622  -6.906
  864SOL    HW1 5585  -5.225  18.701  -6.966
  864SOL    HW2 5586  -5.323  18.638  -6.852
  865SOL     OW 5587   0.987  18.787  -4.037
  865SOL    HW1 5588   0.959  18.804  -3.942
  865SOL    HW2 5589   0.929  18.715  -4.076
  866SOL     OW 5590   3.354   5.341  -8.849
  866SOL    HW1 5591   3.326   5.425  -8.895
  866SOL    HW2 5592   3.305   5.263  -8.889
  867SOL     OW 5593  12.739  -1.900   8.851
  867SOL    HW1 5594  12.658  -1.956   8.868
  867SOL    HW2 5595  12.808  -1.918   8.922
  868SOL     OW 5596  -2.659  -8.456   9.236
  868SOL    HW1 5597  -2.614  -8.515   9.303
  868SOL    HW2 5598  -2.654  -8.499   9.145
  869SOL     OW 5599  -4.695   5.261  -2.586
  869SOL    HW1 5600  -4.606   5.301  -2.564
  869SOL    HW2 5601  -4.684   5.191  -2.657
  870SOL     OW 5602   4.579  -6.327  18.046
  870SOL    HW1 5603   4.607  -6.335  17.950
  870SOL    HW2 5604   4.556   1.857  18.067
  871SOL     OW 5605   2.110   6.036  -2.981
  871SOL    HW1 5606   2.050   5.959  -2.962
  871SOL    HW2 5607   2.105   6.060  -3.078
  872SOL     OW 5608  -2.464   6.354  -0.896
  872SOL    HW1 5609  -2.385   6.330  -0.839
  872SOL    HW2 5610 -10.526   6.422  -0.964
  873SOL     OW 5611  -8.738   8.076   1.891
  873SOL    HW1 5612  -8.695  -0.028   1.801
  873SOL    HW2 5613  -8.806   8.149   1.882
  874SOL     OW 5614  -4.166   8.864  21.309
  874SOL    HW1 5615  -4.220   8.948  21.297
  874SOL    HW2 5616  -4.069   8.886  21.306
  875SOL     OW 5617  -2.431  -3.799   3.641
  875SOL    HW1 5618  -2.510  -3.857   3.662
  875SOL    HW2 5619  -2.431  -3.775   3.544
  876SOL     OW 5620   7.067  -0.573  12.261
  876SOL    HW1 5621  15.119  -0.480  12.272
  876SOL    HW2 5622   7.152  -0.582  12.312
  877SOL     OW 5623   7.075  21.487   2.621
  877SOL    HW1 5624   7.152  21.454   2.676
  877SOL    HW2 5625   7.034  21.567  -5.424
  878SOL     OW 5626   4.798  -1.160   8.521
  878SOL    HW1 5627   4.742  -1.182   8.440
  878SOL    HW2 5628   4.764  -1.076   8.562
  879SOL     OW 5629  10.382  11.325   7.094
  879SOL    HW1 5630  10.419  11.354   7.182
  879SOL    HW2 5631  10.291  11.365   7.081
  880SOL     OW 5632   2.854   8.081   4.809
  880SOL    HW1 5633   2.953   8.065   4.812
  880SOL    HW2 5634   2.812   8.020   4.742
  881SOL     OW 5635  11.634 -10.101  -1.274
  881SOL    HW1 5636  11.715 -10.042  -1.276
  881SOL    HW2 5637  11.580 -10.087  -1.356
  882SOL     OW 5638   6.707  12.160  -1.035
  882SOL    HW1 5639   6.714  12.259  -1.031
  882SOL    HW2 5640   6.798  20.209  -1.049
  883SOL     OW 5641   3.878   7.084   5.351
  883SOL    HW1 5642   3.846   7.044   5.265
  883SOL    HW2 5643   3.927   7.014   5.404
  884SOL     OW 5644   5.524   6.190   5.401
  884SOL    HW1 5645   5.436  14.254   5.359
  884SOL    HW2 5646   5.510   6.214   5.497
  885SOL     OW 5647  -4.362   4.468   5.145
  885SOL    HW1 5648  -4.350   4.517   5.231
  885SOL    HW2 5649 -12.361   4.434   5.113
  886SOL     OW 5650   8.858  -3.076  12.580
  886SOL    HW1 5651   8.944  -3.070  20.617
  886SOL    HW2 5652   8.867  -3.144  12.652
  887SOL     OW 5653  -4.894  -3.276   2.092
  887SOL    HW1 5654  -4.910  -3.207   2.162
  887SOL    HW2 5655  -4.954  -3.354   2.108
  888SOL     OW 5656  -5.432  -4.291  14.261
  888SOL    HW1 5657  -5.531  -4.273  14.258
  888SOL    HW2 5658  -5.414  -4.374  14.313
  889SOL     OW 5659  -0.638  16.498 -11.566
  889SOL    HW1 5660  -0.592  16.498 -11.477
  889SOL    HW2 5661  -0.729  16.459 -11.556
  890SOL     OW 5662  13.159  -6.837  14.809
  890SOL    HW1 5663  13.069  -6.794  14.824
  890SOL    HW2 5664  13.231   1.315  14.838
  891SOL     OW 5665  10.975  11.445   2.429
  891SOL    HW1 5666  10.993  11.368   2.490
  891SOL    HW2 5667  11.044  11.516   2.443
  892SOL     OW 5668  -2.418   3.263   3.872
  892SOL    HW1 5669  -2.456   3.218   3.791
  892SOL    HW2 5670  -2.474   3.240   3.952
  893SOL     OW 5671   4.415  -7.778   5.646
  893SOL    HW1 5672   4.465  -7.859   5.677
  893SOL    HW2 5673   4.387  -7.724   5.725
  894SOL     OW 5674   5.614   4.776  -6.400
  894SOL    HW1 5675   5.600   4.871  -6.374
  894SOL    HW2 5676   5.533   4.742  -6.446
  895SOL     OW 5677 -10.301   3.079  12.126
  895SOL    HW1 5678 -10.374   3.021  12.090
  895SOL    HW2 5679 -10.334   3.173  12.135
  896SOL     OW 5680   4.671   1.391   7.141
  896SOL    HW1 5681   4.756   1.445   7.141
  896SOL    HW2 5682   4.593   1.453  15.236
  897SOL     OW 5683  -0.475  10.356   5.167
  897SOL    HW1 5684  -0.496  10.454   5.172
  897SOL    HW2 5685  -0.494  10.322   5.075
  898SOL     OW 5686   0.254   2.400  -3.205
  898SOL    HW1 5687   8.297   2.488  -3.215
  898SOL    HW2 5688   0.192   2.335  -3.161
  899SOL     OW 5689   4.605  10.774   2.183
  899SOL    HW1 5690   4.661  10.737   2.258
  899SOL    HW2 5691   4.662  10.832   2.125
  900SOL     OW 5692   2.911  -6.128   7.361
  900SOL    HW1 5693   2.935  -6.121   7.264
  900SOL    HW2 5694   2.814  -6.150   7.370
  901SOL     OW 5695   3.841   7.844  13.405
  901SOL    HW1 5696   3.880   7.868   5.228
  901SOL    HW2 5697   3.781   7.917  13.436
  902SOL     OW 5698   4.858  13.184  14.103
  902SOL    HW1 5699   4.912  13.146  14.027
  902SOL    HW2 5700   4.764  13.151  14.097
  903SOL     OW 5701  10.993  -1.437  10.278
  903SOL    HW1 5702  11.027  -1.531   2.188
  903SOL    HW2 5703  10.909  -1.433  10.333
  904SOL     OW 5704  -3.176   6.892  15.210
  904SOL    HW1 5705 -11.261   6.938  23.210
  904SOL    HW2 5706  -3.263   6.844  15.219
  905SOL     OW 5707 -11.485   7.563  -4.224
  905SOL    HW1 5708 -11.443   7.474  -4.213
  905SOL    HW2 5709 -11.418   7.628  -4.261
  906SOL     OW 5710  -3.593  -2.251  -3.152
  906SOL    HW1 5711 -11.585 -10.367 -11.247
  906SOL    HW2 5712  -3.640  -2.272   4.851
  907SOL     OW 5713  -2.408   7.487   1.988
  907SOL    HW1 5714  -2.436   7.547   1.914
  907SOL    HW2 5715  -2.424   7.533   2.076
  908SOL     OW 5716 -15.295  14.998  10.175
  908SOL    HW1 5717 -15.300  15.038   2.178
  908SOL    HW2 5718 -15.279  14.899   2.094
  909SOL     OW 5719   5.668   0.885  14.627
  909SOL    HW1 5720   5.643   0.789  14.640
  909SOL    HW2 5721   5.760   8.979  14.588
  910SOL     OW 5722  -4.464   8.045   8.983
  910SOL    HW1 5723  -4.386   8.072   9.039
  910SOL    HW2 5724  -4.531   8.119   8.981
  911SOL     OW 5725  11.135  -0.452  -5.527
  911SOL    HW1 5726  11.183   7.663  -5.611
  911SOL    HW2 5727  19.135  -0.492  -5.549
  912SOL     OW 5728   5.281  -3.678  14.970
  912SOL    HW1 5729   5.221  -3.653  14.894
  912SOL    HW2 5730   5.289  -3.777  14.976
  913SOL     OW 5731  -7.159  -8.298   5.811
  913SOL    HW1 5732  -7.080  -8.301   5.872
  913SOL    HW2 5733  -7.145  -8.228   5.741
  914SOL     OW 5734   2.739  -9.074   5.649
  914SOL    HW1 5735   2.729  -9.096   5.746
  914SOL    HW2 5736   2.671  -9.126   5.596
  915SOL     OW 5737   7.371  -8.483  -8.087
  915SOL    HW1 5738   7.388  -8.539  -8.006
  915SOL    HW2 5739   7.339  -8.541  -8.162
  916SOL     OW 5740  -3.588  10.386  22.193
  916SOL    HW1 5741  -3.607  10.445  22.272
  916SOL    HW2 5742  -3.499  10.343  22.205
  917SOL     OW 5743 -11.834   9.416   5.227
  917SOL    HW1 5744 -11.793   9.330   5.256
  917SOL    HW2 5745 -11.858   9.410   5.130
  918SOL     OW 5746   5.815  -8.174   3.678
  918SOL    HW1 5747  13.862  -8.183   3.587
  918SOL    HW2 5748  13.946  -8.084   3.686
  919SOL     OW 5749  -6.967   5.918   5.024
  919SOL    HW1 5750  -7.062   5.890   5.006
  919SOL    HW2 5751  -6.917   5.841   5.063
  920SOL     OW 5752   2.666  19.048  22.352
  920SOL    HW1 5753   2.729  18.991  14.210
  920SOL    HW2 5754   2.609  19.101  14.200
  921SOL     OW 5755   7.691   8.471   4.411
  921SOL    HW1 5756   7.669   8.568   4.400
  921SOL    HW2 5757   7.777   8.450   4.363
  922SOL     OW 5758   5.032   8.466  26.981
  922SOL    HW1 5759   4.965   8.446  26.909
  922SOL    HW2 5760   5.113   8.508  26.941
  923SOL     OW 5761   5.100  14.475  21.061
  923SOL    HW1 5762  -3.070   6.444  21.076
  923SOL    HW2 5763   5.085   6.297  21.101
  924SOL     OW 5764  -0.670  12.944  -6.976
  924SOL    HW1 5765  -0.619  12.868  -7.018
  924SOL    HW2 5766  -0.613  12.989  -6.907
  925SOL     OW 5767   5.974   1.509   6.557
  925SOL    HW1 5768   5.958   1.527   6.654
  925SOL    HW2 5769   6.058   1.454   6.546
  926SOL     OW 5770  21.887   2.848   2.217
  926SOL    HW1 5771  21.833   2.775   2.260
  926SOL    HW2 5772  21.835   2.888   2.142
  927SOL     OW 5773  -2.183   7.048  17.773
  927SOL    HW1 5774  -2.110   6.997  17.818
  927SOL    HW2 5775  -2.145   7.104  17.699
  928SOL     OW 5776  -3.717  15.317   6.249
  928SOL    HW1 5777  -3.761  15.232   6.221
  928SOL    HW2 5778  -3.642  15.296   6.311
  929SOL     OW 5779  10.194 -10.760   4.875
  929SOL    HW1 5780  10.286 -10.733   4.847
  929SOL    HW2 5781  10.127 -10.721   4.811
  930SOL     OW 5782  -2.571   6.289  -5.278
  930SOL    HW1 5783  -2.576   6.268  -5.376
  930SOL    HW2 5784  -2.477   6.314   2.834
  931SOL     OW 5785   2.988   4.695  18.581
  931SOL    HW1 5786   2.941   4.665  18.664
  931SOL    HW2 5787   3.033  12.871  18.598
  932SOL     OW 5788  -3.124  10.601  14.053
  932SOL    HW1 5789  -3.210  10.610  14.103
  932SOL    HW2 5790  -3.081  10.691  14.043
  933SOL     OW 5791  10.280   5.633  13.156
  933SOL    HW1 5792  10.330   5.627  13.243
  933SOL    HW2 5793  10.246   5.543  13.131
  934SOL     OW 5794   9.305   8.177  10.000
  934SOL    HW1 5795   1.295   8.199   9.944
  934SOL    HW2 5796   9.258   8.261  10.026
  935SOL     OW 5797  -5.438  -7.619   9.653
  935SOL    HW1 5798  -5.534  -7.591   9.639
  935SOL    HW2 5799  -5.435  -7.715   9.680
  936SOL     OW 5800   1.307   3.801   9.742
  936SOL    HW1 5801   9.438   3.890   9.725
  936SOL    HW2 5802   1.277   3.762   9.655
  937SOL     OW 5803   6.221  -1.039  20.382
  937SOL    HW1 5804   6.240  -0.948  20.418
  937SOL    HW2 5805   6.122  -1.055  20.386
  938SOL     OW 5806  -0.721  12.551   6.641
  938SOL    HW1 5807  -0.672  12.636   6.659
  938SOL    HW2 5808  -0.816  12.571   6.619
  939SOL     OW 5809  13.543   6.998   2.923
  939SOL    HW1 5810  13.516   6.977  11.105
  939SOL    HW2 5811  13.608  -1.161   2.890
  940SOL     OW 5812  -1.743  -0.510  12.976
  940SOL    HW1 5813  -1.837  -0.497  13.009
  940SOL    HW2 5814  -1.722  -0.608  12.974
  941SOL     OW 5815  15.225   7.248  12.182
  941SOL    HW1 5816  15.188   7.333  12.219
  941SOL    HW2 5817  15.249   7.262  12.086
  942SOL     OW 5818  -5.202  -1.153  -7.224
  942SOL    HW1 5819  -5.266  -9.267   0.936
  942SOL    HW2 5820  -5.201  -1.053  -7.233
  943SOL     OW 5821  -7.109   7.154  11.497
  943SOL    HW1 5822  -7.201   7.175  11.463
  943SOL    HW2 5823  -7.117   7.106   3.497
  944SOL     OW 5824  -3.341  -0.367  -0.664
  944SOL    HW1 5825  -3.256  -0.419  -0.675
  944SOL    HW2 5826  -3.323  -0.284  -0.611
  945SOL     OW 5827   0.702   2.243  -2.799
  945SOL    HW1 5828   0.722  10.404  -2.865
  945SOL    HW2 5829   0.715  10.242  -2.842
  946SOL     OW 5830  -1.410  -2.616   7.560
  946SOL    HW1 5831  -1.424  -2.692   7.496
  946SOL    HW2 5832  -1.374  -2.651   7.646
  947SOL     OW 5833  12.284   5.696  13.813
  947SOL    HW1 5834  12.363  13.787  13.752
  947SOL    HW2 5835  12.308   5.740  13.900
  948SOL     OW 5836  13.566  12.374  -8.647
  948SOL    HW1 5837  13.539  12.316  -0.482
  948SOL    HW2 5838  13.666  12.376  -8.654
  949SOL     OW 5839   2.823  14.005  10.378
  949SOL    HW1 5840   2.798  14.079  10.316
  949SOL    HW2 5841   2.749  13.989  10.443
  950SOL     OW 5842  -0.104   0.388   1.597
  950SOL    HW1 5843  -0.123   0.303   1.547
  950SOL    HW2 5844  -0.139   0.380   1.691
  951SOL     OW 5845  -1.728   7.978  15.342
  951SOL    HW1 5846  -1.764   8.007  15.253
  951SOL    HW2 5847  -1.690   7.885  15.335
  952SOL     OW 5848  -0.102  -1.840  -5.228
  952SOL    HW1 5849  -8.190  -1.935  -5.258
  952SOL    HW2 5850  -8.100  -1.814  -5.196
  953SOL     OW 5851  12.771  -4.167  17.936
  953SOL    HW1 5852  12.782  -4.160  17.837
  953SOL    HW2 5853  12.685  -4.213  17.957
  954SOL     OW 5854   4.738   4.172   4.749
  954SOL    HW1 5855   4.750   4.198   4.845
  954SOL    HW2 5856   4.797   4.228   4.692
  955SOL     OW 5857 -12.237  -4.694  -4.155
  955SOL    HW1 5858 -12.215  -4.596  -4.150
  955SOL    HW2 5859 -12.174  -4.739  -4.218
  956SOL     OW 5860   2.796   0.651   5.649
  956SOL    HW1 5861   2.776   0.555   5.627
  956SOL    HW2 5862   2.711   8.785   5.676
  957SOL     OW 5863 -14.885  13.065  -0.234
  957SOL    HW1 5864 -14.981  13.082  -0.211
  957SOL    HW2 5865  -6.790  12.979  -0.285
  958SOL     OW 5866   9.780   3.830  -1.565
  958SOL    HW1 5867   9.795  -4.185  -1.499
  958SOL    HW2 5868   9.760   3.745   6.573
  959SOL     OW 5869  -6.073  -6.947   4.704
  959SOL    HW1 5870  -6.074  -6.943   4.804
  959SOL    HW2 5871  -6.086  -6.856   4.667
  960SOL     OW 5872   3.011  -4.608  15.617
  960SOL    HW1 5873   2.939  -4.639  15.679
  960SOL    HW2 5874   3.037  -4.683  15.556
  961SOL     OW 5875   2.811   6.711   6.711
  961SOL    HW1 5876   2.856   6.629   6.676
  961SOL    HW2 5877   2.868   6.752   6.782
  962SOL     OW 5878   6.373   6.493   3.773
  962SOL    HW1 5879   6.443   6.448   3.830
  962SOL    HW2 5880   6.409   6.506   3.681
  963SOL     OW 5881   9.783  -1.710  -0.392
  963SOL    HW1 5882   9.752  -1.617  -0.414
  963SOL    HW2 5883   9.712  -9.863  -8.503
  964SOL     OW 5884   8.317  14.832   0.162
  964SOL    HW1 5885   8.311  14.830   0.062
  964SOL    HW2 5886   8.384  14.901   0.190
  965SOL     OW 5887   0.476   6.921  16.386
  965SOL    HW1 5888   0.517   6.908  16.477
  965SOL    HW2 5889   0.528   6.989  16.336
  966SOL     OW 5890   7.710   9.272   2.828
  966SOL    HW1 5891  -0.330   9.355   2.802
  966SOL    HW2 5892   7.657   9.238   2.750
  967SOL     OW 5893 -12.853  -7.751  -5.990
  967SOL    HW1 5894 -12.943  -7.740  -6.033
  967SOL    HW2 5895 -12.784  -7.765  -6.061
  968SOL     OW 5896   6.946  12.597  15.813
  968SOL    HW1 5897   6.980  12.657  15.886
  968SOL    HW2 5898  14.936  12.613  15.799
  969SOL     OW 5899   4.814   5.886  14.474
  969SOL    HW1 5900   4.827   5.832  14.391
  969SOL    HW2 5901   4.901   5.891  14.524
  970SOL     OW 5902   1.388  -1.842   3.069
  970SOL    HW1 5903   1.469  -1.887   3.108
  970SOL    HW2 5904   1.314  -1.845   3.136
  971SOL     OW 5905   4.766  -6.385  14.118
  971SOL    HW1 5906   4.713  -6.307  14.087
  971SOL    HW2 5907   4.706  -6.449  14.167
  972SOL     OW 5908  -3.136  -4.125  17.933
  972SOL    HW1 5909  -3.089  -4.188  17.994
  972SOL    HW2 5910  -3.234  -4.142  17.936
  973SOL     OW 5911  23.147   6.829   7.393
  973SOL    HW1 5912  23.090   6.819   7.475
  973SOL    HW2 5913  15.094  15.010   7.389
  974SOL     OW 5914   9.690  -4.601 -11.472
  974SOL    HW1 5915   9.729  -4.615 -11.380
  974SOL    HW2 5916   9.713  -4.680 -11.529
  975SOL     OW 5917  -8.997  23.402  12.556
  975SOL    HW1 5918  -8.932  15.389  12.560
  975SOL    HW2 5919  -0.895  23.353  12.470
  976SOL     OW 5920   5.536   1.847   8.604
  976SOL    HW1 5921   5.562   1.785   8.678
  976SOL    HW2 5922   5.540   1.941   8.636
  977SOL     OW 5923  -1.743   7.843   2.501
  977SOL    HW1 5924  -1.709   7.794  10.669
  977SOL    HW2 5925  -1.734   7.786  10.507
  978SOL     OW 5926  -5.122  -6.814  17.915
  978SOL    HW1 5927  -5.093   1.359  17.871
  978SOL    HW2 5928  -5.090  -6.893  17.862
  979SOL     OW 5929   6.896   1.731   3.848
  979SOL    HW1 5930  -1.218   1.655   3.788
  979SOL    HW2 5931   6.816   1.761   3.899
  980SOL     OW 5932  -9.859   0.460  12.370
  980SOL    HW1 5933  -9.903   0.396  12.307
  980SOL    HW2 5934  -9.776   0.418  12.407
  981SOL     OW 5935  -7.366   6.493   0.810
  981SOL    HW1 5936  -7.454   6.528   0.840
  981SOL    HW2 5937  -7.377   6.398   0.779
  982SOL     OW 5938   6.785  13.589   9.618
  982SOL    HW1 5939  14.829  13.657   9.560
  982SOL    HW2 5940   6.754  13.601   9.713
  983SOL     OW 5941  -0.088   5.592   0.347
  983SOL    HW1 5942  -0.098   5.669   0.410
  983SOL    HW2 5943  -0.057  13.600   0.398
  984SOL     OW 5944  -2.951   5.487   0.043
  984SOL    HW1 5945  -2.929   5.472  -0.053
  984SOL    HW2 5946  -2.923   5.408   0.097
  985SOL     OW 5947  11.693   3.605  -4.000
  985SOL    HW1 5948  11.610   3.617  -4.053
  985SOL    HW2 5949  11.700   3.510  -3.970
  986SOL     OW 5950  -9.276  -4.439   5.853
  986SOL    HW1 5951  -9.240  -4.519   5.805
  986SOL    HW2 5952  -9.249  -4.443   5.949
  987SOL     OW 5953   4.661  -0.692   8.127
  987SOL    HW1 5954   4.607  -0.664   8.207
  987SOL    HW2 5955   4.727  -0.620   8.105
  988SOL     OW 5956  -1.699   4.151  13.365
  988SOL    HW1 5957  -1.698   4.171  13.267
  988SOL    HW2 5958  -1.605   4.157  13.400
  989SOL     OW 5959  -4.531   3.968  -7.627
  989SOL    HW1 5960  -4.453   3.938  -7.682
  989SOL    HW2 5961  -4.568   4.052  -7.666
  990SOL     OW 5962  14.477   3.937  17.835
  990SOL    HW1 5963  14.531   4.018  17.856
  990SOL    HW2 5964  14.398   3.962  17.780
  991SOL     OW 5965  -0.772   7.578   7.000
  991SOL    HW1 5966  -0.753   7.539   7.090
  991SOL    HW2 5967  -0.717   7.531  15.019
  992SOL     OW 5968  10.656  -3.061  -2.687
  992SOL    HW1 5969   2.518  -3.082  -2.602
  992SOL    HW2 5970  10.743  -3.017  -2.665
  993SOL     OW 5971  -6.962   2.882  -2.391
  993SOL    HW1 5972  -6.869   2.911  -2.367
  993SOL    HW2 5973  -7.029   2.942  -2.347
  994SOL     OW 5974   1.571 -14.498  11.546
  994SOL    HW1 5975   1.569 -14.489  11.446
  994SOL    HW2 5976   1.662 -14.475  11.580
  995SOL     OW 5977   5.329   3.483   3.381
  995SOL    HW1 5978   5.240   3.513   3.415
  995SOL    HW2 5979   5.387   3.456   3.457
  996SOL     OW 5980  11.077   3.375  -4.413
  996SOL    HW1 5981  11.096   3.459  -4.464
  996SOL    HW2 5982  11.044   3.305  -4.476
  997SOL     OW 5983   6.797  -5.942  -1.318
  997SOL    HW1 5984   6.807  -6.008  -1.393
  997SOL    HW2 5985   6.886  -5.925  -1.276
  998SOL     OW 5986  10.678  14.229  -0.107
  998SOL    HW1 5987  10.741  14.152  -0.094
  998SOL    HW2 5988  10.704  14.304   8.042
  999SOL     OW 5989  -4.185   7.986  10.905
  999SOL    HW1 5990  -4.253   7.978  19.067
  999SOL    HW2 5991  -4.115   7.916  10.918
 1000SOL     OW 5992  -4.973  -4.837  10.013
 1000SOL    HW1 5993  -4.970   3.157   9.982
 1000SOL    HW2 5994  -5.049  -4.790   9.968
 1001SOL     OW 5995  -3.882   0.732   7.597
 1001SOL    HW1 5996  -3.927   0.660   7.649
 1001SOL    HW2 5997  -3.927   0.820   7.615
 1002SOL     OW 5998 -10.286  23.972   2.267
 1002SOL    HW1 5999 -10.243  23.956   2.356
 1002SOL    HW2 6000 -10.289  24.071   2.249
 1003SOL     OW 6001  10.059 -10.506  17.349
 1003SOL    HW1 6002  10.080 -10.554  17.434
 1003SOL    HW2 6003  10.134 -10.519  17.284
 1004SOL     OW 6004   3.753   1.959   6.840
 1004SOL    HW1 6005   3.758   2.053   6.806
 1004SOL    HW2 6006   3.747   1.960   6.940
 1005SOL     OW 6007   7.584   3.606  -2.066
 1005SOL    HW1 6008   7.540  11.616  -2.111
 1005SOL    HW2 6009   7.684  11.685  -2.073
 1006SOL     OW 6010  -9.919  -7.451  11.464
 1006SOL    HW1 6011  -9.834  -7.496  19.581
 1006SOL    HW2 6012  -9.930  -7.460  19.454
 1007SOL     OW 6013   6.466   7.475  -1.385
 1007SOL    HW1 6014  -1.664   7.512  -1.301
 1007SOL    HW2 6015  -1.554   7.539  -1.419
 1008SOL     OW 6016  -8.884   8.398  14.423
 1008SOL    HW1 6017  -8.929   8.462  14.361
 1008SOL    HW2 6018  -8.891   8.431   6.429
 1009SOL     OW 6019  -4.181  11.072  12.134
 1009SOL    HW1 6020  -4.245  11.099  12.062
 1009SOL    HW2 6021  -4.140  11.153  12.175
 1010SOL     OW 6022 -13.659   1.157   1.316
 1010SOL    HW1 6023 -13.745   1.128   1.358
 1010SOL    HW2 6024 -13.584   1.100   1.350
 1011SOL     OW 6025   0.898   8.934   6.128
 1011SOL    HW1 6026   0.905   9.003   6.200
 1011SOL    HW2 6027   0.915   8.843   6.167
 1012SOL     OW 6028   6.785  13.494   6.615
 1012SOL    HW1 6029   6.854  13.440  14.654
 1012SOL    HW2 6030   6.706  13.436   6.635
 1013SOL     OW 6031   8.752  -7.531   3.459
 1013SOL    HW1 6032   8.852  -7.526   3.459
 1013SOL    HW2 6033   8.721  -7.570  -4.543
 1014SOL     OW 6034  -4.099   5.647   7.443
 1014SOL    HW1 6035  -4.164   5.586   7.397
 1014SOL    HW2 6036  -4.115   5.645   7.542
 1015SOL     OW 6037  20.581  -7.437   2.788
 1015SOL    HW1 6038  20.506  -7.412   2.728
 1015SOL    HW2 6039  20.558  -7.414   2.882
 1016SOL     OW 6040   0.546   4.041  -2.823
 1016SOL    HW1 6041   0.585   3.970 -18.942
 1016SOL    HW2 6042   0.550   4.129  -2.776
 1017SOL     OW 6043   8.861  11.356  12.377
 1017SOL    HW1 6044   8.785  11.303  20.428
 1017SOL    HW2 6045   8.843  11.454  12.365
 1018SOL     OW 6046   3.853   0.982   2.860
 1018SOL    HW1 6047   3.819   0.907   2.917
 1018SOL    HW2 6048   3.920   1.035   2.912
 1019SOL     OW 6049   7.695   3.384  -2.427
 1019SOL    HW1 6050   7.634   3.311  -2.459
 1019SOL    HW2 6051   7.788   3.348  -2.420
 1020SOL     OW 6052 -10.582   3.199  -2.536
 1020SOL    HW1 6053 -10.621 -12.929  -2.458
 1020SOL    HW2 6054 -18.665   3.262  -2.614
 1021SOL     OW 6055  -4.780   7.727   0.885
 1021SOL    HW1 6056  -4.868  -0.380   0.929
 1021SOL    HW2 6057  -4.794   7.782   0.803
 1022SOL     OW 6058 -10.732  13.013  -4.007
 1022SOL    HW1 6059 -10.670  13.016  -4.085
 1022SOL    HW2 6060 -10.824  12.990  -4.038
 1023SOL     OW 6061   1.110   7.272  10.575
 1023SOL    HW1 6062   1.036   7.330  10.541
 1023SOL    HW2 6063   1.136   7.301  10.667
 1024SOL     OW 6064  -6.748   0.100   6.592
 1024SOL    HW1 6065  -6.744   0.198   6.612
 1024SOL    HW2 6066  -6.661   0.057   6.619
 1025SOL     OW 6067  -3.974  26.211  11.491
 1025SOL    HW1 6068  -3.904  26.154  11.447
 1025SOL    HW2 6069  -4.008  26.165  11.573
 1026SOL     OW 6070  -3.001   6.000  18.261
 1026SOL    HW1 6071  -3.013   6.097  18.240
 1026SOL    HW2 6072  -3.080   5.949  18.227
 1027SOL     OW 6073  11.039  -7.963   6.732
 1027SOL    HW1 6074  10.990  -7.938   6.648
 1027SOL    HW2 6075  10.996  -8.043   6.773
 1028SOL     OW 6076   7.995  20.626   9.238
 1028SOL    HW1 6077   8.012  20.639   9.141
 1028SOL    HW2 6078   7.938  20.701   9.273
 1029SOL     OW 6079  -4.224  -0.898   7.976
 1029SOL    HW1 6080  -4.223  -0.800   7.996
 1029SOL    HW2 6081  -4.295  -0.917   7.908
 1030SOL     OW 6082   1.193 -10.007   2.839
 1030SOL    HW1 6083   1.178  -9.938   2.769
 1030SOL    HW2 6084   1.265  -9.975   2.902
 1031SOL     OW 6085  -1.652  -0.261   9.529
 1031SOL    HW1 6086  -1.710  -0.288   9.452
 1031SOL    HW2 6087  -1.556   7.831   9.501
 1032SOL     OW 6088   0.602  -8.303  13.334
 1032SOL    HW1 6089   0.673  -8.255  13.386
 1032SOL    HW2 6090   0.512  -8.278  13.369
 1033SOL     OW 6091   9.605  -4.504   7.855
 1033SOL    HW1 6092   9.702  -4.503   7.831
 1033SOL    HW2 6093   9.594   3.604   7.952
 1034SOL     OW 6094  11.775  18.512   8.179
 1034SOL    HW1 6095  11.867  18.550   0.083
 1034SOL    HW2 6096  11.755  18.489   0.185
 1035SOL     OW 6097  -0.129   9.233   4.734
 1035SOL    HW1 6098  -8.233   9.139   4.701
 1035SOL    HW2 6099  -8.270  17.337   4.817
 1036SOL     OW 6100   1.689  -9.208  -1.031
 1036SOL    HW1 6101   1.714  -9.145   7.131
 1036SOL    HW2 6102   1.637  -9.285  -0.994
 1037SOL     OW 6103  -0.490 -11.491   1.330
 1037SOL    HW1 6104  -0.563 -11.534   1.383
 1037SOL    HW2 6105  -0.487 -11.393   1.353
 1038SOL     OW 6106   2.824   9.847  -6.820
 1038SOL    HW1 6107   2.764   1.827  -6.777
 1038SOL    HW2 6108   2.769   9.770  -6.852
 1039SOL     OW 6109   9.427  -2.384   4.226
 1039SOL    HW1 6110   9.407  -2.340   4.138
 1039SOL    HW2 6111   9.521  -2.419   4.226
 1040SOL     OW 6112   5.566  19.601   7.836
 1040SOL    HW1 6113   5.605  19.529   7.779
 1040SOL    HW2 6114   5.537  19.561   7.924
 1041SOL     OW 6115  -0.020   0.375   5.963
 1041SOL    HW1 6116   0.070   0.331   5.959
 1041SOL    HW2 6117  -0.014   0.459   6.016
 1042SOL     OW 6118   3.035   1.916   9.244
 1042SOL    HW1 6119   3.111   1.851   9.244
 1042SOL    HW2 6120   2.949   1.867   9.232
 1043SOL     OW 6121  -4.867   9.757   9.783
 1043SOL    HW1 6122  -4.810   9.766   9.702
 1043SOL    HW2 6123  -4.959   9.727   9.757
 1044SOL     OW 6124 -14.585   7.346  -3.297
 1044SOL    HW1 6125 -14.675   7.389  -3.295
 1044SOL    HW2 6126  -6.507   7.247  -3.305
 1045SOL     OW 6127   5.599  16.726  10.027
 1045SOL    HW1 6128   5.514  16.763   9.989
 1045SOL    HW2 6129   5.677  16.774  18.078
 1046SOL     OW 6130   4.299  13.661   1.943
 1046SOL    HW1 6131   4.359   5.651   1.961
 1046SOL    HW2 6132   4.214  13.694   1.900
 1047SOL     OW 6133   6.498  -5.322   5.501
 1047SOL    HW1 6134   6.416  -5.312   5.558
 1047SOL    HW2 6135   6.578  -5.289   5.552
 1048SOL     OW 6136  16.362   3.091   7.677
 1048SOL    HW1 6137   8.261   3.167   7.741
 1048SOL    HW2 6138   8.205   3.020   7.695
 1049SOL     OW 6139  -2.479  14.800  -7.345
 1049SOL    HW1 6140  -2.433  14.776  -7.260
 1049SOL    HW2 6141  -2.411  14.825  -7.414
 1050SOL     OW 6142 -11.168  18.025  -5.561
 1050SOL    HW1 6143 -11.190  18.032  -5.658
 1050SOL    HW2 6144 -11.253  18.010  -5.509
 1051SOL     OW 6145   4.903   9.756   9.906
 1051SOL    HW1 6146   4.865   9.695   9.974
 1051SOL    HW2 6147   5.003   1.662   9.908
 1052SOL     OW 6148   6.744  13.807   5.398
 1052SOL    HW1 6149   6.716  13.891   5.351
 1052SOL    HW2 6150   6.762  13.827   5.494
 1053SOL     OW 6151  11.995  15.285  10.866
 1053SOL    HW1 6152  12.034  15.361  10.918
 1053SOL    HW2 6153  11.897  15.279  10.884
 1054SOL     OW 6154 -10.864  -6.623   2.931
 1054SOL    HW1 6155 -10.776   1.479   2.976
 1054SOL    HW2 6156 -10.912  -6.536   2.925
 1055SOL     OW 6157  15.659   5.548   1.624
 1055SOL    HW1 6158  15.747   5.593   1.637
 1055SOL    HW2 6159  15.624   5.516   1.712
 1056SOL     OW 6160   8.722   5.694   2.812
 1056SOL    HW1 6161   8.646   5.638   2.780
 1056SOL    HW2 6162   8.768   5.648   2.887
 1057SOL     OW 6163  11.650   8.544   9.655
 1057SOL    HW1 6164   3.499   8.563   9.579
 1057SOL    HW2 6165  11.626   8.601   9.733
 1058SOL     OW 6166  -7.715  -3.536  11.888
 1058SOL    HW1 6167  -7.690  -3.621  11.934
 1058SOL    HW2 6168  -7.641  -3.507  11.827
 1059SOL     OW 6169  11.048   2.107   2.201
 1059SOL    HW1 6170  11.138   2.064   2.203
 1059SOL    HW2 6171  10.987   2.053   2.143
 1060SOL     OW 6172   5.727   7.240   7.465
 1060SOL    HW1 6173   5.689   7.268   7.376
 1060SOL    HW2 6174   5.820   7.275   7.474
 1061SOL     OW 6175 -10.393   8.716  13.753
 1061SOL    HW1 6176 -10.381   8.693  13.849
 1061SOL    HW2 6177  -2.389   8.673  13.719
 1062SOL     OW 6178  -4.437  -5.866  12.767
 1062SOL    HW1 6179  -4.412  -5.773  12.739
 1062SOL    HW2 6180  -4.536  -5.878  12.757
 1063SOL     OW 6181  10.024  -1.026  -5.963
 1063SOL    HW1 6182  10.073  -0.996  -6.045
 1063SOL    HW2 6183  10.078  -1.094  -5.914
 1064SOL     OW 6184  -0.176   2.350  13.173
 1064SOL    HW1 6185  -0.265   2.306  13.183
 1064SOL    HW2 6186  -0.106   2.297  13.221
 1065SOL     OW 6187   0.382  -3.904   8.681
 1065SOL    HW1 6188   0.335  -3.822   8.713
 1065SOL    HW2 6189   0.315  -3.976   8.662
 1066SOL     OW 6190  -3.783   8.844   5.353
 1066SOL    HW1 6191   4.256   8.759   5.341
 1066SOL    HW2 6192  -3.722   8.836   5.432
 1067SOL     OW 6193   4.141   2.663   6.108
 1067SOL    HW1 6194   4.157   2.652   6.010
 1067SOL    HW2 6195   4.119   2.575   6.149
 1068SOL     OW 6196   2.860  13.961   3.588
 1068SOL    HW1 6197   2.913  14.029   3.640
 1068SOL    HW2 6198   2.866  22.072   3.491
 1069SOL     OW 6199   3.563  -6.807  10.808
 1069SOL    HW1 6200   3.660  -6.813  18.874
 1069SOL    HW2 6201   3.537  -6.885  10.866
 1070SOL     OW 6202   7.367  -4.005  -2.380
 1070SOL    HW1 6203   7.380  -4.031  -2.284
 1070SOL    HW2 6204   7.411  -4.073  -2.439
 1071SOL     OW 6205   5.603   9.969  16.198
 1071SOL    HW1 6206   5.579   9.909  16.274
 1071SOL    HW2 6207   5.690  18.029  16.159
 1072SOL     OW 6208  20.634   6.873   6.011
 1072SOL    HW1 6209  20.729   6.882   6.040
 1072SOL    HW2 6210  20.574   6.882   6.092
 1073SOL     OW 6211   2.145  -6.567   9.779
 1073SOL    HW1 6212   2.134  -6.499   9.706
 1073SOL    HW2 6213   2.116  -6.528   9.866
 1074SOL     OW 6214  14.093  -0.825  -0.598
 1074SOL    HW1 6215  14.125  -8.820  -0.582
 1074SOL    HW2 6216  14.154  -0.889  -0.552
 1075SOL     OW 6217  21.096   3.646   9.827
 1075SOL    HW1 6218  21.177   3.690   1.777
 1075SOL    HW2 6219  21.028   3.716   9.803
 1076SOL     OW 6220  -2.133   0.251  10.442
 1076SOL    HW1 6221  -2.144   0.277  10.346
 1076SOL    HW2 6222  -2.077   0.320  10.488
 1077SOL     OW 6223   2.776   9.066  14.886
 1077SOL    HW1 6224   2.864   9.024  14.906
 1077SOL    HW2 6225   2.719   9.067  14.968
 1078SOL     OW 6226   3.955   7.872   1.797
 1078SOL    HW1 6227   3.866   7.850   1.837
 1078SOL    HW2 6228   4.021   7.800   1.820
 1079SOL     OW 6229   3.559   5.065   8.806
 1079SOL    HW1 6230   3.526   4.992   0.657
 1079SOL    HW2 6231   3.618   5.026   8.877
 1080SOL     OW 6232  -9.284  13.082  -2.511
 1080SOL    HW1 6233  -9.186  13.098  -2.519
 1080SOL    HW2 6234  -9.334  13.144  -2.572
 1081SOL     OW 6235 -13.202  -2.461  -4.458
 1081SOL    HW1 6236 -13.117  -2.476  -4.407
 1081SOL    HW2 6237 -21.315  -2.364  -4.455
 1082SOL     OW 6238  -5.081 -15.831  14.524
 1082SOL    HW1 6239  -5.016 -15.810  14.597
 1082SOL    HW2 6240  -5.151 -15.893  14.558
 1083SOL     OW 6241  -6.224   2.478  14.721
 1083SOL    HW1 6242  -6.227   2.536   6.714
 1083SOL    HW2 6243  -6.186   2.389  14.746
 1084SOL     OW 6244  -1.007   4.559  11.962
 1084SOL    HW1 6245  -1.022   4.542  11.865
 1084SOL    HW2 6246   7.135   4.484  12.002
 1085SOL     OW 6247   4.993   4.137  15.250
 1085SOL    HW1 6248   4.894   4.136  15.264
 1085SOL    HW2 6249   5.023   4.231  15.230
 1086SOL     OW 6250 -12.892 -14.411  18.117
 1086SOL    HW1 6251 -12.941 -14.477   9.970
 1086SOL    HW2 6252 -12.807 -14.384   9.983
 1087SOL     OW 6253   6.208  11.638  15.656
 1087SOL    HW1 6254   6.225  11.721  15.604
 1087SOL    HW2 6255   6.207  11.659  15.754
 1088SOL     OW 6256  11.587  -6.706  -4.294
 1088SOL    HW1 6257  11.657  -6.706   3.724
 1088SOL    HW2 6258  11.537  -6.620  -4.296
 1089SOL     OW 6259   6.884  -4.125   0.274
 1089SOL    HW1 6260   6.919  -4.186   0.345
 1089SOL    HW2 6261   6.795  -4.090   0.301
 1090SOL     OW 6262   6.098   1.653  16.461
 1090SOL    HW1 6263   6.131   1.650  16.367
 1090SOL    HW2 6264   6.000   1.635  16.463
 1091SOL     OW 6265   4.182   6.736   8.145
 1091SOL    HW1 6266   4.249   6.673   8.185
 1091SOL    HW2 6267   4.226   6.790   8.073
 1092SOL     OW 6268  -0.007   6.969 -16.254
 1092SOL    HW1 6269   0.004   6.883 -16.205
 1092SOL    HW2 6270  -0.104   6.990 -16.263
 1093SOL     OW 6271  20.054  -4.432  15.726
 1093SOL    HW1 6272  20.117   3.644  15.803
 1093SOL    HW2 6273  19.962  -4.459  15.755
 1094SOL     OW 6274  -2.021  19.049  14.039
 1094SOL    HW1 6275  -1.984  18.956  14.039
 1094SOL    HW2 6276  -1.981  19.101  14.114
 1095SOL     OW 6277  13.818  -0.024  10.127
 1095SOL    HW1 6278  13.832   0.067  10.089
 1095SOL    HW2 6279  13.867  -0.092  10.071
 1096SOL     OW 6280 -22.429   8.039  22.102
 1096SOL    HW1 6281 -22.496   8.081  22.164
 1096SOL    HW2 6282 -22.388   7.959  22.146
 1097SOL     OW 6283  12.943   2.782  -9.179
 1097SOL    HW1 6284  12.915   2.694  -9.216
 1097SOL    HW2 6285  12.932   2.782  -9.080
 1098SOL     OW 6286 -20.192  -1.068   7.940
 1098SOL    HW1 6287 -20.119  -1.023   7.991
 1098SOL    HW2 6288 -20.278  -1.017   7.954
 1099SOL     OW 6289  14.422  11.102   2.399
 1099SOL    HW1 6290  14.460  11.081   2.489
 1099SOL    HW2 6291  14.484  11.163   2.349
 1100SOL     OW 6292  -3.661 -11.043  16.778
 1100SOL    HW1 6293  -3.579 -11.039  16.835
 1100SOL    HW2 6294  -3.634 -11.065  16.684
 1101SOL     OW 6295   2.098   6.650   3.705
 1101SOL    HW1 6296   2.148   6.640   3.791
 1101SOL    HW2 6297   2.163   6.649   3.628
 1102SOL     OW 6298   3.873   6.196   1.642
 1102SOL    HW1 6299   3.899   6.259   1.568
 1102SOL    HW2 6300   3.853   6.106   1.603
 1103SOL     OW 6301   9.323  -6.648   3.824
 1103SOL    HW1 6302   9.256  -6.674   3.754
 1103SOL    HW2 6303   9.381  -6.575   3.789
 1104SOL     OW 6304   4.493  14.771   4.632
 1104SOL    HW1 6305   4.394  14.786   4.641
 1104SOL    HW2 6306   4.524  14.711   4.706
 1105SOL     OW 6307  -0.796  -1.791   1.269
 1105SOL    HW1 6308   7.219  -1.726   1.286
 1105SOL    HW2 6309  -0.822  -1.880   1.307
 1106SOL     OW 6310   2.697  -1.767  -2.947
 1106SOL    HW1 6311   2.718  -1.719  -3.032
 1106SOL    HW2 6312   2.763  -1.840  -2.932
 1107SOL     OW 6313  -4.427  18.283  -4.333
 1107SOL    HW1 6314  -4.442  18.356  -4.399
 1107SOL    HW2 6315  -4.328  18.270  -4.319
 1108SOL     OW 6316   4.841  -2.441  10.394
 1108SOL    HW1 6317   4.936  -2.417  10.413
 1108SOL    HW2 6318   4.780  -2.389  10.455
 1109SOL     OW 6319   2.743   7.738   8.252
 1109SOL    HW1 6320   2.758   7.716   8.348
 1109SOL    HW2 6321   2.754   7.655   8.197
 1110SOL     OW 6322  -2.717  -2.959  10.096
 1110SOL    HW1 6323  -2.746  -3.055  10.088
 1110SOL    HW2 6324  -2.759  -2.917  10.176
 1111SOL     OW 6325  20.742  19.698  12.978
 1111SOL    HW1 6326  20.772  11.700  12.950
 1111SOL    HW2 6327  20.674  19.706  13.051
 1112SOL     OW 6328  -8.855   0.680  17.979
 1112SOL    HW1 6329 -17.040   0.696  17.961
 1112SOL    HW2 6330  -8.834   0.583  17.965
 1113SOL     OW 6331  14.017  -2.840   2.901
 1113SOL    HW1 6332  14.024  -2.743   2.926
 1113SOL    HW2 6333  13.938  -2.880   2.947
 1114SOL     OW 6334  -4.508   9.130  10.609
 1114SOL    HW1 6335  -4.429   9.143  10.668
 1114SOL    HW2 6336  -4.564   9.213  10.607
 1115SOL     OW 6337  -4.607  15.046   1.542
 1115SOL    HW1 6338  -4.556  15.126   1.575
 1115SOL    HW2 6339  -4.619  14.981   1.616
 1116SOL     OW 6340   3.606  -2.249  13.967
 1116SOL    HW1 6341   3.550  -2.178  14.010
 1116SOL    HW2 6342   3.581  -2.256  13.870
 1117SOL     OW 6343  -0.606   7.949  -4.291
 1117SOL    HW1 6344  -0.574   7.976   3.707
 1117SOL    HW2 6345  -0.641   8.030   3.846
 1118SOL     OW 6346  -9.656   8.003  -2.997
 1118SOL    HW1 6347  -9.560   7.982  -2.980
 1118SOL    HW2 6348  -9.685   8.078  -2.937
 1119SOL     OW 6349  12.633 -10.152   3.654
 1119SOL    HW1 6350  12.535 -10.140  11.762
 1119SOL    HW2 6351  12.677 -10.198   3.730
 1120SOL     OW 6352  -5.270   0.907  20.916
 1120SOL    HW1 6353  -5.339   0.865  20.975
 1120SOL    HW2 6354  -5.231   0.987  20.962
 1121SOL     OW 6355   0.116  11.718  -0.901
 1121SOL    HW1 6356   0.045  11.746  -0.966
 1121SOL    HW2 6357   0.074  11.687  -0.816
 1122SOL     OW 6358   4.183   2.940  10.805
 1122SOL    HW1 6359   4.282   2.945  10.792
 1122SOL    HW2 6360   4.153   2.846  10.794
 1123SOL     OW 6361  -8.659  11.018  14.265
 1123SOL    HW1 6362  -0.542  10.962  14.343
 1123SOL    HW2 6363  -8.741  11.070  14.290
 1124SOL     OW 6364   3.673  -4.169  -0.303
 1124SOL    HW1 6365   3.639  -4.110  -0.230
 1124SOL    HW2 6366   3.647  -4.264  -0.284
 1125SOL     OW 6367   2.026   7.114  11.602
 1125SOL    HW1 6368   1.950   7.097  11.539
 1125SOL    HW2 6369   2.048   7.211  11.603
 1126SOL     OW 6370  -2.265   8.345   2.857
 1126SOL    HW1 6371  -2.270   8.312   2.763
 1126SOL    HW2 6372  -2.180   8.315   2.898
 1127SOL     OW 6373  -6.124  -4.319  14.898
 1127SOL    HW1 6374  -6.071  -4.373  14.832
 1127SOL    HW2 6375  -6.191 -12.466  14.941
 1128SOL     OW 6376  -1.076  -3.206  20.585
 1128SOL    HW1 6377  -1.066  -3.107  20.576
 1128SOL    HW2 6378  -1.144  -3.239  20.519
 1129SOL     OW 6379   6.134  -4.085  13.055
 1129SOL    HW1 6380   6.073  -4.130  13.120
 1129SOL    HW2 6381  -1.860  -4.097  13.085
 1130SOL     OW 6382  -7.720   5.325  14.617
 1130SOL    HW1 6383  -7.796  13.374  14.669
 1130SOL    HW2 6384  -7.745   5.328  14.520
 1131SOL     OW 6385   2.551  -3.299   7.558
 1131SOL    HW1 6386   2.526  -3.327   7.465
 1131SOL    HW2 6387   2.507  -3.358   7.624
 1132SOL     OW 6388  -4.432  13.837  -1.815
 1132SOL    HW1 6389  -4.429  13.937  -1.808
 1132SOL    HW2 6390  -4.341  13.799  -1.801
 1133SOL     OW 6391  -0.160   8.946  -6.977
 1133SOL    HW1 6392  -0.236   0.865  -6.913
 1133SOL    HW2 6393  -0.077   8.920   1.161
 1134SOL     OW 6394  -7.783   5.818   6.622
 1134SOL    HW1 6395   0.270   5.848   6.711
 1134SOL    HW2 6396   0.395   5.774   6.635
 1135SOL     OW 6397   1.432  21.902   6.886
 1135SOL    HW1 6398   1.385  21.887   6.799
 1135SOL    HW2 6399   1.401  21.988   6.926
 1136SOL     OW 6400  -3.583  16.211  -4.566
 1136SOL    HW1 6401  -3.677  16.245  -4.573
 1136SOL    HW2 6402  -3.519  16.288  -4.563
 1137SOL     OW 6403   3.429  10.624  11.752
 1137SOL    HW1 6404   3.374  10.699  11.714
 1137SOL    HW2 6405   3.488  10.660  11.824
 1138SOL     OW 6406  -5.445  -5.361   4.108
 1138SOL    HW1 6407  -5.513  -5.311   4.161
 1138SOL    HW2 6408  -5.484  -5.447   4.075
 1139SOL     OW 6409  -2.774  -1.367  -3.295
 1139SOL    HW1 6410  -2.675  -1.358  -3.294
 1139SOL    HW2 6411  -2.804  -1.397  -3.386
 1140SOL     OW 6412   5.084   8.925   2.152
 1140SOL    HW1 6413   5.044   8.868   2.080
 1140SOL    HW2 6414   5.056   9.020   2.140
 1141SOL     OW 6415   5.378   4.440  -2.847
 1141SOL    HW1 6416   5.423   4.505  -2.786
 1141SOL    HW2 6417   5.296   4.404  -2.804
 1142SOL     OW 6418  16.057  -0.906  -0.575
 1142SOL    HW1 6419  16.048  -8.925  -0.504
 1142SOL    HW2 6420  16.121  -0.874  -0.645
 1143SOL     OW 6421   2.117  12.156  18.966
 1143SOL    HW1 6422   2.058  12.154  18.885
 1143SOL    HW2 6423   2.212  12.173  18.938
 1144SOL     OW 6424   8.246   9.621  12.891
 1144SOL    HW1 6425   8.166   9.601  12.835
 1144SOL    HW2 6426   8.329   9.599  12.841
 1145SOL     OW 6427   7.385   3.021   6.656
 1145SOL    HW1 6428   7.396   3.033   6.754
 1145SOL    HW2 6429  -0.625   3.060  -1.481
 1146SOL     OW 6430   0.369  -2.225   8.707
 1146SOL    HW1 6431   0.393  -2.285   8.783
 1146SOL    HW2 6432   0.338  -2.136   8.741
 1147SOL     OW 6433  -3.877  14.667  -1.879
 1147SOL    HW1 6434  -3.864  14.597  -1.949
 1147SOL    HW2 6435  -3.807  14.738  -1.890
 1148SOL     OW 6436  -3.678  13.686   9.712
 1148SOL    HW1 6437  -3.670   5.499   9.724
 1148SOL    HW2 6438  -3.597  13.731   9.749
 1149SOL     OW 6439   6.103   0.095   5.372
 1149SOL    HW1 6440   6.120   0.076   5.276
 1149SOL    HW2 6441   6.024   0.042   5.403
 1150SOL     OW 6442  27.182   5.602  14.390
 1150SOL    HW1 6443  19.103   5.649  14.302
 1150SOL    HW2 6444  27.120   5.524  14.379
 1151SOL     OW 6445   9.529  -2.345  10.377
 1151SOL    HW1 6446   9.484  -2.425  10.338
 1151SOL    HW2 6447   9.622  -2.338  10.339
 1152SOL     OW 6448   9.182   9.530   2.635
 1152SOL    HW1 6449   9.263   9.585   2.613
 1152SOL    HW2 6450   9.169   9.460   2.565
 1153SOL     OW 6451  11.296  16.211   6.686
 1153SOL    HW1 6452  11.198  16.228   6.692
 1153SOL    HW2 6453  11.342  16.291   6.647
 1154SOL     OW 6454   2.771   3.769   9.118
 1154SOL    HW1 6455   2.687  -4.339   9.169
 1154SOL    HW2 6456   2.843   3.706   9.146
 1155SOL     OW 6457  -0.353   4.478   8.720
 1155SOL    HW1 6458  -0.384   4.391   8.683
 1155SOL    HW2 6459  -0.348   4.472   8.820
 1156SOL     OW 6460   4.941  -3.601  13.514
 1156SOL    HW1 6461   4.882  -3.635  13.587
 1156SOL    HW2 6462   5.013  -3.543  13.553
 1157SOL     OW 6463   4.224   9.718   3.456
 1157SOL    HW1 6464   4.124   9.707   3.462
 1157SOL    HW2 6465   4.262   9.730   3.547
 1158SOL     OW 6466  -5.279  -3.246  -5.865
 1158SOL    HW1 6467  -5.370  -3.286  -5.863
 1158SOL    HW2 6468 -13.303  -3.304  -5.815
 1159SOL     OW 6469   3.697  -7.116   1.446
 1159SOL    HW1 6470   3.757  -7.038   1.467
 1159SOL    HW2 6471   3.606  -7.098   1.482
 1160SOL     OW 6472   4.375  11.575   1.728
 1160SOL    HW1 6473   4.390  11.565   1.629
 1160SOL    HW2 6474   4.456  11.545   1.778
 1161SOL     OW 6475  -5.861  -0.128  -1.535
 1161SOL    HW1 6476  -5.827  -0.187  -9.549
 1161SOL    HW2 6477  -5.892  -0.185  -9.699
 1162SOL     OW 6478  -2.985   3.248  13.969
 1162SOL    HW1 6479  -2.959   3.338  13.934
 1162SOL    HW2 6480  -2.960   3.241  14.065
 1163SOL     OW 6481   2.896   7.602   5.306
 1163SOL    HW1 6482   2.831   7.656   5.360
 1163SOL    HW2 6483   2.945   7.539  13.455
 1164SOL     OW 6484   7.897  15.779  13.028
 1164SOL    HW1 6485   7.980  15.752  13.077
 1164SOL    HW2 6486   7.911  15.768  12.930
 1165SOL     OW 6487   8.759  11.937  -0.323
 1165SOL    HW1 6488   8.813  12.015  -0.292
 1165SOL    HW2 6489   8.667  11.943  -0.285
 1166SOL     OW 6490   4.460   7.568   5.349
 1166SOL    HW1 6491   4.542   7.621   5.331
 1166SOL    HW2 6492   4.394   7.624   5.399
 1167SOL     OW 6493  -8.544  11.212  12.882
 1167SOL    HW1 6494  -8.527  11.206  12.784
 1167SOL    HW2 6495  -8.610  11.142  12.910
 1168SOL     OW 6496   4.921 -10.329   7.902
 1168SOL    HW1 6497   4.986 -10.266   7.944
 1168SOL    HW2 6498   4.852 -10.277   7.852
 1169SOL     OW 6499   6.259   4.238  -7.619
 1169SOL    HW1 6500   6.222   4.145  -7.614
 1169SOL    HW2 6501  -1.777   4.257  -7.536
 1170SOL     OW 6502   8.069  13.204  11.040
 1170SOL    HW1 6503   8.159  13.247  11.038
 1170SOL    HW2 6504   8.064  13.142  11.118
 1171SOL     OW 6505  12.382   8.292   3.735
 1171SOL    HW1 6506  12.383   8.196   3.711
 1171SOL    HW2 6507   4.387   8.328   3.731
 1172SOL     OW 6508   3.150   9.439  -4.653
 1172SOL    HW1 6509   3.077   9.506  -4.641
 1172SOL    HW2 6510   3.212   9.471  -4.726
 1173SOL     OW 6511   0.682  -2.680  13.876
 1173SOL    HW1 6512   0.594  -2.714  13.842
 1173SOL    HW2 6513   0.667  -2.603  13.938
 1174SOL     OW 6514  -0.754  12.639  -5.063
 1174SOL    HW1 6515  -0.765   4.452  -5.074
 1174SOL    HW2 6516  -0.721  12.659  -4.970
 1175SOL     OW 6517   5.634  -2.947  10.111
 1175SOL    HW1 6518   5.536  -2.969  10.106
 1175SOL    HW2 6519   5.647  -2.868  10.170
 1176SOL     OW 6520   9.216   3.899  20.042
 1176SOL    HW1 6521   9.208   3.995  20.069
 1176SOL    HW2 6522   9.259   3.847  20.115
 1177SOL     OW 6523  14.316   3.841  20.546
 1177SOL    HW1 6524  14.252   3.825  20.620
 1177SOL    HW2 6525  14.290   3.784  20.467
 1178SOL     OW 6526   3.967   7.006  -1.897
 1178SOL    HW1 6527   3.910   7.002  -1.815
 1178SOL    HW2 6528   3.924   7.066  -1.964
 1179SOL     OW 6529  -3.993  -0.419  10.231
 1179SOL    HW1 6530  -3.915  -0.475  10.258
 1179SOL    HW2 6531  -4.075  -0.477  10.226
 1180SOL     OW 6532  -0.306   9.186  13.365
 1180SOL    HW1 6533  -0.311   9.163  13.268
 1180SOL    HW2 6534  -0.254   9.117  13.414
 1181SOL     OW 6535   3.423  10.541  -7.085
 1181SOL    HW1 6536   3.344   2.419  -7.033
 1181SOL    HW2 6537   3.416  10.640  -7.096
 1182SOL     OW 6538  -2.434   8.436   7.559
 1182SOL    HW1 6539 -18.549   8.411   7.633
 1182SOL    HW2 6540  -2.476   8.524   7.578
 1183SOL     OW 6541  -3.602   3.852   8.196
 1183SOL    HW1 6542  -3.625   3.759   8.222
 1183SOL    HW2 6543  -3.504   3.860   0.094
 1184SOL     OW 6544  10.000  -0.068   5.039
 1184SOL    HW1 6545  10.012  -0.167   5.035
 1184SOL    HW2 6546   9.913  -0.048   5.085
 1185SOL     OW 6547  13.249  19.309  14.215
 1185SOL    HW1 6548  13.308  19.241  14.260
 1185SOL    HW2 6549  13.154  11.198  14.235
 1186SOL     OW 6550  -3.022   1.115  19.144
 1186SOL    HW1 6551  -2.970   1.036  19.175
 1186SOL    HW2 6552  -3.120   1.096  19.152
 1187SOL     OW 6553 -10.733   8.567   6.165
 1187SOL    HW1 6554 -10.722   8.468   6.181
 1187SOL    HW2 6555 -10.818  16.672   6.116
 1188SOL     OW 6556   6.214   3.529   4.544
 1188SOL    HW1 6557  14.264   3.516   4.453
 1188SOL    HW2 6558   6.307   3.565   4.535
 1189SOL     OW 6559  -6.404   4.910  13.814
 1189SOL    HW1 6560  -6.456   4.905  13.899
 1189SOL    HW2 6561  -6.322   4.854  13.821
 1190SOL     OW 6562  -7.753  11.725   0.416
 1190SOL    HW1 6563  -7.727  11.781   0.496
 1190SOL    HW2 6564  -7.712  11.635   8.513
 1191SOL     OW 6565   2.305   4.376   9.990
 1191SOL    HW1 6566   2.218   4.370   9.942
 1191SOL    HW2 6567   2.372   4.316   9.946
 1192SOL     OW 6568   5.693  -0.222  -7.090
 1192SOL    HW1 6569   5.671  -0.310  -7.046
 1192SOL    HW2 6570   5.734  -0.240  -7.179
 1193SOL     OW 6571   2.145   0.893   8.492
 1193SOL    HW1 6572   2.049   0.900   8.467
 1193SOL    HW2 6573   2.154   0.898   8.591
 1194SOL     OW 6574   9.692  14.078   5.714
 1194SOL    HW1 6575   9.692  14.177   5.697
 1194SOL    HW2 6576   9.734  14.031   5.638
 1195SOL     OW 6577   2.543   0.556   1.160
 1195SOL    HW1 6578   2.602   0.591   1.087
 1195SOL    HW2 6579   2.486   0.630   1.196
 1196SOL     OW 6580  -1.741  14.885  -0.379
 1196SOL    HW1 6581  -1.821  14.839  -0.343
 1196SOL    HW2 6582  -1.763  14.922  -0.470
 1197SOL     OW 6583   5.549 -13.038   4.325
 1197SOL    HW1 6584   5.507 -13.118   4.367
 1197SOL    HW2 6585   5.648 -13.040   4.342
 1198SOL     OW 6586   2.202   4.364  13.053
 1198SOL    HW1 6587   2.235   4.418  13.130
 1198SOL    HW2 6588   2.205   4.267  13.076
 1199SOL     OW 6589   9.312  13.484   9.105
 1199SOL    HW1 6590   9.217  13.470   9.076
 1199SOL    HW2 6591   1.284  13.463   9.028
 1200SOL     OW 6592  18.475   8.117  19.399
 1200SOL    HW1 6593  18.376   8.110  19.413
 1200SOL    HW2 6594  10.421   8.030  11.273
 1201SOL     OW 6595  13.263  -2.681  -1.002
 1201SOL    HW1 6596  13.212  -2.669  -0.917
 1201SOL    HW2 6597  13.228  -2.762  -1.050
 1202SOL     OW 6598   5.839   3.464  21.084
 1202SOL    HW1 6599   5.871   3.443  21.177
 1202SOL    HW2 6600   5.918   3.473  12.934
 1203SOL     OW 6601   1.838  13.178  16.983
 1203SOL    HW1 6602   1.925  13.227  16.990
 1203SOL    HW2 6603   1.845  13.091  17.031
 1204SOL     OW 6604   9.649  -2.418   1.888
 1204SOL    HW1 6605   9.636  -2.488   1.958
 1204SOL    HW2 6606   9.597  -2.443   1.806
 1205SOL     OW 6607  -0.135  14.100   5.839
 1205SOL    HW1 6608  -0.065  14.030  -2.239
 1205SOL    HW2 6609  -0.094  14.191   5.851
 1206SOL     OW 6610  18.727  -2.457   7.378
 1206SOL    HW1 6611  18.735  -2.373   7.430
 1206SOL    HW2 6612  18.638  -2.461   7.333
 1207SOL     OW 6613  -3.009  10.042   2.970
 1207SOL    HW1 6614  -3.020  10.072   2.875
 1207SOL    HW2 6615  -3.097   1.925   3.007
 1208SOL     OW 6616  16.252   6.204   9.961
 1208SOL    HW1 6617  16.182   6.245   9.904
 1208SOL    HW2 6618   8.125   6.127  10.012
 1209SOL     OW 6619  11.074   4.415  -1.413
 1209SOL    HW1 6620  11.054   4.337  -1.354
 1209SOL    HW2 6621  11.119   4.487  -1.360
 1210SOL     OW 6622  12.719   6.372   6.540
 1210SOL    HW1 6623  12.777   6.452   6.554
 1210SOL    HW2 6624  12.716   6.318   6.625
 1211SOL     OW 6625  16.038   4.296  -5.476
 1211SOL    HW1 6626   8.030   4.238   2.625
 1211SOL    HW2 6627   7.977   4.386  -5.511
 1212SOL     OW 6628   5.297   8.733   4.401
 1212SOL    HW1 6629   5.387   8.776   4.412
 1212SOL    HW2 6630   5.233   8.799   4.361
 1213SOL     OW 6631   7.506  -2.701  -3.073
 1213SOL    HW1 6632   7.567  -2.700  -2.995
 1213SOL    HW2 6633   7.464  -2.792  -3.081
 1214SOL     OW 6634  -8.221  -2.177  15.541
 1214SOL    HW1 6635  -0.138   5.990  15.603
 1214SOL    HW2 6636  -8.303  -2.181  15.484
 1215SOL     OW 6637   0.283  11.178   6.172
 1215SOL    HW1 6638   0.345  11.222   6.237
 1215SOL    HW2 6639   0.283  11.228   6.086
 1216SOL     OW 6640   0.515  -3.552   9.575
 1216SOL    HW1 6641   0.473  -3.565   1.576
 1216SOL    HW2 6642   0.463  -3.600   9.505
 1217SOL     OW 6643  -5.893   3.933  12.315
 1217SOL    HW1 6644  -5.900   3.879  12.399
 1217SOL    HW2 6645  -5.942   3.886  12.242
 1218SOL     OW 6646  -6.134   6.590  10.863
 1218SOL    HW1 6647  -6.198   6.590   2.852
 1218SOL    HW2 6648  -6.056   6.531  10.885
 1219SOL     OW 6649  15.797   5.106  -1.587
 1219SOL    HW1 6650  15.807   5.191   6.449
 1219SOL    HW2 6651  15.884   5.057  -1.586
 1220SOL     OW 6652   0.566  -3.163  -1.531
 1220SOL    HW1 6653   0.526  -3.133  -1.617
 1220SOL    HW2 6654   0.551  -3.261  -1.519
 1221SOL     OW 6655   0.653  14.270   7.285
 1221SOL    HW1 6656   0.668  14.327   7.205
 1221SOL    HW2 6657   0.650  14.328   7.367
 1222SOL     OW 6658  -8.985  -3.204  -4.853
 1222SOL    HW1 6659  -8.941  -3.294   3.249
 1222SOL    HW2 6660  -8.958  -3.167  -4.941
 1223SOL     OW 6661   2.557  -2.165  26.354
 1223SOL    HW1 6662   2.472  -2.157  26.301
 1223SOL    HW2 6663   2.564  -2.256  26.393
 1224SOL     OW 6664  20.052   6.110   4.397
 1224SOL    HW1 6665  20.151   6.096   4.387
 1224SOL    HW2 6666  20.005   6.076   4.315
 1225SOL     OW 6667  -0.081  -0.231   2.508
 1225SOL    HW1 6668  -0.173   7.875   2.542
 1225SOL    HW2 6669  -0.038  -0.144   2.483
 1226SOL     OW 6670  -2.766  10.311 -11.821
 1226SOL    HW1 6671  -2.829  10.274 -11.889
 1226SOL    HW2 6672  -2.745   2.318 -11.845
 1227SOL     OW 6673   0.487   8.036  -4.599
 1227SOL    HW1 6674   0.435   7.957   3.521
 1227SOL    HW2 6675   0.456   8.117  -4.549
 1228SOL     OW 6676  -2.038  -1.486  -7.616
 1228SOL    HW1 6677   6.104  -1.560  -7.658
 1228SOL    HW2 6678  -2.102  -1.525  -7.550
 1229SOL     OW 6679  -9.199   4.504   1.079
 1229SOL    HW1 6680  -9.180  -3.488   1.092
 1229SOL    HW2 6681  -9.147   4.450   1.145
 1230SOL     OW 6682   7.949   7.648  12.771
 1230SOL    HW1 6683   8.012   7.694  12.708
 1230SOL    HW2 6684   7.901   7.575  12.722
 1231SOL     OW 6685   4.676  -1.039   4.277
 1231SOL    HW1 6686   4.751  -0.991   4.321
 1231SOL    HW2 6687   4.712  -1.111   4.218
 1232SOL     OW 6688   9.003  10.198  15.269
 1232SOL    HW1 6689   8.955  10.280  15.299
 1232SOL    HW2 6690   9.101  10.217  15.260
 1233SOL     OW 6691  -8.605  14.683   4.378
 1233SOL    HW1 6692  -8.664  14.755   4.343
 1233SOL    HW2 6693  -8.554  14.717   4.458
 1234SOL     OW 6694   0.514   0.663  18.891
 1234SOL    HW1 6695   0.584  -7.442  18.821
 1234SOL    HW2 6696   0.501   0.762  18.902
 1235SOL     OW 6697  16.131   8.507  11.720
 1235SOL    HW1 6698  16.110   8.602  11.699
 1235SOL    HW2 6699  16.095   8.448  11.648
 1236SOL     OW 6700   9.680  -2.847   2.588
 1236SOL    HW1 6701   9.631  -2.859   2.674
 1236SOL    HW2 6702   9.676  -2.751   2.561
 1237SOL     OW 6703  -9.899  -2.424  14.092
 1237SOL    HW1 6704  -9.836  -2.349  14.114
 1237SOL    HW2 6705  -9.905  -2.486  14.171
 1238SOL     OW 6706  -6.291   1.184  19.000
 1238SOL    HW1 6707  -6.385   1.150  18.994
 1238SOL    HW2 6708  -6.280   1.237  19.084
 1239SOL     OW 6709   3.268  -8.504  15.088
 1239SOL    HW1 6710   3.254  -8.502  14.989
 1239SOL    HW2 6711   3.230  -8.421  15.129
 1240SOL     OW 6712 -10.133  -2.123 -10.541
 1240SOL    HW1 6713 -10.170  -2.086 -10.456
 1240SOL    HW2 6714 -10.051  -2.177 -10.521
 1241SOL     OW 6715  -0.564  -4.106   7.792
 1241SOL    HW1 6716  -0.598  -4.071   7.879
 1241SOL    HW2 6717  -0.590  -4.203   7.783
 1242SOL     OW 6718   6.007 -13.699  16.299
 1242SOL    HW1 6719   5.925  -5.555  16.288
 1242SOL    HW2 6720   6.084  -5.566  16.254
 1243SOL     OW 6721  16.753   8.493  13.012
 1243SOL    HW1 6722  16.753   8.586  13.047
 1243SOL    HW2 6723  16.660   8.455   4.930
 1244SOL     OW 6724  -3.153  -0.827  11.920
 1244SOL    HW1 6725  -3.192  -0.905  11.871
 1244SOL    HW2 6726  -3.129  -0.755  11.855
 1245SOL     OW 6727  -3.624   3.943  13.722
 1245SOL    HW1 6728  -3.676   4.026   5.616
 1245SOL    HW2 6729  -3.594   3.903  21.725
 1246SOL     OW 6730   5.263   1.215   5.184
 1246SOL    HW1 6731   5.185   9.349   5.226
 1246SOL    HW2 6732   5.293   1.266   5.104
 1247SOL     OW 6733  21.386  -5.596   7.610
 1247SOL    HW1 6734  21.459   2.499  -0.548
 1247SOL    HW2 6735  21.341  -5.507   7.619
 1248SOL     OW 6736  -6.055   8.521  16.903
 1248SOL    HW1 6737  -5.963   8.489   8.837
 1248SOL    HW2 6738  -6.050   8.611  16.860
 1249SOL     OW 6739   6.175   0.676  12.270
 1249SOL    HW1 6740   6.243   0.608  12.299
 1249SOL    HW2 6741   6.158   0.666  12.172
 1250SOL     OW 6742   0.167   6.023   6.127
 1250SOL    HW1 6743   0.087   6.078   6.150
 1250SOL    HW2 6744   0.216   5.999  14.299
 1251SOL     OW 6745  10.008 -10.430   6.176
 1251SOL    HW1 6746   9.997 -10.449   6.274
 1251SOL    HW2 6747  10.036 -10.335   6.164
 1252SOL     OW 6748   7.851  -6.841  10.001
 1252SOL    HW1 6749  -0.295  -6.792  10.067
 1252SOL    HW2 6750   7.946  -6.813  10.012
 1253SOL     OW 6751   2.604   9.597   7.194
 1253SOL    HW1 6752   2.524   1.511   7.254
 1253SOL    HW2 6753   2.686   1.497   7.248
 1254SOL     OW 6754  12.857  -9.570  19.187
 1254SOL    HW1 6755  12.942  -9.521  19.165
 1254SOL    HW2 6756  12.780  -9.525  19.142
 1255SOL     OW 6757  -4.997  -5.629  13.631
 1255SOL    HW1 6758  -4.912  -5.644  13.681
 1255SOL    HW2 6759  -5.031  -5.716  13.597
 1256SOL     OW 6760  11.405  10.560  -4.157
 1256SOL    HW1 6761  11.450  10.556  -4.246
 1256SOL    HW2 6762  11.324  10.618  -4.163
 1257SOL     OW 6763  11.922   4.112   0.615
 1257SOL    HW1 6764  11.976   4.191   0.587
 1257SOL    HW2 6765  19.913   4.134   0.608
 1258SOL     OW 6766   8.788   3.258   8.258
 1258SOL    HW1 6767   8.840   3.223   0.247
 1258SOL    HW2 6768   8.693   3.225   0.175
 1259SOL     OW 6769   4.215  -2.560 -14.805
 1259SOL    HW1 6770   4.228  -2.467 -14.771
 1259SOL    HW2 6771  12.262  -2.557 -14.895
 1260SOL     OW 6772  15.240   2.137  -2.269
 1260SOL    HW1 6773  15.264   2.233  -2.256
 1260SOL    HW2 6774  15.313   2.079   5.856
 1261SOL     OW 6775 -10.289  -6.822   7.897
 1261SOL    HW1 6776 -10.359  -6.753   7.882
 1261SOL    HW2 6777 -10.314   1.211   7.976
 1262SOL     OW 6778  -6.363   4.825  15.693
 1262SOL    HW1 6779  -6.416   4.850  15.774
 1262SOL    HW2 6780  -6.284   4.770  15.720
 1263SOL     OW 6781  -4.169  -3.398   9.886
 1263SOL    HW1 6782  -4.269   4.695   9.888
 1263SOL    HW2 6783  -4.140   4.606   9.840
 1264SOL     OW 6784  -8.340  -2.892  15.567
 1264SOL    HW1 6785  -8.248  -2.865  15.536
 1264SOL    HW2 6786  -8.392  -2.810  15.590
 1265SOL     OW 6787   4.140  19.113  11.257
 1265SOL    HW1 6788   4.225  19.063  11.275
 1265SOL    HW2 6789   4.063  19.051  11.261
 1266SOL     OW 6790   3.470   5.139   6.496
 1266SOL    HW1 6791   3.478   5.236   6.471
 1266SOL    HW2 6792   3.537   5.117   6.566
 1267SOL     OW 6793   4.036  11.144   8.135
 1267SOL    HW1 6794   4.068   3.025   8.224
 1267SOL    HW2 6795   3.938   3.037   8.126
 1268SOL     OW 6796   5.579  15.691  15.242
 1268SOL    HW1 6797   5.624  15.780  15.248
 1268SOL    HW2 6798   5.486  15.703  15.209
 1269SOL     OW 6799  15.134  10.186   5.183
 1269SOL    HW1 6800  15.174  10.277   5.172
 1269SOL    HW2 6801   7.077  10.127  13.197
 1270SOL     OW 6802  12.676  18.173  -3.159
 1270SOL    HW1 6803  12.604  18.115  -3.122
 1270SOL    HW2 6804   4.607  18.247  -3.094
 1271SOL     OW 6805  -0.079  22.612   0.881
 1271SOL    HW1 6806  -0.070  22.535   0.817
 1271SOL    HW2 6807  -0.118  22.690   0.833
 1272SOL     OW 6808  13.888 -12.610   8.486
 1272SOL    HW1 6809  13.920 -12.672   8.559
 1272SOL    HW2 6810  13.803 -12.646   8.448
 1273SOL     OW 6811   6.494  -3.622  -6.805
 1273SOL    HW1 6812   6.575  -3.665  -6.766
 1273SOL    HW2 6813   6.465  -3.672  -6.887
 1274SOL     OW 6814   0.229   4.481  13.334
 1274SOL    HW1 6815   0.194  12.537  13.422
 1274SOL    HW2 6816   0.226   4.406  13.267
 1275SOL     OW 6817  11.281   8.542  15.183
 1275SOL    HW1 6818  11.368   8.586  15.206
 1275SOL    HW2 6819  11.299   8.452  15.142
 1276SOL     OW 6820   3.528   1.888   9.625
 1276SOL    HW1 6821   3.551   1.978   9.588
 1276SOL    HW2 6822   3.430   1.872   9.617
 1277SOL     OW 6823   4.170   2.273   3.237
 1277SOL    HW1 6824   4.130   2.244   3.324
 1277SOL    HW2 6825   4.125   2.357   3.206
 1278SOL     OW 6826   5.754  10.383  13.877
 1278SOL    HW1 6827   5.656  10.399  13.860
 1278SOL    HW2 6828   5.770  10.285  13.888
 1279SOL     OW 6829   1.741  -2.599  -5.799
 1279SOL    HW1 6830   1.677  -2.605   2.214
 1279SOL    HW2 6831   1.774  -2.504  -5.791
 1280SOL     OW 6832   5.497   0.890  -5.556
 1280SOL    HW1 6833   5.550   0.973  -5.575
 1280SOL    HW2 6834   5.476   0.845   2.446
 1281SOL     OW 6835  21.048  11.247   8.313
 1281SOL    HW1 6836  21.050  11.306   8.232
 1281SOL    HW2 6837  21.099  11.163   8.295
 1282SOL     OW 6838  -2.360  -7.894   0.543
 1282SOL    HW1 6839  -2.394  -7.898   0.636
 1282SOL    HW2 6840  -2.434  -7.913   0.479
 1283SOL     OW 6841   5.117   8.484   2.345
 1283SOL    HW1 6842   5.173   8.402   2.344
 1283SOL    HW2 6843   5.173   8.563   2.318
 1284SOL     OW 6844  -6.643   5.240  -0.708
 1284SOL    HW1 6845  -6.698   5.198  -0.635
 1284SOL    HW2 6846  -6.685   5.220   7.293
 1285SOL     OW 6847  -8.195  17.343   6.180
 1285SOL    HW1 6848  -8.107  17.298   6.166
 1285SOL    HW2 6849  -8.189  17.438   6.151
 1286SOL     OW 6850  -4.573   3.369   1.123
 1286SOL    HW1 6851  -4.535   3.370   9.305
 1286SOL    HW2 6852  -4.630   3.451   1.110
 1287SOL     OW 6853  11.478  -4.204   8.313
 1287SOL    HW1 6854  11.455  -4.301   8.303
 1287SOL    HW2 6855  11.535  -4.192   8.395
 1288SOL     OW 6856   3.810   6.851  -0.955
 1288SOL    HW1 6857   3.863   6.835  -0.872
 1288SOL    HW2 6858   3.870   6.840  -1.035
 1289SOL     OW 6859   9.446  -1.705  10.641
 1289SOL    HW1 6860   9.511  -1.684  10.567
 1289SOL    HW2 6861   9.450  -1.802  10.662
 1290SOL     OW 6862   2.615  15.460   6.257
 1290SOL    HW1 6863   2.627  15.454   6.356
 1290SOL    HW2 6864   2.657   7.456   6.223
 1291SOL     OW 6865   0.333   0.536  19.044
 1291SOL    HW1 6866   0.418  -7.516  19.008
 1291SOL    HW2 6867   0.342   0.437  19.057
 1292SOL     OW 6868  -8.520   2.601   4.920
 1292SOL    HW1 6869  -8.556   2.508   4.922
 1292SOL    HW2 6870  -8.433   2.602   4.871
 1293SOL     OW 6871  -3.784  -2.877  -9.711
 1293SOL    HW1 6872  -3.807  -2.810  -9.640
 1293SOL    HW2 6873   4.320  -2.966  -9.669
 1294SOL     OW 6874   7.734  12.736  11.631
 1294SOL    HW1 6875   7.830  12.742  11.657
 1294SOL    HW2 6876   7.697  12.647  11.658
 1295SOL     OW 6877   6.308   4.110  10.873
 1295SOL    HW1 6878   6.221   4.099  10.824
 1295SOL    HW2 6879   6.359   4.024   2.783
 1296SOL     OW 6880   4.335   5.656  10.904
 1296SOL    HW1 6881   4.305   5.573  10.856
 1296SOL    HW2 6882   4.269   5.729  10.887
 1297SOL     OW 6883   5.943   8.272   8.174
 1297SOL    HW1 6884   5.968   8.339   8.242
 1297SOL    HW2 6885   5.870   8.307   8.116
 1298SOL     OW 6886  -3.459   9.860   6.986
 1298SOL    HW1 6887  -3.363   9.863   7.014
 1298SOL    HW2 6888  -3.479   9.771   6.946
 1299SOL     OW 6889   0.539  20.919  -1.889
 1299SOL    HW1 6890   0.606  20.930  -1.816
 1299SOL    HW2 6891   0.464  20.984  -1.875
 1300SOL     OW 6892  12.960   1.105  14.921
 1300SOL    HW1 6893  13.050   1.145   6.815
 1300SOL    HW2 6894  12.900   1.175  14.959
 1301SOL     OW 6895   4.795 -12.763  20.958
 1301SOL    HW1 6896   4.862 -12.690  20.948
 1301SOL    HW2 6897   4.712 -12.726  21.002
 1302SOL     OW 6898  -0.470  13.359  11.573
 1302SOL    HW1 6899  -0.385  13.377  11.523
 1302SOL    HW2 6900   7.610  13.260  11.589
 1303SOL     OW 6901  -1.151  13.193   2.367
 1303SOL    HW1 6902  -1.230  13.253   2.367
 1303SOL    HW2 6903  -1.181  13.098   2.373
 1304SOL     OW 6904   5.682  -6.068  -3.175
 1304SOL    HW1 6905   5.750  -5.998  -3.155
 1304SOL    HW2 6906   5.664  -6.070  -3.273
 1305SOL     OW 6907  14.472  -0.855  10.792
 1305SOL    HW1 6908  14.550  -0.813  10.838
 1305SOL    HW2 6909  14.390  -0.801  10.809
 1306SOL     OW 6910  -1.266   8.509  -8.530
 1306SOL    HW1 6911  -1.214   8.559  -8.598
 1306SOL    HW2 6912  -1.359   8.494  -8.563
 1307SOL     OW 6913   4.663   2.833  13.495
 1307SOL    HW1 6914   4.637   2.743  13.530
 1307SOL    HW2 6915   4.760   2.847  -2.668
 1308SOL     OW 6916  -8.438 -17.858   6.581
 1308SOL    HW1 6917  -8.364 -17.919   6.552
 1308SOL    HW2 6918  -8.523 -17.909   6.589
 1309SOL     OW 6919   2.073  -5.174   8.641
 1309SOL    HW1 6920   2.090  -5.188   8.543
 1309SOL    HW2 6921   2.074  -5.262   8.688
 1310SOL     OW 6922  14.537  -2.842   3.021
 1310SOL    HW1 6923  14.541  -2.744   2.999
 1310SOL    HW2 6924  14.442  -2.870   3.027
 1311SOL     OW 6925   0.313  17.401   1.433
 1311SOL    HW1 6926   0.406  17.380   1.465
 1311SOL    HW2 6927   0.254  17.322   1.447
 1312SOL     OW 6928  -3.514  -2.757  14.324
 1312SOL    HW1 6929  -3.421   5.300  14.343
 1312SOL    HW2 6930  -3.518  -2.658  14.334
 1313SOL     OW 6931   6.636 -10.537   6.214
 1313SOL    HW1 6932   6.731 -10.567   6.223
 1313SOL    HW2 6933   6.578 -10.592   6.274
 1314SOL     OW 6934  10.255  15.128   8.248
 1314SOL    HW1 6935  10.307  15.080   8.177
 1314SOL    HW2 6936  10.159  15.101   8.242
 1315SOL     OW 6937   6.052  -3.712  -0.806
 1315SOL    HW1 6938   6.057  -3.812  -0.807
 1315SOL    HW2 6939   5.969  -3.683  -0.758
 1316SOL     OW 6940   2.616   1.191   4.280
 1316SOL    HW1 6941   2.663   1.240   4.206
 1316SOL    HW2 6942   2.518   1.190   4.262
 1317SOL     OW 6943  -6.710   6.931  16.338
 1317SOL    HW1 6944  -6.630   6.875  16.356
 1317SOL    HW2 6945  -6.775  -1.209  16.282
 1318SOL     OW 6946   9.908  -0.430   1.619
 1318SOL    HW1 6947   9.924  -0.514   1.568
 1318SOL    HW2 6948   9.813  -0.429   1.653
 1319SOL     OW 6949   3.179   1.484  -3.515
 1319SOL    HW1 6950   3.265   1.488  -3.566
 1319SOL    HW2 6951   3.163   9.660  -3.470
 1320SOL     OW 6952   3.304   3.645  -1.102
 1320SOL    HW1 6953   3.347   3.726  -1.140
 1320SOL    HW2 6954   3.276   3.663  -1.008
 1321SOL     OW 6955   2.412   8.602   2.236
 1321SOL    HW1 6956   2.483   8.583   2.168
 1321SOL    HW2 6957   2.436   8.557   2.322
 1322SOL     OW 6958   7.115 -10.253  10.456
 1322SOL    HW1 6959   7.034 -10.239  10.400
 1322SOL    HW2 6960   7.114 -10.345  10.495
 1323SOL     OW 6961  14.047  -2.633  -3.008
 1323SOL    HW1 6962  14.024  -2.680  -3.094
 1323SOL    HW2 6963  13.967   5.506  -2.975
 1324SOL     OW 6964  -0.028   6.800  -3.116
 1324SOL    HW1 6965   0.017   6.713  -3.138
 1324SOL    HW2 6966   0.026   6.849  -3.048
 1325SOL     OW 6967   7.024   5.727  17.687
 1325SOL    HW1 6968   6.961   5.773  17.749
 1325SOL    HW2 6969   7.000   5.750  17.592
 1326SOL     OW 6970  -7.427   0.192  20.343
 1326SOL    HW1 6971   0.693   0.176  20.437
 1326SOL    HW2 6972  -7.381  -7.960  20.282
 1327SOL     OW 6973   9.755   7.841   4.774
 1327SOL    HW1 6974   9.671  -0.225   4.823
 1327SOL    HW2 6975   9.810  -0.310   4.830
 1328SOL     OW 6976   2.790   0.754  -3.989
 1328SOL    HW1 6977   2.781   0.822  -3.916
 1328SOL    HW2 6978   2.757   0.794  -4.075
 1329SOL     OW 6979   1.237   0.607   3.382
 1329SOL    HW1 6980   1.253   0.676   3.453
 1329SOL    HW2 6981   1.202   8.611  11.512
 1330SOL     OW 6982  13.732  16.047   7.736
 1330SOL    HW1 6983  13.671  24.214   7.717
 1330SOL    HW2 6984  13.797  16.073   7.808
 1331SOL     OW 6985   2.701   8.256   9.970
 1331SOL    HW1 6986   2.663   8.346   9.986
 1331SOL    HW2 6987   2.787   8.264   9.920
 1332SOL     OW 6988   7.730  10.077   6.542
 1332SOL    HW1 6989   7.769   9.996   6.499
 1332SOL    HW2 6990   7.687  10.052   6.629
 1333SOL     OW 6991  14.752   7.656   6.596
 1333SOL    HW1 6992  14.804   7.575   6.569
 1333SOL    HW2 6993  14.800   7.738  14.653
 1334SOL     OW 6994  -3.304  -7.896   5.429
 1334SOL    HW1 6995  -3.358  -7.854   5.502
 1334SOL    HW2 6996  -3.209  -7.902   5.457
 1335SOL     OW 6997   1.301 -13.910  -1.260
 1335SOL    HW1 6998   1.210 -13.923  -1.298
 1335SOL    HW2 6999   1.369 -13.915  -1.333
 1336SOL     OW 7000   5.281   8.241  10.575
 1336SOL    HW1 7001   5.335   8.186  10.638
 1336SOL    HW2 7002   5.257   8.187  10.495
 1337SOL     OW 7003  12.581  -8.071   2.646
 1337SOL    HW1 7004  12.534  -7.984   2.658
 1337SOL    HW2 7005  12.680  -8.057   2.651
 1338SOL     OW 7006  -3.964  -3.421  -0.093
 1338SOL    HW1 7007  -3.991  -3.426  -0.189
 1338SOL    HW2 7008   4.132  -3.514  -0.057
 1339SOL     OW 7009  -9.827   1.663   4.617
 1339SOL    HW1 7010  -9.776   1.602   4.677
 1339SOL    HW2 7011  -9.925   1.645   4.627
 1340SOL     OW 7012  -2.149  -3.908   1.424
 1340SOL    HW1 7013  -2.143  -3.844   1.500
 1340SOL    HW2 7014  -2.221  -3.975   1.442
 1341SOL     OW 7015  -4.325  19.319 -11.281
 1341SOL    HW1 7016  -4.308  19.406  -3.240
 1341SOL    HW2 7017  -4.380  19.260 -11.340
 1342SOL     OW 7018  -9.123  -7.625   2.377
 1342SOL    HW1 7019  -9.092  -7.551  10.524
 1342SOL    HW2 7020  -9.161  -7.588   2.293
 1343SOL     OW 7021  -1.951 -11.019   9.759
 1343SOL    HW1 7022  -1.987  -2.896   9.672
 1343SOL    HW2 7023  -2.023  -2.927   9.828
 1344SOL     OW 7024  -0.126  15.935   9.448
 1344SOL    HW1 7025  -0.199  15.950   9.382
 1344SOL    HW2 7026  -0.043  15.982   9.419
 1345SOL     OW 7027   9.285  17.167  11.892
 1345SOL    HW1 7028   9.244  17.097  11.950
 1345SOL    HW2 7029   9.219  17.197  11.824
 1346SOL     OW 7030  -5.196  -2.567  -8.528
 1346SOL    HW1 7031  -5.235  -2.570  -0.532
 1346SOL    HW2 7032  -5.114  -2.624  -0.437
 1347SOL     OW 7033  -0.888  -1.894  13.936
 1347SOL    HW1 7034  -0.819  -1.872  13.867
 1347SOL    HW2 7035  -0.843  -1.930  14.017
 1348SOL     OW 7036  -1.625   9.467   8.217
 1348SOL    HW1 7037  -1.571   9.548   8.237
 1348SOL    HW2 7038  -1.570   9.385   8.233
 1349SOL     OW 7039  -5.559  -0.363   6.972
 1349SOL    HW1 7040  -5.577  -0.381   7.068
 1349SOL    HW2 7041  -5.549  -0.264   6.958
 1350SOL     OW 7042  -3.176   0.268   8.509
 1350SOL    HW1 7043  -3.185   0.238   8.604
 1350SOL    HW2 7044  -3.088   0.240   8.473
 1351SOL     OW 7045 -12.697   2.432  10.511
 1351SOL    HW1 7046 -12.643   2.355  18.636
 1351SOL    HW2 7047 -12.763  10.485  10.444
 1352SOL     OW 7048   4.686  -4.207  -5.940
 1352SOL    HW1 7049   4.595  -4.177  -5.968
 1352SOL    HW2 7050   4.755  -4.153  -5.987
 1353SOL     OW 7051  -7.646   6.265   9.091
 1353SOL    HW1 7052  -7.620   6.171   9.072
 1353SOL    HW2 7053  -7.745   6.271   9.107
 1354SOL     OW 7054   7.694   4.796   3.779
 1354SOL    HW1 7055   7.789   4.825   3.767
 1354SOL    HW2 7056   7.668   4.736   3.703
 1355SOL     OW 7057  10.389   7.560  -5.197
 1355SOL    HW1 7058  10.301   7.562  -5.148
 1355SOL    HW2 7059  10.445   7.637  -5.167
 1356SOL     OW 7060  -4.117  -4.854   2.036
 1356SOL    HW1 7061  -4.085  -4.906   2.115
 1356SOL    HW2 7062  -4.127  -4.914   1.958
 1357SOL     OW 7063  -0.591   8.811   6.459
 1357SOL    HW1 7064  -0.499   8.846   6.472
 1357SOL    HW2 7065  -0.622   8.831   6.366
 1358SOL     OW 7066  -6.277  13.122  14.335
 1358SOL    HW1 7067  -6.289  13.026  14.310
 1358SOL    HW2 7068  -6.286  13.132  14.434
 1359SOL     OW 7069  -1.832  -7.085  -5.899
 1359SOL    HW1 7070  -1.927   0.973  -5.898
 1359SOL    HW2 7071  -1.802  -7.067  -5.805
 1360SOL     OW 7072  -0.233   7.037  -1.357
 1360SOL    HW1 7073  -0.181   7.120  -1.375
 1360SOL    HW2 7074  -0.288   7.013  -1.437
 1361SOL     OW 7075   3.643  14.735   5.219
 1361SOL    HW1 7076   3.604  14.706   5.306
 1361SOL    HW2 7077   3.578  14.795   5.171
 1362SOL     OW 7078   4.386   8.391   8.089
 1362SOL    HW1 7079   4.425   8.414   8.000
 1362SOL    HW2 7080   4.381   0.385   8.146
 1363SOL     OW 7081   7.978  -3.285   2.448
 1363SOL    HW1 7082   8.027  -3.254   2.530
 1363SOL    HW2 7083   7.994  -3.383   2.435
 1364SOL     OW 7084   4.166   3.537   5.764
 1364SOL    HW1 7085   4.132   3.443   5.770
 1364SOL    HW2 7086   4.231   3.544   5.689
 1365SOL     OW 7087   0.725   6.862  12.933
 1365SOL    HW1 7088   0.725   6.869  12.833
 1365SOL    HW2 7089   0.721   6.954  12.972
 1366SOL     OW 7090  11.480  11.992  -1.107
 1366SOL    HW1 7091  11.485  12.050  -1.189
 1366SOL    HW2 7092  11.554  12.018  -1.044
 1367SOL     OW 7093 -12.680  -1.357   0.626
 1367SOL    HW1 7094 -12.766  -1.357   0.575
 1367SOL    HW2 7095 -12.637  -1.447   0.617
 1368SOL     OW 7096  -0.764  14.402   4.774
 1368SOL    HW1 7097  -0.721  14.492  -3.301
 1368SOL    HW2 7098  -0.703  14.330   4.808
 1369SOL     OW 7099  -5.329  23.271  14.293
 1369SOL    HW1 7100  -5.390  23.326  14.235
 1369SOL    HW2 7101  -5.268  23.332  14.343
 1370SOL     OW 7102   5.378   5.763   3.235
 1370SOL    HW1 7103   5.323   5.735   3.157
 1370SOL    HW2 7104   5.383   5.688   3.301
 1371SOL     OW 7105   5.184   9.689  18.017
 1371SOL    HW1 7106   5.229   9.764  17.969
 1371SOL    HW2 7107  -2.860   9.602  17.994
 1372SOL     OW 7108  14.159  -0.313  12.052
 1372SOL    HW1 7109  14.207  -0.357  12.128
 1372SOL    HW2 7110  14.211  -0.326  11.967
 1373SOL     OW 7111   5.813  -0.764   6.586
 1373SOL    HW1 7112   5.747  -0.698   6.623
 1373SOL    HW2 7113   5.891  -0.771  -1.441
 1374SOL     OW 7114   0.273   5.275  -3.209
 1374SOL    HW1 7115   0.348   5.265  -3.274
 1374SOL    HW2 7116   0.201   5.208  -3.230
 1375SOL     OW 7117   1.745   0.121  19.883
 1375SOL    HW1 7118   1.712   0.198  19.828
 1375SOL    HW2 7119   1.841   0.104  19.862
 1376SOL     OW 7120  -7.951  -8.150  10.733
 1376SOL    HW1 7121   0.161  -8.246  10.750
 1376SOL    HW2 7122  -7.867  -8.097  10.719
 1377SOL     OW 7123   9.387   3.148  14.569
 1377SOL    HW1 7124   9.299  11.264  14.530
 1377SOL    HW2 7125   9.446   3.228  14.578
 1378SOL     OW 7126 -10.876  10.287  -0.393
 1378SOL    HW1 7127 -10.864  10.284  -0.492
 1378SOL    HW2 7128 -10.862  10.196  -0.355
 1379SOL     OW 7129  -3.160   7.398  -2.601
 1379SOL    HW1 7130  -3.175   7.432  -2.694
 1379SOL    HW2 7131  -3.096   7.321 -10.692
 1380SOL     OW 7132   6.479  10.234  -2.921
 1380SOL    HW1 7133   6.408  10.241  -2.991
 1380SOL    HW2 7134   6.555  10.179  -2.955
 1381SOL     OW 7135  12.055  -6.605   4.786
 1381SOL    HW1 7136  11.972   1.493   4.841
 1381SOL    HW2 7137  12.106  -6.686   4.817
 1382SOL     OW 7138  11.733   7.263   5.552
 1382SOL    HW1 7139   3.606   7.277   5.460
 1382SOL    HW2 7140  11.772   7.171  -2.531
 1383SOL     OW 7141  13.350   1.444  -7.207
 1383SOL    HW1 7142  13.280   1.414  -7.272
 1383SOL    HW2 7143  13.305   1.482  -7.126
 1384SOL     OW 7144   2.791   2.264  16.745
 1384SOL    HW1 7145   2.702   2.274   8.613
 1384SOL    HW2 7146   2.793   2.319  16.829
 1385SOL     OW 7147  -0.549  -7.444   6.182
 1385SOL    HW1 7148  -0.470  -7.388   6.208
 1385SOL    HW2 7149   7.567  -7.508   6.110
 1386SOL     OW 7150  -7.040  11.536  14.163
 1386SOL    HW1 7151  -7.140  11.541  14.162
 1386SOL    HW2 7152  -7.005  11.553  14.070
 1387SOL     OW 7153   9.705  -2.760   3.615
 1387SOL    HW1 7154   9.771  -2.726   3.682
 1387SOL    HW2 7155   9.718  -2.858   3.602
 1388SOL     OW 7156  -1.134  -6.253  14.794
 1388SOL    HW1 7157  -1.099  -6.182  14.855
 1388SOL    HW2 7158  -1.062  -6.319  14.775
 1389SOL     OW 7159 -12.613  12.105   1.276
 1389SOL    HW1 7160 -12.525  12.092   1.232
 1389SOL    HW2 7161 -12.686  12.085   1.211
 1390SOL     OW 7162   3.768  -5.192  11.534
 1390SOL    HW1 7163   3.826  -5.140  11.596
 1390SOL    HW2 7164   3.684  -5.218  11.581
 1391SOL     OW 7165   9.139   8.464   1.228
 1391SOL    HW1 7166   0.998   8.521   1.292
 1391SOL    HW2 7167   1.036   8.496   1.135
 1392SOL     OW 7168  -3.139  -3.790   0.813
 1392SOL    HW1 7169  -3.225  -3.801   8.951
 1392SOL    HW2 7170  -3.068  -3.844   0.857
 1393SOL     OW 7171   8.383  14.776  -2.564
 1393SOL    HW1 7172   8.305  14.724  -2.529
 1393SOL    HW2 7173   8.367  14.798  -2.660
 1394SOL     OW 7174   0.531   2.991  -2.308
 1394SOL    HW1 7175   0.596   2.954  -2.241
 1394SOL    HW2 7176   0.453   2.929  -2.315
 1395SOL     OW 7177  -1.628  -9.192   0.409
 1395SOL    HW1 7178  -1.629  -9.092  -7.682
 1395SOL    HW2 7179  -1.572  -9.223   0.485
 1396SOL     OW 7180 -10.101  -8.186  11.118
 1396SOL    HW1 7181 -10.101  -8.111  11.183
 1396SOL    HW2 7182 -10.193  -8.226  11.113
 1397SOL     OW 7183   5.330  12.298  20.020
 1397SOL    HW1 7184   5.384  12.293  20.105
 1397SOL    HW2 7185   5.238  12.264  20.038
 1398SOL     OW 7186  -2.781   2.997  10.262
 1398SOL    HW1 7187 -10.923   2.991  10.346
 1398SOL    HW2 7188  -2.736   3.087  10.258
 1399SOL     OW 7189   8.633  -6.790   1.957
 1399SOL    HW1 7190   8.667  -6.884   1.962
 1399SOL    HW2 7191   0.530  -6.765   1.861
 1400SOL     OW 7192  -0.318   7.609  -4.847
 1400SOL    HW1 7193  -0.410   7.589   3.207
 1400SOL    HW2 7194  -0.269   7.667  -4.913
 1401SOL     OW 7195   7.249   7.377   5.880
 1401SOL    HW1 7196   7.238   7.361   5.782
 1401SOL    HW2 7197   7.329   7.327   5.913
 1402SOL     OW 7198  14.288  18.748   8.044
 1402SOL    HW1 7199  14.261  10.733  -0.107
 1402SOL    HW2 7200  14.387  18.746   8.053
 1403SOL     OW 7201   4.209  -5.924   9.242
 1403SOL    HW1 7202   4.186  -6.010   9.287
 1403SOL    HW2 7203   4.177  -5.926   9.148
 1404SOL     OW 7204   3.430   5.408   6.463
 1404SOL    HW1 7205   3.501   5.462   6.509
 1404SOL    HW2 7206   3.347   5.463   6.454
 1405SOL     OW 7207   4.330 -13.749   5.849
 1405SOL    HW1 7208   4.416 -13.710   5.883
 1405SOL    HW2 7209   4.301 -13.824   5.908
 1406SOL     OW 7210   7.899   6.164   7.570
 1406SOL    HW1 7211   7.976  -1.876   7.610
 1406SOL    HW2 7212   7.862   6.217   7.494
 1407SOL     OW 7213   1.450   7.861   3.622
 1407SOL    HW1 7214   1.408  -0.156   3.566
 1407SOL    HW2 7215   1.507   7.902   3.693
 1408SOL     OW 7216  -3.047  -4.466   1.025
 1408SOL    HW1 7217  -2.955  -4.480   0.988
 1408SOL    HW2 7218  -3.085  -4.554   9.143
 1409SOL     OW 7219  -2.784  -0.688   1.144
 1409SOL    HW1 7220  -2.722  -0.716   1.070
 1409SOL    HW2 7221  -2.858  -0.634   1.106
 1410SOL     OW 7222   0.691   9.143   2.996
 1410SOL    HW1 7223   0.618   9.193   3.043
 1410SOL    HW2 7224   0.761   9.208   2.965
 1411SOL     OW 7225  12.064  11.454   5.514
 1411SOL    HW1 7226  12.097  11.396   5.589
 1411SOL    HW2 7227  12.070  11.404   5.428
 1412SOL     OW 7228   2.700   4.618  16.569
 1412SOL    HW1 7229   2.635  12.636  16.537
 1412SOL    HW2 7230   2.777   4.623  16.506
 1413SOL     OW 7231   3.479   1.359  17.312
 1413SOL    HW1 7232   3.428   1.381  17.229
 1413SOL    HW2 7233   3.560   1.417  17.318
 1414SOL     OW 7234  -6.455  14.283   8.936
 1414SOL    HW1 7235   1.537  14.283   8.958
 1414SOL    HW2 7236  -6.420  14.190   8.943
 1415SOL     OW 7237   2.394   4.246   4.565
 1415SOL    HW1 7238   2.392   4.190   4.482
 1415SOL    HW2 7239   2.349   4.334   4.547
 1416SOL     OW 7240   9.033  -0.079   8.934
 1416SOL    HW1 7241   9.023  -0.109   8.839
 1416SOL    HW2 7242   8.943  -0.081   8.979
 1417SOL     OW 7243   6.267   7.448  19.822
 1417SOL    HW1 7244   6.179   7.482  19.791
 1417SOL    HW2 7245   6.283   7.357  19.786
 1418SOL     OW 7246  -1.557  -3.741   4.027
 1418SOL    HW1 7247  -1.463  -3.747   3.992
 1418SOL    HW2 7248  -1.606  -3.824   4.003
 1419SOL     OW 7249   2.024  15.018   4.869
 1419SOL    HW1 7250   2.074  15.015   4.783
 1419SOL    HW2 7251   2.079   6.979   4.937
 1420SOL     OW 7252  10.464 -11.633  -2.642
 1420SOL    HW1 7253  10.403 -11.576  -2.587
 1420SOL    HW2 7254  10.545 -11.656  -2.588
 1421SOL     OW 7255  -1.156   6.780  -5.055
 1421SOL    HW1 7256  -1.168   6.875  -5.025
 1421SOL    HW2 7257  -1.106  -1.359  -4.985
 1422SOL     OW 7258  17.060  -2.683  12.684
 1422SOL    HW1 7259  17.086  -2.738  12.763
 1422SOL    HW2 7260  17.085  -2.731  12.600
 1423SOL     OW 7261  -3.148 -10.038   5.092
 1423SOL    HW1 7262   5.020 -10.096   5.073
 1423SOL    HW2 7263  -3.207 -10.083  13.247
 1424SOL     OW 7264   4.430   4.354  -1.075
 1424SOL    HW1 7265   4.331   4.343  -1.077
 1424SOL    HW2 7266   4.460   4.377   7.107
 1425SOL     OW 7267   9.306  14.070   9.423
 1425SOL    HW1 7268   9.323  14.138   9.494
 1425SOL    HW2 7269   9.233  22.097   9.453
 1426SOL     OW 7270  -4.448   3.662   3.741
 1426SOL    HW1 7271  -4.494  11.696   3.811
 1426SOL    HW2 7272  -4.510   3.678   3.665
 1427SOL     OW 7273   1.061  -2.745   1.998
 1427SOL    HW1 7274   1.053  -2.724   1.901
 1427SOL    HW2 7275   1.084  -2.661   2.048
 1428SOL     OW 7276   5.353   4.952   1.596
 1428SOL    HW1 7277   5.287   4.915   1.660
 1428SOL    HW2 7278   5.349   4.901   1.510
 1429SOL     OW 7279   0.461   1.163   4.074
 1429SOL    HW1 7280   0.389   1.231   4.060
 1429SOL    HW2 7281   0.430   1.075  12.126
 1430SOL     OW 7282   1.636  20.466   2.748
 1430SOL    HW1 7283   1.635  20.527   2.669
 1430SOL    HW2 7284   1.677  20.513   2.826
 1431SOL     OW 7285   2.866   6.895   1.633
 1431SOL    HW1 7286   2.827   6.874   1.723
 1431SOL    HW2 7287   2.891   6.992   1.629
 1432SOL     OW 7288  -7.494   9.733  11.928
 1432SOL    HW1 7289  -7.583   9.691  11.947
 1432SOL    HW2 7290  -7.488   9.755   3.743
 1433SOL     OW 7291 -10.983   5.776   1.858
 1433SOL    HW1 7292 -10.931   5.796   1.940
 1433SOL    HW2 7293 -11.050  -2.240   1.842
 1434SOL     OW 7294   9.221  -0.452   7.252
 1434SOL    HW1 7295   9.138  -0.461   7.307
 1434SOL    HW2 7296   9.286  -0.524   7.277
 1435SOL     OW 7297 -12.431   2.260  13.564
 1435SOL    HW1 7298 -12.371   2.320  13.512
 1435SOL    HW2 7299 -12.527   2.283  13.544
 1436SOL     OW 7300  -3.675  15.370  11.925
 1436SOL    HW1 7301  -3.669  15.434  11.847
 1436SOL    HW2 7302  -3.590  15.374  11.977
 1437SOL     OW 7303  -3.940  -2.088   5.430
 1437SOL    HW1 7304  -3.983  -2.155   5.490
 1437SOL    HW2 7305  -3.959  -2.111   5.335
 1438SOL     OW 7306 -10.006   2.483   4.718
 1438SOL    HW1 7307 -10.073   2.556   4.721
 1438SOL    HW2 7308  -9.941   2.500   4.643
 1439SOL     OW 7309   6.167   2.833  20.987
 1439SOL    HW1 7310   6.233   2.873  20.923
 1439SOL    HW2 7311  14.300   2.818  21.075
 1440SOL     OW 7312   5.021 -14.587   7.833
 1440SOL    HW1 7313   4.955 -14.663   7.838
 1440SOL    HW2 7314   4.974 -14.501   7.852
 1441SOL     OW 7315  -0.902  15.020  -4.898
 1441SOL    HW1 7316  -8.904  15.005  -4.944
 1441SOL    HW2 7317  -9.036  14.932  -4.882
 1442SOL     OW 7318   3.232  18.385   2.632
 1442SOL    HW1 7319   3.230  18.461   2.697
 1442SOL    HW2 7320   3.166  18.315   2.660
 1443SOL     OW 7321   5.558   5.468   7.310
 1443SOL    HW1 7322  -2.556  -2.572   7.393
 1443SOL    HW2 7323  13.727   5.411   7.327
 1444SOL     OW 7324   6.260   5.797  -6.771
 1444SOL    HW1 7325   6.228   5.733  -6.701
 1444SOL    HW2 7326   6.336   5.756  -6.822
 1445SOL     OW 7327   2.990  13.913  11.118
 1445SOL    HW1 7328   2.890  13.912  11.129
 1445SOL    HW2 7329   3.016  13.988  11.057
 1446SOL     OW 7330  -4.486  -4.938   1.416
 1446SOL    HW1 7331  -4.467  -4.983   1.503
 1446SOL    HW2 7332  -4.518  -4.845   1.434
 1447SOL     OW 7333  -4.509   2.761  21.117
 1447SOL    HW1 7334  -4.529   2.689  21.050
 1447SOL    HW2 7335  -4.482  10.808  21.204
 1448SOL     OW 7336  11.744   9.006  -3.901
 1448SOL    HW1 7337  11.774   9.092  -3.943
 1448SOL    HW2 7338  11.712   0.855  -3.972
 1449SOL     OW 7339   0.619  -5.986   6.419
 1449SOL    HW1 7340   0.533   2.150   6.440
 1449SOL    HW2 7341   0.608  -6.039  14.423
 1450SOL     OW 7342  -2.997   9.828   6.070
 1450SOL    HW1 7343  -2.958   9.745   6.029
 1450SOL    HW2 7344  -2.927   9.900   6.070
 1451SOL     OW 7345  18.201   3.271   6.523
 1451SOL    HW1 7346  18.179   3.231   6.612
 1451SOL    HW2 7347  18.159   3.362   6.516
 1452SOL     OW 7348  -4.648   4.873  18.916
 1452SOL    HW1 7349  -4.625   4.964  18.949
 1452SOL    HW2 7350  -4.565   4.817  18.912
 1453SOL     OW 7351   6.619  15.391   1.156
 1453SOL    HW1 7352   6.576  15.478   1.179
 1453SOL    HW2 7353   6.716  15.394   1.180
 1454SOL     OW 7354   2.565  -6.801   8.764
 1454SOL    HW1 7355   2.626  -6.726   8.788
 1454SOL    HW2 7356   2.529  -6.787   8.672
 1455SOL     OW 7357   5.673   4.225   6.682
 1455SOL    HW1 7358   5.639   4.218   6.776
 1455SOL    HW2 7359 -10.559   4.293   6.632
 1456SOL     OW 7360  -2.734  15.444  -0.871
 1456SOL    HW1 7361  -2.722  15.519  -0.937
 1456SOL    HW2 7362  -2.740  15.482  -0.779
 1457SOL     OW 7363 -23.053   7.369   6.758
 1457SOL    HW1 7364 -23.126   7.312   6.795
 1457SOL    HW2 7365 -23.002   7.410   6.833
 1458SOL     OW 7366   2.555   3.755  15.986
 1458SOL    HW1 7367   2.485  11.782  15.949
 1458SOL    HW2 7368   2.642   3.737  15.941
 1459SOL     OW 7369  -5.405   3.217   6.926
 1459SOL    HW1 7370  -5.319   3.269   6.925
 1459SOL    HW2 7371  -5.383   3.119   6.927
 1460SOL     OW 7372  -4.434  12.846   7.648
 1460SOL    HW1 7373  -4.350  12.813   7.690
 1460SOL    HW2 7374  -4.442  12.809   7.555
 1461SOL     OW 7375   2.434  14.031   6.638
 1461SOL    HW1 7376   2.391  13.971   6.706
 1461SOL    HW2 7377   2.484  14.103   6.685
 1462SOL     OW 7378  -4.918  -4.871  12.257
 1462SOL    HW1 7379  -4.900  -4.956  12.306
 1462SOL    HW2 7380  -5.017  -4.863  12.240
 1463SOL     OW 7381   2.668  14.156   9.720
 1463SOL    HW1 7382   2.685  14.152   9.621
 1463SOL    HW2 7383   2.574  14.187   9.736
 1464SOL     OW 7384  18.286  23.205  19.062
 1464SOL    HW1 7385  10.287  23.249  19.075
 1464SOL    HW2 7386  10.161  23.231  10.884
 1465SOL     OW 7387  16.372  -0.472  11.383
 1465SOL    HW1 7388  16.318  -0.413  11.323
 1465SOL    HW2 7389  16.403  -0.420  11.462
 1466SOL     OW 7390 -11.667  16.572  10.260
 1466SOL    HW1 7391 -11.701  16.487  10.219
 1466SOL    HW2 7392 -11.611  16.551  10.340
 1467SOL     OW 7393  -1.840   5.155   8.339
 1467SOL    HW1 7394  -1.847  -2.996   8.260
 1467SOL    HW2 7395  -1.861  -2.841   0.221
 1468SOL     OW 7396   3.719   0.753   9.392
 1468SOL    HW1 7397   3.709   0.834   9.449
 1468SOL    HW2 7398   3.660   0.762   9.312
 1469SOL     OW 7399  10.458 -10.928  -1.780
 1469SOL    HW1 7400  10.539 -10.941  -1.723
 1469SOL    HW2 7401  10.423 -10.835  -1.767
 1470SOL     OW 7402  -3.305   2.494  11.899
 1470SOL    HW1 7403  -3.383   2.551  11.875
 1470SOL    HW2 7404  -3.313   2.465  11.995
 1471SOL     OW 7405   7.510  -4.986   5.073
 1471SOL    HW1 7406   7.586   3.061   5.122
 1471SOL    HW2 7407   7.455  -4.932   5.136
 1472SOL     OW 7408   6.695  10.008   6.287
 1472SOL    HW1 7409   6.660  18.184   6.322
 1472SOL    HW2 7410   6.649   9.933   6.335
 1473SOL     OW 7411  15.969   2.764   5.641
 1473SOL    HW1 7412  15.940   2.848   5.687
 1473SOL    HW2 7413   7.940   2.788   5.563
 1474SOL     OW 7414   6.067  15.139  -5.676
 1474SOL    HW1 7415   6.076  15.163   2.316
 1474SOL    HW2 7416   6.066  15.040   2.423
 1475SOL     OW 7417  -4.114   7.092   1.015
 1475SOL    HW1 7418 -12.183   7.047   9.016
 1475SOL    HW2 7419  -4.201   7.141   1.008
 1476SOL     OW 7420   2.247   9.777  -1.614
 1476SOL    HW1 7421   2.259   9.868  -1.575
 1476SOL    HW2 7422   2.161   9.774  -1.665
 1477SOL     OW 7423  -2.533  16.599   7.991
 1477SOL    HW1 7424  -2.436  16.622   7.976
 1477SOL    HW2 7425  -2.590  16.656  16.020
 1478SOL     OW 7426  10.582  -0.987   3.558
 1478SOL    HW1 7427  10.561  -1.056   3.488
 1478SOL    HW2 7428   2.462  -1.020   3.647
 1479SOL     OW 7429  -4.624   1.978   3.217
 1479SOL    HW1 7430  -4.573   1.898   3.247
 1479SOL    HW2 7431  -4.613   1.990   3.118
 1480SOL     OW 7432 -11.205   8.803  -8.201
 1480SOL    HW1 7433  -3.178   8.725  -8.187
 1480SOL    HW2 7434  -3.167   8.876  -8.248
 1481SOL     OW 7435 -10.315   7.423  13.598
 1481SOL    HW1 7436 -10.310   7.443  13.500
 1481SOL    HW2 7437 -10.309   7.508  13.650
 1482SOL     OW 7438  -4.529  -2.571  15.473
 1482SOL    HW1 7439  -4.442  -2.607  15.439
 1482SOL    HW2 7440  -4.598  -2.644  15.472
 1483SOL     OW 7441   3.908   2.779   1.670
 1483SOL    HW1 7442   3.939   2.746   1.581
 1483SOL    HW2 7443   3.943   2.719   1.742
 1484SOL     OW 7444  12.268  11.646  10.019
 1484SOL    HW1 7445  12.327  19.709   1.855
 1484SOL    HW2 7446  12.287  11.588  10.098
 1485SOL     OW 7447  -4.885   9.147  -2.048
 1485SOL    HW1 7448  -4.949   9.205  -2.100
 1485SOL    HW2 7449  -4.923   9.128  -1.958
 1486SOL     OW 7450   3.141  -5.286  11.892
 1486SOL    HW1 7451   3.096  -5.353  11.952
 1486SOL    HW2 7452   3.073  -5.222  11.856
 1487SOL     OW 7453  17.233  10.125   4.523
 1487SOL    HW1 7454  17.160   1.971   4.505
 1487SOL    HW2 7455  17.235  10.147   4.620
 1488SOL     OW 7456  -0.966  12.511  -1.652
 1488SOL    HW1 7457  -0.876  12.503  -1.694
 1488SOL    HW2 7458  -0.986  12.427  -1.601
 1489SOL     OW 7459   4.352   3.680   3.138
 1489SOL    HW1 7460   4.258   3.652   3.119
 1489SOL    HW2 7461   4.354   3.775   3.169
 1490SOL     OW 7462  11.408   5.949   7.837
 1490SOL    HW1 7463  11.334   5.964   7.902
 1490SOL    HW2 7464  11.450   6.036  15.902
 1491SOL     OW 7465   7.161   0.421  -0.356
 1491SOL    HW1 7466   7.151   0.502  -0.414
 1491SOL    HW2 7467   7.155   0.338  -0.412
 1492SOL     OW 7468 -12.354  26.977   6.986
 1492SOL    HW1 7469 -12.379  26.942   6.896
 1492SOL    HW2 7470 -12.254  26.973   6.997
 1493SOL     OW 7471 -10.215   2.802  12.083
 1493SOL    HW1 7472 -10.298  -5.240  12.051
 1493SOL    HW2 7473 -10.232   2.761  12.172
 1494SOL     OW 7474   4.257  -1.072  15.828
 1494SOL    HW1 7475   4.207  -1.060  15.743
 1494SOL    HW2 7476   4.193  -1.092  15.902
 1495SOL     OW 7477   2.752  -7.102  15.427
 1495SOL    HW1 7478   2.751  -7.186  15.480
 1495SOL    HW2 7479   2.658  -7.069  15.413
 1496SOL     OW 7480  10.579  10.131   2.241
 1496SOL    HW1 7481  10.608  10.125   2.145
 1496SOL    HW2 7482  10.633  10.201   2.288
 1497SOL     OW 7483 -11.292   8.025   3.196
 1497SOL    HW1 7484 -11.241   8.008   3.111
 1497SOL    HW2 7485 -11.381   7.982   3.191
 1498SOL     OW 7486  17.375  -9.606  10.754
 1498SOL    HW1 7487  17.430  -9.682  10.720
 1498SOL    HW2 7488  17.278  -1.540  10.745
 1499SOL     OW 7489   6.524   4.862   4.188
 1499SOL    HW1 7490   6.547  20.948   4.153
 1499SOL    HW2 7491   6.575   4.879  -3.816
 1500SOL     OW 7492  -3.249   8.594  -6.614
 1500SOL    HW1 7493  -3.240   8.503  -6.655
 1500SOL    HW2 7494  -3.273   8.584  -6.518
 1501SOL     OW 7495   3.275   1.873  16.917
 1501SOL    HW1 7496   3.200   1.808  16.929
 1501SOL    HW2 7497   3.362   1.825  16.924
 1502SOL     OW 7498  -7.151   1.824  13.131
 1502SOL    HW1 7499  -7.080   9.953  13.189
 1502SOL    HW2 7500  -7.109   1.761  13.066
 1503SOL     OW 7501  -3.274   6.657  10.359
 1503SOL    HW1 7502  -3.327   6.714  10.297
 1503SOL    HW2 7503  -3.220   6.716  10.420
 1504SOL     OW 7504  -2.703   4.469  11.576
 1504SOL    HW1 7505  -2.725   4.557  11.535
 1504SOL    HW2 7506  -2.729   4.470  11.672
 1505SOL     OW 7507   0.621   6.520   7.026
 1505SOL    HW1 7508   0.576   6.536   6.938
 1505SOL    HW2 7509   0.678   6.438   7.020
 1506SOL     OW 7510   6.516  -7.929   4.478
 1506SOL    HW1 7511   6.546  -7.977   4.396
 1506SOL    HW2 7512   6.421  -7.954   4.499
 1507SOL     OW 7513   3.614   1.084  -7.416
 1507SOL    HW1 7514   3.652   0.995  -7.391
 1507SOL    HW2 7515   3.554   1.074  -7.495
 1508SOL     OW 7516   7.223  -2.150   2.813
 1508SOL    HW1 7517   7.147  -2.212   2.833
 1508SOL    HW2 7518   7.274  -2.185   2.734
 1509SOL     OW 7519  -2.489  -2.978 -10.036
 1509SOL    HW1 7520  -2.574  -3.023 -10.065
 1509SOL    HW2 7521  -2.495  -2.880 -10.054
 1510SOL     OW 7522   2.358   3.466   5.699
 1510SOL    HW1 7523   2.444   3.505   5.666
 1510SOL    HW2 7524   2.377   3.389   5.760
 1511SOL     OW 7525  -7.607  16.949   3.434
 1511SOL    HW1 7526  -7.521   8.817   3.463
 1511SOL    HW2 7527  -7.660  16.975   3.515
 1512SOL     OW 7528   1.827   8.688   9.957
 1512SOL    HW1 7529   1.815   8.680   9.859
 1512SOL    HW2 7530   1.776   8.615  10.003
 1513SOL     OW 7531   6.624   7.580   3.491
 1513SOL    HW1 7532   6.534   7.613   3.465
 1513SOL    HW2 7533  -1.402   7.658   3.500
 1514SOL     OW 7534  -3.773   9.331  10.914
 1514SOL    HW1 7535  -3.771  17.493  10.845
 1514SOL    HW2 7536  -3.833   9.359  10.990
 1515SOL     OW 7537  -4.403  -3.840  -4.309
 1515SOL    HW1 7538   3.615  -3.897  -4.351
 1515SOL    HW2 7539  -4.315 -11.947  -4.352
 1516SOL     OW 7540   8.482   3.906   7.805
 1516SOL    HW1 7541   8.440   3.869   7.888
 1516SOL    HW2 7542   8.446   3.997   7.787
 1517SOL     OW 7543  -6.817  15.386   1.303
 1517SOL    HW1 7544   1.337  15.370   1.377
 1517SOL    HW2 7545  -6.801  23.409   1.229
 1518SOL     OW 7546  -1.139  -9.926   3.939
 1518SOL    HW1 7547  -1.212  -1.861   3.874
 1518SOL    HW2 7548  -1.160  -9.967   4.028
 1519SOL     OW 7549   5.583   4.024 -16.621
 1519SOL    HW1 7550   5.582  12.194 -16.565
 1519SOL    HW2 7551   5.649   4.034 -16.696
 1520SOL     OW 7552   0.518   7.450   5.383
 1520SOL    HW1 7553   0.588   7.385   5.354
 1520SOL    HW2 7554   0.552   7.504   5.460
 1521SOL     OW 7555  10.248   0.433  17.231
 1521SOL    HW1 7556  10.266   0.521  17.187
 1521SOL    HW2 7557  10.153   0.407  17.217
 1522SOL     OW 7558  20.509   4.829   6.102
 1522SOL    HW1 7559  20.416   4.802   6.127
 1522SOL    HW2 7560  20.573   4.759  -1.956
 1523SOL     OW 7561   0.712   7.163   3.601
 1523SOL    HW1 7562   0.753   7.082   3.643
 1523SOL    HW2 7563   0.648   7.204   3.666
 1524SOL     OW 7564 -10.771  17.138   4.516
 1524SOL    HW1 7565 -10.689  17.087  12.577
 1524SOL    HW2 7566 -18.930  17.129   4.445
 1525SOL     OW 7567  -0.401  -8.353   4.813
 1525SOL    HW1 7568  -0.443  -8.334  12.989
 1525SOL    HW2 7569  -0.301  -8.352   4.822
 1526SOL     OW 7570   5.910  -4.436   1.462
 1526SOL    HW1 7571   5.884  -4.532   1.454
 1526SOL    HW2 7572   6.009  -4.428   1.458
 1527SOL     OW 7573   3.080  13.671   5.623
 1527SOL    HW1 7574   3.086  13.604   5.550
 1527SOL    HW2 7575   3.114  13.759   5.591
 1528SOL     OW 7576   3.829  10.775   8.883
 1528SOL    HW1 7577   3.797  10.778   8.978
 1528SOL    HW2 7578   3.837  18.768   8.854
 1529SOL     OW 7579  -1.582  -3.017  -7.763
 1529SOL    HW1 7580  -1.559  -3.111  -7.787
 1529SOL    HW2 7581  -1.681  -3.008  -7.752
 1530SOL     OW 7582  -4.049  19.319   9.012
 1530SOL    HW1 7583  -4.119  19.281   9.073
 1530SOL    HW2 7584   4.130  19.303   9.052
 1531SOL     OW 7585  -3.826   0.714   3.423
 1531SOL    HW1 7586  -3.821   0.631   3.478
 1531SOL    HW2 7587  -3.762   0.706   3.346
 1532SOL     OW 7588   5.403  10.796   4.650
 1532SOL    HW1 7589   5.477  10.732   4.630
 1532SOL    HW2 7590   5.328  10.748   4.695
 1533SOL     OW 7591   1.500 -11.753   6.996
 1533SOL    HW1 7592   1.577  -3.612   6.961
 1533SOL    HW2 7593   1.424  -3.660   6.931
 1534SOL     OW 7594  -6.652   6.704  11.256
 1534SOL    HW1 7595  -6.678   6.618  11.300
 1534SOL    HW2 7596   1.375   6.777  11.286
 1535SOL     OW 7597   7.815   0.089   1.998
 1535SOL    HW1 7598   7.763   0.019   1.949
 1535SOL    HW2 7599   7.841   0.054   2.088
 1536SOL     OW 7600  10.060   5.295  13.457
 1536SOL    HW1 7601   1.901  13.321  13.421
 1536SOL    HW2 7602  10.018  13.447  13.521
 1537SOL     OW 7603 -10.711   3.837  -8.271
 1537SOL    HW1 7604 -10.631   3.797  -8.315
 1537SOL    HW2 7605 -10.775   3.868  -8.341
 1538SOL     OW 7606 -11.797   8.080   4.464
 1538SOL    HW1 7607 -11.888   8.053   4.494
 1538SOL    HW2 7608 -11.728   8.032   4.519
 1539SOL     OW 7609 -12.386   9.046   5.655
 1539SOL    HW1 7610 -12.314   9.113   5.676
 1539SOL    HW2 7611 -12.346   0.867   5.647
 1540SOL     OW 7612  -5.541  -9.530  -6.034
 1540SOL    HW1 7613  -5.611  -9.477  -6.083
 1540SOL    HW2 7614  -5.478  -9.467  -5.989
 1541SOL     OW 7615   5.949   7.776   4.794
 1541SOL    HW1 7616   5.877   7.842   4.817
 1541SOL    HW2 7617  -2.082   7.814   4.723
 1542SOL     OW 7618   9.304  13.402  15.024
 1542SOL    HW1 7619   9.244  13.352  14.962
 1542SOL    HW2 7620   9.331  13.343  15.100
 1543SOL     OW 7621   7.344  16.950  14.992
 1543SOL    HW1 7622   7.277  16.979  14.923
 1543SOL    HW2 7623   7.314  16.864  15.033
 1544SOL     OW 7624   5.083   5.007   5.870
 1544SOL    HW1 7625  -3.054   4.925   5.904
 1544SOL    HW2 7626   5.150   5.036   5.938
 1545SOL     OW 7627   8.940   7.445  -4.489
 1545SOL    HW1 7628   8.915   7.352  -4.515
 1545SOL    HW2 7629   8.871   7.481  -4.426
 1546SOL     OW 7630  12.389   7.409   0.793
 1546SOL    HW1 7631  12.319   7.371   0.733
 1546SOL    HW2 7632  12.382   7.366   0.883
 1547SOL     OW 7633   6.062   6.087   2.991
 1547SOL    HW1 7634   6.154   6.057   3.014
 1547SOL    HW2 7635   5.995   6.022   3.029
 1548SOL     OW 7636   4.593  12.278  -1.194
 1548SOL    HW1 7637   4.569  12.257  -1.289
 1548SOL    HW2 7638   4.531  12.347  -1.158
 1549SOL     OW 7639  15.256  -1.102   4.882
 1549SOL    HW1 7640  15.352  -1.100   4.911
 1549SOL    HW2 7641  15.200  -1.144   4.954
 1550SOL     OW 7642  13.750   6.295   5.772
 1550SOL    HW1 7643  13.763   6.358   5.694
 1550SOL    HW2 7644  13.680   6.228   5.749
 1551SOL     OW 7645 -16.124  -3.569   3.237
 1551SOL    HW1 7646  -8.079   4.568   3.314
 1551SOL    HW2 7647 -16.031   4.493   3.262
 1552SOL     OW 7648  11.788  24.198  14.153
 1552SOL    HW1 7649  11.813  24.261   6.139
 1552SOL    HW2 7650  11.716  24.137  14.184
 1553SOL     OW 7651   9.425   4.454  25.385
 1553SOL    HW1 7652   9.363   4.378  25.369
 1553SOL    HW2 7653   9.518   4.420  25.396
 1554SOL     OW 7654 -11.884  -4.026  -9.405
 1554SOL    HW1 7655 -11.794  -4.023  -9.447
 1554SOL    HW2 7656 -11.935  -3.943  -9.430
 1555SOL     OW 7657   0.772  -6.276  14.443
 1555SOL    HW1 7658  -7.244  -6.342  14.425
 1555SOL    HW2 7659  -7.282  -6.183  14.433
 1556SOL     OW 7660  -4.251  -7.944   2.720
 1556SOL    HW1 7661  -4.215  -8.028   2.761
 1556SOL    HW2 7662  -4.290  -7.887   2.792
 1557SOL     OW 7663  -2.074  -3.981  -2.694
 1557SOL    HW1 7664  -2.032  -3.903  -2.647
 1557SOL    HW2 7665  -2.057  -3.973  -2.792
 1558SOL     OW 7666   3.118  -4.584  10.614
 1558SOL    HW1 7667   3.131  -4.630  10.703
 1558SOL    HW2 7668   3.166  -4.635  10.543
 1559SOL     OW 7669   0.994   5.049  16.002
 1559SOL    HW1 7670   8.996   5.058  16.050
 1559SOL    HW2 7671   0.986  13.067  15.931
 1560SOL     OW 7672   1.827   6.311   2.221
 1560SOL    HW1 7673   1.796   6.361   2.140
 1560SOL    HW2 7674   1.927   6.308   2.222
 1561SOL     OW 7675  12.904  12.770  -1.571
 1561SOL    HW1 7676  12.822  12.715  -1.552
 1561SOL    HW2 7677  12.879  12.867  -1.570
 1562SOL     OW 7678  12.653  -1.315  22.681
 1562SOL    HW1 7679  12.718  -1.243  22.705
 1562SOL    HW2 7680  12.700  -1.403  22.683
 1563SOL     OW 7681   8.011  13.747  13.362
 1563SOL    HW1 7682   7.912  13.756  13.373
 1563SOL    HW2 7683  16.130  13.663  13.405
 1564SOL     OW 7684  -1.837  -9.113  14.672
 1564SOL    HW1 7685  -1.859  -9.179  14.744
 1564SOL    HW2 7686  -1.738  -9.106  14.662
 1565SOL     OW 7687   2.665  11.344   1.994
 1565SOL    HW1 7688   2.719  11.391   2.064
 1565SOL    HW2 7689   2.609  11.273   2.037
 1566SOL     OW 7690   4.686  -0.036   1.397
 1566SOL    HW1 7691   4.708   0.003   1.487
 1566SOL    HW2 7692   4.608  -0.098   1.405
 1567SOL     OW 7693  10.285   9.108  -1.415
 1567SOL    HW1 7694  10.240   9.082  -9.417
 1567SOL    HW2 7695  10.289   9.208  -9.509
 1568SOL     OW 7696  13.954  -3.861   8.238
 1568SOL    HW1 7697  13.915   4.200  16.238
 1568SOL    HW2 7698  13.906  -3.779   8.270
 1569SOL     OW 7699  -0.452  11.765  14.544
 1569SOL    HW1 7700  -0.478  11.671  14.519
 1569SOL    HW2 7701  -0.502  11.830  14.488
 1570SOL     OW 7702 -11.856   8.567  -3.616
 1570SOL    HW1 7703 -11.835   8.489  -3.557
 1570SOL    HW2 7704 -11.914   8.632  -3.567
 1571SOL     OW 7705  11.518   0.400 -11.387
 1571SOL    HW1 7706  11.466   0.324 -11.428
 1571SOL    HW2 7707  11.494   0.408 -11.290
 1572SOL     OW 7708  18.959   2.983  -1.342
 1572SOL    HW1 7709  19.000   3.063  -9.473
 1572SOL    HW2 7710  19.000   2.900  -1.380
 1573SOL     OW 7711  10.598  12.793   1.108
 1573SOL    HW1 7712  10.562  12.792   1.202
 1573SOL    HW2 7713  10.587   4.614   1.068
 1574SOL     OW 7714   4.517   8.815   5.540
 1574SOL    HW1 7715   4.553   8.725   5.563
 1574SOL    HW2 7716   4.584   8.864   5.484
 1575SOL     OW 7717  -2.179  14.201  10.638
 1575SOL    HW1 7718  -2.195  14.139  10.560
 1575SOL    HW2 7719  -2.148  14.290  10.604
 1576SOL     OW 7720   5.675   4.869   1.065
 1576SOL    HW1 7721   5.585   4.906   1.090
 1576SOL    HW2 7722   5.746   4.934   1.091
 1577SOL     OW 7723  -1.075  -3.676  -6.422
 1577SOL    HW1 7724  -1.069  -3.580  -6.451
 1577SOL    HW2 7725  -1.171  -3.700  -6.407
 1578SOL     OW 7726  10.942  -2.565   3.153
 1578SOL    HW1 7727  10.902   5.492   3.067
 1578SOL    HW2 7728  11.003  -2.488   3.134
 1579SOL     OW 7729  -5.056  -6.795   7.454
 1579SOL    HW1 7730  -4.957  -6.780   7.453
 1579SOL    HW2 7731  -5.087  -6.810   7.548
 1580SOL     OW 7732   4.351  18.812  15.069
 1580SOL    HW1 7733   4.334  18.782  15.163
 1580SOL    HW2 7734   4.369  10.643  15.012
 1581SOL     OW 7735  -1.791   6.882   3.945
 1581SOL    HW1 7736  -1.748   6.877   4.035
 1581SOL    HW2 7737  -9.829   6.947   3.888
 1582SOL     OW 7738   6.798  -0.153  -2.987
 1582SOL    HW1 7739   6.831  -0.247  -2.994
 1582SOL    HW2 7740   6.876  -0.090  -2.993
 1583SOL     OW 7741  -5.769  -8.353   6.763
 1583SOL    HW1 7742  -5.777  -8.440   6.812
 1583SOL    HW2 7743  -5.725  -8.285   6.823
 1584SOL     OW 7744  -6.496  -3.244   1.886
 1584SOL    HW1 7745  -6.566  -3.225   1.816
 1584SOL    HW2 7746  -6.484  -3.343   1.896
 1585SOL     OW 7747  12.081  12.137  -2.107
 1585SOL    HW1 7748  12.067  12.229  -2.144
 1585SOL    HW2 7749  12.092  12.073  -2.183
 1586SOL     OW 7750  16.622   1.632  11.655
 1586SOL    HW1 7751   8.442   1.593   3.575
 1586SOL    HW2 7752  16.621   1.705  11.587
 1587SOL     OW 7753  -9.755  -7.915  11.442
 1587SOL    HW1 7754  -9.715  -7.886  11.355
 1587SOL    HW2 7755  -9.779  -7.835  11.496
 1588SOL     OW 7756  16.198   6.951   5.199
 1588SOL    HW1 7757  16.126  -1.120   5.266
 1588SOL    HW2 7758  16.237  -1.052   5.167
 1589SOL     OW 7759   8.569   3.707  14.442
 1589SOL    HW1 7760   8.569   3.609  14.426
 1589SOL    HW2 7761   8.649   3.732  14.496
 1590SOL     OW 7762  -8.032   7.390  21.461
 1590SOL    HW1 7763  -8.047   7.342  21.547
 1590SOL    HW2 7764  -7.957   7.455  21.471
 1591SOL     OW 7765  -3.168   9.142  -1.877
 1591SOL    HW1 7766  -3.186   9.223  -1.934
 1591SOL    HW2 7767  -3.089   9.159  -1.819
 1592SOL     OW 7768  -1.822   6.912  -9.348
 1592SOL    HW1 7769  -1.729   6.877  -9.363
 1592SOL    HW2 7770  -1.819   6.987  -9.282
 1593SOL     OW 7771   2.910   1.818  10.152
 1593SOL    HW1 7772   2.935   1.800  10.247
 1593SOL    HW2 7773   2.929   1.737  10.097
 1594SOL     OW 7774   7.783  -3.078  10.666
 1594SOL    HW1 7775   7.846  -3.143  10.622
 1594SOL    HW2 7776   7.711  -3.052  10.602
 1595SOL     OW 7777   9.351  -3.910   6.415
 1595SOL    HW1 7778   9.327  -3.852   6.337
 1595SOL    HW2 7779   9.448  -3.901   6.434
 1596SOL     OW 7780   9.354   9.271   9.264
 1596SOL    HW1 7781   9.419   9.299   9.335
 1596SOL    HW2 7782   9.261   9.271   9.301
 1597SOL     OW 7783  -6.637  -8.762  15.941
 1597SOL    HW1 7784  -6.683  -8.678  15.914
 1597SOL    HW2 7785  -6.597  -8.806  15.860
 1598SOL     OW 7786  -0.452  11.149  13.556
 1598SOL    HW1 7787  -0.480  11.243  13.574
 1598SOL    HW2 7788  -8.621  11.089  13.559
 1599SOL     OW 7789   7.727  -0.382  11.567
 1599SOL    HW1 7790   7.739  -0.417  11.474
 1599SOL    HW2 7791   7.808  -0.330  11.594
 1600SOL     OW 7792   2.541  -3.991   8.226
 1600SOL    HW1 7793   2.444  -3.967   8.229
 1600SOL    HW2 7794   2.573  -3.987   0.043
 1601SOL     OW 7795   4.453   7.516  23.066
 1601SOL    HW1 7796   4.358   7.549  23.062
 1601SOL    HW2 7797   4.500   7.543  22.982
 1602SOL     OW 7798   6.061   8.280   1.343
 1602SOL    HW1 7799   6.000   8.263   1.266
 1602SOL    HW2 7800   6.156   8.263   1.315
 1603SOL     OW 7801  -2.777   6.436  10.793
 1603SOL    HW1 7802  -2.853   6.370  10.800
 1603SOL    HW2 7803  -2.691   6.389   2.722
 1604SOL     OW 7804  -4.079  10.516   6.882
 1604SOL    HW1 7805  -3.987  10.477   6.879
 1604SOL    HW2 7806  -4.144  10.449   6.844
 1605SOL     OW 7807  12.000   1.483  11.130
 1605SOL    HW1 7808  12.006   1.560  11.194
 1605SOL    HW2 7809  11.917   1.493  11.075
 1606SOL     OW 7810   1.371   8.304   4.125
 1606SOL    HW1 7811   1.397   8.234   4.059
 1606SOL    HW2 7812   9.474   8.270   4.218
 1607SOL     OW 7813 -15.979   8.576   5.414
 1607SOL    HW1 7814 -15.884   8.542   5.413
 1607SOL    HW2 7815 -15.988   0.556   5.487
 1608SOL     OW 7816   1.904   2.322  -2.867
 1608SOL    HW1 7817   1.927  10.507  -2.864
 1608SOL    HW2 7818   1.810   2.311  -2.896
 1609SOL     OW 7819   3.499   0.041   1.468
 1609SOL    HW1 7820   3.460  -0.040   1.424
 1609SOL    HW2 7821   3.544   0.014   1.553
 1610SOL     OW 7822   1.527  -0.838  23.791
 1610SOL    HW1 7823   1.437  -8.969  31.871
 1610SOL    HW2 7824   1.547  -0.789  23.707
 1611SOL     OW 7825  -9.823   5.111  -0.593
 1611SOL    HW1 7826  -9.862   5.203  -0.589
 1611SOL    HW2 7827  -9.897   5.044  -0.608
 1612SOL     OW 7828  14.855   9.785  -2.008
 1612SOL    HW1 7829  14.947   9.818  -2.027
 1612SOL    HW2 7830  14.848   9.760  -1.911
 1613SOL     OW 7831  -7.011   4.450   0.654
 1613SOL    HW1 7832  -7.001   4.489   0.745
 1613SOL    HW2 7833  -7.035   4.353   0.661
 1614SOL     OW 7834   4.599   6.959   8.316
 1614SOL    HW1 7835   4.517  -1.077  16.427
 1614SOL    HW2 7836   4.642   6.998   8.235
 1615SOL     OW 7837  -7.364 -11.303  11.765
 1615SOL    HW1 7838  -7.433 -11.366  11.729
 1615SOL    HW2 7839  -7.274  -3.242  11.730
 1616SOL     OW 7840  12.829  -1.334  -3.572
 1616SOL    HW1 7841  12.876  -1.421  -3.558
 1616SOL    HW2 7842  12.740  -1.336  -3.527
 1617SOL     OW 7843   8.709   0.546  14.488
 1617SOL    HW1 7844   8.768   0.551   6.320
 1617SOL    HW2 7845   8.765   0.554  14.571
 1618SOL     OW 7846   6.214  14.911   7.455
 1618SOL    HW1 7847   6.270  14.986   7.421
 1618SOL    HW2 7848   6.122  14.918   7.416
 1619SOL     OW 7849   5.491  12.396  26.132
 1619SOL    HW1 7850   5.461  12.491  18.040
 1619SOL    HW2 7851   5.560  12.379  26.062
 1620SOL     OW 7852 -13.891   6.820   5.468
 1620SOL    HW1 7853  -5.762  14.838   5.410
 1620SOL    HW2 7854 -13.988   6.831   5.444
 1621SOL     OW 7855  -0.016   0.480  -3.175
 1621SOL    HW1 7856   0.003   0.476  -3.077
 1621SOL    HW2 7857  -0.083   0.409  -3.199
 1622SOL     OW 7858  -1.066   5.146  -4.242
 1622SOL    HW1 7859  -1.105   5.101  -4.162
 1622SOL    HW2 7860  -1.135   5.154  -4.313
 1623SOL     OW 7861  -3.119   4.231   9.802
 1623SOL    HW1 7862  -3.131   4.134   9.822
 1623SOL    HW2 7863  -3.030   4.246   9.760
 1624SOL     OW 7864  -4.409   7.303  15.510
 1624SOL    HW1 7865  -4.488   7.262  15.556
 1624SOL    HW2 7866  -4.337   7.234  15.500
 1625SOL     OW 7867   3.346  11.676   1.079
 1625SOL    HW1 7868   3.280  11.701   1.008
 1625SOL    HW2 7869   3.306  11.692   1.169
 1626SOL     OW 7870  -2.540   2.524   4.526
 1626SOL    HW1 7871  -2.507   2.449  12.671
 1626SOL    HW2 7872  -2.563   2.489   4.435
 1627SOL     OW 7873  -6.897  10.822  -3.195
 1627SOL    HW1 7874  -6.931  10.879  -3.121
 1627SOL    HW2 7875  -6.816  10.865  -3.236
 1628SOL     OW 7876  -5.791  12.586  10.525
 1628SOL    HW1 7877  -5.790  12.486  10.534
 1628SOL    HW2 7878  -5.875  12.614  10.478
 1629SOL     OW 7879   5.214   6.875   3.233
 1629SOL    HW1 7880   5.232   6.777   3.243
 1629SOL    HW2 7881   5.116   6.892  11.330
 1630SOL     OW 7882  -3.647  -5.360  -4.267
 1630SOL    HW1 7883 -11.729  -5.262  -4.281
 1630SOL    HW2 7884  -3.726  -5.381  -4.209
 1631SOL     OW 7885  16.033 -10.018  -5.878
 1631SOL    HW1 7886  15.971  -9.958  -5.827
 1631SOL    HW2 7887  15.988 -10.104  -5.898
 1632SOL     OW 7888  -1.965   5.632   9.597
 1632SOL    HW1 7889  -1.924   5.654   9.686
 1632SOL    HW2 7890  -2.037   5.699   9.577
 1633SOL     OW 7891   7.159   8.927  12.474
 1633SOL    HW1 7892   7.167   8.856  12.404
 1633SOL    HW2 7893   7.246   8.937  12.522
 1634SOL     OW 7894  14.242  -1.897  12.965
 1634SOL    HW1 7895   6.088  -1.972  12.950
 1634SOL    HW2 7896  14.331  -1.934  12.991
 1635SOL     OW 7897   5.754  10.131   7.517
 1635SOL    HW1 7898   5.766  18.178   7.607
 1635SOL    HW2 7899   5.722  10.062   7.452
 1636SOL     OW 7900  -2.469   7.951   4.058
 1636SOL    HW1 7901  -2.386   7.947   4.004
 1636SOL    HW2 7902  -2.546   7.915   4.005
 1637SOL     OW 7903   3.919  -2.864  20.976
 1637SOL    HW1 7904   3.865  -2.784  21.001
 1637SOL    HW2 7905   3.863  -2.927  20.923
 1638SOL     OW 7906  -0.968  11.252  13.673
 1638SOL    HW1 7907  -1.001  11.164  13.641
 1638SOL    HW2 7908  -1.046  11.312  13.693
 1639SOL     OW 7909   1.256   5.314   0.474
 1639SOL    HW1 7910   1.224   5.224   0.504
 1639SOL    HW2 7911   1.349   5.329   0.509
 1640SOL     OW 7912  15.596  14.498  16.993
 1640SOL    HW1 7913  15.630  14.506  16.899
 1640SOL    HW2 7914  15.498  14.516  16.994
 1641SOL     OW 7915   2.321  -1.731  11.553
 1641SOL    HW1 7916   2.398  -1.778  11.597
 1641SOL    HW2 7917   2.325  -1.634  11.574
 1642SOL     OW 7918  -3.313   7.292  14.653
 1642SOL    HW1 7919  -3.230   7.239  14.642
 1642SOL    HW2 7920  -3.333   7.303  14.750
 1643SOL     OW 7921   3.131   6.468   8.703
 1643SOL    HW1 7922   3.095   6.379   0.585
 1643SOL    HW2 7923  11.303   6.454   8.756
 1644SOL     OW 7924   2.549  10.117   1.962
 1644SOL    HW1 7925   2.502  10.046   1.910
 1644SOL    HW2 7926   2.647  10.100   1.960
 1645SOL     OW 7927 -16.982  -3.244   6.176
 1645SOL    HW1 7928 -16.946  -3.295  14.186
 1645SOL    HW2 7929 -16.966  -3.146   6.163
 1646SOL     OW 7930   2.104   1.977  19.885
 1646SOL    HW1 7931   2.136   1.885  19.906
 1646SOL    HW2 7932   2.076   1.981  19.789
 1647SOL     OW 7933   6.787   2.750  -0.534
 1647SOL    HW1 7934   6.741   2.664  -0.509
 1647SOL    HW2 7935   6.839   2.784  -0.455
 1648SOL     OW 7936   5.370 -12.034   7.284
 1648SOL    HW1 7937   5.469 -12.031   7.299
 1648SOL    HW2 7938  13.436 -11.983   7.202
 1649SOL     OW 7939  -3.731   2.141   8.629
 1649SOL    HW1 7940  -3.788   2.063   8.654
 1649SOL    HW2 7941  -3.634   2.117   8.639
 1650SOL     OW 7942  -9.081   6.123  10.715
 1650SOL    HW1 7943  -0.994   6.058  10.639
 1650SOL    HW2 7944  -0.964   6.075  10.798
 1651SOL     OW 7945  -7.566  18.213  -2.420
 1651SOL    HW1 7946  -7.576  18.122  -2.461
 1651SOL    HW2 7947  -7.595  18.283  -2.486
 1652SOL     OW 7948  -7.526   3.732  15.046
 1652SOL    HW1 7949  -7.469   3.747  15.127
 1652SOL    HW2 7950  -7.618   3.767  15.063
 1653SOL     OW 7951  13.336  10.115  11.275
 1653SOL    HW1 7952  13.288  18.155  19.291
 1653SOL    HW2 7953  13.289  10.099  19.450
 1654SOL     OW 7954   6.464   3.817  14.597
 1654SOL    HW1 7955   6.394   3.801  14.528
 1654SOL    HW2 7956   6.420   3.837  14.685
 1655SOL     OW 7957   6.257  15.750  17.463
 1655SOL    HW1 7958   6.188  15.701  17.409
 1655SOL    HW2 7959   6.263  15.711  17.554
 1656SOL     OW 7960  17.456   7.658   1.556
 1656SOL    HW1 7961  17.528   7.681   1.622
 1656SOL    HW2 7962  17.491   7.670   1.463
 1657SOL     OW 7963   8.596  -3.610   6.390
 1657SOL    HW1 7964   8.674  -3.599   6.328
 1657SOL    HW2 7965   8.527  -3.668   6.347
 1658SOL     OW 7966 -11.857   7.796  14.430
 1658SOL    HW1 7967 -11.771   7.822  14.473
 1658SOL    HW2 7968 -11.838  15.832  14.347
 1659SOL     OW 7969   8.828  14.678  10.268
 1659SOL    HW1 7970   8.749  14.645  10.320
 1659SOL    HW2 7971   8.850  14.611  10.197
 1660SOL     OW 7972   4.234   1.494  -5.421
 1660SOL    HW1 7973   4.318   1.548  -5.406
 1660SOL    HW2 7974   4.168   1.550  -5.471
 1661SOL     OW 7975  -7.864  -1.358  18.922
 1661SOL    HW1 7976  -7.915  -1.344  19.007
 1661SOL    HW2 7977  -7.889  -1.288  18.856
 1662SOL     OW 7978  -1.966  19.455   5.323
 1662SOL    HW1 7979  -1.951  19.359   5.345
 1662SOL    HW2 7980  -1.897  19.511   5.369
 1663SOL     OW 7981   0.056   7.607  10.944
 1663SOL    HW1 7982  -0.035  15.683  10.904
 1663SOL    HW2 7983   8.135  15.729  11.038
 1664SOL     OW 7984  -6.083   3.632  19.964
 1664SOL    HW1 7985  -6.166   3.578  19.966
 1664SOL    HW2 7986  -6.009   3.579  19.922
 1665SOL     OW 7987   0.450  13.418   5.559
 1665SOL    HW1 7988   0.482  13.337   5.510
 1665SOL    HW2 7989   0.455  13.497   5.498
 1666SOL     OW 7990   2.210  -1.547  15.235
 1666SOL    HW1 7991   2.211  -1.475  15.304
 1666SOL    HW2 7992   2.189  -1.635  15.279
 1667SOL     OW 7993 -10.209  -3.035   0.937
 1667SOL    HW1 7994 -10.201  -3.134   0.939
 1667SOL    HW2 7995  -2.036  -2.994   0.971
 1668SOL     OW 7996  15.858   0.623   5.773
 1668SOL    HW1 7997  15.782   0.677   5.735
 1668SOL    HW2 7998  15.889   0.557   5.705
 1669SOL     OW 7999   3.647  18.058  26.850
 1669SOL    HW1 8000  11.656  18.109  26.881
 1669SOL    HW2 8001   3.616  17.977  18.712
 1670SOL     OW 8002  -1.410   0.116  -1.407
 1670SOL    HW1 8003  -1.327   0.073  -1.372
 1670SOL    HW2 8004  -1.424   0.205  -1.362
 1671SOL     OW 8005   0.769  22.028  -5.765
 1671SOL    HW1 8006   0.853  22.049  -5.714
 1671SOL    HW2 8007   0.691  22.072  -5.720
 1672SOL     OW 8008  -0.942  -1.462  12.846
 1672SOL    HW1 8009  -0.919  -1.548  12.799
 1672SOL    HW2 8010  -0.903  -1.385  12.796
 1673SOL     OW 8011 -10.064   1.385   4.678
 1673SOL    HW1 8012 -10.079   1.483   4.666
 1673SOL    HW2 8013 -10.117   1.334  12.699
 1674SOL     OW 8014   3.168  12.686   9.357
 1674SOL    HW1 8015   3.238  12.709   9.289
 1674SOL    HW2 8016   3.193  12.725   9.445
 1675SOL     OW 8017  -3.266  14.685  14.639
 1675SOL    HW1 8018  -3.213  14.766   6.529
 1675SOL    HW2 8019  -3.256  14.662  14.735
 1676SOL     OW 8020  13.093  -3.302  -0.564
 1676SOL    HW1 8021   4.922  -3.305  -0.508
 1676SOL    HW2 8022  13.173  -3.320  -0.507
 1677SOL     OW 8023   3.419   3.290  -0.703
 1677SOL    HW1 8024   3.417   3.260   7.291
 1677SOL    HW2 8025   3.488   3.362  -0.692
 1678SOL     OW 8026  11.331  10.034  -8.789
 1678SOL    HW1 8027  11.355   9.944  -8.826
 1678SOL    HW2 8028  11.301  10.024  -8.694
 1679SOL     OW 8029  -1.109   0.769  -2.020
 1679SOL    HW1 8030  -1.190   0.714  -2.002
 1679SOL    HW2 8031  -1.027   0.712  -2.013
 1680SOL     OW 8032   4.851  -2.245   6.840
 1680SOL    HW1 8033  -3.314  -2.289   6.889
 1680SOL    HW2 8034  -3.248  -2.146   6.846
 1681SOL     OW 8035   8.817   1.233  10.810
 1681SOL    HW1 8036   8.821   1.147  10.758
 1681SOL    HW2 8037   8.725   1.271  10.803
 1682SOL     OW 8038  10.008  -1.956  -5.137
 1682SOL    HW1 8039   9.965  -1.866  -5.148
 1682SOL    HW2 8040  10.091  -1.946  -5.082
 1683SOL     OW 8041   3.764  -2.515   8.653
 1683SOL    HW1 8042   3.833  -2.587   8.648
 1683SOL    HW2 8043   3.740  -2.487   8.560
 1684SOL     OW 8044   1.964  15.312  -7.546
 1684SOL    HW1 8045   2.041  15.309  -7.611
 1684SOL    HW2 8046   1.937   7.319  -7.530
 1685SOL     OW 8047   5.678  -3.403  -3.569
 1685SOL    HW1 8048   5.639  -3.390  -3.478
 1685SOL    HW2 8049   5.774  -3.375  -3.568
 1686SOL     OW 8050   3.714  13.978  13.636
 1686SOL    HW1 8051  -4.352  13.971  13.539
 1686SOL    HW2 8052   3.789  13.941  13.691
 1687SOL     OW 8053  10.521   8.142   4.016
 1687SOL    HW1 8054  10.583  16.238   4.093
 1687SOL    HW2 8055  10.570   8.161  12.019
 1688SOL     OW 8056  -2.802  11.621  -0.228
 1688SOL    HW1 8057  -2.710  11.611  -0.265
 1688SOL    HW2 8058  -2.798  11.668  -0.140
 1689SOL     OW 8059  20.732  23.475   4.540
 1689SOL    HW1 8060  20.677  23.513   4.614
 1689SOL    HW2 8061  12.631  23.376   4.536
 1690SOL     OW 8062  -6.281  12.733   9.222
 1690SOL    HW1 8063  -6.272  12.650   9.166
 1690SOL    HW2 8064  -6.220  12.804   9.185
 1691SOL     OW 8065   0.832   0.977  12.495
 1691SOL    HW1 8066   0.741   0.939  12.510
 1691SOL    HW2 8067   0.838   1.014  12.402
 1692SOL     OW 8068  -6.292  12.121  -5.385
 1692SOL    HW1 8069  -6.222  12.101  -5.316
 1692SOL    HW2 8070  -6.327  12.214   2.718
 1693SOL     OW 8071   5.341   8.980  22.859
 1693SOL    HW1 8072   5.347   9.067  22.908
 1693SOL    HW2 8073   5.281   8.917  22.910
 1694SOL     OW 8074  16.312   5.724  15.791
 1694SOL    HW1 8075  16.357  -2.353  15.702
 1694SOL    HW2 8076  16.380   5.697  15.859
 1695SOL     OW 8077   0.051  -1.509   5.564
 1695SOL    HW1 8078  -0.047  -1.494   5.556
 1695SOL    HW2 8079   0.084  -1.554   5.481
 1696SOL     OW 8080  -9.450   5.012   5.797
 1696SOL    HW1 8081  -9.458   4.933   5.858
 1696SOL    HW2 8082  -9.380   4.994   5.728
 1697SOL     OW 8083   7.590  13.961  10.508
 1697SOL    HW1 8084   7.666  14.016  10.542
 1697SOL    HW2 8085   7.613  13.864  10.517
 1698SOL     OW 8086   4.357   1.245  12.563
 1698SOL    HW1 8087   4.394   1.201  12.644
 1698SOL    HW2 8088   4.315   1.176  12.503
 1699SOL     OW 8089   3.388  11.199   0.789
 1699SOL    HW1 8090   3.404  11.167   0.696
 1699SOL    HW2 8091   3.374  11.298   0.789
 1700SOL     OW 8092   0.864   0.528  25.612
 1700SOL    HW1 8093   0.856   0.622  25.646
 1700SOL    HW2 8094   0.786   0.474  25.644
 1701SOL     OW 8095 -11.789   5.872  -6.134
 1701SOL    HW1 8096  -3.752   5.912  -6.210
 1701SOL    HW2 8097 -11.697   5.912  -6.132
 1702SOL     OW 8098  10.004  -1.617   3.343
 1702SOL    HW1 8099  10.048  -1.560   3.273
 1702SOL    HW2 8100  10.060   6.390   3.358
 1703SOL     OW 8101  -4.923  -9.120  16.274
 1703SOL    HW1 8102  -4.953  -9.214  16.257
 1703SOL    HW2 8103  -4.999  -9.057  16.256
 1704SOL     OW 8104  -5.242   6.423  -3.193
 1704SOL    HW1 8105  -5.176   6.372  -3.139
 1704SOL    HW2 8106  -5.266   6.370  -3.275
 1705SOL     OW 8107  -0.604   0.538  13.278
 1705SOL    HW1 8108  -0.614   0.558  13.376
 1705SOL    HW2 8109  -0.511   0.508  13.259
 1706SOL     OW 8110  -3.143   6.428  -1.182
 1706SOL    HW1 8111  -3.133   6.337  -1.142
 1706SOL    HW2 8112  -3.218   6.427  -1.249
 1707SOL     OW 8113   2.678  13.821   4.257
 1707SOL    HW1 8114   2.681  13.905   4.311
 1707SOL    HW2 8115   2.707  13.744   4.314
 1708SOL     OW 8116  -6.679   3.987  12.152
 1708SOL    HW1 8117  -6.756   3.923  12.156
 1708SOL    HW2 8118  -6.706   4.068  12.100
 1709SOL     OW 8119   2.566  -4.697   4.195
 1709SOL    HW1 8120   2.479  -4.741   4.175
 1709SOL    HW2 8121   2.588  -4.709   4.292
 1710SOL     OW 8122   0.589   8.117  19.114
 1710SOL    HW1 8123   0.529   8.051  19.067
 1710SOL    HW2 8124   0.665   8.142  19.054
 1711SOL     OW 8125 -13.243   1.847   2.852
 1711SOL    HW1 8126 -13.312   1.919   2.838
 1711SOL    HW2 8127 -13.284   1.771   2.903
 1712SOL     OW 8128   1.362  -3.572   8.428
 1712SOL    HW1 8129   1.436  -3.639   8.425
 1712SOL    HW2 8130   1.378  -3.508   8.503
 1713SOL     OW 8131  17.602  14.891   9.579
 1713SOL    HW1 8132  17.566  14.975   9.619
 1713SOL    HW2 8133  17.590  14.893   9.480
 1714SOL     OW 8134   6.536 -10.543  10.733
 1714SOL    HW1 8135   6.479 -10.575  10.657
 1714SOL    HW2 8136   6.574 -10.622  10.781
 1715SOL     OW 8137   3.634   2.340  15.101
 1715SOL    HW1 8138   3.565   2.359  15.170
 1715SOL    HW2 8139   3.723   2.325  15.145
 1716SOL     OW 8140   4.484   3.252   9.103
 1716SOL    HW1 8141   4.539   3.277  17.112
 1716SOL    HW2 8142   4.387   3.264   9.081
 1717SOL     OW 8143  13.051  11.711  20.660
 1717SOL    HW1 8144  13.097  11.687  20.745
 1717SOL    HW2 8145  12.963  11.663  12.566
 1718SOL     OW 8146  12.109  -4.920   3.246
 1718SOL    HW1 8147  12.151  -4.829   3.247
 1718SOL    HW2 8148  12.180  -4.989   3.232
 1719SOL     OW 8149 -12.890  13.254   3.016
 1719SOL    HW1 8150 -12.968  13.199   2.987
 1719SOL    HW2 8151 -12.893  13.343   2.969
 1720SOL     OW 8152  -0.700  -1.538   2.086
 1720SOL    HW1 8153  -8.726  -1.587   2.026
 1720SOL    HW2 8154  -0.661  -1.451   2.112
 1721SOL     OW 8155  10.011   5.066   2.231
 1721SOL    HW1 8156   9.971   5.130  10.385
 1721SOL    HW2 8157   9.940  13.122   2.168
 1722SOL     OW 8158  16.915  -1.760  17.321
 1722SOL    HW1 8159  16.856  -1.811  17.383
 1722SOL    HW2 8160  16.867  -1.742  17.236
 1723SOL     OW 8161  -1.143  -2.110  -2.300
 1723SOL    HW1 8162  -1.062  -2.055  -2.281
 1723SOL    HW2 8163  -1.215  -2.052  -2.337
 1724SOL     OW 8164   5.283   5.621  11.087
 1724SOL    HW1 8165   5.362   5.575  11.126
 1724SOL    HW2 8166   5.261   5.581  10.998
 1725SOL     OW 8167   3.748  25.821  -5.475
 1725SOL    HW1 8168   3.728  25.860   2.704
 1725SOL    HW2 8169   3.673  25.843  -5.538
 1726SOL     OW 8170   2.158   1.634  -2.742
 1726SOL    HW1 8171   2.243   1.582  -2.744
 1726SOL    HW2 8172   2.082   1.574  -2.715
 1727SOL     OW 8173   4.702  11.983  12.781
 1727SOL    HW1 8174  12.725  12.035   4.748
 1727SOL    HW2 8175  -3.305  12.039   4.678
 1728SOL     OW 8176  10.398   3.597  -4.614
 1728SOL    HW1 8177  10.313   3.548  -4.632
 1728SOL    HW2 8178  10.476   3.537   3.455
 1729SOL     OW 8179   2.518  -4.851   2.774
 1729SOL    HW1 8180   2.541  -4.755  10.877
 1729SOL    HW2 8181   2.419  -4.860  10.850
 1730SOL     OW 8182   4.280   5.180   7.607
 1730SOL    HW1 8183   4.299   5.220   7.518
 1730SOL    HW2 8184  -3.738   5.206   7.672
 1731SOL     OW 8185  -8.287  -2.683   5.902
 1731SOL    HW1 8186  -8.291  -2.587  -2.159
 1731SOL    HW2 8187  -8.380  -2.715   5.883
 1732SOL     OW 8188  -5.730   1.467  13.529
 1732SOL    HW1 8189  -5.711   1.373  13.556
 1732SOL    HW2 8190  -5.793   1.509  13.594
 1733SOL     OW 8191   0.439   4.378  -0.919
 1733SOL    HW1 8192   0.492   4.327  -0.988
 1733SOL    HW2 8193   0.354   4.411  -0.960
 1734SOL     OW 8194  18.686  -9.204   3.302
 1734SOL    HW1 8195  18.728  -9.122  11.349
 1734SOL    HW2 8196  18.740  -9.284   3.278
 1735SOL     OW 8197   2.027  -2.811   9.937
 1735SOL    HW1 8198   2.060  -2.877  10.005
 1735SOL    HW2 8199  18.196  -2.721   9.979
 1736SOL     OW 8200  -2.941  -0.781   2.253
 1736SOL    HW1 8201  -3.008  -0.707   2.257
 1736SOL    HW2 8202 -10.999  -0.793   2.158
 1737SOL     OW 8203 -11.951   6.956  11.444
 1737SOL    HW1 8204 -11.955   7.042  11.495
 1737SOL    HW2 8205 -11.856   6.931  11.427
 1738SOL     OW 8206  -4.435  -8.211  19.149
 1738SOL    HW1 8207  -4.459  -0.063  11.137
 1738SOL    HW2 8208  -4.415  -8.302  19.183
 1739SOL     OW 8209 -10.652   1.177  -5.232
 1739SOL    HW1 8210 -10.586   1.147  -5.300
 1739SOL    HW2 8211 -10.619   1.260  -5.187
 1740SOL     OW 8212  -1.618   0.269  -2.411
 1740SOL    HW1 8213  -1.540   0.207  -2.416
 1740SOL    HW2 8214  -1.625   0.305  -2.318
 1741SOL     OW 8215  -3.247  -0.364   6.458
 1741SOL    HW1 8216  -3.322  -0.428   6.476
 1741SOL    HW2 8217  -3.159  -0.411   6.468
 1742SOL     OW 8218  -2.371  -2.055 -10.867
 1742SOL    HW1 8219  -2.419   5.972 -10.930
 1742SOL    HW2 8220  -2.436  -1.987 -10.832
 1743SOL     OW 8221  -1.803   4.467  13.910
 1743SOL    HW1 8222  -1.764   4.405  13.842
 1743SOL    HW2 8223  -1.845   4.413  13.983
 1744SOL     OW 8224  12.845   6.362  10.963
 1744SOL    HW1 8225  12.839   6.452  11.007
 1744SOL    HW2 8226  12.754   6.322  10.956
 1745SOL     OW 8227  -2.680  10.264   5.455
 1745SOL    HW1 8228  -2.656  10.305  13.631
 1745SOL    HW2 8229  -2.686  10.165   5.464
 1746SOL     OW 8230   3.347   1.454   5.541
 1746SOL    HW1 8231   3.300   1.380   5.589
 1746SOL    HW2 8232   3.431   1.477   5.589
 1747SOL     OW 8233  -4.980  10.762  14.201
 1747SOL    HW1 8234  -4.930  10.832  14.254
 1747SOL    HW2 8235  -4.942  10.756  14.109
 1748SOL     OW 8236  -4.672  -0.462   9.832
 1748SOL    HW1 8237  -4.722   7.709   9.857
 1748SOL    HW2 8238  -4.708   7.549   9.883
 1749SOL     OW 8239   5.131  -1.485  -6.081
 1749SOL    HW1 8240   5.120  -1.533  -5.994
 1749SOL    HW2 8241   5.073  -9.615  -6.150
 1750SOL     OW 8242   5.079   3.979   8.054
 1750SOL    HW1 8243   5.137   4.060  -8.126
 1750SOL    HW2 8244   5.010   3.990   8.125
 1751SOL     OW 8245   5.084  -0.976   9.879
 1751SOL    HW1 8246   5.106  -1.066   1.753
 1751SOL    HW2 8247   4.985  -0.965   9.883
 1752SOL     OW 8248  14.256  14.675   5.348
 1752SOL    HW1 8249  22.360  14.583   5.312
 1752SOL    HW2 8250  14.343  14.714  -2.710
 1753SOL     OW 8251  -5.624   6.216   9.282
 1753SOL    HW1 8252  -5.668   6.250   9.199
 1753SOL    HW2 8253   2.446   6.118   9.291
 1754SOL     OW 8254   4.897  -3.575   7.834
 1754SOL    HW1 8255   4.953  -3.496   7.862
 1754SOL    HW2 8256   4.951  -3.658   7.845
 1755SOL     OW 8257   9.039  -9.631  15.336
 1755SOL    HW1 8258   9.012  -9.685  15.416
 1755SOL    HW2 8259   8.970  -9.560  15.318
 1756SOL     OW 8260   3.680  19.534  -2.516
 1756SOL    HW1 8261   3.698  19.446  -2.472
 1756SOL    HW2 8262   3.764  11.481  -2.555
 1757SOL     OW 8263   8.921  -6.687  -3.008
 1757SOL    HW1 8264   8.873  -6.719  -2.926
 1757SOL    HW2 8265   8.881   1.489  -3.037
 1758SOL     OW 8266  11.502  13.812   5.124
 1758SOL    HW1 8267  11.506  13.788   5.221
 1758SOL    HW2 8268  11.411  13.792   5.088
 1759SOL     OW 8269  16.983  10.974  -0.033
 1759SOL    HW1 8270  16.944  10.883  -0.021
 1759SOL    HW2 8271  16.910  11.042  -0.024
 1760SOL     OW 8272  -7.492   4.582   8.518
 1760SOL    HW1 8273  -7.473   4.532   8.433
 1760SOL    HW2 8274  -7.448   4.535   8.594
 1761SOL     OW 8275  15.426   2.028  -1.629
 1761SOL    HW1 8276  15.411   2.043  -1.531
 1761SOL    HW2 8277  15.364   2.086  -1.681
 1762SOL     OW 8278   5.230   5.220  10.753
 1762SOL    HW1 8279   5.147   5.243  10.703
 1762SOL    HW2 8280   5.294   5.174  10.691
 1763SOL     OW 8281  -9.281  14.110  -5.874
 1763SOL    HW1 8282  -9.355  14.043  -5.866
 1763SOL    HW2 8283  -9.319  14.202  -5.882
 1764SOL     OW 8284   7.061   3.560   6.577
 1764SOL    HW1 8285   7.133   3.522   6.518
 1764SOL    HW2 8286   7.007   3.625   6.524
 1765SOL     OW 8287 -11.326   6.000  12.411
 1765SOL    HW1 8288 -11.274   5.958  12.485
 1765SOL    HW2 8289 -11.294   5.964  12.323
 1766SOL     OW 8290  -0.104  -8.653   4.205
 1766SOL    HW1 8291  -0.023  -8.596   4.215
 1766SOL    HW2 8292  -0.138  -8.646   4.112
 1767SOL     OW 8293  -3.333   3.829  15.724
 1767SOL    HW1 8294  -3.239   3.853  15.747
 1767SOL    HW2 8295   4.731   3.744  15.770
 1768SOL     OW 8296  10.044   8.586  -3.785
 1768SOL    HW1 8297  10.052   8.679  -3.750
 1768SOL    HW2 8298   9.954   8.549   4.329
 1769SOL     OW 8299  11.397   1.409  11.316
 1769SOL    HW1 8300  11.403   1.383  11.219
 1769SOL    HW2 8301  11.461   1.482  11.335
 1770SOL     OW 8302  -2.735   0.849   8.463
 1770SOL    HW1 8303  -2.678   0.855   8.544
 1770SOL    HW2 8304  -2.754   0.942   8.429
 1771SOL     OW 8305  -2.480   8.012   8.134
 1771SOL    HW1 8306  -2.416   8.053   8.200
 1771SOL    HW2 8307  -2.429   7.962   8.064
 1772SOL     OW 8308   2.763  -5.785   5.361
 1772SOL    HW1 8309  -5.256  -5.752   5.297
 1772SOL    HW2 8310  -5.345  -5.713   5.429
 1773SOL     OW 8311  -3.819  10.729   0.235
 1773SOL    HW1 8312  -3.794   2.546   0.221
 1773SOL    HW2 8313   4.353  18.872   0.251
 1774SOL     OW 8314  22.993   0.322   4.658
 1774SOL    HW1 8315  22.969   0.259   4.584
 1774SOL    HW2 8316  22.937   0.404   4.650
 1775SOL     OW 8317   3.071   7.076   0.442
 1775SOL    HW1 8318   3.163   7.102   0.472
 1775SOL    HW2 8319   3.004   7.117  -7.583
 1776SOL     OW 8320   4.110   7.271  -7.710
 1776SOL    HW1 8321   4.063   7.234  -7.790
 1776SOL    HW2 8322   4.178   7.338  -7.738
 1777SOL     OW 8323  20.697  -5.801  -4.211
 1777SOL    HW1 8324  12.518  -5.828  -4.179
 1777SOL    HW2 8325  20.757  -5.881  -4.212
 1778SOL     OW 8326  10.844   5.838   9.126
 1778SOL    HW1 8327  10.828   5.926   9.080
 1778SOL    HW2 8328  10.780   5.827   9.201
 1779SOL     OW 8329  19.705  14.743  11.503
 1779SOL    HW1 8330  19.729  14.654  11.463
 1779SOL    HW2 8331  11.698   6.697   3.454
 1780SOL     OW 8332  -1.068   6.133   3.153
 1780SOL    HW1 8333  -1.151   6.114   3.205
 1780SOL    HW2 8334  -1.087   6.126   3.055
 1781SOL     OW 8335 -13.320  -2.725  -7.390
 1781SOL    HW1 8336 -13.368  -2.771  -7.465
 1781SOL    HW2 8337 -13.221  -2.737  -7.402
 1782SOL     OW 8338  17.611   8.831   8.373
 1782SOL    HW1 8339  17.613   8.854   8.471
 1782SOL    HW2 8340  17.631   8.914   8.320
 1783SOL     OW 8341  -0.103  -2.688  -1.085
 1783SOL    HW1 8342  -0.076  -2.670  -0.991
 1783SOL    HW2 8343  -0.202  -2.676  -1.094
 1784SOL     OW 8344 -10.110  17.659   3.889
 1784SOL    HW1 8345 -10.063  17.722   3.951
 1784SOL    HW2 8346 -10.082  17.565   3.909
 1785SOL     OW 8347 -13.007  11.043  -9.284
 1785SOL    HW1 8348 -13.037  10.958  -9.327
 1785SOL    HW2 8349 -13.032  11.120  -9.342
 1786SOL     OW 8350   5.983   7.114  -0.855
 1786SOL    HW1 8351   6.080   7.100  -0.874
 1786SOL    HW2 8352   5.973   7.165  -0.770
 1787SOL     OW 8353  11.116   1.155  -2.229
 1787SOL    HW1 8354  11.042   1.215  -2.198
 1787SOL    HW2 8355  11.081   1.094  -2.299
 1788SOL     OW 8356   8.072   9.207  11.643
 1788SOL    HW1 8357   8.071   9.173  11.549
 1788SOL    HW2 8358   8.033   9.299  11.646
 1789SOL     OW 8359  -2.111   2.428  10.943
 1789SOL    HW1 8360  -2.183   2.378  10.991
 1789SOL    HW2 8361  -2.151   2.483  10.870
 1790SOL     OW 8362  -3.286   1.779   3.863
 1790SOL    HW1 8363  -3.206   1.741   3.815
 1790SOL    HW2 8364  -3.328   1.707   3.919
 1791SOL     OW 8365   3.737   4.921  22.010
 1791SOL    HW1 8366   3.807   4.966  21.954
 1791SOL    HW2 8367   3.747   4.952  22.105
 1792SOL     OW 8368   4.361   2.643   9.235
 1792SOL    HW1 8369   4.312  -5.367   9.196
 1792SOL    HW2 8370   4.295  -5.516   9.263
 1793SOL     OW 8371   4.344   0.560 -17.122
 1793SOL    HW1 8372   4.326   0.475 -17.172
 1793SOL    HW2 8373   4.433   0.552  -8.987
 1794SOL     OW 8374  -4.419  -0.700   6.119
 1794SOL    HW1 8375   3.651  -0.737   6.210
 1794SOL    HW2 8376  -4.505  -0.688   6.069
 1795SOL     OW 8377   8.646   5.001  -8.759
 1795SOL    HW1 8378   8.618   4.997  -8.856
 1795SOL    HW2 8379   8.602   5.080  -8.716
 1796SOL     OW 8380  -6.284   4.375   1.350
 1796SOL    HW1 8381  -6.345   4.448   1.381
 1796SOL    HW2 8382  -6.216   4.357   1.420
 1797SOL     OW 8383  -5.473   5.641  -7.957
 1797SOL    HW1 8384  -5.500   5.736  -7.939
 1797SOL    HW2 8385  -5.422   5.606  -7.879
 1798SOL     OW 8386   1.639   0.795  -1.645
 1798SOL    HW1 8387   1.662   0.873  -1.704
 1798SOL    HW2 8388   1.652   0.820  -1.549
 1799SOL     OW 8389   1.050  13.133   1.545
 1799SOL    HW1 8390   1.084  13.158   9.725
 1799SOL    HW2 8391   0.956  13.099   1.553
 1800SOL     OW 8392  -7.112   6.559  -1.117
 1800SOL    HW1 8393  -7.134   6.563  -1.020
 1800SOL    HW2 8394  -7.019   6.524  -1.129
 1801SOL     OW 8395  -2.278  11.866  10.695
 1801SOL    HW1 8396  -2.353  11.811  10.730
 1801SOL    HW2 8397 -10.283  11.810  10.690
 1802SOL     OW 8398   5.402  -0.222   6.232
 1802SOL    HW1 8399   5.358  -0.301   6.276
 1802SOL    HW2 8400   5.478  -0.191   6.289
 1803SOL     OW 8401  -0.319  19.163   5.140
 1803SOL    HW1 8402  -0.287  19.185   5.232
 1803SOL    HW2 8403  -0.271  19.220   5.073
 1804SOL     OW 8404   5.104   8.798  16.726
 1804SOL    HW1 8405   5.110   8.898  16.719
 1804SOL    HW2 8406   5.064   8.760  16.642
 1805SOL     OW 8407   0.821   4.263   7.106
 1805SOL    HW1 8408   0.828   4.337   7.174
 1805SOL    HW2 8409   0.759   4.193   7.139
 1806SOL     OW 8410   3.468   6.624   3.760
 1806SOL    HW1 8411   3.516   6.596   3.677
 1806SOL    HW2 8412   3.415   6.707   3.742
 1807SOL     OW 8413   1.834  15.366   2.949
 1807SOL    HW1 8414   1.831  15.332   3.043
 1807SOL    HW2 8415   1.766  15.318   2.894
 1808SOL     OW 8416   9.046  -9.212  19.798
 1808SOL    HW1 8417   9.087  -9.167  19.878
 1808SOL    HW2 8418   9.105  -9.288  19.770
 1809SOL     OW 8419   1.915   5.248  12.682
 1809SOL    HW1 8420   1.966   5.306  12.618
 1809SOL    HW2 8421   1.832   5.296  12.710
 1810SOL     OW 8422  -7.996  11.117   8.396
 1810SOL    HW1 8423  -8.067  11.170   8.443
 1810SOL    HW2 8424  -7.950  11.058   8.462
 1811SOL     OW 8425   2.847   8.886   5.957
 1811SOL    HW1 8426   2.855   8.971   5.905
 1811SOL    HW2 8427  10.958   8.809   5.897
 1812SOL     OW 8428   2.089   8.177   4.803
 1812SOL    HW1 8429   2.048   8.152  -3.199
 1812SOL    HW2 8430   2.129   8.096   4.760
 1813SOL     OW 8431   0.928  14.646   2.631
 1813SOL    HW1 8432   0.860  14.677   2.698
 1813SOL    HW2 8433   0.921  14.701   2.549
 1814SOL     OW 8434   6.488  -3.551   4.826
 1814SOL    HW1 8435   6.397  -3.516  -3.242
 1814SOL    HW2 8436   6.508  -3.536  -3.359
 1815SOL     OW 8437  -4.028   4.983  15.567
 1815SOL    HW1 8438  -4.063   4.914  15.630
 1815SOL    HW2 8439  -3.987  -3.031  15.619
 1816SOL     OW 8440  12.783   3.500  -7.871
 1816SOL    HW1 8441  12.688   3.529  -7.881
 1816SOL    HW2 8442  12.803   3.429  -7.939
 1817SOL     OW 8443   4.779  -1.317  12.954
 1817SOL    HW1 8444   4.816  -1.265  12.877
 1817SOL    HW2 8445   4.754  -1.255  13.028
 1818SOL     OW 8446  -1.552   5.676  -4.980
 1818SOL    HW1 8447  -1.481   5.639  -4.921
 1818SOL    HW2 8448  -1.594   5.602   3.056
 1819SOL     OW 8449   0.654   4.878  -4.924
 1819SOL    HW1 8450   0.595   4.799  -4.939
 1819SOL    HW2 8451   0.738   4.849  -4.877
 1820SOL     OW 8452  12.409   9.775   1.981
 1820SOL    HW1 8453  12.364   9.842  10.128
 1820SOL    HW2 8454  12.502   9.805  10.048
 1821SOL     OW 8455   4.805  -1.969  14.057
 1821SOL    HW1 8456   4.885  -1.926  14.099
 1821SOL    HW2 8457   4.825  -2.065  14.038
 1822SOL     OW 8458   3.256  13.894  15.118
 1822SOL    HW1 8459  -4.902  13.858  15.055
 1822SOL    HW2 8460   3.261  13.835  15.198
 1823SOL     OW 8461  -5.061   0.238  15.893
 1823SOL    HW1 8462  -4.971   0.263  15.928
 1823SOL    HW2 8463   2.981   0.319  15.858
 1824SOL     OW 8464   2.536  10.740  10.332
 1824SOL    HW1 8465   2.561  10.805  10.260
 1824SOL    HW2 8466   2.553  10.646  10.301
 1825SOL     OW 8467  -1.528   1.553   5.937
 1825SOL    HW1 8468  -1.597   1.521   6.002
 1825SOL    HW2 8469  -1.449   1.588  -2.102
 1826SOL     OW 8470  10.848  -0.162   4.134
 1826SOL    HW1 8471  10.783  -0.237   4.118
 1826SOL    HW2 8472  10.938  -0.200   4.155
 1827SOL     OW 8473   9.053  13.804  20.874
 1827SOL    HW1 8474   9.021  13.734  20.810
 1827SOL    HW2 8475   9.084  13.884  20.822
 1828SOL     OW 8476  22.251  -4.753  -0.312
 1828SOL    HW1 8477  22.157  -4.757  -0.277
 1828SOL    HW2 8478  22.299  -4.837  -0.288
 1829SOL     OW 8479   3.635   5.734  16.135
 1829SOL    HW1 8480   3.654   5.701  16.043
 1829SOL    HW2 8481   3.596   5.826  16.129
 1830SOL     OW 8482 -12.228  17.523  -1.832
 1830SOL    HW1 8483 -12.145  17.469  -1.849
 1830SOL    HW2 8484 -12.230  17.601  -1.895
 1831SOL     OW 8485   2.930  13.106  -2.313
 1831SOL    HW1 8486   2.876  13.037  -2.264
 1831SOL    HW2 8487   2.871  13.154  -2.378
 1832SOL     OW 8488   6.661   4.655  17.855
 1832SOL    HW1 8489  -1.393   4.705  17.776
 1832SOL    HW2 8490  -1.418   4.711  17.937
 1833SOL     OW 8491  -6.826  13.609  10.279
 1833SOL    HW1 8492  -6.800  13.513  10.270
 1833SOL    HW2 8493  -6.887  13.621  10.358
 1834SOL     OW 8494   6.949  11.839  -1.702
 1834SOL    HW1 8495   6.872  11.902  -1.693
 1834SOL    HW2 8496   7.033  11.884  -1.670
 1835SOL     OW 8497   5.057  -6.013   2.699
 1835SOL    HW1 8498   5.050  -6.081   2.627
 1835SOL    HW2 8499   5.014  -5.928   2.668
 1836SOL     OW 8500   5.506  17.566  -3.991
 1836SOL    HW1 8501   5.426  17.604  -3.945
 1836SOL    HW2 8502   5.494  17.575  -4.090
 1837SOL     OW 8503   9.569  -0.896   6.437
 1837SOL    HW1 8504   9.473  -0.906   6.466
 1837SOL    HW2 8505   9.614  -0.828   6.494
 1838SOL     OW 8506  -5.211  -0.875   8.943
 1838SOL    HW1 8507  -5.310  -0.869   8.927
 1838SOL    HW2 8508  -5.183  -0.802   9.006
 1839SOL     OW 8509 -10.244   9.330   8.694
 1839SOL    HW1 8510  -2.229   9.397   8.703
 1839SOL    HW2 8511 -10.186   9.354   8.616
 1840SOL     OW 8512  11.835  -4.233  -7.276
 1840SOL    HW1 8513  11.910  -4.216  -7.212
 1840SOL    HW2 8514  11.873   3.839  -7.367
 1841SOL     OW 8515  -6.831  -6.376  22.197
 1841SOL    HW1 8516  -6.780  -6.440  22.254
 1841SOL    HW2 8517  -6.903  -6.425  22.147
 1842SOL     OW 8518  11.948 -10.348  -3.069
 1842SOL    HW1 8519  11.877 -10.341  -3.140
 1842SOL    HW2 8520   3.948 -10.359  -3.113
 1843SOL     OW 8521  11.570   5.062  12.197
 1843SOL    HW1 8522  11.489   5.106  12.236
 1843SOL    HW2 8523  11.651   5.090  12.249
 1844SOL     OW 8524   4.172   4.082   2.292
 1844SOL    HW1 8525   4.085   4.035   2.309
 1844SOL    HW2 8526  12.291   4.127   2.377
 1845SOL     OW 8527 -11.418   9.093  16.995
 1845SOL    HW1 8528 -11.442   9.052  17.083
 1845SOL    HW2 8529 -11.497   1.002   8.846
 1846SOL     OW 8530   3.942  14.990  11.449
 1846SOL    HW1 8531  11.986  15.067  11.495
 1846SOL    HW2 8532   4.041  15.000  11.458
 1847SOL     OW 8533   6.360   4.129  14.768
 1847SOL    HW1 8534   6.341   4.125  14.670
 1847SOL    HW2 8535   6.336  -3.870  14.803
 1848SOL     OW 8536   0.706  16.361   5.302
 1848SOL    HW1 8537   0.693  16.449   5.256
 1848SOL    HW2 8538   0.626  16.341   5.359
 1849SOL     OW 8539   3.412 -11.386  17.213
 1849SOL    HW1 8540   3.369 -11.463  17.165
 1849SOL    HW2 8541   3.434 -11.314   9.059
 1850SOL     OW 8542  -1.998  -5.179   7.609
 1850SOL    HW1 8543  -2.069  -5.202   7.541
 1850SOL    HW2 8544  -1.908  -5.191  15.655
 1851SOL     OW 8545  11.313  -1.758  11.503
 1851SOL    HW1 8546  11.371  -1.779  11.424
 1851SOL    HW2 8547  11.311  -1.659  11.518
 1852SOL     OW 8548  11.523  24.616  -1.376
 1852SOL    HW1 8549  11.537  24.685  -1.447
 1852SOL    HW2 8550  11.609  24.603  -1.325
 1853SOL     OW 8551  15.686  -3.701  20.087
 1853SOL    HW1 8552  15.732  -3.678  11.912
 1853SOL    HW2 8553  15.723   4.303  20.123
 1854SOL     OW 8554   0.518  13.310  14.274
 1854SOL    HW1 8555   0.582  13.385  14.293
 1854SOL    HW2 8556   0.453  13.339   6.116
 1855SOL     OW 8557   5.083   1.093  10.692
 1855SOL    HW1 8558   4.995   1.115  10.650
 1855SOL    HW2 8559  13.201   1.170  10.750
 1856SOL     OW 8560  -5.715   0.181   5.367
 1856SOL    HW1 8561  -5.814   0.177   5.356
 1856SOL    HW2 8562  -5.683   0.275   5.352
 1857SOL     OW 8563   7.227  -5.300  -2.386
 1857SOL    HW1 8564   7.175  -5.243  -2.450
 1857SOL    HW2 8565   7.192  -5.286  -2.294
 1858SOL     OW 8566   5.635  11.253  16.186
 1858SOL    HW1 8567   5.719   3.216  16.203
 1858SOL    HW2 8568   5.558  11.316   8.093
 1859SOL     OW 8569   9.314  -1.737  13.616
 1859SOL    HW1 8570   9.363  -1.650   5.536
 1859SOL    HW2 8571   9.216  -1.721  13.626
 1860SOL     OW 8572   4.802   1.276  -1.617
 1860SOL    HW1 8573   4.882   1.217  -9.688
 1860SOL    HW2 8574   4.813   1.323  -9.792
 1861SOL     OW 8575  -1.449  -8.336   4.830
 1861SOL    HW1 8576  -1.491  -8.412  12.868
 1861SOL    HW2 8577  -1.361  -8.314   4.789
 1862SOL     OW 8578   0.186   8.005   2.255
 1862SOL    HW1 8579   0.262   7.948   2.287
 1862SOL    HW2 8580   0.223   8.085   2.209
 1863SOL     OW 8581  16.054   1.583  -4.855
 1863SOL    HW1 8582  16.138   1.528  -4.857
 1863SOL    HW2 8583  15.981   1.534  -4.901
 1864SOL     OW 8584  16.993   6.035   1.211
 1864SOL    HW1 8585  16.990  -2.058   1.111
 1864SOL    HW2 8586  17.067  -1.994   1.240
 1865SOL     OW 8587   1.916  11.038  12.267
 1865SOL    HW1 8588   1.947  10.984  12.345
 1865SOL    HW2 8589   1.864  10.979  12.205
 1866SOL     OW 8590   2.292   9.836 -10.060
 1866SOL    HW1 8591   2.337   9.881  -9.983
 1866SOL    HW2 8592   2.336   9.863 -10.145
 1867SOL     OW 8593   6.739  -1.291  -0.509
 1867SOL    HW1 8594   6.709  -1.366  -0.450
 1867SOL    HW2 8595   6.747  -1.207  -0.455
 1868SOL     OW 8596   7.085  12.587   5.820
 1868SOL    HW1 8597   7.175  12.545   5.814
 1868SOL    HW2 8598   7.037  12.578   5.733
 1869SOL     OW 8599   0.042  17.711   5.048
 1869SOL    HW1 8600   0.070  17.728   4.953
 1869SOL    HW2 8601  -0.041   9.674   5.068
 1870SOL     OW 8602  12.762   6.274   0.503
 1870SOL    HW1 8603  12.664   6.271   0.486
 1870SOL    HW2 8604  12.779   6.278   0.602
 1871SOL     OW 8605  16.064  -8.165   9.092
 1871SOL    HW1 8606  16.074  -8.093   9.161
 1871SOL    HW2 8607  16.153  -8.185   9.051
 1872SOL     OW 8608  -1.507   0.579  19.449
 1872SOL    HW1 8609  -1.490   0.605  19.544
 1872SOL    HW2 8610  -1.539  -7.430  19.398
 1873SOL     OW 8611  11.907  -1.372   4.929
 1873SOL    HW1 8612  11.877  -1.399   5.021
 1873SOL    HW2 8613  20.067  -1.303   4.937
 1874SOL     OW 8614   9.711  17.095   5.019
 1874SOL    HW1 8615   1.556  17.020   5.027
 1874SOL    HW2 8616   9.751  17.115   5.108
 1875SOL     OW 8617   3.508   0.778   5.017
 1875SOL    HW1 8618   3.468   0.819   4.935
 1875SOL    HW2 8619   3.583   0.718   4.990
 1876SOL     OW 8620   4.530  -0.184   6.492
 1876SOL    HW1 8621   4.530  -0.281   6.517
 1876SOL    HW2 8622   4.531  -0.128   6.575
 1877SOL     OW 8623  -4.101  14.548   7.641
 1877SOL    HW1 8624  -4.154  14.556  -0.532
 1877SOL    HW2 8625   3.931  14.511  -0.375
 1878SOL     OW 8626   6.465  -4.710   6.217
 1878SOL    HW1 8627   6.507  -4.669   6.136
 1878SOL    HW2 8628   6.431  -4.638   6.276
 1879SOL     OW 8629  14.530   9.333   5.470
 1879SOL    HW1 8630  14.507   9.235   5.472
 1879SOL    HW2 8631  14.573   9.354   5.382
 1880SOL     OW 8632  -1.072  24.107   3.238
 1880SOL    HW1 8633  -0.982  24.066   3.226
 1880SOL    HW2 8634  -1.120  24.062   3.313
 1881SOL     OW 8635  -4.086  16.384   5.082
 1881SOL    HW1 8636  -4.022  16.308   5.070
 1881SOL    HW2 8637  -4.164  16.353   5.137
 1882SOL     OW 8638   6.153  -3.788  -2.059
 1882SOL    HW1 8639   6.111  -3.879   6.029
 1882SOL    HW2 8640   6.216  -3.781  -1.982
 1883SOL     OW 8641 -12.652  -1.807  13.900
 1883SOL    HW1 8642 -12.691  -1.726  13.856
 1883SOL    HW2 8643 -12.571  -1.836  13.850
 1884SOL     OW 8644   7.872   7.849  12.215
 1884SOL    HW1 8645   7.916   7.766  12.181
 1884SOL    HW2 8646   7.903   7.927  12.161
 1885SOL     OW 8647  17.541  -1.895  17.132
 1885SOL    HW1 8648  17.478  -1.926   9.116
 1885SOL    HW2 8649  17.531  -1.797  17.118
 1886SOL     OW 8650   9.976   8.147  -6.683
 1886SOL    HW1 8651  10.036   8.095  -6.744
 1886SOL    HW2 8652   9.912   8.084  -6.639
 1887SOL     OW 8653  -3.900  -9.698  -9.011
 1887SOL    HW1 8654  -3.874  -9.611  -9.054
 1887SOL    HW2 8655  -4.000  -9.707  -9.011
 1888SOL     OW 8656  16.930   0.764  11.134
 1888SOL    HW1 8657  16.962   0.857  11.116
 1888SOL    HW2 8658  16.841   0.768  11.180
 1889SOL     OW 8659  -4.057  -5.566  11.329
 1889SOL    HW1 8660  -4.106  -5.479  11.323
 1889SOL    HW2 8661  -3.988  -5.561  11.400
 1890SOL     OW 8662  -3.638  13.061  11.654
 1890SOL    HW1 8663  -3.699   4.900  11.623
 1890SOL    HW2 8664  -3.676  13.104   3.648
 1891SOL     OW 8665   5.509  14.792  12.656
 1891SOL    HW1 8666  -2.485  14.783  12.687
 1891SOL    HW2 8667   5.484  14.889  12.653
 1892SOL     OW 8668  -7.872  -0.708  10.108
 1892SOL    HW1 8669  -7.896  -0.613  10.130
 1892SOL    HW2 8670  -7.856   7.372  10.010
 1893SOL     OW 8671  -8.879   8.716   2.133
 1893SOL    HW1 8672  -8.949   8.663   2.086
 1893SOL    HW2 8673  -8.921   8.765   2.210
 1894SOL     OW 8674   0.782  -2.277   3.151
 1894SOL    HW1 8675   0.846  -2.299   3.224
 1894SOL    HW2 8676   0.741  -2.361   3.116
 1895SOL     OW 8677  11.225  13.449   9.007
 1895SOL    HW1 8678  11.314  13.489   0.894
 1895SOL    HW2 8679  11.190  13.397  17.017
 1896SOL     OW 8680   7.554  -5.022   6.912
 1896SOL    HW1 8681   7.637  -5.076   6.922
 1896SOL    HW2 8682   7.532  -4.977   6.999
 1897SOL     OW 8683  13.795   7.600   4.682
 1897SOL    HW1 8684  13.767   7.696   4.684
 1897SOL    HW2 8685  13.812   7.569   4.776
 1898SOL     OW 8686   4.421  -8.032  15.697
 1898SOL    HW1 8687   4.436  -7.935  15.716
 1898SOL    HW2 8688   4.452  -8.086  15.774
 1899SOL     OW 8689  -2.636  -1.362   8.381
 1899SOL    HW1 8690  -2.639  -1.396  16.375
 1899SOL    HW2 8691  -2.714  -1.399   8.432
 1900SOL     OW 8692   0.039  14.309  22.092
 1900SOL    HW1 8693   0.080  14.355  14.082
 1900SOL    HW2 8694   0.089  14.332  22.009
 1901SOL     OW 8695   0.857   6.299  12.853
 1901SOL    HW1 8696   0.870   6.271  12.948
 1901SOL    HW2 8697   0.897   6.231  12.792
 1902SOL     OW 8698  16.520   0.700   2.125
 1902SOL    HW1 8699  16.431   0.709   2.170
 1902SOL    HW2 8700   8.486   0.630   2.171
 1903SOL     OW 8701  10.188  -0.184   2.289
 1903SOL    HW1 8702  10.194  -0.280   2.262
 1903SOL    HW2 8703  10.280  -0.146   2.302
 1904SOL     OW 8704   4.794 -18.986   6.387
 1904SOL    HW1 8705  -3.243 -18.913   6.431
 1904SOL    HW2 8706   4.762 -19.051   6.456
 1905SOL     OW 8707   0.394  -1.593   5.874
 1905SOL    HW1 8708   0.320  -1.660   5.873
 1905SOL    HW2 8709   0.465  -1.622  -2.279
 1906SOL     OW 8710   5.279   8.212  13.051
 1906SOL    HW1 8711   5.249   8.305  13.030
 1906SOL    HW2 8712   5.201   8.149  13.042
 1907SOL     OW 8713  -5.026  -1.491   4.282
 1907SOL    HW1 8714  -4.935  -1.508   4.319
 1907SOL    HW2 8715   2.997  -1.485   4.358
 1908SOL     OW 8716   1.190  -2.628   4.678
 1908SOL    HW1 8717   1.133  -2.624   4.596
 1908SOL    HW2 8718   1.153  -2.566   4.747
 1909SOL     OW 8719   3.638   3.528   7.706
 1909SOL    HW1 8720   3.538   3.526   7.700
 1909SOL    HW2 8721   3.671   3.441   7.742
 1910SOL     OW 8722   1.949  -6.119  13.372
 1910SOL    HW1 8723   1.869  -6.060  13.372
 1910SOL    HW2 8724   1.938  -6.190  13.442
 1911SOL     OW 8725   0.064   9.390  11.342
 1911SOL    HW1 8726   0.081   9.463  11.275
 1911SOL    HW2 8727   0.002   9.322  11.303
 1912SOL     OW 8728   4.233  -0.025   9.913
 1912SOL    HW1 8729   4.219  -0.078   9.996
 1912SOL    HW2 8730   4.301   0.046   9.930
 1913SOL     OW 8731   2.079   6.594   7.502
 1913SOL    HW1 8732   2.020   6.620   7.425
 1913SOL    HW2 8733   2.131   6.674   7.533
 1914SOL     OW 8734  -2.181  18.035   8.004
 1914SOL    HW1 8735  -2.147  18.095   8.077
 1914SOL    HW2 8736  -2.120  18.041   7.925
 1915SOL     OW 8737   7.090   3.306  -1.724
 1915SOL    HW1 8738   6.994   3.332  -1.734
 1915SOL    HW2 8739   7.098   3.234  -1.655
 1916SOL     OW 8740  -5.655   8.972  12.683
 1916SOL    HW1 8741  -5.688   8.928  12.767
 1916SOL    HW2 8742  -5.600   9.052  12.706
 1917SOL     OW 8743   3.748  -3.157   0.877
 1917SOL    HW1 8744 -12.455   4.861  -7.277
 1917SOL    HW2 8745   3.847  -3.153  -7.202
 1918SOL     OW 8746   5.826  -1.276   3.870
 1918SOL    HW1 8747   5.912  -1.225  11.957
 1918SOL    HW2 8748   5.826  -1.340   3.947
 1919SOL     OW 8749   7.338   1.496   5.437
 1919SOL    HW1 8750   7.425   1.518   5.393
 1919SOL    HW2 8751   7.315   1.567   5.503
 1920SOL     OW 8752  -5.741   6.488   2.118
 1920SOL    HW1 8753  -5.748   6.453   2.212
 1920SOL    HW2 8754  -5.655   6.538   2.108
 1921SOL     OW 8755  10.531 -10.398  20.692
 1921SOL    HW1 8756  10.489 -10.446  20.615
 1921SOL    HW2 8757  10.565 -10.464  20.759
 1922SOL     OW 8758   6.581  -6.912   1.321
 1922SOL    HW1 8759   6.608  -6.903   1.417
 1922SOL    HW2 8760   6.538  -6.828   1.290
 1923SOL     OW 8761  -9.219   4.674  -2.068
 1923SOL    HW1 8762  -9.179   4.621  -2.143
 1923SOL    HW2 8763  -9.204   4.625  -1.981
 1924SOL     OW 8764   3.035   2.547  -7.607
 1924SOL    HW1 8765   2.946   2.585  -7.578
 1924SOL    HW2 8766   3.094   2.538  -7.527
 1925SOL     OW 8767  13.731   6.127  -8.071
 1925SOL    HW1 8768  13.702   6.072  -8.150
 1925SOL    HW2 8769  13.816   6.175  -8.094
 1926SOL     OW 8770  -2.857   4.976  -1.806
 1926SOL    HW1 8771  -2.789   5.020  -1.748
 1926SOL    HW2 8772  -2.931   5.042  -1.826
 1927SOL     OW 8773   5.055   4.287   6.061
 1927SOL    HW1 8774   5.052   4.188  14.157
 1927SOL    HW2 8775   5.004  -3.773   5.980
 1928SOL     OW 8776  -3.190   6.539  -3.141
 1928SOL    HW1 8777  -3.210   6.542  -3.043
 1928SOL    HW2 8778   4.850   6.612  -3.188
 1929SOL     OW 8779   6.373  -3.821  11.095
 1929SOL    HW1 8780   6.330  -3.873  11.168
 1929SOL    HW2 8781  -1.749  -3.853  11.007
 1930SOL     OW 8782  11.747  -4.343   6.864
 1930SOL    HW1 8783  11.837  -4.317   6.828
 1930SOL    HW2 8784  11.758  -4.415   6.932
 1931SOL     OW 8785  -3.990  10.154  12.546
 1931SOL    HW1 8786  -3.940  10.241  12.544
 1931SOL    HW2 8787  -4.037   2.052  12.459
 1932SOL     OW 8788  -1.494   8.947  -2.307
 1932SOL    HW1 8789  -1.533   9.037 -10.380
 1932SOL    HW2 8790  -1.544   8.900 -10.467
 1933SOL     OW 8791  16.946   0.063  17.351
 1933SOL    HW1 8792  16.887   0.140  17.376
 1933SOL    HW2 8793  16.904   0.012  17.276
 1934SOL     OW 8794  -0.967   3.825  -3.890
 1934SOL    HW1 8795  -0.903   3.901  -3.879
 1934SOL    HW2 8796  -0.928   3.743  -3.848
 1935SOL     OW 8797  -9.593   1.950   7.105
 1935SOL    HW1 8798  -9.523   1.894   7.061
 1935SOL    HW2 8799  -9.580   1.949   7.204
 1936SOL     OW 8800  16.499  14.580  -3.686
 1936SOL    HW1 8801  16.458  14.489  -3.683
 1936SOL    HW2 8802   8.419  14.610  -3.781
 1937SOL     OW 8803  -7.845   4.382   3.070
 1937SOL    HW1 8804  -7.787   4.442   3.014
 1937SOL    HW2 8805  -7.802  12.380   3.076
 1938SOL     OW 8806  -5.752   0.796  -2.168
 1938SOL    HW1 8807  -5.737   0.743  -2.085
 1938SOL    HW2 8808  -5.800   0.739  -2.236
 1939SOL     OW 8809  -6.537   6.471  10.271
 1939SOL    HW1 8810  -6.517  -1.687  10.341
 1939SOL    HW2 8811  -6.616   6.441  10.216
 1940SOL     OW 8812  -9.735   6.279  15.175
 1940SOL    HW1 8813  -9.721   6.186  15.210
 1940SOL    HW2 8814  -9.822   6.283  15.128
 1941SOL     OW 8815   2.542   3.057   0.571
 1941SOL    HW1 8816   2.480   3.053   0.493
 1941SOL    HW2 8817   2.631   3.020   0.545
 1942SOL     OW 8818  10.195   4.436  23.947
 1942SOL    HW1 8819  10.110   4.383  23.949
 1942SOL    HW2 8820  -5.986   4.505  15.931
 1943SOL     OW 8821  15.982  -5.051   5.394
 1943SOL    HW1 8822  15.889  -5.056   5.429
 1943SOL    HW2 8823  15.999  -4.958   5.360
 1944SOL     OW 8824   3.955   9.435   2.608
 1944SOL    HW1 8825   3.893   9.513   2.597
 1944SOL    HW2 8826   4.040   9.466   2.652
 1945SOL     OW 8827  10.724   7.390  -7.817
 1945SOL    HW1 8828  10.778   7.306  -7.829
 1945SOL    HW2 8829  10.658   7.398  -7.892
 1946SOL     OW 8830   3.590   4.993  13.669
 1946SOL    HW1 8831  11.726   4.938  13.738
 1946SOL    HW2 8832  11.675   5.088  13.700
 1947SOL     OW 8833 -14.113 -11.617  -7.942
 1947SOL    HW1 8834 -14.046 -11.690  -7.932
 1947SOL    HW2 8835 -14.195 -11.640  -7.890
 1948SOL     OW 8836   6.691   4.971   2.229
 1948SOL    HW1 8837   6.737   5.013   2.150
 1948SOL    HW2 8838   6.717   4.875   2.235
 1949SOL     OW 8839   3.167  16.398  16.995
 1949SOL    HW1 8840   3.096  16.464  17.018
 1949SOL    HW2 8841   3.159  16.317  17.054
 1950SOL     OW 8842   5.481   0.338   5.300
 1950SOL    HW1 8843   5.450   0.433   5.298
 1950SOL    HW2 8844   5.560   0.327   5.240
 1951SOL     OW 8845   6.378   8.214   7.056
 1951SOL    HW1 8846   6.376   8.137   6.992
 1951SOL    HW2 8847   6.329   8.291   7.017
 1952SOL     OW 8848  20.215   5.472  -6.915
 1952SOL    HW1 8849  20.195   5.383  -6.957
 1952SOL    HW2 8850  20.154   5.541  -6.952
 1953SOL     OW 8851  -0.742 -11.089  10.579
 1953SOL    HW1 8852  -0.801 -11.026  10.528
 1953SOL    HW2 8853  -0.794 -11.130  10.654
 1954SOL     OW 8854  12.224  -5.693  20.305
 1954SOL    HW1 8855  12.203  -5.766  20.371
 1954SOL    HW2 8856  12.170  -5.707  20.222
 1955SOL     OW 8857   9.535  -8.369   4.934
 1955SOL    HW1 8858   1.497  -8.370   5.020
 1955SOL    HW2 8859   9.463  -8.300   4.939
 1956SOL     OW 8860  -1.710   0.348  16.456
 1956SOL    HW1 8861  -1.651   0.299  16.391
 1956SOL    HW2 8862  -1.662   0.428  16.490
 1957SOL     OW 8863   7.389  -2.864  20.576
 1957SOL    HW1 8864   7.393  -2.953  20.622
 1957SOL    HW2 8865   7.460  -2.804  12.522
 1958SOL     OW 8866   1.755  -9.320   0.944
 1958SOL    HW1 8867   1.702  -9.257   0.888
 1958SOL    HW2 8868   1.847  -9.283   0.958
 1959SOL     OW 8869   4.616  12.224  14.469
 1959SOL    HW1 8870   4.650  12.273  14.388
 1959SOL    HW2 8871   4.602  12.128  14.446
 1960SOL     OW 8872   1.909  -1.126   0.127
 1960SOL    HW1 8873   1.858  -1.041   0.135
 1960SOL    HW2 8874   1.853  -1.194   0.079
 1961SOL     OW 8875  -1.125   4.602   5.207
 1961SOL    HW1 8876  -1.106   4.699   5.189
 1961SOL    HW2 8877  -1.220   4.591   5.235
 1962SOL     OW 8878   2.062  -3.913  -1.317
 1962SOL    HW1 8879   2.087   4.098  -1.259
 1962SOL    HW2 8880   2.009  -3.946  -1.396
 1963SOL     OW 8881 -12.944  15.131   5.995
 1963SOL    HW1 8882 -12.878  15.114   5.922
 1963SOL    HW2 8883 -13.000  15.049   6.010
 1964SOL     OW 8884  15.638   2.658   5.407
 1964SOL    HW1 8885  15.622   2.753   5.433
 1964SOL    HW2 8886  15.695  18.831   5.325
 1965SOL     OW 8887  -5.082   6.939  17.442
[truncated: 1,860,917 more chars]
