# Supplementary material for: Control over the fibrillization yield by varying the oligomeric nucleation propensities of self-assembling peptides
Source: Commun Chem. 2020 Nov 11;3:164. doi: 10.1038/s42004-020-00417-7 (PMC9814929; doi:10.1038/s42004-020-00417-7)
Supplement: Supplementary file 3 — Supplementary Data 1 [file 42004_2020_417_MOESM3_ESM.zip › MD_trajectory/Oligomer structure equilibriation/SLP2/Starting_trajectory.gro]

Protein in water
50240
    1ACE     CA    1   2.891   2.667   2.108  0.9131  1.0754  0.8882
    1ACE      C    2   3.024   2.600   2.075  0.2272 -0.1770  0.5715
    1ACE      O    3   3.036   2.484   2.115  0.5035 -0.3124  0.1030
    2VAL      N    4   3.131   2.675   2.016 -0.3519  0.0324 -0.2220
    2VAL      H    5   3.114   2.773   2.006 -0.6127 -0.1255 -1.5145
    2VAL     CA    6   3.265   2.626   1.980 -0.1635  0.0599  0.4278
    2VAL     CB    7   3.349   2.728   1.903 -0.0077 -0.0949  0.3928
    2VAL    CG1    8   3.484   2.675   1.853  0.0846  0.7308 -0.2632
    2VAL    CG2    9   3.280   2.810   1.794  0.0930  0.1568  0.5165
    2VAL      C   10   3.332   2.555   2.097  0.5016  0.2015  0.1362
    2VAL      O   11   3.397   2.452   2.075  0.2462  0.1557 -0.4128
    3VAL      N   12   3.328   2.615   2.216 -0.8303 -0.3258  0.3810
    3VAL      H   13   3.293   2.709   2.221 -0.4066  0.0397 -2.0621
    3VAL     CA   14   3.375   2.551   2.340 -0.0704 -0.5916 -0.0360
    3VAL     CB   15   3.501   2.612   2.401 -0.2853 -0.0855 -0.0927
    3VAL    CG1   16   3.555   2.528   2.517 -0.3842 -0.3129 -0.2114
    3VAL    CG2   17   3.597   2.643   2.286  0.1245 -0.5960  0.1064
    3VAL      C   18   3.265   2.523   2.441 -0.0172 -0.1254  0.1543
    3VAL      O   19   3.206   2.415   2.451 -0.5087  0.1337  0.0872
    4VAL      N   20   3.222   2.634   2.500  0.0924 -0.2289  0.4351
    4VAL      H   21   3.273   2.720   2.491  0.7037 -0.5507  0.7896
    4VAL     CA   22   3.120   2.639   2.605 -0.4323  0.0635 -0.0770
    4VAL     CB   23   3.184   2.623   2.743 -0.3189 -0.5228 -0.1951
    4VAL    CG1   24   3.082   2.632   2.857 -0.3944  0.6184 -0.3414
    4VAL    CG2   25   3.259   2.491   2.761  0.1482 -0.2160  0.1273
    4VAL      C   26   3.051   2.773   2.581 -0.0021  0.2878 -0.0649
    4VAL      O   27   3.109   2.882   2.584  0.0289  0.2947 -0.6886
    5THR      N   28   2.925   2.754   2.541  0.1681 -0.5430 -0.2193
    5THR      H   29   2.885   2.665   2.522 -1.2357 -0.3554  1.6535
    5THR     CA   30   2.832   2.868   2.536 -0.1733 -0.7852  0.5223
    5THR     CB   31   2.747   2.873   2.409  0.0215 -0.0945  0.4200
    5THR    OG1   32   2.711   3.010   2.388  0.3615 -0.0215  0.2989
    5THR    HG1   33   2.724   3.024   2.289 -1.9204 -0.9572 -0.1982
    5THR    CG2   34   2.635   2.770   2.407 -0.2820  0.2376  0.2139
    5THR      C   35   2.733   2.869   2.653 -0.0120  0.2592  0.6558
    5THR      O   36   2.702   2.761   2.703 -0.0097 -0.0138  0.0703
    6LEU      N   37   2.688   2.988   2.692 -0.1433  0.5322 -0.2911
    6LEU      H   38   2.716   3.072   2.646  1.5351 -0.3185 -0.9216
    6LEU     CA   39   2.608   3.008   2.814  0.3198  0.3022  0.0591
    6LEU     CB   40   2.619   3.152   2.865 -0.4194  0.0843  0.8548
    6LEU     CG   41   2.755   3.199   2.917 -0.2368 -0.1047  0.5492
    6LEU    CD1   42   2.749   3.347   2.956  0.2711  0.2450 -0.6405
    6LEU    CD2   43   2.820   3.113   3.025  0.8067 -0.0090  0.0137
    6LEU      C   44   2.458   2.976   2.806  0.3411  0.2880 -0.2929
    6LEU      O   45   2.394   2.931   2.900  0.4211  0.5950 -0.0926
    7LEU      N   46   2.402   3.014   2.691  0.4198 -0.0642 -0.4501
    7LEU      H   47   2.455   3.066   2.624  0.6115  0.2378 -0.0706
    7LEU     CA   48   2.264   2.977   2.655  0.2735  0.3519 -0.3189
    7LEU     CB   49   2.160   3.083   2.691 -0.6264 -0.6514  0.0790
    7LEU     CG   50   2.015   3.040   2.670 -0.7459 -0.0767 -0.2830
    7LEU    CD1   51   1.967   2.940   2.775  0.2997 -0.4460 -0.1471
    7LEU    CD2   52   1.935   3.169   2.651 -0.4154  0.2145  0.2896
    7LEU      C   53   2.253   2.937   2.508  0.1010 -0.1242 -0.1785
    7LEU      O   54   2.236   2.821   2.473  0.2945 -0.3666  0.5132
    8LEU      N   55   2.250   3.032   2.414 -0.5363  0.2739  0.2361
    8LEU      H   56   2.294   3.119   2.434  2.9156 -1.3081  0.3039
    8LEU     CA   57   2.231   3.005   2.271 -0.6824 -0.3376  0.3685
    8LEU     CB   58   2.100   3.067   2.223 -0.3986 -0.1440 -0.1644
    8LEU     CG   59   1.974   2.984   2.247 -0.4599 -0.0364 -0.1112
    8LEU    CD1   60   1.840   3.051   2.213 -0.5620 -0.0683  0.2290
    8LEU    CD2   61   1.963   2.845   2.182 -0.6621 -0.0151 -0.1240
    8LEU      C   62   2.339   3.086   2.199 -0.6913 -0.2915  0.4072
    8LEU      O   63   2.366   3.202   2.230  0.5266 -0.5903  0.4935
    9GLU      N   64   2.364   3.038   2.078 -0.7209  0.3418  0.1452
    9GLU      H   65   2.343   2.943   2.055  0.8042 -0.3094  1.2935
    9GLU     CA   66   2.447   3.100   1.973 -0.2676 -0.5297 -0.0292
    9GLU     CB   67   2.541   3.004   1.901 -0.1745 -0.1577 -0.4031
    9GLU     CG   68   2.644   2.944   1.996  0.1015  0.0548 -0.5654
    9GLU     CD   69   2.760   3.039   2.029 -0.0732  0.2105 -0.3970
    9GLU    OE1   70   2.778   3.069   2.149 -0.8251  0.3635 -0.3129
    9GLU    OE2   71   2.834   3.071   1.934 -0.0114 -0.2780 -0.5182
    9GLU      C   72   2.357   3.182   1.880 -0.0861 -0.2805  0.0147
    9GLU      O   73   2.250   3.136   1.843 -0.1761 -0.6974  0.7663
   10GLU      N   74   2.407   3.285   1.812 -0.6408  0.2190  0.3494
   10GLU      H   75   2.503   3.306   1.794 -0.7391  0.0904 -0.3549
   10GLU     CA   76   2.328   3.368   1.720  0.0937  0.7160  0.1537
   10GLU     CB   77   2.351   3.511   1.768 -0.1415  0.8627 -0.1702
   10GLU     CG   78   2.280   3.537   1.901 -0.2481 -0.2121 -0.0149
   10GLU     CD   79   2.298   3.683   1.941  0.3665 -0.2451 -0.1509
   10GLU    OE1   80   2.217   3.770   1.902  0.6133  0.0430 -0.0256
   10GLU    OE2   81   2.392   3.717   2.015 -0.4524  0.1747  0.7265
   10GLU      C   82   2.379   3.340   1.578  0.2765 -0.2059  0.3936
   10GLU     O1   83   2.296   3.310   1.490  0.6492  0.2716 -0.1226
   10GLU     O2   84   2.501   3.348   1.553  0.1250 -0.0594 -0.3251
    1ACE     CA   85   4.663   2.631   3.452 -0.0135  0.6702 -0.2693
    1ACE      C   86   4.597   2.702   3.570  0.0219  0.0747  0.1174
    1ACE      O   87   4.530   2.640   3.652  0.0953  0.2025  0.2754
    2VAL      N   88   4.622   2.843   3.583 -0.0192  0.1116 -0.1988
    2VAL      H   89   4.683   2.888   3.518  0.2310  0.1479  0.0632
    2VAL     CA   90   4.549   2.928   3.678 -0.3007  0.0091 -0.3235
    2VAL     CB   91   4.636   2.954   3.800 -0.2179 -0.0421 -0.3717
    2VAL    CG1   92   4.559   3.030   3.908  0.5885 -0.1551  0.2931
    2VAL    CG2   93   4.678   2.821   3.864 -0.6620 -0.0039  0.0003
    2VAL      C   94   4.494   3.056   3.614 -0.0718  0.1257 -0.2843
    2VAL      O   95   4.383   3.062   3.563 -0.1869 -0.2855 -0.0924
    3VAL      N   96   4.588   3.142   3.576  0.4069 -0.2854 -0.0375
    3VAL      H   97   4.679   3.150   3.618  0.2668 -0.6800  0.3565
    3VAL     CA   98   4.546   3.256   3.494  0.0205 -0.1810  0.3035
    3VAL     CB   99   4.603   3.386   3.553 -0.0801  0.0920 -0.2034
    3VAL    CG1  100   4.532   3.507   3.491  0.2486  0.6843  0.5661
    3VAL    CG2  101   4.591   3.410   3.703 -0.2861 -0.7412 -0.0840
    3VAL      C  102   4.581   3.233   3.347  0.1876  0.1399  0.2915
    3VAL      O  103   4.487   3.196   3.276  0.0424 -0.0638  0.5901
    4VAL      N  104   4.707   3.220   3.308  0.2166 -0.0326  0.4431
    4VAL      H  105   4.784   3.223   3.372  0.1103  1.1212  0.5326
    4VAL     CA  106   4.742   3.183   3.170  0.3416  0.0042  0.4640
    4VAL     CB  107   4.795   3.308   3.102  0.0378 -0.2154 -0.1826
    4VAL    CG1  108   4.690   3.387   3.023  0.0664 -0.2588 -0.2649
    4VAL    CG2  109   4.873   3.405   3.191 -0.6136  0.6891 -0.5796
    4VAL      C  110   4.853   3.079   3.160 -0.0544 -0.3413 -0.4691
    4VAL      O  111   4.953   3.095   3.230 -0.0840  0.1902 -0.5425
    5THR      N  112   4.812   2.975   3.089 -0.4490 -0.2868 -0.3233
    5THR      H  113   4.717   2.962   3.061 -0.4751  0.6346 -0.6768
    5THR     CA  114   4.899   2.862   3.053 -0.6181 -0.2921 -0.7267
    5THR     CB  115   4.856   2.727   3.111 -0.4047 -0.0389  0.0291
    5THR    OG1  116   4.961   2.630   3.105 -0.0950  0.2796  0.2116
    5THR    HG1  117   5.014   2.648   3.187  1.0097  0.0345 -0.4287
    5THR    CG2  118   4.727   2.670   3.052  0.0438 -0.3641 -0.6522
    5THR      C  119   4.926   2.861   2.902  0.3947  0.5350 -0.5690
    5THR      O  120   4.837   2.882   2.820 -0.9986 -0.6323  0.5838
    6LEU      N  121   5.052   2.867   2.861  0.5219 -0.4388 -0.3605
    6LEU      H  122   5.126   2.896   2.923 -1.1836 -1.2508  2.2250
    6LEU     CA  123   5.091   2.867   2.720  0.1438  0.5555 -0.4737
    6LEU     CB  124   5.202   2.967   2.687  0.6585  0.1580  0.0424
    6LEU     CG  125   5.145   3.100   2.636 -0.3659 -0.3552 -0.1784
    6LEU    CD1  126   5.089   3.188   2.748  0.2302 -0.0775 -0.0942
    6LEU    CD2  127   5.243   3.180   2.550  0.0789 -0.0942  0.5599
    6LEU      C  128   5.134   2.728   2.673  0.5609  0.5592 -0.1083
    6LEU      O  129   5.166   2.638   2.750 -1.0307  0.1347  0.1030
    7LEU      N  130   5.106   2.718   2.543 -0.1027  0.7609  0.0157
    7LEU      H  131   5.037   2.778   2.502  1.1636  1.2561 -1.4805
    7LEU     CA  132   5.135   2.591   2.475 -0.2627  0.6384  0.1740
    7LEU     CB  133   5.010   2.547   2.399  0.1569  0.2560 -0.2980
    7LEU     CG  134   4.893   2.491   2.480  0.4718  0.3628  0.2289
    7LEU    CD1  135   4.931   2.364   2.557  0.0995  0.1090 -0.0044
    7LEU    CD2  136   4.829   2.597   2.570 -0.1326 -0.1390  0.3907
    7LEU      C  137   5.245   2.620   2.372 -0.3315  0.7913  0.1429
    7LEU      O  138   5.231   2.667   2.260 -0.5240  0.4224  0.0101
    8LEU      N  139   5.366   2.595   2.421 -0.2169  0.6080 -0.2264
    8LEU      H  140   5.388   2.542   2.503  0.0283 -1.2536 -1.4490
    8LEU     CA  141   5.487   2.607   2.339 -0.2269 -0.1568 -0.3581
    8LEU     CB  142   5.604   2.668   2.416 -0.5028  0.2366 -0.2489
    8LEU     CG  143   5.577   2.809   2.471 -0.5796 -0.0870  0.5611
    8LEU    CD1  144   5.683   2.834   2.578  0.4478 -0.7208 -0.2907
    8LEU    CD2  145   5.607   2.917   2.367 -0.0656 -0.1613  0.6266
    8LEU      C  146   5.542   2.470   2.300  0.4036  0.0807 -0.3228
    8LEU      O  147   5.537   2.376   2.380  0.1307  0.2064 -0.1909
    9GLU      N  148   5.615   2.467   2.189  0.1436  0.1331 -0.4950
    9GLU      H  149   5.608   2.541   2.123 -0.2755  0.4044 -0.1510
    9GLU     CA  150   5.693   2.346   2.159  0.2056  0.0928 -0.1778
    9GLU     CB  151   5.665   2.285   2.021  0.3819  0.0979 -0.2171
    9GLU     CG  152   5.517   2.284   1.981  0.4290  0.3819 -0.3972
    9GLU     CD  153   5.491   2.190   1.863  0.8747  0.3138 -0.4435
    9GLU    OE1  154   5.444   2.239   1.759  0.5030  0.2848 -0.2900
    9GLU    OE2  155   5.514   2.070   1.888 -0.1885  0.2058  0.0751
    9GLU      C  156   5.843   2.376   2.167  0.1433  0.3707 -0.0585
    9GLU      O  157   5.887   2.483   2.124 -0.3037  0.4872 -0.2291
   10GLU      N  158   5.914   2.271   2.206 -0.3618  0.0228 -0.0677
   10GLU      H  159   5.869   2.185   2.232  1.1943 -0.3091  1.7578
   10GLU     CA  160   6.061   2.265   2.204 -0.3641  0.0903 -0.5294
   10GLU     CB  161   6.099   2.153   2.302 -0.3407  0.3645 -0.2235
   10GLU     CG  162   6.105   2.194   2.449  0.0675 -0.3710 -0.0351
   10GLU     CD  163   6.150   2.083   2.544  0.1722 -0.1454  0.1789
   10GLU    OE1  164   6.052   2.031   2.602 -0.0366 -0.2648 -0.2823
   10GLU    OE2  165   6.270   2.065   2.576  0.3960 -0.0296 -0.5949
   10GLU      C  166   6.120   2.253   2.063  0.1540 -0.6056 -0.2607
   10GLU     O1  167   6.239   2.280   2.038 -0.0005 -0.0783 -0.4469
   10GLU     O2  168   6.037   2.214   1.978 -0.4611 -0.2549  0.1627
    1ACE     CA  169   5.683   2.395   4.517 -0.4258  0.2895  0.0198
    1ACE      C  170   5.650   2.264   4.445 -0.3408  0.0513  0.4138
    1ACE      O  171   5.739   2.209   4.381 -0.7636 -0.2637  0.0949
    2VAL      N  172   5.512   2.242   4.415 -0.2922 -0.3788  0.4943
    2VAL      H  173   5.444   2.301   4.458 -0.2654 -1.1696  1.6578
    2VAL     CA  174   5.456   2.125   4.346 -0.0076 -0.1529 -0.1284
    2VAL     CB  175   5.370   2.040   4.440 -0.0680 -0.1967 -0.2232
    2VAL    CG1  176   5.463   1.946   4.517 -0.0836  0.0080  0.0478
    2VAL    CG2  177   5.294   2.122   4.545  0.6955  0.2611 -0.0192
    2VAL      C  178   5.384   2.154   4.214  0.0092 -0.0419 -0.1133
    2VAL      O  179   5.438   2.171   4.105  0.1114 -0.0841 -0.0699
    3VAL      N  180   5.263   2.208   4.224 -0.2490 -0.6375  0.0436
    3VAL      H  181   5.214   2.220   4.310 -0.1925  1.4215 -0.1488
    3VAL     CA  182   5.178   2.221   4.104  0.0248 -0.2740 -0.1138
    3VAL     CB  183   5.041   2.155   4.116 -0.1857  0.1888  0.0415
    3VAL    CG1  184   5.058   2.006   4.145  0.0539  0.2094  0.0091
    3VAL    CG2  185   4.968   2.209   4.239  0.4640  0.3987  0.3409
    3VAL      C  186   5.178   2.360   4.040  0.1133 -0.4131 -0.4201
    3VAL      O  187   5.078   2.410   3.989 -0.2669 -0.6589  0.0692
    4VAL      N  188   5.296   2.417   4.019 -0.0175  0.2212  0.5198
    4VAL      H  189   5.381   2.365   4.019  0.1462  0.4425 -0.9962
    4VAL     CA  190   5.315   2.561   3.994  0.2044  0.1604  0.3415
    4VAL     CB  191   5.449   2.619   4.039  0.0892  0.5454  0.1940
    4VAL    CG1  192   5.462   2.629   4.191  0.3131 -0.2163  0.2319
    4VAL    CG2  193   5.561   2.526   3.991  0.1611  0.5742  0.3035
    4VAL      C  194   5.292   2.607   3.850  0.2728  0.4336  0.4181
    4VAL      O  195   5.328   2.538   3.755 -0.2119  0.2713  0.3519
    5THR      N  196   5.187   2.689   3.848  0.3743  0.5654  0.4633
    5THR      H  197   5.127   2.702   3.926 -0.3592 -0.1356  0.0295
    5THR     CA  198   5.137   2.766   3.733 -0.2323 -0.1117  0.2661
    5THR     CB  199   5.062   2.679   3.631 -0.3779  0.2859  0.0298
    5THR    OG1  200   5.017   2.755   3.519  0.3410  0.0758 -0.4077
    5THR    HG1  201   5.081   2.729   3.447  2.0359 -2.2594  1.7516
    5THR    CG2  202   4.939   2.615   3.696 -0.1440 -0.2860 -0.0877
    5THR      C  203   5.053   2.883   3.784 -0.8015 -0.3623 -0.0816
    5THR      O  204   4.976   2.866   3.877 -0.3301 -0.6222  0.2656
    6LEU      N  205   5.056   2.997   3.716  0.5699  0.3508  1.1188
    6LEU      H  206   5.096   3.001   3.624  0.3373  0.2946  1.0154
    6LEU     CA  207   4.985   3.122   3.748 -0.0136  0.1840  0.4910
    6LEU     CB  208   5.032   3.180   3.881  0.0840  0.5158  0.3120
    6LEU     CG  209   4.937   3.279   3.948 -0.0400  0.3113  0.4382
    6LEU    CD1  210   4.864   3.237   4.076 -0.3340 -0.6668 -0.0438
    6LEU    CD2  211   5.008   3.412   3.980 -0.3942  0.5897  0.0726
    6LEU      C  212   4.992   3.237   3.647  0.2726 -0.8074 -0.6403
    6LEU      O  213   4.906   3.254   3.560  0.0553 -0.0369 -0.2768
    7LEU      N  214   5.112   3.293   3.638 -0.1968  0.4333  0.5504
    7LEU      H  215   5.195   3.243   3.661  0.6869  0.8738 -1.4596
    7LEU     CA  216   5.135   3.418   3.565  0.5464 -0.0201 -0.0054
    7LEU     CB  217   5.120   3.543   3.651 -0.3786 -0.1284 -0.0008
    7LEU     CG  218   5.121   3.680   3.582 -0.1373 -0.3169 -0.3725
    7LEU    CD1  219   5.000   3.688   3.489 -0.5170  0.1302  0.1534
    7LEU    CD2  220   5.123   3.792   3.686  0.2121 -0.4524 -0.2312
    7LEU      C  221   5.268   3.414   3.490  0.4571 -0.1788 -0.1592
    7LEU      O  222   5.376   3.442   3.542  0.0825 -0.0185  0.5396
    8LEU      N  223   5.247   3.371   3.366 -0.3094 -0.8847  0.2110
    8LEU      H  224   5.170   3.313   3.339  0.4495 -1.6565 -0.3775
    8LEU     CA  225   5.349   3.374   3.261 -0.1706 -0.3140  0.3611
    8LEU     CB  226   5.372   3.516   3.208  0.2559 -0.4909  0.0642
    8LEU     CG  227   5.249   3.568   3.134  0.4373 -0.2236 -0.0503
    8LEU    CD1  228   5.277   3.714   3.099  0.1352 -0.1812 -0.1165
    8LEU    CD2  229   5.234   3.509   2.994  1.0187  0.2324 -0.3079
    8LEU      C  230   5.476   3.291   3.279  0.2335  0.1414 -0.3299
    8LEU      O  231   5.568   3.335   3.349 -0.1090 -0.4640  0.5218
    9GLU      N  232   5.501   3.191   3.196 -0.1849 -0.4691  0.2715
    9GLU      H  233   5.586   3.138   3.200  1.2193  1.6069 -0.2739
    9GLU     CA  234   5.410   3.146   3.089  0.1136 -0.5510  0.0489
    9GLU     CB  235   5.489   3.154   2.958  0.0721 -0.5433  0.0246
    9GLU     CG  236   5.606   3.057   2.942  0.5269  0.0471 -0.2356
    9GLU     CD  237   5.717   3.051   3.048  0.2483 -0.3066  0.0366
    9GLU    OE1  238   5.798   3.146   3.054  0.7186 -0.6872 -0.2155
    9GLU    OE2  239   5.703   2.975   3.146 -0.2584 -0.0734  0.1469
    9GLU      C  240   5.335   3.014   3.108  0.0169 -0.4927  0.0680
    9GLU      O  241   5.213   3.010   3.087 -0.0481 -0.1203  0.3528
   10GLU      N  242   5.404   2.905   3.140  0.3130 -0.2435  0.2878
   10GLU      H  243   5.499   2.917   3.170  0.9249 -0.3756 -1.4958
   10GLU     CA  244   5.335   2.776   3.154  0.1314 -0.2192 -0.3271
   10GLU     CB  245   5.439   2.664   3.148 -0.0316 -0.3986  0.1479
   10GLU     CG  246   5.486   2.641   3.004 -0.4610 -0.1195 -0.0388
   10GLU     CD  247   5.583   2.524   2.983 -0.1236  0.1875 -0.1995
   10GLU    OE1  248   5.663   2.499   3.075 -0.2561  0.4153 -0.0202
   10GLU    OE2  249   5.587   2.470   2.870  0.0008 -0.2671  0.0220
   10GLU      C  250   5.254   2.763   3.284  0.5322  0.0157 -0.0511
   10GLU     O1  251   5.303   2.806   3.390  0.3070 -0.3040  0.1828
   10GLU     O2  252   5.150   2.694   3.278  0.5699 -0.0417 -0.0484
    1ACE     CA  253   1.240   4.705   2.979  0.6320 -0.3424  0.4378
    1ACE      C  254   1.294   4.607   2.876  0.5223  0.7385 -0.6701
    1ACE      O  255   1.391   4.534   2.898  0.2779  0.7645  0.5761
    2VAL      N  256   1.234   4.610   2.746  0.3671 -0.1162 -0.6230
    2VAL      H  257   1.153   4.667   2.732 -0.9484 -0.9014  2.7435
    2VAL     CA  258   1.241   4.492   2.659  0.6610 -0.4979 -0.0904
    2VAL     CB  259   1.120   4.398   2.662  0.1162  0.2172  0.7811
    2VAL    CG1  260   1.174   4.257   2.634 -0.2003  0.2055  0.2078
    2VAL    CG2  261   1.049   4.387   2.797 -0.0310  0.0792  0.6924
    2VAL      C  262   1.267   4.535   2.514 -0.5894 -0.4070 -0.2954
    2VAL      O  263   1.181   4.561   2.429 -0.3386  0.2041 -0.3692
    3VAL      N  264   1.395   4.544   2.482 -0.6195  0.2461 -0.2542
    3VAL      H  265   1.457   4.522   2.558 -1.6403  0.6953  0.7308
    3VAL     CA  266   1.449   4.563   2.346 -0.0762  0.1893 -0.0503
    3VAL     CB  267   1.536   4.689   2.335 -0.0317  0.1281 -0.3882
    3VAL    CG1  268   1.455   4.818   2.334 -0.2179  0.0131 -0.2618
    3VAL    CG2  269   1.623   4.699   2.460 -0.7865 -0.2830  0.1801
    3VAL      C  270   1.520   4.437   2.297 -0.4286 -0.0212 -0.0224
    3VAL      O  271   1.467   4.392   2.195  0.3952 -0.4793 -0.2605
    4VAL      N  272   1.600   4.375   2.383 -0.4322  0.3944  0.2818
    4VAL      H  273   1.584   4.396   2.479 -0.8300 -3.2175  1.1525
    4VAL     CA  274   1.681   4.259   2.344 -0.4029  0.4469  0.1841
    4VAL     CB  275   1.795   4.225   2.440 -0.6959 -0.1229  0.3347
    4VAL    CG1  276   1.878   4.346   2.483  0.1313 -0.4054 -0.4386
    4VAL    CG2  277   1.764   4.132   2.558 -0.1320 -0.3064  0.3429
    4VAL      C  278   1.596   4.137   2.307  0.2148  0.0191  0.1668
    4VAL      O  279   1.487   4.117   2.360 -0.0901  0.0559 -0.4388
    5THR      N  280   1.646   4.060   2.210 -0.4001  0.3236 -0.3957
    5THR      H  281   1.743   4.062   2.185 -0.8497  0.7945 -2.2915
    5THR     CA  282   1.576   3.940   2.161  0.1062 -0.1426  0.0169
    5THR     CB  283   1.480   3.969   2.046  0.2560 -0.2038 -0.1255
    5THR    OG1  284   1.393   3.858   2.021 -0.1482  0.1311 -0.2193
    5THR    HG1  285   1.314   3.890   1.968 -0.0100 -0.9749 -1.1111
    5THR    CG2  286   1.543   4.010   1.913 -0.1689  0.3554 -0.1602
    5THR      C  287   1.649   3.807   2.144  0.1635 -0.0744 -0.2843
    5THR      O  288   1.758   3.801   2.088  0.3853  0.3666  0.1004
    6LEU      N  289   1.590   3.696   2.189  0.3250 -0.2568 -0.5203
    6LEU      H  290   1.509   3.681   2.246  1.2391 -3.6006  0.1357
    6LEU     CA  291   1.663   3.570   2.168  0.1334 -0.5079  0.2983
    6LEU     CB  292   1.670   3.498   2.303 -0.3853 -0.1087  0.5424
    6LEU     CG  293   1.719   3.571   2.427 -0.0282  0.6156 -0.0212
    6LEU    CD1  294   1.672   3.497   2.552 -0.2535  0.0535 -0.4376
    6LEU    CD2  295   1.871   3.590   2.427  0.0606 -0.0959 -0.1625
    6LEU      C  296   1.602   3.481   2.059  0.0919  0.2221 -0.2790
    6LEU      O  297   1.483   3.488   2.028  0.1376 -0.4541 -0.6073
    7LEU      N  298   1.694   3.440   1.972  0.3870 -0.3680  0.3069
    7LEU      H  299   1.791   3.465   1.977 -0.2117  2.5774 -1.0727
    7LEU     CA  300   1.667   3.347   1.862 -0.2638 -0.2019  0.3211
    7LEU     CB  301   1.617   3.213   1.917  0.0806 -0.1311  0.8168
    7LEU     CG  302   1.652   3.090   1.833 -0.2406  0.5165 -0.2988
    7LEU    CD1  303   1.803   3.072   1.823 -0.1887  0.7224  0.0889
    7LEU    CD2  304   1.580   2.963   1.880  0.1757  0.3185 -0.1901
    7LEU      C  305   1.583   3.409   1.751  0.3438 -0.2720 -0.1873
    7LEU      O  306   1.464   3.382   1.731  0.0798  0.6181  0.1171
    8LEU      N  307   1.649   3.492   1.671 -0.2051  0.5159  0.1604
    8LEU      H  308   1.749   3.492   1.667 -0.2150  0.7002 -0.1465
    8LEU     CA  309   1.585   3.575   1.568 -0.7129 -0.1175 -0.0399
    8LEU     CB  310   1.597   3.723   1.607 -0.0981 -0.1026 -0.2685
    8LEU     CG  311   1.513   3.819   1.523 -0.4169 -0.1342  0.0110
    8LEU    CD1  312   1.405   3.873   1.617 -0.3511 -0.1800  0.1128
    8LEU    CD2  313   1.586   3.936   1.456  0.1570 -0.5785 -0.1466
    8LEU      C  314   1.648   3.563   1.429 -0.0821 -0.4442  0.2707
    8LEU      O  315   1.770   3.559   1.417 -0.1050 -0.2325 -0.0434
    9GLU      N  316   1.569   3.542   1.324  0.1336 -0.1841  0.0537
    9GLU      H  317   1.469   3.542   1.332  0.1791 -1.2428  0.8437
    9GLU     CA  318   1.624   3.522   1.190 -0.1875 -0.0935 -0.0931
    9GLU     CB  319   1.566   3.393   1.133 -0.5609 -0.0559  0.2037
    9GLU     CG  320   1.599   3.270   1.219 -0.1926 -0.2555 -0.2246
    9GLU     CD  321   1.558   3.142   1.147 -0.0351 -0.3754 -0.1012
    9GLU    OE1  322   1.633   3.120   1.049  0.3575 -0.1516  0.1488
    9GLU    OE2  323   1.474   3.067   1.201 -0.1323 -0.0979  0.1303
    9GLU      C  324   1.587   3.640   1.099 -0.0729 -0.1536 -0.2185
    9GLU      O  325   1.470   3.660   1.069 -0.2792 -1.0183 -0.0087
   10GLU      N  326   1.685   3.726   1.070 -0.3203  0.1152 -0.2605
   10GLU      H  327   1.779   3.713   1.099  0.2080  2.7171 -0.6373
   10GLU     CA  328   1.674   3.853   0.997 -0.0444  0.3657  0.1352
   10GLU     CB  329   1.788   3.932   1.061  0.2791 -0.1290  0.1743
   10GLU     CG  330   1.741   4.069   1.111  0.3019  0.0134 -0.1891
   10GLU     CD  331   1.850   4.140   1.191  0.2705  0.1496 -0.2673
   10GLU    OE1  332   1.932   4.219   1.139 -0.2292  0.6867 -0.2420
   10GLU    OE2  333   1.852   4.123   1.315 -1.1185  1.0136 -0.1123
   10GLU      C  334   1.698   3.841   0.847 -0.0667  0.2666  0.1395
   10GLU     O1  335   1.610   3.882   0.769  0.0214  0.1543 -0.0216
   10GLU     O2  336   1.783   3.755   0.814 -0.6706 -0.3749  0.2410
    1ACE     CA  337   3.047   6.224   3.445  0.0831 -0.0596  0.5509
    1ACE      C  338   3.140   6.112   3.491  0.0214 -0.2578  0.2022
    1ACE      O  339   3.123   5.995   3.456 -0.2021 -0.0522 -0.3871
    2VAL      N  340   3.251   6.152   3.572  0.3256 -0.3286 -0.1793
    2VAL      H  341   3.259   6.250   3.592 -0.5954 -0.1248 -0.7371
    2VAL     CA  342   3.332   6.053   3.644  0.3317  0.2118  0.5613
    2VAL     CB  343   3.471   6.110   3.675  0.2447  0.6668  0.1272
    2VAL    CG1  344   3.558   6.009   3.751 -0.3965 -0.1422 -0.1944
    2VAL    CG2  345   3.548   6.124   3.543  0.3108 -0.3043  0.0541
    2VAL      C  346   3.260   6.008   3.772  0.0253 -0.0474  0.2969
    2VAL      O  347   3.270   6.076   3.874 -0.1792  0.4089  0.0173
    3VAL      N  348   3.180   5.902   3.759  0.1690 -0.2152  0.7556
    3VAL      H  349   3.172   5.863   3.667 -0.9447  1.2234  0.1909
    3VAL     CA  350   3.079   5.851   3.853 -0.3459  0.0011  0.3268
    3VAL     CB  351   2.974   5.758   3.792 -0.3607  0.3353 -0.1641
    3VAL    CG1  352   2.887   5.845   3.701 -0.8085  0.0979  0.0354
    3VAL    CG2  353   3.012   5.625   3.727 -0.2835  0.2654  0.0232
    3VAL      C  354   3.143   5.797   3.981 -0.2095 -0.3703  0.1023
    3VAL      O  355   3.098   5.840   4.087  0.0918  0.2026  0.0007
    4VAL      N  356   3.250   5.718   3.971 -0.0011  0.0099 -0.7432
    4VAL      H  357   3.270   5.676   3.882  0.8055  1.0658 -1.0866
    4VAL     CA  358   3.294   5.650   4.093 -0.3295  0.3369 -0.4400
    4VAL     CB  359   3.317   5.500   4.071 -0.5014  0.2729 -0.1885
    4VAL    CG1  360   3.192   5.417   4.038  0.0106 -0.7584  0.4340
    4VAL    CG2  361   3.429   5.468   3.972 -0.2185 -0.0878  0.2472
    4VAL      C  362   3.403   5.730   4.164 -0.1653 -0.1516 -0.1316
    4VAL      O  363   3.522   5.699   4.156 -0.1805 -0.1594 -0.3475
    5THR      N  364   3.353   5.819   4.249 -0.0004  0.3749 -0.5716
    5THR      H  365   3.253   5.829   4.252 -0.2411 -0.9706 -2.3594
    5THR     CA  366   3.440   5.923   4.304 -0.2152  0.2341  0.0467
    5THR     CB  367   3.450   6.050   4.219 -0.0734  0.2741  0.1223
    5THR    OG1  368   3.520   6.156   4.284  0.3550  0.0219  0.0769
    5THR    HG1  369   3.575   6.201   4.214  1.2215 -1.2481 -0.0987
    5THR    CG2  370   3.306   6.096   4.196 -0.2531 -0.2442  0.1892
    5THR      C  371   3.401   5.959   4.448  0.1873  0.3026  0.1401
    5THR      O  372   3.293   5.920   4.492  0.1099  0.1796 -0.1531
    6LEU      N  373   3.508   5.991   4.521  0.3496  0.0817  0.0025
    6LEU      H  374   3.600   5.960   4.498  1.6629  4.2273 -1.1353
    6LEU     CA  375   3.496   6.054   4.653  0.2386 -0.0410  0.0512
    6LEU     CB  376   3.625   6.055   4.736  0.3524 -0.4376 -0.1200
    6LEU     CG  377   3.617   5.979   4.869  0.4186 -0.0798  0.0879
    6LEU    CD1  378   3.658   5.833   4.855  0.4570 -0.1016  0.4128
    6LEU    CD2  379   3.711   6.051   4.966  0.3937  0.0138  0.0428
    6LEU      C  380   3.476   6.205   4.640  0.2875 -0.0311  0.0896
    6LEU      O  381   3.428   6.263   4.736  0.1542 -0.1107  0.0712
    7LEU      N  382   3.518   6.262   4.527 -0.1210 -0.2149 -0.1599
    7LEU      H  383   3.516   6.210   4.441  0.4510  0.9276 -0.8913
    7LEU     CA  384   3.537   6.407   4.515 -0.0354 -0.2578 -0.5515
    7LEU     CB  385   3.673   6.426   4.447  0.0201  0.4654 -0.2467
    7LEU     CG  386   3.730   6.563   4.486  0.0131  0.3417  0.2056
    7LEU    CD1  387   3.797   6.562   4.623 -0.1185  0.4281  0.2710
    7LEU    CD2  388   3.821   6.617   4.375 -0.3172  0.6986  0.1059
    7LEU      C  389   3.425   6.473   4.434  0.0421  0.1656 -0.3190
    7LEU      O  390   3.397   6.429   4.322 -0.0422 -0.2488 -0.1373
    8LEU      N  391   3.369   6.576   4.496  0.3802  0.1525  0.0117
    8LEU      H  392   3.399   6.599   4.588 -1.8963 -1.6690  1.3347
    8LEU     CA  393   3.258   6.653   4.437 -0.0758 -0.2882  0.2868
    8LEU     CB  394   3.194   6.753   4.533 -0.2164  0.1675 -0.2767
    8LEU     CG  395   3.128   6.674   4.646  0.0238  0.2003 -0.1141
    8LEU    CD1  396   3.064   6.764   4.752  0.4082  0.6534 -0.2646
    8LEU    CD2  397   3.017   6.585   4.589  0.0183  0.0697  0.0971
    8LEU      C  398   3.315   6.736   4.322  0.1067 -0.2099  0.4342
    8LEU      O  399   3.436   6.760   4.326  0.1361 -0.2740 -0.0228
    9GLU      N  400   3.224   6.783   4.238 -0.0559  0.2173  0.8421
    9GLU      H  401   3.130   6.749   4.251  0.7464 -1.2361  3.5515
    9GLU     CA  402   3.250   6.889   4.139 -0.0370 -0.2103  0.3813
    9GLU     CB  403   3.144   6.884   4.029 -0.2725 -0.2622  0.6100
    9GLU     CG  404   3.153   6.770   3.928 -0.0655 -0.0134  0.3458
    9GLU     CD  405   3.041   6.782   3.824  0.3951  0.0808 -0.1421
    9GLU    OE1  406   2.929   6.744   3.864  0.5116 -0.1948 -0.0714
    9GLU    OE2  407   3.064   6.834   3.713  0.4758  0.0977 -0.1173
    9GLU      C  408   3.260   7.035   4.184 -0.6148  0.1127 -0.5044
    9GLU      O  409   3.199   7.082   4.280  0.1066  0.0223  0.0062
   10GLU      N  410   3.339   7.111   4.109  0.0699  0.0680  0.1539
   10GLU      H  411   3.355   7.091   4.012 -0.5080 -0.8710  0.2435
   10GLU     CA  412   3.372   7.251   4.139 -0.0738  0.1613 -0.1163
   10GLU     CB  413   3.511   7.290   4.087  0.0841  0.3290  0.4264
   10GLU     CG  414   3.623   7.201   4.141  0.0919  0.2865  0.3402
   10GLU     CD  415   3.759   7.233   4.079  0.1850 -0.4834  0.1355
   10GLU    OE1  416   3.792   7.169   3.977  0.2157 -0.4535  0.1270
   10GLU    OE2  417   3.834   7.309   4.144 -0.1699 -0.1943  0.2077
   10GLU      C  418   3.268   7.358   4.106 -0.2852  0.0356  0.1376
   10GLU     O1  419   3.293   7.472   4.152 -0.2529  0.2137 -0.3121
   10GLU     O2  420   3.182   7.333   4.019 -0.4306  0.0887  0.2667
    1ACE     CA  421   2.493   4.057   1.925 -0.1923 -0.2618 -0.0787
    1ACE      C  422   2.411   4.101   2.047  0.5156 -0.3261  0.4259
    1ACE      O  423   2.439   4.198   2.118 -0.0048 -0.3174  0.6183
    2VAL      N  424   2.331   3.994   2.098 -0.0031  0.0549  0.4084
    2VAL      H  425   2.327   3.904   2.055 -0.8497 -0.0851  0.7493
    2VAL     CA  426   2.256   3.989   2.224 -0.6840 -0.5630 -0.0107
    2VAL     CB  427   2.108   3.970   2.190 -0.6653 -0.1392 -0.3324
    2VAL    CG1  428   2.018   3.955   2.312  0.5400  0.1135  0.6112
    2VAL    CG2  429   2.068   4.109   2.137  0.3728  0.3015  0.0130
    2VAL      C  430   2.310   3.889   2.326  0.3924  0.3230  0.3095
    2VAL      O  431   2.326   3.921   2.444  0.2563  0.2081  0.3600
    3VAL      N  432   2.356   3.771   2.285 -0.1801  0.1422  0.1743
    3VAL      H  433   2.367   3.742   2.190 -0.4551  0.2112  0.1216
    3VAL     CA  434   2.400   3.662   2.374  0.1272 -0.1341 -0.3101
    3VAL     CB  435   2.342   3.524   2.342  0.2450 -0.2581  0.0142
    3VAL    CG1  436   2.352   3.456   2.479  0.3798 -0.3967 -0.0630
    3VAL    CG2  437   2.200   3.523   2.287  0.3466  0.5579 -0.2701
    3VAL      C  438   2.552   3.646   2.370  0.1069 -0.3962 -0.0794
    3VAL      O  439   2.606   3.626   2.262  0.1255  0.3570 -0.2204
    4VAL      N  440   2.602   3.662   2.493 -0.1947 -0.0827  0.0047
    4VAL      H  441   2.552   3.709   2.566  2.4378  0.7999  1.3654
    4VAL     CA  442   2.743   3.639   2.527 -0.1516  0.2785  0.0793
    4VAL     CB  443   2.786   3.710   2.655 -0.1626  0.1137  0.1746
    4VAL    CG1  444   2.792   3.861   2.636  0.3971  0.0922  0.1457
    4VAL    CG2  445   2.685   3.692   2.768 -0.2082  0.8930  0.2625
    4VAL      C  446   2.798   3.496   2.531 -0.3559  0.2028  0.2122
    4VAL      O  447   2.731   3.404   2.576 -0.1444 -0.2823 -0.4549
    5THR      N  448   2.917   3.475   2.474 -0.5564 -0.1410 -0.0817
    5THR      H  449   2.983   3.550   2.467 -1.8257  1.0292 -0.0138
    5THR     CA  450   2.977   3.341   2.466 -0.3866 -0.0732  0.0655
    5THR     CB  451   2.987   3.296   2.321 -0.0152  0.3144 -0.0333
    5THR    OG1  452   2.980   3.153   2.316  0.1494  0.2986  0.2085
    5THR    HG1  453   2.897   3.123   2.270  1.3686 -0.9412 -1.2993
    5THR    CG2  454   3.107   3.344   2.240  0.0674  0.0636 -0.0602
    5THR      C  455   3.113   3.336   2.536 -0.1362 -0.0906 -0.4240
    5THR      O  456   3.169   3.439   2.572 -0.1079 -0.2648  0.0288
    6LEU      N  457   3.176   3.219   2.546 -0.0065 -0.0049 -0.2420
    6LEU      H  458   3.124   3.137   2.521  0.3794  0.0824 -1.4168
    6LEU     CA  459   3.314   3.198   2.593 -0.1130  0.0770  0.1059
    6LEU     CB  460   3.316   3.090   2.702  0.2344  0.4636  0.4873
    6LEU     CG  461   3.254   3.125   2.837 -0.2286  0.3506  0.3028
    6LEU    CD1  462   3.245   2.998   2.922  0.7363  0.4964  0.6244
    6LEU    CD2  463   3.335   3.219   2.926 -0.0549  0.0942  0.4150
    6LEU      C  464   3.410   3.168   2.478 -0.2094 -0.0540  0.0587
    6LEU      O  465   3.373   3.087   2.393 -0.1304 -0.1300  0.0974
    7LEU      N  466   3.532   3.218   2.492  0.0757 -0.7838  0.2120
    7LEU      H  467   3.556   3.269   2.575 -1.6826  1.6645 -0.6599
    7LEU     CA  468   3.634   3.204   2.387  0.3144  0.2857  0.2857
    7LEU     CB  469   3.702   3.067   2.401  0.2775  0.1764 -0.5456
    7LEU     CG  470   3.814   3.055   2.504  0.0675  0.2309 -0.3101
    7LEU    CD1  471   3.752   3.045   2.644  0.2975 -0.5389 -0.2587
    7LEU    CD2  472   3.897   2.927   2.488 -0.0920  0.0297  0.4245
    7LEU      C  473   3.593   3.252   2.248  0.2581  0.1843  0.2668
    7LEU      O  474   3.596   3.372   2.224 -0.2230  0.1838  0.1812
    8LEU      N  475   3.558   3.163   2.155  0.6826  0.0689  0.2149
    8LEU      H  476   3.534   3.069   2.178 -0.8407 -0.2525 -2.2682
    8LEU     CA  477   3.542   3.203   2.014  0.3352  0.4831  0.3684
    8LEU     CB  478   3.641   3.142   1.915  0.1321  0.1833  0.3488
    8LEU     CG  479   3.784   3.198   1.906 -0.0627  0.5686 -0.4370
    8LEU    CD1  480   3.869   3.183   2.032 -0.6154 -0.1376 -0.1432
    8LEU    CD2  481   3.855   3.138   1.785  0.0832 -0.3393  0.0922
    8LEU      C  482   3.399   3.189   1.964  0.4057  0.2562  0.2277
    8LEU      O  483   3.331   3.091   1.994  0.1315  0.4821  0.3463
    9GLU      N  484   3.358   3.269   1.865  0.3642 -0.2362 -0.1613
    9GLU      H  485   3.417   3.333   1.816  0.6151  0.6144  1.1726
    9GLU     CA  486   3.223   3.254   1.810  0.0908  0.0816  0.4081
    9GLU     CB  487   3.165   3.384   1.754 -0.0619 -0.1157  0.1053
    9GLU     CG  488   3.186   3.490   1.862  0.0156  0.2546 -0.2680
    9GLU     CD  489   3.152   3.633   1.822  0.1151  0.3926  0.1366
    9GLU    OE1  490   3.228   3.703   1.751  0.4611 -0.1788 -0.0603
    9GLU    OE2  491   3.057   3.677   1.891 -0.0776 -0.0095  0.1266
    9GLU      C  492   3.217   3.147   1.701 -0.1836  0.4881  0.0205
    9GLU      O  493   3.116   3.080   1.677  0.2532 -0.3790  0.5407
   10GLU      N  494   3.317   3.153   1.614  0.0766 -0.2431  0.2587
   10GLU      H  495   3.393   3.216   1.629 -0.8615  0.9886 -0.0125
   10GLU     CA  496   3.331   3.069   1.494 -0.1056  0.1095 -0.0111
   10GLU     CB  497   3.356   3.151   1.367  0.1563  0.0681  0.0126
   10GLU     CG  498   3.218   3.152   1.301  0.5620  0.0903 -0.8564
   10GLU     CD  499   3.190   3.272   1.211  0.4222  0.1705 -0.7076
   10GLU    OE1  500   3.095   3.260   1.129 -0.4806  0.1910  0.3157
   10GLU    OE2  501   3.255   3.378   1.222  0.2555  0.2196 -0.1821
   10GLU      C  502   3.463   2.991   1.494 -0.1104  0.0971 -0.7412
   10GLU     O1  503   3.567   3.057   1.512 -0.4146  0.5248 -0.5354
   10GLU     O2  504   3.460   2.874   1.450  0.2927 -0.0910 -0.2759
    1ACE     CA  505   5.728   5.028   5.424  0.0204  0.4576 -0.1505
    1ACE      C  506   5.661   5.062   5.290 -0.2005  0.4050 -0.0543
    1ACE      O  507   5.728   5.080   5.188 -0.2322  0.0257 -0.1453
    2VAL      N  508   5.521   5.037   5.297 -0.0191 -0.7399 -0.2164
    2VAL      H  509   5.477   4.976   5.363  0.9586  0.1119  1.2784
    2VAL     CA  510   5.434   5.099   5.196  0.2827 -0.1661 -0.1294
    2VAL     CB  511   5.339   4.994   5.137 -0.1501  0.1708 -0.0366
    2VAL    CG1  512   5.413   4.904   5.039  0.8499 -0.0503  0.8988
    2VAL    CG2  513   5.261   4.913   5.241 -0.1776  0.0086 -0.1843
    2VAL      C  514   5.359   5.218   5.257  0.4127 -0.0545 -0.1860
    2VAL      O  515   5.358   5.235   5.379 -0.4571  0.4444 -0.2566
    3VAL      N  516   5.332   5.320   5.176 -0.1577 -0.0916 -0.0492
    3VAL      H  517   5.329   5.304   5.077  0.3055 -0.6274  0.0195
    3VAL     CA  518   5.282   5.449   5.226 -0.3140 -0.0703 -0.2591
    3VAL     CB  519   5.350   5.574   5.168  0.3675 -0.0976  0.4528
    3VAL    CG1  520   5.316   5.699   5.249  0.3035  0.1360  0.0661
    3VAL    CG2  521   5.502   5.561   5.164  0.3629 -0.0623  0.0967
    3VAL      C  522   5.132   5.453   5.198 -0.3653  0.0967  0.0432
    3VAL      O  523   5.082   5.495   5.094  0.0968  0.1882 -0.1457
    4VAL      N  524   5.064   5.431   5.310 -0.0656 -0.4409  0.1192
    4VAL      H  525   5.117   5.398   5.389  0.4253  0.0645  0.0048
    4VAL     CA  526   4.918   5.417   5.318 -0.1126 -0.2697 -0.4593
    4VAL     CB  527   4.892   5.314   5.428  0.2989  0.7350  0.5927
    4VAL    CG1  528   4.747   5.301   5.473  0.0497 -0.4908 -0.4967
    4VAL    CG2  529   4.956   5.180   5.390  0.1081  0.6273  0.6505
    4VAL      C  530   4.855   5.555   5.339  0.1618 -0.2678  0.3442
    4VAL      O  531   4.872   5.621   5.442 -0.1699 -0.1011  0.2928
    5THR      N  532   4.822   5.610   5.223  0.3522  0.2084  0.5117
    5THR      H  533   4.852   5.568   5.137  1.2069  0.7915  0.5179
    5THR     CA  534   4.748   5.736   5.212  0.2301  0.0614 -0.5020
    5THR     CB  535   4.790   5.826   5.096  0.3980  0.5094 -0.0991
    5THR    OG1  536   4.797   5.761   4.969 -0.2353  0.2343  0.0060
    5THR    HG1  537   4.740   5.816   4.907 -0.5060 -0.5420 -0.4563
    5THR    CG2  538   4.910   5.912   5.138  0.9179 -0.2750  0.0439
    5THR      C  539   4.596   5.731   5.219  0.2723 -0.1913  0.3946
    5THR      O  540   4.529   5.731   5.115  0.3669 -0.4668  0.3335
    6LEU      N  541   4.549   5.722   5.343  0.4783 -0.0506  0.4833
    6LEU      H  542   4.589   5.759   5.427 -2.1318  0.5168  1.5913
    6LEU     CA  543   4.404   5.708   5.364  0.3031  0.3005 -0.4529
    6LEU     CB  544   4.394   5.593   5.465 -0.2548  0.5997 -0.1625
    6LEU     CG  545   4.256   5.532   5.488  0.0052  0.1037  0.0913
    6LEU    CD1  546   4.205   5.480   5.353  0.3144 -0.4006  0.1651
    6LEU    CD2  547   4.293   5.412   5.575  0.1267  0.1183  0.0607
    6LEU      C  548   4.311   5.826   5.392  0.1957  0.2485 -0.5862
    6LEU      O  549   4.195   5.834   5.351 -0.1230 -0.2017  0.1913
    7LEU      N  550   4.361   5.924   5.466 -0.6393 -0.1971  0.6238
    7LEU      H  551   4.452   5.923   5.509 -0.0127 -0.5055 -0.6490
    7LEU     CA  552   4.286   6.042   5.512 -0.2663  0.1055  0.4660
    7LEU     CB  553   4.330   6.095   5.648  0.2330  0.2153  0.2662
    7LEU     CG  554   4.268   6.222   5.707 -0.5604 -0.2232  0.3916
    7LEU    CD1  555   4.117   6.204   5.728 -0.6329  0.0814  0.1280
    7LEU    CD2  556   4.330   6.254   5.843  0.8129  0.2148 -0.3184
    7LEU      C  557   4.305   6.158   5.414 -0.3357 -0.2570  0.0184
    7LEU      O  558   4.414   6.212   5.392 -0.4826 -0.1427 -0.4318
    8LEU      N  559   4.204   6.170   5.329 -0.3877  0.2230  0.1450
    8LEU      H  560   4.157   6.085   5.305  0.3054 -0.4714  1.2168
    8LEU     CA  561   4.188   6.284   5.237  0.7599  0.1851 -0.1117
    8LEU     CB  562   4.084   6.235   5.135  0.0579  0.2897  0.5453
    8LEU     CG  563   4.154   6.194   5.005 -0.2530  0.4403  0.3309
    8LEU    CD1  564   4.215   6.054   5.015 -0.2888  0.4016  0.0265
    8LEU    CD2  565   4.070   6.186   4.878 -0.1100 -0.4054  0.2851
    8LEU      C  566   4.140   6.412   5.304 -0.4459 -0.1656 -0.2798
    8LEU      O  567   4.020   6.430   5.325 -0.3977 -0.2427  0.0766
    9GLU      N  568   4.228   6.506   5.339 -0.3631 -0.5782  0.6600
    9GLU      H  569   4.325   6.493   5.318  0.0314 -0.2918  2.2087
    9GLU     CA  570   4.195   6.632   5.407 -0.0976 -0.2627  0.2140
    9GLU     CB  571   4.327   6.664   5.478  0.1415 -0.2644 -0.2316
    9GLU     CG  572   4.332   6.592   5.613  0.0755 -0.4342 -0.3192
    9GLU     CD  573   4.445   6.635   5.707 -0.2896 -0.0330 -0.0581
    9GLU    OE1  574   4.453   6.591   5.823  0.5863  0.3334  0.0295
    9GLU    OE2  575   4.544   6.692   5.657 -0.5233  0.2152 -0.2430
    9GLU      C  576   4.151   6.746   5.315 -0.5096 -0.2597  0.4114
    9GLU      O  577   4.135   6.723   5.196  0.2086  0.4326  0.1715
   10GLU      N  578   4.094   6.851   5.374  0.5963  0.4289  0.2904
   10GLU      H  579   4.079   6.869   5.471 -1.2046  2.2658 -0.2502
   10GLU     CA  580   4.030   6.956   5.293  0.1272  0.1212  0.2510
   10GLU     CB  581   3.878   6.959   5.308  0.0248  0.4587 -0.8207
   10GLU     CG  582   3.817   6.849   5.221 -0.6205  0.3679 -0.2591
   10GLU     CD  583   3.670   6.820   5.254 -0.4006 -0.0231  0.3837
   10GLU    OE1  584   3.645   6.721   5.326  0.0341 -0.5057 -0.1195
   10GLU    OE2  585   3.581   6.884   5.194 -0.3276 -0.2706  0.0058
   10GLU      C  586   4.082   7.097   5.325  0.1732  0.2144 -0.2271
   10GLU     O1  587   4.036   7.188   5.254  0.1299  0.7619  0.4967
   10GLU     O2  588   4.145   7.117   5.431  0.7198  0.0466 -0.5130
    1ACE     CA  589   5.577   3.588   5.910  0.1682 -0.2773  0.2235
    1ACE      C  590   5.463   3.607   5.810  0.1180 -0.0725  0.3191
    1ACE      O  591   5.350   3.565   5.835  0.1173 -0.1528  0.1820
    2VAL      N  592   5.499   3.692   5.701 -0.1657  0.0739  0.3367
    2VAL      H  593   5.592   3.709   5.669  0.1258 -0.7369  0.7055
    2VAL     CA  594   5.407   3.746   5.601 -0.1449 -0.0626  0.2439
    2VAL     CB  595   5.461   3.867   5.524  0.2107 -0.3987 -0.0396
    2VAL    CG1  596   5.354   3.933   5.437  0.5708  0.1190 -0.0975
    2VAL    CG2  597   5.512   3.968   5.627 -0.0244  0.0446 -0.3558
    2VAL      C  598   5.376   3.635   5.500  0.2163  0.3149 -0.2885
    2VAL      O  599   5.457   3.579   5.426 -0.0676 -1.0413  0.3990
    3VAL      N  600   5.248   3.600   5.503  0.2712  0.1545  0.2543
    3VAL      H  601   5.188   3.635   5.575  0.9573  0.9203  0.4680
    3VAL     CA  602   5.192   3.491   5.421 -0.2664  0.3449  0.3597
    3VAL     CB  603   5.088   3.411   5.499 -0.1872  0.1573  0.2751
    3VAL    CG1  604   4.993   3.330   5.410  0.2442  0.5835 -0.5842
    3VAL    CG2  605   5.152   3.323   5.606 -0.7748  0.0474  0.5437
    3VAL      C  606   5.136   3.541   5.288  0.2923  0.1720  0.0563
    3VAL      O  607   5.024   3.591   5.282  0.3631  0.2832 -0.3604
    4VAL      N  608   5.221   3.518   5.188  0.1632 -0.1246  0.0143
    4VAL      H  609   5.318   3.515   5.213  0.0496 -0.8003  0.3836
    4VAL     CA  610   5.183   3.538   5.048  0.1364 -0.0967  0.0259
    4VAL     CB  611   5.300   3.532   4.949  0.2861 -0.6901  0.2392
    4VAL    CG1  612   5.257   3.537   4.803 -0.0824  0.4825  0.3784
    4VAL    CG2  613   5.387   3.652   4.988 -0.2497 -0.2786  0.1732
    4VAL      C  614   5.070   3.443   5.008  0.3072  0.0034 -0.7066
    4VAL      O  615   5.074   3.321   5.023  0.0480  0.0352 -0.3971
    5THR      N  616   4.962   3.495   4.951  0.0013  0.1585  0.0144
    5THR      H  617   4.948   3.591   4.973  2.8101  0.2991  1.5822
    5THR     CA  618   4.852   3.419   4.890 -0.1055  0.3226  0.0016
    5THR     CB  619   4.714   3.432   4.955 -0.1208  0.1448  0.0044
    5THR    OG1  620   4.671   3.567   4.970 -0.5173 -0.0203  0.4010
    5THR    HG1  621   4.597   3.575   5.036  1.1362  1.2143  2.2416
    5THR    CG2  622   4.721   3.355   5.087  0.2788 -0.2209 -0.2272
    5THR      C  623   4.831   3.476   4.750 -0.6888  0.1752  0.0248
    5THR      O  624   4.835   3.597   4.728  0.0646  0.0634 -0.5034
    6LEU      N  625   4.799   3.384   4.659 -0.2417  0.0678 -0.0285
    6LEU      H  626   4.803   3.289   4.688 -0.4038  0.1014  0.1078
    6LEU     CA  627   4.765   3.418   4.520 -0.4853 -0.4445 -0.0981
    6LEU     CB  628   4.881   3.380   4.427  0.0612 -0.2580  0.4996
    6LEU     CG  629   5.014   3.454   4.442 -0.1988  0.3238 -0.0063
    6LEU    CD1  630   5.121   3.352   4.402 -0.4810  0.0949 -0.1762
    6LEU    CD2  631   5.019   3.591   4.375  0.5998  0.2735 -0.0645
    6LEU      C  632   4.629   3.362   4.478 -0.5075 -0.2813 -0.2464
    6LEU      O  633   4.626   3.242   4.453 -0.5288 -0.2928 -0.1880
    7LEU      N  634   4.525   3.445   4.478 -0.4815 -0.2479  0.3566
    7LEU      H  635   4.535   3.529   4.531 -0.3410 -0.1820  0.2253
    7LEU     CA  636   4.393   3.434   4.414 -0.3670  0.0683  0.0608
    7LEU     CB  637   4.421   3.441   4.264  0.7200 -0.7323  0.2111
    7LEU     CG  638   4.305   3.418   4.167  0.4201  0.2518  0.3344
    7LEU    CD1  639   4.195   3.524   4.175  0.1536  0.0579 -0.6008
    7LEU    CD2  640   4.373   3.415   4.030  0.0224  0.2704  0.1337
    7LEU      C  641   4.309   3.315   4.461  0.0742 -0.2898 -0.0525
    7LEU      O  642   4.187   3.324   4.463  0.1069  0.3136 -0.6424
    8LEU      N  643   4.370   3.201   4.496  0.0133 -0.2975  0.0308
    8LEU      H  644   4.468   3.185   4.482  0.3439 -0.7193  2.4374
    8LEU     CA  645   4.302   3.079   4.541  0.1863 -0.6096 -0.5436
    8LEU     CB  646   4.354   2.956   4.465 -0.0280 -0.5939 -0.7177
    8LEU     CG  647   4.341   2.969   4.313  0.3698  0.8638 -0.6424
    8LEU    CD1  648   4.418   2.853   4.250  0.1771  0.3137  0.1144
    8LEU    CD2  649   4.197   2.974   4.263  0.1322  0.3106 -0.0289
    8LEU      C  650   4.333   3.067   4.690  0.0001 -0.2741 -0.4762
    8LEU      O  651   4.448   3.073   4.733  0.0433  0.6589 -0.7201
    9GLU      N  652   4.225   3.058   4.768  0.7784  0.0812  0.6666
    9GLU      H  653   4.136   3.051   4.724  0.4723  2.3015  0.8203
    9GLU     CA  654   4.230   3.048   4.915  0.3995  0.2326  0.6908
    9GLU     CB  655   4.156   3.168   4.976  0.1815  0.5124 -0.1056
    9GLU     CG  656   4.205   3.305   4.931 -0.2459  0.4986 -0.6223
    9GLU     CD  657   4.144   3.419   5.013  0.1748 -0.0535  0.4686
    9GLU    OE1  658   4.211   3.459   5.111  0.2854 -0.0834  0.4054
    9GLU    OE2  659   4.028   3.463   4.998 -0.1240 -0.8433  0.4051
    9GLU      C  660   4.179   2.927   4.992 -0.0369 -0.1049 -0.1119
    9GLU      O  661   4.064   2.885   4.980  0.0482 -0.5577  0.5664
   10GLU      N  662   4.251   2.892   5.099  0.1409 -0.2892 -0.2923
   10GLU      H  663   4.303   2.957   5.153 -1.1231 -0.3193  1.0011
   10GLU     CA  664   4.226   2.773   5.181 -0.5039  0.4027  0.5261
   10GLU     CB  665   4.337   2.668   5.184 -0.6626  0.2130 -0.2162
   10GLU     CG  666   4.336   2.605   5.044  0.0173  0.2456 -0.2387
   10GLU     CD  667   4.438   2.492   5.029 -0.2397 -0.0415  0.1434
   10GLU    OE1  668   4.406   2.374   5.051 -0.5397 -0.0653 -0.4165
   10GLU    OE2  669   4.554   2.529   4.999 -0.3010 -0.0531 -0.1029
   10GLU      C  670   4.182   2.807   5.324 -0.0197  0.2336  0.7192
   10GLU     O1  671   4.085   2.744   5.372 -0.7323  0.6031 -0.1946
   10GLU     O2  672   4.259   2.878   5.392  0.3461  0.1134  0.4308
    1ACE     CA  673   3.209   1.589   2.310  0.1769 -0.0906  0.5992
    1ACE      C  674   3.063   1.592   2.266  0.1427 -0.1348  0.7092
    1ACE      O  675   3.030   1.688   2.196  0.5898 -0.8012 -0.4389
    2VAL      N  676   2.986   1.475   2.296 -0.0198 -0.0611  0.5796
    2VAL      H  677   3.009   1.406   2.363 -1.9865  0.1318  1.5115
    2VAL     CA  678   2.846   1.460   2.252  0.1405  0.4619 -0.1346
    2VAL     CB  679   2.831   1.325   2.181 -0.2150  0.1900  0.4524
    2VAL    CG1  680   2.688   1.287   2.144 -0.0474  0.4059 -0.4278
    2VAL    CG2  681   2.924   1.311   2.061  0.1359 -0.2611  0.7735
    2VAL      C  682   2.745   1.488   2.364 -0.1445 -0.5993 -0.1182
    2VAL      O  683   2.718   1.400   2.446 -0.1983 -0.3783  0.1009
    3VAL      N  684   2.729   1.618   2.387 -0.2492 -0.6629  0.1681
    3VAL      H  685   2.763   1.684   2.320 -2.5334  0.3070 -0.1204
    3VAL     CA  686   2.631   1.679   2.478  0.2376  0.9252 -0.3455
    3VAL     CB  687   2.703   1.774   2.574  0.6126  0.0967  0.2075
    3VAL    CG1  688   2.609   1.830   2.681  0.3135  0.0388 -0.0244
    3VAL    CG2  689   2.807   1.695   2.654  0.4053 -0.5491 -0.1614
    3VAL      C  690   2.510   1.745   2.414  0.1734  0.3231 -0.8504
    3VAL      O  691   2.530   1.841   2.339 -0.1336  0.6853 -0.4722
    4VAL      N  692   2.396   1.677   2.421  0.4453 -0.1282 -0.7729
    4VAL      H  693   2.399   1.584   2.458 -0.6957 -0.5084 -1.5596
    4VAL     CA  694   2.257   1.708   2.383  0.3007  0.3251  0.1006
    4VAL     CB  695   2.178   1.804   2.472 -0.3158 -0.0114 -0.0806
    4VAL    CG1  696   2.167   1.766   2.619  1.0582  0.0355  0.0452
    4VAL    CG2  697   2.241   1.943   2.464 -0.3372  0.0163  0.2429
    4VAL      C  698   2.230   1.723   2.233  0.1832 -0.3184  0.0542
    4VAL      O  699   2.305   1.792   2.164 -0.0705 -0.2198 -0.1239
    5THR      N  700   2.120   1.660   2.193 -0.3603  0.3181  0.5162
    5THR      H  701   2.067   1.610   2.262  0.4750  0.0656  0.9954
    5THR     CA  702   2.069   1.663   2.055  0.3641 -0.2133  0.2288
    5THR     CB  703   2.030   1.527   1.997  0.0668 -0.0125 -0.0386
    5THR    OG1  704   1.924   1.451   2.056 -0.0941  0.1666 -0.0924
    5THR    HG1  705   1.914   1.474   2.152 -0.7918 -0.5505  0.0203
    5THR    CG2  706   2.149   1.447   1.944 -0.0322 -0.1978  0.0196
    5THR      C  707   1.967   1.769   2.012 -0.1833 -0.7851  0.1092
    5THR      O  708   1.991   1.839   1.914  0.3136 -0.5613  0.3845
    6LEU      N  709   1.866   1.789   2.095 -0.2227 -0.6743  0.0339
    6LEU      H  710   1.856   1.725   2.171  0.3084  1.4497  2.0278
    6LEU     CA  711   1.746   1.867   2.059  0.4233  0.2108 -0.2184
    6LEU     CB  712   1.643   1.767   2.006  0.7667  0.0630 -0.6160
    6LEU     CG  713   1.511   1.815   1.946  0.3214  0.2581  0.4891
    6LEU    CD1  714   1.538   1.875   1.808 -0.3534 -0.3025  0.1043
    6LEU    CD2  715   1.414   1.697   1.940 -0.3513  0.8425 -0.4894
    6LEU      C  716   1.687   1.953   2.171 -0.0658 -0.1847 -0.1700
    6LEU      O  717   1.633   2.059   2.139  0.2566  0.4843  1.4075
    7LEU      N  718   1.691   1.902   2.293 -0.0421 -0.4101 -0.2649
    7LEU      H  719   1.730   1.813   2.319  0.7221  0.2659  1.0017
    7LEU     CA  720   1.654   1.977   2.414  0.5972 -0.4043 -0.0687
    7LEU     CB  721   1.510   1.939   2.451  0.2203 -0.0668 -1.1604
    7LEU     CG  722   1.487   1.798   2.503 -0.4404  0.3750 -0.2278
    7LEU    CD1  723   1.448   1.777   2.650  0.5976 -0.0713 -0.0071
    7LEU    CD2  724   1.392   1.727   2.406 -0.2938  0.3421 -0.3475
    7LEU      C  725   1.753   1.962   2.530  0.1833 -0.1127  0.3281
    7LEU      O  726   1.838   1.873   2.529  0.5096  0.1977  0.1818
    8LEU      N  727   1.749   2.055   2.624 -0.5006  0.5102 -0.2956
    8LEU      H  728   1.665   2.098   2.656 -0.5910 -0.2290  0.5052
    8LEU     CA  729   1.860   2.066   2.721 -0.2255  0.0405 -0.5553
    8LEU     CB  730   1.892   2.208   2.767 -0.6679  0.0003 -0.1151
    8LEU     CG  731   1.944   2.300   2.656  0.2011 -0.3845 -0.0326
    8LEU    CD1  732   1.972   2.435   2.721 -0.2245 -0.2581 -0.1070
    8LEU    CD2  733   2.071   2.255   2.583 -0.0418 -0.3643 -0.4694
    8LEU      C  734   1.863   1.967   2.838 -0.1572  0.1833 -0.4360
    8LEU      O  735   1.970   1.925   2.882 -0.2941  0.5817  0.2891
    9GLU      N  736   1.746   1.914   2.874  0.0680  0.3714  0.6065
    9GLU      H  737   1.661   1.949   2.833 -1.2469 -1.2832  1.8112
    9GLU     CA  738   1.737   1.798   2.963 -0.1091  0.0378  0.1622
    9GLU     CB  739   1.646   1.835   3.081 -0.0080  0.3858  0.1318
    9GLU     CG  740   1.627   1.716   3.175  0.4345  0.1692 -0.0490
    9GLU     CD  741   1.520   1.745   3.281 -0.0238 -0.3984 -0.3539
    9GLU    OE1  742   1.396   1.730   3.276 -0.0448 -0.2815 -0.2008
    9GLU    OE2  743   1.563   1.811   3.378 -1.0069  0.1967 -0.3055
    9GLU      C  744   1.704   1.673   2.882 -0.1000  0.1585 -0.0276
    9GLU      O  745   1.588   1.632   2.870  0.1786 -0.6334 -0.0370
   10GLU      N  746   1.806   1.612   2.824 -0.1038 -0.0005  0.1323
   10GLU      H  747   1.894   1.658   2.814  0.7760 -1.7067 -0.5405
   10GLU     CA  748   1.813   1.483   2.753  0.5784 -0.0984  0.3708
   10GLU     CB  749   1.904   1.502   2.630  0.6286  0.9577  0.5583
   10GLU     CG  750   1.816   1.550   2.514  0.2903 -0.0078  0.4043
   10GLU     CD  751   1.867   1.556   2.370 -0.1817 -0.0050  0.2350
   10GLU    OE1  752   1.795   1.616   2.288 -0.3104 -0.6546 -0.1334
   10GLU    OE2  753   1.952   1.474   2.330 -0.5549 -0.0039 -0.5815
   10GLU      C  754   1.869   1.364   2.830  0.2138 -0.2550  0.3936
   10GLU     O1  755   1.849   1.247   2.791 -0.3175 -0.1873  0.4632
   10GLU     O2  756   1.936   1.377   2.934 -0.4040 -0.5189  0.8319
    1ACE     CA  757   4.579   2.804   4.783  0.3423  0.3139  0.0256
    1ACE      C  758   4.561   2.719   4.657 -0.0276  0.3541  0.0481
    1ACE      O  759   4.612   2.752   4.550 -0.3136  0.6150 -0.0076
    2VAL      N  760   4.509   2.594   4.703  0.6360 -0.0652 -0.3126
    2VAL      H  761   4.521   2.569   4.799  1.5625 -1.2625 -0.7081
    2VAL     CA  762   4.470   2.487   4.610 -0.1088 -0.2847  0.2438
    2VAL     CB  763   4.332   2.509   4.547 -0.0135  0.2378  0.2179
    2VAL    CG1  764   4.294   2.382   4.471  0.3558 -0.0547  0.5168
    2VAL    CG2  765   4.218   2.543   4.643  0.1705 -0.1385  0.5723
    2VAL      C  766   4.579   2.453   4.508 -0.1696  0.0701  0.0600
    2VAL      O  767   4.649   2.354   4.527 -0.5155 -0.2846 -0.4621
    3VAL      N  768   4.585   2.521   4.394  0.3440 -0.1864 -0.0659
    3VAL      H  769   4.521   2.595   4.373  0.2387 -0.0430  0.7383
    3VAL     CA  770   4.691   2.505   4.293  0.1209  0.0080 -0.3325
    3VAL     CB  771   4.645   2.546   4.153 -0.4232 -0.2592 -0.2314
    3VAL    CG1  772   4.745   2.517   4.041 -0.1793 -0.2851 -0.0069
    3VAL    CG2  773   4.523   2.457   4.124 -0.3406 -0.5055  0.1590
    3VAL      C  774   4.823   2.577   4.325 -0.0369  0.1694 -0.0418
    3VAL      O  775   4.900   2.505   4.388 -0.5288 -0.0987  0.2625
    4VAL      N  776   4.821   2.709   4.336 -0.1461  0.1625  0.0280
    4VAL      H  777   4.730   2.751   4.346 -0.8126 -1.1631 -0.2959
    4VAL     CA  778   4.940   2.779   4.385 -0.1035  0.2634 -0.2142
    4VAL     CB  779   4.952   2.917   4.321 -0.5600  0.1172 -0.6145
    4VAL    CG1  780   5.031   2.915   4.190  0.1500  0.1263 -0.1950
    4VAL    CG2  781   4.818   2.991   4.312 -0.3067  0.6310 -0.1968
    4VAL      C  782   4.954   2.778   4.538 -0.0490  0.0889 -0.2189
    4VAL      O  783   4.928   2.870   4.616 -0.2424 -0.0109 -0.1666
    5THR      N  784   5.025   2.675   4.582 -0.9523 -0.4040  0.1094
    5THR      H  785   5.049   2.594   4.528  3.1643  0.9587 -0.5036
    5THR     CA  786   5.052   2.642   4.723  0.1796  0.2521  0.0618
    5THR     CB  787   5.021   2.494   4.750  0.0253  0.2759  0.0147
    5THR    OG1  788   5.078   2.417   4.643 -0.3905  0.0875 -0.0740
    5THR    HG1  789   5.016   2.343   4.618 -0.9957  0.6230 -0.1832
    5THR    CG2  790   4.873   2.479   4.783 -0.1154  0.6396 -0.4305
    5THR      C  791   5.194   2.687   4.759  0.1239  0.7125 -0.2841
    5THR      O  792   5.291   2.623   4.719 -0.1914  0.1827 -0.2197
    6LEU      N  793   5.197   2.812   4.805 -0.4244  0.3766  0.7001
    6LEU      H  794   5.117   2.871   4.794 -0.1566  0.2591 -3.0757
    6LEU     CA  795   5.319   2.876   4.856  0.2685 -0.2671 -0.1172
    6LEU     CB  796   5.307   3.029   4.858 -0.0096 -0.2810 -0.4882
    6LEU     CG  797   5.288   3.083   4.716 -0.0524  0.4797 -0.1982
    6LEU    CD1  798   5.184   3.194   4.700  0.0215  0.5156 -0.4320
    6LEU    CD2  799   5.423   3.124   4.658  0.1616  0.1063  0.0337
    6LEU      C  800   5.372   2.831   4.992 -0.1183 -0.1266  0.0843
    6LEU      O  801   5.492   2.845   5.015 -0.0690 -0.6336  0.1607
    7LEU      N  802   5.290   2.772   5.078 -0.2402  0.5339  0.4244
    7LEU      H  803   5.192   2.758   5.064 -0.6550  0.8974  2.6546
    7LEU     CA  804   5.341   2.733   5.210  0.0864 -0.1614  0.0982
    7LEU     CB  805   5.270   2.818   5.316  0.8143  0.7346 -0.1214
    7LEU     CG  806   5.287   2.970   5.322 -0.0855  0.8434 -0.2571
    7LEU    CD1  807   5.184   3.029   5.419 -0.7326 -0.5688 -0.0654
    7LEU    CD2  808   5.429   3.013   5.357  0.0708 -0.1679  0.3799
    7LEU      C  809   5.316   2.584   5.236  0.1880 -0.1623  0.1923
    7LEU      O  810   5.214   2.541   5.290 -0.3786  0.2306 -0.5491
    8LEU      N  811   5.413   2.498   5.206  0.3984 -0.0996  0.6789
    8LEU      H  812   5.509   2.527   5.201  0.8840 -1.8174 -0.7689
    8LEU     CA  813   5.402   2.352   5.201  0.3543 -0.0769 -0.0310
    8LEU     CB  814   5.502   2.296   5.100  0.5672 -0.5517  0.4374
    8LEU     CG  815   5.461   2.307   4.953  0.0888  0.6171  0.6512
    8LEU    CD1  816   5.574   2.247   4.869 -0.5156 -0.4324  0.5632
    8LEU    CD2  817   5.331   2.238   4.911  0.8046 -0.0070 -0.5930
    8LEU      C  818   5.440   2.299   5.339  1.1274 -0.3462 -0.3414
    8LEU      O  819   5.554   2.305   5.386  1.0777 -0.7985 -0.1526
    9GLU      N  820   5.349   2.216   5.390  0.6155 -0.0471 -0.7640
    9GLU      H  821   5.253   2.225   5.366  0.2020  2.6415  1.4541
    9GLU     CA  822   5.373   2.129   5.506 -0.1236 -0.2547 -0.7608
    9GLU     CB  823   5.259   2.142   5.608  0.8131 -0.0757  0.2862
    9GLU     CG  824   5.228   2.287   5.647 -0.5872 -0.2930  0.0322
    9GLU     CD  825   5.107   2.305   5.738 -0.4086 -0.1316  0.2394
    9GLU    OE1  826   5.129   2.338   5.856  0.5465 -0.0552  0.0455
    9GLU    OE2  827   4.993   2.288   5.690 -0.3947  0.3619  0.0166
    9GLU      C  828   5.393   1.984   5.463  0.2963 -0.2857 -0.4750
    9GLU      O  829   5.305   1.929   5.397 -0.0393 -0.9181  0.4849
   10GLU      N  830   5.517   1.940   5.478  0.3051 -0.0533  0.1331
   10GLU      H  831   5.587   1.997   5.520  0.6740 -0.0440 -0.4875
   10GLU     CA  832   5.553   1.803   5.436 -0.3857 -0.1463 -0.1701
   10GLU     CB  833   5.658   1.789   5.326  0.0007 -0.0446  0.1819
   10GLU     CG  834   5.600   1.849   5.197 -0.0473 -0.0656  0.1935
   10GLU     CD  835   5.696   1.834   5.080  0.1676 -0.6470  0.4366
   10GLU    OE1  836   5.764   1.730   5.064 -0.0066 -0.5875 -0.8638
   10GLU    OE2  837   5.685   1.932   5.003  0.3524 -0.7366  0.2932
   10GLU      C  838   5.607   1.730   5.559 -0.3272  0.1020 -0.0468
   10GLU     O1  839   5.675   1.778   5.653 -0.5852  0.1238  0.1307
   10GLU     O2  840   5.580   1.608   5.566  0.1221  0.0187  0.3047
    1ACE     CA  841   4.589   4.875   3.686  0.1417  0.5724  0.1349
    1ACE      C  842   4.706   4.824   3.603 -0.1155  0.2382 -0.0233
    1ACE      O  843   4.752   4.893   3.512  0.1539 -0.1177 -0.1584
    2VAL      N  844   4.761   4.695   3.630 -0.0781  0.1498 -0.5107
    2VAL      H  845   4.726   4.643   3.708 -0.9532  0.7359 -0.4970
    2VAL     CA  846   4.847   4.622   3.536  0.3742 -0.5119  0.3948
    2VAL     CB  847   4.986   4.607   3.599  0.3559 -0.3476  0.4761
    2VAL    CG1  848   5.087   4.546   3.501 -0.4133 -0.3454 -0.3334
    2VAL    CG2  849   5.045   4.742   3.637 -0.0848  0.1175 -0.4415
    2VAL      C  850   4.796   4.481   3.507 -0.5939 -0.1076  0.0932
    2VAL      O  851   4.785   4.451   3.388  0.7463 -0.2489 -0.0163
    3VAL      N  852   4.750   4.409   3.609 -0.2027  0.2105  0.4980
    3VAL      H  853   4.774   4.431   3.704 -1.5929  2.4619  0.3835
    3VAL     CA  854   4.680   4.281   3.592  0.3777 -0.0517  0.0263
    3VAL     CB  855   4.728   4.177   3.693 -0.1428 -0.0187  0.3120
    3VAL    CG1  856   4.668   4.197   3.832  0.3090  0.1564  0.4833
    3VAL    CG2  857   4.674   4.038   3.659 -0.3863  0.2385 -0.3800
    3VAL      C  858   4.527   4.280   3.579  0.3513 -0.1551  0.3455
    3VAL      O  859   4.478   4.237   3.475  0.0098 -0.1459  0.5011
    4VAL      N  860   4.469   4.378   3.648  0.2117  0.4529 -0.6172
    4VAL      H  861   4.522   4.450   3.693 -0.7504  0.8649 -0.1190
    4VAL     CA  862   4.323   4.389   3.655  0.2117 -0.0744  0.4535
    4VAL     CB  863   4.271   4.329   3.786 -0.3410 -0.0164  0.2629
    4VAL    CG1  864   4.286   4.177   3.781 -0.4750 -0.0145 -0.3232
    4VAL    CG2  865   4.338   4.384   3.912 -0.3674 -0.1971  0.3563
    4VAL      C  866   4.287   4.538   3.642  0.7521 -0.0195 -0.5360
    4VAL      O  867   4.351   4.626   3.699 -0.1903  0.4337 -0.1362
    5THR      N  868   4.172   4.558   3.579  0.4109 -0.1258  0.0386
    5THR      H  869   4.131   4.478   3.534  0.5046 -0.5490  0.6976
    5THR     CA  870   4.108   4.688   3.555  0.3739 -0.0499  0.5446
    5THR     CB  871   4.120   4.725   3.407 -0.5919  0.0341  0.4801
    5THR    OG1  872   4.087   4.863   3.395 -0.1330  0.1131  0.1057
    5THR    HG1  873   4.172   4.916   3.390  0.3594 -0.7805 -3.4906
    5THR    CG2  874   4.048   4.643   3.299  0.1399 -0.0524  0.0523
    5THR      C  875   3.962   4.682   3.601  0.1026  0.1602 -0.2719
    5THR      O  876   3.877   4.606   3.555  0.0604 -0.4552  0.7998
    6LEU      N  877   3.943   4.755   3.710 -0.8085 -0.1201 -0.2332
    6LEU      H  878   4.013   4.809   3.758 -1.2677 -0.3871  0.7618
    6LEU     CA  879   3.810   4.772   3.770 -0.7399 -0.0008 -0.1152
    6LEU     CB  880   3.793   4.701   3.905 -0.4943  0.0323 -0.0648
    6LEU     CG  881   3.790   4.549   3.888 -0.3730  0.0434 -0.1814
    6LEU    CD1  882   3.788   4.475   4.022 -0.6011  0.1329 -0.1351
    6LEU    CD2  883   3.672   4.496   3.807 -0.4724  0.2445 -0.1696
    6LEU      C  884   3.776   4.919   3.794  0.0320  0.2294 -0.4072
    6LEU      O  885   3.845   4.981   3.874 -0.0457 -0.2552  0.0376
    7LEU      N  886   3.647   4.939   3.770 -0.0079  0.3152 -0.1210
    7LEU      H  887   3.600   4.862   3.727  1.9981 -1.0010 -0.0917
    7LEU     CA  888   3.575   5.065   3.794 -0.1902  0.1437  0.2417
    7LEU     CB  889   3.545   5.098   3.940 -0.1860 -0.1933  0.3202
    7LEU     CG  890   3.447   4.990   3.986  0.4529 -0.9779 -0.1278
    7LEU    CD1  891   3.413   5.001   4.135  0.2477 -0.5133 -0.2066
    7LEU    CD2  892   3.318   4.969   3.906  0.5606 -0.3950 -0.4588
    7LEU      C  893   3.630   5.179   3.709  0.3386 -0.5545 -0.3578
    7LEU      O  894   3.740   5.230   3.732  0.0466 -0.0063 -0.1677
    8LEU      N  895   3.561   5.231   3.608  0.4328  0.2834  0.0027
    8LEU      H  896   3.601   5.306   3.556  0.9898 -0.9527 -1.4263
    8LEU     CA  897   3.430   5.191   3.555  0.3914  0.2057  0.1616
    8LEU     CB  898   3.337   5.313   3.562 -0.1447 -0.1691 -0.3381
    8LEU     CG  899   3.190   5.286   3.529 -0.3912  0.9845 -0.2190
    8LEU    CD1  900   3.112   5.306   3.659 -1.0717 -0.1811 -0.4333
    8LEU    CD2  901   3.147   5.372   3.410 -0.1453  0.5695 -0.6116
    8LEU      C  902   3.455   5.137   3.414 -0.1173  0.0830  0.1135
    8LEU      O  903   3.438   5.017   3.392 -0.2031  0.0062  0.5918
    9GLU      N  904   3.468   5.225   3.315 -0.6330  0.1875  0.1396
    9GLU      H  905   3.446   5.323   3.315 -0.9245  0.1215 -0.0504
    9GLU     CA  906   3.499   5.174   3.181  0.1217  0.1406  0.3287
    9GLU     CB  907   3.383   5.208   3.087  0.3266  0.3952  0.1684
    9GLU     CG  908   3.385   5.092   2.988 -0.1582  0.6328 -0.1212
    9GLU     CD  909   3.289   5.116   2.871 -0.2544 -0.3060 -0.2463
    9GLU    OE1  910   3.316   5.070   2.758  0.0916 -0.7215  0.0049
    9GLU    OE2  911   3.177   5.158   2.909  0.0555 -0.0359  0.3839
    9GLU      C  912   3.629   5.232   3.125  0.3061  0.4535  1.0688
    9GLU      O  913   3.713   5.158   3.075 -0.5256  0.4396 -0.3775
   10GLU      N  914   3.644   5.364   3.129 -0.1984  0.5541  0.0369
   10GLU      H  915   3.585   5.421   3.187 -0.7162 -0.4036  0.4851
   10GLU     CA  916   3.759   5.437   3.074  0.0753  0.0818 -0.0163
   10GLU     CB  917   3.710   5.557   2.992  0.4681  0.0864 -0.2482
   10GLU     CG  918   3.628   5.504   2.874  0.2279 -0.3926  0.1279
   10GLU     CD  919   3.595   5.615   2.775 -0.0007 -0.4893  0.0950
   10GLU    OE1  920   3.553   5.725   2.818  0.4083 -0.2048 -0.2164
   10GLU    OE2  921   3.596   5.580   2.655  0.3581 -0.5311  0.1080
   10GLU      C  922   3.863   5.494   3.170  0.0353 -0.1956  0.1926
   10GLU     O1  923   3.985   5.493   3.142  0.2355  0.8518  0.9956
   10GLU     O2  924   3.825   5.572   3.259 -0.0457 -0.1770  0.1421
    1ACE     CA  925   5.985   5.175   6.351  0.5860  0.3997 -0.1528
    1ACE      C  926   5.988   5.087   6.226  0.1959 -0.1928  0.2510
    1ACE      O  927   5.882   5.031   6.201  0.3898 -0.4560  0.0132
    2VAL      N  928   6.118   5.036   6.193  0.3050  0.3013 -0.0951
    2VAL      H  929   6.196   5.058   6.251 -0.0777  2.8663 -0.4433
    2VAL     CA  930   6.138   4.944   6.079  0.4958 -0.0474  0.2161
    2VAL     CB  931   6.281   4.891   6.082  0.5535  0.0935  0.0093
    2VAL    CG1  932   6.381   5.007   6.075  0.6134 -0.0132 -0.9295
    2VAL    CG2  933   6.310   4.813   6.211  0.0679 -0.3880 -0.1680
    2VAL      C  934   6.039   4.832   6.048  0.5405 -0.0064 -0.0777
    2VAL      O  935   6.015   4.804   5.930 -0.2206 -0.0367  0.0744
    3VAL      N  936   5.983   4.768   6.150 -0.0295  0.0255 -0.3629
    3VAL      H  937   6.027   4.766   6.240 -1.6927  0.2541  0.5019
    3VAL     CA  938   5.867   4.678   6.145 -0.0366 -0.0043  0.2091
    3VAL     CB  939   5.920   4.539   6.180  0.4611  0.0191 -0.4274
    3VAL    CG1  940   5.961   4.521   6.326 -0.1479 -0.0403 -0.2601
    3VAL    CG2  941   5.810   4.440   6.142  0.2458 -0.1332  0.5612
    3VAL      C  942   5.743   4.729   6.219 -0.1320 -0.1165  0.1260
    3VAL      O  943   5.631   4.688   6.188  0.4547 -0.9068 -1.0125
    4VAL      N  944   5.755   4.807   6.326 -0.2576  0.4740 -0.2891
    4VAL      H  945   5.839   4.848   6.360  0.9567  1.1477 -3.6343
    4VAL     CA  946   5.633   4.850   6.396 -0.2760 -0.2455  0.1270
    4VAL     CB  947   5.647   4.849   6.548 -0.4564 -0.5605  0.1425
    4VAL    CG1  948   5.511   4.852   6.618 -0.8265  0.3851 -0.5950
    4VAL    CG2  949   5.731   4.730   6.595 -0.2393 -0.6033 -0.3520
    4VAL      C  950   5.562   4.966   6.325  0.2906  0.3750  0.5591
    4VAL      O  951   5.447   4.949   6.283  0.3861 -0.0628  0.4695
    5THR      N  952   5.630   5.079   6.313  0.5102  0.2370  0.4963
    5THR      H  953   5.729   5.080   6.296  0.3059  2.9435 -1.0861
    5THR     CA  954   5.558   5.204   6.286 -0.2640 -0.1524  0.7348
    5THR     CB  955   5.601   5.318   6.379  0.8131 -0.0737  0.1540
    5THR    OG1  956   5.575   5.270   6.511 -0.4631  0.1819  0.0060
    5THR    HG1  957   5.604   5.341   6.575  0.0876  0.5071 -0.5926
    5THR    CG2  958   5.519   5.445   6.356  0.3277 -0.3924  0.1121
    5THR      C  959   5.601   5.235   6.142  0.0707 -1.0957  0.6238
    5THR      O  960   5.719   5.266   6.126 -0.3285  0.2977  0.2223
    6LEU      N  961   5.518   5.192   6.048 -0.1772  0.1447  0.2516
    6LEU      H  962   5.437   5.140   6.073 -0.8043  0.9270 -0.1378
    6LEU     CA  963   5.539   5.208   5.903 -0.3379 -0.1781  0.1925
    6LEU     CB  964   5.563   5.068   5.846 -0.3060 -0.0891 -0.0114
    6LEU     CG  965   5.707   5.024   5.871 -0.1539  0.5407  0.2495
    6LEU    CD1  966   5.716   4.880   5.818  0.4485  0.4934  0.4714
    6LEU    CD2  967   5.809   5.112   5.798 -0.0974 -0.2805 -0.6976
    6LEU      C  968   5.425   5.277   5.828 -0.2006 -0.0739  0.0820
    6LEU      O  969   5.450   5.380   5.764 -0.3000 -0.1834 -0.1350
    7LEU      N  970   5.310   5.211   5.830 -0.3051  0.1137  0.4151
    7LEU      H  971   5.291   5.152   5.908 -1.3667  0.1416  0.1866
    7LEU     CA  972   5.203   5.242   5.734 -0.0212 -0.1970 -0.0069
    7LEU     CB  973   5.087   5.147   5.760 -0.0139 -0.0259  0.6803
    7LEU     CG  974   5.132   5.001   5.742 -0.1120  0.0396 -0.1568
    7LEU    CD1  975   5.015   4.918   5.796 -0.0017  0.0086  0.0335
    7LEU    CD2  976   5.168   4.951   5.602 -0.3422  0.2820 -0.3035
    7LEU      C  977   5.139   5.380   5.718 -0.4390 -0.4241 -0.3197
    7LEU      O  978   5.144   5.429   5.606  0.1273  0.1846 -0.0353
    8LEU      N  979   5.110   5.450   5.827  0.2023  0.3898 -0.6600
    8LEU      H  980   5.174   5.463   5.903 -1.4050  1.2070  0.6267
    8LEU     CA  981   5.017   5.565   5.828 -0.0864  0.1575 -0.0478
    8LEU     CB  982   4.880   5.514   5.873  0.2026 -0.1420  0.5136
    8LEU     CG  983   4.765   5.613   5.854 -0.0488 -0.5329 -0.0339
    8LEU    CD1  984   4.735   5.640   5.706  0.3637 -0.0094 -0.0226
    8LEU    CD2  985   4.650   5.569   5.944  0.0475 -0.4211  0.1430
    8LEU      C  986   5.077   5.667   5.925  0.4972 -0.1528 -0.0765
    8LEU      O  987   5.080   5.652   6.048 -0.0219  0.1910 -0.0185
    9GLU      N  988   5.119   5.780   5.869 -0.2608  0.0985 -0.1468
    9GLU      H  989   5.111   5.792   5.770  0.1685  1.7751  0.0061
    9GLU     CA  990   5.184   5.896   5.931 -0.7659  0.2783  0.0509
    9GLU     CB  991   5.265   5.987   5.839 -0.1356 -0.0478  0.2784
    9GLU     CG  992   5.392   5.918   5.790 -0.4297 -0.3045 -0.1200
    9GLU     CD  993   5.500   5.998   5.716 -0.4535 -0.0588  0.1144
    9GLU    OE1  994   5.618   5.985   5.755 -0.4054 -0.0587 -0.0340
    9GLU    OE2  995   5.459   6.085   5.636 -0.4523  0.0158  0.1945
    9GLU      C  996   5.102   5.970   6.037 -0.0308  0.3521  0.5758
    9GLU      O  997   4.998   6.028   6.005  0.0740  0.3129  0.1530
   10GLU      N  998   5.130   5.936   6.162 -0.0340  0.2474  0.5470
   10GLU      H  999   5.190   5.857   6.179 -0.6275 -0.8145 -1.8810
   10GLU     CA 1000   5.067   6.006   6.275  0.0230  0.3166  0.5367
   10GLU     CB 1001   4.956   5.919   6.334 -0.2885  0.2473 -0.1393
   10GLU     CG 1002   4.856   6.002   6.414  0.1334  0.4139  0.2215
   10GLU     CD 1003   4.736   5.914   6.452  0.1285  0.2048 -0.2671
   10GLU    OE1 1004   4.623   5.945   6.407  0.0159 -0.0139 -0.1346
   10GLU    OE2 1005   4.756   5.833   6.545 -0.0182  0.6504  0.1577
   10GLU      C 1006   5.171   6.044   6.381  0.3565 -0.1073  0.3644
   10GLU     O1 1007   5.265   5.965   6.403  0.0735 -0.5240  0.0974
   10GLU     O2 1008   5.145   6.138   6.459  0.2752  0.3336 -0.1847
    1ACE     CA 1009   5.452   4.479   6.446 -0.0704  0.1960  0.0704
    1ACE      C 1010   5.360   4.459   6.325 -0.3503  0.0535  0.3046
    1ACE      O 1011   5.293   4.357   6.321 -0.3874  0.0745  0.3681
    2VAL      N 1012   5.377   4.544   6.211  0.0365 -0.2650  0.1225
    2VAL      H 1013   5.464   4.592   6.195  0.9025 -0.2581  3.7960
    2VAL     CA 1014   5.281   4.552   6.101  0.4383  0.1635 -0.1987
    2VAL     CB 1015   5.241   4.691   6.050 -0.3464  0.0565  0.1094
    2VAL    CG1 1016   5.140   4.742   6.153 -0.1704 -0.6995  0.6637
    2VAL    CG2 1017   5.357   4.791   6.041 -0.4446  0.1883  0.3198
    2VAL      C 1018   5.316   4.463   5.982  0.3019 -0.2485  0.0688
    2VAL      O 1019   5.434   4.428   5.971  0.2506 -0.3943 -0.0220
    3VAL      N 1020   5.210   4.414   5.918  0.1960 -0.1212  0.1481
    3VAL      H 1021   5.116   4.425   5.949 -0.2208 -1.5924 -0.5072
    3VAL     CA 1022   5.227   4.331   5.798 -0.0407  0.0864 -0.0304
    3VAL     CB 1023   5.096   4.257   5.770 -0.0241 -0.3165  0.9361
    3VAL    CG1 1024   5.128   4.129   5.693 -0.2045 -0.0355  0.3939
    3VAL    CG2 1025   5.026   4.211   5.899 -0.2260  0.4810  1.1147
    3VAL      C 1026   5.276   4.410   5.676 -0.3703  0.4756  0.0888
    3VAL      O 1027   5.205   4.466   5.593 -0.1130  0.0245 -0.4347
    4VAL      N 1028   5.406   4.388   5.657 -0.5215 -0.0055 -0.3703
    4VAL      H 1029   5.459   4.327   5.715  0.3731  0.6911 -0.4335
    4VAL     CA 1030   5.494   4.448   5.556 -0.3388 -0.1355 -0.2887
    4VAL     CB 1031   5.565   4.570   5.616 -0.5851 -0.1564  0.0468
    4VAL    CG1 1032   5.483   4.698   5.634 -0.3629 -0.0137  0.0417
    4VAL    CG2 1033   5.626   4.540   5.753 -0.0616  0.3967 -0.0624
    4VAL      C 1034   5.604   4.360   5.497  0.1656 -0.1034  0.5853
    4VAL      O 1035   5.636   4.255   5.552 -0.3336 -0.4038  0.3085
    5THR      N 1036   5.654   4.396   5.378  0.2975  0.0092  0.6740
    5THR      H 1037   5.606   4.470   5.330 -0.5628 -0.6258  0.5325
    5THR     CA 1038   5.752   4.315   5.305 -0.1777 -0.0659  0.1137
    5THR     CB 1039   5.700   4.266   5.169 -0.0768  0.3812 -0.0897
    5THR    OG1 1040   5.644   4.366   5.084  0.3736  0.5054 -0.2476
    5THR    HG1 1041   5.672   4.339   4.992 -1.6386 -0.4693 -0.6442
    5THR    CG2 1042   5.587   4.167   5.195 -0.3586  0.7454  0.0755
    5THR      C 1043   5.887   4.386   5.284 -0.0369 -0.1669  0.6655
    5THR      O 1044   5.992   4.323   5.273  0.1928  0.4256 -0.7744
    6LEU      N 1045   5.877   4.517   5.269  0.4530 -0.2817 -0.8309
    6LEU      H 1046   5.788   4.562   5.262  0.8094  0.9948  1.5446
    6LEU     CA 1047   5.980   4.618   5.237  0.2441  0.0674 -0.4180
    6LEU     CB 1048   5.931   4.730   5.144 -0.1299 -0.0194 -0.3297
    6LEU     CG 1049   5.909   4.674   5.004 -0.1692  0.0480 -0.3498
    6LEU    CD1 1050   5.848   4.780   4.911 -1.0523 -0.5115 -0.4178
    6LEU    CD2 1051   6.039   4.630   4.938 -0.1517 -0.1988 -0.1512
    6LEU      C 1052   6.054   4.679   5.356 -0.0528 -0.0549 -0.1690
    6LEU      O 1053   6.022   4.793   5.390  0.5698  0.0686  0.0028
    7LEU      N 1054   6.160   4.611   5.398  0.2984  0.4882 -0.1649
    7LEU      H 1055   6.204   4.554   5.328  1.0211  0.3079  0.4198
    7LEU     CA 1056   6.227   4.619   5.528  0.0072 -0.8060  0.0811
    7LEU     CB 1057   6.249   4.486   5.600  0.2348 -0.5259  0.5358
    7LEU     CG 1058   6.214   4.492   5.749  0.1618 -0.0009  0.4983
    7LEU    CD1 1059   6.064   4.492   5.775  0.0939 -0.5443  0.1257
    7LEU    CD2 1060   6.272   4.365   5.811  0.0714 -0.0730  0.4360
    7LEU      C 1061   6.360   4.693   5.515 -0.3121 -0.2160  0.1232
    7LEU      O 1062   6.453   4.631   5.463 -0.5637 -0.0288 -0.5599
    8LEU      N 1063   6.383   4.817   5.558  0.0993 -0.2597  0.0301
    8LEU      H 1064   6.324   4.858   5.627 -1.7923 -0.4651 -1.3989
    8LEU     CA 1065   6.488   4.900   5.497 -0.2769 -0.0788 -0.3742
    8LEU     CB 1066   6.441   5.037   5.449  0.4849  0.3821  0.1746
    8LEU     CG 1067   6.336   5.025   5.339  0.4656  0.3123  0.2001
    8LEU    CD1 1068   6.263   5.159   5.321 -0.0747 -0.0214 -0.1355
    8LEU    CD2 1069   6.410   4.985   5.211  0.4570 -0.0252  0.2994
    8LEU      C 1070   6.611   4.915   5.587 -0.3340 -0.1928 -0.2775
    8LEU      O 1071   6.602   4.905   5.710  0.2103 -0.1118 -0.2300
    9GLU      N 1072   6.723   4.913   5.515 -0.1492  0.2091 -0.0049
    9GLU      H 1073   6.719   4.894   5.417 -1.0213 -0.4348  0.1382
    9GLU     CA 1074   6.859   4.936   5.565 -0.1078 -0.0473  0.0056
    9GLU     CB 1075   6.949   4.871   5.459 -0.5282  0.0878 -0.4373
    9GLU     CG 1076   6.949   4.921   5.314  0.1170 -0.1503 -0.5201
    9GLU     CD 1077   6.858   4.847   5.216  0.2566 -0.5758 -0.3293
    9GLU    OE1 1078   6.740   4.887   5.225  0.5349  0.2855 -0.3969
    9GLU    OE2 1079   6.894   4.747   5.151  0.3535 -1.1125  0.5392
    9GLU      C 1080   6.883   5.086   5.589 -0.5439 -0.0903  0.7290
    9GLU      O 1081   6.799   5.172   5.565  0.3669  0.6679  0.1966
   10GLU      N 1082   6.980   5.107   5.677 -0.0664  0.0014  0.1873
   10GLU      H 1083   7.002   5.043   5.750  0.1425  0.7475  0.7916
   10GLU     CA 1084   7.037   5.242   5.692  0.2215 -0.0344 -0.5618
   10GLU     CB 1085   7.061   5.273   5.839 -0.2905 -0.1007 -0.4635
   10GLU     CG 1086   7.143   5.169   5.915 -0.5175  0.4162  0.5186
   10GLU     CD 1087   7.070   5.045   5.967 -0.1386 -0.1374 -0.2558
   10GLU    OE1 1088   7.077   4.941   5.897 -0.0437 -0.1672 -0.2021
   10GLU    OE2 1089   7.014   5.055   6.078  0.5169 -0.0620  0.0694
   10GLU      C 1090   7.154   5.259   5.595  0.7505 -0.1651  0.0501
   10GLU     O1 1091   7.221   5.161   5.554  0.4583 -0.7531  0.9468
   10GLU     O2 1092   7.167   5.378   5.558  0.1981 -0.2886 -0.5483
    1ACE     CA 1093   2.682   2.462   3.609 -0.0915  0.0626  0.1352
    1ACE      C 1094   2.714   2.561   3.496  0.2094 -0.0551  0.1160
    1ACE      O 1095   2.788   2.658   3.504 -0.1078  0.2284 -0.3303
    2VAL      N 1096   2.671   2.515   3.367  0.3684 -0.7462  0.3027
    2VAL      H 1097   2.648   2.418   3.364  0.6478 -0.7829 -2.2764
    2VAL     CA 1098   2.689   2.588   3.241 -0.4511 -0.3320  0.4185
    2VAL     CB 1099   2.727   2.494   3.127  0.1788  0.1239  0.2448
    2VAL    CG1 1100   2.714   2.545   2.983  0.0553 -0.1664  0.1519
    2VAL    CG2 1101   2.859   2.426   3.163 -0.1680 -0.5941  0.1784
    2VAL      C 1102   2.567   2.678   3.219  0.2275  0.3853 -0.5218
    2VAL      O 1103   2.584   2.797   3.245  0.0302  0.2423  0.2844
    3VAL      N 1104   2.455   2.627   3.167 -0.1829 -0.1521  0.8492
    3VAL      H 1105   2.445   2.529   3.148  0.3563 -0.2676  1.1232
    3VAL     CA 1106   2.335   2.706   3.140 -0.0267 -0.2128 -0.0405
    3VAL     CB 1107   2.226   2.611   3.090 -0.1655 -0.1272  0.0971
    3VAL    CG1 1108   2.087   2.663   3.051 -0.1196  0.2639  0.4462
    3VAL    CG2 1109   2.268   2.534   2.965 -0.0834 -0.0419  0.0720
    3VAL      C 1110   2.296   2.818   3.237  0.3906 -0.2174  0.1357
    3VAL      O 1111   2.282   2.814   3.359  0.0634  0.2663  0.1203
    4VAL      N 1112   2.309   2.937   3.177  0.7949 -0.4194 -0.1815
    4VAL      H 1113   2.368   2.946   3.097  0.3606 -1.6872 -0.6782
    4VAL     CA 1114   2.244   3.061   3.223  0.8238 -0.2686 -0.5494
    4VAL     CB 1115   2.321   3.189   3.190  0.3677  0.1797  0.1276
    4VAL    CG1 1116   2.266   3.307   3.271 -0.4210 -0.3006  0.3092
    4VAL    CG2 1117   2.468   3.184   3.231  0.3005  0.1238  0.3690
    4VAL      C 1118   2.106   3.079   3.160  0.5803  0.5886  0.2126
    4VAL      O 1119   2.099   3.117   3.043  0.1774 -0.3843 -0.0955
    5THR      N 1120   2.002   3.059   3.240  0.3708 -0.2163 -0.2414
    5THR      H 1121   2.010   3.016   3.330 -1.3601 -0.8153 -0.3306
    5THR     CA 1122   1.860   3.060   3.199  0.3852 -0.2243 -0.2916
    5THR     CB 1123   1.770   2.972   3.286  0.1359  0.3565  0.0440
    5THR    OG1 1124   1.777   3.012   3.423 -0.0172 -0.8634  0.4164
    5THR    HG1 1125   1.803   3.108   3.427 -2.9840  0.0824 -0.1628
    5THR    CG2 1126   1.818   2.827   3.275  0.4491  0.4302  0.4315
    5THR      C 1127   1.804   3.202   3.189 -0.0473 -0.3890 -0.1890
    5THR      O 1128   1.784   3.262   3.294 -0.1657 -0.6185 -0.0782
    6LEU      N 1129   1.822   3.258   3.070 -0.0374 -0.0799 -0.0432
    6LEU      H 1130   1.910   3.236   3.026  0.6388 -0.3613  1.3807
    6LEU     CA 1131   1.772   3.390   3.030  0.0591 -0.0906 -0.2039
    6LEU     CB 1132   1.828   3.447   2.900  0.2675 -0.3945 -0.2487
    6LEU     CG 1133   1.953   3.530   2.930  0.3243 -0.2899 -0.7617
    6LEU    CD1 1134   2.060   3.428   2.971 -0.0804 -0.3335  0.2160
    6LEU    CD2 1135   2.006   3.621   2.819  0.5093  0.0403 -0.4052
    6LEU      C 1136   1.620   3.408   3.030  0.0040 -0.5069  0.3334
    6LEU      O 1137   1.550   3.398   2.929  0.5735  0.3026 -0.1532
    7LEU      N 1138   1.569   3.440   3.149  0.0382 -0.7062  0.4023
    7LEU      H 1139   1.630   3.448   3.227 -0.4686  0.8690  0.6794
    7LEU     CA 1140   1.427   3.467   3.174  0.0598 -0.3297  0.1332
    7LEU     CB 1141   1.391   3.434   3.319  0.2127 -0.2099  0.1994
    7LEU     CG 1142   1.408   3.286   3.354 -0.5319 -0.3596 -0.0455
    7LEU    CD1 1143   1.392   3.263   3.504  0.1066 -0.1215  0.0642
    7LEU    CD2 1144   1.324   3.190   3.270 -0.5718 -0.4326  0.0769
    7LEU      C 1145   1.391   3.611   3.135  0.0296 -0.2408  0.4780
    7LEU      O 1146   1.442   3.705   3.194  0.2872  0.2004 -0.4299
    8LEU      N 1147   1.322   3.627   3.022  0.7557 -0.2161  0.0348
    8LEU      H 1148   1.303   3.543   2.972 -1.8343 -0.8330  1.8877
    8LEU     CA 1149   1.272   3.757   2.974  0.0851 -0.3982  0.2433
    8LEU     CB 1150   1.283   3.789   2.825 -0.3575  0.2045  0.3359
    8LEU     CG 1151   1.425   3.837   2.794 -0.3366  0.2321  0.4747
    8LEU    CD1 1152   1.442   3.974   2.859 -0.8910  0.1766  0.7433
    8LEU    CD2 1153   1.536   3.734   2.820 -0.4903 -0.0960 -0.1627
    8LEU      C 1154   1.135   3.789   3.034 -0.1914 -0.4360 -0.3570
    8LEU      O 1155   1.032   3.768   2.970 -0.1983 -0.2200 -0.4182
    9GLU      N 1156   1.148   3.862   3.145 -0.5574 -0.2955 -0.4041
    9GLU      H 1157   1.238   3.888   3.180  0.4310 -0.3979 -2.6865
    9GLU     CA 1158   1.035   3.876   3.238 -0.3687  0.1335 -0.2401
    9GLU     CB 1159   1.070   3.844   3.384  0.2567 -0.5671 -0.5373
    9GLU     CG 1160   1.094   3.695   3.408  0.3768 -0.4337  0.1826
    9GLU     CD 1161   1.085   3.641   3.551 -0.0895 -0.6945  0.0565
    9GLU    OE1 1162   0.997   3.559   3.585 -0.1433 -0.8105 -0.3570
    9GLU    OE2 1163   1.176   3.663   3.634 -0.0289  0.5359 -0.3183
    9GLU      C 1164   0.946   3.999   3.218  0.0889  0.4600 -0.2918
    9GLU      O 1165   0.985   4.115   3.229  0.6690  0.2435  0.0019
   10GLU      N 1166   0.831   3.971   3.157 -0.2304 -0.1050  0.5549
   10GLU      H 1167   0.821   3.878   3.124 -0.8218 -0.5983  2.0377
   10GLU     CA 1168   0.726   4.069   3.125 -0.1083 -0.2388 -0.2785
   10GLU     CB 1169   0.696   4.026   2.982  0.0567 -0.1758 -0.3325
   10GLU     CG 1170   0.609   4.121   2.899 -0.1247 -0.1931 -0.1635
   10GLU     CD 1171   0.564   4.062   2.765 -0.6300  0.1666 -0.1540
   10GLU    OE1 1172   0.553   4.127   2.659  0.7032  0.7673  0.0564
   10GLU    OE2 1173   0.511   3.949   2.766 -0.4408  0.0817  0.4963
   10GLU      C 1174   0.604   4.052   3.216  0.0006  0.5315  0.0253
   10GLU     O1 1175   0.503   4.123   3.203 -0.3662 -0.0522 -0.3703
   10GLU     O2 1176   0.609   3.978   3.317  0.3079 -0.3601 -0.6309
    1ACE     CA 1177   3.479   6.852   4.860 -0.3811 -0.0381 -0.4321
    1ACE      C 1178   3.486   6.699   4.856 -0.3730 -0.0564  0.2273
    1ACE      O 1179   3.454   6.640   4.753 -0.3213  0.4622 -0.0875
    2VAL      N 1180   3.526   6.629   4.974 -0.0869 -0.7471 -0.2752
    2VAL      H 1181   3.539   6.685   5.055 -0.4722 -1.4523  0.2813
    2VAL     CA 1182   3.524   6.483   4.987  0.0920 -0.7918 -0.7335
    2VAL     CB 1183   3.645   6.456   5.077 -0.0891  0.1250 -0.2047
    2VAL    CG1 1184   3.641   6.315   5.136  0.5964  0.1149 -0.1742
    2VAL    CG2 1185   3.779   6.485   5.010 -0.0268 -0.0657 -0.1627
    2VAL      C 1186   3.387   6.440   5.039  0.0325  0.6512  0.3471
    2VAL      O 1187   3.334   6.483   5.141 -0.2304  0.3387  0.3439
    3VAL      N 1188   3.319   6.350   4.970  0.0428  0.2830  0.8119
    3VAL      H 1189   3.360   6.308   4.888  0.3148  3.1233 -0.6172
    3VAL     CA 1190   3.190   6.297   5.016 -0.0078 -0.5736 -0.2678
    3VAL     CB 1191   3.106   6.247   4.898 -0.1567  0.2517 -0.5134
    3VAL    CG1 1192   3.156   6.113   4.844 -0.2705  0.0416 -0.0950
    3VAL    CG2 1193   2.955   6.256   4.922 -0.0625  0.3781  0.0395
    3VAL      C 1194   3.184   6.217   5.146  0.0185  0.1610  0.1882
    3VAL      O 1195   3.240   6.108   5.151 -1.1433 -0.4672 -0.0814
    4VAL      N 1196   3.099   6.273   5.232 -0.2920  0.8242 -0.5386
    4VAL      H 1197   3.088   6.371   5.216  1.8317  1.5476  1.7413
    4VAL     CA 1198   3.055   6.214   5.359  0.2374  0.4002 -0.5491
    4VAL     CB 1199   3.020   6.328   5.455 -0.3361  0.0217 -0.3087
    4VAL    CG1 1200   2.983   6.266   5.590  0.3248  0.1588 -0.0621
    4VAL    CG2 1201   3.136   6.422   5.484  0.0405 -0.3693 -0.5373
    4VAL      C 1202   2.943   6.112   5.338  0.1877  0.4144 -0.3505
    4VAL      O 1203   2.851   6.143   5.263 -0.3149 -0.1178  0.0329
    5THR      N 1204   2.962   5.987   5.380 -0.0221  0.4880 -0.0282
    5THR      H 1205   2.886   5.925   5.361  0.1761  0.3194 -0.2838
    5THR     CA 1206   3.065   5.926   5.465 -0.3870 -0.3661 -0.1836
    5THR     CB 1207   3.018   5.856   5.593 -0.1137 -0.4602 -0.1333
    5THR    OG1 1208   2.896   5.909   5.645  0.2234 -0.1139  0.3156
    5THR    HG1 1209   2.867   5.849   5.719  1.9421 -0.0034  1.1239
    5THR    CG2 1210   3.139   5.872   5.685 -0.1144  0.3622 -0.2599
    5THR      C 1211   3.134   5.813   5.389  0.0762 -0.0837 -0.1940
    5THR      O 1212   3.086   5.700   5.379  0.0706 -0.1589  0.6025
    6LEU      N 1213   3.246   5.846   5.326 -0.0261 -0.0404 -0.3547
    6LEU      H 1214   3.277   5.940   5.312  0.3273  0.0647  0.9819
    6LEU     CA 1215   3.325   5.746   5.255  0.1264 -0.0182 -0.2193
    6LEU     CB 1216   3.348   5.774   5.106  0.3676 -0.1459 -0.2069
    6LEU     CG 1217   3.233   5.763   5.005  0.0852 -0.0879  0.1053
    6LEU    CD1 1218   3.285   5.765   4.861  0.4884 -0.2852  0.2444
    6LEU    CD2 1219   3.160   5.630   5.024 -0.1417  0.1055  0.6074
    6LEU      C 1220   3.444   5.688   5.332 -0.2881  0.0579  0.4866
    6LEU      O 1221   3.425   5.579   5.386  0.3979 -0.2697  0.0852
    7LEU      N 1222   3.534   5.776   5.376 -0.2236  0.3398 -0.1936
    7LEU      H 1223   3.524   5.874   5.358 -0.3750  0.3564 -0.0169
    7LEU     CA 1224   3.659   5.741   5.446 -0.4075 -0.0562 -0.0563
    7LEU     CB 1225   3.734   5.873   5.467 -0.3229 -0.0864 -0.1619
    7LEU     CG 1226   3.807   5.917   5.340 -0.2444  0.1934 -0.0212
    7LEU    CD1 1227   3.904   6.022   5.394  0.2107 -0.2301 -0.0044
    7LEU    CD2 1228   3.873   5.801   5.265 -0.4097  0.2068 -0.1852
    7LEU      C 1229   3.629   5.671   5.578  0.1468  0.0936  0.1505
    7LEU      O 1230   3.696   5.578   5.624 -0.3118 -0.3348 -0.0367
    8LEU      N 1231   3.527   5.712   5.653 -0.4636 -0.1146 -0.5542
    8LEU      H 1232   3.463   5.778   5.613 -1.4516 -0.7836 -0.1357
    8LEU     CA 1233   3.488   5.659   5.785 -0.1124  0.2944 -0.2838
    8LEU     CB 1234   3.467   5.775   5.883 -0.6184  0.7747 -0.9442
    8LEU     CG 1235   3.580   5.870   5.922 -0.0841 -0.1859 -0.1079
    8LEU    CD1 1236   3.521   5.989   5.997 -0.2008 -0.2578 -0.0839
    8LEU    CD2 1237   3.685   5.799   6.008  0.4246  0.7470  0.0573
    8LEU      C 1238   3.366   5.568   5.794  0.3675 -0.3427 -0.1864
    8LEU      O 1239   3.276   5.577   5.710  0.0748 -0.1476  0.1478
    9GLU      N 1240   3.350   5.493   5.903 -0.2058 -0.0635 -0.0719
    9GLU      H 1241   3.416   5.499   5.978  0.4002  3.3444 -0.7278
    9GLU     CA 1242   3.244   5.393   5.920 -0.1539 -0.1918 -0.4718
    9GLU     CB 1243   3.326   5.272   5.965  0.0497  0.0071 -0.3030
    9GLU     CG 1244   3.397   5.186   5.861  0.1533  0.0203 -0.2431
    9GLU     CD 1245   3.418   5.045   5.917 -0.0778  0.1816  0.2502
    9GLU    OE1 1246   3.324   4.963   5.911 -0.3199  0.4789  0.0096
    9GLU    OE2 1247   3.529   5.013   5.967 -0.1529 -0.8915 -0.2375
    9GLU      C 1248   3.148   5.440   6.030  0.1229  0.1820 -0.3874
    9GLU      O 1249   3.197   5.506   6.122 -0.6491  0.5023 -0.1988
   10GLU      N 1250   3.017   5.424   6.021  0.0926  0.0068  0.2895
   10GLU      H 1251   2.969   5.364   5.956  1.2395 -0.6040 -0.0190
   10GLU     CA 1252   2.919   5.465   6.123  0.1047  0.1566  0.2417
   10GLU     CB 1253   2.811   5.564   6.082 -0.3166 -0.4319 -0.0924
   10GLU     CG 1254   2.854   5.696   6.017 -0.3789 -0.2856  0.1590
   10GLU     CD 1255   2.742   5.793   5.981 -0.0523 -0.0892 -0.3388
   10GLU    OE1 1256   2.672   5.849   6.068  0.1697 -0.2007 -0.0887
   10GLU    OE2 1257   2.746   5.833   5.862  0.5677  0.4445 -0.1489
   10GLU      C 1258   2.850   5.333   6.158 -0.0508  0.1378 -0.1281
   10GLU     O1 1259   2.802   5.320   6.273  0.4574  0.4736  0.1272
   10GLU     O2 1260   2.832   5.242   6.074 -0.1801 -0.0515  0.1022
    1ACE     CA 1261   5.817   3.107   3.410 -0.5671 -0.0161  0.1265
    1ACE      C 1262   5.873   3.250   3.406  0.2440 -0.3390 -0.1430
    1ACE      O 1263   5.931   3.303   3.500  0.1809  0.1916 -0.4004
    2VAL      N 1264   5.872   3.309   3.275  0.0311  0.2004  0.1004
    2VAL      H 1265   5.850   3.244   3.203  0.8545 -2.0406  1.7521
    2VAL     CA 1266   5.915   3.443   3.233 -0.2834  0.2916  0.0653
    2VAL     CB 1267   5.889   3.475   3.086  0.1467  0.3175 -0.0058
    2VAL    CG1 1268   5.758   3.549   3.059  0.4549  0.8337 -0.1213
    2VAL    CG2 1269   6.004   3.559   3.029  0.1880  0.0730 -0.2842
    2VAL      C 1270   5.891   3.556   3.334 -0.1127  0.9312 -0.6033
    2VAL      O 1271   5.982   3.635   3.357  0.1825  0.4523 -0.0989
    3VAL      N 1272   5.772   3.560   3.393 -0.0806 -0.2142 -0.4352
    3VAL      H 1273   5.699   3.496   3.370 -0.5404  0.8821 -2.2226
    3VAL     CA 1274   5.749   3.653   3.505 -0.2356 -0.4738 -0.2516
    3VAL     CB 1275   5.610   3.717   3.493 -0.0175  0.0359 -0.0769
    3VAL    CG1 1276   5.561   3.799   3.612  0.3527  0.4153 -0.1856
    3VAL    CG2 1277   5.594   3.787   3.358 -0.2545  0.3270  0.1033
    3VAL      C 1278   5.779   3.586   3.639  0.5445 -0.5024 -0.4384
    3VAL      O 1279   5.873   3.629   3.708  0.2029  0.0866 -0.3325
    4VAL      N 1280   5.697   3.494   3.688  0.0058  0.2766  0.1460
    4VAL      H 1281   5.630   3.450   3.629  0.7508 -0.9800  0.2005
    4VAL     CA 1282   5.718   3.431   3.819 -0.2494 -0.4149 -0.1393
    4VAL     CB 1283   5.612   3.482   3.917  0.0931 -0.2632  0.1549
    4VAL    CG1 1284   5.652   3.620   3.972 -0.4160 -0.0085 -0.1129
    4VAL    CG2 1285   5.469   3.489   3.863 -0.0097 -0.2875  0.4234
    4VAL      C 1286   5.729   3.279   3.820  0.1655 -0.3884 -0.5064
    4VAL      O 1287   5.641   3.195   3.801 -0.5447  0.1307  0.4103
    5THR      N 1288   5.860   3.254   3.825  0.3267  0.5355  0.0295
    5THR      H 1289   5.927   3.327   3.813  0.6865  0.1059 -0.6147
    5THR     CA 1290   5.913   3.124   3.865  0.6048  0.6500  0.0323
    5THR     CB 1291   6.050   3.076   3.815  0.1956  0.0207 -0.5178
    5THR    OG1 1292   6.145   3.183   3.815  0.2863 -0.0592 -0.4178
    5THR    HG1 1293   6.227   3.151   3.768  1.0418 -0.7191  1.2626
    5THR    CG2 1294   6.028   3.006   3.681 -0.8455 -0.1288 -0.2755
    5THR      C 1295   5.916   3.104   4.016 -0.2491 -0.1303 -0.0478
    5THR      O 1296   5.998   3.165   4.084 -0.3051  0.1019 -0.1861
    6LEU      N 1297   5.822   3.023   4.065 -0.3838  0.0241 -0.0518
    6LEU      H 1298   5.779   2.960   4.000  1.2271  0.2516 -1.4051
    6LEU     CA 1299   5.794   3.020   4.209 -0.0787 -0.4757 -0.0006
    6LEU     CB 1300   5.643   3.029   4.233  0.0356  0.2361  0.5008
    6LEU     CG 1301   5.591   3.168   4.198  0.0274  0.0815 -0.1104
    6LEU    CD1 1302   5.439   3.149   4.203  0.0680 -0.2499 -0.1090
    6LEU    CD2 1303   5.625   3.257   4.318 -0.2465 -0.1246  0.1214
    6LEU      C 1304   5.842   2.900   4.290 -0.3142 -0.1281  0.6626
    6LEU      O 1305   5.815   2.784   4.260 -0.0669 -0.1218  0.4144
    7LEU      N 1306   5.906   2.925   4.404  0.3081 -0.3405  0.3619
    7LEU      H 1307   5.904   3.020   4.434  0.5021 -0.5028  0.8931
    7LEU     CA 1308   5.969   2.832   4.500  0.5123 -0.0791  0.4831
    7LEU     CB 1309   5.864   2.740   4.562  0.0652 -0.1423 -0.3447
    7LEU     CG 1310   5.756   2.822   4.633 -0.1272 -0.3979 -0.3418
    7LEU    CD1 1311   5.649   2.731   4.694  0.2149 -0.2527  0.4887
    7LEU    CD2 1312   5.822   2.891   4.753  0.6223 -0.1843 -0.8695
    7LEU      C 1313   6.078   2.742   4.443 -0.3553 -0.7068 -0.2133
    7LEU      O 1314   6.181   2.720   4.506 -0.1733  0.1480 -0.2113
    8LEU      N 1315   6.072   2.707   4.315 -0.3933 -0.3681 -0.3029
    8LEU      H 1316   5.994   2.736   4.259  0.6940  3.1869 -0.1924
    8LEU     CA 1317   6.159   2.615   4.241  0.5405  0.2547  0.0102
    8LEU     CB 1318   6.103   2.593   4.100  0.4158  0.2219  0.0649
    8LEU     CG 1319   5.962   2.536   4.085  0.1884  0.6442  0.5555
    8LEU    CD1 1320   5.929   2.540   3.935 -0.3472  0.0368  0.6538
    8LEU    CD2 1321   5.940   2.408   4.166  0.0136  0.3530  0.0552
    8LEU      C 1322   6.307   2.655   4.233  0.5672  0.0722 -0.4703
    8LEU      O 1323   6.345   2.770   4.211  0.8542  0.1633  0.4488
    9GLU      N 1324   6.385   2.552   4.265 -0.1603 -0.2848  0.2197
    9GLU      H 1325   6.345   2.464   4.288 -0.3518 -0.0780  0.6853
    9GLU     CA 1326   6.531   2.553   4.282 -0.1344 -0.0868 -0.0048
    9GLU     CB 1327   6.564   2.466   4.403  0.1043  0.1276  0.0871
    9GLU     CG 1328   6.704   2.482   4.463 -0.1278  0.3252  0.5863
    9GLU     CD 1329   6.747   2.405   4.587 -0.1712 -0.0115  0.3950
    9GLU    OE1 1330   6.678   2.309   4.628 -0.3500  0.1300  0.4280
    9GLU    OE2 1331   6.845   2.452   4.650 -0.0994  0.6283 -0.1822
    9GLU      C 1332   6.604   2.503   4.158  0.1273 -0.2442  0.2116
    9GLU      O 1333   6.572   2.393   4.112  0.0308 -0.2506  0.2944
   10GLU      N 1334   6.705   2.572   4.105 -0.1443 -0.0630 -0.0745
   10GLU      H 1335   6.741   2.653   4.150 -0.2835 -0.7655  1.3632
   10GLU     CA 1336   6.780   2.534   3.984 -0.2491 -0.5966  0.0217
   10GLU     CB 1337   6.844   2.652   3.910 -0.4593 -0.1552  0.5329
   10GLU     CG 1338   6.747   2.736   3.825  0.3538  0.1899 -0.0617
   10GLU     CD 1339   6.801   2.873   3.783  0.2826  0.2019 -0.1127
   10GLU    OE1 1340   6.925   2.880   3.775  0.3042  0.4484  0.3917
   10GLU    OE2 1341   6.729   2.975   3.771 -0.0710  0.0082  0.3000
   10GLU      C 1342   6.896   2.435   4.001  0.3075  0.0053 -0.1862
   10GLU     O1 1343   6.986   2.458   4.084 -0.3631  0.4227  0.4462
   10GLU     O2 1344   6.929   2.352   3.914 -0.0388 -0.2482 -0.0806
    1ACE     CA 1345   3.691   3.981   2.469 -0.2729 -0.1803  0.7322
    1ACE      C 1346   3.753   3.863   2.543  0.3846 -0.3711 -0.1037
    1ACE      O 1347   3.705   3.750   2.542  0.0170 -0.2275  0.5822
    2VAL      N 1348   3.841   3.907   2.647  0.5100 -0.0348 -0.3522
    2VAL      H 1349   3.870   4.001   2.663  3.0204 -0.4471 -1.8201
    2VAL     CA 1350   3.912   3.812   2.735  0.0370 -0.0206  0.0482
    2VAL     CB 1351   4.026   3.883   2.807  0.0825 -0.0829  0.0374
    2VAL    CG1 1352   4.090   3.791   2.912  0.0785 -0.0659  0.0549
    2VAL    CG2 1353   4.130   3.924   2.702  0.1674  0.7943  0.4499
    2VAL      C 1354   3.812   3.739   2.825 -0.2414 -0.0118 -0.2506
    2VAL      O 1355   3.758   3.800   2.916  0.6813  0.0084  0.2964
    3VAL      N 1356   3.829   3.608   2.814 -0.6204 -0.0191 -0.8168
    3VAL      H 1357   3.910   3.581   2.761  0.4536  2.1073 -0.3703
    3VAL     CA 1358   3.761   3.487   2.863  0.0778 -0.1960 -0.2644
    3VAL     CB 1359   3.739   3.494   3.015  0.4410 -0.4668 -0.1975
    3VAL    CG1 1360   3.685   3.361   3.068 -0.2131  0.0397  0.4164
    3VAL    CG2 1361   3.868   3.530   3.089  0.3422  0.0827 -0.2917
    3VAL      C 1362   3.626   3.473   2.793 -0.3513 -0.2992  0.5712
    3VAL      O 1363   3.621   3.372   2.723 -0.3651  0.1508 -0.0887
    4VAL      N 1364   3.550   3.582   2.800 -0.3731 -0.2438 -0.3937
    4VAL      H 1365   3.600   3.667   2.812 -0.0252 -0.3674 -0.9320
    4VAL     CA 1366   3.405   3.600   2.781 -0.3787  0.4953  0.2948
    4VAL     CB 1367   3.329   3.616   2.913  0.0249  0.4840  0.5315
    4VAL    CG1 1368   3.389   3.707   3.020 -0.1154  0.5374  0.5643
    4VAL    CG2 1369   3.180   3.647   2.903 -0.0853 -0.3642 -0.7917
    4VAL      C 1370   3.391   3.716   2.683  0.3391  0.1292 -0.2526
    4VAL      O 1371   3.442   3.825   2.707  0.3194  0.1394 -0.2565
    5THR      N 1372   3.319   3.690   2.574  0.3536  0.1710 -0.2720
    5THR      H 1373   3.278   3.600   2.561 -2.4764  1.3669 -0.2863
    5THR     CA 1374   3.304   3.789   2.466  0.5719  0.2082 -0.2691
    5THR     CB 1375   3.227   3.725   2.350  0.0759 -0.1732  0.2660
    5THR    OG1 1376   3.093   3.699   2.395  0.2494 -0.0668  0.8634
    5THR    HG1 1377   3.076   3.782   2.448 -0.6406  1.4614 -1.6376
    5THR    CG2 1378   3.307   3.606   2.296  0.1422 -0.0535  0.1002
    5THR      C 1379   3.230   3.919   2.500  0.0796 -0.1868  0.1905
    5THR      O 1380   3.110   3.925   2.525  0.1043  0.1047  0.2363
    6LEU      N 1381   3.296   4.030   2.468 -0.2882 -0.1664 -0.5087
    6LEU      H 1382   3.379   4.016   2.414 -0.4219  0.3496 -0.8544
    6LEU     CA 1383   3.266   4.170   2.501  0.3405 -0.1045 -0.1831
    6LEU     CB 1384   3.383   4.261   2.538  0.2658 -0.0500 -0.0791
    6LEU     CG 1385   3.450   4.240   2.674 -0.0637 -0.3964  0.0309
    6LEU    CD1 1386   3.580   4.320   2.676 -0.2957 -0.0180  0.1862
    6LEU    CD2 1387   3.367   4.283   2.796 -0.0439 -0.1077 -0.0577
    6LEU      C 1388   3.187   4.231   2.385 -0.4125  0.1626  0.4607
    6LEU      O 1389   3.242   4.245   2.276  0.0074 -0.0827  0.6413
    7LEU      N 1390   3.068   4.284   2.415 -0.4821  0.2237  0.0880
    7LEU      H 1391   3.055   4.315   2.509  0.7535  0.7563  0.1077
    7LEU     CA 1392   2.970   4.325   2.314 -0.0863  0.7008 -0.1037
    7LEU     CB 1393   2.831   4.281   2.358  0.2485 -0.3703 -0.0998
    7LEU     CG 1394   2.798   4.133   2.338 -0.0074 -0.3215 -0.0476
    7LEU    CD1 1395   2.653   4.103   2.376 -0.1683  0.5381  0.0345
    7LEU    CD2 1396   2.833   4.096   2.194  0.1118  0.0500 -0.1131
    7LEU      C 1397   2.969   4.475   2.281  0.3546  0.7113 -0.0702
    7LEU      O 1398   2.926   4.562   2.356  0.0386  0.3051  0.2296
    8LEU      N 1399   3.038   4.505   2.171  0.6263 -0.0278 -0.1087
    8LEU      H 1400   3.080   4.429   2.121  2.1853  1.4771 -1.1800
    8LEU     CA 1401   3.053   4.641   2.118 -0.2747  0.1336  0.0368
    8LEU     CB 1402   3.131   4.616   1.988 -0.1189 -0.4834  0.2440
    8LEU     CG 1403   3.261   4.539   2.010  0.0438 -0.2824 -0.0035
    8LEU    CD1 1404   3.335   4.515   1.879  0.8759 -0.2655  0.4525
    8LEU    CD2 1405   3.358   4.625   2.091 -0.4067  0.0099  0.2286
    8LEU      C 1406   2.922   4.715   2.089 -0.3031  0.0154 -0.1437
    8LEU      O 1407   2.836   4.651   2.030  0.0063 -0.5969  0.0672
    9GLU      N 1408   2.937   4.847   2.104 -0.3350  0.0318 -0.2553
    9GLU      H 1409   3.029   4.882   2.121 -0.4354  0.6842 -0.9861
    9GLU     CA 1410   2.826   4.943   2.102 -0.0852  0.3252 -0.1034
    9GLU     CB 1411   2.884   5.082   2.126  0.1288  0.2311 -0.0717
    9GLU     CG 1412   2.911   5.108   2.275  0.1922 -0.4071  0.0317
    9GLU     CD 1413   2.982   5.241   2.299 -0.4682 -0.0902  0.2695
    9GLU    OE1 1414   2.924   5.351   2.312 -0.0303  0.1814 -0.0404
    9GLU    OE2 1415   3.105   5.235   2.278 -0.3891 -0.2560  0.7925
    9GLU      C 1416   2.734   4.933   1.980 -0.4355 -0.3883  0.2123
    9GLU      O 1417   2.617   4.968   1.996 -0.1615  0.6373  0.0122
   10GLU      N 1418   2.786   4.903   1.862 -0.5188 -0.1982  0.1268
   10GLU      H 1419   2.885   4.893   1.850 -0.7397  0.5488 -3.9806
   10GLU     CA 1420   2.704   4.893   1.740 -0.6417 -0.2938  0.2181
   10GLU     CB 1421   2.731   5.004   1.638 -0.3190 -0.6363 -0.0697
   10GLU     CG 1422   2.667   5.137   1.676  0.0699 -0.4740  0.0256
   10GLU     CD 1423   2.732   5.243   1.588  0.3173 -0.5513  0.1158
   10GLU    OE1 1424   2.820   5.316   1.639 -0.1839  0.4719 -0.4500
   10GLU    OE2 1425   2.685   5.265   1.474 -0.1637  0.0501  0.4236
   10GLU      C 1426   2.721   4.753   1.681  0.0406 -0.2221  0.2443
   10GLU     O1 1427   2.623   4.676   1.682 -0.2436  0.1365  0.1576
   10GLU     O2 1428   2.833   4.721   1.636  0.0324 -0.0008  0.0629
    1ACE     CA 1429   4.868   4.137   3.242  0.0698 -0.0213 -0.0844
    1ACE      C 1430   4.886   4.009   3.160  0.1136  0.5044 -0.9045
    1ACE      O 1431   4.997   3.970   3.124  0.2127 -0.5845  0.4700
    2VAL      N 1432   4.767   3.941   3.120  0.2645  0.2666 -0.9461
    2VAL      H 1433   4.680   3.990   3.132 -0.4065 -1.3270  1.4799
    2VAL     CA 1434   4.757   3.810   3.053 -0.1810 -0.2332  0.0686
    2VAL     CB 1435   4.614   3.762   3.079 -0.1735 -0.3137 -0.0366
    2VAL    CG1 1436   4.589   3.733   3.227 -0.3880  0.4924  0.0910
    2VAL    CG2 1437   4.501   3.848   3.023 -0.1632 -0.1152  0.2438
    2VAL      C 1438   4.794   3.816   2.904  0.0636 -0.4216  0.1208
    2VAL      O 1439   4.724   3.765   2.816 -0.6307 -0.3797  0.6385
    3VAL      N 1440   4.914   3.870   2.888 -0.1580 -0.0227 -0.1965
    3VAL      H 1441   4.968   3.905   2.965 -2.2740  0.1892  1.2965
    3VAL     CA 1442   4.982   3.881   2.758 -0.1896 -0.2653 -0.2325
    3VAL     CB 1443   5.093   3.986   2.756 -0.0555 -0.3960  0.2897
    3VAL    CG1 1444   5.128   4.006   2.609  0.0695 -0.0816  0.3598
    3VAL    CG2 1445   5.036   4.122   2.797  0.5803  0.2551 -0.9505
    3VAL      C 1446   5.027   3.748   2.698  0.2397  0.1100 -0.7405
    3VAL      O 1447   5.106   3.677   2.761 -0.1609  0.2462 -0.0845
    4VAL      N 1448   4.950   3.699   2.601  0.0587 -0.5202 -0.2835
    4VAL      H 1449   4.874   3.754   2.567 -0.1803  0.3124  1.5085
    4VAL     CA 1450   4.964   3.562   2.550  0.1349 -0.7086  0.2372
    4VAL     CB 1451   4.826   3.499   2.526 -0.1660  0.0756 -0.1244
    4VAL    CG1 1452   4.759   3.474   2.662 -0.2738 -0.0368 -0.1984
    4VAL    CG2 1453   4.731   3.584   2.441 -0.2626  0.2307  0.1351
    4VAL      C 1454   5.045   3.537   2.423  0.4266  0.3912  0.2010
    4VAL      O 1455   5.059   3.422   2.381 -0.1859  0.3485  0.1137
    5THR      N 1456   5.065   3.642   2.343  0.5665  0.1324 -0.1076
    5THR      H 1457   5.003   3.720   2.352  2.0968  1.4642 -0.6080
    5THR     CA 1458   5.137   3.640   2.215  0.2584 -0.9235 -0.2779
    5THR     CB 1459   5.052   3.714   2.112  0.0041  0.0692  0.6217
    5THR    OG1 1460   5.040   3.854   2.140  0.4546  0.1683  0.3346
    5THR    HG1 1461   4.941   3.865   2.149  0.3523  1.0264 -1.4736
    5THR    CG2 1462   4.916   3.643   2.101  0.1664 -0.1857  0.2410
    5THR      C 1463   5.282   3.691   2.220 -0.0502 -0.0877  0.5532
    5THR      O 1464   5.369   3.626   2.163  0.0557 -0.2642  0.9162
    6LEU      N 1465   5.302   3.816   2.260  0.0172 -0.0280  0.3354
    6LEU      H 1466   5.225   3.880   2.260 -0.7087 -0.8782  1.1356
    6LEU     CA 1467   5.433   3.881   2.253 -0.2749  0.5129 -0.2496
    6LEU     CB 1468   5.444   3.991   2.147  0.2544  0.3922 -0.3244
    6LEU     CG 1469   5.592   4.025   2.127  0.4162 -0.1446 -0.0805
    6LEU    CD1 1470   5.662   3.910   2.055  0.1040 -0.2429 -0.2326
    6LEU    CD2 1471   5.609   4.134   2.020 -0.2402  0.0791  0.0374
    6LEU      C 1472   5.495   3.908   2.391 -0.3972 -0.3685 -0.0212
    6LEU      O 1473   5.440   3.984   2.470  0.5833  0.0092  0.3083
    7LEU      N 1474   5.598   3.830   2.425 -0.2149 -0.1054  0.0316
    7LEU      H 1475   5.623   3.769   2.350  2.1021 -1.7506  1.9962
    7LEU     CA 1476   5.669   3.820   2.553 -0.3047  0.3202  0.1185
    7LEU     CB 1477   5.681   3.671   2.590 -0.5362  0.0869 -0.7345
    7LEU     CG 1478   5.560   3.605   2.656 -0.3779  0.0746 -0.4600
    7LEU    CD1 1479   5.555   3.452   2.650  0.3123  0.0194  0.1452
    7LEU    CD2 1480   5.523   3.675   2.788  0.2310  0.2453 -0.3753
    7LEU      C 1481   5.813   3.871   2.565  0.0000 -0.4903 -0.0095
    7LEU      O 1482   5.842   3.958   2.647 -0.1076 -0.1668 -0.3153
    8LEU      N 1483   5.898   3.824   2.474  0.0352 -0.2765 -0.0874
    8LEU      H 1484   5.877   3.747   2.414  0.6921 -0.3533 -0.2264
    8LEU     CA 1485   6.037   3.866   2.456 -0.0448 -0.0402 -0.1604
    8LEU     CB 1486   6.135   3.748   2.469  0.3956  0.3607  0.1839
    8LEU     CG 1487   6.130   3.698   2.614 -0.2127  0.1689  0.1012
    8LEU    CD1 1488   6.198   3.562   2.629 -0.7503 -0.0680  0.3898
    8LEU    CD2 1489   6.215   3.784   2.709  0.1626 -0.1376  0.0443
    8LEU      C 1490   6.063   3.929   2.319 -0.0379  0.6249  0.1458
    8LEU      O 1491   6.037   3.875   2.212 -0.0593 -0.3220  0.6208
    9GLU      N 1492   6.096   4.058   2.329 -0.2676  0.6744  0.2671
    9GLU      H 1493   6.124   4.108   2.410  0.3334  0.4583  0.1981
    9GLU     CA 1494   6.091   4.150   2.214  0.2779 -0.1113 -0.3943
    9GLU     CB 1495   6.119   4.292   2.263 -0.0881 -0.2139  0.1192
    9GLU     CG 1496   6.004   4.350   2.345 -0.0649 -0.5603  0.4012
    9GLU     CD 1497   6.045   4.461   2.441 -0.4110 -0.1575  0.0877
    9GLU    OE1 1498   6.020   4.576   2.399  0.0199 -0.1212 -0.0717
    9GLU    OE2 1499   6.082   4.431   2.556 -0.3591  0.3702  0.2110
    9GLU      C 1500   6.183   4.109   2.099  0.2508 -0.5274 -0.2691
    9GLU      O 1501   6.301   4.082   2.121  0.3630 -0.0911 -0.3260
   10GLU      N 1502   6.146   4.160   1.982 -0.3828 -0.0532  0.1327
   10GLU      H 1503   6.069   4.221   1.966  0.3304  0.8210 -0.0847
   10GLU     CA 1504   6.218   4.134   1.856 -0.0835 -0.0536  0.3031
   10GLU     CB 1505   6.191   3.999   1.790  0.3368 -0.0344  0.0924
   10GLU     CG 1506   6.051   3.939   1.781  0.2727  0.0778  0.3498
   10GLU     CD 1507   6.065   3.805   1.709 -0.2660  0.2700 -0.1223
   10GLU    OE1 1508   6.024   3.702   1.767  0.1750  0.1380 -0.0388
   10GLU    OE2 1509   6.086   3.805   1.585  0.1074  0.3655 -0.0611
   10GLU      C 1510   6.186   4.247   1.758 -0.0856  0.0207  0.3891
   10GLU     O1 1511   6.085   4.316   1.783 -0.1620 -0.0512  0.2761
   10GLU     O2 1512   6.281   4.281   1.685 -0.1552  0.3753  0.4657
    1ACE     CA 1513   4.284   3.776   3.829  0.1300  0.4774 -0.1705
    1ACE      C 1514   4.345   3.863   3.939  0.0078 -0.0324  0.3126
    1ACE      O 1515   4.457   3.913   3.923 -0.1043  0.0966 -0.1040
    2VAL      N 1516   4.263   3.889   4.052 -0.1221  0.0571  0.1985
    2VAL      H 1517   4.163   3.886   4.052 -0.1682 -0.3472  2.2988
    2VAL     CA 1518   4.312   3.963   4.170  0.4410  0.2828 -0.1760
    2VAL     CB 1519   4.190   4.022   4.241  0.2718 -0.1291 -0.1211
    2VAL    CG1 1520   4.248   4.123   4.341 -0.7603  0.4454 -0.0973
    2VAL    CG2 1521   4.095   4.096   4.147  0.3004  0.0493 -0.0096
    2VAL      C 1522   4.411   3.882   4.254  0.0135  0.0190  0.0762
    2VAL      O 1523   4.371   3.817   4.351  0.2209 -0.0318  0.1274
    3VAL      N 1524   4.528   3.865   4.194  0.1144  0.4729  0.1375
    3VAL      H 1525   4.534   3.886   4.096 -1.7400  0.3531 -0.0453
    3VAL     CA 1526   4.638   3.782   4.245  0.1474  0.1671 -0.4153
    3VAL     CB 1527   4.739   3.754   4.134  0.3490  0.3054 -0.2688
    3VAL    CG1 1528   4.698   3.648   4.031  0.1998 -0.2384  0.3467
    3VAL    CG2 1529   4.778   3.888   4.071  0.1201  0.5352  0.0834
    3VAL      C 1530   4.688   3.815   4.386 -0.1523  0.3727 -0.3555
    3VAL      O 1531   4.655   3.748   4.483  0.1805 -0.3243 -0.7170
    4VAL      N 1532   4.767   3.921   4.404 -0.4528  0.4964  0.2726
    4VAL      H 1533   4.750   4.008   4.359 -0.9586  0.4249  0.3223
    4VAL     CA 1534   4.838   3.944   4.530 -0.2559  0.8517  0.1001
    4VAL     CB 1535   4.953   4.043   4.514  0.0343  0.4934 -0.0540
    4VAL    CG1 1536   5.068   3.969   4.446  0.1068  0.3768  0.1944
    4VAL    CG2 1537   4.926   4.170   4.434 -0.4945  0.0997 -0.5056
    4VAL      C 1538   4.747   3.997   4.641 -0.5316  0.1320  0.2239
    4VAL      O 1539   4.661   4.082   4.618 -0.4902  0.0390 -0.2850
    5THR      N 1540   4.765   3.953   4.765  0.3430  0.3866  0.1939
    5THR      H 1541   4.817   3.869   4.779  1.3395  1.2664  2.3091
    5THR     CA 1542   4.698   3.988   4.892 -0.5761 -0.5154 -0.0242
    5THR     CB 1543   4.767   3.937   5.018  0.1757  0.3964 -0.0533
    5THR    OG1 1544   4.825   3.809   4.987 -0.6948  0.0227 -0.1554
    5THR    HG1 1545   4.751   3.749   4.957 -0.0356 -2.0168  1.9833
    5THR    CG2 1546   4.673   3.942   5.138 -0.5045 -0.2554 -0.5552
    5THR      C 1547   4.692   4.140   4.911 -0.1297 -0.4624 -0.2740
    5THR      O 1548   4.785   4.219   4.924 -0.3461 -0.2818  0.2246
    6LEU      N 1549   4.565   4.178   4.924  0.1217  0.1935  0.3567
    6LEU      H 1550   4.494   4.113   4.952 -0.3921  0.4181 -0.4023
    6LEU     CA 1551   4.530   4.319   4.944 -0.1415  0.1537  0.1896
    6LEU     CB 1552   4.392   4.351   4.887  0.0228  0.6498  0.0615
    6LEU     CG 1553   4.366   4.342   4.736 -0.3927  0.0126  0.1640
    6LEU    CD1 1554   4.310   4.203   4.705 -0.1713 -0.0373 -0.0119
    6LEU    CD2 1555   4.282   4.460   4.686 -0.2396 -0.1001 -0.3591
    6LEU      C 1556   4.536   4.367   5.089 -0.5335  0.2682  0.1690
    6LEU      O 1557   4.471   4.312   5.178  0.0432 -0.7470 -0.0292
    7LEU      N 1558   4.602   4.481   5.110  0.1837 -0.1797  0.3914
    7LEU      H 1559   4.634   4.542   5.037  1.6925  0.3265  1.4476
    7LEU     CA 1560   4.640   4.538   5.239  0.4707  0.2744  0.1109
    7LEU     CB 1561   4.710   4.673   5.220 -0.1864  0.6184  0.1200
    7LEU     CG 1562   4.855   4.663   5.172 -0.6019  0.1087 -1.0828
    7LEU    CD1 1563   4.915   4.804   5.176  0.0364 -0.1788  0.0041
    7LEU    CD2 1564   4.940   4.572   5.261 -0.1790  1.2091 -0.3357
    7LEU      C 1565   4.522   4.557   5.335  0.2525  0.2542 -0.1562
    7LEU      O 1566   4.527   4.528   5.454 -0.1390  0.1057 -0.1759
    8LEU      N 1567   4.416   4.612   5.276 -0.0741 -0.3219 -0.1209
    8LEU      H 1568   4.424   4.644   5.181 -2.0618 -1.3781 -0.6852
    8LEU     CA 1569   4.287   4.640   5.340  0.0026 -0.1350 -0.0461
    8LEU     CB 1570   4.266   4.791   5.359 -0.0572 -0.0982 -0.3900
    8LEU     CG 1571   4.363   4.862   5.454 -0.6518 -0.1184  0.2367
    8LEU    CD1 1572   4.319   5.006   5.481 -0.2107  0.1298 -0.3734
    8LEU    CD2 1573   4.381   4.786   5.586  0.3627 -0.6939 -0.2241
    8LEU      C 1574   4.168   4.582   5.264 -0.4611 -0.0132  0.5758
    8LEU      O 1575   4.080   4.525   5.328 -0.6015  0.1048  0.4877
    9GLU      N 1576   4.157   4.592   5.132 -0.4211 -0.3730  0.5445
    9GLU      H 1577   4.236   4.604   5.072  0.3893 -0.6271  1.5380
    9GLU     CA 1578   4.026   4.567   5.068 -0.1562 -0.1016 -0.1197
    9GLU     CB 1579   3.998   4.675   4.964  0.2058  0.2933  0.1872
    9GLU     CG 1580   3.861   4.681   4.896  0.1828  0.1478  0.2201
    9GLU     CD 1581   3.738   4.695   4.985  0.3498 -0.2384  0.5095
    9GLU    OE1 1582   3.697   4.811   5.007 -0.0028 -0.2746  0.0478
    9GLU    OE2 1583   3.680   4.591   5.023  0.3002 -0.6442 -0.6655
    9GLU      C 1584   4.023   4.427   5.007 -0.3155  0.0348 -0.4244
    9GLU      O 1585   4.051   4.397   4.891  0.3747 -0.0791 -0.2333
   10GLU      N 1586   3.995   4.337   5.101 -0.3440  0.3010 -0.1780
   10GLU      H 1587   4.013   4.363   5.196  1.0459  0.2328 -0.4018
   10GLU     CA 1588   3.992   4.191   5.086 -0.2369  0.2776  0.0107
   10GLU     CB 1589   4.132   4.130   5.092 -0.1146  0.4901 -0.5777
   10GLU     CG 1590   4.136   3.987   5.036  0.1265  0.4729 -0.5184
   10GLU     CD 1591   4.268   3.923   5.078 -0.1340 -0.0547 -0.4980
   10GLU    OE1 1592   4.282   3.868   5.190  0.4338  0.1015 -0.4908
   10GLU    OE2 1593   4.363   3.948   5.001  0.2859  0.0131  0.0294
   10GLU      C 1594   3.903   4.138   5.198  0.2750  0.0107  0.2947
   10GLU     O1 1595   3.892   4.207   5.301 -0.0577  0.6160 -0.1395
   10GLU     O2 1596   3.843   4.031   5.171 -0.0484  0.0865  0.7113
    1ACE     CA 1597   1.536   3.103   2.774 -0.1169  0.3903 -0.4426
    1ACE      C 1598   1.536   2.996   2.665 -0.3190 -0.3467  0.2695
    1ACE      O 1599   1.620   2.906   2.666 -0.1207 -0.1868 -0.7618
    2VAL      N 1600   1.414   2.985   2.592 -0.0968 -0.2093 -0.1260
    2VAL      H 1601   1.323   3.016   2.622  0.0507 -0.8067  0.9549
    2VAL     CA 1602   1.398   2.907   2.468 -0.0661 -0.0277 -0.2456
    2VAL     CB 1603   1.466   2.966   2.345  0.1672 -0.4883 -0.3396
    2VAL    CG1 1604   1.436   2.885   2.219  0.2474  0.1981 -0.8064
    2VAL    CG2 1605   1.409   3.107   2.329  0.2786 -0.3920  0.0963
    2VAL      C 1606   1.406   2.755   2.482 -0.0218  0.0093  0.1424
    2VAL      O 1607   1.318   2.684   2.532 -0.2429  0.1572 -0.0408
    3VAL      N 1608   1.530   2.707   2.477  0.0823  0.2284  0.6134
    3VAL      H 1609   1.605   2.766   2.507  0.8803 -1.4139  2.0676
    3VAL     CA 1610   1.559   2.565   2.457 -0.4643  0.2496 -0.3823
    3VAL     CB 1611   1.681   2.560   2.364 -0.2347 -0.0478 -0.0714
    3VAL    CG1 1612   1.807   2.609   2.436 -0.4376  0.9702 -0.3852
    3VAL    CG2 1613   1.702   2.429   2.289  0.4688  0.0532 -0.0572
    3VAL      C 1614   1.573   2.484   2.587 -0.0373  0.1778 -0.4698
    3VAL      O 1615   1.575   2.361   2.581 -0.5461  0.1480 -0.0503
    4VAL      N 1616   1.529   2.555   2.690  0.3727 -0.1023 -0.1028
    4VAL      H 1617   1.467   2.628   2.663  0.9608  0.5636  0.3071
    4VAL     CA 1618   1.518   2.509   2.830  0.1454 -0.0939 -0.1183
    4VAL     CB 1619   1.571   2.610   2.931  0.1783  0.0029 -0.2324
    4VAL    CG1 1620   1.723   2.630   2.924  0.2284 -0.2816  0.0660
    4VAL    CG2 1621   1.511   2.751   2.935 -0.4792 -0.2947  0.6688
    4VAL      C 1622   1.375   2.474   2.872  0.1151  0.4802  0.2674
    4VAL      O 1623   1.277   2.538   2.835  0.1033  0.2888 -0.0389
    5THR      N 1624   1.369   2.392   2.977  0.1730 -0.4600 -0.4508
    5THR      H 1625   1.449   2.380   3.036  0.2829 -0.5277 -0.6130
    5THR     CA 1626   1.244   2.346   3.039  0.0451 -0.1343 -0.4658
    5THR     CB 1627   1.224   2.195   3.022 -0.1979 -0.1863  0.2586
    5THR    OG1 1628   1.339   2.113   3.047 -0.1457 -0.2147 -0.0779
    5THR    HG1 1629   1.327   2.060   3.130 -0.2308 -2.0319 -1.1840
    5THR    CG2 1630   1.152   2.174   2.889 -0.1105 -0.1840  0.2103
    5THR      C 1631   1.230   2.377   3.188 -0.2609 -0.3006 -0.4590
    5THR      O 1632   1.299   2.325   3.276 -0.4307  0.1206 -0.0734
    6LEU      N 1633   1.134   2.464   3.215 -0.0413 -0.0604 -0.4447
    6LEU      H 1634   1.082   2.503   3.139 -1.1701  0.3791  0.5116
    6LEU     CA 1635   1.109   2.518   3.350 -0.0617  0.0332 -0.4857
    6LEU     CB 1636   1.112   2.671   3.349  0.5086  0.0247 -0.4418
    6LEU     CG 1637   1.233   2.723   3.427  0.3609  0.2176 -0.3382
    6LEU    CD1 1638   1.368   2.683   3.367  0.3361 -0.3959  0.0094
    6LEU    CD2 1639   1.227   2.875   3.437  0.0365  0.1950 -0.2101
    6LEU      C 1640   0.979   2.466   3.412  0.1763 -0.1578 -0.1466
    6LEU      O 1641   0.974   2.448   3.533  0.0696 -0.2911 -0.1704
    7LEU      N 1642   0.868   2.446   3.342  0.1254 -1.0843  0.1763
    7LEU      H 1643   0.877   2.432   3.243  0.8913 -0.2820  0.1185
    7LEU     CA 1644   0.731   2.434   3.392 -0.1527  0.4970 -0.1316
    7LEU     CB 1645   0.620   2.504   3.313 -0.2705  0.0827 -0.3388
    7LEU     CG 1646   0.617   2.657   3.315 -0.2089  0.0801  0.1089
    7LEU    CD1 1647   0.606   2.702   3.461  0.2311 -0.0612  0.1879
    7LEU    CD2 1648   0.741   2.721   3.252 -0.2214  0.3942  0.4014
    7LEU      C 1649   0.681   2.293   3.426  0.2960  0.3374 -0.1389
    7LEU      O 1650   0.567   2.252   3.406  0.1898  0.4849  0.1638
    8LEU      N 1651   0.756   2.242   3.524 -0.3906 -0.0537  0.1865
    8LEU      H 1652   0.820   2.305   3.568 -1.4691  1.0410  0.2475
    8LEU     CA 1653   0.729   2.111   3.584 -0.4889 -0.1435 -0.0514
    8LEU     CB 1654   0.855   2.024   3.599 -0.6130 -0.2626  0.3149
    8LEU     CG 1655   0.910   1.966   3.469 -0.3075  0.4892  0.0990
    8LEU    CD1 1656   0.983   2.078   3.396  0.1148  0.0653 -0.1366
    8LEU    CD2 1657   0.998   1.844   3.496 -0.3835  0.2920 -0.5182
    8LEU      C 1658   0.641   2.120   3.709  0.1496  0.1881  0.3830
    8LEU      O 1659   0.673   2.192   3.803  0.0622  0.2036  0.4014
    9GLU      N 1660   0.515   2.079   3.701  0.3656 -0.3816 -0.1554
    9GLU      H 1661   0.480   2.051   3.611  0.9274 -1.8099  0.0460
    9GLU     CA 1662   0.417   2.063   3.809  0.2964  0.2187 -0.1287
    9GLU     CB 1663   0.273   2.076   3.758  0.2712 -0.0060 -0.1130
    9GLU     CG 1664   0.248   2.220   3.713  0.1763  0.2195  0.6440
    9GLU     CD 1665   0.111   2.244   3.650  0.3500  0.8140  0.4851
    9GLU    OE1 1666   0.106   2.295   3.536 -0.3718 -0.0372  0.1231
    9GLU    OE2 1667   0.007   2.228   3.718  0.0135 -1.0833 -0.3963
    9GLU      C 1668   0.423   1.927   3.879  0.3166  0.3554  0.1369
    9GLU      O 1669   0.370   1.823   3.840  0.7255  0.1339  0.1676
   10GLU      N 1670   0.500   1.935   3.988  0.2585  0.0086  0.2021
   10GLU      H 1671   0.527   2.026   4.018 -0.2227  0.3714 -0.4397
   10GLU     CA 1672   0.529   1.818   4.072 -0.1704 -0.3750 -0.1775
   10GLU     CB 1673   0.638   1.845   4.175 -0.1305  0.1673 -0.3579
   10GLU     CG 1674   0.771   1.881   4.109  0.2759 -0.0665  0.3158
   10GLU     CD 1675   0.879   1.920   4.210  0.0502  0.6188  0.2975
   10GLU    OE1 1676   0.852   1.991   4.309  0.0082  0.1058  0.6592
   10GLU    OE2 1677   0.999   1.895   4.184 -0.0682 -0.1818  0.4865
   10GLU      C 1678   0.405   1.784   4.155 -0.0638 -0.1607  0.0694
   10GLU     O1 1679   0.321   1.872   4.185 -0.5655 -0.5546 -0.1662
   10GLU     O2 1680   0.409   1.676   4.218  0.2545 -0.0086  0.3101
    1ACE     CA 1681   3.685   2.189   3.476 -0.3221  0.4115  0.0223
    1ACE      C 1682   3.722   2.336   3.459  0.6641  0.1522 -0.1330
    1ACE      O 1683   3.744   2.378   3.346 -0.0039 -0.1016 -0.3605
    2VAL      N 1684   3.715   2.417   3.577  0.4164  0.0961 -0.1087
    2VAL      H 1685   3.650   2.390   3.648  0.5851  2.5313  1.0783
    2VAL     CA 1686   3.743   2.561   3.566 -0.0839  0.1498 -0.6770
    2VAL     CB 1687   3.614   2.635   3.604  0.0245 -0.1016  0.2046
    2VAL    CG1 1688   3.615   2.783   3.563  0.1508 -0.0923  0.2412
    2VAL    CG2 1689   3.494   2.576   3.531  0.0046  0.3138 -0.1092
    2VAL      C 1690   3.849   2.608   3.665 -0.4884  0.3399 -0.3308
    2VAL      O 1691   3.921   2.701   3.630  0.0131  0.2549  0.4471
    3VAL      N 1692   3.870   2.534   3.773  0.0761  0.1564 -0.5612
    3VAL      H 1693   3.813   2.452   3.786 -0.3862  0.3287 -1.4227
    3VAL     CA 1694   3.950   2.564   3.893 -0.5123 -0.0367 -0.1113
    3VAL     CB 1695   4.102   2.572   3.876 -0.4929  0.0264  0.1016
    3VAL    CG1 1696   4.185   2.573   4.005  0.2143 -0.6920 -0.3385
    3VAL    CG2 1697   4.148   2.456   3.788 -0.3220 -0.2286  0.5253
    3VAL      C 1698   3.917   2.700   3.954  0.5341  0.0365  0.3109
    3VAL      O 1699   3.856   2.702   4.060  0.0121 -0.0241  0.0155
    4VAL      N 1700   3.929   2.814   3.886  0.2794 -0.0369  0.1431
    4VAL      H 1701   3.934   2.807   3.786  0.9476 -1.5904  0.2594
    4VAL     CA 1702   3.887   2.944   3.940  0.1960 -0.1449  0.3366
    4VAL     CB 1703   3.976   3.059   3.893 -0.1538 -0.0456 -0.0891
    4VAL    CG1 1704   3.955   3.188   3.973 -0.9515 -0.3011  0.1198
    4VAL    CG2 1705   4.126   3.035   3.911 -0.2147 -0.2148  0.2082
    4VAL      C 1706   3.744   2.979   3.898  0.4815  0.6377  0.0076
    4VAL      O 1707   3.714   3.021   3.787 -0.0251 -0.1991 -0.1789
    5THR      N 1708   3.653   2.985   3.995  0.0390  0.1297 -0.3801
    5THR      H 1709   3.690   2.977   4.087  2.0457  2.5984 -0.8802
    5THR     CA 1710   3.507   2.997   3.982 -0.0176  0.1113  0.1999
    5THR     CB 1711   3.414   2.915   4.071  0.2244 -0.0018  0.3477
    5THR    OG1 1712   3.416   2.963   4.206 -0.3019 -0.3308  0.4765
    5THR    HG1 1713   3.341   2.928   4.262 -1.2270 -1.1654 -1.1921
    5THR    CG2 1714   3.450   2.766   4.075  0.4979  0.0496 -0.1370
    5THR      C 1715   3.449   3.138   3.965  0.2295  0.2163  0.2174
    5THR      O 1716   3.346   3.173   4.022 -0.1981 -0.4020 -0.1647
    6LEU      N 1717   3.517   3.210   3.877  0.0673  0.2520  0.1200
    6LEU      H 1718   3.596   3.175   3.825 -1.4011 -0.6901 -1.5750
    6LEU     CA 1719   3.486   3.345   3.829 -0.1903 -0.0228 -0.5040
    6LEU     CB 1720   3.585   3.399   3.725  0.0030 -0.6634 -0.6557
    6LEU     CG 1721   3.736   3.414   3.746 -0.1666  0.5353 -0.2160
    6LEU    CD1 1722   3.802   3.454   3.614 -0.6454  0.3279 -0.5204
    6LEU    CD2 1723   3.761   3.525   3.848 -0.3515  0.1870  0.2127
    6LEU      C 1724   3.346   3.372   3.773  0.0785  0.5309 -0.9203
    6LEU      O 1725   3.269   3.444   3.837  0.3934  0.1193 -0.0657
    7LEU      N 1726   3.313   3.293   3.671  0.3916 -0.5585 -0.1997
    7LEU      H 1727   3.381   3.233   3.629  0.7827 -0.3660  0.1455
    7LEU     CA 1728   3.183   3.292   3.602  0.1030 -0.1525  0.3313
    7LEU     CB 1729   3.199   3.363   3.467  0.1524 -0.0974  0.3662
    7LEU     CG 1730   3.080   3.343   3.372  0.2916  0.4252  0.0817
    7LEU    CD1 1731   2.968   3.439   3.412 -0.1097 -0.3139  0.7658
    7LEU    CD2 1732   3.116   3.361   3.225  0.1150  0.9434  0.0998
    7LEU      C 1733   3.123   3.152   3.605 -0.0004 -0.1077  0.3171
    7LEU      O 1734   3.003   3.132   3.622 -0.0829 -0.3215 -0.4946
    8LEU      N 1735   3.208   3.049   3.600  0.2374  0.0642  0.7577
    8LEU      H 1736   3.304   3.078   3.603  0.1146  0.6670 -0.3751
    8LEU     CA 1737   3.172   2.908   3.579  0.0452  0.1741  0.3399
    8LEU     CB 1738   3.259   2.851   3.467 -0.0022  0.4238  0.1742
    8LEU     CG 1739   3.194   2.809   3.335  0.1823 -0.0880  0.2450
    8LEU    CD1 1740   3.304   2.775   3.234  0.3090  0.4572  0.1938
    8LEU    CD2 1741   3.090   2.698   3.348  0.3807 -0.3202 -0.1341
    8LEU      C 1742   3.195   2.824   3.704  0.2442  0.1251  0.2707
    8LEU      O 1743   3.303   2.831   3.762  0.4321  0.3177 -0.1006
    9GLU      N 1744   3.087   2.771   3.761  0.0445  0.0700 -0.1611
    9GLU      H 1745   3.000   2.792   3.716  1.4173  1.1388 -2.5200
    9GLU     CA 1746   3.081   2.694   3.886 -0.2118 -0.0701 -0.2580
    9GLU     CB 1747   2.949   2.713   3.961  0.1996 -0.2006  0.5044
    9GLU     CG 1748   2.953   2.837   4.051  0.3228  0.2517 -0.1219
    9GLU     CD 1749   2.815   2.876   4.103  0.1676 -0.0140 -0.3358
    9GLU    OE1 1750   2.765   2.983   4.063 -0.8282 -0.2614  0.2052
    9GLU    OE2 1751   2.752   2.796   4.176  0.0956  0.5307  0.2087
    9GLU      C 1752   3.104   2.545   3.862 -0.2157 -0.1411  0.1696
    9GLU      O 1753   3.040   2.487   3.774 -0.3542  0.5731 -0.2118
   10GLU      N 1754   3.186   2.496   3.955  0.1021 -0.4907 -0.2902
   10GLU      H 1755   3.223   2.540   4.036 -2.0169  0.6539  0.1376
   10GLU     CA 1756   3.223   2.354   3.962  0.4537 -0.3874 -0.0399
   10GLU     CB 1757   3.364   2.336   3.904  0.4952  0.7224 -0.3019
   10GLU     CG 1758   3.466   2.445   3.938  0.3513  0.7387  0.0907
   10GLU     CD 1759   3.604   2.379   3.931  0.0939  0.1425  0.6247
   10GLU    OE1 1760   3.652   2.339   3.823 -0.1630  0.4350  0.3987
   10GLU    OE2 1761   3.665   2.360   4.039  0.2289 -0.1475  0.4979
   10GLU      C 1762   3.206   2.288   4.099 -0.5555 -0.0850 -0.0142
   10GLU     O1 1763   3.158   2.346   4.199 -0.1653 -0.1860  0.2333
   10GLU     O2 1764   3.255   2.174   4.111  0.6565  0.4218  0.0189
    1ACE     CA 1765   3.179   4.575   3.876 -0.3006 -0.6473  0.2304
    1ACE      C 1766   3.197   4.535   3.729 -0.5141  0.0625  0.0044
    1ACE      O 1767   3.213   4.612   3.635  0.4603  0.1514  0.2306
    2VAL      N 1768   3.161   4.397   3.714 -0.0578 -0.0462 -0.1045
    2VAL      H 1769   3.163   4.332   3.790  0.4756  2.8167  2.5180
    2VAL     CA 1770   3.145   4.322   3.589  0.3951 -0.2506 -0.0444
    2VAL     CB 1771   3.264   4.228   3.571  0.2343 -0.3743 -0.4918
    2VAL    CG1 1772   3.243   4.148   3.442 -0.2546 -0.4384 -0.3752
    2VAL    CG2 1773   3.396   4.303   3.548  0.3049 -0.2994  0.1420
    2VAL      C 1774   3.016   4.240   3.593 -0.1277  0.5523  0.0110
    2VAL      O 1775   2.998   4.145   3.670 -0.4020  0.5720 -0.0258
    3VAL      N 1776   2.910   4.279   3.523 -0.0097  0.0211 -0.4750
    3VAL      H 1777   2.836   4.212   3.518 -0.4721  0.4330  0.5680
    3VAL     CA 1778   2.893   4.408   3.455 -0.0091  0.1868 -0.1573
    3VAL     CB 1779   2.788   4.399   3.344 -0.1375 -0.1997 -0.0040
    3VAL    CG1 1780   2.754   4.522   3.261 -0.9376 -0.4472 -0.0523
    3VAL    CG2 1781   2.835   4.287   3.250  0.4410 -0.1866  0.2598
    3VAL      C 1782   2.848   4.522   3.548 -0.1398  0.1124 -0.1281
    3VAL      O 1783   2.740   4.503   3.602 -0.2078 -0.0274 -0.3100
    4VAL      N 1784   2.896   4.644   3.526 -0.0889  0.0631 -0.2935
    4VAL      H 1785   2.977   4.658   3.469  0.4475  1.8661  0.8228
    4VAL     CA 1786   2.848   4.768   3.588  0.3497  0.5944 -0.9913
    4VAL     CB 1787   2.959   4.854   3.649  0.0779  0.1595  0.1487
    4VAL    CG1 1788   3.028   4.931   3.536 -0.3425 -0.5088 -0.5805
    4VAL    CG2 1789   2.902   4.942   3.760 -0.6411  0.2553 -0.2888
    4VAL      C 1790   2.743   4.848   3.511 -0.2767  0.0827 -0.6852
    4VAL      O 1791   2.757   4.876   3.392  0.5166 -0.9459 -0.8434
    5THR      N 1792   2.630   4.876   3.575  0.0636 -0.1989  0.0387
    5THR      H 1793   2.613   4.819   3.656  0.3076  1.6646  1.4834
    5THR     CA 1794   2.512   4.938   3.514  0.3251  0.1908 -0.0746
    5THR     CB 1795   2.380   4.878   3.564 -0.0392  0.2493 -0.9369
    5THR    OG1 1796   2.400   4.736   3.571  0.3003  0.3430  0.1692
    5THR    HG1 1797   2.347   4.696   3.646 -0.7129  0.2002 -0.6089
    5THR    CG2 1798   2.268   4.899   3.462 -0.7412 -0.8825 -0.4182
    5THR      C 1799   2.512   5.086   3.551 -0.0426  0.2267 -0.2084
    5THR      O 1800   2.513   5.127   3.667  0.2247  0.6370 -0.3513
    6LEU      N 1801   2.471   5.169   3.456  0.2387  0.1156 -0.4269
    6LEU      H 1802   2.437   5.125   3.373  0.6681 -0.5976 -0.2381
    6LEU     CA 1803   2.458   5.315   3.468 -0.1041  0.0889 -0.4740
    6LEU     CB 1804   2.537   5.392   3.361  0.2217 -0.2306 -0.4658
    6LEU     CG 1805   2.687   5.406   3.382  0.1784  0.0287 -0.3327
    6LEU    CD1 1806   2.729   5.459   3.519  0.2141 -0.8008 -0.0173
    6LEU    CD2 1807   2.766   5.275   3.372  0.2160  0.0138  0.1403
    6LEU      C 1808   2.311   5.354   3.483 -0.0564 -0.1588  0.6626
    6LEU      O 1809   2.219   5.301   3.421  0.0384  0.0073  0.3799
    7LEU      N 1810   2.285   5.426   3.592 -0.3724 -0.0538  0.5193
    7LEU      H 1811   2.358   5.466   3.648  1.5922  1.2434 -2.6505
    7LEU     CA 1812   2.154   5.482   3.628 -0.6145 -0.2930  0.0230
    7LEU     CB 1813   2.163   5.550   3.765  0.1562 -0.1243 -0.1017
    7LEU     CG 1814   2.176   5.445   3.876  0.0243  0.2335  0.2510
    7LEU    CD1 1815   2.188   5.509   4.015  0.3772 -0.2927  0.4639
    7LEU    CD2 1816   2.064   5.341   3.875  0.4952 -0.2685 -0.2162
    7LEU      C 1817   2.091   5.579   3.528  0.0920  0.0257 -0.1189
    7LEU      O 1818   2.054   5.694   3.554 -0.4477 -0.1489 -0.1147
    8LEU      N 1819   2.057   5.517   3.415 -0.1219  0.0767 -0.0831
    8LEU      H 1820   2.061   5.417   3.410  1.8544  0.0832  0.4056
    8LEU     CA 1821   1.974   5.565   3.304 -0.0046 -0.4583 -0.4054
    8LEU     CB 1822   2.058   5.551   3.177 -0.0582  0.6296 -0.5694
    8LEU     CG 1823   2.167   5.656   3.153  0.5397  0.2844  0.5789
    8LEU    CD1 1824   2.241   5.633   3.022 -0.1500 -0.5618  0.3274
    8LEU    CD2 1825   2.113   5.796   3.182 -0.2299  0.1010  0.0792
    8LEU      C 1826   1.860   5.465   3.285 -0.1486 -0.3746 -0.0060
    8LEU      O 1827   1.883   5.349   3.251  0.0192 -0.4675  0.4202
    9GLU      N 1828   1.736   5.502   3.314  0.0284 -0.0682  0.3615
    9GLU      H 1829   1.658   5.440   3.313 -1.1020  1.2920 -0.4477
    9GLU     CA 1830   1.688   5.631   3.365  0.1590  0.1591 -0.0815
    9GLU     CB 1831   1.594   5.684   3.257  0.1521 -0.4005 -0.3538
    9GLU     CG 1832   1.578   5.837   3.258 -0.1145 -0.4242 -0.9632
    9GLU     CD 1833   1.440   5.879   3.205 -0.1756  0.1775 -0.3394
    9GLU    OE1 1834   1.382   5.975   3.258  0.2042  0.4988 -0.4991
    9GLU    OE2 1835   1.399   5.828   3.098 -0.3685  0.2518 -0.3001
    9GLU      C 1836   1.619   5.622   3.502  0.1224  0.0456 -0.1077
    9GLU      O 1837   1.511   5.566   3.522  0.1146 -0.1452 -0.6594
   10GLU      N 1838   1.691   5.669   3.603  0.1565 -0.0157 -0.1031
   10GLU      H 1839   1.779   5.717   3.595  0.7288 -0.6616  1.7314
   10GLU     CA 1840   1.657   5.646   3.744 -0.0419  0.2144 -0.1142
   10GLU     CB 1841   1.741   5.525   3.784 -0.0611  0.2514  0.0391
   10GLU     CG 1842   1.673   5.395   3.742 -0.5467  0.3697  0.4442
   10GLU     CD 1843   1.594   5.309   3.841  0.3072 -0.0799  0.7514
   10GLU    OE1 1844   1.469   5.315   3.838  0.3344  0.2341  0.2316
   10GLU    OE2 1845   1.668   5.230   3.903  0.7178 -0.1105  0.2315
   10GLU      C 1846   1.695   5.761   3.838  0.1588  0.0023  0.0626
   10GLU     O1 1847   1.672   5.751   3.961 -0.6320  0.2080 -0.0653
   10GLU     O2 1848   1.727   5.864   3.776  0.2980 -0.2200 -0.2397
    1ACE     CA 1849   4.380   2.863   3.332 -0.3706  0.2910  0.3220
    1ACE      C 1850   4.262   2.928   3.260  0.4634  0.9165 -0.5081
    1ACE      O 1851   4.238   2.926   3.139 -0.1207  0.0339 -0.3874
    2VAL      N 1852   4.192   3.018   3.347 -0.2444  0.1479 -0.2661
    2VAL      H 1853   4.243   3.051   3.427  0.1548  0.0305 -0.4682
    2VAL     CA 1854   4.066   3.084   3.312 -0.5190 -0.2296 -0.0090
    2VAL     CB 1855   3.993   3.153   3.427 -0.5598 -0.4915  0.1209
    2VAL    CG1 1856   3.898   3.060   3.503 -0.3379 -0.5105  0.3761
    2VAL    CG2 1857   4.091   3.227   3.519 -0.4451  0.0992 -0.4745
    2VAL      C 1858   4.063   3.170   3.185 -0.0221 -0.1019  0.0606
    2VAL      O 1859   3.952   3.193   3.136 -0.0245 -0.0037  0.1112
    3VAL      N 1860   4.171   3.239   3.150 -0.3155  0.4920  0.3106
    3VAL      H 1861   4.237   3.255   3.223  2.9852 -0.7080 -2.1540
    3VAL     CA 1862   4.195   3.311   3.024 -0.5937 -0.1437 -0.1116
    3VAL     CB 1863   4.299   3.418   3.059 -0.8356  0.1421 -0.2591
    3VAL    CG1 1864   4.320   3.521   2.948 -0.9855  0.0490 -0.3744
    3VAL    CG2 1865   4.229   3.509   3.160 -0.1273  0.3577  0.0400
    3VAL      C 1866   4.208   3.237   2.891  0.3699  0.6298 -0.4625
    3VAL      O 1867   4.177   3.287   2.783 -0.0990  0.0276 -0.6141
    4VAL      N 1868   4.251   3.112   2.906 -0.6408  0.2480 -0.6252
    4VAL      H 1869   4.255   3.069   2.997  0.3783 -1.2853 -1.3404
    4VAL     CA 1870   4.286   3.034   2.786 -0.0512 -0.4832  0.0084
    4VAL     CB 1871   4.438   3.021   2.773  0.0269  0.0631  0.3119
    4VAL    CG1 1872   4.494   3.153   2.720  0.4199 -0.3116 -0.2224
    4VAL    CG2 1873   4.512   2.978   2.901  0.9878  0.1675 -0.2002
    4VAL      C 1874   4.217   2.899   2.767  0.2429 -0.5603 -0.5344
    4VAL      O 1875   4.166   2.853   2.665  0.4764 -0.6555 -0.6112
    5THR      N 1876   4.244   2.819   2.870 -0.8091 -0.4102 -0.1311
    5THR      H 1877   4.301   2.853   2.945  0.7833  0.5416 -1.6812
    5THR     CA 1878   4.222   2.674   2.871 -0.1797 -0.5084 -0.1585
    5THR     CB 1879   4.344   2.596   2.920  0.1966  0.1850  0.0243
    5THR    OG1 1880   4.393   2.631   3.049  0.0097  0.1784  0.0962
    5THR    HG1 1881   4.465   2.568   3.077  0.2272  0.5036  0.2826
    5THR    CG2 1882   4.453   2.597   2.813 -0.2867 -0.0303 -0.4759
    5THR      C 1883   4.094   2.634   2.945 -0.1863 -0.8694 -0.3605
    5THR      O 1884   4.099   2.574   3.052 -0.0555 -0.3409 -0.0660
    6LEU      N 1885   3.977   2.663   2.888 -0.3776 -0.1161  0.3843
    6LEU      H 1886   3.970   2.719   2.806 -0.6294  1.5044  1.4846
    6LEU     CA 1887   3.845   2.617   2.935 -0.1615 -0.5710  0.5586
    6LEU     CB 1888   3.738   2.727   2.935  0.3722 -0.0325 -0.1481
    6LEU     CG 1889   3.762   2.846   3.028 -0.2780 -0.0122 -0.0007
    6LEU    CD1 1890   3.649   2.948   3.009 -0.0932  0.2015  0.0343
    6LEU    CD2 1891   3.768   2.794   3.171 -0.4485 -0.0519 -0.0079
    6LEU      C 1892   3.809   2.512   2.830  0.4650 -0.1651 -0.0774
    6LEU      O 1893   3.810   2.537   2.710 -0.3392  0.7203  0.0923
    7LEU      N 1894   3.784   2.389   2.874  0.7753 -0.0045  0.5628
    7LEU      H 1895   3.754   2.327   2.802 -1.6718  0.4785  1.0849
    7LEU     CA 1896   3.797   2.328   3.007 -0.1073 -0.5566  0.4049
    7LEU     CB 1897   3.693   2.217   3.020  0.0112 -0.7127  0.0396
    7LEU     CG 1898   3.556   2.271   2.979  0.1348 -0.1430  0.3677
    7LEU    CD1 1899   3.468   2.147   2.966  0.5385 -0.4015  0.0894
    7LEU    CD2 1900   3.490   2.344   3.097  0.5832  0.4418  0.2628
    7LEU      C 1901   3.940   2.282   3.038  0.2801  0.3002 -0.0742
    7LEU      O 1902   4.005   2.222   2.953  0.0182 -0.2625  0.1155
    8LEU      N 1903   3.978   2.284   3.165 -0.0737 -0.6863  0.0532
    8LEU      H 1904   3.936   2.337   3.238  1.9493  2.0896 -0.6136
    8LEU     CA 1905   4.099   2.220   3.221  0.1654 -0.4095 -0.1460
    8LEU     CB 1906   4.118   2.294   3.353  0.2505 -0.2692 -0.2363
    8LEU     CG 1907   4.187   2.429   3.333  0.1195 -0.0945  0.4389
    8LEU    CD1 1908   4.164   2.524   3.451 -0.1646  0.4588 -0.0569
    8LEU    CD2 1909   4.338   2.409   3.314  0.0588 -0.0033 -0.1833
    8LEU      C 1910   4.052   2.078   3.251 -0.1992 -0.2908 -0.1506
    8LEU      O 1911   3.966   2.052   3.335 -0.3666 -0.2521 -0.3086
    9GLU      N 1912   4.125   1.988   3.185 -0.0188 -0.0267 -0.3104
    9GLU      H 1913   4.174   2.015   3.103 -1.5475 -2.5281 -2.1809
    9GLU     CA 1914   4.119   1.844   3.210  0.2352  0.1450  0.7958
    9GLU     CB 1915   4.053   1.786   3.085  0.2882  0.0246  0.8231
    9GLU     CG 1916   4.006   1.640   3.077  0.9439 -0.1166 -0.9094
    9GLU     CD 1917   3.972   1.582   2.940 -1.0332  0.2599 -0.6004
    9GLU    OE1 1918   4.019   1.637   2.838  0.7183 -0.3546 -0.1618
    9GLU    OE2 1919   3.928   1.466   2.934 -0.0888 -0.1547  0.2498
    9GLU      C 1920   4.256   1.782   3.238  0.5155  0.5266  0.2746
    9GLU      O 1921   4.346   1.784   3.155 -0.0218  0.1401 -0.3230
   10GLU      N 1922   4.249   1.706   3.347 -0.2058  0.0004 -0.1304
   10GLU      H 1923   4.176   1.715   3.415 -0.6466  2.5152 -0.8366
   10GLU     CA 1924   4.365   1.632   3.400 -0.2873  0.0799  0.1584
   10GLU     CB 1925   4.396   1.706   3.531 -0.6090  0.2431  0.1436
   10GLU     CG 1926   4.278   1.704   3.628 -0.5258 -0.2701  0.2372
   10GLU     CD 1927   4.302   1.785   3.756  0.3155 -0.1524  0.0114
   10GLU    OE1 1928   4.372   1.888   3.752 -0.1502  0.1782  0.2422
   10GLU    OE2 1929   4.241   1.747   3.858  0.0102  0.2602 -0.0116
   10GLU      C 1930   4.367   1.480   3.406  0.3713  0.1026  0.6267
   10GLU     O1 1931   4.476   1.421   3.387  0.1974 -0.1018  0.2552
   10GLU     O2 1932   4.259   1.417   3.394  0.3574  0.2311  0.0572
    1ACE     CA 1933   6.264   3.111   4.201 -0.4151 -0.1303 -0.1589
    1ACE      C 1934   6.217   3.167   4.335  0.3482 -0.1041  0.1065
    1ACE      O 1935   6.268   3.122   4.437 -0.0454  0.3043  0.4895
    2VAL      N 1936   6.117   3.270   4.338  0.1993 -0.2493  0.1361
    2VAL      H 1937   6.061   3.280   4.256 -1.3362 -2.0024  0.8842
    2VAL     CA 1938   6.074   3.346   4.456  0.3769  0.1204 -0.0343
    2VAL     CB 1939   5.956   3.437   4.420  0.2133 -0.1668 -0.2237
    2VAL    CG1 1940   5.900   3.511   4.540  0.1513 -0.5345 -0.0241
    2VAL    CG2 1941   5.974   3.535   4.303  0.4016  0.1811  0.0971
    2VAL      C 1942   6.027   3.254   4.570  0.1272  0.1741 -0.0925
    2VAL      O 1943   5.919   3.197   4.564 -0.0848  0.5185  0.4607
    3VAL      N 1944   6.090   3.281   4.684  0.2501  0.6302 -0.2651
    3VAL      H 1945   6.134   3.368   4.707  1.7367 -0.0527 -0.4476
    3VAL     CA 1946   6.076   3.193   4.801  0.1825  0.3907 -0.4521
    3VAL     CB 1947   6.211   3.131   4.839 -0.2278 -0.2734 -0.0762
    3VAL    CG1 1948   6.250   3.029   4.731 -0.2782  0.1468 -0.4935
    3VAL    CG2 1949   6.315   3.242   4.847 -0.1833 -0.3115 -0.1288
    3VAL      C 1950   6.020   3.276   4.916 -0.0942  0.1809 -0.4351
    3VAL      O 1951   6.043   3.397   4.920 -0.6188  0.2747 -0.1417
    4VAL      N 1952   5.940   3.207   4.997  0.3977 -0.0083 -0.1043
    4VAL      H 1953   5.930   3.108   4.995  0.0295 -0.0287  1.3188
    4VAL     CA 1954   5.851   3.275   5.092 -0.1446 -0.8489  0.0017
    4VAL     CB 1955   5.708   3.221   5.092 -0.2740 -0.5073 -0.1628
    4VAL    CG1 1956   5.618   3.316   5.172  0.0653 -0.3337  0.0129
    4VAL    CG2 1957   5.670   3.215   4.943 -0.0721 -0.4360 -0.2178
    4VAL      C 1958   5.903   3.264   5.235 -0.3185 -0.1018  0.1303
    4VAL      O 1959   5.872   3.163   5.299  0.4783 -0.4623 -0.0416
    5THR      N 1960   5.994   3.357   5.261 -0.3575 -0.1237  0.3457
    5THR      H 1961   6.017   3.421   5.188  1.1510 -0.6255  0.3367
    5THR     CA 1962   6.066   3.369   5.389 -0.3010 -0.5692  0.3588
    5THR     CB 1963   6.203   3.307   5.365 -0.1080 -0.0973  0.2234
    5THR    OG1 1964   6.263   3.324   5.236 -0.0179  0.7148  0.3698
    5THR    HG1 1965   6.352   3.280   5.246 -0.7063 -0.4208  1.9017
    5THR    CG2 1966   6.210   3.163   5.418 -0.4249 -0.0093  0.5037
    5THR      C 1967   6.074   3.515   5.436  0.5837 -0.6544  0.4876
    5THR      O 1968   6.173   3.583   5.413  0.0171 -0.0957 -0.3473
    6LEU      N 1969   5.957   3.566   5.472  0.7238 -0.3081  0.4546
    6LEU      H 1970   5.872   3.514   5.481 -0.6394  1.1166 -2.6953
    6LEU     CA 1971   5.939   3.709   5.502 -0.1623 -0.3090 -0.0476
    6LEU     CB 1972   5.845   3.773   5.399  0.3567  0.6077  0.0455
    6LEU     CG 1973   5.907   3.808   5.264 -0.0736 -0.0380 -0.3227
    6LEU    CD1 1974   5.808   3.829   5.149  0.0977 -0.0393 -0.4702
    6LEU    CD2 1975   5.979   3.942   5.283  0.5526 -0.4854  0.5257
    6LEU      C 1976   5.898   3.724   5.649  0.1606  0.0213  0.0078
    6LEU      O 1977   5.792   3.680   5.690  0.1235 -0.1695 -0.2867
    7LEU      N 1978   5.987   3.786   5.727 -0.2966  0.4835  0.1694
    7LEU      H 1979   6.074   3.817   5.689  0.3377 -1.5692 -0.2160
    7LEU     CA 1980   5.981   3.819   5.870 -0.2473 -0.4245  0.3916
    7LEU     CB 1981   5.873   3.921   5.906  0.1954  0.2152 -0.0650
    7LEU     CG 1982   5.893   4.066   5.860  0.2011  0.2914  0.1764
    7LEU    CD1 1983   5.758   4.138   5.876 -0.0165 -0.0041 -0.3174
    7LEU    CD2 1984   5.998   4.127   5.953 -0.1642  0.1753  0.6752
    7LEU      C 1985   5.981   3.706   5.972  0.2297 -0.7681  0.0177
    7LEU      O 1986   5.900   3.613   5.962 -0.4694 -0.1337 -0.3015
    8LEU      N 1987   6.042   3.732   6.087  0.2529  0.2054 -0.2083
    8LEU      H 1988   6.064   3.826   6.112 -1.6327  0.1556  2.0624
    8LEU     CA 1989   6.061   3.639   6.200  0.0250  0.1121 -0.2456
    8LEU     CB 1990   5.928   3.616   6.272  0.4308 -0.3791  0.3542
    8LEU     CG 1991   5.899   3.731   6.368  0.2720 -0.4195  0.3555
    8LEU    CD1 1992   5.775   3.702   6.452 -0.2182  0.5544 -0.0243
    8LEU    CD2 1993   6.017   3.764   6.460  0.5953 -0.4515 -0.0405
    8LEU      C 1994   6.130   3.508   6.158  0.1070 -0.2371  0.9563
    8LEU      O 1995   6.072   3.430   6.083  0.5501 -0.0477  0.4172
    9GLU      N 1996   6.257   3.505   6.198  0.3645 -0.3077  0.1335
    9GLU      H 1997   6.295   3.575   6.258 -0.0451  0.4863 -0.5122
    9GLU     CA 1998   6.338   3.384   6.182 -0.1106 -0.6340  0.1513
    9GLU     CB 1999   6.471   3.432   6.123  0.1495 -0.9514  0.4752
    9GLU     CG 2000   6.489   3.457   5.974  0.1348 -0.3011  0.5782
    9GLU     CD 2001   6.635   3.487   5.940 -0.2135  0.1092 -0.6351
    9GLU    OE1 2002   6.715   3.392   5.925 -0.2831 -0.0304 -0.1532
    9GLU    OE2 2003   6.673   3.606   5.933 -0.1637  0.1685  0.4842
    9GLU      C 2004   6.378   3.314   6.312  0.7218 -0.4125  0.0200
    9GLU      O 2005   6.408   3.384   6.408 -0.3414  0.2026 -0.0830
   10GLU      N 2006   6.395   3.182   6.301  0.1859 -0.4969  0.1892
   10GLU      H 2007   6.414   3.154   6.207 -2.6626  2.4765 -1.4680
   10GLU     CA 2008   6.443   3.092   6.407  0.3062 -0.0722  0.5022
   10GLU     CB 2009   6.344   2.978   6.433  0.3899 -0.3208 -0.2292
   10GLU     CG 2010   6.210   3.046   6.461  0.4127 -0.1112 -0.6272
   10GLU     CD 2011   6.107   2.962   6.536  0.0387  0.4192 -0.5418
   10GLU    OE1 2012   6.147   2.858   6.593 -0.7517  0.3124 -0.1661
   10GLU    OE2 2013   5.987   3.000   6.534 -0.0223  0.2719 -0.0420
   10GLU      C 2014   6.575   3.026   6.366  0.1663 -0.1790  0.2149
   10GLU     O1 2015   6.633   2.930   6.422  0.5856  0.0448  0.1680
   10GLU     O2 2016   6.637   3.079   6.271  0.0580 -0.0271  0.2272
    1ACE     CA 2017   2.317   6.059   4.163 -0.2793  0.0095 -0.3112
    1ACE      C 2018   2.330   6.154   4.282 -0.1159 -0.3792 -0.0161
    1ACE      O 2019   2.238   6.235   4.290  0.3095  0.2265 -1.0502
    2VAL      N 2020   2.419   6.123   4.390 -0.2263 -0.1337  0.1476
    2VAL      H 2021   2.460   6.032   4.394 -1.1817 -0.5460  0.8736
    2VAL     CA 2022   2.440   6.214   4.503  0.0811 -0.0856  0.0522
    2VAL     CB 2023   2.431   6.145   4.639  0.1112  0.0420  0.1195
    2VAL    CG1 2024   2.284   6.107   4.660  0.2304 -0.2692  0.4013
    2VAL    CG2 2025   2.509   6.014   4.638 -0.0975 -0.0835  0.2590
    2VAL      C 2026   2.568   6.297   4.488 -0.0173  0.2112  0.8195
    2VAL      O 2027   2.569   6.416   4.519 -0.1643  0.5074 -0.2818
    3VAL      N 2028   2.670   6.238   4.426 -0.2577 -0.2135  0.8225
    3VAL      H 2029   2.664   6.141   4.404  0.8865 -0.8850  3.1049
    3VAL     CA 2030   2.801   6.303   4.409 -0.3780 -0.1372  0.1882
    3VAL     CB 2031   2.919   6.206   4.412  0.0015  0.3307  0.4412
    3VAL    CG1 2032   3.051   6.283   4.401  0.3781 -0.3614 -0.0220
    3VAL    CG2 2033   2.918   6.109   4.531 -0.6017 -0.0073  0.1647
    3VAL      C 2034   2.798   6.372   4.272  0.2060  0.0485  0.2653
    3VAL      O 2035   2.758   6.488   4.278  0.3733  0.1115  0.1503
    4VAL      N 2036   2.821   6.299   4.164 -0.1140 -0.0761  0.2799
    4VAL      H 2037   2.821   6.199   4.175 -1.5894  0.0288  1.4790
    4VAL     CA 2038   2.809   6.352   4.027  0.1274 -0.5091  0.0870
    4VAL     CB 2039   2.940   6.340   3.949 -0.0111 -0.7519 -0.1092
    4VAL    CG1 2040   2.934   6.418   3.818  0.5091 -0.5501 -0.0124
    4VAL    CG2 2041   3.074   6.366   4.018 -0.5180 -0.0108  0.6228
    4VAL      C 2042   2.701   6.282   3.944 -0.2033 -0.4915  0.4992
    4VAL      O 2043   2.700   6.159   3.943  0.5666 -0.4975 -0.2382
    5THR      N 2044   2.605   6.362   3.898  0.3221 -0.0972  0.0792
    5THR      H 2045   2.622   6.460   3.903 -0.3745 -0.0294  2.6450
    5THR     CA 2046   2.483   6.320   3.827  0.3722  0.1444 -0.1484
    5THR     CB 2047   2.377   6.424   3.862  0.1680 -0.2164  0.3029
    5THR    OG1 2048   2.407   6.549   3.799  0.8668 -0.4467  0.1751
    5THR    HG1 2049   2.369   6.543   3.707 -0.8334  0.5412  0.7780
    5THR    CG2 2050   2.347   6.455   4.009 -0.6936  0.2410  0.0423
    5THR      C 2051   2.474   6.275   3.681  0.9648 -0.6419  0.0520
    5THR      O 2052   2.511   6.355   3.596 -0.5351  0.2469  0.1916
    6LEU      N 2053   2.397   6.169   3.653 -0.1859  0.1528  0.1482
    6LEU      H 2054   2.333   6.133   3.721 -0.3132 -0.2097 -0.1637
    6LEU     CA 2055   2.389   6.101   3.524 -0.2345 -0.2780  0.3753
    6LEU     CB 2056   2.367   5.952   3.550  0.0131 -0.3304  0.2843
    6LEU     CG 2057   2.484   5.880   3.616  0.2861  0.2860  0.4734
    6LEU    CD1 2058   2.450   5.831   3.757 -0.2053 -0.2926  0.1528
    6LEU    CD2 2059   2.517   5.761   3.526 -0.8793  0.3980 -0.1152
    6LEU      C 2060   2.301   6.158   3.411  0.4079 -0.0191 -0.0022
    6LEU      O 2061   2.333   6.127   3.296 -0.0923  0.1142 -0.1770
    7LEU      N 2062   2.201   6.238   3.448 -0.0873 -0.4797 -0.3380
    7LEU      H 2063   2.182   6.257   3.544  0.3234  0.1509 -0.3728
    7LEU     CA 2064   2.107   6.296   3.351 -0.1538 -0.3493 -0.1951
    7LEU     CB 2065   1.961   6.277   3.391 -0.2781 -0.0925 -0.5273
    7LEU     CG 2066   1.921   6.130   3.381 -0.2788 -0.1269 -0.0361
    7LEU    CD1 2067   1.975   6.027   3.480  0.2403  0.0270 -0.1567
    7LEU    CD2 2068   1.768   6.118   3.374 -0.3159 -0.0581  0.5681
    7LEU      C 2069   2.134   6.438   3.300 -0.5845 -0.0294  0.4563
    7LEU      O 2070   2.125   6.535   3.374 -0.5290 -0.0622  0.5061
    8LEU      N 2071   2.189   6.446   3.179 -0.5698 -0.4358  0.4317
    8LEU      H 2072   2.192   6.371   3.114 -2.1700  0.8440 -1.2216
    8LEU     CA 2073   2.228   6.579   3.129 -0.3997 -0.5315  0.3117
    8LEU     CB 2074   2.362   6.558   3.058 -0.3929 -0.0736  0.1849
    8LEU     CG 2075   2.463   6.658   3.113  0.1064 -0.2418 -0.4188
    8LEU    CD1 2076   2.510   6.636   3.257  0.1601  0.0770 -0.3852
    8LEU    CD2 2077   2.584   6.669   3.019  0.1125 -0.0132 -0.3861
    8LEU      C 2078   2.119   6.637   3.039  0.2251  0.1413 -0.0175
    8LEU      O 2079   2.063   6.568   2.954  0.0030  0.1063  0.1562
    9GLU      N 2080   2.094   6.766   3.057  0.4895  0.2365 -0.3084
    9GLU      H 2081   2.135   6.815   3.134 -0.6332 -0.1674  0.5831
    9GLU     CA 2082   1.986   6.832   2.982  0.2988  0.5341  0.2245
    9GLU     CB 2083   1.949   6.953   3.069 -0.6308 -0.1519  0.8076
    9GLU     CG 2084   1.830   7.035   3.020 -0.2695  0.0122  0.1963
    9GLU     CD 2085   1.792   7.139   3.125  0.8271  0.4070  0.2167
    9GLU    OE1 2086   1.780   7.105   3.245 -0.0487  0.1156  0.0525
    9GLU    OE2 2087   1.746   7.247   3.083 -0.0181  0.1346  0.4150
    9GLU      C 2088   2.020   6.870   2.838 -0.1454 -0.0381 -0.0366
    9GLU      O 2089   2.131   6.909   2.804 -0.2220  0.1693 -0.0479
   10GLU      N 2090   1.932   6.842   2.742  0.0052 -0.1183 -0.1526
   10GLU      H 2091   1.841   6.804   2.760  0.3441 -1.4630 -1.1617
   10GLU     CA 2092   1.946   6.890   2.604 -0.0195  0.5999  0.0863
   10GLU     CB 2093   1.944   6.768   2.512 -0.2103  0.3302  0.4477
   10GLU     CG 2094   2.080   6.701   2.489 -0.4388  0.0746 -0.2009
   10GLU     CD 2095   2.057   6.567   2.419  1.0734 -0.1741 -0.2408
   10GLU    OE1 2096   2.047   6.552   2.295  0.3627  0.1061 -0.2180
   10GLU    OE2 2097   2.036   6.480   2.506 -0.3763  0.5059  0.1182
   10GLU      C 2098   1.823   6.974   2.569 -0.2466  0.4088  0.4220
   10GLU     O1 2099   1.719   6.909   2.543 -0.1500  0.4472 -0.0633
   10GLU     O2 2100   1.824   7.095   2.541 -0.2780  0.3287  0.0622
    1ACE     CA 2101   2.894   4.904   3.078 -0.0357  0.2209 -0.1669
    1ACE      C 2102   2.948   4.806   2.973 -0.3780  0.2078 -0.3319
    1ACE      O 2103   2.906   4.691   2.983 -0.5969  0.3319  0.2347
    2VAL      N 2104   3.043   4.865   2.884  0.1022 -0.2006 -0.0987
    2VAL      H 2105   3.072   4.961   2.878  1.8864 -0.7923 -1.4605
    2VAL     CA 2106   3.076   4.794   2.760 -0.5663 -0.0428 -0.3723
    2VAL     CB 2107   3.089   4.884   2.638 -0.3222  0.1188 -0.2277
    2VAL    CG1 2108   3.095   4.805   2.507 -0.8431 -0.2425 -0.0387
    2VAL    CG2 2109   2.991   5.000   2.618 -0.0019  0.4061 -0.1388
    2VAL      C 2110   3.206   4.714   2.772 -0.2970  0.4830  0.3373
    2VAL      O 2111   3.192   4.591   2.771  0.0183  0.4490  0.0282
    3VAL      N 2112   3.325   4.772   2.782 -0.0535  0.0681 -0.0898
    3VAL      H 2113   3.336   4.871   2.770  0.4302  0.1475  0.9427
    3VAL     CA 2114   3.444   4.689   2.805  0.1625  0.5246  0.4493
    3VAL     CB 2115   3.568   4.745   2.734  0.0086  0.1911 -0.0848
    3VAL    CG1 2116   3.540   4.744   2.584  0.4893 -0.2660 -0.1759
    3VAL    CG2 2117   3.593   4.892   2.767 -0.2912  0.1112  0.5060
    3VAL      C 2118   3.476   4.667   2.953 -0.1173 -0.2048  0.4016
    3VAL      O 2119   3.582   4.689   3.010 -0.2062  0.0574  0.4649
    4VAL      N 2120   3.379   4.596   3.010 -0.0003 -0.7664 -0.0840
    4VAL      H 2121   3.311   4.544   2.959  0.7468 -1.0038 -0.8680
    4VAL     CA 2122   3.385   4.572   3.155  0.0326  0.5001  0.1368
    4VAL     CB 2123   3.250   4.585   3.227  0.1444  0.4279  0.3603
    4VAL    CG1 2124   3.198   4.728   3.237  0.1895  0.4728 -0.0352
    4VAL    CG2 2125   3.137   4.518   3.148  0.6659  0.1160 -0.1280
    4VAL      C 2126   3.446   4.435   3.185 -0.1955  0.5769  0.9954
    4VAL      O 2127   3.386   4.328   3.200  0.5271  0.0228  0.0863
    5THR      N 2128   3.578   4.442   3.168 -0.2740 -0.3175 -0.1652
    5THR      H 2129   3.622   4.529   3.189 -1.5984  0.9841 -2.4184
    5THR     CA 2130   3.662   4.322   3.169  0.2983  0.0810 -0.1708
    5THR     CB 2131   3.754   4.321   3.047  0.2519  0.0216 -0.2050
    5THR    OG1 2132   3.830   4.200   3.058  0.1902  0.0903  1.1334
    5THR    HG1 2133   3.905   4.198   2.992 -1.7977 -1.5469 -1.2535
    5THR    CG2 2134   3.837   4.448   3.032  0.4013 -0.0595 -0.0695
    5THR      C 2135   3.740   4.319   3.301  0.3196  0.3830 -0.1755
    5THR      O 2136   3.757   4.417   3.373  0.5663  0.0524  0.2256
    6LEU      N 2137   3.768   4.196   3.345 -0.0309  0.4882  0.3485
    6LEU      H 2138   3.754   4.112   3.293 -1.9218 -0.3721  2.1414
    6LEU     CA 2139   3.847   4.180   3.468  0.3146  0.2387  0.0975
    6LEU     CB 2140   3.806   4.047   3.532  0.4094  0.1003 -0.1284
    6LEU     CG 2141   3.838   4.033   3.681  0.1136 -0.0711 -0.0792
    6LEU    CD1 2142   3.770   4.143   3.763 -0.3833  0.3409 -1.0297
    6LEU    CD2 2143   3.778   3.900   3.724  0.1091 -0.1544 -0.3434
    6LEU      C 2144   3.997   4.178   3.441  0.2590 -0.0475 -0.1944
    6LEU      O 2145   4.076   4.257   3.493  0.4196 -0.2020 -0.2027
    7LEU      N 2146   4.028   4.098   3.339  0.3299  0.4078 -0.5307
    7LEU      H 2147   3.960   4.053   3.281 -0.1964  2.8997 -1.9802
    7LEU     CA 2148   4.166   4.062   3.303  0.0641 -0.3562 -0.7869
    7LEU     CB 2149   4.171   3.909   3.302  0.4141 -0.3443 -0.8605
    7LEU     CG 2150   4.208   3.863   3.444 -0.1001  0.2686 -0.5218
    7LEU    CD1 2151   4.191   3.713   3.463  0.1312  0.2338 -0.5769
    7LEU    CD2 2152   4.351   3.903   3.484 -0.2667  0.2068  0.1299
    7LEU      C 2153   4.225   4.137   3.184  0.2685 -0.0385 -0.4831
    7LEU      O 2154   4.177   4.131   3.071  0.0226  0.0408 -0.3822
    8LEU      N 2155   4.327   4.218   3.214 -0.2446  0.2754  0.4400
    8LEU      H 2156   4.359   4.209   3.308 -1.7149 -0.8343  0.8897
    8LEU     CA 2157   4.393   4.309   3.120  0.1372 -0.3035  0.1466
    8LEU     CB 2158   4.465   4.417   3.201  0.2626 -0.4323  0.2090
    8LEU     CG 2159   4.530   4.536   3.130  0.0389 -0.2003  0.3883
    8LEU    CD1 2160   4.450   4.583   3.009 -0.0169 -0.3407  0.3697
    8LEU    CD2 2161   4.536   4.652   3.229  0.2139  0.2775 -0.1725
    8LEU      C 2162   4.501   4.229   3.045  0.2751  0.1674 -0.1644
    8LEU      O 2163   4.568   4.150   3.112 -0.2570  0.1319  0.3411
    9GLU      N 2164   4.509   4.256   2.915 -0.5674 -0.1552 -0.2904
    9GLU      H 2165   4.440   4.312   2.870 -0.4864  0.1129 -0.0878
    9GLU     CA 2166   4.617   4.211   2.827 -0.5175 -0.1930 -0.2102
    9GLU     CB 2167   4.556   4.156   2.699 -0.1950  0.0203 -0.4587
    9GLU     CG 2168   4.662   4.066   2.635  0.3004  0.1627  0.1656
    9GLU     CD 2169   4.627   4.041   2.488  0.4247  0.2421  0.1223
    9GLU    OE1 2170   4.586   4.129   2.409 -0.0802  0.0532  0.1715
    9GLU    OE2 2171   4.621   3.921   2.457  0.0012  0.1698  0.4757
    9GLU      C 2172   4.721   4.321   2.806 -0.8833  0.2773  0.4259
    9GLU      O 2173   4.793   4.352   2.902  0.3584 -0.8208 -0.1203
   10GLU      N 2174   4.692   4.413   2.715  0.2607 -0.2113 -0.4545
   10GLU      H 2175   4.602   4.408   2.671  1.1455 -1.9514 -2.2329
   10GLU     CA 2176   4.772   4.517   2.648 -0.1379  0.1317 -0.4065
   10GLU     CB 2177   4.890   4.449   2.579  0.1229 -0.4255  0.5618
   10GLU     CG 2178   4.858   4.373   2.450  0.0330  0.1999  0.2157
   10GLU     CD 2179   4.985   4.352   2.368 -0.1494 -0.0608 -0.0018
   10GLU    OE1 2180   5.048   4.446   2.315  0.2516 -0.4746 -0.2631
   10GLU    OE2 2181   5.010   4.233   2.338  0.0920 -0.0510  0.1634
   10GLU      C 2182   4.685   4.605   2.559  0.4871  0.2398 -0.9203
   10GLU     O1 2183   4.710   4.728   2.561  0.3897  0.2528  0.0739
   10GLU     O2 2184   4.589   4.566   2.489 -0.1207  0.1897 -0.0740
    1ACE     CA 2185   4.189   3.104   2.182 -0.2378  0.0094 -0.4164
    1ACE      C 2186   4.201   2.954   2.155  0.7740 -0.0344  0.2060
    1ACE      O 2187   4.196   2.903   2.043  0.1959  0.1495  0.1433
    2VAL      N 2188   4.233   2.882   2.274 -0.1110 -0.5182  0.1580
    2VAL      H 2189   4.234   2.916   2.368  1.6703 -1.5584  0.5673
    2VAL     CA 2190   4.239   2.735   2.259 -0.0113 -0.4698 -0.3018
    2VAL     CB 2191   4.307   2.676   2.383 -0.4856 -0.2553  0.0626
    2VAL    CG1 2192   4.337   2.529   2.355  0.2429  0.0279 -0.6710
    2VAL    CG2 2193   4.440   2.741   2.420 -0.7124  0.0599  0.3380
    2VAL      C 2194   4.110   2.660   2.228 -0.4255  0.0719  0.1013
    2VAL      O 2195   4.024   2.638   2.313 -0.0159 -0.1762  0.4542
    3VAL      N 2196   4.077   2.623   2.105  0.4312 -0.6765  0.0930
    3VAL      H 2197   4.145   2.641   2.033  0.1134  2.2205  0.4049
    3VAL     CA 2198   3.951   2.564   2.059  0.0289 -0.0353  0.3654
    3VAL     CB 2199   3.863   2.660   1.979  0.1973 -0.1190  0.0788
    3VAL    CG1 2200   3.799   2.773   2.060  0.2530  0.2065 -0.3249
    3VAL    CG2 2201   3.943   2.717   1.862 -0.1062  0.1200 -0.0164
    3VAL      C 2202   3.987   2.441   1.976 -0.1754 -0.0573  0.3083
    3VAL      O 2203   4.077   2.437   1.892  0.0928  0.2713  0.5784
    4VAL      N 2204   3.917   2.330   1.997 -0.3458 -0.0715 -0.3129
    4VAL      H 2205   3.823   2.346   2.028  0.6235  0.8727  2.4109
    4VAL     CA 2206   3.933   2.188   1.963 -0.5121 -0.1769  0.0396
    4VAL     CB 2207   3.920   2.171   1.811  0.0395  0.4246 -0.0820
    4VAL    CG1 2208   3.960   2.033   1.759 -0.1715  0.2946  0.0966
    4VAL    CG2 2209   3.779   2.203   1.760  0.0293  0.2864 -0.1400
    4VAL      C 2210   4.061   2.123   2.017 -0.2425  0.3772  0.0784
    4VAL      O 2211   4.061   2.013   2.072  0.0815  0.3786  0.0833
    5THR      N 2212   4.177   2.180   1.986 -0.0448 -0.1985 -0.2533
    5THR      H 2213   4.175   2.272   1.946  0.6786 -0.9193 -2.0478
    5THR     CA 2214   4.310   2.122   2.009 -0.0430 -0.1798 -0.2151
    5THR     CB 2215   4.384   2.111   1.876 -0.1957  0.0046 -0.3163
    5THR    OG1 2216   4.403   2.242   1.823  0.0218  0.0451 -0.1369
    5THR    HG1 2217   4.481   2.287   1.868 -0.1828  0.3544 -0.0833
    5THR    CG2 2218   4.331   2.006   1.777 -0.1793  0.1616 -0.4923
    5THR      C 2219   4.406   2.198   2.100  0.0244  0.1481 -0.5589
    5THR      O 2220   4.401   2.321   2.093 -0.1555  0.1725  0.0048
    6LEU      N 2221   4.496   2.129   2.169 -0.3376  0.2300  0.0010
    6LEU      H 2222   4.497   2.029   2.176 -0.5848  0.1951 -0.4498
    6LEU     CA 2223   4.603   2.190   2.250  0.1869 -0.3560 -0.2355
    6LEU     CB 2224   4.613   2.118   2.385  0.0489  0.2101  0.0812
    6LEU     CG 2225   4.497   2.079   2.477  0.3545  0.6445  0.6582
    6LEU    CD1 2226   4.547   2.011   2.604 -0.0261 -0.7713  0.0711
    6LEU    CD2 2227   4.407   2.197   2.511 -0.3344  0.1694  0.5003
    6LEU      C 2228   4.737   2.225   2.186  0.2825 -0.0393  0.1371
    6LEU      O 2229   4.772   2.343   2.189 -0.2596  0.1298 -0.0463
    7LEU      N 2230   4.793   2.134   2.108  0.0038 -0.2171  0.1446
    7LEU      H 2231   4.751   2.045   2.091  0.3145 -0.6193  1.4396
    7LEU     CA 2232   4.927   2.161   2.054  0.0191 -0.5116  0.0303
    7LEU     CB 2233   5.024   2.079   2.138  0.1399 -0.3831  0.0151
    7LEU     CG 2234   5.167   2.132   2.153  0.0250 -0.0673  0.0162
    7LEU    CD1 2235   5.172   2.275   2.207  0.2653 -0.1946  0.3362
    7LEU    CD2 2236   5.228   2.036   2.256 -0.0674  0.1834  0.3037
    7LEU      C 2237   4.946   2.151   1.902  0.5348 -0.0541  0.0593
    7LEU      O 2238   4.959   2.252   1.833  0.1023 -0.4115 -0.5532
    8LEU      N 2239   4.932   2.032   1.844  0.7028  0.1714 -0.4421
    8LEU      H 2240   4.965   1.951   1.892 -1.0130  0.1625  0.7939
    8LEU     CA 2241   4.932   2.013   1.698  0.3749 -0.1744 -0.3989
    8LEU     CB 2242   5.075   1.974   1.661  0.3747 -0.5079 -0.0515
    8LEU     CG 2243   5.092   1.980   1.509  0.4026 -0.0507 -0.0311
    8LEU    CD1 2244   5.238   2.014   1.475  0.4559 -0.3072 -0.0629
    8LEU    CD2 2245   5.055   1.854   1.429  0.1402 -0.0207  0.0426
    8LEU      C 2246   4.826   1.911   1.658  0.0574 -0.1256  0.3063
    8LEU      O 2247   4.716   1.958   1.626  0.1678  0.4226  0.7237
    9GLU      N 2248   4.851   1.783   1.681  0.1181 -0.2590 -0.4758
    9GLU      H 2249   4.935   1.760   1.732  0.6861 -0.0243 -1.2786
    9GLU     CA 2250   4.760   1.670   1.656 -0.3238 -0.0021 -0.0331
    9GLU     CB 2251   4.840   1.540   1.647 -0.4379 -0.0661 -0.1248
    9GLU     CG 2252   4.922   1.528   1.519 -0.0694  0.4277  0.0632
    9GLU     CD 2253   5.013   1.405   1.520 -0.3715  0.2005 -0.3058
    9GLU    OE1 2254   5.124   1.410   1.577 -0.1722  0.5944 -0.7229
    9GLU    OE2 2255   4.957   1.301   1.478  0.0008 -0.0759 -0.1200
    9GLU      C 2256   4.646   1.662   1.758 -0.3259 -0.5036 -0.0717
    9GLU      O 2257   4.530   1.631   1.734 -0.4310  0.4818 -0.9167
   10GLU      N 2258   4.676   1.681   1.887 -0.1753  0.6383 -0.2609
   10GLU      H 2259   4.763   1.725   1.909  1.4924 -0.2674 -4.0559
   10GLU     CA 2260   4.595   1.672   2.009  0.1094  0.2312 -0.0988
   10GLU     CB 2261   4.644   1.562   2.104  0.2913  0.1466 -0.2900
   10GLU     CG 2262   4.656   1.423   2.042 -0.1977  0.0534 -0.1752
   10GLU     CD 2263   4.673   1.310   2.145  0.0069  0.1133 -0.1428
   10GLU    OE1 2264   4.787   1.269   2.173 -0.1471 -0.0438  0.2684
   10GLU    OE2 2265   4.574   1.271   2.210 -0.0797  0.4711 -0.0541
   10GLU      C 2266   4.614   1.807   2.078  0.1040 -0.1807  0.7233
   10GLU     O1 2267   4.519   1.857   2.142 -0.0209  0.2251  0.2328
   10GLU     O2 2268   4.716   1.877   2.059 -0.3130  0.1413 -0.4400
    1ACE     CA 2269   1.831   1.897   3.508  0.2287 -0.2066 -0.0793
    1ACE      C 2270   1.868   1.974   3.381 -0.0109 -0.0777 -0.0710
    1ACE      O 2271   1.949   1.935   3.297  0.0986  0.4843 -0.2338
    2VAL      N 2272   1.811   2.105   3.381 -0.5713 -0.3182  0.2046
    2VAL      H 2273   1.738   2.140   3.439 -1.8610 -1.6700 -0.5310
    2VAL     CA 2274   1.843   2.184   3.261  0.0459 -0.2687  0.3956
    2VAL     CB 2275   1.735   2.285   3.222  0.2170 -0.1076  0.3381
    2VAL    CG1 2276   1.615   2.209   3.167 -0.0925  0.0845  0.7377
    2VAL    CG2 2277   1.692   2.389   3.326 -0.0722  0.0054  0.1067
    2VAL      C 2278   1.981   2.246   3.241 -0.0757 -0.2187 -0.3271
    2VAL      O 2279   2.048   2.236   3.139  0.6562 -0.1421  0.1363
    3VAL      N 2280   2.029   2.280   3.360  0.1192 -0.4541 -0.3377
    3VAL      H 2281   1.981   2.255   3.444 -0.6015  0.6500 -0.3997
    3VAL     CA 2282   2.163   2.336   3.385 -0.1891  0.1661 -0.0503
    3VAL     CB 2283   2.167   2.434   3.502  0.1175  0.0383  0.0461
    3VAL    CG1 2284   2.299   2.510   3.524  0.0745 -0.0004  0.4520
    3VAL    CG2 2285   2.061   2.543   3.488  0.1892  0.1880  0.6178
    3VAL      C 2286   2.260   2.219   3.399 -0.0520  0.2535 -0.2634
    3VAL      O 2287   2.243   2.138   3.489  0.0523  0.6120  0.0811
    4VAL      N 2288   2.315   2.183   3.283 -0.2852  0.1717 -0.3491
    4VAL      H 2289   2.280   2.219   3.196  2.7451  2.8453 -0.6496
    4VAL     CA 2290   2.419   2.081   3.267 -0.3425  0.1293 -0.4495
    4VAL     CB 2291   2.458   2.072   3.119 -0.3449 -0.0839 -0.4383
    4VAL    CG1 2292   2.568   1.971   3.085 -0.2224 -0.0537 -0.1331
    4VAL    CG2 2293   2.331   2.028   3.045 -0.4878  0.4386 -0.5090
    4VAL      C 2294   2.535   2.132   3.352  0.2912 -0.6400 -0.8373
    4VAL      O 2295   2.588   2.242   3.336  0.0607 -0.3493  0.3220
    5THR      N 2296   2.570   2.053   3.454  0.1728  0.2758 -0.0816
    5THR      H 2297   2.506   1.986   3.492 -0.6916  1.4266  0.5819
    5THR     CA 2298   2.674   2.088   3.552  0.1950  0.2080 -0.0808
    5THR     CB 2299   2.613   2.077   3.692 -0.0122  0.3095 -0.1630
    5THR    OG1 2300   2.573   1.942   3.718 -0.3673  0.4290 -0.0711
    5THR    HG1 2301   2.651   1.885   3.745 -0.4347  0.7847  0.9061
    5THR    CG2 2302   2.482   2.152   3.720 -0.0470  0.0593  0.3665
    5THR      C 2303   2.807   2.012   3.546 -0.1437 -0.3732 -0.3106
    5THR      O 2304   2.909   2.069   3.582 -0.1814 -0.2747 -0.3581
    6LEU      N 2305   2.797   1.882   3.519 -0.4864 -0.3945 -0.0890
    6LEU      H 2306   2.706   1.841   3.506  0.6703 -3.4573  0.6954
    6LEU     CA 2307   2.911   1.792   3.497 -0.0176  0.1196  0.2056
    6LEU     CB 2308   2.857   1.649   3.485  0.9180 -0.2016 -0.2129
    6LEU     CG 2309   2.962   1.543   3.520  0.9181 -0.1608 -0.0870
    6LEU    CD1 2310   3.003   1.530   3.667  0.5676  0.2841  0.0498
    6LEU    CD2 2311   2.916   1.410   3.460  0.4169 -0.2220  0.4324
    6LEU      C 2312   2.996   1.832   3.377  0.3852 -0.5307  0.2700
    6LEU      O 2313   2.975   1.797   3.261 -0.8416  0.2919  0.2214
    7LEU      N 2314   3.097   1.910   3.416 -0.1564  0.3929 -0.1372
    7LEU      H 2315   3.102   1.954   3.506 -3.8349  1.2949 -0.1879
    7LEU     CA 2316   3.206   1.952   3.327 -0.1865  0.0706 -0.3274
    7LEU     CB 2317   3.292   2.065   3.384 -0.1478  0.0041 -0.2531
    7LEU     CG 2318   3.211   2.194   3.405 -0.4493 -0.2185 -0.0534
    7LEU    CD1 2319   3.277   2.280   3.513  0.1095 -0.4381 -0.2123
    7LEU    CD2 2320   3.179   2.284   3.286  0.4391  0.1836 -0.0000
    7LEU      C 2321   3.299   1.837   3.290 -0.2503 -0.1996  0.3442
    7LEU      O 2322   3.305   1.785   3.179  0.1502 -0.5119  0.5098
    8LEU      N 2323   3.359   1.782   3.396 -0.0228 -0.3717  0.1275
    8LEU      H 2324   3.319   1.815   3.481 -1.7815  0.0124 -0.7821
    8LEU     CA 2325   3.449   1.665   3.393  0.4214 -0.0231 -0.2515
    8LEU     CB 2326   3.583   1.697   3.460 -0.0318  0.3942  0.4751
    8LEU     CG 2327   3.668   1.794   3.379 -0.1604  0.0402 -0.0857
    8LEU    CD1 2328   3.798   1.797   3.459 -0.2975 -0.2696  0.1476
    8LEU    CD2 2329   3.703   1.752   3.236 -0.3406  0.1283 -0.1564
    8LEU      C 2330   3.394   1.539   3.460  0.1311  0.1309 -0.1953
    8LEU      O 2331   3.345   1.540   3.572  0.4413  0.2148 -0.0592
    9GLU      N 2332   3.425   1.425   3.398  0.0635 -0.0865  0.1665
    9GLU      H 2333   3.456   1.425   3.303  0.9016 -0.3700  0.4347
    9GLU     CA 2334   3.410   1.286   3.443 -0.1509  0.0422  0.4917
    9GLU     CB 2335   3.412   1.198   3.319 -0.1796 -0.0020  0.5227
    9GLU     CG 2336   3.274   1.216   3.255  0.0588  0.3521  0.1027
    9GLU     CD 2337   3.259   1.099   3.157  0.2056  0.0551  0.4336
    9GLU    OE1 2338   3.341   1.092   3.064  0.1003 -0.0185  0.3466
    9GLU    OE2 2339   3.176   1.010   3.186 -0.4971  0.4917 -0.2104
    9GLU      C 2340   3.536   1.247   3.522  0.1431 -0.4092 -0.1948
    9GLU      O 2341   3.649   1.275   3.483  0.0991 -0.1579 -0.1481
   10GLU      N 2342   3.508   1.220   3.649  0.0881 -0.2823 -0.1791
   10GLU      H 2343   3.416   1.231   3.687  1.0460 -2.0513  3.0085
   10GLU     CA 2344   3.616   1.194   3.745 -0.3473 -0.3851  0.2908
   10GLU     CB 2345   3.586   1.269   3.875  0.5112  0.4764  0.0023
   10GLU     CG 2346   3.604   1.421   3.868  0.2397  0.4965 -0.2572
   10GLU     CD 2347   3.533   1.476   3.992 -0.2748 -0.8828  0.0817
   10GLU    OE1 2348   3.412   1.507   3.984 -0.0226  0.0903 -0.1624
   10GLU    OE2 2349   3.603   1.504   4.091 -0.0096 -0.1183 -0.3102
   10GLU      C 2350   3.644   1.046   3.773  0.6946 -0.5296 -1.3399
   10GLU     O1 2351   3.755   1.024   3.827 -0.1565 -0.4198  0.5261
   10GLU     O2 2352   3.560   0.958   3.746 -0.2983 -0.2079  0.4897
    1ACE     CA 2353   5.640   4.213   2.574  0.3753 -0.3387  0.0196
    1ACE      C 2354   5.542   4.239   2.688 -0.2540 -0.1958 -0.5435
    1ACE      O 2355   5.430   4.284   2.667 -0.1238  0.4997  0.2042
    2VAL      N 2356   5.611   4.221   2.813  0.1606 -0.0959 -0.7549
    2VAL      H 2357   5.710   4.222   2.822 -0.0089  0.0029  1.3914
    2VAL     CA 2358   5.542   4.210   2.942  0.5958 -0.0989 -0.5219
    2VAL     CB 2359   5.529   4.076   3.014  0.7267 -0.1632 -0.6182
    2VAL    CG1 2360   5.447   3.974   2.936  0.3446  0.0164 -0.4534
    2VAL    CG2 2361   5.657   4.015   3.072  0.1556 -0.1318  0.7154
    2VAL      C 2362   5.596   4.312   3.042 -0.1529 -0.5123  0.3260
    2VAL      O 2363   5.715   4.345   3.039 -0.3807  0.3103 -0.1651
    3VAL      N 2364   5.502   4.380   3.107  0.2652  0.5841 -0.1850
    3VAL      H 2365   5.408   4.350   3.095  0.6162 -1.5166  1.7243
    3VAL     CA 2366   5.513   4.494   3.200  0.1174  0.4537 -0.0071
    3VAL     CB 2367   5.447   4.621   3.146 -0.1892  0.1508 -0.3544
    3VAL    CG1 2368   5.519   4.660   3.016  0.1935  0.2135 -0.1241
    3VAL    CG2 2369   5.297   4.608   3.122 -0.3164  0.3242  0.3498
    3VAL      C 2370   5.477   4.456   3.343 -0.4474  0.0999 -0.2405
    3VAL      O 2371   5.458   4.546   3.425  0.4630  0.0078  0.0836
    4VAL      N 2372   5.475   4.327   3.377 -0.0899  0.0714 -0.3280
    4VAL      H 2373   5.498   4.251   3.317 -1.2222 -0.4569 -0.1127
    4VAL     CA 2374   5.439   4.291   3.515  0.2002  0.2206 -0.2104
    4VAL     CB 2375   5.307   4.212   3.516  0.5498 -0.3672  0.0399
    4VAL    CG1 2376   5.320   4.080   3.441  0.5686  0.0331 -0.6699
    4VAL    CG2 2377   5.236   4.189   3.650  0.4971 -0.3199  0.0199
    4VAL      C 2378   5.547   4.222   3.597 -0.4179 -0.1320  0.3198
    4VAL      O 2379   5.636   4.151   3.549 -0.1996  0.1149  0.3554
    5THR      N 2380   5.557   4.265   3.723 -0.0784  0.1471  0.2005
    5THR      H 2381   5.505   4.347   3.746  1.8041  1.5984 -0.5071
    5THR     CA 2382   5.656   4.215   3.819  0.1513  0.0628 -0.0773
    5THR     CB 2383   5.727   4.327   3.895  0.1930 -0.1362  0.1787
    5THR    OG1 2384   5.627   4.403   3.964  0.2033  0.0731 -0.0327
    5THR    HG1 2385   5.675   4.464   4.027  1.4406 -1.5132  0.6600
    5THR    CG2 2386   5.815   4.426   3.819 -0.6483  0.0344 -0.5936
    5THR      C 2387   5.607   4.117   3.926  0.0188 -0.0865 -0.2741
    5THR      O 2388   5.678   4.021   3.957  0.3291  0.3572  0.3995
    6LEU      N 2389   5.483   4.129   3.973  0.2816 -0.0728  0.4307
    6LEU      H 2390   5.426   4.203   3.936 -0.9336 -0.4012  1.5913
    6LEU     CA 2391   5.419   4.052   4.080  0.1398 -0.6095 -0.0321
    6LEU     CB 2392   5.382   3.914   4.027 -0.4409 -0.5071  0.0991
    6LEU     CG 2393   5.272   3.846   4.110 -0.9101  0.1036 -0.0140
    6LEU    CD1 2394   5.143   3.928   4.112 -0.9081  0.1393 -0.8780
    6LEU    CD2 2395   5.257   3.704   4.055 -0.1322 -0.0809  0.2318
    6LEU      C 2396   5.499   4.059   4.210  0.0977  0.0332 -0.0354
    6LEU      O 2397   5.514   4.173   4.255 -0.2526  0.1854 -0.2998
    7LEU      N 2398   5.589   3.962   4.221  0.0905 -0.0333 -0.5644
    7LEU      H 2399   5.644   3.938   4.141  0.4632 -2.6589  0.3764
    7LEU     CA 2400   5.643   3.929   4.353 -0.1490 -0.4434 -0.5658
    7LEU     CB 2401   5.638   3.776   4.357 -0.0344 -0.4263  0.5889
    7LEU     CG 2402   5.513   3.726   4.431 -0.6082  0.0118 -0.0722
    7LEU    CD1 2403   5.507   3.580   4.387  0.4377  0.0774 -0.4487
    7LEU    CD2 2404   5.539   3.723   4.582 -0.3346 -0.2440 -0.1227
    7LEU      C 2405   5.791   3.965   4.372 -0.0836 -1.0209  0.0830
    7LEU      O 2406   5.870   3.963   4.278 -0.2715 -0.6231 -0.0850
    8LEU      N 2407   5.813   4.042   4.479  0.0113 -0.2380 -0.4888
    8LEU      H 2408   5.737   4.049   4.543 -1.2747 -2.9854 -1.5358
    8LEU     CA 2409   5.938   4.105   4.522  0.0386 -0.0559 -0.8276
    8LEU     CB 2410   6.011   3.999   4.605  0.3329  0.9633  0.2513
    8LEU     CG 2411   5.919   3.957   4.720  0.7474 -0.3799  0.1139
    8LEU    CD1 2412   5.974   3.823   4.768 -0.0927 -0.5931  0.5101
    8LEU    CD2 2413   5.934   4.051   4.840  0.9083 -0.2195 -0.0331
    8LEU      C 2414   6.023   4.193   4.429  0.1527  0.5861 -0.1323
    8LEU      O 2415   6.093   4.135   4.346 -0.2862  0.3071 -0.3117
    9GLU      N 2416   6.022   4.324   4.451 -0.2175  0.5145  0.3066
    9GLU      H 2417   5.978   4.372   4.527  0.8092  0.8957  0.6789
    9GLU     CA 2418   6.083   4.423   4.362  0.0178  0.2475  0.1680
    9GLU     CB 2419   5.972   4.525   4.332  0.2581  0.4009 -0.2080
    9GLU     CG 2420   5.853   4.467   4.256  0.0252  0.1108  0.3723
    9GLU     CD 2421   5.775   4.573   4.178  0.3135 -0.2996 -0.4966
    9GLU    OE1 2422   5.807   4.607   4.062  0.4071  0.6464 -0.2030
    9GLU    OE2 2423   5.667   4.611   4.228  0.3002 -0.4263 -0.4264
    9GLU      C 2424   6.209   4.493   4.414 -0.2510  0.9144 -0.0605
    9GLU      O 2425   6.198   4.558   4.518  0.5132  0.4280  0.3352
   10GLU      N 2426   6.321   4.454   4.355 -0.3020  0.2992  0.2339
   10GLU      H 2427   6.320   4.389   4.280 -1.4780  0.6797 -0.0947
   10GLU     CA 2428   6.453   4.493   4.409 -0.2851  0.0173  0.3968
   10GLU     CB 2429   6.554   4.380   4.393 -0.1496  0.2113 -0.1387
   10GLU     CG 2430   6.545   4.321   4.252 -0.2201 -0.0646 -0.0196
   10GLU     CD 2431   6.627   4.192   4.240 -0.0063  0.0480  0.2210
   10GLU    OE1 2432   6.653   4.160   4.122  0.1129  0.3539  0.1650
   10GLU    OE2 2433   6.664   4.136   4.345  0.2095  0.0240  0.1325
   10GLU      C 2434   6.512   4.626   4.360  0.2743 -0.2608  0.3075
   10GLU     O1 2435   6.467   4.732   4.408 -0.3376 -0.1285 -0.5317
   10GLU     O2 2436   6.598   4.619   4.271  0.1098  0.1052  0.1216
    1ACE     CA 2437   3.810   4.738   5.342  0.3611  0.5164  0.2902
    1ACE      C 2438   3.862   4.881   5.329 -0.7574  0.9607  0.5416
    1ACE      O 2439   3.947   4.916   5.412  0.0627  0.2110  0.0422
    2VAL      N 2440   3.844   4.955   5.208  0.0670 -0.0349 -0.2131
    2VAL      H 2441   3.815   4.911   5.123  0.3211 -1.3164  0.3384
    2VAL     CA 2442   3.867   5.099   5.196  0.5848 -0.0907  0.0678
    2VAL     CB 2443   3.972   5.128   5.089  0.1930  0.0810 -0.2743
    2VAL    CG1 2444   4.112   5.133   5.150  0.3297 -0.0090 -0.5800
    2VAL    CG2 2445   3.969   5.035   4.967 -0.0708 -0.0384 -0.1766
    2VAL      C 2446   3.733   5.173   5.197  0.6956  0.1099  0.1140
    2VAL      O 2447   3.672   5.190   5.303  0.7841  0.1625  0.1572
    3VAL      N 2448   3.674   5.210   5.084 -0.3415 -0.4429  0.4640
    3VAL      H 2449   3.674   5.147   5.006 -0.8369 -2.8702  2.2976
    3VAL     CA 2450   3.575   5.318   5.076 -0.0714 -0.2528 -0.4057
    3VAL     CB 2451   3.630   5.447   5.015  0.0964 -0.0828  0.1010
    3VAL    CG1 2452   3.752   5.501   5.091 -0.1824  0.2471  0.3211
    3VAL    CG2 2453   3.648   5.436   4.864 -0.2165  0.7118 -0.0018
    3VAL      C 2454   3.438   5.286   5.015 -0.4486 -0.6976  0.6438
    3VAL      O 2455   3.336   5.339   5.059 -0.1264  0.0541  0.5093
    4VAL      N 2456   3.414   5.204   4.913 -0.7241  0.6656 -0.4206
    4VAL      H 2457   3.486   5.143   4.879 -0.6813  0.9460 -0.8465
    4VAL     CA 2458   3.287   5.191   4.841 -0.8938  0.5908 -0.1098
    4VAL     CB 2459   3.303   5.233   4.695 -0.2091 -0.2546 -0.2818
    4VAL    CG1 2460   3.335   5.381   4.676 -0.3061 -0.2323 -0.2669
    4VAL    CG2 2461   3.396   5.139   4.618 -0.0113  0.1157 -0.4997
    4VAL      C 2462   3.224   5.052   4.853  0.1187  0.1255 -0.0754
    4VAL      O 2463   3.289   4.949   4.836  0.1906  0.1121  0.2815
    5THR      N 2464   3.091   5.055   4.860  0.0985 -0.0875 -0.3393
    5THR      H 2465   3.036   5.139   4.865  1.1445  0.5806  0.3996
    5THR     CA 2466   3.012   4.932   4.872 -0.1769  0.1256  0.1134
    5THR     CB 2467   2.924   4.930   4.997 -0.1573 -0.3305  0.1231
    5THR    OG1 2468   2.844   4.814   5.016  0.2565 -0.6072  0.1995
    5THR    HG1 2469   2.802   4.783   4.930 -0.8625 -1.0782  0.8855
    5THR    CG2 2470   2.828   5.048   5.011  0.3707  0.0658  0.4749
    5THR      C 2471   2.941   4.912   4.737 -0.2022 -0.4816  0.2123
    5THR      O 2472   2.822   4.938   4.718 -0.2343 -0.2611  0.6866
    6LEU      N 2473   3.013   4.839   4.653  0.3777  0.3006  0.0241
    6LEU      H 2474   3.072   4.767   4.689  1.5513 -0.8190 -3.6437
    6LEU     CA 2475   2.985   4.826   4.509 -0.9183 -0.1662  0.3066
    6LEU     CB 2476   3.070   4.928   4.432 -0.4696 -0.1192  0.8534
    6LEU     CG 2477   2.996   5.037   4.353  0.4491  0.1440  0.3472
    6LEU    CD1 2478   2.905   5.132   4.430  0.3851  0.3219  0.0530
    6LEU    CD2 2479   3.089   5.107   4.254  0.1051 -0.4179 -0.3824
    6LEU      C 2480   3.020   4.684   4.464 -0.0523  0.2043 -0.2150
    6LEU      O 2481   2.925   4.606   4.465  0.0733  0.0347 -1.0286
    7LEU      N 2482   3.147   4.644   4.461 -0.0884  0.0427  0.3456
    7LEU      H 2483   3.215   4.684   4.523 -0.4832  1.3121 -0.0065
    7LEU     CA 2484   3.188   4.528   4.381 -0.4110  0.0770  0.1281
    7LEU     CB 2485   3.340   4.513   4.396 -0.3044  0.8379 -0.1626
    7LEU     CG 2486   3.409   4.438   4.282 -0.0212  0.0259  0.5353
    7LEU    CD1 2487   3.423   4.524   4.157  0.0386  0.0962  0.5902
    7LEU    CD2 2488   3.547   4.395   4.332  0.0968 -0.3440 -0.1034
    7LEU      C 2489   3.122   4.397   4.426 -0.0286 -0.1677 -0.0178
    7LEU      O 2490   3.106   4.305   4.347  0.0822 -0.4159  0.2459
    8LEU      N 2491   3.103   4.391   4.557  0.4968  0.3174  0.0868
    8LEU      H 2492   3.174   4.433   4.614  2.3081 -0.7575 -1.2885
    8LEU     CA 2493   3.034   4.280   4.624  0.1585  0.4258 -0.0810
    8LEU     CB 2494   3.065   4.266   4.773 -0.0729  0.1469 -0.0573
    8LEU     CG 2495   3.206   4.209   4.785 -0.0079  0.2995 -0.0907
    8LEU    CD1 2496   3.264   4.245   4.922 -0.1486  0.4988 -0.0843
    8LEU    CD2 2497   3.204   4.059   4.755  0.1347  0.3494 -0.3617
    8LEU      C 2498   2.881   4.271   4.612  0.1460  0.2704  0.1927
    8LEU      O 2499   2.831   4.161   4.631  0.6168  0.0314  0.0531
    9GLU      N 2500   2.819   4.386   4.587 -0.0550  0.0791 -0.1924
    9GLU      H 2501   2.872   4.462   4.551  1.6052 -1.6954 -1.6706
    9GLU     CA 2502   2.672   4.401   4.595 -0.0424  0.1110 -0.0015
    9GLU     CB 2503   2.652   4.543   4.649 -0.5607  0.2113 -0.4480
    9GLU     CG 2504   2.620   4.541   4.798 -0.3278  0.3085 -0.3966
    9GLU     CD 2505   2.554   4.672   4.841 -0.7755 -0.1571  0.3654
    9GLU    OE1 2506   2.455   4.718   4.781 -0.0349  0.3218 -0.5071
    9GLU    OE2 2507   2.607   4.711   4.947 -0.1929 -0.5639  0.2301
    9GLU      C 2508   2.597   4.383   4.463 -0.0553 -0.1953  0.0473
    9GLU      O 2509   2.554   4.477   4.396  0.1354 -0.2715 -0.1826
   10GLU      N 2510   2.555   4.257   4.458 -0.3768 -0.0826 -0.1417
   10GLU      H 2511   2.572   4.199   4.538  1.8230  0.8889  0.1620
   10GLU     CA 2512   2.478   4.197   4.348 -0.2044 -0.0807 -0.2632
   10GLU     CB 2513   2.553   4.077   4.290  0.1405 -0.1370  0.2880
   10GLU     CG 2514   2.680   4.123   4.219  0.2666 -0.4872  0.2835
   10GLU     CD 2515   2.725   4.003   4.136  0.1326 -0.1625 -0.2604
   10GLU    OE1 2516   2.689   4.000   4.016 -0.1920 -0.3121 -0.1592
   10GLU    OE2 2517   2.798   3.918   4.192  0.6550  0.5050  0.0876
   10GLU      C 2518   2.336   4.163   4.395 -0.2351  0.2999 -0.0814
   10GLU     O1 2519   2.244   4.170   4.311  0.1791 -0.7705 -0.6463
   10GLU     O2 2520   2.327   4.125   4.514  0.0606  0.0120 -0.1506
    1ACE     CA 2521   4.180   5.335   4.307  0.6432  0.3656  0.5329
    1ACE      C 2522   4.072   5.304   4.411  0.0059  0.0637 -0.2077
    1ACE      O 2523   4.115   5.299   4.526  0.6333 -0.5064 -0.4604
    2VAL      N 2524   3.934   5.308   4.376 -0.1200  0.3331  0.3141
    2VAL      H 2525   3.894   5.355   4.297 -0.0990  0.0897  0.1583
    2VAL     CA 2526   3.835   5.265   4.476 -0.1700 -0.1888  0.0433
    2VAL     CB 2527   3.692   5.309   4.442 -0.1798 -0.2191  0.0455
    2VAL    CG1 2528   3.666   5.459   4.432  0.4450 -0.1088 -0.0071
    2VAL    CG2 2529   3.652   5.248   4.307 -0.4985 -0.0130  0.0485
    2VAL      C 2530   3.837   5.119   4.521 -0.4236 -0.2429 -0.1194
    2VAL      O 2531   3.824   5.090   4.640  0.5970 -0.1964  0.0109
    3VAL      N 2532   3.852   5.023   4.430  0.5723 -0.2604  0.0486
    3VAL      H 2533   3.848   5.037   4.331  3.1292 -2.8060 -0.5295
    3VAL     CA 2534   3.845   4.885   4.480  0.0451 -0.0988  0.4318
    3VAL     CB 2535   3.716   4.818   4.431  0.0761  0.2091 -0.0801
    3VAL    CG1 2536   3.708   4.810   4.278  0.0636  0.2024 -0.0791
    3VAL    CG2 2537   3.694   4.679   4.491  0.1065  0.0475 -0.4374
    3VAL      C 2538   3.976   4.808   4.466  0.3645  0.4792  0.2134
    3VAL      O 2539   4.016   4.729   4.551  0.1922 -0.1558 -0.2868
    4VAL      N 2540   4.043   4.834   4.353  0.0051 -1.0011 -0.3655
    4VAL      H 2541   4.010   4.867   4.265 -1.2236 -3.3169 -0.8476
    4VAL     CA 2542   4.174   4.770   4.336  0.3358 -0.3625 -0.2264
    4VAL     CB 2543   4.161   4.656   4.235 -0.0814 -0.3862 -0.1461
    4VAL    CG1 2544   4.076   4.543   4.294 -0.4392 -0.2260 -0.3513
    4VAL    CG2 2545   4.108   4.704   4.100 -0.0397  0.0628 -0.0052
    4VAL      C 2546   4.300   4.855   4.315 -0.3244  0.6850 -0.0267
    4VAL      O 2547   4.315   4.927   4.216 -0.0243 -0.1251 -0.5807
    5THR      N 2548   4.376   4.856   4.424  0.0815  0.7935 -0.3060
    5THR      H 2549   4.331   4.846   4.513 -1.1894 -1.0676 -1.1044
    5THR     CA 2550   4.515   4.901   4.432  0.2842  0.1276 -0.0090
    5THR     CB 2551   4.525   5.019   4.530  0.3052  0.1363 -0.0205
    5THR    OG1 2552   4.472   4.996   4.661 -0.4739  0.0221 -0.3490
    5THR    HG1 2553   4.524   4.921   4.703  0.9254  0.2839 -1.5188
    5THR    CG2 2554   4.477   5.146   4.460 -0.1263 -0.2884 -0.5030
    5THR      C 2555   4.591   4.780   4.485  0.3401  0.0726 -0.2150
    5THR      O 2556   4.605   4.760   4.606 -0.1202 -0.2522 -0.2148
    6LEU      N 2557   4.671   4.726   4.393 -0.4724 -0.1725 -0.7848
    6LEU      H 2558   4.649   4.746   4.298 -0.1666 -0.3989 -0.9052
    6LEU     CA 2559   4.731   4.596   4.426 -0.0978  0.1886  0.0055
    6LEU     CB 2560   4.690   4.493   4.319 -0.3827 -0.4940  0.7613
    6LEU     CG 2561   4.569   4.401   4.333 -0.7756 -0.1649 -0.3601
    6LEU    CD1 2562   4.442   4.479   4.367 -0.5208 -0.1298  0.5472
    6LEU    CD2 2563   4.556   4.311   4.210 -0.0944 -0.1333 -0.4584
    6LEU      C 2564   4.883   4.609   4.422 -0.1059  0.1793 -0.4050
    6LEU      O 2565   4.956   4.602   4.521 -0.8358  0.0380  0.1287
    7LEU      N 2566   4.939   4.638   4.304  0.1650  0.1493 -0.2857
    7LEU      H 2567   4.897   4.639   4.213  1.0551 -2.1582 -0.7959
    7LEU     CA 2568   5.082   4.663   4.285  0.2643 -0.2020 -0.0167
    7LEU     CB 2569   5.105   4.641   4.135 -0.0186  0.0661 -0.0995
    7LEU     CG 2570   5.116   4.494   4.095 -0.1643 -0.0782  0.3788
    7LEU    CD1 2571   5.098   4.469   3.945  0.0268  0.0984  0.3253
    7LEU    CD2 2572   5.248   4.433   4.143 -0.3376 -0.2599  0.6225
    7LEU      C 2573   5.116   4.809   4.315 -0.6223 -0.1649  0.8610
    7LEU      O 2574   5.032   4.897   4.295 -0.3519 -0.1301 -0.1974
    8LEU      N 2575   5.245   4.831   4.341 -0.3250 -0.5506 -0.2255
    8LEU      H 2576   5.314   4.759   4.344  0.1921 -0.0551 -0.1194
    8LEU     CA 2577   5.300   4.958   4.390 -0.2889 -0.5694 -0.2189
    8LEU     CB 2578   5.436   4.929   4.454  0.1378  0.6281 -0.5552
    8LEU     CG 2579   5.443   4.994   4.592  0.0612 -0.1652 -0.1774
    8LEU    CD1 2580   5.357   4.920   4.695  0.3812  0.1119  0.2942
    8LEU    CD2 2581   5.581   5.005   4.658 -0.1449 -0.6952  0.3581
    8LEU      C 2582   5.305   5.067   4.282 -1.1365 -0.5155 -0.2088
    8LEU      O 2583   5.291   5.185   4.315  0.4338 -0.3240 -0.1942
    9GLU      N 2584   5.321   5.038   4.153 -0.4496 -0.5123 -0.1254
    9GLU      H 2585   5.343   4.946   4.118 -2.3822 -0.9361 -0.3406
    9GLU     CA 2586   5.288   5.132   4.045  0.0281 -0.3213 -0.1077
    9GLU     CB 2587   5.419   5.189   3.990  0.3007 -0.5972  0.2461
    9GLU     CG 2588   5.462   5.318   4.060 -0.2944 -0.2457 -0.0228
    9GLU     CD 2589   5.602   5.334   4.000 -0.1038  0.3355  0.5649
    9GLU    OE1 2590   5.613   5.391   3.889  0.3650  0.6899  0.7905
    9GLU    OE2 2591   5.698   5.288   4.065  0.1723  0.1723  0.0506
    9GLU      C 2592   5.196   5.072   3.939 -0.1633  0.3736 -0.3359
    9GLU      O 2593   5.226   4.964   3.888 -0.6471  0.1267 -0.1055
   10GLU      N 2594   5.069   5.109   3.955 -0.0685  0.4906  0.1537
   10GLU      H 2595   5.034   5.154   4.037 -0.6613  0.6154 -0.1617
   10GLU     CA 2596   4.961   5.085   3.858 -0.0264  0.0839  0.2071
   10GLU     CB 2597   4.846   5.037   3.948 -0.0953 -0.4771 -0.1719
   10GLU     CG 2598   4.872   4.892   3.988  0.5337 -0.1777  0.5443
   10GLU     CD 2599   4.757   4.826   4.064  0.0552 -0.2172 -0.2040
   10GLU    OE1 2600   4.735   4.704   4.052  0.5284 -0.2971 -0.2523
   10GLU    OE2 2601   4.687   4.894   4.143  0.0286 -0.5837  0.0878
   10GLU      C 2602   4.909   5.215   3.796  0.3910  0.1068 -0.0962
   10GLU     O1 2603   4.811   5.210   3.719  0.2974  0.0214  0.0275
   10GLU     O2 2604   4.956   5.326   3.827  0.1199  0.3913 -0.6936
    1ACE     CA 2605   2.513   4.290   3.845  0.0565 -0.2923  0.1995
    1ACE      C 2606   2.520   4.410   3.939  0.0149 -0.1223 -0.0126
    1ACE      O 2607   2.419   4.470   3.975  0.1208 -0.1236  0.2924
    2VAL      N 2608   2.653   4.453   3.970 -0.2504  0.1668  0.7401
    2VAL      H 2609   2.738   4.406   3.947  1.7292  3.1369  1.3106
    2VAL     CA 2610   2.688   4.571   4.052 -0.1524  0.1087  0.7826
    2VAL     CB 2611   2.838   4.563   4.079 -0.0668  0.0581  0.2981
    2VAL    CG1 2612   2.906   4.693   4.121  0.5637 -0.1799  0.0264
    2VAL    CG2 2613   2.862   4.454   4.183 -0.4240  0.0624  0.3866
    2VAL      C 2614   2.632   4.700   3.992 -0.3236 -0.2794  0.0969
    2VAL      O 2615   2.665   4.720   3.875 -0.1192 -0.5298  0.1101
    3VAL      N 2616   2.584   4.792   4.074 -0.3862 -0.3426  0.1310
    3VAL      H 2617   2.609   4.786   4.171  0.4045 -1.2541 -0.1203
    3VAL     CA 2618   2.530   4.921   4.027  0.2918 -0.1014  0.0014
    3VAL     CB 2619   2.378   4.926   4.034  0.3060  0.5273 -0.0500
    3VAL    CG1 2620   2.321   4.950   4.174 -0.2164 -0.2014 -0.1275
    3VAL    CG2 2621   2.325   5.018   3.924 -0.0740  0.3075 -0.0535
    3VAL      C 2622   2.598   5.039   4.097 -0.0588 -0.2398  0.5837
    3VAL      O 2623   2.670   5.021   4.195 -0.0348 -0.0124  0.6091
    4VAL      N 2624   2.569   5.161   4.051  0.2698 -0.4293 -0.1297
    4VAL      H 2625   2.518   5.183   3.968 -0.0025  0.8954  0.3701
    4VAL     CA 2626   2.635   5.273   4.119 -0.1112 -0.3950  0.1787
    4VAL     CB 2627   2.697   5.374   4.022 -0.5235 -0.1450  0.1718
    4VAL    CG1 2628   2.598   5.441   3.926  0.5203  0.4024 -0.5352
    4VAL    CG2 2629   2.787   5.471   4.097 -0.3359 -0.1330 -0.0685
    4VAL      C 2630   2.548   5.331   4.232 -0.2109 -0.0982 -0.0500
    4VAL      O 2631   2.505   5.446   4.226 -0.8370 -0.3397 -0.2492
    5THR      N 2632   2.555   5.262   4.345  0.8155  0.1145  0.0243
    5THR      H 2633   2.605   5.176   4.357 -0.3222 -0.6275 -0.4221
    5THR     CA 2634   2.500   5.308   4.474 -0.0813 -0.2181 -0.2394
    5THR     CB 2635   2.417   5.204   4.549  0.0743 -0.1635  0.0050
    5THR    OG1 2636   2.486   5.079   4.548  0.3230 -0.0253 -0.3078
    5THR    HG1 2637   2.525   5.068   4.640 -0.5671  2.9783  0.5198
    5THR    CG2 2638   2.273   5.207   4.498  0.1419  0.0539 -0.1690
    5THR      C 2639   2.605   5.368   4.566 -0.4720 -0.2945  0.2590
    5THR      O 2640   2.688   5.297   4.622  0.0020  0.1605  0.1442
    6LEU      N 2641   2.611   5.499   4.587 -0.3321 -0.2303 -0.1763
    6LEU      H 2642   2.533   5.557   4.561  0.1423 -0.1550 -1.4832
    6LEU     CA 2643   2.713   5.566   4.668 -0.3687 -0.1808 -0.1714
    6LEU     CB 2644   2.777   5.689   4.604 -0.3533 -0.1105 -0.0218
    6LEU     CG 2645   2.883   5.656   4.498  0.0051 -0.2113  0.3676
    6LEU    CD1 2646   2.930   5.778   4.420 -0.4223 -0.2220  0.0923
    6LEU    CD2 2647   3.009   5.589   4.553  0.5340  0.0382 -0.5324
    6LEU      C 2648   2.678   5.600   4.813 -0.2471  0.4590 -0.2871
    6LEU      O 2649   2.754   5.571   4.906  0.1873  0.0830 -0.7578
    7LEU      N 2650   2.564   5.664   4.836 -0.4883 -0.2018  0.4114
    7LEU      H 2651   2.493   5.651   4.767 -0.3576 -1.0648  0.4304
    7LEU     CA 2652   2.533   5.715   4.971  0.1291  0.2501  0.3865
    7LEU     CB 2653   2.515   5.866   4.981  0.0253  0.3209 -0.7532
    7LEU     CG 2654   2.629   5.954   5.033  0.2882 -0.2267 -0.3980
    7LEU    CD1 2655   2.636   5.942   5.185 -0.0440 -0.0392 -0.3677
    7LEU    CD2 2656   2.764   5.911   4.976  0.7931 -0.2248  0.7609
    7LEU      C 2657   2.399   5.656   5.015  0.0247 -0.1485 -0.4425
    7LEU      O 2658   2.324   5.601   4.934 -0.6991 -0.1710  0.2332
    8LEU      N 2659   2.368   5.665   5.144 -0.8092 -0.3295 -0.6238
    8LEU      H 2660   2.420   5.721   5.209 -0.2935  1.1775 -2.2708
    8LEU     CA 2661   2.245   5.612   5.204 -0.3074 -0.3541  0.4017
    8LEU     CB 2662   2.260   5.624   5.356  0.4785 -0.0959  0.3077
    8LEU     CG 2663   2.167   5.541   5.444  0.2791  0.1384  0.3174
    8LEU    CD1 2664   2.174   5.390   5.422  0.5487  0.2910 -0.6764
    8LEU    CD2 2665   2.188   5.576   5.592  0.7981  0.1536  0.2384
    8LEU      C 2666   2.113   5.677   5.163 -0.2379 -0.3090  0.2509
    8LEU      O 2667   2.107   5.799   5.170 -0.2351 -0.3067  0.2219
    9GLU      N 2668   2.051   5.608   5.067  0.1920 -0.4870  0.1004
    9GLU      H 2669   2.100   5.538   5.016  0.4674 -0.8491  0.8553
    9GLU     CA 2670   1.919   5.644   5.013  0.3852  0.4547  0.2317
    9GLU     CB 2671   1.923   5.654   4.861  0.0077  0.6296  0.2314
    9GLU     CG 2672   1.995   5.776   4.803  0.3774  0.0622 -0.5398
    9GLU     CD 2673   2.028   5.773   4.654  0.0996 -0.5879 -0.5932
    9GLU    OE1 2674   2.108   5.688   4.609  0.4937 -0.3291 -0.3904
    9GLU    OE2 2675   1.953   5.847   4.586 -0.1753  0.0584  0.3805
    9GLU      C 2676   1.817   5.538   5.056  0.2372  0.1240 -0.9146
    9GLU      O 2677   1.826   5.419   5.026 -0.0720 -0.0821 -0.1912
   10GLU      N 2678   1.712   5.584   5.123  0.5144 -0.1245 -0.3056
   10GLU      H 2679   1.678   5.675   5.102 -2.5153 -0.8092  1.1631
   10GLU     CA 2680   1.622   5.495   5.198  0.1465 -0.0605 -0.6737
   10GLU     CB 2681   1.634   5.506   5.350 -0.2918 -0.1995 -0.6264
   10GLU     CG 2682   1.763   5.434   5.391 -0.1470  0.4222  0.0204
   10GLU     CD 2683   1.734   5.347   5.514 -0.6708  0.2439 -0.2245
   10GLU    OE1 2684   1.737   5.223   5.500 -0.3875  0.2933 -0.6456
   10GLU    OE2 2685   1.684   5.400   5.615  0.3638  0.2755  0.2891
   10GLU      C 2686   1.473   5.507   5.163 -0.0367 -0.4145 -0.0176
   10GLU     O1 2687   1.433   5.614   5.113  0.5337 -0.1395  0.1087
   10GLU     O2 2688   1.399   5.407   5.180 -0.2740 -0.1776  0.3379
    1ACE     CA 2689   3.961   5.958   6.255  0.5859  0.1978  0.3759
    1ACE      C 2690   3.988   5.811   6.227  0.1535  0.1757  0.0516
    1ACE      O 2691   3.926   5.723   6.286 -0.1181  0.2472 -0.1276
    2VAL      N 2692   4.112   5.789   6.159  0.5838  0.1183  0.8385
    2VAL      H 2693   4.188   5.854   6.165 -1.7296  2.9359  1.7862
    2VAL     CA 2694   4.138   5.660   6.094  0.2358  0.3658  0.1955
    2VAL     CB 2695   4.174   5.687   5.948 -0.2712 -0.3737 -0.0730
    2VAL    CG1 2696   4.046   5.724   5.873  0.1101 -0.0514 -0.5700
    2VAL    CG2 2697   4.295   5.779   5.931  0.0439 -0.6615  0.5441
    2VAL      C 2698   4.246   5.568   6.152  0.3277  0.2130 -0.2128
    2VAL      O 2699   4.354   5.611   6.191  0.2231 -0.2976  0.6641
    3VAL      N 2700   4.221   5.437   6.152  0.3834  0.2019 -0.4589
    3VAL      H 2701   4.137   5.402   6.111 -0.2620 -1.4969  2.0787
    3VAL     CA 2702   4.313   5.329   6.188  0.4253  0.4350  0.1386
    3VAL     CB 2703   4.262   5.241   6.302  0.2867  0.4722  0.1046
    3VAL    CG1 2704   4.320   5.315   6.423  0.3568  0.2285  0.2225
    3VAL    CG2 2705   4.112   5.212   6.303  0.3313  0.2347  0.0570
    3VAL      C 2706   4.346   5.239   6.069 -0.0588  0.3531  0.0668
    3VAL      O 2707   4.281   5.235   5.965  0.1855  0.8373 -0.1043
    4VAL      N 2708   4.459   5.172   6.089  0.1692  0.5836 -0.4323
    4VAL      H 2709   4.501   5.186   6.179 -0.7844 -1.9198  0.5037
    4VAL     CA 2710   4.506   5.058   6.009  0.1522  0.2761 -0.0067
    4VAL     CB 2711   4.604   5.109   5.903 -0.2114  0.1641 -0.3981
    4VAL    CG1 2712   4.672   5.000   5.820 -0.0182  0.6263 -0.8478
    4VAL    CG2 2713   4.547   5.212   5.806 -1.0203  0.0920 -0.0080
    4VAL      C 2714   4.556   4.937   6.090 -0.0881 -0.0037 -0.2744
    4VAL      O 2715   4.662   4.946   6.150 -0.3792 -0.0244  0.2536
    5THR      N 2716   4.471   4.834   6.089 -0.1180  0.0137  0.2777
    5THR      H 2717   4.380   4.839   6.049  0.6757 -0.4596 -1.7087
    5THR     CA 2718   4.482   4.715   6.175 -0.1844 -0.1260  0.0927
    5THR     CB 2719   4.366   4.697   6.272 -0.1641 -0.3676  0.0708
    5THR    OG1 2720   4.236   4.708   6.212 -0.0047 -0.1481 -0.2339
    5THR    HG1 2721   4.246   4.653   6.129  3.5702 -1.0743  0.6315
    5THR    CG2 2722   4.368   4.804   6.381 -0.1317 -0.4817  0.1822
    5THR      C 2723   4.529   4.582   6.116  0.2734 -0.0879  0.3683
    5THR      O 2724   4.473   4.473   6.122 -0.0589  0.0659  0.0938
    6LEU      N 2725   4.656   4.599   6.079  0.0767  0.4633 -0.0765
    6LEU      H 2726   4.708   4.678   6.110  0.3701 -0.3964  1.7595
    6LEU     CA 2727   4.727   4.494   6.004  0.0889  0.4710 -0.0766
    6LEU     CB 2728   4.790   4.558   5.880  0.1145 -0.3377 -0.4851
    6LEU     CG 2729   4.698   4.584   5.760 -0.0823  0.2182 -0.2172
    6LEU    CD1 2730   4.780   4.638   5.643  0.5662  0.2012  0.2193
    6LEU    CD2 2731   4.636   4.452   5.715 -0.3379  0.2272  0.1047
    6LEU      C 2732   4.843   4.449   6.093  0.0961  0.8693  0.1190
    6LEU      O 2733   4.956   4.488   6.070  0.1180  0.6237 -0.1935
    7LEU      N 2734   4.814   4.366   6.194  0.1736  0.1693 -0.4264
    7LEU      H 2735   4.723   4.332   6.213 -0.0245 -0.3385 -2.1060
    7LEU     CA 2736   4.920   4.315   6.283  0.1920  0.2952 -0.3756
    7LEU     CB 2737   4.889   4.331   6.432 -1.0870  0.2331 -0.6240
    7LEU     CG 2738   4.915   4.472   6.485  0.0498 -0.2338  0.1108
    7LEU    CD1 2739   4.872   4.463   6.631 -0.1449  0.3000  0.0884
    7LEU    CD2 2740   5.058   4.520   6.459  0.0100 -0.1253  0.0918
    7LEU      C 2741   4.966   4.175   6.244 -0.0199  0.1688 -0.1741
    7LEU      O 2742   4.887   4.084   6.220 -0.5215  0.3357  0.7934
    8LEU      N 2743   5.098   4.169   6.224 -0.0292  0.1428 -0.2332
    8LEU      H 2744   5.158   4.241   6.258 -1.5940  1.0567  0.7350
    8LEU     CA 2745   5.164   4.038   6.217 -0.0526  0.0997  0.2683
    8LEU     CB 2746   5.299   4.042   6.145 -0.0139 -0.3770  0.3107
    8LEU     CG 2747   5.350   3.909   6.090  0.2407  0.1419 -0.7421
    8LEU    CD1 2748   5.259   3.851   5.982 -0.4119 -0.3250  0.0456
    8LEU    CD2 2749   5.492   3.929   6.037  0.5054  0.0155 -0.0963
    8LEU      C 2750   5.166   3.977   6.357 -0.0511  0.1632  0.2967
    8LEU      O 2751   5.232   4.022   6.450  0.0580 -0.0742  0.3363
    9GLU      N 2752   5.090   3.868   6.368  0.2033 -0.0220  0.2455
    9GLU      H 2753   5.050   3.811   6.297  1.2272 -0.6109  0.1245
    9GLU     CA 2754   5.078   3.811   6.503 -0.0847  0.0525  0.2513
    9GLU     CB 2755   4.932   3.777   6.536 -0.0399 -0.4420 -0.0440
    9GLU     CG 2756   4.842   3.901   6.547 -0.1741 -0.5382 -0.0574
    9GLU     CD 2757   4.693   3.874   6.561 -0.2371 -0.0638  0.1834
    9GLU    OE1 2758   4.625   3.875   6.456  0.7190  0.3716 -0.4464
    9GLU    OE2 2759   4.635   3.862   6.672 -0.1049 -0.5036  0.2051
    9GLU      C 2760   5.160   3.683   6.521  0.2503  0.2056 -0.1745
    9GLU      O 2761   5.150   3.597   6.434 -0.7235  0.4793 -0.3513
   10GLU      N 2762   5.255   3.702   6.612 -0.1377 -0.4872  0.3902
   10GLU      H 2763   5.258   3.783   6.671 -1.8954  1.7690 -2.3301
   10GLU     CA 2764   5.357   3.603   6.649  0.4209 -0.0671 -0.0036
   10GLU     CB 2765   5.433   3.659   6.770 -0.1505  0.3527  0.1663
   10GLU     CG 2766   5.518   3.781   6.734  0.1684  0.2099  0.4312
   10GLU     CD 2767   5.629   3.787   6.840  0.7536  0.2149 -0.1765
   10GLU    OE1 2768   5.600   3.869   6.930 -0.3695 -0.2817 -0.0656
   10GLU    OE2 2769   5.734   3.721   6.827  0.2589 -0.6582  0.1487
   10GLU      C 2770   5.290   3.479   6.709  0.5502  0.3309  0.9782
   10GLU     O1 2771   5.219   3.484   6.811 -0.1205 -0.8839  0.5805
   10GLU     O2 2772   5.339   3.371   6.671  0.1718  0.6900 -0.5734
    1ACE     CA 2773   1.349   4.292   4.014  0.2411  0.1884 -0.1355
    1ACE      C 2774   1.354   4.317   3.863 -0.0251 -0.8511 -0.3261
    1ACE      O 2775   1.253   4.348   3.800  0.0122  0.1246  0.0773
    2VAL      N 2776   1.481   4.285   3.804  0.3220 -0.1917  0.0540
    2VAL      H 2777   1.536   4.218   3.853  1.7359  0.5062 -0.5258
    2VAL     CA 2778   1.514   4.310   3.663  0.2588  0.3031  0.1254
    2VAL     CB 2779   1.663   4.292   3.635  0.1096 -0.0319 -0.4575
    2VAL    CG1 2780   1.735   4.415   3.691  0.0183 -0.1177 -0.1484
    2VAL    CG2 2781   1.723   4.156   3.672  0.0674  0.1014  0.1120
    2VAL      C 2782   1.431   4.230   3.563 -0.1034  0.6070  0.1806
    2VAL      O 2783   1.381   4.124   3.601 -0.0085  0.1735 -0.8746
    3VAL      N 2784   1.427   4.298   3.448  0.5747  0.2043 -0.0892
    3VAL      H 2785   1.479   4.382   3.438 -1.9821  2.0686  1.0916
    3VAL     CA 2786   1.355   4.246   3.331  0.0251 -0.2983  0.4604
    3VAL     CB 2787   1.321   4.355   3.228  0.4349 -0.2278  0.3975
    3VAL    CG1 2788   1.212   4.307   3.131  0.3442  0.3958  0.1918
    3VAL    CG2 2789   1.292   4.499   3.270  0.0652 -0.0096 -0.5906
    3VAL      C 2790   1.435   4.137   3.259  0.3291  0.2248 -0.0056
    3VAL      O 2791   1.385   4.037   3.208 -0.1050  0.4759 -0.0828
    4VAL      N 2792   1.566   4.154   3.249  0.3802  0.3740  0.8000
    4VAL      H 2793   1.615   4.240   3.265 -0.3999  0.9214  0.2814
    4VAL     CA 2794   1.648   4.038   3.211 -0.3278  0.0837  0.1374
    4VAL     CB 2795   1.757   4.077   3.111 -0.2984 -0.2608  0.0314
    4VAL    CG1 2796   1.820   3.956   3.042 -0.1178  0.1464 -0.5182
    4VAL    CG2 2797   1.704   4.181   3.012  0.6210  0.3168  0.1283
    4VAL      C 2798   1.697   3.949   3.325  0.5198 -0.4521 -0.6306
    4VAL      O 2799   1.811   3.963   3.369  0.1704  0.5922 -0.0289
    5THR      N 2800   1.630   3.837   3.349  0.0626  0.0785  0.6242
    5THR      H 2801   1.562   3.801   3.285  0.4230  1.0894 -0.3504
    5THR     CA 2802   1.664   3.751   3.463 -0.1338 -0.3987  0.3250
    5THR     CB 2803   1.537   3.700   3.531 -0.5179 -0.0547 -0.1272
    5THR    OG1 2804   1.462   3.812   3.579 -0.2794  0.0373  0.0348
    5THR    HG1 2805   1.370   3.785   3.609 -0.5880  0.2447 -0.6979
    5THR    CG2 2806   1.568   3.610   3.652 -0.4090 -0.0836 -0.1765
    5THR      C 2807   1.752   3.634   3.417  0.0983  0.1207 -0.5748
    5THR      O 2808   1.701   3.530   3.378 -0.1384  0.0852 -0.1815
    6LEU      N 2809   1.883   3.651   3.435  0.0065  0.0336  0.2483
    6LEU      H 2810   1.912   3.736   3.479 -2.2870  0.3724  1.2652
    6LEU     CA 2811   1.988   3.552   3.410 -0.2129 -0.1174 -0.0901
    6LEU     CB 2812   2.123   3.626   3.413 -0.4920  0.4021 -0.1977
    6LEU     CG 2813   2.157   3.714   3.293 -0.1624  0.0540 -0.3604
    6LEU    CD1 2814   2.091   3.852   3.298 -0.4585 -0.0998  0.0559
    6LEU    CD2 2815   2.307   3.711   3.264 -0.0840 -0.1805  0.0654
    6LEU      C 2816   1.978   3.446   3.519 -0.0260 -0.1705 -0.1239
    6LEU      O 2817   1.995   3.327   3.490 -0.4597 -0.1945 -0.2837
    7LEU      N 2818   1.976   3.486   3.646  0.8030 -0.1905 -0.0978
    7LEU      H 2819   1.969   3.581   3.676 -0.1307  0.4347 -2.0942
    7LEU     CA 2820   1.985   3.397   3.762  0.0642  0.1819  0.2482
    7LEU     CB 2821   2.103   3.427   3.855  0.1276 -0.0456  0.2414
    7LEU     CG 2822   2.237   3.380   3.798  0.0423 -0.1951  0.1630
    7LEU    CD1 2823   2.353   3.476   3.826 -0.3852  0.2176  0.5421
    7LEU    CD2 2824   2.265   3.247   3.867 -0.6467 -0.3925  0.0713
    7LEU      C 2825   1.853   3.400   3.841 -0.0034 -0.0653  0.1456
    7LEU      O 2826   1.804   3.508   3.873 -0.8904 -0.3379 -0.2800
    8LEU      N 2827   1.802   3.282   3.875 -0.3978 -0.0306 -0.3165
    8LEU      H 2828   1.860   3.201   3.866  0.2022  0.3979 -0.3853
    8LEU     CA 2829   1.676   3.250   3.943 -0.0241  0.0904  0.4459
    8LEU     CB 2830   1.618   3.135   3.861 -0.0983  0.3389  0.1484
    8LEU     CG 2831   1.480   3.088   3.905  0.0080 -0.2908 -0.1824
    8LEU    CD1 2832   1.375   3.197   3.881  0.1695 -0.0939  0.0029
    8LEU    CD2 2833   1.439   2.962   3.828 -0.9671 -0.3216  0.3688
    8LEU      C 2834   1.708   3.193   4.081  0.5078 -0.2601  0.1818
    8LEU      O 2835   1.792   3.108   4.108  0.2514 -0.4360  0.4352
    9GLU      N 2836   1.644   3.260   4.177  0.2170  0.0619 -0.2312
    9GLU      H 2837   1.591   3.343   4.159 -0.4524 -0.3801 -0.3178
    9GLU     CA 2838   1.645   3.233   4.322 -0.4672  0.6293 -0.1140
    9GLU     CB 2839   1.647   3.360   4.407  0.2084  0.5249  0.0342
    9GLU     CG 2840   1.796   3.391   4.422  0.2145  0.6492 -0.2648
    9GLU     CD 2841   1.817   3.530   4.483  0.5690  0.4772  0.0105
    9GLU    OE1 2842   1.842   3.542   4.605 -0.1297  0.2529  0.1755
    9GLU    OE2 2843   1.816   3.626   4.403  0.0329  0.3613 -0.1248
    9GLU      C 2844   1.515   3.165   4.366 -0.2591  0.2648 -0.0536
    9GLU      O 2845   1.404   3.198   4.326 -0.1389  0.5154 -0.1884
   10GLU      N 2846   1.541   3.061   4.444 -0.2110  0.2740 -0.0571
   10GLU      H 2847   1.630   3.016   4.455 -0.3954 -0.0942 -0.0680
   10GLU     CA 2848   1.443   3.006   4.539 -0.4281  0.2972 -0.2656
   10GLU     CB 2849   1.449   2.854   4.549 -0.4426  0.3115 -0.0260
   10GLU     CG 2850   1.413   2.782   4.419  0.2023  0.1497 -0.1178
   10GLU     CD 2851   1.399   2.634   4.454 -0.2341  0.1919 -0.1050
   10GLU    OE1 2852   1.497   2.559   4.431  0.1261  0.6271 -0.0096
   10GLU    OE2 2853   1.294   2.602   4.513 -0.1789  0.5323  0.1866
   10GLU      C 2854   1.451   3.076   4.675 -0.2109 -0.3922  0.0801
   10GLU     O1 2855   1.514   3.011   4.761  0.1379 -0.0949  0.0498
   10GLU     O2 2856   1.407   3.192   4.688 -0.3329 -0.3899 -0.3663
    1ACE     CA 2857   4.850   6.197   4.306  0.5792  0.0827  0.1381
    1ACE      C 2858   4.807   6.337   4.262 -0.0493 -0.2051 -0.1719
    1ACE      O 2859   4.876   6.436   4.286  0.4425 -0.3648 -0.8938
    2VAL      N 2860   4.686   6.343   4.185  0.4528  0.1108 -0.9523
    2VAL      H 2861   4.642   6.266   4.141 -0.3336  0.6245 -1.0864
    2VAL     CA 2862   4.629   6.470   4.138  0.2887  0.4136  0.0277
    2VAL     CB 2863   4.596   6.478   3.988 -0.0971  0.3148  0.1064
    2VAL    CG1 2864   4.616   6.624   3.949  0.2789  0.0785 -0.5991
    2VAL    CG2 2865   4.691   6.397   3.901  0.2855 -0.0821  0.8770
    2VAL      C 2866   4.506   6.485   4.227  0.2678 -0.2772  0.1244
    2VAL      O 2867   4.506   6.575   4.311 -0.0994 -0.4848  0.3493
    3VAL      N 2868   4.400   6.406   4.212 -0.2485  0.4422 -0.1252
    3VAL      H 2869   4.409   6.319   4.162  0.1899  0.0569  0.6112
    3VAL     CA 2870   4.271   6.425   4.279 -0.0821 -0.0113  0.3300
    3VAL     CB 2871   4.148   6.459   4.195 -0.1273 -0.0992  0.3608
    3VAL    CG1 2872   4.171   6.603   4.148  0.2030  0.0177  0.8708
    3VAL    CG2 2873   4.139   6.363   4.076  0.1390  0.4241 -0.0849
    3VAL      C 2874   4.237   6.340   4.401  0.1812 -0.1501  0.3071
    3VAL      O 2875   4.221   6.396   4.510  0.1893  0.3353  0.0583
    4VAL      N 2876   4.210   6.211   4.378  0.7701 -0.1903 -0.1648
    4VAL      H 2877   4.221   6.171   4.287 -1.7066  1.8879 -1.5310
    4VAL     CA 2878   4.177   6.110   4.479 -0.0095  0.0693 -0.1560
    4VAL     CB 2879   4.049   6.044   4.428  0.1168  0.1763 -0.6204
    4VAL    CG1 2880   4.011   5.921   4.512  0.6541  0.4715  0.0658
    4VAL    CG2 2881   3.938   6.148   4.417  0.0871  0.2326  0.1189
    4VAL      C 2882   4.288   6.008   4.503 -0.0210 -0.1040 -0.8194
    4VAL      O 2883   4.310   5.898   4.453  0.4034 -0.2040 -0.4246
    5THR      N 2884   4.383   6.063   4.579 -0.4547 -0.0100 -0.3416
    5THR      H 2885   4.359   6.154   4.613 -0.2404  0.0912 -0.4677
    5THR     CA 2886   4.506   6.000   4.629 -0.4616  0.2709  0.0321
    5THR     CB 2887   4.588   6.087   4.725 -0.1178  0.2007 -0.1942
    5THR    OG1 2888   4.491   6.142   4.815 -0.2279 -0.1307 -0.1089
    5THR    HG1 2889   4.523   6.115   4.906  0.2247 -0.0127 -0.2286
    5THR    CG2 2890   4.665   6.193   4.646 -0.0940  0.2475 -0.1081
    5THR      C 2891   4.495   5.868   4.706  0.3187 -0.0028 -0.3146
    5THR      O 2892   4.590   5.826   4.770 -0.4316 -0.2297  0.6653
    6LEU      N 2893   4.386   5.795   4.686  0.1343  0.1251  0.2192
    6LEU      H 2894   4.345   5.798   4.595  0.3379  4.4649  0.0313
    6LEU     CA 2895   4.343   5.695   4.784 -0.1125  0.0675  0.0541
    6LEU     CB 2896   4.211   5.635   4.735 -0.3072  0.3252  0.2623
    6LEU     CG 2897   4.132   5.552   4.837  0.0791 -0.1490  0.1780
    6LEU    CD1 2898   4.108   5.628   4.968 -0.2036 -0.4419  0.2968
    6LEU    CD2 2899   4.003   5.490   4.785  0.1096 -0.3228  0.3108
    6LEU      C 2900   4.436   5.574   4.802  0.0392  0.2001  0.1710
    6LEU      O 2901   4.455   5.502   4.704  0.3953  0.1919  0.2474
    7LEU      N 2902   4.481   5.554   4.925 -0.2582  0.0857  0.2647
    7LEU      H 2903   4.515   5.633   4.977 -0.1808 -0.8335  1.6705
    7LEU     CA 2904   4.555   5.432   4.962 -0.4586 -0.1109  0.0175
    7LEU     CB 2905   4.478   5.302   4.939 -0.3167 -0.0997 -0.5351
    7LEU     CG 2906   4.537   5.180   5.009 -0.6699 -0.2754 -0.5412
    7LEU    CD1 2907   4.530   5.202   5.160  0.1486  0.4446 -0.6000
    7LEU    CD2 2908   4.465   5.049   4.975 -0.4759 -0.6559  0.4886
    7LEU      C 2909   4.696   5.427   4.903 -0.4584 -0.0767  0.0154
    7LEU      O 2910   4.790   5.469   4.970 -0.3096  0.0125 -0.2442
    8LEU      N 2911   4.707   5.396   4.774  0.0864 -0.5663  0.1752
    8LEU      H 2912   4.626   5.378   4.717 -0.1500  1.9508 -0.4248
    8LEU     CA 2913   4.836   5.388   4.704 -0.3304  0.2502 -0.7040
    8LEU     CB 2914   4.857   5.244   4.657  0.0418  0.0790 -0.0291
    8LEU     CG 2915   4.935   5.135   4.730 -0.2103 -0.1898 -0.1582
    8LEU    CD1 2916   4.881   5.115   4.871  0.2855  1.0150  0.2166
    8LEU    CD2 2917   4.932   5.004   4.650  0.3283  0.1595 -0.7657
    8LEU      C 2918   4.841   5.483   4.584 -0.3220  0.4111 -0.5785
    8LEU      O 2919   4.795   5.442   4.477  0.3097  0.0072 -0.7085
    9GLU      N 2920   4.909   5.594   4.610  0.3180 -0.0540 -0.2337
    9GLU      H 2921   4.966   5.607   4.691 -2.4718  1.1462  1.6845
    9GLU     CA 2922   4.916   5.707   4.516  0.2417  0.3955  0.2950
    9GLU     CB 2923   5.041   5.691   4.429 -0.2405  0.0679 -0.3420
    9GLU     CG 2924   5.178   5.706   4.494 -0.4840  0.1351  0.1641
    9GLU     CD 2925   5.282   5.664   4.389 -0.2480 -0.0571  0.4760
    9GLU    OE1 2926   5.403   5.686   4.416 -0.0819  0.0841 -0.3694
    9GLU    OE2 2927   5.254   5.596   4.289  0.0228 -0.1970  0.4936
    9GLU      C 2928   4.790   5.728   4.432  0.4567 -0.2234 -0.1902
    9GLU      O 2929   4.675   5.704   4.469  0.4233 -0.2635 -0.3190
   10GLU      N 2930   4.805   5.803   4.323  0.3151  0.3738  0.1978
   10GLU      H 2931   4.890   5.849   4.296 -0.4084  1.6230 -0.0256
   10GLU     CA 2932   4.691   5.808   4.230  0.4470 -0.2551 -0.0021
   10GLU     CB 2933   4.621   5.944   4.232 -0.3230 -0.6529  0.8636
   10GLU     CG 2934   4.490   5.945   4.154  0.0516 -0.1177  0.2230
   10GLU     CD 2935   4.445   6.087   4.120  0.0127 -0.1574  0.1081
   10GLU    OE1 2936   4.533   6.162   4.073  0.4206 -0.2401  0.7328
   10GLU    OE2 2937   4.324   6.114   4.138  0.0521 -0.1036  0.2871
   10GLU      C 2938   4.735   5.771   4.088 -0.0431  0.0818 -0.2443
   10GLU     O1 2939   4.841   5.809   4.032  0.0445 -0.1121 -0.2125
   10GLU     O2 2940   4.662   5.688   4.031  0.0285 -0.1028 -0.0687
    1ACE     CA 2941   2.505   2.016   1.566  0.4428  0.1895 -0.0150
    1ACE      C 2942   2.411   2.034   1.446  0.1612 -0.0923  0.1615
    1ACE      O 2943   2.452   2.019   1.331  0.2900 -0.3426  0.2396
    2VAL      N 2944   2.273   2.013   1.478  0.0650 -0.2032 -0.3201
    2VAL      H 2945   2.247   1.988   1.571  0.1663  0.3237 -0.1475
    2VAL     CA 2946   2.170   2.039   1.377 -0.2600 -0.0288  0.0546
    2VAL     CB 2947   2.081   1.919   1.343  0.3241 -0.4249 -0.0797
    2VAL    CG1 2948   2.146   1.845   1.225  0.4572 -0.2156 -0.1390
    2VAL    CG2 2949   2.042   1.830   1.461  0.2857 -0.0404  0.1974
    2VAL      C 2950   2.085   2.162   1.412 -0.6449 -0.2502 -0.0924
    2VAL      O 2951   2.057   2.256   1.338  0.4423  0.2346  0.0854
    3VAL      N 2952   2.050   2.169   1.540 -0.1728 -0.0504  0.0307
    3VAL      H 2953   2.065   2.091   1.601 -2.7751  0.3241  1.3082
    3VAL     CA 2954   1.963   2.273   1.597  0.1919  0.2058  0.1167
    3VAL     CB 2955   1.827   2.228   1.650  0.4205 -0.5078  0.1086
    3VAL    CG1 2956   1.744   2.354   1.674  0.1362 -0.6843  0.0492
    3VAL    CG2 2957   1.753   2.132   1.557  0.4705 -0.3314 -0.1154
    3VAL      C 2958   2.043   2.351   1.701  0.1089  0.0693  0.2824
    3VAL      O 2959   2.076   2.468   1.679 -0.1476  0.0957  0.0335
    4VAL      N 2960   2.091   2.283   1.805  0.1336 -0.2491  0.0633
    4VAL      H 2961   2.069   2.186   1.803  1.3382 -0.5383 -1.4836
    4VAL     CA 2962   2.171   2.345   1.912  0.1058  0.1018 -0.1145
    4VAL     CB 2963   2.098   2.341   2.047 -0.0610 -0.1260 -0.2098
    4VAL    CG1 2964   1.988   2.446   2.028  0.0552  0.0929  0.3259
    4VAL    CG2 2965   2.034   2.208   2.085  0.0399 -0.2856 -0.5971
    4VAL      C 2966   2.309   2.284   1.937  0.1755 -0.0435 -0.8217
    4VAL      O 2967   2.331   2.164   1.925 -0.4214 -0.3086  0.5491
    5THR      N 2968   2.402   2.378   1.955  0.1216 -0.1203 -0.1029
    5THR      H 2969   2.394   2.473   1.924  2.4549  0.3165  0.4445
    5THR     CA 2970   2.530   2.347   2.021 -0.2707 -0.0765  0.6980
    5THR     CB 2971   2.651   2.370   1.930 -0.3079 -0.2826  0.5939
    5THR    OG1 2972   2.624   2.476   1.837 -0.2329 -0.1245  0.7534
    5THR    HG1 2973   2.711   2.521   1.813 -0.4581 -0.7991 -1.5540
    5THR    CG2 2974   2.690   2.232   1.878 -0.1408 -0.0687  0.1490
    5THR      C 2975   2.558   2.427   2.147  0.4875 -0.1075  0.5509
    5THR      O 2976   2.513   2.540   2.167  0.1343 -0.0704 -0.4103
    6LEU      N 2977   2.584   2.348   2.251 -0.0918 -0.6650  0.2763
    6LEU      H 2978   2.589   2.249   2.237  1.1385 -0.5190 -0.4944
    6LEU     CA 2979   2.611   2.383   2.391  0.0173  0.3668  0.0103
    6LEU     CB 2980   2.517   2.311   2.488  0.2589 -0.1017 -0.0983
    6LEU     CG 2981   2.498   2.383   2.622 -0.1768 -0.3176 -0.0425
    6LEU    CD1 2982   2.399   2.494   2.583  0.3078 -0.1207 -0.7407
    6LEU    CD2 2983   2.440   2.294   2.731  0.5912 -0.6518  0.0956
    6LEU      C 2984   2.758   2.356   2.424  0.0716  0.0445 -0.4843
    6LEU      O 2985   2.830   2.448   2.465  0.4122 -0.3171 -0.2674
    7LEU      N 2986   2.801   2.230   2.421 -0.3623 -0.1408  0.8288
    7LEU      H 2987   2.740   2.159   2.387  1.1830 -1.4250  0.6335
    7LEU     CA 2988   2.940   2.198   2.456 -0.2467 -0.1618  0.3454
    7LEU     CB 2989   2.929   2.105   2.576  0.5525 -0.0905  0.4797
    7LEU     CG 2990   2.944   2.177   2.711 -0.1275  0.3753  0.3121
    7LEU    CD1 2991   2.850   2.120   2.817 -0.6237 -0.0794 -0.3669
    7LEU    CD2 2992   3.092   2.152   2.742  0.0123  0.5712 -0.1843
    7LEU      C 2993   3.021   2.137   2.341 -0.4392  0.1146  0.0589
    7LEU      O 2994   2.969   2.038   2.289  0.1315 -0.1568 -0.0015
    8LEU      N 2995   3.120   2.211   2.293  0.0368 -0.2946  0.4037
    8LEU      H 2996   3.134   2.307   2.318  0.6083  0.3231 -2.0357
    8LEU     CA 2997   3.209   2.173   2.183  0.0458  0.8093  0.0179
    8LEU     CB 2998   3.309   2.057   2.198 -0.4197  0.4264  0.1750
    8LEU     CG 2999   3.368   2.030   2.336 -0.1099 -0.0182 -0.0428
    8LEU    CD1 3000   3.420   1.887   2.348  0.2919  0.0693 -0.6989
    8LEU    CD2 3001   3.470   2.136   2.378  0.3271 -0.4933  0.1035
    8LEU      C 3002   3.150   2.165   2.042 -0.2398  0.3538  0.1616
    8LEU      O 3003   3.069   2.076   2.016  0.2487 -0.1384  0.3202
    9GLU      N 3004   3.207   2.240   1.949 -0.3256  0.5352  0.2541
    9GLU      H 3005   3.284   2.300   1.972  0.1693 -0.3869  1.0734
    9GLU     CA 3006   3.188   2.220   1.805  0.4776  0.5502  0.1390
    9GLU     CB 3007   3.123   2.346   1.749 -0.8492 -0.1136  0.1405
    9GLU     CG 3008   3.125   2.354   1.596 -0.2400  0.0751  0.1549
    9GLU     CD 3009   3.074   2.487   1.540 -0.2671  0.0397  0.0956
    9GLU    OE1 3010   3.141   2.592   1.549 -0.8493  0.4416 -0.2446
    9GLU    OE2 3011   2.965   2.482   1.479 -0.3266  0.1351  0.1946
    9GLU      C 3012   3.320   2.180   1.738  0.0901 -0.4119 -0.0733
    9GLU      O 3013   3.427   2.219   1.783  0.0236 -0.4784  0.1444
   10GLU      N 3014   3.300   2.087   1.645 -0.2793 -0.1535 -0.2592
   10GLU      H 3015   3.212   2.043   1.630 -0.0701 -0.5933 -0.2253
   10GLU     CA 3016   3.404   2.024   1.562  0.2525 -0.1482  0.3915
   10GLU     CB 3017   3.426   1.877   1.597  0.1673 -0.1106  0.6075
   10GLU     CG 3018   3.515   1.863   1.721  0.1935 -0.3437  0.5625
   10GLU     CD 3019   3.504   1.732   1.799 -0.0216 -0.5377  0.2125
   10GLU    OE1 3020   3.483   1.750   1.921 -0.3976  0.0629  0.0639
   10GLU    OE2 3021   3.521   1.618   1.751  0.2804 -0.4139  0.0219
   10GLU      C 3022   3.366   2.029   1.414  0.1105 -0.0959  0.4294
   10GLU     O1 3023   3.454   2.053   1.328 -0.4859  0.3930 -0.0525
   10GLU     O2 3024   3.257   1.976   1.387  0.1789 -0.1211  0.1995
   11SOL     OW 3025   2.835   3.518   5.490 -0.6113 -0.5742 -0.0009
   11SOL    HW1 3026   2.821   3.610   5.528 -0.8653 -1.1542  1.3590
   11SOL    HW2 3027   2.751   3.465   5.497 -0.7845 -0.6063 -1.7566
   12SOL     OW 3028   4.219   5.034   7.156 -0.0460 -0.3340 -0.1574
   12SOL    HW1 3029   4.308   5.057   7.118 -1.5494  1.4213 -2.9801
   12SOL    HW2 3030   4.180   4.957   7.105 -0.6048 -0.3479  0.2773
   13SOL     OW 3031   3.353   1.890   7.714 -0.6084  0.6268  0.0084
   13SOL    HW1 3032   3.409   1.914   7.793 -1.5992 -0.4075  1.0797
   13SOL    HW2 3033   3.336   1.971   7.658 -0.8431  1.6340  1.4962
   14SOL     OW 3034   6.186   7.060   2.554 -0.4957  1.0017 -0.0293
   14SOL    HW1 3035   6.251   6.997   2.598 -0.7811  0.7384  0.0170
   14SOL    HW2 3036   6.093   7.025   2.564 -0.6346  1.3067 -0.2205
   15SOL     OW 3037   0.005   5.911   6.716  0.0177 -0.2233  0.8381
   15SOL    HW1 3038   0.076   5.965   6.762 -0.3307  0.1289  0.9653
   15SOL    HW2 3039  -0.079   5.965   6.710 -0.5195 -0.9671  1.5172
   16SOL     OW 3040   4.631   2.940   6.275  0.3709  0.7446 -0.2100
   16SOL    HW1 3041   4.716   2.963   6.228  0.8246  0.0132  0.2386
   16SOL    HW2 3042   4.651   2.918   6.370 -0.4859  1.8378  0.2504
   17SOL     OW 3043   2.857   7.524   0.978 -0.1884  0.0244 -0.1651
   17SOL    HW1 3044   2.781   7.461   0.996  0.2695 -0.5322 -0.1288
   17SOL    HW2 3045   2.943   7.481   1.006  0.0567  1.0122  0.6737
   18SOL     OW 3046   7.734   3.576   5.620 -0.0673 -0.0355 -0.3336
   18SOL    HW1 3047   7.833   3.594   5.616 -0.3249  1.7347  0.3374
   18SOL    HW2 3048   7.685   3.655   5.582 -1.2560 -0.4891  0.2282
   19SOL     OW 3049   3.631   6.459   0.572 -0.3606 -0.2348 -0.3080
   19SOL    HW1 3050   3.598   6.490   0.661 -2.2048 -0.1958 -0.9610
   19SOL    HW2 3051   3.728   6.435   0.579 -0.5314 -0.5136  1.7625
   20SOL     OW 3052   0.607   5.496   5.509 -0.2080 -0.1213 -0.0484
   20SOL    HW1 3053   0.705   5.485   5.526  0.2458 -1.5366 -2.9626
   20SOL    HW2 3054   0.591   5.580   5.457 -0.5981  0.2268  0.6172
   21SOL     OW 3055   6.840   7.910   8.029  0.0551  0.3397 -0.3771
   21SOL    HW1 3056   6.853   7.849   7.951  0.9145  1.1187 -0.8528
   21SOL    HW2 3057   6.821   7.855   8.111  0.2802 -0.5341 -0.8973
   22SOL     OW 3058   3.721   7.771   3.689  0.2235 -0.0940  0.5613
   22SOL    HW1 3059   3.635   7.743   3.646 -0.7470 -0.1581  2.4734
   22SOL    HW2 3060   3.732   7.870   3.680 -0.3663 -0.0009  0.8545
   23SOL     OW 3061   1.083   0.223   1.791 -0.3193  0.3366 -0.4989
   23SOL    HW1 3062   1.094   0.214   1.693 -0.0040  0.5242 -0.4823
   23SOL    HW2 3063   1.141   0.157   1.838 -1.2856 -0.5033 -0.4511
   24SOL     OW 3064   2.925   5.554   1.080  0.3494 -0.5255  0.1731
   24SOL    HW1 3065   2.984   5.548   1.000  1.4481  1.7315  0.7206
   24SOL    HW2 3066   2.965   5.499   1.154  1.1405  0.0233  0.1684
   25SOL     OW 3067   6.848   4.927   1.392 -0.0645 -0.0686 -0.1344
   25SOL    HW1 3068   6.852   4.881   1.480  0.4916  0.6563  0.2333
   25SOL    HW2 3069   6.890   4.869   1.322  0.1336 -0.3480  0.2139
   26SOL     OW 3070   0.590   4.878   4.676 -0.4746  0.1859  0.5849
   26SOL    HW1 3071   0.595   4.837   4.767  0.0842  0.1944  0.5637
   26SOL    HW2 3072   0.577   4.806   4.608 -1.3461  0.2182  0.7032
   27SOL     OW 3073   1.341   1.164   7.159 -0.5986  0.4847  0.4626
   27SOL    HW1 3074   1.285   1.227   7.105 -0.4247  0.8617  0.7179
   27SOL    HW2 3075   1.431   1.156   7.116 -0.7407  0.1271  0.2298
   28SOL     OW 3076   1.495   0.251   0.090  0.0113  0.5422  0.2497
   28SOL    HW1 3077   1.573   0.196   0.118  0.4585  0.1459 -1.6422
   28SOL    HW2 3078   1.467   0.310   0.166 -1.4502 -3.2244  2.9717
   29SOL     OW 3079   7.245   5.028   3.924  0.0929 -0.3450 -0.1445
   29SOL    HW1 3080   7.294   5.004   3.840  0.0291  0.4747 -0.4275
   29SOL    HW2 3081   7.273   4.967   3.998  1.9201  0.3997 -0.1696
   30SOL     OW 3082   5.137   1.176   1.308 -0.4929  0.2650  0.1954
   30SOL    HW1 3083   5.067   1.124   1.259  0.5371 -1.2682  0.2680
   30SOL    HW2 3084   5.094   1.230   1.380 -1.6999  0.2028 -0.4441
   31SOL     OW 3085   1.753   8.067   4.057  0.5203 -0.4142  0.3815
   31SOL    HW1 3086   1.798   8.001   4.118 -0.3508 -1.3346  0.0592
   31SOL    HW2 3087   1.712   8.140   4.111  2.5522  0.5913  0.6846
   32SOL     OW 3088   6.691   0.388   5.503 -0.3617  0.0284 -0.3583
   32SOL    HW1 3089   6.693   0.482   5.470  0.6327  0.2739  0.3625
   32SOL    HW2 3090   6.618   0.379   5.572  0.8570  0.8236  1.0936
   33SOL     OW 3091   2.141   0.165   8.029 -0.1416 -0.2057  0.1522
   33SOL    HW1 3092   2.104   0.080   8.067  1.0216 -0.6195  0.4018
   33SOL    HW2 3093   2.216   0.198   8.087 -1.2815  1.6156  0.6907
   34SOL     OW 3094   0.911   4.111   2.308  0.7463  0.5334  0.2512
   34SOL    HW1 3095   0.878   4.110   2.403 -1.7556  1.4661 -0.5056
   34SOL    HW2 3096   0.961   4.196   2.292  2.5311 -0.3051  1.0768
   35SOL     OW 3097   2.871   0.917   7.574 -0.3399  0.3766 -0.8036
   35SOL    HW1 3098   2.909   0.854   7.506  0.7411 -0.8211  0.8025
   35SOL    HW2 3099   2.850   1.004   7.531 -0.5089 -0.5955 -2.8220
   36SOL     OW 3100   6.884   0.317   5.725  0.3111 -0.6169  0.2028
   36SOL    HW1 3101   6.810   0.296   5.661 -0.6986 -0.0523  1.1381
   36SOL    HW2 3102   6.895   0.416   5.731 -0.6017 -0.5855  1.9513
   37SOL     OW 3103   7.659   4.446   1.498 -0.3290 -0.6588  0.6255
   37SOL    HW1 3104   7.721   4.368   1.501 -1.4317 -1.5250  2.4933
   37SOL    HW2 3105   7.697   4.521   1.551  0.2360 -0.2815 -0.2887
   38SOL     OW 3106   0.163   4.259   6.770 -0.1772 -0.3996 -0.0470
   38SOL    HW1 3107   0.236   4.305   6.820 -1.2566  0.4636  0.7969
   38SOL    HW2 3108   0.148   4.168   6.809 -2.7843  1.2032  3.1779
   39SOL     OW 3109   3.463   0.058   6.701 -0.3135  0.1103 -0.4301
   39SOL    HW1 3110   3.551   0.097   6.673  0.4772 -0.7768  0.6840
   39SOL    HW2 3111   3.420   0.014   6.622 -0.6775  2.1374 -1.4280
   40SOL     OW 3112   2.168   0.412   4.241 -0.0848 -0.4401 -0.2040
   40SOL    HW1 3113   2.222   0.478   4.191  0.8616 -0.5611  0.6302
   40SOL    HW2 3114   2.220   0.377   4.319 -1.0671 -1.1479  0.1700
   41SOL     OW 3115   6.166   4.129   2.880 -0.1556  0.3151  0.6164
   41SOL    HW1 3116   6.184   4.216   2.834 -0.1633 -0.5548 -1.0949
   41SOL    HW2 3117   6.246   4.070   2.872  0.8798  1.0380  4.0362
   42SOL     OW 3118   2.445   4.725   2.283  0.1987 -0.1304 -0.1466
   42SOL    HW1 3119   2.459   4.718   2.184  3.3234 -0.7271  0.2492
   42SOL    HW2 3120   2.518   4.677   2.331 -3.1668 -3.0694  2.5454
   43SOL     OW 3121   5.965   3.612   6.944 -0.0204 -0.1433 -0.6680
   43SOL    HW1 3122   5.868   3.631   6.927  0.2800  0.6900 -1.4933
   43SOL    HW2 3123   6.014   3.697   6.960  0.3722 -0.6384  1.0051
   44SOL     OW 3124   3.482   5.021   7.812  0.2185  0.7373 -0.0200
   44SOL    HW1 3125   3.423   4.969   7.750  1.0004  1.2069 -1.1910
   44SOL    HW2 3126   3.561   4.965   7.838 -0.4046  0.3279  1.0568
   45SOL     OW 3127   3.928   6.166   1.532 -0.4375 -0.2993  0.0297
   45SOL    HW1 3128   3.891   6.228   1.601  0.8019 -0.1554  0.5973
   45SOL    HW2 3129   3.961   6.219   1.453  0.0452 -0.2817  0.2402
   46SOL     OW 3130   7.452   6.534   0.493 -0.4400 -0.2464  0.3770
   46SOL    HW1 3131   7.460   6.471   0.416 -0.1233 -1.4962  1.4039
   46SOL    HW2 3132   7.366   6.585   0.486 -0.5387 -0.5329 -0.6510
   47SOL     OW 3133   4.868   5.257   2.200 -0.5771  0.2208 -0.2050
   47SOL    HW1 3134   4.942   5.193   2.223  1.7830  3.3086  1.6142
   47SOL    HW2 3135   4.862   5.267   2.101 -1.3953 -3.0438 -0.6034
   48SOL     OW 3136   0.182   4.439   7.175  0.4913  0.0160 -0.3216
   48SOL    HW1 3137   0.112   4.495   7.132  2.3232  1.6770 -1.3348
   48SOL    HW2 3138   0.216   4.484   7.257 -1.0270 -1.8041  1.3950
   49SOL     OW 3139   7.908   0.307   6.076 -0.0679 -0.6402 -0.1820
   49SOL    HW1 3140   7.888   0.401   6.047  3.4040  1.1545  2.4455
   49SOL    HW2 3141   7.960   0.261   6.003 -0.1902  0.1511 -0.7871
   50SOL     OW 3142   4.411   0.878   0.264  0.2350 -0.5461  0.1002
   50SOL    HW1 3143   4.492   0.827   0.295 -0.4175 -1.2130  0.7767
   50SOL    HW2 3144   4.437   0.944   0.194  1.0799 -2.0225 -1.0429
   51SOL     OW 3145   0.965   1.487   3.619  0.2248  1.1528 -0.1691
   51SOL    HW1 3146   0.958   1.553   3.694  3.4206 -0.8467  2.1753
   51SOL    HW2 3147   0.908   1.407   3.639 -0.6099  1.5360 -0.9996
   52SOL     OW 3148   3.662   5.194   0.556 -0.0309 -0.2016  0.3593
   52SOL    HW1 3149   3.645   5.240   0.469  0.1107  1.0329  0.9558
   52SOL    HW2 3150   3.756   5.159   0.558 -0.7918 -2.5471 -0.9583
   53SOL     OW 3151   6.623   4.946   1.837  0.5495 -0.3413  0.1870
   53SOL    HW1 3152   6.523   4.952   1.834  0.5257 -0.9167 -1.2046
   53SOL    HW2 3153   6.650   4.865   1.888  0.3619  0.5703  1.7862
   54SOL     OW 3154   5.589   6.857   7.999  0.1790  0.7964  0.2849
   54SOL    HW1 3155   5.659   6.927   8.014 -0.5247  1.2949  1.3761
   54SOL    HW2 3156   5.529   6.885   7.925  0.0863  1.1964  0.5121
   55SOL     OW 3157   1.950   6.551   4.257  0.7319  1.0495  0.1807
   55SOL    HW1 3158   1.908   6.481   4.313  1.0688  0.4143 -0.3451
   55SOL    HW2 3159   2.026   6.593   4.306  2.6325 -1.2120 -0.6592
   56SOL     OW 3160   4.239   5.997   6.677  0.6402 -0.1866  0.0146
   56SOL    HW1 3161   4.273   5.967   6.588 -1.4361 -1.5584 -0.3966
   56SOL    HW2 3162   4.312   6.042   6.728  2.0676 -0.0327 -2.0753
   57SOL     OW 3163   5.238   0.076   7.638  1.1010 -0.0419  0.4063
   57SOL    HW1 3164   5.331   0.110   7.624 -0.2699  3.1352 -2.1940
   57SOL    HW2 3165   5.190   0.134   7.704 -0.7345  2.3728 -2.7644
   58SOL     OW 3166   1.559   0.784   6.786 -0.0100 -0.2664 -0.4339
   58SOL    HW1 3167   1.510   0.852   6.841  0.9060  0.1466 -0.1049
   58SOL    HW2 3168   1.493   0.724   6.741 -0.8112  0.1600  0.1362
   59SOL     OW 3169   6.927   1.995   0.243 -0.0630 -0.4374  0.3563
   59SOL    HW1 3170   6.830   1.982   0.225 -0.4361  1.0856  1.1006
   59SOL    HW2 3171   6.978   1.992   0.157 -0.9027 -0.2647 -0.1590
   60SOL     OW 3172   3.665   2.807   0.531 -0.0717 -0.6926  0.3401
   60SOL    HW1 3173   3.597   2.807   0.605  0.9403 -0.5669  1.3063
   60SOL    HW2 3174   3.660   2.894   0.481 -1.2268 -1.0494 -0.2044
   61SOL     OW 3175   7.114   1.665   2.305 -0.1744 -0.0582  0.6047
   61SOL    HW1 3176   7.198   1.635   2.351  1.1075 -1.9038 -2.6372
   61SOL    HW2 3177   7.045   1.593   2.310 -1.0225  0.7746  1.7450
   62SOL     OW 3178   3.616   1.617   5.402  0.0133 -0.5587  0.1393
   62SOL    HW1 3179   3.710   1.588   5.418  0.2522  0.5710  0.8398
   62SOL    HW2 3180   3.600   1.625   5.304  0.5064 -1.1799  0.0008
   63SOL     OW 3181   5.606   2.948   1.575  0.4732 -0.4065 -0.6222
   63SOL    HW1 3182   5.690   2.921   1.622  1.0873 -1.4938 -2.2441
   63SOL    HW2 3183   5.568   2.869   1.528 -2.1309 -0.2212  0.9771
   64SOL     OW 3184   7.556   3.258   4.086 -0.1667  0.4289  0.0133
   64SOL    HW1 3185   7.500   3.294   4.011  0.0476  0.1052 -0.3099
   64SOL    HW2 3186   7.653   3.274   4.065  0.0051 -1.1862 -0.6258
   65SOL     OW 3187   8.016   5.434   2.433  0.3449 -0.3882 -0.2612
   65SOL    HW1 3188   7.997   5.342   2.467  0.1317  0.1447  1.1109
   65SOL    HW2 3189   8.067   5.485   2.501  1.1938  0.2662 -1.3485
   66SOL     OW 3190   7.871   2.081   8.010 -0.1565 -0.1733  0.5295
   66SOL    HW1 3191   7.876   2.149   7.937 -0.6048 -0.9280 -0.2059
   66SOL    HW2 3192   7.961   2.074   8.054 -0.3267  1.5979  1.2792
   67SOL     OW 3193   6.096   7.318   8.030 -0.1040 -0.6299 -0.1092
   67SOL    HW1 3194   6.070   7.243   8.091  1.9462 -0.5098  1.0092
   67SOL    HW2 3195   6.179   7.293   7.980 -0.3854  0.2387 -1.0431
   68SOL     OW 3196   3.212   3.032   6.516  0.5775  0.9125  0.3650
   68SOL    HW1 3197   3.192   3.090   6.437  2.3569  0.0366 -0.7962
   68SOL    HW2 3198   3.306   2.998   6.510  0.5942  0.3978  2.6218
   69SOL     OW 3199   1.316   0.693   7.865  0.4275 -0.1203  0.3903
   69SOL    HW1 3200   1.241   0.656   7.811  1.6008 -2.0492 -0.0028
   69SOL    HW2 3201   1.285   0.776   7.912 -1.2331  0.4799 -1.5802
   70SOL     OW 3202   2.116   6.272   2.072  0.5862  0.1799 -0.5272
   70SOL    HW1 3203   2.150   6.296   1.982 -0.3845  2.9641 -0.2510
   70SOL    HW2 3204   2.173   6.315   2.142 -0.1208  0.1402  0.0951
   71SOL     OW 3205   5.633   6.503   4.368 -0.2311 -0.2650 -0.7193
   71SOL    HW1 3206   5.707   6.500   4.436 -0.9385  1.2024  0.1805
   71SOL    HW2 3207   5.608   6.599   4.352 -0.2822 -0.6025 -2.8638
   72SOL     OW 3208   2.700   2.614   4.677 -0.2289 -0.1965 -0.3184
   72SOL    HW1 3209   2.683   2.536   4.617  0.6219 -1.5305  1.1128
   72SOL    HW2 3210   2.736   2.582   4.764  0.2739  1.8254  0.2665
   73SOL     OW 3211   3.281   8.019   6.170 -0.2076 -0.0723 -0.4333
   73SOL    HW1 3212   3.240   8.099   6.127  0.5893  0.8198  0.4029
   73SOL    HW2 3213   3.381   8.031   6.175 -0.2386 -0.2325  1.4084
   74SOL     OW 3214   3.095   7.154   2.073 -0.0066  0.2706  0.2237
   74SOL    HW1 3215   3.175   7.191   2.121 -1.0786  0.9007  1.5958
   74SOL    HW2 3216   3.012   7.194   2.111 -0.9173  1.8235 -3.0335
   75SOL     OW 3217   7.343   3.503   5.452  0.0267 -0.0981  0.3929
   75SOL    HW1 3218   7.410   3.430   5.448 -0.1832 -0.2487 -2.2458
   75SOL    HW2 3219   7.311   3.524   5.359 -1.9230  1.4890  1.3476
   76SOL     OW 3220   2.277   5.199   0.617 -0.2285 -0.2193 -0.2610
   76SOL    HW1 3221   2.330   5.126   0.574  0.6028  0.9768 -1.3545
   76SOL    HW2 3222   2.249   5.265   0.547 -2.3281 -0.2933  0.4520
   77SOL     OW 3223   1.396   3.451   4.590  0.2556 -0.0563 -0.4613
   77SOL    HW1 3224   1.372   3.355   4.600 -1.7936  0.4628  0.3849
   77SOL    HW2 3225   1.385   3.479   4.495  0.3520 -0.5317 -0.6149
   78SOL     OW 3226   3.470   3.860   4.233  0.6740 -0.0537  0.3568
   78SOL    HW1 3227   3.391   3.871   4.172  1.1095  0.7569 -0.0823
   78SOL    HW2 3228   3.485   3.763   4.250  1.7781 -0.4881 -2.5241
   79SOL     OW 3229   4.320   5.394   3.938  0.3358 -0.3448  0.4994
   79SOL    HW1 3230   4.273   5.310   3.965  1.3202 -1.7132 -1.7574
   79SOL    HW2 3231   4.414   5.373   3.913  0.4495  1.3337 -0.6187
   80SOL     OW 3232   4.350   1.055   3.656  0.2601 -0.6145  0.0530
   80SOL    HW1 3233   4.339   1.039   3.558  0.3596 -0.5260  0.0277
   80SOL    HW2 3234   4.284   1.123   3.686  1.0936  0.3241 -0.2052
   81SOL     OW 3235   3.538   0.752   5.660 -0.5389 -0.1929 -0.0602
   81SOL    HW1 3236   3.504   0.744   5.754  0.1554  1.2501  0.3373
   81SOL    HW2 3237   3.624   0.802   5.660 -0.5523 -0.1399 -1.4789
   82SOL     OW 3238   0.937   5.004   0.531  0.2113  0.9171  0.0242
   82SOL    HW1 3239   0.995   4.984   0.452 -1.6297 -0.9749 -0.9485
   82SOL    HW2 3240   0.859   5.060   0.502 -0.2175  0.6144  0.5726
   83SOL     OW 3241   5.790   2.584   7.365 -0.3888  0.6514  0.9311
   83SOL    HW1 3242   5.852   2.523   7.315 -2.7201 -0.5972 -0.6547
   83SOL    HW2 3243   5.763   2.541   7.451 -0.3863  0.3871  0.8009
   84SOL     OW 3244   5.789   1.316   7.470  0.5833 -0.5679 -0.0926
   84SOL    HW1 3245   5.777   1.404   7.516 -0.7269 -0.4063 -0.7091
   84SOL    HW2 3246   5.737   1.315   7.385  1.3703 -1.5922 -0.5878
   85SOL     OW 3247   0.875   6.126   2.477  0.3550  0.2036  0.1746
   85SOL    HW1 3248   0.913   6.119   2.569 -0.1620  0.5563  0.4224
   85SOL    HW2 3249   0.777   6.144   2.483  0.2013 -0.3756 -0.4486
   86SOL     OW 3250   6.217   1.889   3.847 -0.4417 -0.1561 -0.2481
   86SOL    HW1 3251   6.207   1.840   3.761  3.4624 -1.0291 -0.4042
   86SOL    HW2 3252   6.297   1.854   3.896  1.0757  4.2348  0.9072
   87SOL     OW 3253   3.621   1.075   3.049  0.4050 -0.9996 -0.0716
   87SOL    HW1 3254   3.633   1.155   2.990 -0.1840 -1.2566 -0.5566
   87SOL    HW2 3255   3.523   1.061   3.067  0.5547 -1.1649  0.6326
   88SOL     OW 3256   5.562   4.622   5.226  0.7939 -0.1160 -0.1417
   88SOL    HW1 3257   5.566   4.622   5.126  0.0151 -2.0500 -0.2105
   88SOL    HW2 3258   5.469   4.644   5.255  0.7377 -0.6754  0.1119
   89SOL     OW 3259   0.385   5.043   2.858 -0.2654 -0.5842 -0.4385
   89SOL    HW1 3260   0.287   5.033   2.839 -0.1835  2.3532 -3.2674
   89SOL    HW2 3261   0.406   5.004   2.947 -3.9748 -1.4269  0.2111
   90SOL     OW 3262   1.001   5.394   7.244 -0.3264  0.3339  0.7043
   90SOL    HW1 3263   1.059   5.475   7.234 -1.3325  1.2386  1.9460
   90SOL    HW2 3264   1.010   5.358   7.337 -1.6924  0.4697  0.9057
   91SOL     OW 3265   0.741   0.541   4.399  0.3929  0.7233 -0.0178
   91SOL    HW1 3266   0.766   0.476   4.327  2.8235  1.5274  0.0308
   91SOL    HW2 3267   0.650   0.517   4.434  0.8595 -2.1872 -0.5013
   92SOL     OW 3268   2.559   1.543   4.856 -0.5468  0.0806 -0.1665
   92SOL    HW1 3269   2.602   1.518   4.769 -0.9947 -1.3495  0.0028
   92SOL    HW2 3270   2.466   1.506   4.859 -0.9166  1.0220  0.4990
   93SOL     OW 3271   4.986   0.204   1.366  0.8944  0.2495  0.1938
   93SOL    HW1 3272   5.048   0.280   1.346  1.1838  0.4154  1.6240
   93SOL    HW2 3273   5.015   0.158   1.450 -1.9875  1.5125  2.0187
   94SOL     OW 3274   2.528   7.011   6.851 -0.0098 -0.3972  0.1371
   94SOL    HW1 3275   2.509   7.108   6.839  0.1086 -0.1773  1.5641
   94SOL    HW2 3276   2.562   6.973   6.765 -0.4570  0.7146 -0.5597
   95SOL     OW 3277   5.958   1.257   0.030  0.2809 -0.4266 -0.2076
   95SOL    HW1 3278   5.997   1.247   0.122 -1.0014  0.6237  0.4932
   95SOL    HW2 3279   5.907   1.174   0.006 -0.2635 -0.3082  0.4946
   96SOL     OW 3280   4.462   5.943   7.090 -0.5221 -0.1464 -0.4031
   96SOL    HW1 3281   4.551   5.900   7.101  0.0482  0.6700 -1.5702
   96SOL    HW2 3282   4.391   5.873   7.077 -0.1127 -0.8062  0.8387
   97SOL     OW 3283   7.541   0.743   3.544  0.1240  0.2162  0.0673
   97SOL    HW1 3284   7.597   0.802   3.485 -0.8878  1.9010  0.7105
   97SOL    HW2 3285   7.593   0.661   3.568  1.4613  0.6526 -1.1636
   98SOL     OW 3286   1.184   7.879   5.071 -0.7654  0.1738  0.3317
   98SOL    HW1 3287   1.274   7.913   5.045 -1.0261  2.2028  1.8430
   98SOL    HW2 3288   1.114   7.942   5.037 -1.5142 -0.6591  0.3147
   99SOL     OW 3289   6.246   7.021   6.113  0.2494  0.4505  0.3513
   99SOL    HW1 3290   6.303   6.993   6.036 -1.2273 -4.1476  0.6303
   99SOL    HW2 3291   6.301   7.024   6.197  0.7532 -0.2742  0.0448
  100SOL     OW 3292   4.545   6.938   7.029 -0.0152 -0.6099 -0.1488
  100SOL    HW1 3293   4.503   7.022   6.993  0.6049 -0.3894 -0.3638
  100SOL    HW2 3294   4.475   6.866   7.034 -0.5120 -0.1369 -0.1296
  101SOL     OW 3295   0.858   6.805   6.990 -0.2006  0.6274  0.3623
  101SOL    HW1 3296   0.774   6.857   6.973 -0.0890  0.2419 -1.5820
  101SOL    HW2 3297   0.834   6.713   7.021 -0.4713  0.8381  0.7846
  102SOL     OW 3298   7.866   1.001   6.397  0.4206  0.0880 -0.3720
  102SOL    HW1 3299   7.865   1.020   6.299 -1.1439  2.1721 -0.0290
  102SOL    HW2 3300   7.905   1.079   6.445 -0.8235  0.0271  0.7893
  103SOL     OW 3301   4.313   3.267   7.309 -0.7714  0.5064 -0.2815
  103SOL    HW1 3302   4.360   3.340   7.260 -1.2037  2.6937  2.3381
  103SOL    HW2 3303   4.249   3.221   7.248 -0.5060  2.3193 -2.0152
  104SOL     OW 3304   3.501   0.027   0.317 -0.1095  0.5237 -0.2113
  104SOL    HW1 3305   3.524  -0.061   0.360 -1.3318 -0.0860 -0.7458
  104SOL    HW2 3306   3.428   0.070   0.370  0.2689  1.0724 -0.1363
  105SOL     OW 3307   5.047   5.943   7.443 -0.2935  0.1065 -0.1979
  105SOL    HW1 3308   5.043   6.019   7.508 -0.1261  0.2572 -0.3632
  105SOL    HW2 3309   4.989   5.868   7.476 -2.8226  1.3950 -1.4889
  106SOL     OW 3310   1.342   0.944   0.576  0.0175 -0.4449 -0.5776
  106SOL    HW1 3311   1.385   0.916   0.661  0.7432 -0.0815 -0.8181
  106SOL    HW2 3312   1.352   1.043   0.564 -0.2715 -0.4598 -0.9760
  107SOL     OW 3313   1.495   3.172   7.044 -0.0265 -0.1754 -0.6767
  107SOL    HW1 3314   1.398   3.160   7.065 -0.0373  0.4689 -0.3052
  107SOL    HW2 3315   1.548   3.101   7.090 -0.0729  1.0808  1.4545
  108SOL     OW 3316   7.079   5.772   3.682 -0.2755  0.0289  0.0381
  108SOL    HW1 3317   7.124   5.837   3.743  0.5163 -1.4056  1.0659
  108SOL    HW2 3318   7.046   5.695   3.736 -0.6162 -0.7285 -1.2154
  109SOL     OW 3319   7.090   2.508   2.692 -0.0398 -0.3672 -0.1067
  109SOL    HW1 3320   7.128   2.599   2.705  2.0265 -1.0083 -1.3026
  109SOL    HW2 3321   7.096   2.482   2.596 -0.8929 -1.6513  0.1565
  110SOL     OW 3322   7.460   3.377   4.323  0.1308 -0.3875 -0.2079
  110SOL    HW1 3323   7.506   3.345   4.240  0.8917 -0.0180  0.0564
  110SOL    HW2 3324   7.527   3.419   4.383 -0.6130  0.4270  0.0697
  111SOL     OW 3325   3.904   7.882   5.025  0.8187  0.0532  0.0765
  111SOL    HW1 3326   3.971   7.938   4.975 -0.0490  0.1293 -1.0392
  111SOL    HW2 3327   3.818   7.882   4.976 -0.4435  1.0457  2.1453
  112SOL     OW 3328   7.783   6.500   0.845 -0.3604  0.6345  0.7751
  112SOL    HW1 3329   7.814   6.578   0.900  1.2791  0.3531  0.2991
  112SOL    HW2 3330   7.821   6.416   0.882  0.1143  0.3566 -0.3062
  113SOL     OW 3331   3.600   4.527   5.479  0.0513 -0.2387 -0.6740
  113SOL    HW1 3332   3.554   4.583   5.410  0.8768  1.9549  0.4492
  113SOL    HW2 3333   3.686   4.491   5.441  0.5606  1.0555 -0.8078
  114SOL     OW 3334   6.177   3.970   5.570 -0.6258 -0.1926  0.0088
  114SOL    HW1 3335   6.173   4.043   5.502 -1.1471  0.0556  0.2978
  114SOL    HW2 3336   6.201   4.008   5.659  1.8369 -0.7468 -0.3440
  115SOL     OW 3337   0.908   5.100   0.941 -0.0612 -0.0203 -0.2400
  115SOL    HW1 3338   1.000   5.063   0.953  0.1059  0.1589 -0.9176
  115SOL    HW2 3339   0.847   5.061   1.010  0.4082 -0.5291 -0.1056
  116SOL     OW 3340   7.057   0.891   4.293 -0.5661 -0.8373  0.6138
  116SOL    HW1 3341   7.095   0.846   4.213 -0.0170 -2.4005  1.7068
  116SOL    HW2 3342   6.974   0.844   4.322 -2.0490  1.0567 -0.2863
  117SOL     OW 3343   4.090   3.322   7.581  0.1783 -0.1954  0.4780
  117SOL    HW1 3344   4.100   3.409   7.629  3.7277  0.4963 -1.2240
  117SOL    HW2 3345   4.142   3.251   7.628 -0.0782 -0.6279  0.1227
  118SOL     OW 3346   5.244   1.242   5.004 -0.2145  0.5863  0.7044
  118SOL    HW1 3347   5.274   1.215   4.912 -1.6584 -0.4432  0.5008
  118SOL    HW2 3348   5.216   1.338   5.003  1.1350  0.9981  0.4401
  119SOL     OW 3349   7.985   6.400   1.472  0.3546  0.6805 -0.4876
  119SOL    HW1 3350   7.929   6.322   1.496  1.0835 -0.1044 -1.2446
  119SOL    HW2 3351   8.080   6.383   1.501  0.3871  1.5817 -0.0406
  120SOL     OW 3352   4.736   7.273   4.227  0.1969 -0.2226  0.0566
  120SOL    HW1 3353   4.689   7.349   4.272 -1.7053 -1.4366  0.2469
  120SOL    HW2 3354   4.823   7.256   4.272 -0.7651 -0.1430  2.0545
  121SOL     OW 3355   6.550   3.784   1.042  0.4871 -0.0047  0.2193
  121SOL    HW1 3356   6.595   3.849   1.103  3.3617  0.3849 -2.1031
  121SOL    HW2 3357   6.524   3.702   1.094  0.3869  1.3287  2.4126
  122SOL     OW 3358   1.865   7.958   7.050 -0.2119 -0.0909  0.6351
  122SOL    HW1 3359   1.844   7.999   6.961 -0.8473 -2.4356 -0.3588
  122SOL    HW2 3360   1.956   7.916   7.047 -0.6010 -0.9701  0.7623
  123SOL     OW 3361   0.433   7.915   4.873 -0.7117 -0.4573  0.1098
  123SOL    HW1 3362   0.408   7.828   4.916 -0.6744 -0.2771  0.5027
  123SOL    HW2 3363   0.368   7.986   4.902 -1.2397 -0.5309 -0.8681
  124SOL     OW 3364   2.598   7.731   7.915  0.2664  0.2115  0.0939
  124SOL    HW1 3365   2.605   7.713   7.817 -0.5683  0.3198  0.0089
  124SOL    HW2 3366   2.689   7.724   7.957  0.4643 -0.9053 -0.4925
  125SOL     OW 3367   4.914   2.266   1.337  0.0104 -0.4827 -0.0280
  125SOL    HW1 3368   4.865   2.180   1.351  0.8524 -0.9672 -0.0011
  125SOL    HW2 3369   4.853   2.342   1.355 -0.4773 -1.0776  0.9014
  126SOL     OW 3370   7.277   3.771   1.316 -0.4990 -0.2561  0.4492
  126SOL    HW1 3371   7.267   3.722   1.403 -1.1135  1.2740  1.3043
  126SOL    HW2 3372   7.369   3.811   1.311 -0.6061  0.0119  0.6027
  127SOL     OW 3373   2.253   1.800   4.066 -0.3263  0.0973  0.1044
  127SOL    HW1 3374   2.236   1.702   4.070  0.6995 -0.0510  1.5093
  127SOL    HW2 3375   2.263   1.828   3.970 -1.7299 -0.9468 -0.3693
  128SOL     OW 3376   7.782   3.863   0.990  0.5644  0.2941 -0.5215
  128SOL    HW1 3377   7.709   3.795   0.996  2.0480 -1.2247  2.3189
  128SOL    HW2 3378   7.859   3.825   0.938 -0.3874  1.7434 -3.1707
  129SOL     OW 3379   5.819   2.204   7.779  0.3593 -0.6611 -0.1253
  129SOL    HW1 3380   5.735   2.187   7.729 -0.1616  1.3357 -0.0208
  129SOL    HW2 3381   5.807   2.180   7.875 -0.9312  1.6526  0.3838
  130SOL     OW 3382   5.293   5.411   7.243 -0.3119  0.0593 -0.2362
  130SOL    HW1 3383   5.215   5.379   7.188 -0.3780 -1.3554  0.6155
  130SOL    HW2 3384   5.343   5.331   7.279  2.1098  0.8876 -1.5105
  131SOL     OW 3385   7.930   4.881   5.090  0.4974  0.0145 -0.4761
  131SOL    HW1 3386   7.866   4.887   5.167  1.4472 -1.8668  0.5404
  131SOL    HW2 3387   8.023   4.866   5.125  0.7995 -2.0499 -1.9653
  132SOL     OW 3388   7.732   5.506   6.995  0.0431 -0.3012 -0.8003
  132SOL    HW1 3389   7.738   5.463   7.085 -0.3895  0.7652 -0.2431
  132SOL    HW2 3390   7.651   5.472   6.947  0.7331 -1.5074 -1.1539
  133SOL     OW 3391   0.677   6.870   2.213  0.4003  0.4363  0.0068
  133SOL    HW1 3392   0.612   6.819   2.270  0.2148  1.3334  0.6083
  133SOL    HW2 3393   0.663   6.845   2.117  0.9277 -1.3336  0.3456
  134SOL     OW 3394   1.786   0.053   1.418  0.7253 -0.4527  0.1540
  134SOL    HW1 3395   1.738  -0.019   1.368 -0.8240  0.9155 -0.4446
  134SOL    HW2 3396   1.812   0.126   1.354 -2.0395  1.7327  1.2830
  135SOL     OW 3397   0.053   4.373   1.889  0.7206 -0.0478 -0.3205
  135SOL    HW1 3398   0.124   4.318   1.844 -1.1448 -0.9260 -2.3335
  135SOL    HW2 3399  -0.037   4.342   1.861 -0.4820  2.8280 -0.0447
  136SOL     OW 3400   1.321   4.335   7.741 -0.2729  0.2372  0.5979
  136SOL    HW1 3401   1.374   4.324   7.657 -1.8705  1.1612 -0.5862
  136SOL    HW2 3402   1.342   4.259   7.804  2.5223  0.6577  0.3059
  137SOL     OW 3403   2.391   5.686   0.027  0.6343 -0.0586  0.3202
  137SOL    HW1 3404   2.371   5.773   0.071 -0.2641  0.3017 -0.7661
  137SOL    HW2 3405   2.332   5.674  -0.053  2.3346 -0.6079 -0.9217
  138SOL     OW 3406   6.352   5.664   7.976 -0.2455 -0.3895  0.2284
  138SOL    HW1 3407   6.314   5.703   8.060 -0.5655 -0.9494  0.3502
  138SOL    HW2 3408   6.376   5.738   7.913  0.8424  0.0856  1.1678
  139SOL     OW 3409   6.669   1.287   3.841  0.2967  0.3619 -0.3844
  139SOL    HW1 3410   6.668   1.221   3.766  3.3069 -0.0985 -0.1581
  139SOL    HW2 3411   6.672   1.239   3.928  0.6832  0.8184 -0.1383
  140SOL     OW 3412   3.349   1.340   4.449  0.4573  0.1897  0.4925
  140SOL    HW1 3413   3.300   1.260   4.484  0.1902  0.8705  1.7502
  140SOL    HW2 3414   3.393   1.317   4.362 -0.7609 -0.9144  0.1277
  141SOL     OW 3415   7.874   3.215   4.819 -0.3138  0.0657  0.2255
  141SOL    HW1 3416   7.785   3.223   4.864 -0.7501  0.7032 -0.7363
  141SOL    HW2 3417   7.923   3.136   4.858 -1.3730 -0.4212  0.6240
  142SOL     OW 3418   5.895   2.894   0.115 -0.3361 -0.0434 -0.0916
  142SOL    HW1 3419   5.833   2.819   0.088  0.5451 -1.0680  0.6527
  142SOL    HW2 3420   5.987   2.858   0.128 -0.6231  0.2816  4.2895
  143SOL     OW 3421   0.303   0.839   0.300 -0.6691  0.1397 -0.2667
  143SOL    HW1 3422   0.367   0.906   0.264  1.5301 -1.9355 -0.4285
  143SOL    HW2 3423   0.210   0.862   0.270  0.3642  1.4905 -2.7059
  144SOL     OW 3424   5.438   7.223   4.773 -0.4006 -0.0486  0.5597
  144SOL    HW1 3425   5.393   7.238   4.861 -1.4649 -0.3829  0.0836
  144SOL    HW2 3426   5.405   7.138   4.733 -1.3045  0.9822 -0.9993
  145SOL     OW 3427   1.394   2.486   0.196 -0.2858  0.0764 -0.1535
  145SOL    HW1 3428   1.328   2.416   0.223 -1.1672  1.4136  1.2785
  145SOL    HW2 3429   1.372   2.519   0.104  0.9022 -2.3353 -1.4287
  146SOL     OW 3430   1.078   4.790   7.244 -0.3552  0.2352 -0.5148
  146SOL    HW1 3431   0.997   4.761   7.295 -0.1028  1.0266  0.3604
  146SOL    HW2 3432   1.053   4.863   7.180 -0.7328 -0.9649 -1.7865
  147SOL     OW 3433   0.049   7.350   2.800  0.0435 -0.2482  0.3817
  147SOL    HW1 3434   0.105   7.314   2.875 -0.3971 -0.4742  0.6028
  147SOL    HW2 3435  -0.047   7.352   2.828  0.1854  2.5157  0.9399
  148SOL     OW 3436   5.413   8.065   2.977 -0.0781 -0.4313  0.0378
  148SOL    HW1 3437   5.511   8.043   2.973 -0.0810 -0.3623 -0.6299
  148SOL    HW2 3438   5.373   8.026   3.060  0.4770 -0.6130  0.2265
  149SOL     OW 3439   0.324   6.029   6.473 -0.3610 -0.4667  0.6457
  149SOL    HW1 3440   0.386   6.041   6.396 -1.3038 -1.2445 -0.2639
  149SOL    HW2 3441   0.268   6.111   6.485 -0.1768 -0.3260  0.5341
  150SOL     OW 3442   0.383   2.999   7.990 -0.0100 -0.2672 -0.5515
  150SOL    HW1 3443   0.288   3.005   8.019  0.1494 -0.9833  0.1682
  150SOL    HW2 3444   0.398   3.057   7.910 -0.6467  1.1811  0.3402
  151SOL     OW 3445   2.436   2.194   7.450 -0.0911 -0.8400 -0.1014
  151SOL    HW1 3446   2.488   2.191   7.365  1.9069 -0.1858  1.0200
  151SOL    HW2 3447   2.468   2.271   7.505 -1.4100 -1.1790  1.1927
  152SOL     OW 3448   7.672   7.329   5.262 -0.5987  0.6791  0.4736
  152SOL    HW1 3449   7.672   7.229   5.264 -2.2988  0.6565  0.8990
  152SOL    HW2 3450   7.765   7.363   5.278  0.2123 -0.8237 -0.8097
  153SOL     OW 3451   0.349   0.317   4.618 -0.0424  0.3172  0.8448
  153SOL    HW1 3452   0.376   0.336   4.712  2.1995  1.0962  0.1303
  153SOL    HW2 3453   0.364   0.220   4.598  1.7308  0.5834  0.6901
  154SOL     OW 3454   2.379   6.097   2.364 -0.2613 -0.3578  0.3940
  154SOL    HW1 3455   2.324   6.173   2.331  0.5883 -0.0657 -0.3838
  154SOL    HW2 3456   2.430   6.056   2.288  1.9432  0.5055  1.3068
  155SOL     OW 3457   1.966   3.217   0.345 -0.6137  0.0110 -0.2122
  155SOL    HW1 3458   2.056   3.236   0.383  0.5065  0.6252 -3.0059
  155SOL    HW2 3459   1.949   3.119   0.347  0.7631 -0.2633 -0.9970
  156SOL     OW 3460   7.519   2.990   5.333  0.0477  0.5246 -0.6479
  156SOL    HW1 3461   7.481   3.075   5.297 -1.2061 -0.1966 -1.0920
  156SOL    HW2 3462   7.459   2.954   5.404  0.6385  0.0715 -0.3702
  157SOL     OW 3463   3.745   7.111   1.888 -0.4699  0.2434  0.2803
  157SOL    HW1 3464   3.748   7.088   1.985  0.6562  2.3414  0.7894
  157SOL    HW2 3465   3.664   7.166   1.869 -2.1951 -2.4168 -0.5842
  158SOL     OW 3466   6.474   6.792   1.012  0.1487  0.2730  0.0612
  158SOL    HW1 3467   6.559   6.832   0.977 -0.1703  0.2305 -0.7771
  158SOL    HW2 3468   6.415   6.864   1.047  1.3460  0.1571  2.5761
  159SOL     OW 3469   0.298   2.621   4.772  0.1336  0.0004  0.6396
  159SOL    HW1 3470   0.356   2.542   4.752  3.1524  2.3306 -0.6764
  159SOL    HW2 3471   0.312   2.691   4.702 -2.0591  1.9135  1.9735
  160SOL     OW 3472   1.990   7.027   2.286 -0.1750 -0.1256  0.1215
  160SOL    HW1 3473   1.927   7.039   2.363  0.5987  0.2296  0.7125
  160SOL    HW2 3474   1.972   6.939   2.242 -1.0511 -0.0468  0.3035
  161SOL     OW 3475   3.550   0.188   1.016  0.6631 -0.2201  1.0533
  161SOL    HW1 3476   3.515   0.106   1.062 -0.7605 -0.5479 -0.5321
  161SOL    HW2 3477   3.493   0.266   1.041  1.2658  0.0460  1.5989
  162SOL     OW 3478   1.159   3.916   1.898 -0.0130 -0.2654  0.0215
  162SOL    HW1 3479   1.122   3.901   1.806 -1.4133  0.3547  0.4605
  162SOL    HW2 3480   1.084   3.929   1.963  0.9646  1.2135  0.9265
  163SOL     OW 3481   5.790   1.814   6.601 -0.3763  0.7069 -0.1202
  163SOL    HW1 3482   5.696   1.807   6.566 -0.6891 -0.2921  0.8571
  163SOL    HW2 3483   5.850   1.756   6.546 -0.1277  2.0725 -1.3393
  164SOL     OW 3484   6.130   6.279   1.698  0.4225  0.1733  0.2173
  164SOL    HW1 3485   6.110   6.212   1.627 -2.7437  0.5590  0.5817
  164SOL    HW2 3486   6.206   6.248   1.754  0.0422 -2.3383 -0.5631
  165SOL     OW 3487   6.761   3.136   7.771 -0.3703  0.2738  0.5573
  165SOL    HW1 3488   6.730   3.124   7.865  0.7397 -0.2666  0.8705
  165SOL    HW2 3489   6.797   3.229   7.759  0.1301  0.1211  0.8616
  166SOL     OW 3490   1.550   5.543   0.785  0.2171 -0.1860 -0.1791
  166SOL    HW1 3491   1.493   5.569   0.863  2.4097  0.4756  1.3081
  166SOL    HW2 3492   1.529   5.601   0.707 -2.0902 -0.9161 -0.1903
  167SOL     OW 3493   3.323   3.191   5.956  0.4451  0.0024  0.8250
  167SOL    HW1 3494   3.259   3.120   5.927  0.8359 -0.0110 -0.0272
  167SOL    HW2 3495   3.322   3.266   5.889  1.0357  0.1798  1.0115
  168SOL     OW 3496   1.114   8.026   1.410  0.3749  0.7618 -0.3949
  168SOL    HW1 3497   1.122   7.926   1.415 -1.6906  0.4376 -2.1237
  168SOL    HW2 3498   1.100   8.053   1.315 -0.6765  2.5365  0.2259
  169SOL     OW 3499   2.954   5.368   7.556  0.0151 -0.3407  0.2702
  169SOL    HW1 3500   2.937   5.367   7.457  2.0161 -2.6309 -0.1202
  169SOL    HW2 3501   2.990   5.458   7.582  0.3046  0.0163 -1.2439
  170SOL     OW 3502   2.028   0.946   1.615  0.8164 -0.5095 -0.5039
  170SOL    HW1 3503   2.009   1.041   1.636 -2.6815 -1.0350 -0.6576
  170SOL    HW2 3504   2.009   0.889   1.695  0.3437 -1.3045 -1.1581
  171SOL     OW 3505   3.433   2.994   7.402  0.2939  0.4178 -0.4097
  171SOL    HW1 3506   3.421   3.091   7.425  1.2292  0.1530  1.3321
  171SOL    HW2 3507   3.529   2.976   7.382  0.4212 -0.4349  0.8503
  172SOL     OW 3508   0.366   4.600   0.730  0.0954 -0.0915  0.2462
  172SOL    HW1 3509   0.329   4.545   0.805 -0.7619 -0.3166 -0.3310
  172SOL    HW2 3510   0.413   4.539   0.665  0.4989  0.0581  0.3913
  173SOL     OW 3511   4.337   7.629   3.327  0.0754 -0.5998  0.2524
  173SOL    HW1 3512   4.436   7.638   3.328  0.1647 -1.4756  0.5279
  173SOL    HW2 3513   4.313   7.535   3.300 -0.6373 -0.8320  1.6107
  174SOL     OW 3514   1.316   5.508   3.970  0.1280 -0.0931  0.1129
  174SOL    HW1 3515   1.376   5.566   4.026  2.0375 -2.8075  1.0987
  174SOL    HW2 3516   1.370   5.433   3.931 -2.2431 -1.3405 -0.9510
  175SOL     OW 3517   0.797   7.722   3.124  0.2165  0.1036 -0.0471
  175SOL    HW1 3518   0.801   7.796   3.056  0.1920  0.8474  0.7493
  175SOL    HW2 3519   0.891   7.695   3.148  0.2873  1.2573  1.1139
  176SOL     OW 3520   3.214   1.386   7.911 -0.5797 -0.4985  0.6205
  176SOL    HW1 3521   3.154   1.452   7.866  1.7629  0.6900 -0.9002
  176SOL    HW2 3522   3.184   1.293   7.888 -2.8004 -0.0185  1.3059
  177SOL     OW 3523   1.859   7.281   4.478 -0.6871 -0.0131 -0.2714
  177SOL    HW1 3524   1.945   7.260   4.431 -1.2917 -0.1412 -1.3458
  177SOL    HW2 3525   1.846   7.380   4.483 -0.0915  0.0324  0.6350
  178SOL     OW 3526   6.146   1.458   4.781  0.1257  0.1241 -0.5012
  178SOL    HW1 3527   6.160   1.468   4.683 -0.1367  0.1420 -0.5375
  178SOL    HW2 3528   6.204   1.524   4.830  1.2870 -0.8008 -0.5766
  179SOL     OW 3529   2.760   2.549   7.913 -0.9018  0.2376 -0.3585
  179SOL    HW1 3530   2.715   2.586   7.831 -0.8669  0.2465 -0.3736
  179SOL    HW2 3531   2.752   2.449   7.913  0.3781  0.1213 -1.1320
  180SOL     OW 3532   5.108   1.272   7.107 -0.3867 -0.1636 -0.3564
  180SOL    HW1 3533   5.149   1.363   7.103 -0.3875 -0.1608 -0.3087
  180SOL    HW2 3534   5.013   1.280   7.140 -0.0463 -0.2852  0.6852
  181SOL     OW 3535   5.089   7.914   6.053 -0.2889  0.0622 -0.0922
  181SOL    HW1 3536   5.136   7.830   6.025  0.6458  1.0065 -1.5177
  181SOL    HW2 3537   5.157   7.984   6.074 -1.0568  0.9742 -0.5779
  182SOL     OW 3538   5.448   0.136   3.943 -0.6320  0.3098  0.3086
  182SOL    HW1 3539   5.481   0.107   3.853 -1.5915  0.3998 -0.0769
  182SOL    HW2 3540   5.350   0.155   3.938 -1.4204 -2.6755  2.0664
  183SOL     OW 3541   7.681   1.521   2.846  0.3197 -0.1097 -0.2245
  183SOL    HW1 3542   7.714   1.592   2.784  1.1686 -0.4064 -0.1265
  183SOL    HW2 3543   7.659   1.439   2.794 -1.6997  0.5457 -0.4791
  184SOL     OW 3544   1.132   6.026   1.065  0.7265 -0.2235 -0.2135
  184SOL    HW1 3545   1.136   5.984   0.974  2.0553 -1.1350  0.2349
  184SOL    HW2 3546   1.207   6.091   1.075  0.3058  0.2236  0.0761
  185SOL     OW 3547   4.274   3.604   5.648 -0.2276 -0.4964 -0.4807
  185SOL    HW1 3548   4.288   3.602   5.747  0.6812 -0.8508 -0.6123
  185SOL    HW2 3549   4.354   3.565   5.602 -0.0559  0.8981 -1.4089
  186SOL     OW 3550   1.918   0.875   7.958  0.3993  0.2111 -0.0459
  186SOL    HW1 3551   1.958   0.939   7.894  0.9417 -1.1200 -1.0939
  186SOL    HW2 3552   1.974   0.792   7.962  0.5338  0.3310  2.3612
  187SOL     OW 3553   2.808   2.084   7.110 -0.2638 -0.4323 -0.2116
  187SOL    HW1 3554   2.784   2.021   7.036 -0.3873 -1.2210  0.4843
  187SOL    HW2 3555   2.903   2.070   7.136 -0.4041 -0.6033  0.2082
  188SOL     OW 3556   1.342   5.877   3.525  0.8676 -0.3100  0.1654
  188SOL    HW1 3557   1.427   5.923   3.548 -0.3332  2.0424  0.2242
  188SOL    HW2 3558   1.321   5.891   3.428 -0.6951  1.4481  0.6955
  189SOL     OW 3559   1.798   5.601   7.783 -0.2925 -0.0588  0.0810
  189SOL    HW1 3560   1.782   5.659   7.703 -2.2724 -2.2224 -1.2122
  189SOL    HW2 3561   1.739   5.630   7.858  0.5487  1.1016  0.3238
  190SOL     OW 3562   5.788   6.965   7.522  0.1820  0.0453  0.3808
  190SOL    HW1 3563   5.739   6.878   7.521  1.0531 -0.4584 -0.4225
  190SOL    HW2 3564   5.817   6.988   7.429  1.4381  0.3359  0.8188
  191SOL     OW 3565   0.563   7.557   0.303  0.0902  0.2356  0.0014
  191SOL    HW1 3566   0.516   7.581   0.218 -0.6159 -1.1475 -0.0380
  191SOL    HW2 3567   0.512   7.594   0.381  0.4171  1.0096 -0.1477
  192SOL     OW 3568   7.560   7.359   6.109 -0.0432 -0.1995 -0.5135
  192SOL    HW1 3569   7.624   7.308   6.051 -1.5136  0.5154 -2.9142
  192SOL    HW2 3570   7.548   7.310   6.195  2.3277 -1.2731 -0.7006
  193SOL     OW 3571   3.303   1.343   0.074  0.8634 -0.0752  0.1576
  193SOL    HW1 3572   3.389   1.294   0.057 -0.5128 -2.1943 -1.0717
  193SOL    HW2 3573   3.251   1.351  -0.011 -1.2671 -1.0637  1.2904
  194SOL     OW 3574   1.209   5.025   6.402 -0.5059  0.2146  0.1394
  194SOL    HW1 3575   1.192   4.969   6.320  1.0333  0.3218 -0.2814
  194SOL    HW2 3576   1.270   5.100   6.378 -1.2589  1.1477  1.0711
  195SOL     OW 3577   2.148   7.564   5.121  0.1443  0.5233 -0.2168
  195SOL    HW1 3578   2.081   7.501   5.159  1.7718 -2.0596 -1.3521
  195SOL    HW2 3579   2.153   7.646   5.178 -2.0407 -0.3470  1.3571
  196SOL     OW 3580   3.114   0.106   7.714 -0.0546 -0.2449  0.0290
  196SOL    HW1 3581   3.174   0.169   7.763  0.9975  1.2913 -2.9687
  196SOL    HW2 3582   3.113   0.017   7.760  1.1010  0.9430  2.5171
  197SOL     OW 3583   0.500   1.597   3.741 -0.6872  0.0558  0.5922
  197SOL    HW1 3584   0.595   1.589   3.771 -0.3528  1.3219 -0.0476
  197SOL    HW2 3585   0.451   1.659   3.802 -0.2818  1.7955 -0.7652
  198SOL     OW 3586   7.239   4.701   2.643 -0.4688 -0.0314 -0.0160
  198SOL    HW1 3587   7.154   4.722   2.593 -1.2372 -0.1873  1.1855
  198SOL    HW2 3588   7.238   4.606   2.673  0.2623 -0.1098 -0.2315
  199SOL     OW 3589   2.517   1.268   2.995  0.0344  0.1968  0.7341
  199SOL    HW1 3590   2.548   1.241   3.086 -1.5394 -0.5812  1.0857
  199SOL    HW2 3591   2.450   1.201   2.961  0.7153  0.3717 -1.0813
  200SOL     OW 3592   6.972   7.119   2.615 -0.7727  0.8114  0.1118
  200SOL    HW1 3593   6.911   7.101   2.692  0.1052 -1.4712  0.3473
  200SOL    HW2 3594   6.998   7.032   2.572  1.5958  1.7660 -0.5158
  201SOL     OW 3595   2.197   6.436   1.468  0.6482 -0.0922  0.1379
  201SOL    HW1 3596   2.295   6.456   1.465  0.2171  2.2081 -1.0304
  201SOL    HW2 3597   2.165   6.436   1.563  1.6428 -0.1198  0.4774
  202SOL     OW 3598   2.364   6.806   7.838 -0.2513  0.9045 -0.6109
  202SOL    HW1 3599   2.359   6.847   7.929  1.9044 -0.0872  0.0072
  202SOL    HW2 3600   2.365   6.706   7.845 -0.7217  0.7952 -1.7782
  203SOL     OW 3601   3.565   0.802   4.941  0.2967  0.0025  0.3963
  203SOL    HW1 3602   3.651   0.752   4.929  0.5711  0.3216  0.9885
  203SOL    HW2 3603   3.509   0.793   4.858  1.9396  1.8132 -1.0167
  204SOL     OW 3604   5.753   3.700   1.703 -0.3600  0.0152  0.1611
  204SOL    HW1 3605   5.844   3.678   1.740 -0.2481 -0.0714 -0.1589
  204SOL    HW2 3606   5.735   3.798   1.716  0.3009  0.2862 -0.8773
  205SOL     OW 3607   2.931   6.021   2.948 -0.2838  0.3639  0.1819
  205SOL    HW1 3608   2.864   5.950   2.927  0.5561 -1.3567  2.7814
  205SOL    HW2 3609   3.022   5.991   2.920  0.0150  0.6002  0.8594
  206SOL     OW 3610   2.706   0.033   6.248 -0.2174 -0.0857  0.4479
  206SOL    HW1 3611   2.773   0.087   6.196 -1.5225  0.1720 -1.0663
  206SOL    HW2 3612   2.677   0.084   6.329 -0.2705  0.8176 -0.1261
  207SOL     OW 3613   7.808   7.587   3.385 -0.6728 -0.0903 -0.1349
  207SOL    HW1 3614   7.759   7.673   3.399 -1.0141 -0.2004 -0.6205
  207SOL    HW2 3615   7.871   7.571   3.461  0.8851  1.5760 -1.0006
  208SOL     OW 3616   0.737   6.406   6.751  0.0919  0.1241 -0.2584
  208SOL    HW1 3617   0.680   6.346   6.807 -1.1647  1.6623  0.1695
  208SOL    HW2 3618   0.687   6.432   6.668  1.7819 -1.8385 -2.0424
  209SOL     OW 3619   2.291   5.922   1.147 -0.2661 -0.2463 -0.2428
  209SOL    HW1 3620   2.233   5.841   1.154  0.6668 -0.8340  1.1647
  209SOL    HW2 3621   2.347   5.916   1.064 -1.0380 -0.4583 -0.7602
  210SOL     OW 3622   6.926   1.435   3.861  0.1921  0.7709 -1.0239
  210SOL    HW1 3623   6.951   1.476   3.773  0.7719  0.3081 -1.0815
  210SOL    HW2 3624   6.829   1.412   3.860  0.1910  0.7848 -1.5410
  211SOL     OW 3625   6.067   2.902   2.575 -0.7446  0.0298 -0.0922
  211SOL    HW1 3626   6.029   2.899   2.667  0.5486  1.2519  0.5134
  211SOL    HW2 3627   6.069   2.809   2.537  0.9930 -0.9390  2.0973
  212SOL     OW 3628   4.812   1.037   6.006 -0.0023  0.0530  0.0119
  212SOL    HW1 3629   4.761   1.052   6.091 -1.7577  0.7987 -1.1369
  212SOL    HW2 3630   4.874   0.959   6.018  0.9568  1.0920  2.4616
  213SOL     OW 3631   3.108   0.151   3.060  0.0076 -0.3029 -0.7664
  213SOL    HW1 3632   3.173   0.181   2.990 -2.1514  2.7413 -1.6906
  213SOL    HW2 3633   3.015   0.154   3.023 -0.9498 -2.1164  1.2279
  214SOL     OW 3634   1.049   7.443   6.466 -0.3624 -0.1579 -0.8452
  214SOL    HW1 3635   1.006   7.353   6.460 -0.6965 -0.0682  0.1271
  214SOL    HW2 3636   1.027   7.496   6.383  0.1444 -1.0860 -1.5976
  215SOL     OW 3637   6.566   2.566   0.678 -0.6859  0.2581 -0.1178
  215SOL    HW1 3638   6.545   2.469   0.683  0.2282  0.0764  0.4603
  215SOL    HW2 3639   6.506   2.617   0.740 -0.4852 -0.0648  0.3488
  216SOL     OW 3640   2.762   5.632   2.542 -0.1546  0.1966  0.2913
  216SOL    HW1 3641   2.716   5.575   2.610  0.0045 -0.2145  0.0551
  216SOL    HW2 3642   2.861   5.623   2.552 -0.0702  1.9114  1.5122
  217SOL     OW 3643   1.631   7.442   4.699  0.1304  0.4991  0.5732
  217SOL    HW1 3644   1.673   7.483   4.618  1.4214 -0.6553  0.6161
  217SOL    HW2 3645   1.674   7.478   4.781  0.1372  0.2633  0.6734
  218SOL     OW 3646   3.360   5.726   6.778  1.1985  0.2387 -0.0396
  218SOL    HW1 3647   3.330   5.633   6.796  0.1369  0.6128  0.1771
  218SOL    HW2 3648   3.324   5.756   6.689  2.5557  0.0297 -0.6907
  219SOL     OW 3649   6.910   8.026   5.165  0.2493 -0.4063 -0.3034
  219SOL    HW1 3650   6.844   7.970   5.215 -1.1597 -0.0139 -1.6622
  219SOL    HW2 3651   6.946   7.974   5.088 -1.7272  0.7593 -2.0986
  220SOL     OW 3652   4.116   0.179   3.848 -0.3552  0.5485 -0.1541
  220SOL    HW1 3653   4.169   0.249   3.801 -0.9069  1.6937  0.8686
  220SOL    HW2 3654   4.171   0.095   3.855  0.3108  0.8517 -1.4068
  221SOL     OW 3655   3.259   7.573   6.030 -0.6289 -0.2308 -0.6327
  221SOL    HW1 3656   3.254   7.660   6.080  0.8074  0.1568 -1.1225
  221SOL    HW2 3657   3.181   7.566   5.968 -1.1718  0.3597 -0.0310
  222SOL     OW 3658   0.788   5.625   5.850  0.1093 -0.8746  0.3451
  222SOL    HW1 3659   0.731   5.706   5.831  3.0567  1.5678  1.0745
  222SOL    HW2 3660   0.808   5.578   5.764 -0.8803 -0.2479 -0.2532
  223SOL     OW 3661   3.637   1.256   5.797  0.5146 -0.3662  0.1359
  223SOL    HW1 3662   3.701   1.207   5.857  0.5905 -1.9035 -1.1487
  223SOL    HW2 3663   3.667   1.248   5.702 -1.2349 -0.5732 -0.4298
  224SOL     OW 3664   1.431   4.959   2.029  0.1598  0.5647 -0.6832
  224SOL    HW1 3665   1.477   5.000   2.109  0.7332 -2.0274  0.4252
  224SOL    HW2 3666   1.332   4.971   2.038 -0.0018 -1.4860  1.6740
  225SOL     OW 3667   2.278   7.175   5.454  0.1951  0.4467 -1.0728
  225SOL    HW1 3668   2.230   7.262   5.458 -0.5627  0.0210 -0.4850
  225SOL    HW2 3669   2.230   7.113   5.391 -0.3392 -0.1466 -0.1117
  226SOL     OW 3670   7.832   7.589   5.089 -0.2298  0.2936 -0.6950
  226SOL    HW1 3671   7.798   7.677   5.056 -1.6966 -0.7101 -1.9695
  226SOL    HW2 3672   7.794   7.515   5.033  1.7274 -1.1099 -0.2683
  227SOL     OW 3673   2.207   5.166   7.177  0.3623 -0.5370  0.4846
  227SOL    HW1 3674   2.203   5.258   7.214 -0.1956 -0.9010  1.3718
  227SOL    HW2 3675   2.297   5.127   7.194 -0.0126 -0.8559  1.9038
  228SOL     OW 3676   1.841   2.704   5.408 -0.3147  0.2677 -0.3704
  228SOL    HW1 3677   1.852   2.777   5.341  0.0453  0.3851 -0.1867
  228SOL    HW2 3678   1.926   2.651   5.414 -0.8281 -0.6721 -1.0866
  229SOL     OW 3679   7.814   7.921   4.390  0.0900 -0.5007 -0.3004
  229SOL    HW1 3680   7.787   7.829   4.418 -0.4038 -0.3105 -0.1525
  229SOL    HW2 3681   7.885   7.955   4.452 -1.0031 -0.0798  0.7436
  230SOL     OW 3682   6.423   6.245   1.554 -0.0773 -0.1046 -0.1610
  230SOL    HW1 3683   6.375   6.208   1.634 -2.0194 -2.0862 -2.0891
  230SOL    HW2 3684   6.471   6.171   1.508  0.0356  0.7662 -1.4850
  231SOL     OW 3685   5.381   5.288   4.854 -0.8328  0.0212 -0.1175
  231SOL    HW1 3686   5.403   5.371   4.803 -1.3079  0.1964 -0.0455
  231SOL    HW2 3687   5.445   5.215   4.830  0.7928  0.9333  1.1799
  232SOL     OW 3688   0.849   1.822   2.081  0.1686 -0.2965  0.0067
  232SOL    HW1 3689   0.901   1.766   2.017  1.4677  0.6616  0.1925
  232SOL    HW2 3690   0.878   1.802   2.175 -0.9775 -0.9289  0.2465
  233SOL     OW 3691   7.239   3.523   2.985  0.5782 -0.9057  0.2519
  233SOL    HW1 3692   7.139   3.521   2.985  0.4779  1.2622  0.8243
  233SOL    HW2 3693   7.271   3.568   2.901  0.9189  0.6495  1.1682
  234SOL     OW 3694   0.503   4.106   0.890  0.9960 -0.1193 -0.0958
  234SOL    HW1 3695   0.430   4.043   0.915  1.2717 -0.3417  0.1436
  234SOL    HW2 3696   0.559   4.065   0.818  1.6730 -0.4986  0.6349
  235SOL     OW 3697   2.085   6.915   0.667 -0.5876 -0.0087 -0.6801
  235SOL    HW1 3698   2.098   6.834   0.610  0.8350 -0.5957  0.4103
  235SOL    HW2 3699   2.140   6.990   0.631  0.5888 -0.4814  0.0544
  236SOL     OW 3700   7.766   7.893   5.632 -0.1195  0.0225  0.7163
  236SOL    HW1 3701   7.846   7.887   5.572 -0.1214 -0.5740  0.7665
  236SOL    HW2 3702   7.747   7.989   5.653 -0.1169  0.2411 -0.2419
  237SOL     OW 3703   2.414   1.339   4.587  0.0108  0.3468 -0.3120
  237SOL    HW1 3704   2.350   1.384   4.524  0.4076 -2.2311 -2.8016
  237SOL    HW2 3705   2.485   1.403   4.614 -2.0786  2.5118  0.3266
  238SOL     OW 3706   1.953   6.934   7.212  0.6835 -0.5321 -0.4249
  238SOL    HW1 3707   1.922   6.919   7.306 -0.8724 -0.2233 -0.8629
  238SOL    HW2 3708   1.953   6.848   7.162 -0.0164 -0.4552 -0.5688
  239SOL     OW 3709   4.680   4.342   1.464  0.3879 -0.2054 -0.2874
  239SOL    HW1 3710   4.602   4.402   1.485  0.7954  0.0004  0.6906
  239SOL    HW2 3711   4.756   4.398   1.431  0.4896 -0.2747 -0.1710
  240SOL     OW 3712   0.600   0.612   6.885 -0.1600 -0.7125 -0.0771
  240SOL    HW1 3713   0.569   0.532   6.937 -1.0954 -0.2672  0.0795
  240SOL    HW2 3714   0.691   0.638   6.915 -0.9356 -0.0478  1.9051
  241SOL     OW 3715   0.990   7.206   4.599  0.2859 -0.4378 -0.0524
  241SOL    HW1 3716   1.072   7.213   4.655 -0.1405  1.8045  0.4142
  241SOL    HW2 3717   0.911   7.190   4.657  0.0553  0.2069 -0.1784
  242SOL     OW 3718   3.962   5.366   4.073 -0.0927  0.4093  0.3420
  242SOL    HW1 3719   3.908   5.450   4.073 -0.3087  0.2785  1.1267
  242SOL    HW2 3720   3.967   5.329   3.980 -0.6872  0.8491  0.1312
  243SOL     OW 3721   7.859   5.289   3.757  0.1877  0.4745 -0.5262
  243SOL    HW1 3722   7.792   5.342   3.810 -0.0978 -0.4501  0.0811
  243SOL    HW2 3723   7.837   5.295   3.660  0.7063  2.1945 -0.5682
  244SOL     OW 3724   4.113   4.750   2.322  0.2529 -0.1399 -0.1829
  244SOL    HW1 3725   4.036   4.720   2.378 -0.9681 -1.3166 -2.3443
  244SOL    HW2 3726   4.161   4.670   2.285  1.1170  0.5888 -0.6941
  245SOL     OW 3727   2.168   8.003   2.781 -0.5514 -0.4898 -0.0506
  245SOL    HW1 3728   2.247   7.941   2.777 -0.7303 -0.6689 -1.2276
  245SOL    HW2 3729   2.114   7.992   2.698 -1.0574  0.6423  0.1195
  246SOL     OW 3730   2.912   4.139   6.344  0.3400  0.5197 -0.4586
  246SOL    HW1 3731   2.935   4.062   6.403 -0.5170  1.4231  1.1108
  246SOL    HW2 3732   2.898   4.106   6.250  0.4172 -1.1553  0.0910
  247SOL     OW 3733   3.066   2.954   2.044  0.3572  0.3209 -0.3606
  247SOL    HW1 3734   3.137   3.008   1.998  0.8237  1.0074  1.0925
  247SOL    HW2 3735   2.979   3.002   2.039  0.1655 -0.1124 -1.4084
  248SOL     OW 3736   5.158   3.225   7.753  0.1916  0.3070 -0.2005
  248SOL    HW1 3737   5.183   3.269   7.666  2.8376  0.6510  0.6413
  248SOL    HW2 3738   5.137   3.129   7.737 -0.3935  0.6070 -1.3431
  249SOL     OW 3739   0.312   7.298   3.955 -0.1600 -0.5074  0.7285
  249SOL    HW1 3740   0.285   7.371   4.018 -2.3022 -1.1505  0.6218
  249SOL    HW2 3741   0.234   7.237   3.938  0.2448 -0.2900 -2.6541
  250SOL     OW 3742   7.147   1.127   7.504 -0.6795  0.4744  0.5190
  250SOL    HW1 3743   7.132   1.085   7.414  0.7358  1.4575 -0.2242
  250SOL    HW2 3744   7.195   1.062   7.563 -0.8108  0.1312  0.2518
  251SOL     OW 3745   2.701   3.009   6.880 -0.3209  0.4856 -0.0065
  251SOL    HW1 3746   2.648   2.945   6.936 -1.0513  0.2085 -0.9776
  251SOL    HW2 3747   2.659   3.017   6.790  1.1656  0.4352 -0.7459
  252SOL     OW 3748   0.265   1.057   5.783  0.5239 -0.0130 -0.4227
  252SOL    HW1 3749   0.189   1.121   5.779  0.3727 -0.1824 -0.2699
  252SOL    HW2 3750   0.351   1.107   5.769  0.4862  0.3882  0.6472
  253SOL     OW 3751   6.399   7.021   6.366  0.0312 -0.3594 -0.0454
  253SOL    HW1 3752   6.459   6.990   6.439 -0.6769  1.6438  1.4676
  253SOL    HW2 3753   6.307   7.036   6.402  0.1238  2.6095 -0.7785
  254SOL     OW 3754   6.948   0.771   0.103  0.2011 -0.0103  0.3681
  254SOL    HW1 3755   6.916   0.678   0.086 -0.2613  0.0079  1.0685
  254SOL    HW2 3756   6.993   0.775   0.192 -0.0266  0.4884  0.4659
  255SOL     OW 3757   2.924   1.867   0.725 -0.0066 -0.1760  0.0222
  255SOL    HW1 3758   2.852   1.937   0.737  1.9174  1.9498 -0.2205
  255SOL    HW2 3759   2.909   1.794   0.792 -1.1866  1.2676  1.4415
  256SOL     OW 3760   5.159   6.953   2.777  0.1842 -0.1359  0.5024
  256SOL    HW1 3761   5.186   6.914   2.689 -2.8302 -0.8909 -0.2235
  256SOL    HW2 3762   5.096   6.890   2.822 -0.9303  1.7212  1.6357
  257SOL     OW 3763   5.098   3.458   5.939  0.1724 -1.1694  0.1488
  257SOL    HW1 3764   5.000   3.448   5.952  0.2744 -0.3868  1.6130
  257SOL    HW2 3765   5.119   3.551   5.909  0.5286 -1.1132  0.5667
  258SOL     OW 3766   7.382   7.474   7.039  0.2687 -0.5659  0.1421
  258SOL    HW1 3767   7.479   7.453   7.051  0.8901  1.0325 -1.5910
  258SOL    HW2 3768   7.354   7.451   6.946 -0.6735  0.2069  0.2216
  259SOL     OW 3769   1.165   1.013   1.411 -0.0455  0.1056 -0.7720
  259SOL    HW1 3770   1.255   1.030   1.451 -0.1316  0.9728 -0.9325
  259SOL    HW2 3771   1.143   0.916   1.419 -0.6079  0.3853  2.4559
  260SOL     OW 3772   7.891   4.065   0.669 -0.0944 -0.0547 -0.0218
  260SOL    HW1 3773   7.931   4.087   0.758  0.7191 -1.5405  0.0125
  260SOL    HW2 3774   7.946   4.106   0.596  1.1102 -1.4844  0.0545
  261SOL     OW 3775   5.018   0.378   2.604 -0.1064  0.0175 -0.3472
  261SOL    HW1 3776   5.111   0.357   2.634 -0.0325  1.9713  0.9715
  261SOL    HW2 3777   4.954   0.356   2.678 -0.6355 -0.7440 -1.0225
  262SOL     OW 3778   1.332   5.155   3.193  0.0642  0.0652 -0.1667
  262SOL    HW1 3779   1.386   5.078   3.158  0.7688  0.2394  0.4886
  262SOL    HW2 3780   1.284   5.127   3.276 -1.1536 -0.1865 -0.9334
  263SOL     OW 3781   5.549   5.962   3.956  0.0323  1.0423  0.1788
  263SOL    HW1 3782   5.547   6.061   3.938  3.6245  0.9205 -1.7899
  263SOL    HW2 3783   5.552   5.912   3.870  1.1435 -0.6292  1.1388
  264SOL     OW 3784   7.114   7.428   0.869 -0.1671  0.0086  0.2296
  264SOL    HW1 3785   7.071   7.338   0.857 -0.7653  0.4227 -0.9184
  264SOL    HW2 3786   7.080   7.470   0.953  0.1837 -0.8596  0.8263
  265SOL     OW 3787   4.906   0.624   5.413 -0.2722 -0.5152  0.1581
  265SOL    HW1 3788   4.948   0.624   5.322 -0.2302 -1.8332  0.1609
  265SOL    HW2 3789   4.973   0.600   5.482 -0.6598 -1.0729  0.3487
  266SOL     OW 3790   4.870   6.375   0.164  0.0382 -0.2437 -0.6226
  266SOL    HW1 3791   4.965   6.372   0.197  0.1236  1.0445 -0.7167
  266SOL    HW2 3792   4.845   6.285   0.128  0.4480 -1.2698  1.5167
  267SOL     OW 3793   1.234   1.575   4.538  0.5378  0.1585 -0.2907
  267SOL    HW1 3794   1.273   1.536   4.621  2.3295  1.1504 -0.6261
  267SOL    HW2 3795   1.244   1.509   4.463  0.1555 -0.1977 -0.0325
  268SOL     OW 3796   5.799   6.570   3.784 -0.3680  0.2367  0.1911
  268SOL    HW1 3797   5.876   6.559   3.848  0.6509 -0.0613 -1.0545
  268SOL    HW2 3798   5.832   6.563   3.690 -1.7165  1.4110 -0.4156
  269SOL     OW 3799   2.866   3.864   7.004  0.5307 -0.7667  0.4341
  269SOL    HW1 3800   2.907   3.800   7.069  0.8506 -1.6350 -0.5931
  269SOL    HW2 3801   2.872   3.826   6.911 -0.6121  0.0867 -0.0137
  270SOL     OW 3802   4.777   1.831   7.125  0.4621  0.3017  0.1838
  270SOL    HW1 3803   4.790   1.780   7.210  0.7895 -0.5338 -0.3521
  270SOL    HW2 3804   4.700   1.792   7.074  0.7452  0.3008 -0.2526
  271SOL     OW 3805   2.877   1.687   7.507 -0.5493 -0.7670  0.3950
  271SOL    HW1 3806   2.930   1.768   7.534 -1.0239 -0.2618 -0.1474
  271SOL    HW2 3807   2.846   1.698   7.412 -1.4906 -1.1113  0.6468
  272SOL     OW 3808   5.395   4.115   8.014 -0.1782  0.1896 -0.7928
  272SOL    HW1 3809   5.385   4.194   7.954 -0.2204  0.7348 -0.0756
  272SOL    HW2 3810   5.458   4.137   8.088 -2.2666  0.5081  0.9858
  273SOL     OW 3811   2.266   1.101   4.851  0.1377  0.3725 -0.7202
  273SOL    HW1 3812   2.320   1.068   4.928 -1.3495  0.2052  0.2869
  273SOL    HW2 3813   2.289   1.047   4.770  0.2758 -0.8038  0.0719
  274SOL     OW 3814   6.938   2.057   7.328 -0.0468  0.4155  0.4312
  274SOL    HW1 3815   7.016   2.046   7.267  0.4514  0.8971  0.9713
  274SOL    HW2 3816   6.947   2.142   7.380 -0.3894 -0.0351  1.2617
  275SOL     OW 3817   7.212   2.310   3.871  0.4959  0.3187 -0.1314
  275SOL    HW1 3818   7.129   2.364   3.882 -0.0068 -0.1859 -1.3344
  275SOL    HW2 3819   7.249   2.287   3.961 -1.3541 -0.5180  0.4601
  276SOL     OW 3820   4.872   5.834   6.938 -0.1847  0.2370  0.1328
  276SOL    HW1 3821   4.961   5.878   6.926  0.4921 -0.9201  0.7717
  276SOL    HW2 3822   4.882   5.735   6.935 -1.9209  0.0088 -3.0670
  277SOL     OW 3823   7.026   7.917   2.915  0.5029  0.3860 -0.4027
  277SOL    HW1 3824   7.026   7.890   3.011 -2.3238  0.2255 -0.3584
  277SOL    HW2 3825   7.065   7.843   2.860 -1.9096 -1.5302  0.2675
  278SOL     OW 3826   4.087   1.657   7.199 -0.3184  0.3506 -0.1148
  278SOL    HW1 3827   4.146   1.669   7.118  0.1958 -1.7632 -0.1122
  278SOL    HW2 3828   3.992   1.649   7.169 -0.3628  1.3961 -0.3194
  279SOL     OW 3829   1.751   3.019   5.932  0.6895 -0.7973 -1.0773
  279SOL    HW1 3830   1.758   3.118   5.922  0.9507 -0.8783 -1.7548
  279SOL    HW2 3831   1.754   2.995   6.029 -2.5507  0.0851 -0.6380
  280SOL     OW 3832   1.896   0.536   1.278  0.0137  0.3677  0.3982
  280SOL    HW1 3833   1.968   0.535   1.209  0.7104 -0.8249  1.1001
  280SOL    HW2 3834   1.847   0.449   1.276  0.9868 -0.2914  2.3156
  281SOL     OW 3835   4.262   3.219   6.235  1.0835 -0.6712 -0.3352
  281SOL    HW1 3836   4.250   3.218   6.136  1.0464  2.1858 -0.4466
  281SOL    HW2 3837   4.201   3.287   6.276  3.7766  1.0331  1.1602
  282SOL     OW 3838   6.422   7.994   0.882 -0.0847  0.2522  0.2077
  282SOL    HW1 3839   6.369   7.962   0.960 -1.5368  0.1871 -0.7802
  282SOL    HW2 3840   6.426   8.094   0.882  0.4843  0.2372  0.7099
  283SOL     OW 3841   3.082   1.494   1.027 -0.1755 -0.0448  0.5967
  283SOL    HW1 3842   3.026   1.553   0.969  1.2961 -0.8315 -1.7586
  283SOL    HW2 3843   3.057   1.399   1.012  2.8306 -0.5997 -1.9677
  284SOL     OW 3844   3.044   0.423   1.694 -0.5562  0.8984  0.1004
  284SOL    HW1 3845   2.969   0.472   1.650  0.0827  2.3232  0.5363
  284SOL    HW2 3846   3.131   0.456   1.656 -0.1211 -1.1226 -0.8129
  285SOL     OW 3847   7.729   7.856   3.142 -0.5028  0.2693  0.2454
  285SOL    HW1 3848   7.790   7.789   3.100 -0.5757  0.5330 -0.2910
  285SOL    HW2 3849   7.670   7.810   3.208 -0.3572 -0.1454  0.0916
  286SOL     OW 3850   6.293   4.517   1.884 -0.1426 -0.2202 -0.0469
  286SOL    HW1 3851   6.199   4.523   1.915 -0.5524 -0.9720 -1.0709
  286SOL    HW2 3852   6.297   4.460   1.801  1.2947 -0.7949  0.3819
  287SOL     OW 3853   1.636   4.919   3.646  0.2037  0.3830  0.1856
  287SOL    HW1 3854   1.707   4.931   3.715 -0.0306  0.4106  0.4203
  287SOL    HW2 3855   1.606   4.823   3.646  1.9117 -0.2253 -1.5269
  288SOL     OW 3856   7.436   2.349   4.825 -0.2305  0.8792 -0.0259
  288SOL    HW1 3857   7.366   2.285   4.856 -0.9014  1.2216 -0.8227
  288SOL    HW2 3858   7.393   2.433   4.792  0.4917  0.7167 -1.4234
  289SOL     OW 3859   0.684   2.545   0.604  0.2338  0.0127 -0.3183
  289SOL    HW1 3860   0.745   2.621   0.580 -0.2511  1.2265  1.9300
  289SOL    HW2 3861   0.594   2.581   0.629 -0.2022 -1.3547  0.1778
  290SOL     OW 3862   1.039   7.360   1.264  0.5275  0.1016 -0.2982
  290SOL    HW1 3863   0.963   7.322   1.212  0.8427  1.7327 -2.0554
  290SOL    HW2 3864   1.099   7.286   1.296 -0.8145 -1.0702 -0.4171
  291SOL     OW 3865   4.582   6.165   5.091 -0.1361  0.0813 -0.6795
  291SOL    HW1 3866   4.666   6.198   5.132 -1.1963  2.3067 -0.1745
  291SOL    HW2 3867   4.508   6.169   5.158 -1.0562 -0.0106 -1.6666
  292SOL     OW 3868   0.116   5.508   1.905  0.5391  0.7146 -0.1893
  292SOL    HW1 3869   0.076   5.530   1.817  0.7341 -0.3363 -0.5509
  292SOL    HW2 3870   0.213   5.529   1.904  0.5806  0.5223 -0.2965
  293SOL     OW 3871   2.081   7.252   4.327  0.1346 -0.1672 -0.2294
  293SOL    HW1 3872   2.180   7.264   4.330  0.2158 -0.8461 -0.1403
  293SOL    HW2 3873   2.040   7.330   4.280  0.6179  0.6633  0.6701
  294SOL     OW 3874   4.710   4.003   0.449 -0.0192  0.0589 -0.0617
  294SOL    HW1 3875   4.736   3.990   0.544 -1.3962 -1.0064  0.2131
  294SOL    HW2 3876   4.791   4.001   0.391  0.7252 -0.5745  0.9729
  295SOL     OW 3877   0.198   1.140   6.655 -0.3707 -0.5540 -0.3363
  295SOL    HW1 3878   0.284   1.154   6.705  0.2831 -1.8274 -1.0484
  295SOL    HW2 3879   0.212   1.070   6.585 -1.4863  0.5869 -1.7421
  296SOL     OW 3880   2.466   7.718   1.890  0.0238  0.0480  0.4388
  296SOL    HW1 3881   2.457   7.699   1.988  1.8474 -0.0186  0.6230
  296SOL    HW2 3882   2.495   7.813   1.877 -1.5162  0.4786 -0.1334
  297SOL     OW 3883   3.748   6.739   1.712 -0.4160 -0.1060  0.4685
  297SOL    HW1 3884   3.709   6.735   1.804  1.1215  1.6508  1.2700
  297SOL    HW2 3885   3.831   6.796   1.714 -0.2682 -0.1552 -1.9799
  298SOL     OW 3886   0.562   6.790   7.236  0.0479  0.2813 -0.3254
  298SOL    HW1 3887   0.488   6.827   7.293 -0.1921 -0.9297  0.1860
  298SOL    HW2 3888   0.650   6.820   7.272 -0.0910 -0.6599  0.8537
  299SOL     OW 3889   3.707   3.419   5.816  0.0071  0.1387 -0.1575
  299SOL    HW1 3890   3.781   3.358   5.788  0.2103  0.5492 -0.5382
  299SOL    HW2 3891   3.632   3.412   5.750  0.6453  1.3967 -1.0542
  300SOL     OW 3892   6.697   3.647   3.180  0.0804  0.0499 -0.4467
  300SOL    HW1 3893   6.696   3.558   3.134 -3.5792  0.6493 -1.8793
  300SOL    HW2 3894   6.624   3.650   3.248  2.6620  0.7264  2.5326
  301SOL     OW 3895   1.289   5.948   7.012 -0.2295  0.2404 -0.3653
  301SOL    HW1 3896   1.251   5.856   7.004 -0.5952  0.4863 -1.7730
  301SOL    HW2 3897   1.220   6.010   7.050  0.5068 -0.3284  2.0747
  302SOL     OW 3898   3.145   4.486   1.201  0.4700 -0.2012  0.4096
  302SOL    HW1 3899   3.201   4.458   1.123 -0.3837  0.0043 -0.2876
  302SOL    HW2 3900   3.078   4.414   1.221 -0.5025  0.5055 -0.2059
  303SOL     OW 3901   5.253   3.824   0.788  0.6999  0.1110  0.1295
  303SOL    HW1 3902   5.337   3.809   0.840 -0.7561 -0.1521  2.5537
  303SOL    HW2 3903   5.238   3.922   0.777 -0.4017  0.3460  2.8877
  304SOL     OW 3904   6.765   8.036   4.631 -0.0441 -0.2306 -0.1011
  304SOL    HW1 3905   6.724   8.014   4.719  0.0754 -0.0977 -0.0123
  304SOL    HW2 3906   6.693   8.041   4.561 -0.0783 -0.8502 -0.1158
  305SOL     OW 3907   6.687   2.102   5.768  0.0546  0.0737 -0.1083
  305SOL    HW1 3908   6.621   2.170   5.801  1.0620  0.9337  0.1965
  305SOL    HW2 3909   6.775   2.147   5.752  0.5943 -1.0727 -0.4207
  306SOL     OW 3910   1.062   7.867   2.626  0.2076  0.1999 -0.1635
  306SOL    HW1 3911   1.122   7.866   2.706 -0.4096  0.8114  0.3308
  306SOL    HW2 3912   1.000   7.946   2.633  0.6496  0.6945 -1.6227
  307SOL     OW 3913   1.843   7.146   0.169  0.1135  0.1720 -0.5356
  307SOL    HW1 3914   1.754   7.178   0.138 -0.6690  0.0141  1.3943
  307SOL    HW2 3915   1.870   7.197   0.252 -0.7725 -3.3338  2.1649
  308SOL     OW 3916   3.083   0.947   2.922  0.5293 -0.7167  0.3164
  308SOL    HW1 3917   3.142   0.965   2.843 -0.5778 -0.0541 -0.3944
  308SOL    HW2 3918   3.136   0.956   3.006  1.5726 -0.7396 -0.3205
  309SOL     OW 3919   4.303   7.811   2.427 -0.1536 -0.0216  0.1563
  309SOL    HW1 3920   4.286   7.857   2.514  0.3749  0.4958 -0.0069
  309SOL    HW2 3921   4.292   7.877   2.352 -0.9619 -0.5463 -0.2029
  310SOL     OW 3922   3.360   7.015   3.068 -0.1302  0.4918  0.3145
  310SOL    HW1 3923   3.315   6.954   3.002 -0.7893  1.4897 -0.1858
  310SOL    HW2 3924   3.426   6.963   3.122 -1.5306 -0.9284  0.7323
  311SOL     OW 3925   3.555   0.123   4.886 -0.0977  0.2799 -0.8618
  311SOL    HW1 3926   3.597   0.034   4.895  0.3120  0.6295  0.9605
  311SOL    HW2 3927   3.623   0.190   4.854 -0.5424 -0.1251 -2.8021
  312SOL     OW 3928   1.736   1.133   6.836  0.3974 -0.4761 -0.3539
  312SOL    HW1 3929   1.751   1.040   6.803  1.6322  0.2004 -1.7796
  312SOL    HW2 3930   1.713   1.192   6.759 -0.5015  0.3950  0.5597
  313SOL     OW 3931   2.031   1.919   5.170 -0.3489  0.3091 -1.1219
  313SOL    HW1 3932   2.127   1.941   5.156  0.1671 -1.1992 -0.0988
  313SOL    HW2 3933   1.994   1.877   5.087  0.2718 -0.4059 -1.0431
  314SOL     OW 3934   1.033   4.373   4.327  0.4911  0.0046  0.6439
  314SOL    HW1 3935   1.044   4.463   4.369  0.3123  0.3211  0.0244
  314SOL    HW2 3936   1.004   4.384   4.232  0.9043 -0.7019  0.4325
  315SOL     OW 3937   2.545   6.369   2.433 -0.4340  0.2193  0.1877
  315SOL    HW1 3938   2.576   6.287   2.481 -0.9371  0.1608  0.4230
  315SOL    HW2 3939   2.482   6.420   2.492  1.8136  2.1411  1.0724
  316SOL     OW 3940   0.253   4.070   2.697  0.3361  0.0051 -0.1512
  316SOL    HW1 3941   0.347   4.092   2.670  0.3765  0.0796  0.0517
  316SOL    HW2 3942   0.254   4.023   2.785  0.0502  1.7820  0.8383
  317SOL     OW 3943   5.368   6.638   3.696 -0.3296 -0.1063 -0.1061
  317SOL    HW1 3944   5.376   6.727   3.741  0.0432  0.3254 -1.0102
  317SOL    HW2 3945   5.271   6.618   3.681 -0.4346 -0.0390  0.4521
  318SOL     OW 3946   4.482   0.774   8.043 -0.5306  0.5337 -0.2308
  318SOL    HW1 3947   4.399   0.826   8.063  0.3828  2.9076 -2.0320
  318SOL    HW2 3948   4.556   0.807   8.102  0.4753  2.6831 -2.5151
  319SOL     OW 3949   5.824   7.008   0.695 -0.0594 -0.2641  0.1812
  319SOL    HW1 3950   5.786   7.016   0.787  1.6175  2.5221  0.7656
  319SOL    HW2 3951   5.912   6.960   0.700  1.1672  1.8732  0.5241
  320SOL     OW 3952   0.550   2.120   2.053 -0.3417  0.0828 -0.4070
  320SOL    HW1 3953   0.520   2.209   2.020  0.4168 -0.1565 -1.8404
  320SOL    HW2 3954   0.645   2.127   2.085 -0.4664 -0.0968  0.0083
  321SOL     OW 3955   1.237   0.454   2.895  0.1509  0.7973  0.1977
  321SOL    HW1 3956   1.286   0.501   2.969 -0.0498  2.0849 -0.4546
  321SOL    HW2 3957   1.200   0.522   2.832 -2.0708 -0.1416  0.3935
  322SOL     OW 3958   5.440   6.539   3.425 -0.0621  0.6429  0.3565
  322SOL    HW1 3959   5.425   6.559   3.522 -1.4164  1.0366  0.0896
  322SOL    HW2 3960   5.417   6.619   3.370  0.9502  0.5068 -0.2772
  323SOL     OW 3961   7.513   1.329   2.692 -0.0644 -0.2300  0.0014
  323SOL    HW1 3962   7.524   1.233   2.668 -0.3459 -0.4668  0.7770
  323SOL    HW2 3963   7.497   1.383   2.609  1.1452 -0.6903 -0.5485
  324SOL     OW 3964   0.339   6.419   6.819  0.3536  0.4346  0.1123
  324SOL    HW1 3965   0.347   6.469   6.733  1.6194 -0.1624 -0.1329
  324SOL    HW2 3966   0.389   6.333   6.813 -0.4574 -0.1321  1.0792
  325SOL     OW 3967   7.637   1.432   1.321  0.5841 -0.3827  0.1796
  325SOL    HW1 3968   7.540   1.449   1.339  0.8348  2.1149 -0.4398
  325SOL    HW2 3969   7.685   1.415   1.407  0.2305  2.3109  0.9827
  326SOL     OW 3970   2.505   2.047   4.386  0.6458 -0.0934  0.2299
  326SOL    HW1 3971   2.445   2.120   4.352  0.6071  0.0454  0.5950
  326SOL    HW2 3972   2.596   2.084   4.402  0.5630 -0.0686  0.6465
  327SOL     OW 3973   3.655   2.635   1.264 -0.1440 -0.1119 -0.5793
  327SOL    HW1 3974   3.654   2.594   1.355  2.9652 -3.7439 -1.8712
  327SOL    HW2 3975   3.612   2.571   1.199 -0.7863  1.6350 -1.9497
  328SOL     OW 3976   7.111   3.535   3.240 -0.2766  0.4140 -0.3474
  328SOL    HW1 3977   7.060   3.556   3.324 -0.4372  0.5850 -0.4858
  328SOL    HW2 3978   7.046   3.525   3.164 -0.0808  0.9430 -0.5901
  329SOL     OW 3979   8.049   1.861   0.283  0.1776 -0.0801 -0.8574
  329SOL    HW1 3980   7.959   1.856   0.240 -0.0346 -1.6211 -0.3039
  329SOL    HW2 3981   8.072   1.772   0.322  0.4960  1.0977  1.9306
  330SOL     OW 3982   5.332   0.893   2.075 -0.0202 -0.2484  0.4491
  330SOL    HW1 3983   5.236   0.902   2.047  0.5224 -0.3841 -1.6664
  330SOL    HW2 3984   5.357   0.968   2.136 -1.3981 -0.0961  0.8604
  331SOL     OW 3985   4.409   3.157   1.171  0.6783  0.4290 -0.1543
  331SOL    HW1 3986   4.309   3.161   1.172  0.5362 -1.3922  2.5377
  331SOL    HW2 3987   4.440   3.146   1.076 -1.5658  1.8116 -1.1504
  332SOL     OW 3988   0.563   1.061   4.488 -0.1279  0.0265 -0.0476
  332SOL    HW1 3989   0.607   1.150   4.479 -1.0038  0.4145 -0.5961
  332SOL    HW2 3990   0.629   0.989   4.469  0.2958  0.5908 -0.7422
  333SOL     OW 3991   8.011   0.774   5.835 -0.5276 -0.0744 -0.5195
  333SOL    HW1 3992   8.055   0.830   5.765 -0.6689  0.4879 -0.1597
  333SOL    HW2 3993   7.984   0.831   5.912 -0.8653 -0.6018 -0.2398
  334SOL     OW 3994   8.088   1.881   7.125  0.4193  0.0176  0.6892
  334SOL    HW1 3995   8.053   1.970   7.152 -0.4108 -0.7087  2.1462
  334SOL    HW2 3996   8.183   1.871   7.156  0.5002  0.3844  0.5493
  335SOL     OW 3997   3.359   4.045   7.337 -0.1779 -0.0327  0.7959
  335SOL    HW1 3998   3.398   4.083   7.253 -1.2756 -0.7063 -0.0410
  335SOL    HW2 3999   3.432   4.006   7.392  0.5164  0.0464 -0.0382
  336SOL     OW 4000   4.587   0.621   1.664 -0.4888 -0.2313 -0.0574
  336SOL    HW1 4001   4.512   0.584   1.719  0.8476 -1.3626  1.0567
  336SOL    HW2 4002   4.603   0.563   1.584  0.9937 -1.6285  1.1952
  337SOL     OW 4003   6.866   7.502   7.700  0.1850  0.3210  0.0579
  337SOL    HW1 4004   6.941   7.438   7.682 -0.5139 -0.7184  0.7483
  337SOL    HW2 4005   6.780   7.451   7.710 -0.4816  1.4185  0.1126
  338SOL     OW 4006   7.545   2.282   2.459 -0.0420 -0.4596 -0.0732
  338SOL    HW1 4007   7.547   2.380   2.477  0.8807 -0.7131  1.4706
  338SOL    HW2 4008   7.623   2.257   2.401 -0.8566 -0.1564 -1.3209
  339SOL     OW 4009   6.755   7.217   3.147  0.5708  0.1957  0.1029
  339SOL    HW1 4010   6.757   7.137   3.087 -0.3986  1.4329 -1.6859
  339SOL    HW2 4011   6.679   7.276   3.121  0.1809  0.8861  2.5187
  340SOL     OW 4012   0.424   0.895   0.723 -0.1868  0.3643 -0.0301
  340SOL    HW1 4013   0.341   0.875   0.774  0.3286  0.8393  1.0339
  340SOL    HW2 4014   0.458   0.812   0.679 -1.0582  0.1105 -0.2445
  341SOL     OW 4015   1.489   0.848   0.791  0.1624  0.1889  0.7915
  341SOL    HW1 4016   1.518   0.813   0.702  0.9004  1.2592  0.5802
  341SOL    HW2 4017   1.567   0.893   0.835  0.2439 -1.6570  2.6856
  342SOL     OW 4018   6.415   6.476   7.844 -0.5212 -0.4151  0.2081
  342SOL    HW1 4019   6.329   6.492   7.794 -1.9319 -1.1348  2.2603
  342SOL    HW2 4020   6.424   6.378   7.862  0.6666 -0.3196  0.1962
  343SOL     OW 4021   5.273   7.882   5.154  0.7120  0.1709 -0.0891
  343SOL    HW1 4022   5.301   7.943   5.079  1.1642 -0.5516 -0.5253
  343SOL    HW2 4023   5.208   7.929   5.213 -0.3262  0.4867 -1.4198
  344SOL     OW 4024   1.340   6.222   3.700 -0.4224  0.2923 -0.7758
  344SOL    HW1 4025   1.357   6.242   3.797 -2.5825 -0.8228 -0.0915
  344SOL    HW2 4026   1.396   6.144   3.672 -1.7783 -1.2354  0.4752
  345SOL     OW 4027   4.027   7.982   4.353 -0.5399 -0.2218  0.5456
  345SOL    HW1 4028   4.076   7.901   4.321 -2.7061 -1.7536  0.8405
  345SOL    HW2 4029   4.026   7.983   4.453 -0.6330  0.0853  0.5423
  346SOL     OW 4030   5.476   4.526   7.996 -0.2061 -0.4294 -0.2460
  346SOL    HW1 4031   5.550   4.589   7.975 -0.2591 -0.1246  0.4439
  346SOL    HW2 4032   5.488   4.490   8.089 -0.9866 -0.2791 -0.0798
  347SOL     OW 4033   6.251   5.172   7.874 -0.0774 -0.2897  0.4170
  347SOL    HW1 4034   6.269   5.215   7.786  0.4205 -0.6439  0.3404
  347SOL    HW2 4035   6.174   5.109   7.866  0.0198 -0.3839  0.2131
  348SOL     OW 4036   1.746   2.431   3.755  0.2439  0.5029 -0.6033
  348SOL    HW1 4037   1.801   2.515   3.760 -1.7425  1.8998 -1.2155
  348SOL    HW2 4038   1.680   2.431   3.831 -0.3143 -0.1007 -1.0855
  349SOL     OW 4039   6.977   7.158   5.542 -0.0882  0.2268  0.3125
  349SOL    HW1 4040   6.886   7.142   5.578 -0.6386  0.8954 -0.7288
  349SOL    HW2 4041   7.022   7.230   5.595 -1.4331  2.2235 -1.1169
  350SOL     OW 4042   2.884   4.806   1.380 -0.3422 -0.2841 -0.0651
  350SOL    HW1 4043   2.980   4.833   1.378 -0.7503  1.5006  1.6229
  350SOL    HW2 4044   2.857   4.785   1.474 -2.2497  1.9428 -0.0247
  351SOL     OW 4045   3.825   2.874   7.621 -0.6175 -0.3175 -0.4192
  351SOL    HW1 4046   3.900   2.854   7.685 -0.9736  0.8012  0.3939
  351SOL    HW2 4047   3.851   2.951   7.563 -0.6704 -0.7195 -0.9792
  352SOL     OW 4048   7.709   0.218   5.442  0.4747 -0.1295 -0.2010
  352SOL    HW1 4049   7.724   0.173   5.530  0.0542 -1.0182 -0.5646
  352SOL    HW2 4050   7.785   0.194   5.380  0.7894  0.5245 -0.0743
  353SOL     OW 4051   1.322   6.856   2.739  0.6537  1.1319 -0.0871
  353SOL    HW1 4052   1.295   6.842   2.644  1.1202 -0.7660  0.0149
  353SOL    HW2 4053   1.241   6.860   2.797  0.4068  0.5154 -0.3764
  354SOL     OW 4054   1.074   2.856   7.660 -0.9804  0.2620  0.6018
  354SOL    HW1 4055   1.128   2.794   7.604 -0.1384  0.8805  0.7155
  354SOL    HW2 4056   1.125   2.940   7.677 -1.9000  0.7896  0.8718
  355SOL     OW 4057   7.185   6.344   6.337 -0.1523 -0.1967  0.0603
  355SOL    HW1 4058   7.263   6.313   6.283 -1.5982 -1.9735 -1.1225
  355SOL    HW2 4059   7.165   6.276   6.408  0.1114  0.8599  1.1856
  356SOL     OW 4060   4.928   1.320   3.441 -0.0505  0.2452  0.0366
  356SOL    HW1 4061   4.939   1.257   3.518  0.3927  1.9626  1.4544
  356SOL    HW2 4062   5.008   1.380   3.437  0.2408 -0.2350 -2.2108
  357SOL     OW 4063   3.199   5.578   3.119  0.1715  0.5209 -0.0190
  357SOL    HW1 4064   3.118   5.636   3.125 -0.7256 -0.7329  0.6518
  357SOL    HW2 4065   3.241   5.588   3.029 -1.1865  0.6397 -0.6707
  358SOL     OW 4066   4.655   1.393   6.058 -0.1975 -0.3066 -0.4110
  358SOL    HW1 4067   4.585   1.322   6.054 -1.2407  0.5284  1.4044
  358SOL    HW2 4068   4.744   1.351   6.074 -0.7409 -1.2485  0.2824
  359SOL     OW 4069   1.702   1.107   1.507  0.0119 -0.2411  0.1156
  359SOL    HW1 4070   1.791   1.127   1.465 -0.3886 -1.0623 -1.1849
  359SOL    HW2 4071   1.641   1.186   1.496 -0.4980 -0.8579 -2.0528
  360SOL     OW 4072   6.893   0.234   6.687 -0.8241 -0.6981  0.0338
  360SOL    HW1 4073   6.841   0.156   6.721 -0.6759 -1.1640 -0.7669
  360SOL    HW2 4074   6.834   0.314   6.680 -1.5025 -1.2708 -1.0677
  361SOL     OW 4075   6.886   0.498   4.412  0.2543  0.1582 -0.1692
  361SOL    HW1 4076   6.843   0.588   4.420  1.1429  0.8293 -2.1709
  361SOL    HW2 4077   6.829   0.429   4.457 -2.3284  1.1693 -1.6337
  362SOL     OW 4078   7.020   1.845   4.343 -0.4989 -0.6727  0.7543
  362SOL    HW1 4079   7.096   1.904   4.317 -0.9534 -0.1631  0.5485
  362SOL    HW2 4080   7.032   1.755   4.301 -0.1125 -0.5328  0.5620
  363SOL     OW 4081   6.794   4.568   4.811  0.4605 -0.2374 -0.0590
  363SOL    HW1 4082   6.800   4.479   4.857  4.0620 -1.4577 -2.4002
  363SOL    HW2 4083   6.752   4.556   4.721 -2.2294  1.2253  0.8915
  364SOL     OW 4084   0.287   3.198   4.172  0.0432  0.5617  0.1481
  364SOL    HW1 4085   0.374   3.154   4.192  0.4847  0.8366 -1.0928
  364SOL    HW2 4086   0.234   3.207   4.256  1.4793  0.9813  1.0305
  365SOL     OW 4087   0.073   7.415   4.546 -0.0250 -0.0781 -0.4866
  365SOL    HW1 4088  -0.013   7.406   4.597  0.8256  1.0629  1.2563
  365SOL    HW2 4089   0.106   7.509   4.556  1.2842 -0.4376 -1.3668
  366SOL     OW 4090   0.857   0.697   2.890  0.7633  0.0792  0.2595
  366SOL    HW1 4091   0.784   0.766   2.885  0.4028 -0.2183  1.1654
  366SOL    HW2 4092   0.938   0.731   2.842 -0.2635  0.0081 -1.6047
  367SOL     OW 4093   5.014   6.932   5.336  0.1456  0.0180 -0.3185
  367SOL    HW1 4094   4.960   6.914   5.418  0.1297 -1.3986 -0.6296
  367SOL    HW2 4095   5.027   7.031   5.327 -1.5131  0.3300  0.3094
  368SOL     OW 4096   3.222   3.162   0.876  0.0569 -0.1883 -0.2840
  368SOL    HW1 4097   3.214   3.248   0.827 -0.6559 -1.0999 -1.8363
  368SOL    HW2 4098   3.177   3.170   0.965 -0.0063  1.0251 -0.4077
  369SOL     OW 4099   1.958   6.718   1.865  0.5913  0.4374 -0.3778
  369SOL    HW1 4100   1.952   6.796   1.803  0.9486 -0.7295 -1.9508
  369SOL    HW2 4101   1.989   6.638   1.815  1.1386 -0.5193  1.3894
  370SOL     OW 4102   1.548   5.586   4.841 -0.0783 -0.3944  0.3734
  370SOL    HW1 4103   1.532   5.588   4.940  0.7588  0.0688  0.5075
  370SOL    HW2 4104   1.583   5.496   4.814  1.2571 -0.0123  0.7652
  371SOL     OW 4105   6.612   0.057   4.054 -0.2037 -0.0271 -0.1499
  371SOL    HW1 4106   6.673   0.107   3.993 -1.8927  0.9777 -1.0977
  371SOL    HW2 4107   6.651   0.056   4.146 -0.0007  2.9852 -0.1033
  372SOL     OW 4108   2.231   3.016   4.558  0.0328  0.2515 -0.0951
  372SOL    HW1 4109   2.297   3.083   4.523  0.1743 -0.5668 -1.5058
  372SOL    HW2 4110   2.139   3.055   4.557  0.2709  0.8330  0.2863
  373SOL     OW 4111   0.172   2.498   7.025  0.2102 -0.2043 -0.0995
  373SOL    HW1 4112   0.228   2.508   6.943  1.6070  0.6356  0.9152
  373SOL    HW2 4113   0.185   2.406   7.063 -0.1179 -0.4491 -0.5638
  374SOL     OW 4114   7.121   8.025   7.390 -0.1893  0.3314 -0.6953
  374SOL    HW1 4115   7.208   8.075   7.395 -0.1881  0.3293 -0.6933
  374SOL    HW2 4116   7.074   8.032   7.478  0.1189 -0.2267 -0.4850
  375SOL     OW 4117   4.738   2.611   1.798 -0.1468  0.5877 -0.2388
  375SOL    HW1 4118   4.733   2.511   1.803 -0.4073  0.5717 -0.7647
  375SOL    HW2 4119   4.680   2.644   1.723  1.7744  0.9491 -1.6405
  376SOL     OW 4120   7.307   0.751   1.044 -0.0591  0.9014 -0.5050
  376SOL    HW1 4121   7.292   0.652   1.042 -0.2411  0.7218  3.2315
  376SOL    HW2 4122   7.219   0.799   1.043  0.0088  1.0375 -1.4738
  377SOL     OW 4123   2.536   6.168   5.456  0.0161  0.3493  0.5162
  377SOL    HW1 4124   2.558   6.188   5.361  0.9101  1.9234  1.0192
  377SOL    HW2 4125   2.561   6.246   5.513  2.3582 -1.6454  2.4611
  378SOL     OW 4126   5.970   7.504   5.423 -0.4992  0.8342 -0.2792
  378SOL    HW1 4127   5.981   7.604   5.426  1.4242  0.6516 -0.0059
  378SOL    HW2 4128   6.021   7.468   5.345  0.0463 -0.0628  0.4785
  379SOL     OW 4129   6.522   2.735   2.726 -0.1488  0.5762 -0.4076
  379SOL    HW1 4130   6.501   2.767   2.818  2.4798 -1.7587  1.1599
  379SOL    HW2 4131   6.446   2.681   2.692  0.0708 -1.3584  1.8927
  380SOL     OW 4132   5.129   5.624   4.053 -0.1665  0.2009  0.0498
  380SOL    HW1 4133   5.166   5.637   4.145 -0.6939  0.5150  0.2188
  380SOL    HW2 4134   5.035   5.593   4.058 -0.0322 -0.3013 -0.3869
  381SOL     OW 4135   5.042   1.542   6.887  0.1978 -0.1408 -0.0007
  381SOL    HW1 4136   5.002   1.634   6.876  1.2647  0.6646  2.1966
  381SOL    HW2 4137   4.969   1.476   6.905 -0.4375  0.6455  0.3843
  382SOL     OW 4138   4.459   6.696   6.292  0.2283 -0.2224  0.9848
  382SOL    HW1 4139   4.424   6.612   6.335 -2.4337  0.9572  1.3061
  382SOL    HW2 4140   4.466   6.768   6.361  1.2607  0.2025  0.4570
  383SOL     OW 4141   2.701   2.536   7.167  0.4881  0.3130  0.4192
  383SOL    HW1 4142   2.734   2.447   7.136  0.7952  0.7057 -0.4278
  383SOL    HW2 4143   2.602   2.532   7.181  0.1015  0.4350 -1.8997
  384SOL     OW 4144   0.505   7.458   5.544 -0.2955  0.1456 -0.4932
  384SOL    HW1 4145   0.439   7.387   5.518  0.0026 -0.1518 -0.4562
  384SOL    HW2 4146   0.580   7.416   5.596 -0.5348  0.6215  0.2500
  385SOL     OW 4147   8.089   0.396   0.608 -0.4268  0.0913  0.9807
  385SOL    HW1 4148   8.052   0.434   0.523 -0.5196  0.4941  1.2003
  385SOL    HW2 4149   8.134   0.468   0.660  0.8952 -0.4316  0.6159
  386SOL     OW 4150   0.637   6.882   3.096 -0.6214 -0.1143  0.0288
  386SOL    HW1 4151   0.598   6.966   3.058 -0.8832 -1.5415 -3.2098
  386SOL    HW2 4152   0.577   6.847   3.168 -0.2047  2.6597  1.8731
  387SOL     OW 4153   8.061   2.229   4.848 -0.6666 -0.1656 -0.6139
  387SOL    HW1 4154   7.973   2.219   4.893 -0.2955 -2.3158 -0.3018
  387SOL    HW2 4155   8.134   2.202   4.910  0.1763  0.7475 -1.1665
  388SOL     OW 4156   0.236   1.932   2.816 -1.1776  0.3693 -0.0048
  388SOL    HW1 4157   0.165   2.002   2.827 -0.5640  1.1003 -0.5157
  388SOL    HW2 4158   0.258   1.923   2.719 -3.1152 -2.4681 -0.2976
  389SOL     OW 4159   2.883   3.915   7.499  0.3603  0.5548  0.5506
  389SOL    HW1 4160   2.892   3.816   7.486 -0.6954  0.4973  0.1110
  389SOL    HW2 4161   2.967   3.961   7.468  0.5091 -0.1376 -0.1003
  390SOL     OW 4162   8.088   4.574   3.858 -0.0277  0.3210  0.7314
  390SOL    HW1 4163   8.019   4.647   3.858 -0.3055  0.0733 -0.2424
  390SOL    HW2 4164   8.056   4.499   3.916 -0.0007  0.7365  1.2858
  391SOL     OW 4165   0.277   6.569   1.276 -0.0884 -0.2994  0.5095
  391SOL    HW1 4166   0.322   6.643   1.326 -0.2857  0.0746  0.1419
  391SOL    HW2 4167   0.277   6.486   1.331  0.7861 -0.2245  0.6330
  392SOL     OW 4168   1.208   1.270   5.117 -0.5331  0.2642  0.6970
  392SOL    HW1 4169   1.175   1.248   5.025  1.5196  1.4908 -0.4081
  392SOL    HW2 4170   1.302   1.304   5.111 -0.4222  0.5727  3.2524
  393SOL     OW 4171   5.318   6.182   4.799 -0.0420 -0.2186  0.0326
  393SOL    HW1 4172   5.265   6.146   4.722  0.8574  0.4028 -0.8815
  393SOL    HW2 4173   5.348   6.275   4.779  1.5428 -0.6160  0.4587
  394SOL     OW 4174   7.361   2.625   0.834  0.4131  0.4310  0.0882
  394SOL    HW1 4175   7.436   2.690   0.838 -1.2350  2.4210  0.6018
  394SOL    HW2 4176   7.342   2.590   0.926  1.7182 -1.3991 -0.2722
  395SOL     OW 4177   1.373   0.334   6.747 -0.3048  0.0754 -0.4178
  395SOL    HW1 4178   1.412   0.307   6.835 -0.5233 -0.6019 -0.5215
  395SOL    HW2 4179   1.356   0.432   6.747  0.1726  0.1672  0.1063
  396SOL     OW 4180   7.144   2.876   1.550 -0.0589 -0.3297 -0.4187
  396SOL    HW1 4181   7.132   2.781   1.522  0.6734 -0.0423 -1.8190
  396SOL    HW2 4182   7.241   2.893   1.568 -0.2585  0.0232  0.3967
  397SOL     OW 4183   2.103   6.617   6.008  0.6124  0.7468  0.0106
  397SOL    HW1 4184   2.017   6.654   5.972 -0.6998 -0.4057  1.8073
  397SOL    HW2 4185   2.168   6.692   6.022 -0.9501  2.0003  0.8786
  398SOL     OW 4186   0.263   2.182   2.024  0.0691 -0.2095 -0.1662
  398SOL    HW1 4187   0.311   2.234   2.095 -0.3973  0.8426 -0.5984
  398SOL    HW2 4188   0.300   2.207   1.935  2.8448 -3.7553 -0.2568
  399SOL     OW 4189   3.335   3.749   6.844  0.2818 -0.3751 -0.2046
  399SOL    HW1 4190   3.322   3.848   6.851  1.1745 -0.3528  1.6005
  399SOL    HW2 4191   3.432   3.729   6.833  0.0009 -1.0325 -1.7377
  400SOL     OW 4192   6.159   1.089   1.488  0.4096  0.7395  0.3313
  400SOL    HW1 4193   6.078   1.055   1.440  0.8627  1.1584 -0.7681
  400SOL    HW2 4194   6.168   1.042   1.576 -0.1102 -0.5072 -0.2481
  401SOL     OW 4195   7.323   2.000   6.836  0.1131  0.0597  0.7235
  401SOL    HW1 4196   7.276   2.087   6.821  0.7286  0.1848 -0.6347
  401SOL    HW2 4197   7.287   1.931   6.773 -1.0407 -0.9740  2.4335
  402SOL     OW 4198   5.637   0.101   1.988 -0.2550 -0.0045  0.2105
  402SOL    HW1 4199   5.541   0.088   2.010 -0.3326 -0.0396 -0.1515
  402SOL    HW2 4200   5.692   0.035   2.038 -0.6033 -1.4928 -1.2859
  403SOL     OW 4201   3.858   3.795   5.053  0.5033 -0.4414  0.3750
  403SOL    HW1 4202   3.880   3.882   5.097  2.9903 -1.3871  1.1797
  403SOL    HW2 4203   3.905   3.790   4.965  0.3281 -0.9374  0.3080
  404SOL     OW 4204   6.798   2.071   5.460 -0.5033 -0.3448 -0.8590
  404SOL    HW1 4205   6.761   2.055   5.552 -1.6070  1.3103 -0.9691
  404SOL    HW2 4206   6.725   2.099   5.399  0.1355 -1.9067 -2.4140
  405SOL     OW 4207   2.043   1.835   0.415  0.2307 -0.2272  0.5407
  405SOL    HW1 4208   2.120   1.896   0.432  0.5505 -0.7035  0.7865
  405SOL    HW2 4209   2.068   1.767   0.346 -0.9399  1.4909 -1.7579
  406SOL     OW 4210   7.119   0.826   5.812  0.8037 -0.2138  0.2757
  406SOL    HW1 4211   7.172   0.790   5.889  1.4165  2.4618  1.1911
  406SOL    HW2 4212   7.176   0.887   5.758 -0.7432  1.1271  0.0937
  407SOL     OW 4213   2.342   1.153   5.280  0.4508  0.9583  0.0775
  407SOL    HW1 4214   2.369   1.136   5.185  0.4895 -0.1514  0.2767
  407SOL    HW2 4215   2.409   1.113   5.342 -2.2021 -3.2854  0.6052
  408SOL     OW 4216   5.017   1.490   2.211  0.3842  0.4258 -0.2774
  408SOL    HW1 4217   4.985   1.583   2.194  0.5472  0.3646 -0.9818
  408SOL    HW2 4218   4.944   1.425   2.191  0.7094  0.3271 -1.2244
  409SOL     OW 4219   7.950   7.915   2.902  0.3184  0.6706  0.1147
  409SOL    HW1 4220   8.018   7.850   2.935  1.3657  2.0133  0.7134
  409SOL    HW2 4221   7.961   7.928   2.803 -0.7155 -0.9470 -0.2471
  410SOL     OW 4222   0.559   0.060   3.911 -0.2442  0.8423  0.0799
  410SOL    HW1 4223   0.571   0.157   3.935  0.5757  0.8006 -0.1307
  410SOL    HW2 4224   0.625   0.005   3.961 -0.4847  0.4263 -0.0560
  411SOL     OW 4225   7.620   7.837   6.056  0.2122 -0.3680 -0.0593
  411SOL    HW1 4226   7.639   7.784   5.973  0.3572 -0.0612 -0.2241
  411SOL    HW2 4227   7.702   7.886   6.084 -0.0173  0.0552 -0.1145
  412SOL     OW 4228   4.940   7.213   3.454  0.3029 -0.1071  0.0123
  412SOL    HW1 4229   5.038   7.224   3.439  0.4059 -1.0516 -0.0754
  412SOL    HW2 4230   4.922   7.213   3.552  0.1174  2.1240  0.0193
  413SOL     OW 4231   6.269   1.519   6.852  0.6782  0.2585  0.4349
  413SOL    HW1 4232   6.263   1.490   6.756  0.3394  0.8096  0.2831
  413SOL    HW2 4233   6.288   1.440   6.910 -0.5999 -0.3452  0.0727
  414SOL     OW 4234   1.960   3.850   6.952  0.0877  0.5281  0.4094
  414SOL    HW1 4235   1.947   3.934   6.899 -0.1074  0.2187 -0.0371
  414SOL    HW2 4236   1.935   3.771   6.897 -0.3687  0.2123  1.0505
  415SOL     OW 4237   8.023   3.368   5.325 -0.6267 -0.5633  0.7740
  415SOL    HW1 4238   7.946   3.333   5.272 -0.5135  0.3287 -0.0103
  415SOL    HW2 4239   8.032   3.466   5.309  1.7273 -0.9129 -0.5635
  416SOL     OW 4240   6.974   0.641   2.444  0.2346 -0.2872 -0.1799
  416SOL    HW1 4241   6.974   0.684   2.354 -0.5901  0.6085  0.2308
  416SOL    HW2 4242   7.068   0.635   2.478  0.3331  1.8241  0.0368
  417SOL     OW 4243   8.066   5.541   0.141 -0.3357 -0.3893  0.2502
  417SOL    HW1 4244   8.011   5.510   0.219 -1.8959  0.0079 -0.6394
  417SOL    HW2 4245   8.010   5.599   0.082  1.1246  0.1885 -0.6201
  418SOL     OW 4246   4.737   1.443   3.301 -0.2082  0.2538  0.0852
  418SOL    HW1 4247   4.643   1.424   3.330  0.6048 -0.8395  2.1642
  418SOL    HW2 4248   4.801   1.408   3.369  1.7049  2.0405 -0.6972
  419SOL     OW 4249   2.243   4.747   7.242  0.3363  0.5721  0.6690
  419SOL    HW1 4250   2.145   4.752   7.263  0.2075  0.6258  0.0739
  419SOL    HW2 4251   2.266   4.816   7.174  0.6295  0.0185  0.2006
  420SOL     OW 4252   3.614   7.617   0.140 -0.2162  0.1639  0.3354
  420SOL    HW1 4253   3.713   7.603   0.143 -0.0365  1.2507  0.0010
  420SOL    HW2 4254   3.572   7.577   0.221  0.4549 -0.6075  0.3106
  421SOL     OW 4255   0.922   5.771   2.751 -0.1098 -0.4568 -0.2982
  421SOL    HW1 4256   1.004   5.723   2.782  1.2486  0.2737 -2.5008
  421SOL    HW2 4257   0.849   5.705   2.734  0.7502 -1.3998 -0.4288
  422SOL     OW 4258   2.269   4.745   6.280  0.1775  0.1673 -0.1372
  422SOL    HW1 4259   2.362   4.772   6.255  0.1113  0.3582 -0.1817
  422SOL    HW2 4260   2.225   4.700   6.202 -0.4774  1.9092 -0.8306
  423SOL     OW 4261   0.403   4.218   8.082 -0.0713  0.0535 -0.9655
  423SOL    HW1 4262   0.447   4.302   8.050  1.0914 -0.5595 -1.0192
  423SOL    HW2 4263   0.356   4.174   8.006 -0.4759  0.5188 -0.9901
  424SOL     OW 4264   7.961   4.409   7.781  0.0757 -0.0419 -0.6796
  424SOL    HW1 4265   8.013   4.396   7.697  0.2141 -0.0481 -0.5933
  424SOL    HW2 4266   8.021   4.398   7.860  0.6876  2.9392 -0.5974
  425SOL     OW 4267   4.792   6.631   1.496 -0.3164  0.0876  0.8227
  425SOL    HW1 4268   4.835   6.697   1.557  0.9573  0.4014 -0.3570
  425SOL    HW2 4269   4.855   6.608   1.422 -1.4559 -0.9991  0.1412
  426SOL     OW 4270   4.006   0.533   6.517 -0.2052  0.4195 -0.4863
  426SOL    HW1 4271   3.990   0.437   6.540  0.7854  0.1465 -0.8965
  426SOL    HW2 4272   4.097   0.543   6.477 -0.6211  1.4018 -1.2116
  427SOL     OW 4273   4.435   7.900   5.665 -0.2734 -0.5225  0.0942
  427SOL    HW1 4274   4.448   7.846   5.582 -0.6770 -0.9183  0.2793
  427SOL    HW2 4275   4.339   7.929   5.672 -0.6897 -1.9992  1.2838
  428SOL     OW 4276   6.855   7.846   0.494  0.6318  0.2920  0.0111
  428SOL    HW1 4277   6.925   7.910   0.459  0.3416  0.1062 -0.9468
  428SOL    HW2 4278   6.899   7.760   0.519  0.7635  0.1924 -0.5432
  429SOL     OW 4279   0.622   4.707   4.940 -0.1981  0.5877  0.2637
  429SOL    HW1 4280   0.695   4.664   4.993 -1.7116 -0.1185  1.8714
  429SOL    HW2 4281   0.534   4.664   4.964 -1.2240  1.8278 -1.1452
  430SOL     OW 4282   0.021   5.141   2.771 -0.4915  0.2780  0.0090
  430SOL    HW1 4283  -0.050   5.147   2.701 -1.0281 -2.6712  0.1778
  430SOL    HW2 4284  -0.015   5.095   2.852  1.1913  0.1636  0.7438
  431SOL     OW 4285   7.302   4.588   4.151 -0.1327  0.3894  0.1586
  431SOL    HW1 4286   7.262   4.514   4.097 -0.3950  0.7129 -0.0979
  431SOL    HW2 4287   7.399   4.595   4.132  0.1268 -0.5815  0.9870
  432SOL     OW 4288   2.406   7.285   4.556 -0.1553 -0.2923 -0.2287
  432SOL    HW1 4289   2.406   7.267   4.457  1.5443 -0.4037 -0.2330
  432SOL    HW2 4290   2.488   7.336   4.581 -1.7684  1.9780  0.7759
  433SOL     OW 4291   6.843   6.128   2.000 -0.5854  0.1828 -0.2005
  433SOL    HW1 4292   6.863   6.034   2.028 -0.9511  0.2725  0.3810
  433SOL    HW2 4293   6.814   6.128   1.904  0.4844 -0.1543 -0.5326
  434SOL     OW 4294   4.471   4.735   6.899 -0.0528  0.1304  0.3581
  434SOL    HW1 4295   4.556   4.733   6.848 -1.0325  1.1358 -1.3915
  434SOL    HW2 4296   4.491   4.738   6.997  1.8767 -2.7691  0.1821
  435SOL     OW 4297   2.081   2.208   6.373 -0.1090 -0.4727 -0.3234
  435SOL    HW1 4298   2.066   2.284   6.310 -0.4949  0.0536  0.3998
  435SOL    HW2 4299   2.173   2.171   6.359  0.5303  0.8835  0.1210
  436SOL     OW 4300   6.544   5.041   4.547 -0.2035 -0.1786  0.1181
  436SOL    HW1 4301   6.464   4.995   4.509  0.0225  0.8768 -1.7066
  436SOL    HW2 4302   6.550   5.021   4.645 -3.1256  0.3277  0.4734
  437SOL     OW 4303   4.973   1.184   0.008 -0.0636  0.4866 -0.2376
  437SOL    HW1 4304   4.943   1.252   0.076  1.6280  0.2685  0.7831
  437SOL    HW2 4305   4.914   1.104   0.013  0.5352  0.1085  1.6516
  438SOL     OW 4306   6.681   4.495   3.849 -0.2013  0.0997 -0.3564
  438SOL    HW1 4307   6.662   4.399   3.827  2.5481 -0.2913 -1.4076
  438SOL    HW2 4308   6.625   4.522   3.927  0.2840 -2.9257  1.1944
  439SOL     OW 4309   7.645   1.544   4.629 -0.3418 -0.2436  0.8091
  439SOL    HW1 4310   7.708   1.602   4.577  2.2269 -1.8601  1.9516
  439SOL    HW2 4311   7.576   1.602   4.674 -0.2905  1.4954 -1.1902
  440SOL     OW 4312   3.611   6.518   3.769 -0.0106  0.4961 -0.4729
  440SOL    HW1 4313   3.551   6.456   3.819 -1.6911  2.9633  0.7564
  440SOL    HW2 4314   3.563   6.555   3.689  0.8265  0.5509 -0.9695
  441SOL     OW 4315   6.107   2.734   7.106  0.2906  0.9018  0.1569
  441SOL    HW1 4316   6.162   2.780   7.175  0.5620  3.2100 -1.4842
  441SOL    HW2 4317   6.116   2.782   7.019 -2.2817 -0.1944 -0.8080
  442SOL     OW 4318   7.126   2.867   4.747 -0.3946  0.2487 -0.4152
  442SOL    HW1 4319   7.147   2.812   4.666  3.0064  2.3345 -1.1904
  442SOL    HW2 4320   7.101   2.959   4.718 -0.8228  0.5555  0.9017
  443SOL     OW 4321   7.130   6.658   0.221  0.1398  0.0929  0.2279
  443SOL    HW1 4322   7.178   6.679   0.306  1.5410  0.0267 -0.5013
  443SOL    HW2 4323   7.195   6.662   0.145 -1.2225  0.8759 -0.9394
  444SOL     OW 4324   1.265   1.045   0.122  0.0623 -0.1210  0.1925
  444SOL    HW1 4325   1.346   0.987   0.133  0.6100  0.6790  0.4433
  444SOL    HW2 4326   1.257   1.105   0.201  0.6933  1.5931 -0.9997
  445SOL     OW 4327   2.063   1.480   1.076 -0.2370  0.4531  0.1159
  445SOL    HW1 4328   2.019   1.391   1.081  0.9076 -0.1596 -0.4084
  445SOL    HW2 4329   2.109   1.499   1.163 -1.2004  0.9343  0.5354
  446SOL     OW 4330   3.637   0.690   2.800  0.2282 -0.2132  0.1354
  446SOL    HW1 4331   3.578   0.713   2.877  0.4151 -0.4823  0.3609
  446SOL    HW2 4332   3.640   0.767   2.736 -0.5116 -0.2711  0.0273
  447SOL     OW 4333   0.498   1.266   4.115 -0.3134  0.3562 -0.0525
  447SOL    HW1 4334   0.449   1.309   4.191 -0.1537 -1.0068  0.8604
  447SOL    HW2 4335   0.485   1.167   4.119  3.3590 -0.2395  0.9337
  448SOL     OW 4336   5.233   6.467   5.558  0.0102  0.3105  0.2399
  448SOL    HW1 4337   5.173   6.402   5.605  0.1741 -0.3174 -0.4024
  448SOL    HW2 4338   5.224   6.557   5.600  1.9997 -0.7051  3.1416
  449SOL     OW 4339   7.579   6.618   7.167  0.4171  0.0351 -0.2242
  449SOL    HW1 4340   7.617   6.526   7.172  0.9470  0.2401 -0.3363
  449SOL    HW2 4341   7.479   6.614   7.172  0.4814 -0.4560  0.9847
  450SOL     OW 4342   4.870   7.764   4.407 -0.1672 -0.5067  1.0857
  450SOL    HW1 4343   4.864   7.750   4.308  1.7989  1.1101  0.6789
  450SOL    HW2 4344   4.826   7.851   4.431  2.3653  0.8448  1.0759
  451SOL     OW 4345   4.331   3.196   7.010 -0.3449 -0.3908  0.7078
  451SOL    HW1 4346   4.363   3.290   7.007  0.8940 -0.7950  0.5726
  451SOL    HW2 4347   4.232   3.193   6.996 -0.0827  0.7033 -1.9314
  452SOL     OW 4348   6.103   1.759   7.924 -1.0057  0.2643 -0.0199
  452SOL    HW1 4349   6.051   1.803   7.851 -0.4741  1.8590  0.5309
  452SOL    HW2 4350   6.044   1.696   7.974 -1.3095 -1.0890 -1.9732
  453SOL     OW 4351   4.487   7.656   5.086 -0.0591  0.5500  0.5419
  453SOL    HW1 4352   4.413   7.722   5.082 -0.1563  0.4375  0.4763
  453SOL    HW2 4353   4.451   7.566   5.113  0.1208  0.6008  0.9726
  454SOL     OW 4354   1.508   6.175   4.789 -0.6452 -0.3281  0.2755
  454SOL    HW1 4355   1.556   6.150   4.873  0.9170 -0.2242 -0.5558
  454SOL    HW2 4356   1.421   6.125   4.784 -0.6037 -0.5872  1.7765
  455SOL     OW 4357   6.937   6.634   7.165  0.5771  0.3800  0.4797
  455SOL    HW1 4358   6.938   6.595   7.073  0.0365  0.6387  0.3624
  455SOL    HW2 4359   6.868   6.586   7.220  0.8860  0.2375  0.7476
  456SOL     OW 4360   0.679   1.321   3.676  0.2265 -0.4571 -0.0951
  456SOL    HW1 4361   0.673   1.262   3.756 -2.3342 -0.1085  0.0685
  456SOL    HW2 4362   0.687   1.416   3.705  0.4013 -0.4154 -0.2784
  457SOL     OW 4363   7.969   2.418   1.172  0.4333 -0.4184 -0.1715
  457SOL    HW1 4364   7.946   2.484   1.243 -1.4264 -2.3625  1.1783
  457SOL    HW2 4365   7.922   2.442   1.087  0.6876  0.5926 -0.0331
  458SOL     OW 4366   0.105   4.606   5.700  0.0011  0.2816  0.6075
  458SOL    HW1 4367   0.120   4.612   5.799  3.9037 -0.3102  0.1909
  458SOL    HW2 4368   0.123   4.694   5.658 -0.1311  0.1405  0.2484
  459SOL     OW 4369   7.906   3.665   4.688  0.4474 -0.2403  0.4403
  459SOL    HW1 4370   7.812   3.686   4.715 -0.0863 -1.1208 -0.6751
  459SOL    HW2 4371   7.936   3.731   4.618  0.3526 -0.4726  0.1788
  460SOL     OW 4372   6.897   0.433   7.831 -0.0155 -0.4486 -0.3294
  460SOL    HW1 4373   6.981   0.386   7.856 -0.3792 -0.2729  1.3433
  460SOL    HW2 4374   6.854   0.471   7.913 -1.5732 -0.2764 -1.1779
  461SOL     OW 4375   6.907   1.584   5.695 -0.2293  0.4921  0.5046
  461SOL    HW1 4376   6.993   1.598   5.646 -1.2194  2.7308 -0.8018
  461SOL    HW2 4377   6.904   1.644   5.775 -1.1281  1.5836 -0.3098
  462SOL     OW 4378   4.731   1.251   1.333  0.2011  0.2173 -0.0895
  462SOL    HW1 4379   4.815   1.270   1.383  0.3430 -2.5051  0.8763
  462SOL    HW2 4380   4.752   1.235   1.237  0.5959  0.7647 -0.0988
  463SOL     OW 4381   1.051   1.497   0.483  0.2849  0.8658  0.5714
  463SOL    HW1 4382   1.098   1.492   0.395  0.9322 -1.0621  0.9783
  463SOL    HW2 4383   0.954   1.519   0.468 -0.1172 -1.5437 -0.8665
  464SOL     OW 4384   7.485   6.035   4.344 -0.2435  0.0899 -0.0404
  464SOL    HW1 4385   7.499   5.940   4.370  0.1793  0.1746  0.0544
  464SOL    HW2 4386   7.388   6.050   4.322 -0.3637 -0.2892  0.2220
  465SOL     OW 4387   0.686   5.627   0.828 -0.0241 -0.2728 -0.2433
  465SOL    HW1 4388   0.634   5.654   0.747  1.6782 -0.4728 -1.4573
  465SOL    HW2 4389   0.663   5.533   0.852 -0.0785 -0.4406 -0.9123
  466SOL     OW 4390   0.878   6.527   2.397  0.2130  0.1430  0.1449
  466SOL    HW1 4391   0.870   6.626   2.411 -0.3659 -0.0806  1.5557
  466SOL    HW2 4392   0.842   6.504   2.306 -1.5297  1.0131  0.5682
  467SOL     OW 4393   1.953   2.278   5.386 -0.6917 -0.0132 -0.2034
  467SOL    HW1 4394   1.889   2.202   5.397  1.0571 -1.3270  1.4754
  467SOL    HW2 4395   1.978   2.315   5.475  1.4286 -0.0517 -0.7116
  468SOL     OW 4396   5.550   2.251   7.255  0.0645  0.4992 -0.2991
  468SOL    HW1 4397   5.546   2.340   7.300 -0.0632  0.4995 -0.3132
  468SOL    HW2 4398   5.527   2.260   7.159  0.2075  0.4766 -0.3363
  469SOL     OW 4399   1.700   6.584   6.441  0.1168 -0.2280 -0.0880
  469SOL    HW1 4400   1.627   6.628   6.389  1.0129  1.2625 -0.1376
  469SOL    HW2 4401   1.671   6.570   6.536 -0.6108 -0.6727 -0.3664
  470SOL     OW 4402   0.086   5.250   1.988 -0.1158 -0.0698  0.5483
  470SOL    HW1 4403   0.079   5.347   1.967 -0.4742 -0.4529 -1.2365
  470SOL    HW2 4404   0.137   5.203   1.916  2.0143 -0.8979  2.4643
  471SOL     OW 4405   4.531   0.855   4.050  0.5028  0.1449  0.3841
  471SOL    HW1 4406   4.440   0.885   4.077  0.4359 -1.4255  2.1292
  471SOL    HW2 4407   4.527   0.813   3.959 -1.0328 -1.9747  1.3573
  472SOL     OW 4408   6.430   0.886   5.193 -0.3298 -0.1387 -0.0240
  472SOL    HW1 4409   6.346   0.859   5.146  1.1531 -0.1912 -2.8959
  472SOL    HW2 4410   6.470   0.965   5.147  0.8511  0.3478  1.7362
  473SOL     OW 4411   4.942   1.445   4.353 -0.1398 -0.1547 -0.2633
  473SOL    HW1 4412   4.989   1.518   4.403  0.2959 -1.2157  0.9349
  473SOL    HW2 4413   4.968   1.449   4.256  1.0727  0.3424  0.0608
  474SOL     OW 4414   2.822   3.251   1.104 -0.0390 -0.1438  0.1596
  474SOL    HW1 4415   2.789   3.248   1.198  0.5380  0.0265  0.3719
  474SOL    HW2 4416   2.922   3.255   1.104 -0.0755  2.3067 -0.3879
  475SOL     OW 4417   5.098   6.967   1.988 -0.0911 -0.3464 -0.2867
  475SOL    HW1 4418   5.137   7.022   1.914  0.6092 -1.9513 -1.1512
  475SOL    HW2 4419   5.097   6.871   1.961 -0.9033 -0.8271  1.3532
  476SOL     OW 4420   4.729   5.089   7.063 -0.2560  0.8848 -0.3500
  476SOL    HW1 4421   4.782   5.030   7.003  0.9357  1.1060  0.4419
  476SOL    HW2 4422   4.763   5.183   7.056 -1.0337  1.1783 -0.3616
  477SOL     OW 4423   3.834   3.012   6.768  0.4610  0.9990  0.2213
  477SOL    HW1 4424   3.895   3.090   6.756 -1.7166  2.9148  0.8979
  477SOL    HW2 4425   3.744   3.034   6.730  0.3540 -2.0719 -1.5926
  478SOL     OW 4426   0.808   3.810   0.443 -0.1658  0.1820  0.2520
  478SOL    HW1 4427   0.908   3.805   0.438  0.0041  2.1031  1.0414
  478SOL    HW2 4428   0.780   3.905   0.454 -2.0106 -0.4692  1.5967
  479SOL     OW 4429   1.523   5.664   2.450 -0.3031  0.1991 -0.2879
  479SOL    HW1 4430   1.472   5.749   2.434 -1.7164 -0.4635  0.5306
  479SOL    HW2 4431   1.471   5.587   2.412  0.9425 -0.3347 -0.9787
  480SOL     OW 4432   0.076   6.941   4.801  0.4072  0.3742 -0.2879
  480SOL    HW1 4433   0.110   6.906   4.714 -0.0940 -0.2196 -0.2591
  480SOL    HW2 4434   0.042   7.034   4.789 -0.3221  0.0433 -0.9125
  481SOL     OW 4435   1.664   7.063   7.284  0.3350  0.5907 -0.2168
  481SOL    HW1 4436   1.751   7.107   7.305  2.0970 -1.2341 -3.1532
  481SOL    HW2 4437   1.653   6.982   7.342 -0.6315  2.0671  1.7930
  482SOL     OW 4438   0.779   0.540   5.984  0.7773  0.0079  0.2849
  482SOL    HW1 4439   0.692   0.590   5.986  0.2265 -0.9525  1.2357
  482SOL    HW2 4440   0.764   0.446   6.016  1.9786 -0.4755 -0.5036
  483SOL     OW 4441   0.342   1.266   7.720 -0.5005  0.1049  0.1510
  483SOL    HW1 4442   0.356   1.200   7.646  0.8656  0.2521  0.2510
  483SOL    HW2 4443   0.344   1.218   7.808 -2.2713 -0.0919  0.1160
  484SOL     OW 4444   2.480   2.907   0.888 -0.1180 -0.1534  0.2288
  484SOL    HW1 4445   2.567   2.885   0.932  0.4614 -0.9181 -1.2387
  484SOL    HW2 4446   2.469   2.852   0.806 -1.7014  0.4088  0.0248
  485SOL     OW 4447   5.693   0.197   2.845 -0.1583  0.3437 -0.0496
  485SOL    HW1 4448   5.659   0.188   2.752  0.6796 -0.6552 -0.2887
  485SOL    HW2 4449   5.694   0.107   2.889 -0.6913  0.8201  0.9911
  486SOL     OW 4450   7.989   2.122   7.297  0.3827  0.1702  0.5416
  486SOL    HW1 4451   7.933   2.189   7.247  0.3215  0.7514  1.3579
  486SOL    HW2 4452   7.929   2.064   7.353  0.4590 -0.4013  0.0393
  487SOL     OW 4453   5.869   5.235   6.779 -0.0974  0.2187 -0.3038
  487SOL    HW1 4454   5.860   5.259   6.876  1.5246 -0.3587  0.0327
  487SOL    HW2 4455   5.812   5.296   6.724 -0.7804  0.7866  0.9827
  488SOL     OW 4456   3.109   1.326   1.517 -0.5250  0.3318  0.4100
  488SOL    HW1 4457   3.171   1.314   1.440 -0.7336 -1.4488  0.4674
  488SOL    HW2 4458   3.030   1.265   1.505 -1.8159  1.8736  0.7946
  489SOL     OW 4459   0.440   5.438   4.616  0.1969  0.4548  0.1140
  489SOL    HW1 4460   0.528   5.482   4.594  0.7947  1.0601  3.2575
  489SOL    HW2 4461   0.451   5.339   4.613  1.4877  0.4905  1.8872
  490SOL     OW 4462   6.030   0.117   1.564  0.6924 -0.3311  0.1825
  490SOL    HW1 4463   6.003   0.177   1.490 -1.4060 -1.9119 -0.4459
  490SOL    HW2 4464   5.996   0.153   1.651  0.5467  0.0132 -0.0195
  491SOL     OW 4465   0.873   2.702   0.476 -0.4333 -0.2293 -0.2300
  491SOL    HW1 4466   0.970   2.684   0.487 -0.5291 -1.3985 -1.1254
  491SOL    HW2 4467   0.841   2.660   0.391 -1.6305  0.5061 -0.1607
  492SOL     OW 4468   1.767   3.811   4.710 -1.0962  0.7829 -0.4094
  492SOL    HW1 4469   1.794   3.716   4.701 -2.7079  0.1109  1.2161
  492SOL    HW2 4470   1.786   3.860   4.625 -0.3754 -1.0070 -1.3217
  493SOL     OW 4471   1.059   3.711   0.016 -0.2922 -0.3953 -0.0946
  493SOL    HW1 4472   1.048   3.691   0.113 -1.4325  1.1497  0.1396
  493SOL    HW2 4473   0.998   3.652  -0.037 -0.3907 -0.5721  0.2125
  494SOL     OW 4474   5.649   7.598   7.133 -0.2036  0.6553 -0.2107
  494SOL    HW1 4475   5.684   7.506   7.115  0.1283  0.9670 -1.2454
  494SOL    HW2 4476   5.697   7.664   7.074  0.2622  1.6347  1.1809
  495SOL     OW 4477   7.026   6.119   5.709 -0.4085  0.0300  0.4392
  495SOL    HW1 4478   7.125   6.114   5.725 -0.1772 -1.1055 -1.1380
  495SOL    HW2 4479   6.993   6.211   5.732  1.2886  0.8883 -0.3795
  496SOL     OW 4480   2.055   1.466   7.312 -0.4146  0.5147 -0.6482
  496SOL    HW1 4481   2.072   1.376   7.272 -0.4454  1.0327 -1.8628
  496SOL    HW2 4482   2.006   1.455   7.399  1.0598 -0.7086  0.0743
  497SOL     OW 4483   0.812   7.764   2.124 -0.6846 -0.0715  0.0447
  497SOL    HW1 4484   0.814   7.809   2.035 -0.3012  1.2002  0.6716
  497SOL    HW2 4485   0.882   7.691   2.126  2.0846  2.4050  0.5308
  498SOL     OW 4486   7.227   3.966   1.507  0.1225 -0.1717 -0.3498
  498SOL    HW1 4487   7.230   3.886   1.447 -1.2519 -1.1589  0.8348
  498SOL    HW2 4488   7.133   3.996   1.519  0.4182  0.3393  0.8878
  499SOL     OW 4489   4.366   1.206   2.557 -0.7660 -0.4637  0.5334
  499SOL    HW1 4490   4.309   1.147   2.500 -0.2130  0.7753 -1.3987
  499SOL    HW2 4491   4.455   1.161   2.572 -0.8579 -0.7377  0.2681
  500SOL     OW 4492   0.309   2.556   0.825  0.2337  0.2092 -0.1385
  500SOL    HW1 4493   0.302   2.588   0.919  1.2063  0.9357 -0.2978
  500SOL    HW2 4494   0.345   2.629   0.767 -2.0992  0.4132 -1.4576
  501SOL     OW 4495   2.044   4.062   4.575  0.5465 -0.1639  0.4335
  501SOL    HW1 4496   2.040   3.967   4.545 -0.1100  0.2523 -0.8417
  501SOL    HW2 4497   2.136   4.098   4.559  0.8966 -0.6805  1.2513
  502SOL     OW 4498   7.102   7.716   6.284  0.0389  0.2962 -0.5674
  502SOL    HW1 4499   7.183   7.773   6.300  0.1497 -0.0828  0.2521
  502SOL    HW2 4500   7.083   7.713   6.186  0.3207  1.3432 -0.6684
  503SOL     OW 4501   3.435   7.890   5.842 -0.2956 -0.0682  0.4311
  503SOL    HW1 4502   3.400   7.829   5.771  1.4866 -1.4262  0.6501
  503SOL    HW2 4503   3.524   7.925   5.816 -0.2155  0.5063  1.4039
  504SOL     OW 4504   2.569   5.145   0.236  0.1807 -0.2458  0.3569
  504SOL    HW1 4505   2.497   5.139   0.305  0.5068  0.3154  0.7486
  504SOL    HW2 4506   2.634   5.216   0.261  0.9668 -0.8479  0.0836
  505SOL     OW 4507   0.600   0.345   6.068  0.0765 -0.1602 -0.0160
  505SOL    HW1 4508   0.567   0.354   5.974 -1.7409  3.0336  0.7916
  505SOL    HW2 4509   0.524   0.323   6.128  0.4443  1.4853  1.1330
  506SOL     OW 4510   2.269   0.701   2.694  0.1335 -0.3223 -0.7153
  506SOL    HW1 4511   2.213   0.780   2.672  1.3461  0.5116 -0.8899
  506SOL    HW2 4512   2.216   0.637   2.750 -1.1658  0.1515 -1.3646
  507SOL     OW 4513   2.686   5.988   7.675 -0.3380 -0.1142 -0.8233
  507SOL    HW1 4514   2.652   5.894   7.669 -0.5847 -0.0757 -0.0440
  507SOL    HW2 4515   2.786   5.986   7.678 -0.3518 -0.3762 -0.4406
  508SOL     OW 4516   2.017   1.185   4.936 -0.3428  0.3766 -0.9175
  508SOL    HW1 4517   2.081   1.151   4.867 -0.8788 -0.9967 -0.7854
  508SOL    HW2 4518   2.055   1.266   4.981  1.7226 -0.8870 -0.2319
  509SOL     OW 4519   1.905   4.911   3.278 -0.2404 -0.8104  0.2096
  509SOL    HW1 4520   1.827   4.958   3.319 -0.4847 -1.8075  0.9255
  509SOL    HW2 4521   1.918   4.822   3.322  1.2955 -0.6757  0.0955
  510SOL     OW 4522   3.675   2.980   7.286  0.1745 -0.3977  0.8637
  510SOL    HW1 4523   3.719   3.019   7.206 -0.7289  0.8292  0.9453
  510SOL    HW2 4524   3.670   2.880   7.276  1.6485 -0.4385  0.2216
  511SOL     OW 4525   4.240   0.182   1.131  0.3276  0.6081  0.2269
  511SOL    HW1 4526   4.236   0.210   1.227 -1.1827 -2.0806  1.0473
  511SOL    HW2 4527   4.302   0.104   1.121 -0.2974  0.2095 -0.7728
  512SOL     OW 4528   5.904   2.360   1.771  0.5088 -0.5739 -0.4150
  512SOL    HW1 4529   5.960   2.362   1.688  1.5367 -0.6513  0.2545
  512SOL    HW2 4530   5.955   2.314   1.844 -0.7304 -1.3016  0.0144
  513SOL     OW 4531   2.345   0.900   6.801  0.9091 -0.1049 -0.5417
  513SOL    HW1 4532   2.380   0.981   6.848  1.6221 -0.3740 -0.5864
  513SOL    HW2 4533   2.331   0.921   6.704 -0.9097  0.5546 -0.1636
  514SOL     OW 4534   5.816   5.176   2.291 -0.1769 -0.2230  0.3278
  514SOL    HW1 4535   5.896   5.158   2.349 -0.4801 -0.8464  0.5541
  514SOL    HW2 4536   5.795   5.274   2.294  0.3025 -0.1248  0.6311
  515SOL     OW 4537   0.122   0.079   4.100 -0.2193 -0.2423 -0.0782
  515SOL    HW1 4538   0.219   0.066   4.120 -0.5059 -2.1567  0.2617
  515SOL    HW2 4539   0.067   0.049   4.178 -1.1170 -0.1968 -0.6759
  516SOL     OW 4540   5.977   5.040   3.014  0.3835 -0.3260 -0.6232
  516SOL    HW1 4541   6.003   5.011   3.106 -1.1541 -2.6406 -0.8564
  516SOL    HW2 4542   6.040   5.001   2.948  0.0463 -0.6940 -0.7282
  517SOL     OW 4543   7.623   8.012   6.727 -0.6625  0.1700  0.3727
  517SOL    HW1 4544   7.674   8.001   6.813  1.6312 -0.8453 -1.0099
  517SOL    HW2 4545   7.687   8.037   6.654 -2.4457  0.3684 -1.1867
  518SOL     OW 4546   0.457   1.243   2.099  0.0137  0.4207 -0.0013
  518SOL    HW1 4547   0.393   1.266   2.173 -1.0428 -0.9393 -0.4562
  518SOL    HW2 4548   0.548   1.230   2.138 -0.5074 -0.2088  1.0649
  519SOL     OW 4549   7.619   3.415   5.842  0.1069  0.0365 -0.1853
  519SOL    HW1 4550   7.670   3.483   5.789  1.2177 -0.0009  0.8177
  519SOL    HW2 4551   7.558   3.365   5.780  1.1182  0.2240 -1.3849
  520SOL     OW 4552   4.540   4.326   7.045 -0.5728  0.6466 -0.3397
  520SOL    HW1 4553   4.631   4.358   7.073 -0.1999 -0.5713 -0.0733
  520SOL    HW2 4554   4.478   4.331   7.123 -0.6364  1.0967 -0.4134
  521SOL     OW 4555   1.631   1.375   7.165 -0.1230 -0.2096 -0.0394
  521SOL    HW1 4556   1.551   1.383   7.224 -0.4509 -2.0794 -0.1681
  521SOL    HW2 4557   1.627   1.288   7.116  1.2687  0.3149 -1.1451
  522SOL     OW 4558   6.595   2.147   0.865  0.7282  0.5275 -0.0173
  522SOL    HW1 4559   6.618   2.153   0.963 -0.1142 -1.5464  0.3626
  522SOL    HW2 4560   6.496   2.140   0.855  0.8406  0.2222 -0.9870
  523SOL     OW 4561   3.767   3.329   7.004 -0.3344 -0.0454  0.0277
  523SOL    HW1 4562   3.823   3.407   6.976  0.5886 -0.8195 -0.3317
  523SOL    HW2 4563   3.685   3.324   6.946 -0.7648  1.0479  0.5108
  524SOL     OW 4564   3.533   0.626   7.331  0.2797 -0.1975  0.3852
  524SOL    HW1 4565   3.573   0.599   7.419 -1.3627  2.8723  2.2115
  524SOL    HW2 4566   3.434   0.622   7.336  0.0856 -2.7694 -2.4192
  525SOL     OW 4567   4.131   4.155   1.320  0.0999  0.2753  0.0920
  525SOL    HW1 4568   4.083   4.125   1.403  1.6763 -1.4582  0.4322
  525SOL    HW2 4569   4.229   4.159   1.338  0.4931 -0.3144 -1.7374
  526SOL     OW 4570   3.468   1.252   7.088  0.2884  0.1382 -0.9884
  526SOL    HW1 4571   3.532   1.322   7.122 -1.2796 -0.2665  3.4531
  526SOL    HW2 4572   3.514   1.164   7.088  0.1771  0.0321  1.0642
  527SOL     OW 4573   0.411   7.913   2.789 -0.4304 -0.0830 -0.0335
  527SOL    HW1 4574   0.454   7.971   2.858 -0.2819 -0.0047 -0.1918
  527SOL    HW2 4575   0.365   7.836   2.834  2.1304 -1.7036  0.0223
  528SOL     OW 4576   7.742   4.764   6.214 -0.4227 -0.0877  0.1501
  528SOL    HW1 4577   7.672   4.714   6.265 -0.1564 -0.1004  0.5101
  528SOL    HW2 4578   7.777   4.706   6.139  0.1180 -0.5801  0.7645
  529SOL     OW 4579   0.889   4.326   3.345  0.1217  0.5084 -0.5039
  529SOL    HW1 4580   0.936   4.404   3.304  0.5845 -0.3663 -1.7202
  529SOL    HW2 4581   0.935   4.241   3.317  0.8420 -0.1419  2.3720
  530SOL     OW 4582   1.656   7.380   5.294  0.3814  0.1375  0.0857
  530SOL    HW1 4583   1.580   7.318   5.314 -0.3909  1.4852  1.6378
  530SOL    HW2 4584   1.634   7.434   5.212  0.1298 -0.1955 -0.0673
  531SOL     OW 4585   7.284   1.092   1.005 -0.0360 -0.8144 -0.3374
  531SOL    HW1 4586   7.210   1.033   1.036 -0.0119 -0.2243  0.8988
  531SOL    HW2 4587   7.369   1.039   0.998 -0.0223 -0.9396  0.7171
  532SOL     OW 4588   7.319   0.946   4.020 -0.2381 -0.5942  0.3782
  532SOL    HW1 4589   7.278   1.034   4.041  0.3778 -0.3740  0.6627
  532SOL    HW2 4590   7.257   0.873   4.050 -1.0282 -0.2694 -0.4096
  533SOL     OW 4591   4.829   7.292   0.760 -0.6659  0.2444  0.1357
  533SOL    HW1 4592   4.752   7.299   0.697 -0.6513 -2.4167 -0.3164
  533SOL    HW2 4593   4.910   7.335   0.720 -1.4393  1.3926 -0.2137
  534SOL     OW 4594   1.342   4.991   2.757  0.2996 -0.1792  0.8220
  534SOL    HW1 4595   1.277   4.990   2.833  0.8179 -0.1491  1.2747
  534SOL    HW2 4596   1.420   4.933   2.780  0.3589 -0.3447  0.2154
  535SOL     OW 4597   5.658   0.739   2.119 -0.1154  0.0970  0.2182
  535SOL    HW1 4598   5.689   0.801   2.047 -0.5763  0.7631  0.5689
  535SOL    HW2 4599   5.558   0.743   2.125 -0.1722 -0.9101  0.0570
  536SOL     OW 4600   5.695   7.196   4.687 -0.2506 -0.3082 -0.1060
  536SOL    HW1 4601   5.720   7.247   4.605  1.1228  1.8869  1.5773
  536SOL    HW2 4602   5.599   7.216   4.710 -0.1349  0.4316 -0.2357
  537SOL     OW 4603   0.136   2.974   0.025 -0.1117 -0.1734 -0.2824
  537SOL    HW1 4604   0.110   2.995  -0.069 -2.9173 -0.0628  0.4292
  537SOL    HW2 4605   0.067   2.913   0.065  1.0453 -0.2551  1.6950
  538SOL     OW 4606   1.089   8.069   6.706 -0.3637  0.1475  0.5543
  538SOL    HW1 4607   1.180   8.105   6.682 -0.8016  1.1538  0.3443
  538SOL    HW2 4608   1.051   8.123   6.782 -0.6325 -0.5103  0.8905
  539SOL     OW 4609   4.304   6.674   0.452 -0.1004 -0.4823 -0.6258
  539SOL    HW1 4610   4.369   6.644   0.382  0.0437 -0.4778 -0.4950
  539SOL    HW2 4611   4.217   6.697   0.409  0.3247  0.5851 -0.9542
  540SOL     OW 4612   6.924   1.860   1.864  0.2174  0.1368  0.3367
  540SOL    HW1 4613   6.920   1.807   1.780  0.6432  0.9922 -0.2461
  540SOL    HW2 4614   7.010   1.840   1.912  0.0053 -0.3018  0.5320
  541SOL     OW 4615   1.866   1.546   5.031  0.2364 -0.0795  0.6998
  541SOL    HW1 4616   1.877   1.534   4.933  1.3567  0.8241  0.6910
  541SOL    HW2 4617   1.797   1.482   5.065  0.4146 -0.9610 -0.5261
  542SOL     OW 4618   0.938   6.058   6.332  0.1264  0.2503  0.2095
  542SOL    HW1 4619   1.028   6.035   6.294  0.3054  1.8232 -0.3990
  542SOL    HW2 4620   0.935   6.032   6.428  1.1907  0.0549  0.2032
  543SOL     OW 4621   4.829   2.654   0.683  0.0394 -0.4438 -0.2052
  543SOL    HW1 4622   4.811   2.615   0.593  0.4723  0.9283 -0.9210
  543SOL    HW2 4623   4.926   2.679   0.690 -0.3803  1.3256 -0.1668
  544SOL     OW 4624   6.364   7.313   6.650 -0.1622 -0.5988  0.4117
  544SOL    HW1 4625   6.341   7.353   6.562 -0.1391 -1.4400  0.0215
  544SOL    HW2 4626   6.281   7.284   6.697 -0.0731 -1.8564 -0.1568
  545SOL     OW 4627   2.611   0.469   3.911 -0.0853 -0.3301 -0.0405
  545SOL    HW1 4628   2.670   0.484   3.989 -0.4886  3.3926 -0.2682
  545SOL    HW2 4629   2.526   0.425   3.941  0.3594 -0.2927  1.3284
  546SOL     OW 4630   0.864   1.114   4.860 -0.6943  0.4453 -0.1174
  546SOL    HW1 4631   0.952   1.091   4.902  0.1319 -0.5536 -2.2395
  546SOL    HW2 4632   0.860   1.213   4.844  2.5480  0.1797 -4.7467
  547SOL     OW 4633   3.363   3.421   6.459  0.0133 -0.7338  0.6011
  547SOL    HW1 4634   3.382   3.424   6.361 -0.3408  1.7189  0.5413
  547SOL    HW2 4635   3.275   3.378   6.475  0.8755 -2.8482  0.0486
  548SOL     OW 4636   0.080   1.172   3.748  0.1057 -0.2680 -0.3847
  548SOL    HW1 4637   0.105   1.249   3.808  1.0829 -0.2618 -0.7795
  548SOL    HW2 4638  -0.018   1.155   3.755 -0.1894  1.2166 -0.5182
  549SOL     OW 4639   2.691   6.765   0.541  0.1659 -0.0475  0.3708
  549SOL    HW1 4640   2.642   6.837   0.493 -0.8151 -1.2334 -0.4684
  549SOL    HW2 4641   2.736   6.803   0.622  0.4617  1.6663 -0.5540
  550SOL     OW 4642   1.653   3.226   8.009 -0.0543 -0.2768  0.2846
  550SOL    HW1 4643   1.615   3.244   8.100  2.3499  0.8475  1.1522
  550SOL    HW2 4644   1.725   3.157   8.016  1.0509  0.7559 -0.5072
  551SOL     OW 4645   5.610   7.933   0.610 -0.5202  0.6567 -0.6759
  551SOL    HW1 4646   5.533   7.991   0.635 -1.9098 -0.2955 -2.5139
  551SOL    HW2 4647   5.635   7.949   0.515  0.6883  0.0036 -0.4930
  552SOL     OW 4648   7.593   7.931   2.261  0.2649 -0.3547 -0.7484
  552SOL    HW1 4649   7.562   7.845   2.221  0.7635 -0.2074 -1.4684
  552SOL    HW2 4650   7.525   8.002   2.246  0.1229 -0.4741 -0.6774
  553SOL     OW 4651   2.415   3.696   4.169 -0.0903 -0.0525 -0.1594
  553SOL    HW1 4652   2.375   3.767   4.226  1.1278 -0.6570  1.5329
  553SOL    HW2 4653   2.352   3.619   4.163 -0.9887  0.7403 -1.1652
  554SOL     OW 4654   1.135   6.220   4.404  0.5677 -0.3422 -0.5220
  554SOL    HW1 4655   1.161   6.315   4.422 -0.7117  0.2498 -1.6540
  554SOL    HW2 4656   1.162   6.195   4.311  1.1768 -1.2171 -0.1311
  555SOL     OW 4657   7.051   0.230   4.761  0.6328 -1.0328 -0.1059
  555SOL    HW1 4658   7.149   0.211   4.751  0.4988 -1.6672 -0.2717
  555SOL    HW2 4659   7.038   0.299   4.832  1.3893  1.1683 -1.9983
  556SOL     OW 4660   1.738   0.894   4.544 -0.0419 -0.8189 -0.1428
  556SOL    HW1 4661   1.671   0.825   4.515  1.0594 -1.8354 -0.3567
  556SOL    HW2 4662   1.822   0.848   4.575  1.0055  0.4347 -1.0010
  557SOL     OW 4663   7.524   2.612   1.990  0.0887  0.4215  0.1936
  557SOL    HW1 4664   7.619   2.620   2.022 -0.8152  0.1426  3.1909
  557SOL    HW2 4665   7.469   2.685   2.030 -0.8757  1.0600 -2.1461
  558SOL     OW 4666   1.920   0.583   4.229 -0.1039 -0.5065 -0.2339
  558SOL    HW1 4667   1.957   0.673   4.207 -0.6448 -0.0537  0.6302
  558SOL    HW2 4668   1.995   0.517   4.239  0.3540  0.0314 -0.0684
  559SOL     OW 4669   6.475   4.176   0.562  0.3606 -0.7123  0.0058
  559SOL    HW1 4670   6.528   4.098   0.597 -0.5193 -1.0484  0.6306
  559SOL    HW2 4671   6.441   4.230   0.638 -0.1121 -0.4480 -0.3853
  560SOL     OW 4672   4.384   5.701   3.895 -0.3077 -0.1005 -0.0575
  560SOL    HW1 4673   4.393   5.680   3.798 -0.0695 -2.7578  0.4645
  560SOL    HW2 4674   4.475   5.720   3.934 -0.4980  1.8927 -0.4808
  561SOL     OW 4675   6.851   7.659   4.544 -0.2108  0.0320  0.2292
  561SOL    HW1 4676   6.838   7.752   4.509 -1.2178 -0.6200 -1.2442
  561SOL    HW2 4677   6.787   7.597   4.498 -0.4397 -1.1848  2.1050
  562SOL     OW 4678   4.075   2.312   6.617 -0.1090 -0.2386  0.0483
  562SOL    HW1 4679   4.055   2.249   6.692  0.4442 -0.5572 -0.0628
  562SOL    HW2 4680   4.128   2.389   6.653 -0.8712  0.2251  0.2035
  563SOL     OW 4681   7.426   6.772   3.724  0.1362 -0.1022  0.5508
  563SOL    HW1 4682   7.399   6.758   3.819 -0.1954 -1.9358  0.2252
  563SOL    HW2 4683   7.509   6.827   3.720 -2.1722  3.7851  1.6854
  564SOL     OW 4684   1.873   1.328   0.204  0.1349  0.7865  0.0424
  564SOL    HW1 4685   1.832   1.392   0.139  0.7296  1.2639  0.1230
  564SOL    HW2 4686   1.853   1.234   0.177  1.7575  0.8988 -1.7863
  565SOL     OW 4687   5.809   5.954   6.611  0.1666 -0.3475 -1.0492
  565SOL    HW1 4688   5.904   5.981   6.596  0.3724 -1.4820 -1.9049
  565SOL    HW2 4689   5.774   5.907   6.530 -1.0211 -0.2448 -0.6136
  566SOL     OW 4690   3.946   2.098   5.612  0.1017 -0.4190 -0.6178
  566SOL    HW1 4691   3.926   2.082   5.708  0.8096 -1.5564 -0.6391
  566SOL    HW2 4692   4.012   2.173   5.603  0.3083 -0.5483 -0.1928
  567SOL     OW 4693   4.879   1.638   7.906  0.0417 -0.4018 -0.2494
  567SOL    HW1 4694   4.921   1.728   7.913 -2.0293  0.6551 -0.5662
  567SOL    HW2 4695   4.814   1.626   7.982 -0.2118 -1.3255 -0.6035
  568SOL     OW 4696   3.614   7.836   7.320  0.2341  1.5831  0.1703
  568SOL    HW1 4697   3.681   7.847   7.247  2.1786  1.3879  1.8230
  568SOL    HW2 4698   3.580   7.926   7.347 -0.5376  1.6517 -0.9647
  569SOL     OW 4699   7.824   3.929   3.427 -0.1236  0.6173  0.0204
  569SOL    HW1 4700   7.824   3.933   3.327  1.7065  3.2787  0.0214
  569SOL    HW2 4701   7.847   3.836   3.457  0.8297  0.1338 -2.0560
  570SOL     OW 4702   4.187   0.912   3.817 -0.4742  0.1179  0.0568
  570SOL    HW1 4703   4.264   0.945   3.763 -1.1921 -0.8121 -1.6058
  570SOL    HW2 4704   4.107   0.971   3.802 -1.2761 -1.2846 -1.6205
  571SOL     OW 4705   3.388   7.922   5.132 -0.0673  0.0791  0.0743
  571SOL    HW1 4706   3.324   7.877   5.194  0.5220 -1.6183 -0.4947
  571SOL    HW2 4707   3.343   7.942   5.045 -0.0081 -0.5939 -0.1202
  572SOL     OW 4708   4.528   6.647   3.172  0.1303  0.8247  0.2630
  572SOL    HW1 4709   4.535   6.678   3.267 -0.8763  0.9303  0.3109
  572SOL    HW2 4710   4.447   6.589   3.161  1.1242 -0.5302 -0.1802
  573SOL     OW 4711   7.341   2.825   7.144 -0.0287 -0.2383  0.0715
  573SOL    HW1 4712   7.403   2.775   7.084 -1.0202 -0.2100 -1.0124
  573SOL    HW2 4713   7.320   2.914   7.104  0.7869  0.5942  1.4051
  574SOL     OW 4714   7.285   0.549   7.508 -0.0417  0.6647  0.2626
  574SOL    HW1 4715   7.326   0.492   7.437 -1.3380 -0.0093  0.0226
  574SOL    HW2 4716   7.307   0.645   7.491  1.8668  0.3051  0.4668
  575SOL     OW 4717   6.576   4.040   5.808 -0.1683  0.0108 -0.3342
  575SOL    HW1 4718   6.579   4.139   5.812 -0.6531  0.0198  3.5217
  575SOL    HW2 4719   6.481   4.009   5.811  0.0027 -0.6035 -0.8708
  576SOL     OW 4720   4.151   1.352   6.685  0.3475 -0.3222  0.1901
  576SOL    HW1 4721   4.088   1.400   6.623 -0.5483 -2.2368 -0.4701
  576SOL    HW2 4722   4.176   1.413   6.761  0.3725  1.6137 -1.2931
  577SOL     OW 4723   5.037   6.523   3.280 -0.4079  0.9116 -0.0169
  577SOL    HW1 4724   4.942   6.548   3.266 -1.0688  0.2718  2.6715
  577SOL    HW2 4725   5.084   6.594   3.332  0.2960  0.7269 -0.3743
  578SOL     OW 4726   3.621   7.792   5.020  0.3279  0.2631 -0.3433
  578SOL    HW1 4727   3.550   7.813   5.087  1.7124  1.9986  0.6650
  578SOL    HW2 4728   3.610   7.698   4.988 -0.9882 -0.2903  1.5622
  579SOL     OW 4729   7.992   1.992   2.140 -0.1068  0.3010 -0.0618
  579SOL    HW1 4730   7.940   2.068   2.102  0.4811  0.4677 -0.5443
  579SOL    HW2 4731   8.072   1.975   2.083  1.5547  1.4450  1.7969
  580SOL     OW 4732   4.728   4.937   7.297  0.1353  0.2672  0.2091
  580SOL    HW1 4733   4.717   4.984   7.209 -0.2245  1.3031  0.7941
  580SOL    HW2 4734   4.738   5.004   7.370  0.1021 -0.5805  1.0153
  581SOL     OW 4735   2.066   5.128   3.189 -0.0582 -0.0408 -0.1029
  581SOL    HW1 4736   2.035   5.212   3.233 -2.0963 -0.4768 -0.6158
  581SOL    HW2 4737   2.015   5.050   3.225  0.2656 -0.7674 -1.1540
  582SOL     OW 4738   1.865   7.588   7.237  0.1909  0.1083 -0.2188
  582SOL    HW1 4739   1.841   7.648   7.161 -1.6871  0.4926  0.5997
  582SOL    HW2 4740   1.782   7.544   7.272  1.1837 -1.0578  0.7905
  583SOL     OW 4741   3.816   0.920   3.528  0.2052  0.1184  0.5570
  583SOL    HW1 4742   3.783   0.969   3.608 -2.8789 -0.9191  0.0496
  583SOL    HW2 4743   3.761   0.944   3.448  1.7791 -0.5411 -0.7974
  584SOL     OW 4744   1.387   0.577   4.695 -0.4411  0.0269 -0.5209
  584SOL    HW1 4745   1.318   0.572   4.623 -2.0565  1.4814  0.8462
  584SOL    HW2 4746   1.385   0.493   4.749 -0.6510 -0.2205 -0.9044
  585SOL     OW 4747   6.537   8.022   3.089 -0.3062  0.0511  0.4214
  585SOL    HW1 4748   6.596   7.948   3.122 -0.9065  0.0128  1.4429
  585SOL    HW2 4749   6.450   7.984   3.059 -0.1974  0.2238 -0.1235
  586SOL     OW 4750   0.281   1.930   6.881 -0.0019  0.8733 -0.2369
  586SOL    HW1 4751   0.301   1.962   6.788 -1.3936  0.9842 -0.5158
  586SOL    HW2 4752   0.183   1.914   6.891  0.3067 -0.5781  0.7774
  587SOL     OW 4753   0.509   7.803   3.998  0.0694  0.3618 -0.5193
  587SOL    HW1 4754   0.419   7.821   4.035 -0.5396  0.5490 -2.0195
  587SOL    HW2 4755   0.575   7.868   4.036  0.1019 -1.1674  2.3222
  588SOL     OW 4756   2.620   4.040   3.721  0.1296  0.3442  0.3287
  588SOL    HW1 4757   2.676   3.990   3.787  0.8025 -0.3232 -0.7149
  588SOL    HW2 4758   2.668   4.045   3.633 -1.4632 -0.2866 -0.6179
  589SOL     OW 4759   4.393   7.793   3.750  0.4258  0.2772  0.2565
  589SOL    HW1 4760   4.478   7.838   3.721  0.5124  1.2974  1.9329
  589SOL    HW2 4761   4.315   7.842   3.711  0.5616 -0.9992 -1.7525
  590SOL     OW 4762   6.906   4.200   3.753  0.4019  0.4986 -0.3528
  590SOL    HW1 4763   6.878   4.208   3.849  1.7192  1.3047  0.0107
  590SOL    HW2 4764   6.826   4.192   3.694 -0.3977 -1.4829  0.9173
  591SOL     OW 4765   5.115   1.518   4.975 -0.2574  0.0363  0.3412
  591SOL    HW1 4766   5.115   1.475   5.065 -1.1709 -1.6941 -0.4374
  591SOL    HW2 4767   5.205   1.558   4.957  0.2383 -0.4623  1.6167
  592SOL     OW 4768   1.647   4.137   5.578  0.1826 -0.2015 -0.5914
  592SOL    HW1 4769   1.645   4.109   5.482 -1.5784  2.2087 -1.3623
  592SOL    HW2 4770   1.694   4.225   5.585  0.1596 -0.2833  0.7391
  593SOL     OW 4771   0.540   7.878   1.255  0.5193  0.3519 -0.2180
  593SOL    HW1 4772   0.487   7.907   1.335  1.1152 -0.0766  0.3406
  593SOL    HW2 4773   0.586   7.957   1.215 -2.0768  1.1178 -1.9146
  594SOL     OW 4774   2.778   2.930   3.372 -0.6235  0.0165 -0.1922
  594SOL    HW1 4775   2.695   2.916   3.317 -0.5599  0.8986 -0.5310
  594SOL    HW2 4776   2.805   2.843   3.413 -1.1416 -0.4948 -0.8979
  595SOL     OW 4777   1.739   6.234   1.461 -0.8082 -0.0246  0.1876
  595SOL    HW1 4778   1.715   6.217   1.556  2.7116  1.1832  1.4214
  595SOL    HW2 4779   1.818   6.179   1.436  0.5856  2.3151 -0.8391
  596SOL     OW 4780   2.025   4.506   7.830 -0.1877  0.4603  0.1802
  596SOL    HW1 4781   2.082   4.436   7.872  2.7886  1.3891 -1.9348
  596SOL    HW2 4782   2.019   4.489   7.731 -2.1922  1.4068  0.0889
  597SOL     OW 4783   5.153   2.721   5.799  0.1027 -0.2178 -0.1288
  597SOL    HW1 4784   5.181   2.630   5.829 -1.3814  0.2142  2.9239
  597SOL    HW2 4785   5.223   2.787   5.826 -1.2143  0.1659  2.7406
  598SOL     OW 4786   3.729   2.232   2.632  0.7622  0.7885  0.2226
  598SOL    HW1 4787   3.708   2.250   2.536 -0.3992  0.8205  0.4708
  598SOL    HW2 4788   3.749   2.135   2.644 -0.6979  0.4674  0.2101
  599SOL     OW 4789   7.814   5.234   6.291  0.0452  0.3077  0.0051
  599SOL    HW1 4790   7.744   5.227   6.362 -1.3179  0.3039 -1.2885
  599SOL    HW2 4791   7.904   5.239   6.333 -0.7457  0.5993  1.7301
  600SOL     OW 4792   6.213   1.706   5.773 -0.1298 -0.5923  0.5130
  600SOL    HW1 4793   6.277   1.702   5.696  0.4587  0.6870  0.8943
  600SOL    HW2 4794   6.192   1.614   5.804  4.8119 -1.2195  3.0138
  601SOL     OW 4795   4.318   7.967   6.805 -0.2463  0.0608 -0.2340
  601SOL    HW1 4796   4.320   7.883   6.860  0.9749  0.6373  0.6559
  601SOL    HW2 4797   4.244   8.026   6.837 -0.3054 -0.1344 -0.0075
  602SOL     OW 4798   1.822   6.549   5.762 -0.5284 -0.1449 -0.4353
  602SOL    HW1 4799   1.744   6.545   5.824 -2.1100  0.2769 -2.2846
  602SOL    HW2 4800   1.832   6.643   5.728  0.9552 -0.1442 -0.0629
  603SOL     OW 4801   3.253   6.430   1.289  0.4526  0.1523  0.1580
  603SOL    HW1 4802   3.174   6.421   1.350  0.3859 -0.3886 -0.0058
  603SOL    HW2 4803   3.226   6.480   1.207  0.2007 -0.2645 -0.0221
  604SOL     OW 4804   8.066   5.688   2.264 -0.1228  0.1950  0.2875
  604SOL    HW1 4805   8.044   5.600   2.304 -0.3418  0.1279  0.0211
  604SOL    HW2 4806   8.019   5.761   2.316  0.2042  0.1752  0.6201
  605SOL     OW 4807   5.995   2.569   5.857 -0.8230  0.1965 -0.1714
  605SOL    HW1 4808   5.902   2.544   5.829 -0.7546 -2.4624  1.6757
  605SOL    HW2 4809   5.994   2.599   5.952  0.0886  1.2766 -0.4818
  606SOL     OW 4810   7.336   2.508   1.088 -0.2875  0.0722 -0.6746
  606SOL    HW1 4811   7.346   2.421   1.137 -0.4763 -0.5626 -1.7249
  606SOL    HW2 4812   7.240   2.534   1.085 -0.1370  0.7914  0.4117
  607SOL     OW 4813   1.837   1.420   7.499  0.4772  0.5053  0.5008
  607SOL    HW1 4814   1.807   1.508   7.463 -0.9090  0.6201  1.8591
  607SOL    HW2 4815   1.795   1.346   7.446 -1.2246  0.6768  1.5368
  608SOL     OW 4816   6.326   3.587   7.649  0.2956 -0.4413  0.5973
  608SOL    HW1 4817   6.327   3.687   7.650 -0.6029 -0.4161  0.4705
  608SOL    HW2 4818   6.346   3.553   7.741  0.2944 -0.1353  0.7132
  609SOL     OW 4819   4.258   6.873   6.361 -0.0136 -0.6944  0.0861
  609SOL    HW1 4820   4.245   6.788   6.311  0.5530 -0.4793 -0.4417
  609SOL    HW2 4821   4.321   6.932   6.310  0.5780 -0.4735  1.0536
  610SOL     OW 4822   3.452   2.514   4.619 -0.0902 -0.0689  0.2531
  610SOL    HW1 4823   3.424   2.594   4.671 -0.3671  1.7549 -2.4945
  610SOL    HW2 4824   3.378   2.487   4.557  0.6812 -1.3282 -0.1691
  611SOL     OW 4825   5.057   0.290   6.658 -0.3086  0.4274  0.3900
  611SOL    HW1 4826   5.146   0.331   6.638  0.6796 -1.7027  0.1828
  611SOL    HW2 4827   5.038   0.298   6.755  0.6987 -0.1746  0.6517
  612SOL     OW 4828   4.030   5.787   7.013 -0.1228 -0.1436  0.1090
  612SOL    HW1 4829   4.039   5.861   6.947 -1.5778  1.3690  1.5268
  612SOL    HW2 4830   3.967   5.718   6.977 -3.4391  2.1660  1.0349
  613SOL     OW 4831   3.219   0.119   0.795 -0.2828  0.6635 -0.5280
  613SOL    HW1 4832   3.315   0.140   0.774 -0.3594  1.3411 -0.2447
  613SOL    HW2 4833   3.209   0.107   0.894 -0.8222  2.5198 -0.3153
  614SOL     OW 4834   2.354   5.405   7.779  0.4716  0.4932 -0.5479
  614SOL    HW1 4835   2.288   5.441   7.844  1.0264  0.2834  0.1451
  614SOL    HW2 4836   2.307   5.347   7.712 -0.0117  0.1652  0.0677
  615SOL     OW 4837   2.198   1.391   5.335 -0.2540 -0.2114  0.1812
  615SOL    HW1 4838   2.217   1.293   5.331 -1.0442 -0.3381 -0.9239
  615SOL    HW2 4839   2.151   1.412   5.421 -1.1272 -1.0013 -0.0897
  616SOL     OW 4840   0.342   7.871   2.338 -0.2096  0.3549 -0.2428
  616SOL    HW1 4841   0.303   7.962   2.353  2.0922  1.7335 -2.0136
  616SOL    HW2 4842   0.332   7.845   2.242  0.4908 -0.5845 -0.0836
  617SOL     OW 4843   2.346   1.712   3.265  0.7813  0.3408  0.0258
  617SOL    HW1 4844   2.263   1.755   3.230  1.9455  1.0618 -2.0459
  617SOL    HW2 4845   2.357   1.622   3.223  0.1609 -0.5355  1.6725
  618SOL     OW 4846   7.828   2.794   7.015  0.3165  0.2630 -0.3466
  618SOL    HW1 4847   7.842   2.868   7.082 -0.3333  0.6778 -0.6624
  618SOL    HW2 4848   7.917   2.762   6.982  0.6631 -0.0741  0.8467
  619SOL     OW 4849   0.656   4.054   7.524  0.2943  0.1820  0.2640
  619SOL    HW1 4850   0.596   4.130   7.498  0.0036  0.3520  1.3604
  619SOL    HW2 4851   0.633   4.025   7.617  2.2816  0.6089  0.9202
  620SOL     OW 4852   6.025   0.239   5.150  0.4917 -0.4571 -0.2554
  620SOL    HW1 4853   6.096   0.265   5.084 -1.3380 -0.5410 -2.3654
  620SOL    HW2 4854   5.950   0.305   5.146 -0.3276 -1.2972  0.6619
  621SOL     OW 4855   7.460   7.060   7.369  0.0347  0.4374 -0.9083
  621SOL    HW1 4856   7.551   7.042   7.406 -0.6525  0.1437  0.7286
  621SOL    HW2 4857   7.428   7.149   7.402 -0.2433  0.5697 -1.5257
  622SOL     OW 4858   0.394   4.498   1.820 -0.1701  0.0170  0.3770
  622SOL    HW1 4859   0.473   4.453   1.860 -0.3950 -0.2465  0.5283
  622SOL    HW2 4860   0.339   4.431   1.770  0.3611  0.4264 -0.7801
  623SOL     OW 4861   6.282   2.983   2.404 -0.1302 -0.1761 -0.2847
  623SOL    HW1 4862   6.284   3.083   2.399  0.0399 -0.1770 -0.2453
  623SOL    HW2 4863   6.222   2.955   2.479  1.1191 -0.0618  0.8136
  624SOL     OW 4864   7.474   0.482   7.696 -0.4079  0.3135  0.8217
  624SOL    HW1 4865   7.531   0.429   7.633 -1.3340 -1.8109  1.6442
  624SOL    HW2 4866   7.390   0.509   7.649 -0.0641  0.8059  0.4819
  625SOL     OW 4867   6.649   3.004   1.752 -0.5176  0.2021 -0.3799
  625SOL    HW1 4868   6.747   2.984   1.752 -1.0085 -2.5471 -1.3123
  625SOL    HW2 4869   6.602   2.945   1.818 -1.5371  1.9109  0.5154
  626SOL     OW 4870   1.891   0.728   1.808 -0.0134  0.1579  0.0428
  626SOL    HW1 4871   1.953   0.727   1.887  1.8700  1.5944 -1.3067
  626SOL    HW2 4872   1.879   0.635   1.773  0.6336 -0.2591  0.9074
  627SOL     OW 4873   3.854   7.205   4.407  0.1795 -0.1633 -0.3915
  627SOL    HW1 4874   3.828   7.112   4.434 -1.4146 -0.1736 -1.7780
  627SOL    HW2 4875   3.836   7.218   4.310  1.3965  1.2869 -0.4626
  628SOL     OW 4876   0.510   7.012   0.452  0.0779 -0.1165  0.2921
  628SOL    HW1 4877   0.520   7.090   0.389 -2.3719  0.7925  0.9170
  628SOL    HW2 4878   0.544   7.038   0.542 -0.4709  0.1524  0.4269
  629SOL     OW 4879   3.861   6.860   4.041  0.4535 -0.2218 -0.2697
  629SOL    HW1 4880   3.850   6.949   3.996  0.5004 -0.5338 -0.8985
  629SOL    HW2 4881   3.781   6.842   4.099  0.0848 -0.1215 -0.7474
  630SOL     OW 4882   0.512   4.368   4.867  0.1100  0.4053  0.2486
  630SOL    HW1 4883   0.511   4.351   4.966 -0.8527  3.5810  0.9015
  630SOL    HW2 4884   0.421   4.354   4.830  0.5680 -1.2209 -0.3324
  631SOL     OW 4885   5.158   0.094   1.586 -0.0895 -0.3105 -0.1123
  631SOL    HW1 4886   5.143   0.153   1.666  2.7801  0.6999 -0.1998
  631SOL    HW2 4887   5.179   0.001   1.617  0.1346 -0.1325  0.2819
  632SOL     OW 4888   1.941   6.299   7.913 -0.2938  0.7156 -0.1568
  632SOL    HW1 4889   1.900   6.386   7.885 -0.4664  0.9071  0.6725
  632SOL    HW2 4890   1.918   6.229   7.845 -3.1311  0.5078  0.8721
  633SOL     OW 4891   2.966   6.991   1.904 -0.6721  0.4629  0.1784
  633SOL    HW1 4892   2.872   6.986   1.936 -1.2262  0.7359 -1.3012
  633SOL    HW2 4893   3.019   7.050   1.965 -2.1457  2.5469 -0.4302
  634SOL     OW 4894   7.589   5.155   3.333 -0.0667  0.1537  0.4768
  634SOL    HW1 4895   7.563   5.134   3.427 -0.7362  0.4814  0.3670
  634SOL    HW2 4896   7.531   5.104   3.270  0.8975 -0.6831  0.2281
  635SOL     OW 4897   3.959   2.363   0.996  0.4669  0.4423  0.6955
  635SOL    HW1 4898   3.900   2.424   0.943  1.3564  0.5306 -0.2121
  635SOL    HW2 4899   4.052   2.397   0.995  0.6409  0.0334  1.7062
  636SOL     OW 4900   7.706   1.873   7.687 -0.0882  0.3654 -0.0400
  636SOL    HW1 4901   7.691   1.869   7.786  0.6948  0.6568  0.1053
  636SOL    HW2 4902   7.631   1.923   7.644 -0.3107  0.4519  0.4398
  637SOL     OW 4903   2.874   1.763   5.737 -0.0497  0.4969  0.5095
  637SOL    HW1 4904   2.919   1.700   5.799  1.0986  2.5881  1.9307
  637SOL    HW2 4905   2.939   1.796   5.669 -0.1233  1.4632  0.8818
  638SOL     OW 4906   3.414   4.730   6.777 -0.2736  0.0146 -0.4515
  638SOL    HW1 4907   3.502   4.777   6.783 -0.3476  0.1196 -0.1736
  638SOL    HW2 4908   3.375   4.719   6.869 -0.3616 -0.3926 -0.5357
  639SOL     OW 4909   7.363   1.535   5.896 -0.0963 -0.2481 -0.5465
  639SOL    HW1 4910   7.454   1.574   5.903 -0.2691  0.1729 -0.6299
  639SOL    HW2 4911   7.295   1.607   5.910 -0.4124 -0.6912  0.2459
  640SOL     OW 4912   2.418   1.973   7.608  0.3061 -0.0631 -0.0052
  640SOL    HW1 4913   2.429   2.045   7.539 -0.3447  0.6686  0.6223
  640SOL    HW2 4914   2.371   1.895   7.568 -0.0172  0.3341 -0.4188
  641SOL     OW 4915   4.061   4.041   2.231 -0.3570  0.2682  0.0565
  641SOL    HW1 4916   4.126   4.065   2.304 -0.4504 -0.7013  0.4819
  641SOL    HW2 4917   3.973   4.083   2.250 -0.4953 -0.3115  0.7386
  642SOL     OW 4918   2.091   6.097   0.311 -0.5159  0.2711  0.3628
  642SOL    HW1 4919   2.052   6.188   0.297  2.1400  1.2919 -1.3594
  642SOL    HW2 4920   2.058   6.036   0.240 -0.9007  0.4185  0.4143
  643SOL     OW 4921   5.016   3.715   5.791  0.5332  0.3612  0.1510
  643SOL    HW1 4922   4.922   3.701   5.761  0.7649 -1.1592  0.0154
  643SOL    HW2 4923   5.069   3.756   5.717  0.4034 -0.5715 -0.4805
  644SOL     OW 4924   8.028   1.051   2.352  0.1810  0.2139  0.1593
  644SOL    HW1 4925   8.096   1.048   2.426 -0.3623  0.1575  0.6579
  644SOL    HW2 4926   8.060   0.994   2.276 -0.6049 -2.1910  1.5124
  645SOL     OW 4927   0.232   8.077   4.882 -0.3484 -0.7492 -0.3235
  645SOL    HW1 4928   0.147   8.025   4.876 -0.6884 -0.3724  0.9736
  645SOL    HW2 4929   0.211   8.172   4.906  0.3531 -0.3052 -1.3893
  646SOL     OW 4930   6.492   7.794   6.840 -0.9229  0.0446 -0.4696
  646SOL    HW1 4931   6.489   7.736   6.921  0.3929  0.3244 -0.1912
  646SOL    HW2 4932   6.436   7.753   6.768 -2.1599 -0.1828  0.5736
  647SOL     OW 4933   3.440   4.920   1.904 -0.7646  0.1410  0.4704
  647SOL    HW1 4934   3.490   5.005   1.888  0.2612 -0.0212  2.5073
  647SOL    HW2 4935   3.505   4.845   1.917 -1.6467 -0.8909 -0.8537
  648SOL     OW 4936   1.726   1.538   5.344 -0.2838  0.3744  0.8866
  648SOL    HW1 4937   1.763   1.552   5.252 -1.2402 -2.2634 -0.0063
  648SOL    HW2 4938   1.796   1.495   5.401 -0.3947 -0.0936  0.6783
  649SOL     OW 4939   0.170   2.497   0.335  0.0922 -0.0220  0.0680
  649SOL    HW1 4940   0.172   2.407   0.380 -0.3604  0.3271  0.8125
  649SOL    HW2 4941   0.076   2.518   0.309  0.3576 -0.2413 -1.1132
  650SOL     OW 4942   2.767   3.798   5.519 -0.4906  0.2459 -0.6044
  650SOL    HW1 4943   2.712   3.807   5.436 -0.4101  0.9682 -0.5822
  650SOL    HW2 4944   2.856   3.843   5.505  0.2787 -1.2584 -0.7886
  651SOL     OW 4945   0.864   5.003   6.654  0.0679  0.2491 -0.0647
  651SOL    HW1 4946   0.871   4.962   6.563  0.7917  0.0371  0.0798
  651SOL    HW2 4947   0.949   5.051   6.676  0.3002 -0.5713  0.9128
  652SOL     OW 4948   7.888   5.182   0.568 -0.0932 -0.2911 -0.2110
  652SOL    HW1 4949   7.934   5.199   0.655 -1.3309 -3.1452  1.1505
  652SOL    HW2 4950   7.789   5.188   0.581 -0.2672  1.2415 -1.9560
  653SOL     OW 4951   7.776   4.655   6.591 -0.4840  0.0274  0.0683
  653SOL    HW1 4952   7.831   4.597   6.532 -0.9939  0.1950 -0.5929
  653SOL    HW2 4953   7.774   4.618   6.684 -0.2519 -0.6337 -0.1888
  654SOL     OW 4954   5.684   6.154   5.182  0.3871 -0.6489 -0.2377
  654SOL    HW1 4955   5.624   6.149   5.261 -0.3079 -0.9513 -0.7668
  654SOL    HW2 4956   5.655   6.086   5.114  0.7589 -0.1716 -0.8860
  655SOL     OW 4957   4.284   5.468   2.389 -0.0846  0.0810  0.1625
  655SOL    HW1 4958   4.220   5.397   2.359 -0.0377  0.0128  0.2241
  655SOL    HW2 4959   4.362   5.426   2.436  2.4952 -0.3336 -4.0000
  656SOL     OW 4960   3.937   5.502   0.048  0.2193  0.5456 -0.0781
  656SOL    HW1 4961   4.027   5.513   0.092  0.1411 -1.2872  0.6412
  656SOL    HW2 4962   3.942   5.535  -0.046  1.2526  1.7298  0.3519
  657SOL     OW 4963   6.226   1.052   3.181 -0.1752 -0.4086 -0.8843
  657SOL    HW1 4964   6.213   0.954   3.195  0.7324 -0.5017 -0.6456
  657SOL    HW2 4965   6.315   1.079   3.217 -0.0101  0.3233 -1.8117
  658SOL     OW 4966   1.476   7.977   4.250 -0.2516 -0.4027  0.4080
  658SOL    HW1 4967   1.561   8.007   4.294  0.3607 -2.4061  0.6565
  658SOL    HW2 4968   1.417   7.933   4.317 -0.5019 -1.0340 -0.2082
  659SOL     OW 4969   2.887   1.178   3.065 -0.3421 -0.3309  0.2461
  659SOL    HW1 4970   2.835   1.206   3.146  1.5277 -1.0054  1.7706
  659SOL    HW2 4971   2.943   1.255   3.034  1.2222 -0.9024  1.5176
  660SOL     OW 4972   5.877   2.621   7.805 -0.0350  0.5658 -0.3383
  660SOL    HW1 4973   5.964   2.575   7.789  1.3258  2.7369  0.4668
  660SOL    HW2 4974   5.841   2.593   7.894  0.5899  0.7777 -0.0163
  661SOL     OW 4975   4.551   5.968   2.884 -0.8087  0.3729 -0.2705
  661SOL    HW1 4976   4.460   5.986   2.847 -0.4454  1.5376 -0.6412
  661SOL    HW2 4977   4.576   6.041   2.947 -0.3113 -0.1838  0.1893
  662SOL     OW 4978   3.856   3.632   5.512 -0.1289  0.2197 -0.1998
  662SOL    HW1 4979   3.826   3.700   5.578 -0.0672 -0.4522  0.5274
  662SOL    HW2 4980   3.921   3.570   5.554 -1.5408 -1.3999 -0.2971
  663SOL     OW 4981   0.429   4.816   3.062  0.4485  0.6108  0.5845
  663SOL    HW1 4982   0.437   4.741   3.128 -0.3792 -0.0224 -0.0091
  663SOL    HW2 4983   0.517   4.828   3.016  0.3021 -0.7996 -0.1326
  664SOL     OW 4984   1.488   6.858   6.029 -0.1137 -0.2969  0.6705
  664SOL    HW1 4985   1.513   6.762   6.016 -1.0705 -0.4941  0.1717
  664SOL    HW2 4986   1.546   6.916   5.971  0.7520 -0.5162  1.2859
  665SOL     OW 4987   7.830   5.982   6.600  0.5473 -0.4563  0.3808
  665SOL    HW1 4988   7.802   6.068   6.559  0.4080 -0.6570  0.0550
  665SOL    HW2 4989   7.786   5.906   6.553  0.9485 -0.7258  0.4357
  666SOL     OW 4990   7.877   2.962   2.187  0.2268  0.6990 -0.2554
  666SOL    HW1 4991   7.958   3.018   2.166  0.3639  0.0526 -1.5333
  666SOL    HW2 4992   7.798   2.999   2.139 -0.1846  1.1397  0.7406
  667SOL     OW 4993   6.520   3.974   6.195  0.6215  0.3188 -0.0233
  667SOL    HW1 4994   6.558   3.886   6.225  0.3707 -0.3332 -1.5313
  667SOL    HW2 4995   6.588   4.022   6.138  0.1532  0.3185 -0.5978
  668SOL     OW 4996   6.233   5.794   3.531 -0.1249  0.1617 -0.0118
  668SOL    HW1 4997   6.333   5.787   3.534 -0.0284  1.3621  0.1008
  668SOL    HW2 4998   6.195   5.766   3.619 -0.0202 -1.8406 -0.5661
  669SOL     OW 4999   3.061   6.141   1.845 -0.5095 -0.0692 -0.0881
  669SOL    HW1 5000   3.024   6.096   1.926 -1.6103  1.5038  0.3432
  669SOL    HW2 5001   3.118   6.218   1.873  1.0540 -0.9381 -0.7991
  670SOL     OW 5002   4.072   2.539   0.055 -0.1178 -0.4775 -0.0626
  670SOL    HW1 5003   4.093   2.635   0.072  0.3439 -0.5035 -0.4363
  670SOL    HW2 5004   4.054   2.492   0.141  0.7255 -0.2952  0.2168
  671SOL     OW 5005   7.464   7.718   2.167  0.6128 -0.0775  0.0181
  671SOL    HW1 5006   7.448   7.656   2.090  0.9829 -0.6525  0.3973
  671SOL    HW2 5007   7.382   7.772   2.184 -0.5250 -2.0096  1.0667
  672SOL     OW 5008   3.037   5.071   0.989  0.6266  0.4904 -0.0488
  672SOL    HW1 5009   3.095   5.090   1.068 -1.8880  0.7796  1.8427
  672SOL    HW2 5010   2.968   5.003   1.013 -0.3247  0.7074 -1.9469
  673SOL     OW 5011   2.866   0.933   5.929  0.5015  0.0212  0.2078
  673SOL    HW1 5012   2.920   0.907   5.848 -0.8331 -1.8105 -0.1539
  673SOL    HW2 5013   2.913   0.902   6.012  0.7398 -0.2174 -0.0135
  674SOL     OW 5014   4.168   1.449   5.500  0.1657 -0.3401  0.2028
  674SOL    HW1 5015   4.153   1.498   5.414 -0.2724  1.1677  1.1045
  674SOL    HW2 5016   4.082   1.407   5.530  0.2879 -0.7534 -0.0157
  675SOL     OW 5017   1.605   1.145   4.559 -0.5147 -0.0507 -0.3836
  675SOL    HW1 5018   1.656   1.059   4.555  1.4826  1.1061 -1.3482
  675SOL    HW2 5019   1.591   1.171   4.655  2.0842  0.3086 -0.0300
  676SOL     OW 5020   7.117   3.928   3.870  0.0112  0.6832  0.4402
  676SOL    HW1 5021   7.103   4.005   3.807  0.0772  0.3827  0.0531
  676SOL    HW2 5022   7.042   3.925   3.936 -0.1845  0.8658  0.2278
  677SOL     OW 5023   6.967   1.507   2.050  0.0027  0.2955 -0.3673
  677SOL    HW1 5024   6.931   1.444   1.982 -0.0623  1.6623 -1.6721
  677SOL    HW2 5025   7.039   1.563   2.008 -0.0790  1.2233  0.6790
  678SOL     OW 5026   0.131   3.441   2.705 -0.1146  0.4581 -0.0511
  678SOL    HW1 5027   0.042   3.422   2.662 -0.2912  0.4992  0.2860
  678SOL    HW2 5028   0.163   3.360   2.752 -0.5872  0.7990  0.8938
  679SOL     OW 5029   7.534   4.860   7.513  0.1733 -0.3529  0.0048
  679SOL    HW1 5030   7.469   4.936   7.500  1.6716  1.4518  2.2347
  679SOL    HW2 5031   7.626   4.897   7.527  2.0474 -2.8302 -4.0201
  680SOL     OW 5032   0.814   6.838   7.348 -0.0099  0.0165  0.0453
  680SOL    HW1 5033   0.795   6.847   7.446 -1.8981  1.6176 -0.4004
  680SOL    HW2 5034   0.853   6.748   7.329  0.9124 -0.1156  2.3209
  681SOL     OW 5035   2.286   3.737   1.514  0.8460 -0.1990 -0.3941
  681SOL    HW1 5036   2.307   3.833   1.532 -0.7281  0.0778  0.0863
  681SOL    HW2 5037   2.327   3.680   1.585 -0.9160  0.4377  1.2348
  682SOL     OW 5038   3.171   3.964   7.654 -0.0942 -0.0145 -0.0986
  682SOL    HW1 5039   3.261   4.004   7.668  0.8180 -1.6389 -1.0603
  682SOL    HW2 5040   3.141   3.979   7.560 -1.8476  2.3802  0.7399
  683SOL     OW 5041   2.069   0.813   4.151  0.2374  0.4464 -0.5216
  683SOL    HW1 5042   2.077   0.912   4.139  1.3682  0.2614 -1.4437
  683SOL    HW2 5043   2.048   0.770   4.063  1.3464 -0.2820 -0.4450
  684SOL     OW 5044   0.703   6.398   6.049 -0.6264 -0.0639 -0.5507
  684SOL    HW1 5045   0.624   6.385   6.108 -0.7245 -0.5556 -0.7826
  684SOL    HW2 5046   0.765   6.320   6.059  0.4133  0.8760  0.5142
  685SOL     OW 5047   0.979   0.049   7.193  0.4704  0.4705 -0.5964
  685SOL    HW1 5048   1.039   0.107   7.247 -0.3008 -1.0454  2.0673
  685SOL    HW2 5049   0.894   0.033   7.242 -0.8060 -0.0869 -2.8213
  686SOL     OW 5050   2.924   0.523   7.021  0.6060  0.4085  0.2772
  686SOL    HW1 5051   2.852   0.551   7.084 -0.2363  0.0946 -0.5159
  686SOL    HW2 5052   2.983   0.601   7.001  0.9859  0.4709  1.5534
  687SOL     OW 5053   5.571   5.012   7.917  0.5003 -0.1358 -0.6943
  687SOL    HW1 5054   5.659   5.019   7.963 -0.4364 -1.4170  1.4207
  687SOL    HW2 5055   5.513   5.090   7.943  2.0210  2.6847 -4.7662
  688SOL     OW 5056   1.408   4.132   5.704  0.3490  0.6504  0.1646
  688SOL    HW1 5057   1.488   4.136   5.644 -0.8572  1.0851 -1.5139
  688SOL    HW2 5058   1.363   4.043   5.693 -0.3571  1.0464 -0.2528
  689SOL     OW 5059   1.626   6.667   4.456 -0.1344 -0.1230 -0.0669
  689SOL    HW1 5060   1.672   6.639   4.541 -0.2976  1.8949  0.7341
  689SOL    HW2 5061   1.686   6.726   4.403 -0.7535  0.1976 -0.4242
  690SOL     OW 5062   7.685   1.859   3.277 -0.2124 -0.0258 -0.1693
  690SOL    HW1 5063   7.604   1.861   3.218  0.4280  0.7505 -1.0689
  690SOL    HW2 5064   7.764   1.827   3.223  0.7162  2.1445 -0.2126
  691SOL     OW 5065   0.947   5.689   6.316  0.7294 -0.7214  0.3664
  691SOL    HW1 5066   1.031   5.708   6.264  0.7523 -1.4321  0.1392
  691SOL    HW2 5067   0.880   5.645   6.256 -0.2342  0.8202  0.2386
  692SOL     OW 5068   0.524   3.410   5.226  0.3377 -0.1613 -0.0682
  692SOL    HW1 5069   0.576   3.358   5.159 -0.3660  0.9543 -1.5390
  692SOL    HW2 5070   0.436   3.365   5.242  0.5078 -0.4308  0.1141
  693SOL     OW 5071   6.497   6.008   2.086 -0.5425  0.0900 -0.3470
  693SOL    HW1 5072   6.512   5.952   2.168  0.5754  2.1742  0.9532
  693SOL    HW2 5073   6.499   5.949   2.006  0.1867 -1.8036  0.9729
  694SOL     OW 5074   5.558   1.306   6.988 -0.0377  0.1628 -0.2874
  694SOL    HW1 5075   5.530   1.391   6.944  0.7887 -0.2350 -1.6504
  694SOL    HW2 5076   5.600   1.246   6.920  0.2531 -0.9481  0.8409
  695SOL     OW 5077   4.071   3.101   5.388 -0.1584 -0.0181 -0.4142
  695SOL    HW1 5078   4.132   3.033   5.348  0.4144  0.3561 -0.1973
  695SOL    HW2 5079   4.090   3.110   5.486 -1.5134 -0.8873 -0.0578
  696SOL     OW 5080   3.069   1.218   5.860  0.7336 -0.1913 -0.1439
  696SOL    HW1 5081   3.075   1.129   5.815  0.3051 -1.2046  1.7212
  696SOL    HW2 5082   3.149   1.232   5.918  0.7472  0.6014 -0.3420
  697SOL     OW 5083   4.938   1.738   2.195  0.0975 -0.8566 -0.1716
  697SOL    HW1 5084   4.893   1.718   2.282  0.2287 -0.4430 -0.0051
  697SOL    HW2 5085   4.879   1.797   2.140  0.9186  0.7296  0.5597
  698SOL     OW 5086   0.854   1.251   2.636  0.0461  0.8328  0.0980
  698SOL    HW1 5087   0.835   1.335   2.687 -0.2714  0.3292  0.8323
  698SOL    HW2 5088   0.922   1.197   2.686  0.8855  1.0363 -0.7935
  699SOL     OW 5089   0.168   6.705   2.444 -0.7798  0.4244 -0.4593
  699SOL    HW1 5090   0.116   6.628   2.408 -1.5699  1.1476 -0.8945
  699SOL    HW2 5091   0.127   6.734   2.531  0.6126 -0.7802  0.6588
  700SOL     OW 5092   2.064   0.030   5.929 -0.0598  0.2484 -0.4679
  700SOL    HW1 5093   2.110   0.015   6.017  1.2103 -0.4980 -1.2252
  700SOL    HW2 5094   2.074   0.125   5.901  0.1361  0.3262 -0.1329
  701SOL     OW 5095   7.669   7.109   5.928 -0.3257  0.3795  0.3741
  701SOL    HW1 5096   7.658   7.039   5.998  0.5283  1.3768  1.5537
  701SOL    HW2 5097   7.633   7.075   5.841 -0.0419 -1.4563  0.9298
  702SOL     OW 5098   3.448   7.189   4.908  0.4196 -0.5676 -0.0790
  702SOL    HW1 5099   3.535   7.201   4.859  0.8498 -2.0555  0.2638
  702SOL    HW2 5100   3.381   7.148   4.847 -0.2352  1.0818 -0.5023
  703SOL     OW 5101   0.071   1.585   5.320 -0.7294  0.4417 -0.3326
  703SOL    HW1 5102   0.091   1.675   5.358 -0.4082  0.4259 -0.4596
  703SOL    HW2 5103   0.055   1.520   5.394  1.4182  0.0474 -0.1376
  704SOL     OW 5104   0.516   3.333   0.739 -0.1657  0.5046  0.1596
  704SOL    HW1 5105   0.470   3.408   0.693 -2.0437 -1.1265 -0.7804
  704SOL    HW2 5106   0.577   3.287   0.674  1.1797  1.3228  0.8020
  705SOL     OW 5107   3.509   1.823   6.668  0.4630 -0.6843 -0.4620
  705SOL    HW1 5108   3.546   1.913   6.691  1.5827 -1.0227 -0.8475
  705SOL    HW2 5109   3.413   1.817   6.697  0.8268  0.0815  1.0074
  706SOL     OW 5110   2.073   0.644   3.003 -0.2121 -0.2011  0.1929
  706SOL    HW1 5111   2.004   0.619   3.070  0.0534  2.2955  1.5189
  706SOL    HW2 5112   2.046   0.610   2.913 -2.8345  0.1221  0.7758
  707SOL     OW 5113   2.181   7.350   5.849 -0.2614 -0.2875  0.0673
  707SOL    HW1 5114   2.231   7.374   5.933 -1.1858 -1.4320  0.9787
  707SOL    HW2 5115   2.133   7.264   5.863 -0.7834 -0.2730 -1.5169
  708SOL     OW 5116   1.579   2.452   3.994 -0.0806 -0.1712  0.3266
  708SOL    HW1 5117   1.551   2.365   3.952  0.5261  0.1799 -0.8334
  708SOL    HW2 5118   1.624   2.433   4.081  1.0077 -1.1102 -0.4157
  709SOL     OW 5119   3.885   3.312   8.061  0.6150  0.5353  0.1601
  709SOL    HW1 5120   3.899   3.314   7.962  0.1191  3.2311  0.0868
  709SOL    HW2 5121   3.796   3.351   8.084 -0.2245 -1.9564  1.6174
  710SOL     OW 5122   7.921   7.635   2.471 -0.6363 -0.2938  0.3187
  710SOL    HW1 5123   7.882   7.563   2.413  1.2579 -1.1400  0.0006
  710SOL    HW2 5124   7.878   7.632   2.561 -1.7776 -0.6930 -0.2129
  711SOL     OW 5125   6.131   2.061   3.358  0.0930 -0.5731 -0.2985
  711SOL    HW1 5126   6.127   2.064   3.457  0.1978  1.1014 -0.3182
  711SOL    HW2 5127   6.087   1.977   3.325 -1.6329 -0.2623  1.0815
  712SOL     OW 5128   5.532   5.673   6.101 -0.0073  0.3816  0.1835
  712SOL    HW1 5129   5.591   5.686   6.022  0.1516  0.2462  0.2802
  712SOL    HW2 5130   5.547   5.747   6.167  0.8103 -0.2190  0.6798
  713SOL     OW 5131   3.805   6.981   4.551  0.3328  0.4183 -0.2403
  713SOL    HW1 5132   3.868   6.923   4.499  0.3228 -0.3568  0.6075
  713SOL    HW2 5133   3.829   6.978   4.648 -1.1384 -0.0630  0.1263
  714SOL     OW 5134   7.295   7.051   5.887  0.3892  0.0516 -0.5262
  714SOL    HW1 5135   7.212   7.020   5.932  0.9909  0.1674  0.7087
  714SOL    HW2 5136   7.372   7.048   5.952  1.5375 -0.8970 -1.8761
  715SOL     OW 5137   3.305   7.057   3.752 -0.4807 -0.2775 -0.1054
  715SOL    HW1 5138   3.223   7.002   3.738 -1.3341  0.2696  2.2720
  715SOL    HW2 5139   3.382   6.998   3.771 -1.1053 -0.7338  1.1083
  716SOL     OW 5140   1.281   5.052   7.208 -0.5026 -0.2851  0.7891
  716SOL    HW1 5141   1.300   4.956   7.193 -0.6928 -0.2080 -0.0031
  716SOL    HW2 5142   1.260   5.096   7.120  1.0217  0.7956  0.9286
  717SOL     OW 5143   5.913   2.970   1.517  0.8514  0.1592 -0.3568
  717SOL    HW1 5144   5.991   3.022   1.480  1.1367 -0.0555 -0.0647
  717SOL    HW2 5145   5.828   3.007   1.479  0.7616  2.9222  2.1950
  718SOL     OW 5146   4.056   1.801   0.111 -0.7269 -0.2118 -0.1344
  718SOL    HW1 5147   4.089   1.833   0.200  1.4991 -1.2268 -0.5449
  718SOL    HW2 5148   3.956   1.796   0.113 -0.8156  1.1707  1.8087
  719SOL     OW 5149   1.404   1.830   5.911 -0.4169  0.3765 -0.2252
  719SOL    HW1 5150   1.494   1.873   5.920  0.1227 -0.7244 -0.1900
  719SOL    HW2 5151   1.388   1.769   5.988 -0.9396  0.1034 -0.5416
  720SOL     OW 5152   3.118   7.039   6.169 -0.4712 -0.8362  0.1708
  720SOL    HW1 5153   3.192   6.973   6.181  0.5646  0.4389  1.0416
  720SOL    HW2 5154   3.074   7.058   6.257 -0.4138  0.0014  0.0318
  721SOL     OW 5155   0.047   5.726   4.554  0.3804  0.0771  0.3853
  721SOL    HW1 5156   0.072   5.807   4.501  0.7862 -0.2082  0.1279
  721SOL    HW2 5157   0.122   5.660   4.550 -0.5825 -0.9866 -0.7714
  722SOL     OW 5158   3.808   4.847   0.694 -0.0456 -0.1091  0.1040
  722SOL    HW1 5159   3.766   4.784   0.628  1.4282 -1.4112  0.3488
  722SOL    HW2 5160   3.847   4.925   0.646  0.6546 -0.8419 -0.5383
  723SOL     OW 5161   3.825   6.571   6.537 -0.5412  0.2025 -0.5497
  723SOL    HW1 5162   3.816   6.475   6.512 -0.7000 -0.6664  2.4653
  723SOL    HW2 5163   3.743   6.621   6.507 -0.2237 -0.4191 -2.6163
  724SOL     OW 5164   7.834   0.917   0.874  0.0691 -0.3099 -0.2340
  724SOL    HW1 5165   7.783   0.846   0.922  0.1259  0.9182  1.7816
  724SOL    HW2 5166   7.780   1.001   0.870  1.0095  0.3246 -0.1382
  725SOL     OW 5167   6.492   1.054   7.040  0.1905 -0.0766 -0.5902
  725SOL    HW1 5168   6.590   1.050   7.022  0.1934 -0.1666 -0.5553
  725SOL    HW2 5169   6.476   1.072   7.137  0.1724 -2.3065 -0.1145
  726SOL     OW 5170   4.519   6.966   5.613 -0.1489 -0.9353  0.0598
  726SOL    HW1 5171   4.546   6.875   5.646  0.2718 -0.2397  1.7061
  726SOL    HW2 5172   4.477   6.957   5.522 -1.0539 -2.8862  0.6245
  727SOL     OW 5173   0.321   6.983   3.250  0.3211  0.1828 -0.1045
  727SOL    HW1 5174   0.277   6.999   3.338 -1.2080  0.2660 -0.8495
  727SOL    HW2 5175   0.335   7.070   3.203 -2.2326 -0.0491 -1.4632
  728SOL     OW 5176   3.975   6.188   2.949  0.1076 -0.0186  0.1753
  728SOL    HW1 5177   4.038   6.265   2.948 -0.2564  0.2799 -0.9588
  728SOL    HW2 5178   4.027   6.103   2.961  0.8607  0.1416 -1.5742
  729SOL     OW 5179   1.005   0.666   0.468 -0.0852  0.3659 -0.1285
  729SOL    HW1 5180   1.084   0.707   0.513 -0.3398  1.7483 -0.8563
  729SOL    HW2 5181   1.032   0.580   0.425  0.5817 -0.0584  1.0988
  730SOL     OW 5182   5.370   7.398   4.551  0.5528  0.3840 -0.9923
  730SOL    HW1 5183   5.367   7.314   4.606 -1.1911  0.8527 -0.3197
  730SOL    HW2 5184   5.372   7.477   4.612  1.5025  0.8734 -1.6333
  731SOL     OW 5185   7.030   1.809   3.590  0.2387 -0.0976 -0.0268
  731SOL    HW1 5186   7.008   1.903   3.615  0.5047 -0.1241  0.3090
  731SOL    HW2 5187   7.129   1.796   3.589  0.1932 -0.6982  1.1751
  732SOL     OW 5188   4.527   7.381   7.563 -0.1975  0.1376  0.0128
  732SOL    HW1 5189   4.454   7.436   7.606  0.1410  1.0512 -0.5511
  732SOL    HW2 5190   4.562   7.429   7.483  1.3017 -0.1001  0.5017
  733SOL     OW 5191   5.032   6.507   7.546  0.2430 -0.0842 -0.5923
  733SOL    HW1 5192   5.024   6.501   7.446  0.0272  0.4938 -0.6097
  733SOL    HW2 5193   5.007   6.599   7.577  0.8526 -0.0906 -0.0581
  734SOL     OW 5194   5.487   6.238   3.913  0.2174 -0.4098 -0.2060
  734SOL    HW1 5195   5.519   6.330   3.890 -3.3292  1.0689  0.1789
  734SOL    HW2 5196   5.467   6.232   4.010 -0.5216 -1.2551 -0.3902
  735SOL     OW 5197   7.746   6.530   5.085  0.3114 -0.1804 -0.0521
  735SOL    HW1 5198   7.750   6.629   5.069  1.4309 -0.2682 -0.3801
  735SOL    HW2 5199   7.658   6.495   5.052 -0.7844  0.9427  1.5327
  736SOL     OW 5200   5.062   1.705   3.633 -0.0979  0.2569 -0.3474
  736SOL    HW1 5201   5.038   1.622   3.682  0.2846 -0.9553 -2.1324
  736SOL    HW2 5202   4.980   1.763   3.623 -0.1327  0.6515  1.8286
  737SOL     OW 5203   7.938   4.443   6.487 -0.5581  0.8248 -0.1637
  737SOL    HW1 5204   7.994   4.404   6.559  0.6375  0.1861 -1.4006
  737SOL    HW2 5205   7.996   4.488   6.419 -1.6288  1.1968 -0.8754
  738SOL     OW 5206   4.591   7.037   3.529  0.3418  0.6829  0.4698
  738SOL    HW1 5207   4.683   7.002   3.511  0.0830 -0.2038  0.8091
  738SOL    HW2 5208   4.546   6.979   3.597 -0.2169  1.5182  0.8363
  739SOL     OW 5209   0.488   7.783   2.561 -0.2034  0.0211  0.3815
  739SOL    HW1 5210   0.417   7.828   2.507 -0.6527  0.2323  1.1447
  739SOL    HW2 5211   0.481   7.811   2.656  0.1111 -0.9464  0.6988
  740SOL     OW 5212   4.215   0.650   7.440 -0.1432  0.8815  0.7410
  740SOL    HW1 5213   4.132   0.701   7.463 -1.5476 -0.1827 -1.6465
  740SOL    HW2 5214   4.242   0.671   7.346  1.0985 -0.3521  0.7930
  741SOL     OW 5215   1.974   7.644   3.313  0.0346  0.1862  0.2348
  741SOL    HW1 5216   1.969   7.597   3.401 -2.0914 -1.5465 -0.6834
  741SOL    HW2 5217   1.914   7.597   3.247 -0.1430  2.6713 -1.5447
  742SOL     OW 5218   5.846   7.110   6.598  0.2645 -0.3524 -0.0202
  742SOL    HW1 5219   5.805   7.034   6.649  1.6608 -0.9041  0.3516
  742SOL    HW2 5220   5.806   7.196   6.628 -2.4322 -0.9906 -1.4999
  743SOL     OW 5221   6.553   5.895   5.004  0.1832 -0.3686 -0.4559
  743SOL    HW1 5222   6.557   5.797   4.985  0.4798 -0.4018 -0.2294
  743SOL    HW2 5223   6.460   5.928   4.988 -0.1257 -0.8567  0.2702
  744SOL     OW 5224   1.824   2.618   0.062 -0.0180  0.0138 -0.0077
  744SOL    HW1 5225   1.785   2.534   0.100 -0.3335  0.0791 -0.1888
  744SOL    HW2 5226   1.849   2.604  -0.033 -1.1658  0.4703 -0.3914
  745SOL     OW 5227   3.228   1.863   3.667 -0.4106  0.0868 -0.6863
  745SOL    HW1 5228   3.231   1.913   3.754  1.8632 -1.0992 -0.0073
  745SOL    HW2 5229   3.197   1.770   3.684  0.9196 -0.4232 -0.9797
  746SOL     OW 5230   1.976   3.793   6.081  0.2452  0.7456  0.6261
  746SOL    HW1 5231   1.994   3.707   6.033  0.5333  0.8845  0.4830
  746SOL    HW2 5232   1.999   3.783   6.178  1.0563  0.9025  0.4586
  747SOL     OW 5233   6.665   3.686   6.696  0.2442  0.2436  0.1397
  747SOL    HW1 5234   6.601   3.705   6.770 -0.0733 -0.0775 -0.0538
  747SOL    HW2 5235   6.644   3.598   6.654  2.3068 -1.0480  1.6612
  748SOL     OW 5236   2.581   0.751   3.765 -0.1724 -0.0823  0.3236
  748SOL    HW1 5237   2.486   0.770   3.791 -0.6478  0.0749 -1.4233
  748SOL    HW2 5238   2.614   0.674   3.819 -0.8283  0.6978  1.9092
  749SOL     OW 5239   0.240   2.002   0.973  0.3969 -0.2967 -0.3631
  749SOL    HW1 5240   0.155   2.022   1.023  1.4458 -0.5215  1.5904
  749SOL    HW2 5241   0.292   1.932   1.022  2.3857  0.8377 -0.7460
  750SOL     OW 5242   1.332   5.919   2.392  0.1558  0.9896 -0.2063
  750SOL    HW1 5243   1.247   5.906   2.342  0.2177 -0.6569  0.0647
  750SOL    HW2 5244   1.372   6.007   2.367 -1.5045  1.6994 -0.4845
  751SOL     OW 5245   3.476   2.837   6.959 -0.2717 -0.2836 -0.0935
  751SOL    HW1 5246   3.574   2.831   6.942 -0.1863  0.9469 -0.1957
  751SOL    HW2 5247   3.426   2.819   6.874 -0.1991 -1.9731  0.1978
  752SOL     OW 5248   1.533   1.940   7.567 -0.3355 -0.0472  0.0329
  752SOL    HW1 5249   1.577   1.968   7.481 -0.3079  1.2983  0.4553
  752SOL    HW2 5250   1.592   1.874   7.615 -0.3473 -0.7990 -0.9582
  753SOL     OW 5251   4.823   7.991   7.537  0.3626 -0.2622 -0.4702
  753SOL    HW1 5252   4.819   8.024   7.631  0.8029  0.1752 -0.6009
  753SOL    HW2 5253   4.756   8.039   7.481  0.1800 -0.4406 -0.4050
  754SOL     OW 5254   3.405   0.576   4.465 -0.7024  0.3310  0.7651
  754SOL    HW1 5255   3.415   0.583   4.564 -1.9647  2.1973  0.8159
  754SOL    HW2 5256   3.350   0.653   4.431 -0.0567 -0.0861 -1.4242
  755SOL     OW 5257   2.902   3.869   5.122 -0.0522 -1.1827 -0.4790
  755SOL    HW1 5258   2.815   3.851   5.076 -0.3096 -2.2520  0.3702
  755SOL    HW2 5259   2.969   3.801   5.092  0.4561 -0.4659 -1.0024
  756SOL     OW 5260   5.872   0.045   2.223 -0.5416 -0.2450  0.5053
  756SOL    HW1 5261   5.960   0.051   2.175 -1.0965 -0.2619 -0.5509
  756SOL    HW2 5262   5.831   0.136   2.230 -1.0850 -0.4098 -0.2943
  757SOL     OW 5263   1.474   0.966   1.607  0.7432  0.1234  0.3972
  757SOL    HW1 5264   1.556   1.008   1.567  1.3206 -0.3659  1.0418
  757SOL    HW2 5265   1.466   0.872   1.574  0.6390  0.0573  0.6131
  758SOL     OW 5266   3.722   1.982   7.995 -0.2193 -0.5637  0.4228
  758SOL    HW1 5267   3.736   1.883   7.988  0.7241 -0.5441  1.7560
  758SOL    HW2 5268   3.627   2.004   7.972  0.2598 -1.4162 -2.8283
  759SOL     OW 5269   2.000   5.345   0.163  0.5736 -0.0254  0.0923
  759SOL    HW1 5270   2.004   5.265   0.222 -0.7294  1.1308  1.8583
  759SOL    HW2 5271   2.093   5.376   0.143  1.0661 -1.1077  0.6022
  760SOL     OW 5272   5.353   0.396   1.764  0.4393  0.5744  0.3910
  760SOL    HW1 5273   5.273   0.339   1.779  0.5728  0.4980  0.8397
  760SOL    HW2 5274   5.326   0.482   1.721  0.3611 -0.2263 -1.2355
  761SOL     OW 5275   7.756   7.284   1.944  0.5445  0.2379 -0.3994
  761SOL    HW1 5276   7.798   7.250   2.028  4.0314 -1.3476 -2.5639
  761SOL    HW2 5277   7.817   7.350   1.900 -1.7135  1.9378 -1.1865
  762SOL     OW 5278   1.355   5.382   2.554  0.5748  0.2462 -0.6180
  762SOL    HW1 5279   1.308   5.320   2.616  2.3274 -1.6250 -1.0206
  762SOL    HW2 5280   1.454   5.362   2.556  0.9516  1.6876 -2.2652
  763SOL     OW 5281   5.769   5.771   2.675  0.6520  0.7662 -0.1220
  763SOL    HW1 5282   5.789   5.807   2.584  1.2557  0.0723 -0.2704
  763SOL    HW2 5283   5.743   5.846   2.735  2.5156  1.5502 -0.2411
  764SOL     OW 5284   5.370   1.981   0.738  0.4766 -0.8569  0.0977
  764SOL    HW1 5285   5.353   2.078   0.755  1.5462 -0.6282 -0.0344
  764SOL    HW2 5286   5.398   1.936   0.823 -0.3197 -1.1273  0.2242
  765SOL     OW 5287   5.114   5.074   2.306 -0.0975  0.1274  0.4616
  765SOL    HW1 5288   5.090   4.982   2.336  0.9436 -0.3609 -0.1216
  765SOL    HW2 5289   5.204   5.099   2.343  0.2393  0.3594 -0.4807
  766SOL     OW 5290   5.479   7.890   6.260 -0.4072 -0.5029 -0.2036
  766SOL    HW1 5291   5.531   7.841   6.190  0.3795  0.3442 -0.2356
  766SOL    HW2 5292   5.400   7.935   6.218 -0.9544 -1.4630 -0.2269
  767SOL     OW 5293   6.169   5.891   4.362 -0.4585 -0.2205 -0.3517
  767SOL    HW1 5294   6.097   5.961   4.365 -0.6431 -0.3856 -0.8672
  767SOL    HW2 5295   6.128   5.802   4.381  0.2323  0.0994  3.6658
  768SOL     OW 5296   1.970   4.181   3.378 -0.5193 -0.3051  0.1471
  768SOL    HW1 5297   2.029   4.160   3.456  1.0862  0.9729 -0.6573
  768SOL    HW2 5298   1.915   4.101   3.354  1.5189 -1.8542  0.4172
  769SOL     OW 5299   3.485   4.266   5.303 -0.7492 -0.1121  0.5540
  769SOL    HW1 5300   3.563   4.328   5.298 -1.5527  0.8749 -0.3983
  769SOL    HW2 5301   3.507   4.180   5.257  0.1923 -0.3539  1.4137
  770SOL     OW 5302   7.264   0.826   7.383  0.3182 -0.3186  0.1349
  770SOL    HW1 5303   7.199   0.787   7.318  2.3725 -3.9549 -0.0063
  770SOL    HW2 5304   7.343   0.862   7.334  1.1320 -1.5447  0.5276
  771SOL     OW 5305   0.041   5.731   6.513 -0.0928 -0.3881  0.0893
  771SOL    HW1 5306  -0.010   5.646   6.525  0.9658 -1.1813 -0.8818
  771SOL    HW2 5307   0.018   5.794   6.588  0.1169 -2.0317  1.6079
  772SOL     OW 5308   2.964   0.282   2.241  0.2185  0.1701 -0.3121
  772SOL    HW1 5309   3.035   0.293   2.172  2.0235 -1.8412  1.0790
  772SOL    HW2 5310   2.970   0.356   2.308 -1.3230  1.9377 -1.9889
  773SOL     OW 5311   7.447   1.253   0.590 -0.3144 -0.5441 -0.2419
  773SOL    HW1 5312   7.518   1.185   0.570  1.8595  1.0421  1.5648
  773SOL    HW2 5313   7.404   1.282   0.505  0.2804 -2.4717 -1.2800
  774SOL     OW 5314   0.518   5.548   5.130 -0.7470 -0.2554 -0.1937
  774SOL    HW1 5315   0.603   5.589   5.165 -0.5066  0.0703 -1.1338
  774SOL    HW2 5316   0.497   5.466   5.183 -0.7318  0.5524  1.1111
  775SOL     OW 5317   4.399   1.055   0.031  0.3652 -0.1644 -0.4524
  775SOL    HW1 5318   4.475   1.100  -0.016 -0.1745 -0.7934 -1.9872
  775SOL    HW2 5319   4.313   1.084  -0.011 -0.0070 -2.7107 -1.6179
  776SOL     OW 5320   5.073   3.205   1.525  0.2990  0.3503  0.2636
  776SOL    HW1 5321   5.088   3.246   1.615  1.2068  1.1281 -0.2261
  776SOL    HW2 5322   5.059   3.278   1.457  2.5978 -0.0582 -0.7457
  777SOL     OW 5323   2.870   6.343   0.954  0.1766 -0.0124  0.0424
  777SOL    HW1 5324   2.954   6.334   0.900 -1.2288  1.2931 -2.5441
  777SOL    HW2 5325   2.824   6.254   0.959  0.4330 -0.2000 -0.7691
  778SOL     OW 5326   0.769   5.854   1.860 -0.4973  0.0976  0.3110
  778SOL    HW1 5327   0.849   5.795   1.848 -1.9407 -1.7901 -0.7551
  778SOL    HW2 5328   0.784   5.916   1.937  1.9199 -0.2483  0.1903
  779SOL     OW 5329   7.272   0.680   2.465  0.0352 -0.1845  0.2809
  779SOL    HW1 5330   7.324   0.657   2.383 -2.0941 -0.6551 -1.0120
  779SOL    HW2 5331   7.307   0.627   2.542  0.4329 -1.7174 -0.8996
  780SOL     OW 5332   0.741   7.859   4.980  0.1364 -1.2370  0.1905
  780SOL    HW1 5333   0.707   7.952   4.988  2.9951  0.0869 -1.5216
  780SOL    HW2 5334   0.801   7.839   5.058  1.0813 -0.8795 -0.4294
  781SOL     OW 5335   5.443   3.138   1.397 -0.2202  0.2264  0.2447
  781SOL    HW1 5336   5.473   3.119   1.490  2.5714 -0.6072 -0.7041
  781SOL    HW2 5337   5.374   3.072   1.369 -0.4760 -0.0213  1.4445
  782SOL     OW 5338   3.794   1.679   7.060 -0.4094  0.4936 -0.4715
  782SOL    HW1 5339   3.840   1.681   6.971 -0.7769 -0.1990 -0.6839
  782SOL    HW2 5340   3.774   1.773   7.089  0.8545  0.7863 -0.5061
  783SOL     OW 5341   4.978   3.728   6.135  0.3347 -0.4456 -0.1425
  783SOL    HW1 5342   5.007   3.632   6.131  0.8995 -0.2426 -3.1811
  783SOL    HW2 5343   5.005   3.775   6.051 -1.3612  1.9935  0.5569
  784SOL     OW 5344   3.054   1.341   4.621 -0.4550 -0.0019  0.1452
  784SOL    HW1 5345   3.106   1.410   4.670  0.6199 -0.1352 -0.7612
  784SOL    HW2 5346   2.991   1.385   4.557 -1.5561  0.1604  1.2968
  785SOL     OW 5347   6.345   5.915   7.849 -0.5234  0.1561 -0.0251
  785SOL    HW1 5348   6.317   5.925   7.754  1.9537  1.4140 -0.6860
  785SOL    HW2 5349   6.405   5.991   7.875 -0.0096 -0.8932  2.1351
  786SOL     OW 5350   7.994   2.496   7.150 -0.4285  0.6521  0.6168
  786SOL    HW1 5351   8.078   2.511   7.098  0.7614 -1.8959  1.6472
  786SOL    HW2 5352   7.943   2.421   7.110 -0.1053 -0.5406  2.3451
  787SOL     OW 5353   0.546   3.096   6.607  0.1045 -0.5735 -0.0197
  787SOL    HW1 5354   0.481   3.091   6.682 -0.2470  0.0781 -0.2703
  787SOL    HW2 5355   0.568   3.192   6.589  0.2055 -0.7249 -0.7280
  788SOL     OW 5356   1.192   0.032   3.323  0.5904 -0.3972 -0.3712
  788SOL    HW1 5357   1.235   0.119   3.297  1.3560 -0.3677  0.9180
  788SOL    HW2 5358   1.233  -0.001   3.408 -0.6931 -1.2937 -0.0771
  789SOL     OW 5359   3.457   0.304   7.466 -0.0638 -0.6757 -0.4945
  789SOL    HW1 5360   3.498   0.391   7.492 -0.1679 -0.2016 -1.8207
  789SOL    HW2 5361   3.403   0.316   7.383 -1.8471 -1.5704  0.4916
  790SOL     OW 5362   1.859   3.050   6.711  0.5847  0.2545 -0.0026
  790SOL    HW1 5363   1.851   3.120   6.783  0.9712  0.5934 -0.2862
  790SOL    HW2 5364   1.776   2.994   6.711 -0.5661  1.8691 -0.9802
  791SOL     OW 5365   0.297   7.195   2.211 -0.5473  0.8016 -0.1465
  791SOL    HW1 5366   0.297   7.225   2.116 -0.4936  1.4434  0.0534
  791SOL    HW2 5367   0.203   7.191   2.244 -0.8323 -2.0558 -1.0245
  792SOL     OW 5368   6.981   3.021   1.816  0.1872  0.0200 -0.3682
  792SOL    HW1 5369   7.052   2.964   1.774 -0.9560 -1.0453 -0.9139
  792SOL    HW2 5370   7.021   3.109   1.843  1.7943 -0.7005 -0.2889
  793SOL     OW 5371   3.624   6.983   2.958  0.0561 -1.0028 -0.2138
  793SOL    HW1 5372   3.643   6.922   2.881  1.0975 -0.7598 -0.1522
  793SOL    HW2 5373   3.644   6.936   3.044  0.9893 -0.5427 -0.1700
  794SOL     OW 5374   0.353   3.830   6.176  0.4182  0.3428 -0.3950
  794SOL    HW1 5375   0.325   3.820   6.272 -1.1243  0.8101 -0.7596
  794SOL    HW2 5376   0.319   3.752   6.124  1.8157 -0.2400 -0.4699
  795SOL     OW 5377   1.996   4.894   3.710 -0.7085  0.2755  0.0263
  795SOL    HW1 5378   2.036   4.965   3.652  0.9928 -0.9298 -0.3474
  795SOL    HW2 5379   1.910   4.927   3.748 -0.8358  1.8802 -1.5137
  796SOL     OW 5380   1.017   2.478   6.074 -0.3378  0.4814 -0.5140
  796SOL    HW1 5381   0.977   2.477   6.165  1.8347 -0.1935  0.5021
  796SOL    HW2 5382   0.971   2.410   6.017  0.5811 -1.7206  1.2256
  797SOL     OW 5383   6.153   0.489   0.872 -0.4572 -0.0400 -0.1479
  797SOL    HW1 5384   6.242   0.523   0.901 -0.5909  0.1117  0.0823
  797SOL    HW2 5385   6.081   0.534   0.925 -0.7583  0.8931 -1.3007
  798SOL     OW 5386   6.774   5.415   3.691 -0.5525 -0.0152 -0.2915
  798SOL    HW1 5387   6.695   5.360   3.720 -0.6141  0.7936  1.2228
  798SOL    HW2 5388   6.757   5.452   3.600 -0.9919 -1.5596 -0.8609
  799SOL     OW 5389   0.329   0.289   3.806 -0.3309 -0.3318 -0.0926
  799SOL    HW1 5390   0.291   0.224   3.740  0.2960 -1.6303  0.7838
  799SOL    HW2 5391   0.261   0.310   3.875  0.8094 -3.8289  2.3445
  800SOL     OW 5392   7.194   1.768   2.063 -0.0201 -0.2432 -0.6558
  800SOL    HW1 5393   7.158   1.713   2.138  0.7719 -0.6017 -0.5278
  800SOL    HW2 5394   7.202   1.712   1.980 -0.6206  0.0758 -0.9383
  801SOL     OW 5395   4.413   5.880   7.905 -0.4538 -0.2620 -0.0210
  801SOL    HW1 5396   4.460   5.948   7.849  0.6236 -0.8926  0.1077
  801SOL    HW2 5397   4.317   5.874   7.876 -0.6996  1.6408  0.2783
  802SOL     OW 5398   4.189   1.227   4.908  0.0992  0.3800 -0.1167
  802SOL    HW1 5399   4.236   1.142   4.933  0.7550  0.7588 -0.0267
  802SOL    HW2 5400   4.166   1.227   4.811 -2.1186 -0.9458  0.3428
  803SOL     OW 5401   1.003   4.626   6.711 -0.3180 -0.4630  0.6517
  803SOL    HW1 5402   1.029   4.722   6.701 -0.9727  0.2507  4.2461
  803SOL    HW2 5403   0.928   4.605   6.649 -0.0985  1.3139 -0.2676
  804SOL     OW 5404   4.887   6.115   0.068  0.1409 -0.1857 -0.0312
  804SOL    HW1 5405   4.944   6.089   0.147  1.6396 -1.1921 -1.3752
  804SOL    HW2 5406   4.860   6.033   0.018  2.6131  0.5224 -2.7977
  805SOL     OW 5407   3.327   0.321   1.120  0.0691 -0.0276 -0.0137
  805SOL    HW1 5408   3.245   0.265   1.130  0.5850 -0.7332  0.3734
  805SOL    HW2 5409   3.360   0.348   1.211  0.2475  0.2825 -0.1677
  806SOL     OW 5410   2.202   7.430   5.504 -0.0215  0.7955  0.3231
  806SOL    HW1 5411   2.253   7.502   5.457 -0.5879  2.7062  2.4293
  806SOL    HW2 5412   2.151   7.471   5.580  0.3505 -1.9923  2.2033
  807SOL     OW 5413   7.773   0.504   2.605  0.4334 -0.6804  0.5538
  807SOL    HW1 5414   7.772   0.433   2.535 -0.9937 -1.2559  1.1082
  807SOL    HW2 5415   7.726   0.470   2.687 -0.4182  0.9360  0.7718
  808SOL     OW 5416   4.562   6.727   1.541 -0.2377 -0.4356  0.4565
  808SOL    HW1 5417   4.651   6.687   1.517 -0.3212 -0.2438 -0.1829
  808SOL    HW2 5418   4.549   6.720   1.640  0.2760 -0.9033  0.5013
  809SOL     OW 5419   4.252   5.563   2.129 -0.3949 -0.3927  0.1532
  809SOL    HW1 5420   4.154   5.545   2.129 -0.4439 -0.2015  1.2883
  809SOL    HW2 5421   4.293   5.527   2.213  0.1559  1.2676  0.6490
  810SOL     OW 5422   5.824   7.727   0.669 -0.1196 -0.5632  0.5043
  810SOL    HW1 5423   5.761   7.803   0.660 -0.1844 -0.7705 -1.1427
  810SOL    HW2 5424   5.774   7.643   0.688 -0.0463 -0.2388  2.3459
  811SOL     OW 5425   6.042   3.445   0.977  0.1070 -0.0943 -0.1834
  811SOL    HW1 5426   6.107   3.481   1.044 -0.8571  0.1788  0.6297
  811SOL    HW2 5427   5.988   3.372   1.019 -1.3251  0.8782 -0.2644
  812SOL     OW 5428   5.069   6.000   4.652 -0.1517  0.0259  0.2454
  812SOL    HW1 5429   5.093   5.997   4.555 -2.0664 -0.3244 -0.2462
  812SOL    HW2 5430   4.985   6.052   4.664 -0.5046 -0.8139  1.5873
  813SOL     OW 5431   6.386   1.744   0.982 -0.1209 -0.3180 -0.1371
  813SOL    HW1 5432   6.397   1.764   0.884  1.4918  1.3915  0.3231
  813SOL    HW2 5433   6.335   1.659   0.994  0.0981 -0.8322 -2.4639
  814SOL     OW 5434   3.884   7.114   0.573  0.5873  0.4036 -0.3558
  814SOL    HW1 5435   3.830   7.144   0.495  1.2371 -0.0272 -0.9825
  814SOL    HW2 5436   3.908   7.018   0.562  0.2988  0.2027  0.6086
  815SOL     OW 5437   1.955   5.507   7.418  0.0788 -0.0508 -0.6153
  815SOL    HW1 5438   1.926   5.413   7.435 -0.8670 -0.5632 -4.1838
  815SOL    HW2 5439   1.875   5.564   7.396  0.8828  0.8834 -1.2200
  816SOL     OW 5440   3.693   7.789   2.270 -0.3851  0.2534  0.0249
  816SOL    HW1 5441   3.714   7.859   2.338 -0.1726 -0.9964  1.3038
  816SOL    HW2 5442   3.606   7.809   2.227 -0.5276  1.0801  0.6697
  817SOL     OW 5443   7.294   0.274   2.876  0.2050  0.1924 -0.2086
  817SOL    HW1 5444   7.203   0.236   2.889  0.8055 -1.2082  0.0541
  817SOL    HW2 5445   7.356   0.239   2.946  1.0527  0.7713 -0.6442
  818SOL     OW 5446   4.479   5.745   7.437 -0.1328 -0.1046 -0.2556
  818SOL    HW1 5447   4.530   5.822   7.397  0.0905 -0.2820 -0.3089
  818SOL    HW2 5448   4.405   5.781   7.494  1.0258  0.1765  1.1259
  819SOL     OW 5449   4.641   2.287   3.162  0.2503  0.1532  0.5330
  819SOL    HW1 5450   4.730   2.309   3.203 -0.3585  2.6301  0.7091
  819SOL    HW2 5451   4.579   2.255   3.233  0.5203  0.0514  0.7257
  820SOL     OW 5452   6.877   4.086   0.580 -0.3367  0.3445 -0.2775
  820SOL    HW1 5453   6.937   4.034   0.520  1.2600 -1.0765  2.3606
  820SOL    HW2 5454   6.781   4.064   0.559  0.2051 -1.0611 -1.4373
  821SOL     OW 5455   7.371   4.028   7.023 -0.2289 -0.1220  0.3657
  821SOL    HW1 5456   7.299   4.036   7.092 -1.7871  1.7109 -1.3709
  821SOL    HW2 5457   7.448   4.086   7.049 -0.7944  0.5420  0.5753
  822SOL     OW 5458   7.201   1.414   5.414 -0.3205 -0.0649  0.2024
  822SOL    HW1 5459   7.280   1.391   5.356 -0.0031 -1.6250  1.2052
  822SOL    HW2 5460   7.120   1.365   5.382 -0.2402 -0.6061  0.8040
  823SOL     OW 5461   0.109   7.356   6.143  0.1077 -0.0210  0.1810
  823SOL    HW1 5462   0.129   7.451   6.117  1.1437 -0.3890 -0.4107
  823SOL    HW2 5463   0.184   7.320   6.198 -1.7349  0.5240  3.3372
  824SOL     OW 5464   6.834   3.365   2.281 -0.1368 -0.0104 -0.2711
  824SOL    HW1 5465   6.853   3.452   2.325  1.5892 -0.7601  0.5655
  824SOL    HW2 5466   6.735   3.355   2.268 -0.3567  2.0589 -0.4364
  825SOL     OW 5467   2.088   7.673   2.207 -0.0934 -0.1400  0.1061
  825SOL    HW1 5468   2.126   7.613   2.136  0.3387  0.7431 -0.4168
  825SOL    HW2 5469   1.990   7.657   2.215 -0.0798 -0.5123 -0.4297
  826SOL     OW 5470   7.307   2.414   7.975 -0.3511 -0.0904  0.0823
  826SOL    HW1 5471   7.257   2.433   7.891 -0.2727  1.8722  0.4395
  826SOL    HW2 5472   7.264   2.461   8.052  0.1338 -1.0784  1.0029
  827SOL     OW 5473   5.260   1.399   7.637 -0.2400  0.1738  0.4570
  827SOL    HW1 5474   5.310   1.323   7.679  1.2610  1.2693  0.7294
  827SOL    HW2 5475   5.202   1.364   7.563 -0.2547 -1.3293  1.1510
  828SOL     OW 5476   2.715   6.199   2.010  0.0061 -0.3059 -0.3885
  828SOL    HW1 5477   2.665   6.261   2.071  0.3030  0.3701 -0.8248
  828SOL    HW2 5478   2.681   6.210   1.916 -0.8258 -1.7230 -0.2900
  829SOL     OW 5479   7.388   5.056   7.088  0.3611 -0.0530 -0.5222
  829SOL    HW1 5480   7.321   5.087   7.155  0.5901 -1.2077  0.2706
  829SOL    HW2 5481   7.480   5.063   7.127  0.7310  1.4676 -1.5799
  830SOL     OW 5482   2.368   4.682   6.927 -0.5485  0.2409 -0.2923
  830SOL    HW1 5483   2.358   4.770   6.972  1.1884  0.4509 -0.2617
  830SOL    HW2 5484   2.327   4.611   6.984 -1.0349  0.8823  0.1730
  831SOL     OW 5485   0.382   4.598   5.080 -0.3249 -0.3351 -0.3774
  831SOL    HW1 5486   0.426   4.622   5.166  2.2992 -0.3513 -1.6212
  831SOL    HW2 5487   0.367   4.499   5.077  0.4760 -0.4651 -0.3143
  832SOL     OW 5488   4.745   1.061   5.166 -0.0609  0.2657  0.1382
  832SOL    HW1 5489   4.759   0.991   5.236 -0.0228  0.1101 -0.0268
  832SOL    HW2 5490   4.805   1.044   5.088 -1.2170 -0.4576 -0.6089
  833SOL     OW 5491   0.864   7.884   1.881  0.1033  0.0022 -0.1445
  833SOL    HW1 5492   0.899   7.904   1.789  0.6424 -0.5065 -0.0539
  833SOL    HW2 5493   0.867   7.967   1.937  0.5144  0.1257 -0.3492
  834SOL     OW 5494   0.126   4.080   1.777 -0.0108  0.4335 -0.2227
  834SOL    HW1 5495   0.121   4.020   1.857 -1.4459  0.6766 -0.1064
  834SOL    HW2 5496   0.204   4.142   1.786 -0.0998  0.3925  0.9441
  835SOL     OW 5497   6.819   3.274   1.515  0.5729  0.3811 -0.5869
  835SOL    HW1 5498   6.868   3.189   1.497 -1.3908 -0.4222 -2.6416
  835SOL    HW2 5499   6.722   3.255   1.528  0.3529  2.1593  0.8449
  836SOL     OW 5500   7.047   3.504   1.182 -0.1321  0.1621 -0.4201
  836SOL    HW1 5501   7.073   3.595   1.150 -2.6722  0.9120 -0.5545
  836SOL    HW2 5502   6.951   3.504   1.207  0.1925 -2.1181  1.0893
  837SOL     OW 5503   4.976   6.819   2.223  0.1160 -0.0024  0.0394
  837SOL    HW1 5504   5.004   6.871   2.142  1.0666  0.0363  0.3822
  837SOL    HW2 5505   4.879   6.833   2.239 -0.2816 -0.6798 -1.5762
  838SOL     OW 5506   2.334   4.581   0.934  0.3998  0.3617  0.5951
  838SOL    HW1 5507   2.381   4.593   1.021 -1.8060  0.2394  1.8793
  838SOL    HW2 5508   2.239   4.613   0.942 -0.3398 -1.1232 -1.2696
  839SOL     OW 5509   7.559   5.774   4.343  0.3330  0.1058  0.7040
  839SOL    HW1 5510   7.629   5.744   4.407  0.1675 -2.2947 -0.1433
  839SOL    HW2 5511   7.587   5.752   4.250 -0.8493  0.5649  0.2199
  840SOL     OW 5512   3.769   6.399   6.827  0.2860 -0.0879 -0.5832
  840SOL    HW1 5513   3.777   6.395   6.926  1.3891 -0.1249 -0.6584
  840SOL    HW2 5514   3.679   6.364   6.799  0.4050 -1.1745  0.3177
  841SOL     OW 5515   6.199   0.859   8.005 -0.2240  0.1717 -0.0771
  841SOL    HW1 5516   6.120   0.921   8.010 -0.5420 -0.2930  0.7772
  841SOL    HW2 5517   6.216   0.836   7.909 -0.9522  0.5138 -0.2979
  842SOL     OW 5518   5.072   7.562   0.108  0.1426 -0.6346 -0.1301
  842SOL    HW1 5519   5.038   7.511   0.029 -1.0182  1.0482 -0.7743
  842SOL    HW2 5520   5.151   7.617   0.080 -0.9316  0.7992 -0.4459
  843SOL     OW 5521   0.865   7.479   5.047  0.7705 -0.2815 -0.1818
  843SOL    HW1 5522   0.905   7.546   5.109  0.7783  0.4228 -0.9236
  843SOL    HW2 5523   0.933   7.409   5.025  1.7890  1.1127 -1.7402
  844SOL     OW 5524   2.339   5.332   2.298  0.5074  0.2396 -0.4256
  844SOL    HW1 5525   2.435   5.355   2.314  0.1996  0.8898  0.5863
  844SOL    HW2 5526   2.280   5.402   2.339 -0.4023 -0.4121 -0.5849
  845SOL     OW 5527   3.103   7.019   0.594  0.2572  0.1541 -0.2537
  845SOL    HW1 5528   3.120   6.984   0.502  1.2715 -4.5728  1.4822
  845SOL    HW2 5529   3.188   7.057   0.630 -0.1848  2.1892 -1.1906
  846SOL     OW 5530   4.616   2.043   4.043  0.1951  0.5314 -0.0427
  846SOL    HW1 5531   4.549   1.970   4.059 -1.7469  2.2101 -0.1698
  846SOL    HW2 5532   4.687   2.038   4.112  1.1206 -2.5315 -1.0618
  847SOL     OW 5533   6.857   0.954   2.769 -0.2658 -0.0364 -0.0198
  847SOL    HW1 5534   6.870   0.997   2.858  0.7579 -0.6045  0.1232
  847SOL    HW2 5535   6.944   0.919   2.735 -0.7732 -0.5164 -0.8931
  848SOL     OW 5536   5.081   2.691   7.086  0.0621 -0.6982  0.2828
  848SOL    HW1 5537   5.092   2.649   7.176 -1.0266 -1.1252  0.2191
  848SOL    HW2 5538   4.994   2.665   7.046  0.5767 -0.6141 -0.9635
  849SOL     OW 5539   6.725   1.061   6.368  0.0003 -0.3665  0.0626
  849SOL    HW1 5540   6.759   1.064   6.274  1.3943 -0.6816  0.5443
  849SOL    HW2 5541   6.625   1.064   6.367  0.0128  0.8548 -1.3708
  850SOL     OW 5542   0.645   2.183   3.070 -0.2001  0.2264  0.5519
  850SOL    HW1 5543   0.641   2.130   3.155  1.9415 -0.7757  0.0831
  850SOL    HW2 5544   0.624   2.124   2.992 -1.3171  0.9536  0.2640
  851SOL     OW 5545   7.192   4.341   6.142 -0.1255  0.2682 -0.7456
  851SOL    HW1 5546   7.094   4.337   6.163 -0.6720 -0.1620 -3.0784
  851SOL    HW2 5547   7.204   4.365   6.045  2.0614 -0.3765 -0.6787
  852SOL     OW 5548   7.486   3.513   6.067  0.3782  0.4058  0.0468
  852SOL    HW1 5549   7.536   3.487   5.984  0.9894  1.4949  0.0608
  852SOL    HW2 5550   7.451   3.606   6.058 -1.1481 -0.1218  0.2884
  853SOL     OW 5551   6.832   0.541   5.189 -0.1567  0.5637  0.2910
  853SOL    HW1 5552   6.735   0.566   5.187 -0.6452 -1.2632 -0.8530
  853SOL    HW2 5553   6.882   0.600   5.126 -0.7874  0.5596 -0.2332
  854SOL     OW 5554   4.340   5.926   6.436 -0.1922  0.1156  0.5341
  854SOL    HW1 5555   4.437   5.935   6.458 -0.5005  0.7809  1.6866
  854SOL    HW2 5556   4.327   5.941   6.338  0.5151  3.1400  0.8073
  855SOL     OW 5557   2.537   7.061   7.437 -0.5872 -0.7640  0.6399
  855SOL    HW1 5558   2.514   7.020   7.526 -2.0269 -0.8429  0.2533
  855SOL    HW2 5559   2.550   6.989   7.369 -1.5495 -0.6452  0.3203
  856SOL     OW 5560   5.769   5.722   5.055  0.1640  0.0144  0.5930
  856SOL    HW1 5561   5.766   5.714   5.154  1.0623  2.2937  0.8673
  856SOL    HW2 5562   5.715   5.801   5.026  1.1479  0.2932 -0.5837
  857SOL     OW 5563   5.308   4.601   4.897  0.1780  0.0247  0.0576
  857SOL    HW1 5564   5.328   4.519   4.951  0.6024  0.3962  0.4734
  857SOL    HW2 5565   5.249   4.576   4.820  0.8236 -0.7869 -0.1919
  858SOL     OW 5566   7.951   2.758   3.863 -0.2101 -0.1905  0.3794
  858SOL    HW1 5567   7.983   2.677   3.813  0.4556  0.6557 -0.6023
  858SOL    HW2 5568   7.994   2.759   3.953 -0.2088 -0.9247  0.3951
  859SOL     OW 5569   6.863   7.064   6.006 -0.0965 -0.9587 -0.0131
  859SOL    HW1 5570   6.953   7.073   6.048 -0.4018  1.0410  0.2980
  859SOL    HW2 5571   6.793   7.057   6.077 -0.3910 -0.0338 -0.2005
  860SOL     OW 5572   7.684   0.327   4.322 -0.7341  0.3992 -0.3894
  860SOL    HW1 5573   7.589   0.322   4.352 -1.2940  3.2095 -1.3430
  860SOL    HW2 5574   7.740   0.369   4.394 -0.9088  1.6871 -0.9665
  861SOL     OW 5575   1.946   6.458   0.539 -1.0713  0.1029  0.3125
  861SOL    HW1 5576   1.849   6.459   0.564 -0.6715 -0.0784  1.9831
  861SOL    HW2 5577   2.002   6.451   0.622  0.3716 -0.0573 -0.6363
  862SOL     OW 5578   1.329   6.174   0.954 -0.7602 -0.1851 -0.7035
  862SOL    HW1 5579   1.369   6.251   1.005 -3.5511  0.1387  1.1765
  862SOL    HW2 5580   1.381   6.091   0.974  0.5090  0.6539 -0.3879
  863SOL     OW 5581   5.429   5.714   4.009 -0.2924 -0.6111 -0.3678
  863SOL    HW1 5582   5.454   5.677   4.098 -1.5711 -0.7595 -0.0419
  863SOL    HW2 5583   5.476   5.801   3.995  0.5484 -0.9787  0.0901
  864SOL     OW 5584   4.341   1.751   1.257  0.4164  0.0542 -0.0716
  864SOL    HW1 5585   4.381   1.745   1.348  2.5210 -1.2111 -0.9941
  864SOL    HW2 5586   4.350   1.845   1.223 -2.3830  1.1225  1.7598
  865SOL     OW 5587   6.788   7.680   4.826  0.4098  0.5816  0.1632
  865SOL    HW1 5588   6.861   7.621   4.859  0.9690  1.2427  0.1227
  865SOL    HW2 5589   6.794   7.688   4.727 -1.4024 -1.5820 -0.1933
  866SOL     OW 5590   3.742   7.928   4.089 -0.2678  0.0633 -0.1240
  866SOL    HW1 5591   3.773   7.834   4.072  0.5518  0.1435  0.8364
  866SOL    HW2 5592   3.803   7.992   4.043  2.0246  0.2854  2.9833
  867SOL     OW 5593   3.240   5.836   7.204  0.5859  0.7024 -0.6088
  867SOL    HW1 5594   3.192   5.752   7.178  1.2256  0.2674 -0.4170
  867SOL    HW2 5595   3.182   5.891   7.264  0.3292  0.1873 -0.3775
  868SOL     OW 5596   7.170   0.457   0.023  1.0808 -0.1457  0.1774
  868SOL    HW1 5597   7.072   0.472   0.033  1.0227  0.3757 -1.0117
  868SOL    HW2 5598   7.220   0.520   0.083  0.7143  0.8265 -0.5100
  869SOL     OW 5599   5.459   3.574   1.573  0.1934  0.1983 -0.4193
  869SOL    HW1 5600   5.433   3.494   1.518 -0.2704 -0.7712  1.1331
  869SOL    HW2 5601   5.509   3.639   1.516 -1.1156 -0.2902 -2.2262
  870SOL     OW 5602   7.333   0.158   5.787 -0.0040  0.2747 -0.0087
  870SOL    HW1 5603   7.395   0.117   5.854 -1.0667 -1.5217 -0.0510
  870SOL    HW2 5604   7.320   0.255   5.808  1.8510  0.4126  0.6925
  871SOL     OW 5605   2.626   1.320   2.729  0.4706  0.2610  0.0089
  871SOL    HW1 5606   2.570   1.313   2.811 -0.5082  1.2407 -0.5504
  871SOL    HW2 5607   2.610   1.408   2.685 -0.8618 -1.1609 -2.5558
  872SOL     OW 5608   4.952   0.616   7.425 -0.3291 -0.0467  0.6005
  872SOL    HW1 5609   4.905   0.590   7.340 -0.0603  3.4871 -0.7873
  872SOL    HW2 5610   4.894   0.594   7.503 -1.6737 -1.1714 -0.6437
  873SOL     OW 5611   1.397   8.040   3.119  0.2955 -0.3462 -0.8147
  873SOL    HW1 5612   1.452   8.123   3.131  0.9750 -0.6881 -1.5345
  873SOL    HW2 5613   1.337   8.028   3.199 -0.2306  1.1430 -0.9582
  874SOL     OW 5614   3.886   6.317   7.677 -0.3641  0.0714 -0.5604
  874SOL    HW1 5615   3.809   6.321   7.614 -1.1184  0.2065  0.3380
  874SOL    HW2 5616   3.869   6.245   7.745 -0.8846  1.6680  1.0962
  875SOL     OW 5617   5.013   0.419   3.551 -0.2308  0.0225  0.4523
  875SOL    HW1 5618   5.036   0.513   3.528 -1.4253  0.4577  0.9669
  875SOL    HW2 5619   5.097   0.368   3.571  0.7726  0.0366 -3.0711
  876SOL     OW 5620   7.208   3.067   5.225  0.0744 -0.1878  0.2862
  876SOL    HW1 5621   7.189   3.161   5.200 -1.0321 -0.7297 -0.9927
  876SOL    HW2 5622   7.200   3.008   5.145 -1.6317 -1.7098  1.4792
  877SOL     OW 5623   5.901   6.441   1.632 -0.2244  0.0335 -0.0239
  877SOL    HW1 5624   5.955   6.357   1.624 -0.9406 -0.5041  0.6141
  877SOL    HW2 5625   5.876   6.473   1.541  1.1530  0.2967 -0.3351
  878SOL     OW 5626   2.388   1.580   5.196 -0.1264 -0.5819  0.6700
  878SOL    HW1 5627   2.326   1.538   5.262  0.3633 -0.4038  1.2519
  878SOL    HW2 5628   2.357   1.559   5.104 -1.0453 -0.5078  0.9470
  879SOL     OW 5629   4.966   0.741   6.432 -0.1005  0.1397  0.2312
  879SOL    HW1 5630   5.010   0.828   6.411 -0.3269 -0.1424 -1.5980
  879SOL    HW2 5631   5.009   0.668   6.378 -1.6404 -0.4261 -0.2819
  880SOL     OW 5632   5.956   6.944   1.277 -0.0470  0.0920 -0.0891
  880SOL    HW1 5633   5.984   6.960   1.183 -2.1050  0.0802 -0.7561
  880SOL    HW2 5634   6.011   6.870   1.317 -0.2081 -1.0062 -1.8178
  881SOL     OW 5635   0.807   6.552   1.884 -0.1960  0.3312 -0.1108
  881SOL    HW1 5636   0.845   6.644   1.891 -1.5143  0.8729  0.1439
  881SOL    HW2 5637   0.824   6.516   1.792  1.1880  0.4217  0.0880
  882SOL     OW 5638   6.123   5.877   3.810  0.2770 -0.0553  0.2241
  882SOL    HW1 5639   6.171   5.851   3.894 -0.3110 -0.7503  0.3545
  882SOL    HW2 5640   6.132   5.975   3.796  2.0757 -0.2088  0.0279
  883SOL     OW 5641   7.041   4.186   5.328 -0.1743 -0.1893  0.2364
  883SOL    HW1 5642   6.977   4.226   5.262 -0.5315 -1.3337 -0.1323
  883SOL    HW2 5643   7.045   4.087   5.315  0.5868 -0.3048  1.2166
  884SOL     OW 5644   1.414   6.423   3.152 -0.9963  0.0956  0.7642
  884SOL    HW1 5645   1.347   6.349   3.148 -2.5466  1.4464  0.6070
  884SOL    HW2 5646   1.413   6.474   3.065  0.4482 -0.0088  0.6567
  885SOL     OW 5647   4.119   3.527   7.739  0.0099  0.3854 -0.0942
  885SOL    HW1 5648   4.219   3.532   7.750  0.0400 -0.2915 -0.0198
  885SOL    HW2 5649   4.076   3.596   7.797  0.4437  0.7780 -0.2368
  886SOL     OW 5650   7.687   4.115   5.858 -0.1582 -0.6507 -0.5336
  886SOL    HW1 5651   7.721   4.058   5.933  1.9411  2.7204  1.3755
  886SOL    HW2 5652   7.614   4.174   5.893  2.0657  2.2621 -0.3773
  887SOL     OW 5653   3.664   0.547   5.512  0.1967 -0.1902 -0.0382
  887SOL    HW1 5654   3.604   0.467   5.518  0.4586 -0.3463  0.6715
  887SOL    HW2 5655   3.630   0.617   5.575 -0.5919  0.6519 -1.3492
  888SOL     OW 5656   0.876   5.039   3.175  0.2229 -0.0602 -0.4088
  888SOL    HW1 5657   0.934   5.119   3.188  1.3329 -0.5009 -2.2905
  888SOL    HW2 5658   0.825   5.021   3.259  1.5222  1.3550  0.7469
  889SOL     OW 5659   1.247   6.251   0.505  0.7118  0.3560  0.5596
  889SOL    HW1 5660   1.332   6.296   0.478  0.7244 -0.6191 -1.1743
  889SOL    HW2 5661   1.204   6.210   0.425 -1.4265  0.8291  1.3965
  890SOL     OW 5662   1.430   3.692   6.789  0.2998 -0.1884 -0.2281
  890SOL    HW1 5663   1.409   3.789   6.793  3.4086  0.5525  0.4676
  890SOL    HW2 5664   1.412   3.658   6.696 -2.1666  0.6216 -0.1146
  891SOL     OW 5665   2.857   4.025   1.624 -0.2345  0.2808  0.0184
  891SOL    HW1 5666   2.805   4.089   1.680 -0.8939 -0.8805  0.7961
  891SOL    HW2 5667   2.936   3.992   1.676 -0.2855 -0.0525 -0.1143
  892SOL     OW 5668   0.482   2.950   0.951  0.1818  0.5542 -0.2361
  892SOL    HW1 5669   0.474   2.855   0.982  0.3873  0.8253  0.6724
  892SOL    HW2 5670   0.421   2.965   0.873 -0.8243  0.0285  0.4340
  893SOL     OW 5671   0.856   0.458   0.870  0.0825  0.3215  0.0302
  893SOL    HW1 5672   0.763   0.462   0.906 -0.4039 -2.3428 -0.7374
  893SOL    HW2 5673   0.906   0.540   0.898 -1.8749  0.9116  2.0982
  894SOL     OW 5674   1.050   1.688   7.552  0.0878  0.3748 -0.5006
  894SOL    HW1 5675   1.135   1.735   7.533  0.5683 -0.6844 -1.0507
  894SOL    HW2 5676   0.995   1.742   7.616  2.1700  0.0187  1.7425
  895SOL     OW 5677   6.660   7.738   5.841 -0.1540 -0.3599  0.5891
  895SOL    HW1 5678   6.700   7.751   5.931  0.5719  1.3911  0.0459
  895SOL    HW2 5679   6.662   7.824   5.790 -1.0068 -1.1862 -0.9229
  896SOL     OW 5680   5.446   2.915   7.171 -0.0896 -0.1599 -0.5291
  896SOL    HW1 5681   5.413   2.821   7.178  1.8386 -0.7922  1.6059
  896SOL    HW2 5682   5.536   2.915   7.125 -0.7752  0.8900 -1.9552
  897SOL     OW 5683   1.101   6.703   5.743  0.0451  0.0858  0.2143
  897SOL    HW1 5684   1.200   6.714   5.741  0.1490 -0.8522 -0.7131
  897SOL    HW2 5685   1.076   6.645   5.820  0.3636 -0.8191 -0.3442
  898SOL     OW 5686   4.172   7.072   1.389  0.6678  0.1196 -0.2545
  898SOL    HW1 5687   4.151   7.166   1.417  1.1067  0.2515 -0.3669
  898SOL    HW2 5688   4.097   7.012   1.417  1.1354  0.2199  1.2768
  899SOL     OW 5689   7.926   7.782   7.681  0.3682  0.2313  0.4565
  899SOL    HW1 5690   7.938   7.879   7.701 -2.9072  1.3075 -1.9848
  899SOL    HW2 5691   7.842   7.749   7.723 -0.4738 -0.5184 -1.6813
  900SOL     OW 5692   1.171   3.025   3.020  0.1223  0.1495  0.3612
  900SOL    HW1 5693   1.201   2.930   3.022  0.0319  0.0787 -0.9037
  900SOL    HW2 5694   1.108   3.043   3.095 -0.4823 -0.9994  0.1368
  901SOL     OW 5695   0.480   3.312   2.785  0.5487 -0.3359  0.0715
  901SOL    HW1 5696   0.562   3.340   2.835  0.2509 -0.3451  0.5810
  901SOL    HW2 5697   0.421   3.392   2.770  0.6481 -0.3292 -0.2906
  902SOL     OW 5698   0.226   0.448   5.503  0.6345 -0.7381 -0.4693
  902SOL    HW1 5699   0.152   0.428   5.438 -0.2022  0.1039  0.1997
  902SOL    HW2 5700   0.193   0.510   5.574  2.3954  0.9111 -0.9919
  903SOL     OW 5701   6.330   0.517   6.431  0.0849 -0.6424 -0.4510
  903SOL    HW1 5702   6.283   0.475   6.509 -1.5211  1.8263  0.0006
  903SOL    HW2 5703   6.265   0.528   6.356  0.8633 -0.3222 -1.0819
  904SOL     OW 5704   5.422   7.068   3.313  0.4077 -0.1580 -0.0933
  904SOL    HW1 5705   5.417   7.018   3.400  0.6861 -1.8633 -1.0153
  904SOL    HW2 5706   5.485   7.145   3.322  1.9422 -1.4449  0.6945
  905SOL     OW 5707   1.303   7.131   0.067  0.0743  0.2221  0.3773
  905SOL    HW1 5708   1.286   7.206   0.131 -0.0960  0.4611  0.0590
  905SOL    HW2 5709   1.270   7.045   0.107  3.1847 -0.2703  2.1379
  906SOL     OW 5710   4.432   6.785   7.835 -0.1528  0.8308 -0.2726
  906SOL    HW1 5711   4.377   6.866   7.815 -0.6471  0.3457 -0.9425
  906SOL    HW2 5712   4.449   6.735   7.751  0.9599  0.7343 -0.0026
  907SOL     OW 5713   0.213   7.942   6.560 -0.0151  0.5102 -0.1370
  907SOL    HW1 5714   0.140   7.876   6.577 -0.4169  1.2764  1.2282
  907SOL    HW2 5715   0.282   7.900   6.500 -1.5121 -0.2416 -1.4028
  908SOL     OW 5716   1.957   7.439   4.195 -0.1010  0.4947  0.2889
  908SOL    HW1 5717   1.928   7.385   4.115  2.9165 -1.0104  0.0710
  908SOL    HW2 5718   1.940   7.536   4.177 -1.9942  0.0001 -0.9942
  909SOL     OW 5719   6.672   2.037   3.091 -0.1720  0.1012 -0.3674
  909SOL    HW1 5720   6.757   2.071   3.050  1.5801 -3.5772 -0.2215
  909SOL    HW2 5721   6.645   1.952   3.046 -2.8770  0.2836  0.7406
  910SOL     OW 5722   7.667   0.862   1.132 -0.4244  0.5515  0.9111
  910SOL    HW1 5723   7.720   0.933   1.179  0.1436  0.5566  0.2810
  910SOL    HW2 5724   7.570   0.874   1.153 -0.3705  1.6767  0.6219
  911SOL     OW 5725   7.273   0.096   0.860  0.0557  0.4026 -0.8056
  911SOL    HW1 5726   7.296   0.193   0.857 -1.2598  0.7943  0.4796
  911SOL    HW2 5727   7.175   0.086   0.878  0.3308 -1.1546 -0.0078
  912SOL     OW 5728   1.513   5.156   7.732  0.1034  0.5807  0.2885
  912SOL    HW1 5729   1.578   5.232   7.727  0.9613  0.0586  2.3163
  912SOL    HW2 5730   1.422   5.188   7.709  0.9138  1.5096 -1.8951
  913SOL     OW 5731   1.069   3.530   0.870  0.0116 -0.0349 -0.2862
  913SOL    HW1 5732   1.093   3.470   0.947  0.1998 -3.0860 -2.5258
  913SOL    HW2 5733   1.130   3.609   0.870  1.5180 -1.0988  1.4236
  914SOL     OW 5734   7.701   5.492   7.443 -0.0461  0.0195  0.2305
  914SOL    HW1 5735   7.669   5.587   7.441  0.6096  0.2482 -2.0569
  914SOL    HW2 5736   7.751   5.475   7.529  0.3484  1.9219  0.4141
  915SOL     OW 5737   4.169   0.691   0.561  0.1137  0.5637  0.2400
  915SOL    HW1 5738   4.199   0.782   0.533  0.3419  0.2411 -0.5833
  915SOL    HW2 5739   4.137   0.640   0.481  3.2452 -1.3395  0.0067
  916SOL     OW 5740   1.725   0.127   4.334 -0.3499  0.5882 -0.3576
  916SOL    HW1 5741   1.757   0.174   4.415 -0.4496  1.6389 -0.9159
  916SOL    HW2 5742   1.791   0.137   4.260 -0.7087  0.4724 -0.7021
  917SOL     OW 5743   4.396   7.403   0.190  0.2918  0.3485  0.5336
  917SOL    HW1 5744   4.327   7.431   0.257  0.8085  0.3857  1.0460
  917SOL    HW2 5745   4.463   7.344   0.233 -1.7581 -3.3624 -0.9015
  918SOL     OW 5746   6.184   3.679   0.082 -0.0742  0.7796 -0.4049
  918SOL    HW1 5747   6.214   3.585   0.071  0.9508  0.9283  0.9138
  918SOL    HW2 5748   6.241   3.738   0.024  0.4415  0.7609  0.0684
  919SOL     OW 5749   2.708   7.686   6.041 -0.4721  0.2332  0.2216
  919SOL    HW1 5750   2.677   7.612   6.101  0.6577 -0.7718 -0.3738
  919SOL    HW2 5751   2.778   7.740   6.088  0.2103 -0.3809 -0.0736
  920SOL     OW 5752   1.249   5.641   7.484  0.6099 -0.0050 -0.8534
  920SOL    HW1 5753   1.318   5.710   7.508  0.7322  0.3612 -2.1478
  920SOL    HW2 5754   1.171   5.649   7.545  1.1524  0.4700 -0.2093
  921SOL     OW 5755   0.386   6.150   1.298  0.1552 -0.1623 -0.6441
  921SOL    HW1 5756   0.393   6.088   1.376  1.3108  0.7722  0.0361
  921SOL    HW2 5757   0.364   6.242   1.331 -0.2407  0.0612 -1.5123
  922SOL     OW 5758   5.590   0.297   6.393  0.5044 -0.0348 -0.1891
  922SOL    HW1 5759   5.584   0.197   6.393  1.1444 -0.0828  0.2897
  922SOL    HW2 5760   5.507   0.335   6.433  0.1312 -0.3578 -0.6332
  923SOL     OW 5761   5.910   6.653   7.107 -0.0640 -0.4068 -0.0028
  923SOL    HW1 5762   5.977   6.689   7.172 -0.7714 -1.1163  1.1708
  923SOL    HW2 5763   5.958   6.603   7.035  0.7158 -0.1210  0.2984
  924SOL     OW 5764   1.399   4.845   4.816 -0.0904  0.1109  0.3158
  924SOL    HW1 5765   1.318   4.904   4.812 -0.1806 -0.0669 -0.8193
  924SOL    HW2 5766   1.466   4.885   4.879 -0.2339  1.3366 -0.2715
  925SOL     OW 5767   3.801   2.078   7.744  0.3719 -0.6182 -0.6180
  925SOL    HW1 5768   3.896   2.104   7.757 -0.0178  0.4105  0.2820
  925SOL    HW2 5769   3.760   2.054   7.832 -0.4064 -0.3346 -0.8925
  926SOL     OW 5770   6.737   6.856   5.490  0.1112 -0.5651 -0.7379
  926SOL    HW1 5771   6.836   6.843   5.495  0.1184 -0.0278  1.5791
  926SOL    HW2 5772   6.690   6.780   5.535 -0.4187  0.2133  0.0674
  927SOL     OW 5773   0.705   7.939   3.560 -0.3553 -0.3853 -0.3776
  927SOL    HW1 5774   0.716   7.984   3.472 -1.0666 -0.2059 -0.3797
  927SOL    HW2 5775   0.722   7.841   3.550 -0.6008 -0.3903 -0.7451
  928SOL     OW 5776   2.027   5.699   6.374  0.0210  0.7203  0.5663
  928SOL    HW1 5777   2.022   5.600   6.358  1.4396  0.4350  1.7145
  928SOL    HW2 5778   2.047   5.745   6.287 -0.6393  0.0236  0.0197
  929SOL     OW 5779   6.509   1.809   0.735 -0.7135 -0.1025 -0.3199
  929SOL    HW1 5780   6.428   1.868   0.737 -0.2206  0.5790 -0.3472
  929SOL    HW2 5781   6.591   1.865   0.734 -0.2015 -0.7895  0.9666
  930SOL     OW 5782   2.295   7.658   0.387  0.7435 -0.4658  0.3425
  930SOL    HW1 5783   2.204   7.695   0.371  1.6048  1.5408 -0.2401
  930SOL    HW2 5784   2.301   7.565   0.349 -1.1205 -0.7539  0.6893
  931SOL     OW 5785   4.222   0.507   2.065  0.9101  0.1614  0.5115
  931SOL    HW1 5786   4.230   0.587   2.006 -0.8496 -0.5726 -0.8127
  931SOL    HW2 5787   4.134   0.463   2.050  1.0627 -0.9748  2.5770
  932SOL     OW 5788   2.602   1.854   7.404  0.0104 -0.0315 -0.2007
  932SOL    HW1 5789   2.595   1.794   7.325 -1.6839  0.9325 -0.8197
  932SOL    HW2 5790   2.569   1.806   7.485 -1.6071  0.1210 -0.7429
  933SOL     OW 5791   6.948   4.590   0.071  0.1565 -0.1647  0.0187
  933SOL    HW1 5792   6.867   4.590   0.013  0.3014  1.1277 -0.2009
  933SOL    HW2 5793   6.944   4.666   0.136  0.6242 -0.8034  0.8216
  934SOL     OW 5794   6.432   5.248   3.330  0.4391  0.5047 -0.7506
  934SOL    HW1 5795   6.467   5.210   3.416 -0.2576 -0.2188 -0.7708
  934SOL    HW2 5796   6.498   5.312   3.293  0.6964  0.9241  0.3895
[truncated: 3,066,668 more chars]
