# Supplementary material for: Control over the fibrillization yield by varying the oligomeric nucleation propensities of self-assembling peptides
Source: Commun Chem. 2020 Nov 11;3:164. doi: 10.1038/s42004-020-00417-7 (PMC9814929; doi:10.1038/s42004-020-00417-7)
Supplement: Supplementary file 3 — Supplementary Data 1 [file 42004_2020_417_MOESM3_ESM.zip › MD_trajectory/Oligomer structure equilibriation/SLP3/Final_trajectory.gro]

Generated by trjconv : Protein in water t= 100000.00000
49522
    1ACE     CA    1   3.828   8.851   0.716
    1ACE      C    2   3.948   8.878   0.808
    1ACE      O    3   4.060   8.903   0.764
    2VAL      N    4   3.917   8.917   0.942
    2VAL      H    5   3.830   8.963   0.959
    2VAL     CA    6   4.021   8.911   1.046
    2VAL     CB    7   4.075   9.051   1.076
    2VAL    CG1    8   4.176   9.086   0.966
    2VAL    CG2    9   3.963   9.155   1.086
    2VAL      C   10   3.969   8.842   1.172
    2VAL      O   11   3.902   8.890   1.263
    3VAL      N   12   3.993   8.711   1.168
    3VAL      H   13   4.052   8.670   1.099
    3VAL     CA   14   3.960   8.611   1.271
    3VAL     CB   15   3.855   8.507   1.234
    3VAL    CG1   16   3.707   8.547   1.222
    3VAL    CG2   17   3.899   8.421   1.116
    3VAL      C   18   4.080   8.552   1.345
    3VAL      O   19   4.116   8.438   1.317
    4VAL      N   20   4.138   8.629   1.438
    4VAL      H   21   4.093   8.702   1.489
    4VAL     CA   22   4.274   8.607   1.488
    4VAL     CB   23   4.355   8.737   1.493
    4VAL    CG1   24   4.497   8.700   1.537
    4VAL    CG2   25   4.358   8.793   1.350
    4VAL      C   26   4.266   8.537   1.624
    4VAL      O   27   4.222   8.603   1.718
    5THR      N   28   4.288   8.406   1.619
    5THR      H   29   4.323   8.369   1.534
    5THR     CA   30   4.281   8.320   1.738
    5THR     CB   31   4.293   8.172   1.701
    5THR    OG1   32   4.424   8.142   1.652
    5THR    HG1   33   4.431   8.170   1.556
    5THR    CG2   34   4.177   8.115   1.620
    5THR      C   35   4.382   8.346   1.850
    5THR      O   36   4.350   8.330   1.968
    6ILE      N   37   4.501   8.387   1.808
    6ILE      H   38   4.517   8.379   1.710
    6ILE     CA   39   4.605   8.422   1.906
    6ILE     CB   40   4.730   8.334   1.899
    6ILE    CG1   41   4.763   8.313   1.751
    6ILE    CG2   42   4.696   8.196   1.957
    6ILE     CD   43   4.914   8.311   1.732
    6ILE      C   44   4.654   8.567   1.894
    6ILE      O   45   4.741   8.609   1.817
    7LEU      N   46   4.600   8.654   1.979
    7LEU      H   47   4.571   8.623   2.069
    7LEU     CA   48   4.637   8.796   1.981
    7LEU     CB   49   4.773   8.812   2.050
    7LEU     CG   50   4.765   8.776   2.199
    7LEU    CD1   51   4.894   8.718   2.257
    7LEU    CD2   52   4.724   8.900   2.278
    7LEU      C   53   4.627   8.876   1.851
    7LEU      O   54   4.520   8.907   1.798
    8LEU      N   55   4.742   8.897   1.787
    8LEU      H   56   4.823   8.844   1.812
    8LEU     CA   57   4.751   8.975   1.663
    8LEU     CB   58   4.840   9.095   1.695
    8LEU     CG   59   4.768   9.213   1.761
    8LEU    CD1   60   4.807   9.235   1.908
    8LEU    CD2   61   4.788   9.333   1.668
    8LEU      C   62   4.807   8.899   1.543
    8LEU      O   63   4.761   8.912   1.430
    9GLU      N   64   4.924   8.839   1.564
    9GLU      H   65   4.963   8.817   1.654
    9GLU     CA   66   4.987   8.770   1.450
    9GLU     CB   67   5.137   8.802   1.448
    9GLU     CG   68   5.173   8.949   1.428
    9GLU     CD   69   5.321   8.988   1.431
    9GLU    OE1   70   5.369   9.038   1.328
    9GLU    OE2   71   5.374   8.974   1.544
    9GLU      C   72   4.961   8.620   1.436
    9GLU      O   73   5.026   8.528   1.486
   10GLU      N   74   4.845   8.591   1.379
   10GLU      H   75   4.776   8.661   1.357
   10GLU     CA   76   4.815   8.454   1.336
   10GLU     CB   77   4.666   8.431   1.309
   10GLU     CG   78   4.634   8.285   1.340
   10GLU     CD   79   4.490   8.240   1.312
   10GLU    OE1   80   4.459   8.205   1.196
   10GLU    OE2   81   4.414   8.265   1.408
   10GLU      C   82   4.903   8.409   1.219
   10GLU      O   83   4.976   8.315   1.246
   11GLU      N   84   4.892   8.472   1.102
   11GLU      H   85   4.859   8.567   1.105
   11GLU     CA   86   4.952   8.427   0.975
   11GLU     CB   87   4.840   8.361   0.895
   11GLU     CG   88   4.882   8.267   0.782
   11GLU     CD   89   4.766   8.194   0.713
   11GLU    OE1   90   4.779   8.161   0.594
   11GLU    OE2   91   4.656   8.169   0.769
   11GLU      C   92   5.018   8.544   0.902
   11GLU     O1   93   4.968   8.658   0.918
   11GLU     O2   94   5.119   8.516   0.835
    1ACE     CA   95   7.143   8.662   1.152
    1ACE      C   96   7.059   8.742   1.253
    1ACE      O   97   7.107   8.823   1.333
    2VAL      N   98   6.919   8.716   1.242
    2VAL      H   99   6.873   8.676   1.163
    2VAL     CA  100   6.825   8.762   1.345
    2VAL     CB  101   6.705   8.830   1.278
    2VAL    CG1  102   6.599   8.865   1.383
    2VAL    CG2  103   6.754   8.957   1.209
    2VAL      C  104   6.788   8.657   1.450
    2VAL      O  105   6.808   8.679   1.569
    3VAL      N  106   6.771   8.535   1.400
    3VAL      H  107   6.786   8.522   1.302
    3VAL     CA  108   6.741   8.423   1.491
    3VAL     CB  109   6.599   8.369   1.472
    3VAL    CG1  110   6.500   8.462   1.543
    3VAL    CG2  111   6.563   8.356   1.324
    3VAL      C  112   6.845   8.314   1.516
    3VAL      O  113   6.859   8.225   1.433
    4VAL      N  114   6.925   8.338   1.620
    4VAL      H  115   6.899   8.403   1.691
    4VAL     CA  116   7.053   8.271   1.650
    4VAL     CB  117   7.148   8.354   1.736
    4VAL    CG1  118   7.206   8.471   1.656
    4VAL    CG2  119   7.068   8.410   1.853
    4VAL      C  120   7.034   8.129   1.703
    4VAL      O  121   6.983   8.118   1.814
    5THR      N  122   7.085   8.026   1.636
    5THR      H  123   7.159   8.043   1.570
    5THR     CA  124   7.065   7.882   1.659
    5THR     CB  125   7.109   7.796   1.541
    5THR    OG1  126   7.042   7.845   1.424
    5THR    HG1  127   7.063   7.789   1.344
    5THR    CG2  128   7.097   7.644   1.554
    5THR      C  129   7.148   7.840   1.781
    5THR      O  130   7.271   7.844   1.781
    6ILE      N  131   7.081   7.757   1.861
    6ILE      H  132   6.982   7.749   1.854
    6ILE     CA  133   7.142   7.702   1.983
    6ILE     CB  134   7.065   7.756   2.103
    6ILE    CG1  135   7.076   7.909   2.108
    6ILE    CG2  136   7.123   7.704   2.235
    6ILE     CD  137   6.948   7.949   2.182
    6ILE      C  138   7.152   7.549   1.981
    6ILE      O  139   7.249   7.490   2.029
    7LEU      N  140   7.047   7.480   1.937
    7LEU      H  141   6.977   7.533   1.890
    7LEU     CA  142   7.032   7.334   1.941
    7LEU     CB  143   6.897   7.290   1.998
    7LEU     CG  144   6.878   7.321   2.147
    7LEU    CD1  145   6.748   7.251   2.188
    7LEU    CD2  146   6.993   7.259   2.226
    7LEU      C  147   7.061   7.266   1.806
    7LEU      O  148   7.143   7.175   1.803
    8LEU      N  149   6.995   7.303   1.697
    8LEU      H  150   6.925   7.373   1.687
    8LEU     CA  151   7.008   7.234   1.567
    8LEU     CB  152   6.888   7.257   1.475
    8LEU     CG  153   6.877   7.133   1.385
    8LEU    CD1  154   6.802   7.018   1.453
    8LEU    CD2  155   6.804   7.186   1.261
    8LEU      C  156   7.136   7.264   1.489
    8LEU      O  157   7.142   7.357   1.409
    9GLU      N  158   7.239   7.183   1.513
    9GLU      H  159   7.231   7.124   1.594
    9GLU     CA  160   7.363   7.166   1.436
    9GLU     CB  161   7.472   7.099   1.521
    9GLU     CG  162   7.530   7.197   1.622
    9GLU     CD  163   7.647   7.272   1.557
    9GLU    OE1  164   7.618   7.380   1.502
    9GLU    OE2  165   7.763   7.226   1.563
    9GLU      C  166   7.342   7.099   1.300
    9GLU      O  167   7.294   6.986   1.293
   10GLU      N  168   7.346   7.184   1.198
   10GLU      H  169   7.339   7.282   1.217
   10GLU     CA  170   7.343   7.146   1.056
   10GLU     CB  171   7.287   7.259   0.969
   10GLU     CG  172   7.135   7.245   0.982
   10GLU     CD  173   7.081   7.338   0.873
   10GLU    OE1  174   7.061   7.458   0.901
   10GLU    OE2  175   7.046   7.284   0.766
   10GLU      C  176   7.477   7.090   1.006
   10GLU      O  177   7.579   7.147   1.043
   11GLU      N  178   7.480   6.986   0.923
   11GLU      H  179   7.401   6.960   0.867
   11GLU     CA  180   7.598   6.913   0.874
   11GLU     CB  181   7.612   6.773   0.933
   11GLU     CG  182   7.622   6.777   1.086
   11GLU     CD  183   7.633   6.638   1.149
   11GLU    OE1  184   7.583   6.532   1.104
   11GLU    OE2  185   7.703   6.643   1.252
   11GLU      C  186   7.626   6.903   0.724
   11GLU     O1  187   7.744   6.899   0.682
   11GLU     O2  188   7.526   6.893   0.650
    1ACE     CA  189   4.558   8.780   2.851
    1ACE      C  190   4.633   8.662   2.914
    1ACE      O  191   4.753   8.649   2.895
    2VAL      N  192   4.552   8.586   3.004
    2VAL      H  193   4.458   8.604   3.032
    2VAL     CA  194   4.605   8.463   3.063
    2VAL     CB  195   4.541   8.423   3.197
    2VAL    CG1  196   4.566   8.536   3.297
    2VAL    CG2  197   4.394   8.388   3.177
    2VAL      C  198   4.608   8.352   2.957
    2VAL      O  199   4.501   8.303   2.921
    3VAL      N  200   4.722   8.352   2.889
    3VAL      H  201   4.781   8.433   2.897
    3VAL     CA  202   4.772   8.256   2.789
    3VAL     CB  203   4.898   8.313   2.724
    3VAL    CG1  204   4.967   8.222   2.623
    3VAL    CG2  205   4.868   8.454   2.672
    3VAL      C  206   4.795   8.116   2.845
    3VAL      O  207   4.749   8.027   2.773
    4VAL      N  208   4.832   8.105   2.972
    4VAL      H  209   4.858   8.184   3.028
    4VAL     CA  210   4.861   7.975   3.033
    4VAL     CB  211   5.007   7.972   3.077
    4VAL    CG1  212   5.048   7.833   3.128
    4VAL    CG2  213   5.099   8.004   2.960
    4VAL      C  214   4.761   7.946   3.145
    4VAL      O  215   4.791   7.985   3.258
    5THR      N  216   4.638   7.913   3.108
    5THR      H  217   4.622   7.891   3.012
    5THR     CA  218   4.520   7.909   3.195
    5THR     CB  219   4.384   7.898   3.124
    5THR    OG1  220   4.378   7.788   3.034
    5THR    HG1  221   4.293   7.736   3.045
    5THR    CG2  222   4.353   8.030   3.053
    5THR      C  223   4.513   7.818   3.318
    5THR      O  224   4.418   7.826   3.396
    6ILE      N  225   4.625   7.756   3.354
    6ILE      H  226   4.669   7.699   3.284
    6ILE     CA  227   4.644   7.711   3.492
    6ILE     CB  228   4.751   7.601   3.499
    6ILE    CG1  229   4.873   7.621   3.409
    6ILE    CG2  230   4.674   7.475   3.459
    6ILE     CD  231   4.993   7.558   3.480
    6ILE      C  232   4.657   7.821   3.598
    6ILE      O  233   4.594   7.814   3.703
    7LEU      N  234   4.718   7.929   3.551
    7LEU      H  235   4.738   7.953   3.456
    7LEU     CA  236   4.757   8.048   3.627
    7LEU     CB  237   4.890   8.098   3.570
    7LEU     CG  238   5.015   8.022   3.614
    7LEU    CD1  239   5.141   8.065   3.539
    7LEU    CD2  240   5.045   8.000   3.763
    7LEU      C  241   4.644   8.151   3.614
    7LEU      O  242   4.639   8.231   3.521
    8LEU      N  243   4.546   8.142   3.703
    8LEU      H  244   4.555   8.082   3.781
    8LEU     CA  245   4.420   8.219   3.702
    8LEU     CB  246   4.324   8.138   3.615
    8LEU     CG  247   4.199   8.213   3.570
    8LEU    CD1  248   4.168   8.175   3.425
    8LEU    CD2  249   4.078   8.183   3.660
    8LEU      C  250   4.368   8.213   3.846
    8LEU      O  251   4.345   8.108   3.906
    9GLU      N  252   4.379   8.331   3.908
    9GLU      H  253   4.402   8.413   3.856
    9GLU     CA  254   4.343   8.357   4.048
    9GLU     CB  255   4.388   8.496   4.092
    9GLU     CG  256   4.335   8.532   4.231
    9GLU     CD  257   4.396   8.664   4.279
    9GLU    OE1  258   4.349   8.773   4.243
    9GLU    OE2  259   4.513   8.662   4.324
    9GLU      C  260   4.190   8.347   4.062
    9GLU      O  261   4.104   8.421   4.015
   10GLU      N  262   4.158   8.224   4.101
   10GLU      H  263   4.228   8.154   4.103
   10GLU     CA  264   4.021   8.174   4.119
   10GLU     CB  265   3.990   8.074   4.008
   10GLU     CG  266   3.841   8.041   3.989
   10GLU     CD  267   3.820   7.978   3.851
   10GLU    OE1  268   3.861   7.860   3.838
   10GLU    OE2  269   3.750   8.039   3.768
   10GLU      C  270   3.993   8.106   4.254
   10GLU      O  271   4.038   7.996   4.286
   11GLU      N  272   3.936   8.196   4.334
   11GLU      H  273   3.884   8.277   4.306
   11GLU     CA  274   3.903   8.167   4.474
   11GLU     CB  275   3.986   8.253   4.570
   11GLU     CG  276   3.959   8.403   4.580
   11GLU     CD  277   4.076   8.475   4.647
   11GLU    OE1  278   4.179   8.502   4.582
   11GLU    OE2  279   4.070   8.485   4.772
   11GLU      C  280   3.752   8.190   4.478
   11GLU     O1  281   3.688   8.218   4.374
   11GLU     O2  282   3.697   8.144   4.580
    1ACE     CA  283   4.795   9.603   0.853
    1ACE      C  284   4.922   9.681   0.887
    1ACE      O  285   5.037   9.654   0.850
    2VAL      N  286   4.893   9.811   0.937
    2VAL      H  287   4.806   9.820   0.986
    2VAL     CA  288   4.992   9.918   0.957
    2VAL     CB  289   4.929  10.054   0.929
    2VAL    CG1  290   5.035  10.164   0.939
    2VAL    CG2  291   4.838  10.056   0.806
    2VAL      C  292   5.034   9.911   1.104
    2VAL      O  293   4.958   9.930   1.198
    3VAL      N  294   5.156   9.861   1.124
    3VAL      H  295   5.216   9.835   1.049
    3VAL     CA  296   5.223   9.859   1.255
    3VAL     CB  297   5.336   9.757   1.253
    3VAL    CG1  298   5.453   9.781   1.157
    3VAL    CG2  299   5.384   9.726   1.396
    3VAL      C  300   5.251   9.993   1.324
    3VAL      O  301   5.348  10.066   1.301
    4VAL      N  302   5.139  10.050   1.367
    4VAL      H  303   5.053  10.025   1.323
    4VAL     CA  304   5.124  10.174   1.445
    4VAL     CB  305   4.991  10.251   1.438
    4VAL    CG1  306   5.023  10.390   1.491
    4VAL    CG2  307   4.928  10.258   1.299
    4VAL      C  308   5.155  10.147   1.592
    4VAL      O  309   5.069  10.122   1.677
    5THR      N  310   5.286  10.145   1.614
    5THR      H  311   5.358  10.167   1.548
    5THR     CA  312   5.344  10.148   1.749
    5THR     CB  313   5.484  10.086   1.744
    5THR    OG1  314   5.572  10.176   1.676
    5THR    HG1  315   5.631  10.232   1.734
    5THR    CG2  316   5.481   9.942   1.693
    5THR      C  317   5.333  10.281   1.822
    5THR      O  318   5.414  10.374   1.811
    6ILE      N  319   5.234  10.284   1.910
    6ILE      H  320   5.163  10.213   1.903
    6ILE     CA  321   5.211  10.406   1.990
    6ILE     CB  322   5.061  10.434   1.991
    6ILE    CG1  323   5.002  10.412   1.852
    6ILE    CG2  324   5.054  10.583   2.025
    6ILE     CD  325   4.850  10.430   1.863
    6ILE      C  326   5.274  10.385   2.128
    6ILE      O  327   5.202  10.332   2.213
    7LEU      N  328   5.391  10.444   2.145
    7LEU      H  329   5.445  10.481   2.069
    7LEU     CA  330   5.442  10.470   2.281
    7LEU     CB  331   5.590  10.437   2.301
    7LEU     CG  332   5.611  10.285   2.306
    7LEU    CD1  333   5.642  10.217   2.173
    7LEU    CD2  334   5.714  10.251   2.414
    7LEU      C  335   5.413  10.612   2.329
    7LEU      O  336   5.405  10.642   2.448
    8LEU      N  337   5.414  10.710   2.239
    8LEU      H  338   5.406  10.696   2.140
    8LEU     CA  339   5.422  10.855   2.265
    8LEU     CB  340   5.558  10.905   2.215
    8LEU     CG  341   5.664  10.895   2.325
    8LEU    CD1  342   5.804  10.872   2.270
    8LEU    CD2  343   5.657  11.031   2.395
    8LEU      C  344   5.309  10.914   2.180
    8LEU      O  345   5.274  10.856   2.078
    9GLU      N  346   5.253  11.023   2.232
    9GLU      H  347   5.286  11.052   2.321
    9GLU     CA  348   5.153  11.113   2.172
    9GLU     CB  349   5.062  11.164   2.284
    9GLU     CG  350   4.976  11.055   2.348
    9GLU     CD  351   4.907  11.128   2.464
    9GLU    OE1  352   4.959  11.109   2.576
    9GLU    OE2  353   4.795  11.177   2.441
    9GLU      C  354   5.220  11.223   2.089
    9GLU      O  355   5.233  11.341   2.119
   10GLU      N  356   5.264  11.177   1.972
   10GLU      H  357   5.265  11.079   1.952
   10GLU     CA  358   5.337  11.259   1.874
   10GLU     CB  359   5.397  11.163   1.770
   10GLU     CG  360   5.510  11.078   1.827
   10GLU     CD  361   5.560  10.962   1.740
   10GLU    OE1  362   5.680  10.974   1.707
   10GLU    OE2  363   5.479  10.877   1.698
   10GLU      C  364   5.254  11.363   1.800
   10GLU      O  365   5.132  11.348   1.787
   11GLU      N  366   5.310  11.482   1.777
   11GLU      H  367   5.394  11.513   1.821
   11GLU     CA  368   5.239  11.573   1.686
   11GLU     CB  369   5.254  11.718   1.732
   11GLU     CG  370   5.119  11.789   1.721
   11GLU     CD  371   5.129  11.941   1.740
   11GLU    OE1  372   5.039  11.996   1.807
   11GLU    OE2  373   5.219  12.002   1.679
   11GLU      C  374   5.315  11.569   1.554
   11GLU     O1  375   5.439  11.562   1.563
   11GLU     O2  376   5.252  11.598   1.450
    1ACE     CA  377   6.796   8.481   2.067
    1ACE      C  378   6.734   8.541   1.940
    1ACE      O  379   6.736   8.475   1.836
    2VAL      N  380   6.669   8.665   1.968
    2VAL      H  381   6.682   8.698   2.062
    2VAL     CA  382   6.608   8.754   1.868
    2VAL     CB  383   6.455   8.754   1.882
    2VAL    CG1  384   6.404   8.806   1.748
    2VAL    CG2  385   6.382   8.625   1.918
    2VAL      C  386   6.680   8.888   1.880
    2VAL      O  387   6.654   8.972   1.966
    3VAL      N  388   6.762   8.913   1.778
    3VAL      H  389   6.774   8.841   1.709
    3VAL     CA  390   6.827   9.043   1.763
    3VAL     CB  391   6.953   9.039   1.676
    3VAL    CG1  392   7.038   9.166   1.686
    3VAL    CG2  393   7.024   8.907   1.703
    3VAL      C  394   6.728   9.152   1.719
    3VAL      O  395   6.729   9.189   1.601
    4VAL      N  396   6.654   9.196   1.820
    4VAL      H  397   6.631   9.141   1.900
    4VAL     CA  398   6.557   9.303   1.791
    4VAL     CB  399   6.426   9.293   1.869
    4VAL    CG1  400   6.326   9.400   1.825
    4VAL    CG2  401   6.356   9.158   1.853
    4VAL      C  402   6.623   9.440   1.773
    4VAL      O  403   6.645   9.507   1.873
    5THR      N  404   6.667   9.470   1.651
    5THR      H  405   6.659   9.405   1.575
    5THR     CA  406   6.741   9.594   1.628
    5THR     CB  407   6.848   9.586   1.519
    5THR    OG1  408   6.785   9.520   1.409
    5THR    HG1  409   6.821   9.560   1.325
    5THR    CG2  410   6.975   9.517   1.571
    5THR      C  411   6.645   9.710   1.601
    5THR      O  412   6.609   9.739   1.487
    6ILE      N  413   6.592   9.752   1.716
    6ILE      H  414   6.590   9.697   1.800
    6ILE     CA  415   6.519   9.878   1.735
    6ILE     CB  416   6.370   9.851   1.753
    6ILE    CG1  417   6.289   9.980   1.740
    6ILE    CG2  418   6.344   9.781   1.886
    6ILE     CD  419   6.139   9.948   1.741
    6ILE      C  420   6.577   9.979   1.834
    6ILE      O  421   6.613   9.944   1.946
    7LEU      N  422   6.572  10.106   1.794
    7LEU      H  423   6.515  10.122   1.714
    7LEU     CA  424   6.604  10.221   1.880
    7LEU     CB  425   6.720  10.310   1.835
    7LEU     CG  426   6.856  10.241   1.839
    7LEU    CD1  427   6.961  10.337   1.781
    7LEU    CD2  428   6.897  10.213   1.984
    7LEU      C  429   6.483  10.309   1.913
    7LEU      O  430   6.411  10.351   1.823
    8LEU      N  431   6.459  10.335   2.042
    8LEU      H  432   6.517  10.299   2.115
    8LEU     CA  433   6.339  10.413   2.076
    8LEU     CB  434   6.259  10.340   2.183
    8LEU     CG  435   6.160  10.229   2.145
    8LEU    CD1  436   6.237  10.098   2.129
    8LEU    CD2  437   6.044  10.226   2.245
    8LEU      C  438   6.382  10.557   2.109
    8LEU      O  439   6.359  10.634   2.016
    9GLU      N  440   6.454  10.580   2.218
    9GLU      H  441   6.512  10.508   2.257
    9GLU     CA  442   6.481  10.713   2.276
    9GLU     CB  443   6.415  10.725   2.413
    9GLU     CG  444   6.266  10.756   2.395
    9GLU     CD  445   6.227  10.901   2.367
    9GLU    OE1  446   6.192  10.928   2.250
    9GLU    OE2  447   6.247  10.981   2.461
    9GLU      C  448   6.624  10.768   2.265
    9GLU      O  449   6.647  10.882   2.224
   10GLU      N  450   6.723  10.680   2.279
   10GLU      H  451   6.707  10.582   2.291
   10GLU     CA  452   6.863  10.724   2.280
   10GLU     CB  453   6.937  10.641   2.385
   10GLU     CG  454   7.042  10.728   2.455
   10GLU     CD  455   7.105  10.653   2.572
   10GLU    OE1  456   7.051  10.662   2.685
   10GLU    OE2  457   7.205  10.579   2.561
   10GLU      C  458   6.924  10.714   2.139
   10GLU      O  459   6.922  10.604   2.085
   11GLU      N  460   6.980  10.821   2.085
   11GLU      H  461   6.999  10.901   2.143
   11GLU     CA  462   7.074  10.814   1.972
   11GLU     CB  463   7.075  10.950   1.903
   11GLU     CG  464   6.933  10.991   1.864
   11GLU     CD  465   6.950  11.121   1.785
   11GLU    OE1  466   6.957  11.106   1.661
   11GLU    OE2  467   6.965  11.235   1.832
   11GLU      C  468   7.217  10.773   2.012
   11GLU     O1  469   7.282  10.700   1.935
   11GLU     O2  470   7.269  10.819   2.116
    1ACE     CA  471   5.062   8.365   3.249
    1ACE      C  472   5.050   8.474   3.143
    1ACE      O  473   4.997   8.442   3.037
    2VAL      N  474   5.127   8.592   3.169
    2VAL      H  475   5.206   8.599   3.229
    2VAL     CA  476   5.101   8.714   3.090
    2VAL     CB  477   5.027   8.825   3.165
    2VAL    CG1  478   4.876   8.802   3.163
    2VAL    CG2  479   5.086   8.833   3.306
    2VAL      C  480   5.220   8.776   3.017
    2VAL      O  481   5.331   8.788   3.070
    3VAL      N  482   5.193   8.814   2.893
    3VAL      H  483   5.102   8.828   2.855
    3VAL     CA  484   5.304   8.863   2.810
    3VAL     CB  485   5.324   8.760   2.699
    3VAL    CG1  486   5.399   8.635   2.746
    3VAL    CG2  487   5.210   8.729   2.601
    3VAL      C  488   5.294   9.007   2.758
    3VAL      O  489   5.389   9.085   2.761
    4VAL      N  490   5.181   9.039   2.695
    4VAL      H  491   5.100   8.980   2.694
    4VAL     CA  492   5.166   9.163   2.618
    4VAL     CB  493   5.102   9.147   2.480
    4VAL    CG1  494   5.183   9.053   2.392
    4VAL    CG2  495   4.966   9.077   2.487
    4VAL      C  496   5.103   9.280   2.694
    4VAL      O  497   4.983   9.281   2.722
    5THR      N  498   5.187   9.375   2.734
    5THR      H  499   5.279   9.346   2.760
    5THR     CA  500   5.147   9.500   2.800
    5THR     CB  501   5.241   9.574   2.895
    5THR    OG1  502   5.377   9.566   2.851
    5THR    HG1  503   5.389   9.613   2.764
    5THR    CG2  504   5.224   9.537   3.043
    5THR      C  505   5.085   9.602   2.704
    5THR      O  506   5.128   9.716   2.683
    6ILE      N  507   4.961   9.570   2.667
    6ILE      H  508   4.936   9.474   2.665
    6ILE     CA  509   4.856   9.646   2.597
    6ILE     CB  510   4.783   9.560   2.493
    6ILE    CG1  511   4.754   9.414   2.526
    6ILE    CG2  512   4.845   9.587   2.355
    6ILE     CD  513   4.672   9.331   2.428
    6ILE      C  514   4.750   9.700   2.693
    6ILE      O  515   4.699   9.621   2.772
    7LEU      N  516   4.703   9.820   2.661
    7LEU      H  517   4.757   9.884   2.605
    7LEU     CA  518   4.588   9.875   2.734
    7LEU     CB  519   4.572  10.016   2.676
    7LEU     CG  520   4.472  10.094   2.762
    7LEU    CD1  521   4.520  10.102   2.907
    7LEU    CD2  522   4.439  10.231   2.702
    7LEU      C  523   4.455   9.800   2.724
    7LEU      O  524   4.390   9.793   2.620
    8LEU      N  525   4.435   9.719   2.828
    8LEU      H  526   4.492   9.716   2.911
    8LEU     CA  527   4.317   9.632   2.834
    8LEU     CB  528   4.344   9.484   2.856
    8LEU     CG  529   4.415   9.419   2.737
    8LEU    CD1  530   4.443   9.274   2.775
    8LEU    CD2  531   4.346   9.429   2.601
    8LEU      C  532   4.220   9.683   2.941
    8LEU      O  533   4.261   9.723   3.050
    9GLU      N  534   4.094   9.656   2.909
    9GLU      H  535   4.073   9.601   2.828
    9GLU     CA  536   3.975   9.698   2.983
    9GLU     CB  537   3.857   9.727   2.890
    9GLU     CG  538   3.738   9.803   2.948
    9GLU     CD  539   3.767   9.941   3.008
    9GLU    OE1  540   3.812   9.936   3.125
    9GLU    OE2  541   3.750  10.044   2.938
    9GLU      C  542   3.944   9.591   3.088
    9GLU      O  543   3.979   9.473   3.078
   10GLU      N  544   3.876   9.633   3.194
   10GLU      H  545   3.835   9.724   3.194
   10GLU     CA  546   3.830   9.546   3.303
   10GLU     CB  547   3.848   9.622   3.435
   10GLU     CG  548   3.814   9.530   3.554
   10GLU     CD  549   3.847   9.594   3.689
   10GLU    OE1  550   3.751   9.648   3.748
   10GLU    OE2  551   3.956   9.563   3.743
   10GLU      C  552   3.687   9.513   3.260
   10GLU      O  553   3.597   9.594   3.237
   11GLU      N  554   3.670   9.383   3.239
   11GLU      H  555   3.734   9.310   3.261
   11GLU     CA  556   3.542   9.328   3.193
   11GLU     CB  557   3.581   9.239   3.074
   11GLU     CG  558   3.673   9.295   2.965
   11GLU     CD  559   3.716   9.187   2.865
   11GLU    OE1  560   3.837   9.191   2.835
   11GLU    OE2  561   3.633   9.098   2.835
   11GLU      C  562   3.473   9.246   3.302
   11GLU     O1  563   3.348   9.255   3.309
   11GLU     O2  564   3.538   9.165   3.372
    1ACE     CA  565   6.557   4.989   2.420
    1ACE      C  566   6.590   5.126   2.481
    1ACE      O  567   6.682   5.199   2.444
    2VAL      N  568   6.483   5.167   2.567
    2VAL      H  569   6.409   5.102   2.586
    2VAL     CA  570   6.481   5.291   2.646
    2VAL     CB  571   6.346   5.344   2.694
    2VAL    CG1  572   6.354   5.479   2.766
    2VAL    CG2  573   6.250   5.375   2.579
    2VAL      C  574   6.578   5.272   2.763
    2VAL      O  575   6.543   5.218   2.868
    3VAL      N  576   6.699   5.327   2.751
    3VAL      H  577   6.704   5.405   2.688
    3VAL     CA  578   6.801   5.318   2.855
    3VAL     CB  579   6.944   5.293   2.807
    3VAL    CG1  580   6.971   5.144   2.781
    3VAL    CG2  581   6.997   5.377   2.691
    3VAL      C  582   6.812   5.431   2.958
    3VAL      O  583   6.850   5.544   2.929
    4VAL      N  584   6.765   5.399   3.078
    4VAL      H  585   6.719   5.310   3.085
    4VAL     CA  586   6.746   5.485   3.196
    4VAL     CB  587   6.602   5.467   3.247
    4VAL    CG1  588   6.561   5.564   3.357
    4VAL    CG2  589   6.498   5.456   3.135
    4VAL      C  590   6.849   5.464   3.307
    4VAL      O  591   6.893   5.356   3.347
    5THR      N  592   6.926   5.570   3.329
    5THR      H  593   6.919   5.647   3.266
    5THR     CA  594   7.009   5.588   3.449
    5THR     CB  595   7.154   5.625   3.417
    5THR    OG1  596   7.154   5.752   3.352
    5THR    HG1  597   7.091   5.823   3.381
    5THR    CG2  598   7.243   5.520   3.351
    5THR      C  599   6.956   5.686   3.555
    5THR      O  600   6.954   5.807   3.536
    6ILE      N  601   6.894   5.626   3.656
    6ILE      H  602   6.864   5.530   3.655
    6ILE     CA  603   6.852   5.689   3.782
    6ILE     CB  604   6.702   5.720   3.779
    6ILE    CG1  605   6.673   5.828   3.883
    6ILE    CG2  606   6.609   5.598   3.783
    6ILE     CD  607   6.539   5.888   3.841
    6ILE      C  608   6.891   5.612   3.908
    6ILE      O  609   6.935   5.687   3.995
    7LEU      N  610   6.896   5.479   3.914
    7LEU      H  611   6.897   5.417   3.835
    7LEU     CA  612   6.906   5.411   4.044
    7LEU     CB  613   6.841   5.273   4.034
    7LEU     CG  614   6.689   5.267   4.017
    7LEU    CD1  615   6.637   5.124   4.009
    7LEU    CD2  616   6.606   5.349   4.116
    7LEU      C  617   7.053   5.405   4.085
    7LEU      O  618   7.136   5.384   3.996
    8LEU      N  619   7.074   5.381   4.214
    8LEU      H  620   6.997   5.353   4.271
    8LEU     CA  621   7.208   5.376   4.274
    8LEU     CB  622   7.218   5.501   4.361
    8LEU     CG  623   7.349   5.517   4.438
    8LEU    CD1  624   7.475   5.556   4.360
    8LEU    CD2  625   7.305   5.621   4.542
    8LEU      C  626   7.251   5.246   4.343
    8LEU      O  627   7.209   5.212   4.454
    9GLU      N  628   7.326   5.164   4.270
    9GLU      H  629   7.333   5.185   4.173
    9GLU     CA  630   7.378   5.039   4.329
    9GLU     CB  631   7.308   4.925   4.256
    9GLU     CG  632   7.307   4.787   4.323
    9GLU     CD  633   7.283   4.676   4.221
    9GLU    OE1  634   7.190   4.595   4.243
    9GLU    OE2  635   7.372   4.649   4.139
    9GLU      C  636   7.529   5.021   4.313
    9GLU      O  637   7.583   4.998   4.205
   10GLU      N  638   7.597   5.032   4.427
   10GLU      H  639   7.548   5.046   4.513
   10GLU     CA  640   7.743   5.015   4.429
   10GLU     CB  641   7.800   5.076   4.557
   10GLU     CG  642   7.797   5.228   4.545
   10GLU     CD  643   7.884   5.304   4.645
   10GLU    OE1  644   7.885   5.268   4.765
   10GLU    OE2  645   7.944   5.407   4.609
   10GLU      C  646   7.794   4.872   4.409
   10GLU      O  647   7.728   4.773   4.442
   11GLU      N  648   7.909   4.866   4.344
   11GLU      H  649   7.967   4.948   4.341
   11GLU     CA  650   7.970   4.738   4.303
   11GLU     CB  651   0.001   4.754   4.179
   11GLU     CG  652  -0.071   4.731   4.046
   11GLU     CD  653   0.029   4.742   3.931
   11GLU    OE1  654   0.100   4.643   3.902
   11GLU    OE2  655   0.016   4.838   3.852
   11GLU      C  656   8.050   4.687   4.423
   11GLU     O1  657   8.158   4.745   4.446
   11GLU     O2  658   8.015   4.598   4.503
    1ACE     CA  659   5.402   6.546   4.903
    1ACE      C  660   5.402   6.419   4.819
    1ACE      O  661   5.374   6.308   4.863
    2VAL      N  662   5.424   6.434   4.679
    2VAL      H  663   5.444   6.523   4.636
    2VAL     CA  664   5.431   6.321   4.585
    2VAL     CB  665   5.310   6.327   4.491
    2VAL    CG1  666   5.317   6.229   4.375
    2VAL    CG2  667   5.190   6.285   4.577
    2VAL      C  668   5.566   6.325   4.513
    2VAL      O  669   5.591   6.427   4.448
    3VAL      N  670   5.663   6.247   4.558
    3VAL      H  671   5.658   6.200   4.647
    3VAL     CA  672   5.789   6.247   4.483
    3VAL     CB  673   5.903   6.208   4.577
    3VAL    CG1  674   6.035   6.173   4.508
    3VAL    CG2  675   5.927   6.338   4.655
    3VAL      C  676   5.780   6.143   4.371
    3VAL      O  677   5.756   6.024   4.392
    4VAL      N  678   5.812   6.192   4.252
    4VAL      H  679   5.808   6.290   4.235
    4VAL     CA  680   5.828   6.105   4.134
    4VAL     CB  681   5.717   6.139   4.034
    4VAL    CG1  682   5.716   6.055   3.906
    4VAL    CG2  683   5.575   6.149   4.091
    4VAL      C  684   5.966   6.119   4.070
    4VAL      O  685   5.993   6.213   3.997
    5THR      N  686   6.050   6.017   4.090
    5THR      H  687   6.023   5.940   4.148
    5THR     CA  688   6.185   6.012   4.033
    5THR     CB  689   6.294   6.010   4.140
    5THR    OG1  690   6.270   5.904   4.234
    5THR    HG1  691   6.271   5.811   4.198
    5THR    CG2  692   6.288   6.151   4.200
    5THR      C  693   6.200   5.900   3.930
    5THR      O  694   6.244   5.793   3.970
    6ILE      N  695   6.123   5.910   3.822
    6ILE      H  696   6.074   5.995   3.806
    6ILE     CA  697   6.099   5.814   3.712
    6ILE     CB  698   6.210   5.820   3.606
    6ILE    CG1  699   6.243   5.956   3.546
    6ILE    CG2  700   6.186   5.723   3.491
    6ILE     CD  701   6.361   5.955   3.449
    6ILE      C  702   6.067   5.671   3.754
    6ILE      O  703   5.955   5.645   3.798
    7LEU      N  704   6.171   5.601   3.798
    7LEU      H  705   6.265   5.632   3.813
    7LEU     CA  706   6.148   5.464   3.847
    7LEU     CB  707   6.276   5.380   3.838
    7LEU     CG  708   6.315   5.361   3.691
    7LEU    CD1  709   6.458   5.314   3.663
    7LEU    CD2  710   6.211   5.274   3.620
    7LEU      C  711   6.079   5.438   3.980
    7LEU      O  712   6.033   5.327   4.003
    8LEU      N  713   6.091   5.529   4.077
    8LEU      H  714   6.132   5.619   4.061
    8LEU     CA  715   6.034   5.516   4.212
    8LEU     CB  716   6.152   5.546   4.305
    8LEU     CG  717   6.250   5.431   4.324
    8LEU    CD1  718   6.385   5.490   4.364
    8LEU    CD2  719   6.183   5.355   4.440
    8LEU      C  720   5.928   5.625   4.227
    8LEU      O  721   5.946   5.740   4.187
    9GLU      N  722   5.822   5.591   4.300
    9GLU      H  723   5.817   5.503   4.346
    9GLU     CA  724   5.709   5.681   4.326
    9GLU     CB  725   5.581   5.667   4.243
    9GLU     CG  726   5.613   5.676   4.094
    9GLU     CD  727   5.486   5.654   4.011
    9GLU    OE1  728   5.384   5.717   4.046
    9GLU    OE2  729   5.482   5.561   3.927
    9GLU      C  730   5.670   5.695   4.473
    9GLU      O  731   5.613   5.602   4.529
   10GLU      N  732   5.750   5.779   4.538
   10GLU      H  733   5.774   5.866   4.495
   10GLU     CA  734   5.755   5.791   4.685
   10GLU     CB  735   5.893   5.839   4.731
   10GLU     CG  736   5.904   5.824   4.883
   10GLU     CD  737   6.042   5.872   4.929
   10GLU    OE1  738   6.129   5.791   4.969
   10GLU    OE2  739   6.065   5.994   4.942
   10GLU      C  740   5.643   5.880   4.740
   10GLU      O  741   5.634   5.999   4.709
   11GLU      N  742   5.562   5.814   4.822
   11GLU      H  743   5.569   5.714   4.832
   11GLU     CA  744   5.447   5.874   4.890
   11GLU     CB  745   5.322   5.814   4.824
   11GLU     CG  746   5.290   5.896   4.699
   11GLU     CD  747   5.192   5.818   4.611
   11GLU    OE1  748   5.236   5.725   4.540
   11GLU    OE2  749   5.071   5.847   4.624
   11GLU      C  750   5.444   5.843   5.040
   11GLU     O1  751   5.397   5.934   5.112
   11GLU     O2  752   5.488   5.739   5.093
    1ACE     CA  753   6.520   8.123   2.752
    1ACE      C  754   6.656   8.120   2.682
    1ACE      O  755   6.683   8.031   2.602
    2VAL      N  756   6.758   8.204   2.738
    2VAL      H  757   6.745   8.245   2.828
    2VAL     CA  758   6.893   8.219   2.680
    2VAL     CB  759   6.908   8.326   2.572
    2VAL    CG1  760   6.872   8.262   2.437
    2VAL    CG2  761   6.809   8.439   2.600
    2VAL      C  762   6.993   8.255   2.790
    2VAL      O  763   6.948   8.317   2.886
    3VAL      N  764   7.111   8.195   2.772
    3VAL      H  765   7.118   8.139   2.690
    3VAL     CA  766   7.229   8.222   2.856
    3VAL     CB  767   7.291   8.099   2.923
    3VAL    CG1  768   7.413   8.133   3.009
    3VAL    CG2  769   7.185   8.023   3.004
    3VAL      C  770   7.335   8.309   2.789
    3VAL      O  771   7.413   8.273   2.702
    4VAL      N  772   7.353   8.426   2.849
    4VAL      H  773   7.303   8.445   2.934
    4VAL     CA  774   7.432   8.536   2.792
    4VAL     CB  775   7.384   8.677   2.825
    4VAL    CG1  776   7.449   8.784   2.737
    4VAL    CG2  777   7.233   8.693   2.806
    4VAL      C  778   7.574   8.510   2.842
    4VAL      O  779   7.597   8.498   2.962
    5THR      N  780   7.664   8.460   2.759
    5THR      H  781   7.641   8.424   2.668
    5THR     CA  782   7.805   8.448   2.798
    5THR     CB  783   7.856   8.312   2.750
    5THR    OG1  784   7.823   8.293   2.613
    5THR    HG1  785   7.804   8.376   2.560
    5THR    CG2  786   7.798   8.201   2.838
    5THR      C  787   7.898   8.551   2.733
    5THR      O  788   7.901   8.579   2.614
    6ILE      N  789   7.937   8.639   2.826
    6ILE      H  790   7.943   8.599   2.917
    6ILE     CA  791   8.007   8.766   2.803
    6ILE     CB  792   8.010   8.847   2.933
    6ILE    CG1  793   7.876   8.864   3.005
    6ILE    CG2  794   8.075   8.985   2.920
    6ILE     CD  795   7.765   8.922   2.917
    6ILE      C  796   8.150   8.754   2.751
    6ILE      O  797   8.230   8.681   2.809
    7LEU      N  798   8.187   8.832   2.650
    7LEU      H  799   8.125   8.903   2.618
    7LEU     CA  800   8.317   8.830   2.580
    7LEU     CB  801   8.310   8.920   2.456
    7LEU     CG  802   8.417   8.870   2.359
    7LEU    CD1  803   8.368   8.863   2.214
    7LEU    CD2  804   8.548   8.944   2.382
    7LEU      C  805   8.428   8.870   2.677
    7LEU      O  806   8.456   8.987   2.700
    8LEU      N  807   8.512   8.769   2.700
    8LEU      H  808   8.490   8.681   2.658
    8LEU     CA  809   8.627   8.783   2.791
    8LEU     CB  810   8.635   8.678   2.902
    8LEU     CG  811   8.509   8.686   2.990
    8LEU    CD1  812   8.497   8.555   3.067
    8LEU    CD2  813   8.501   8.806   3.085
    8LEU      C  814   8.758   8.783   2.712
    8LEU      O  815   8.842   8.867   2.745
    9GLU      N  816   8.773   8.709   2.603
    9GLU      H  817   8.709   8.635   2.582
    9GLU     CA  818   8.896   8.707   2.522
    9GLU     CB  819   8.936   8.560   2.503
    9GLU     CG  820   8.990   8.504   2.635
    9GLU     CD  821   9.038   8.360   2.616
    9GLU    OE1  822   9.143   8.321   2.671
    9GLU    OE2  823   8.973   8.297   2.530
    9GLU      C  824   8.882   8.773   2.385
    9GLU      O  825   8.790   8.749   2.307
   10GLU      N  826   8.962   8.880   2.384
   10GLU      H  827   9.028   8.906   2.454
   10GLU     CA  828   8.969   8.960   2.261
   10GLU     CB  829   8.946   9.108   2.295
   10GLU     CG  830   8.921   9.204   2.178
   10GLU     CD  831   8.914   9.353   2.211
   10GLU    OE1  832   9.015   9.411   2.258
   10GLU    OE2  833   8.802   9.406   2.199
   10GLU      C  834   9.093   8.936   2.175
   10GLU      O  835   9.092   8.964   2.055
   11GLU      N  836   9.202   8.891   2.236
   11GLU      H  837   9.216   8.885   2.335
   11GLU     CA  838   9.318   8.830   2.169
   11GLU     CB  839   9.441   8.843   2.259
   11GLU     CG  840   9.471   8.992   2.278
   11GLU     CD  841   9.600   9.011   2.357
   11GLU    OE1  842   9.598   8.993   2.481
   11GLU    OE2  843   9.698   9.054   2.293
   11GLU      C  844   9.300   8.685   2.125
   11GLU     O1  845   9.324   8.648   2.007
   11GLU     O2  846   9.235   8.620   2.210
    1ACE     CA  847   7.065   9.509   1.918
    1ACE      C  848   6.957   9.499   2.025
    1ACE      O  849   6.868   9.582   2.044
    2VAL      N  850   6.965   9.383   2.108
    2VAL      H  851   7.047   9.327   2.120
    2VAL     CA  852   6.869   9.352   2.215
    2VAL     CB  853   6.862   9.203   2.246
    2VAL    CG1  854   6.718   9.168   2.285
    2VAL    CG2  855   6.918   9.108   2.139
    2VAL      C  856   6.913   9.423   2.343
    2VAL      O  857   7.011   9.385   2.408
    3VAL      N  858   6.843   9.532   2.371
    3VAL      H  859   6.786   9.569   2.297
    3VAL     CA  860   6.849   9.612   2.494
    3VAL     CB  861   6.786   9.751   2.486
    3VAL    CG1  862   6.797   9.830   2.617
    3VAL    CG2  863   6.860   9.826   2.375
    3VAL      C  864   6.804   9.514   2.601
    3VAL      O  865   6.686   9.478   2.605
    4VAL      N  866   6.904   9.474   2.678
    4VAL      H  867   7.002   9.479   2.659
    4VAL     CA  868   6.870   9.403   2.803
    4VAL     CB  869   6.919   9.258   2.803
    4VAL    CG1  870   6.861   9.175   2.688
    4VAL    CG2  871   7.070   9.240   2.796
    4VAL      C  872   6.936   9.478   2.918
    4VAL      O  873   7.043   9.535   2.894
    5THR      N  874   6.867   9.471   3.032
    5THR      H  875   6.772   9.441   3.037
    5THR     CA  876   6.910   9.542   3.152
    5THR     CB  877   6.794   9.610   3.226
    5THR    OG1  878   6.702   9.655   3.127
    5THR    HG1  879   6.706   9.754   3.118
    5THR    CG2  880   6.843   9.714   3.327
    5THR      C  881   6.979   9.441   3.244
    5THR      O  882   6.925   9.337   3.283
    6ILE      N  883   7.098   9.486   3.282
    6ILE      H  884   7.120   9.583   3.268
    6ILE     CA  885   7.184   9.421   3.381
    6ILE     CB  886   7.322   9.396   3.320
    6ILE    CG1  887   7.402   9.519   3.276
    6ILE    CG2  888   7.301   9.285   3.217
    6ILE     CD  889   7.523   9.480   3.191
    6ILE      C  890   7.202   9.510   3.504
    6ILE      O  891   7.196   9.632   3.490
    7LEU      N  892   7.210   9.439   3.616
    7LEU      H  893   7.168   9.349   3.625
    7LEU     CA  894   7.250   9.504   3.742
    7LEU     CB  895   7.129   9.506   3.835
    7LEU     CG  896   7.088   9.633   3.911
    7LEU    CD1  897   7.193   9.663   4.018
    7LEU    CD2  898   7.075   9.755   3.819
    7LEU      C  899   7.383   9.466   3.805
    7LEU      O  900   7.393   9.367   3.878
    8LEU      N  901   7.464   9.571   3.803
    8LEU      H  902   7.431   9.650   3.752
    8LEU     CA  903   7.602   9.580   3.854
    8LEU     CB  904   7.700   9.615   3.742
    8LEU     CG  905   7.847   9.597   3.780
    8LEU    CD1  906   7.873   9.452   3.819
    8LEU    CD2  907   7.948   9.650   3.678
    8LEU      C  908   7.610   9.689   3.962
    8LEU      O  909   7.565   9.798   3.925
    9GLU      N  910   7.643   9.660   4.087
    9GLU      H  911   7.669   9.565   4.105
    9GLU     CA  912   7.681   9.746   4.201
    9GLU     CB  913   7.638   9.665   4.323
    9GLU     CG  914   7.490   9.630   4.338
    9GLU     CD  915   7.462   9.524   4.445
    9GLU    OE1  916   7.542   9.429   4.463
    9GLU    OE2  917   7.368   9.537   4.526
    9GLU      C  918   7.834   9.750   4.203
    9GLU      O  919   7.891   9.641   4.198
   10GLU      N  920   7.894   9.868   4.217
   10GLU      H  921   7.841   9.953   4.213
   10GLU     CA  922   8.038   9.892   4.203
   10GLU     CB  923   8.051   9.985   4.083
   10GLU     CG  924   7.990   9.945   3.948
   10GLU     CD  925   7.992  10.073   3.865
   10GLU    OE1  926   7.882  10.127   3.838
   10GLU    OE2  927   8.095  10.091   3.797
   10GLU      C  928   8.112   9.942   4.327
   10GLU      O  929   8.056  10.017   4.406
   11GLU      N  930   8.232   9.891   4.354
   11GLU      H  931   8.279   9.828   4.292
   11GLU     CA  932   8.304   9.923   4.479
   11GLU     CB  933   8.321   9.794   4.559
   11GLU     CG  934   8.379   9.830   4.696
   11GLU     CD  935   8.335   9.721   4.794
   11GLU    OE1  936   8.254   9.758   4.881
   11GLU    OE2  937   8.408   9.620   4.802
   11GLU      C  938   8.442   9.965   4.428
   11GLU     O1  939   8.506   9.878   4.365
   11GLU     O2  940   8.477  10.085   4.427
    1ACE     CA  941   5.619   9.193   1.320
    1ACE      C  942   5.551   9.303   1.403
    1ACE      O  943   5.566   9.423   1.383
    2VAL      N  944   5.463   9.250   1.502
    2VAL      H  945   5.423   9.158   1.498
    2VAL     CA  946   5.401   9.335   1.604
    2VAL     CB  947   5.249   9.326   1.595
    2VAL    CG1  948   5.189   9.401   1.714
    2VAL    CG2  949   5.204   9.406   1.472
    2VAL      C  950   5.445   9.286   1.743
    2VAL      O  951   5.499   9.370   1.815
    3VAL      N  952   5.433   9.158   1.774
    3VAL      H  953   5.395   9.097   1.704
    3VAL     CA  954   5.443   9.092   1.905
    3VAL     CB  955   5.381   8.953   1.895
    3VAL    CG1  956   5.377   8.879   2.028
    3VAL    CG2  957   5.242   8.960   1.831
    3VAL      C  958   5.589   9.091   1.953
    3VAL      O  959   5.615   9.143   2.061
    4VAL      N  960   5.675   9.016   1.884
    4VAL      H  961   5.648   8.953   1.812
    4VAL     CA  962   5.817   9.038   1.914
    4VAL     CB  963   5.882   8.906   1.958
    4VAL    CG1  964   6.027   8.925   2.004
    4VAL    CG2  965   5.800   8.840   2.069
    4VAL      C  966   5.892   9.107   1.800
    4VAL      O  967   5.930   9.224   1.806
    5THR      N  968   5.887   9.043   1.684
    5THR      H  969   5.822   8.968   1.672
    5THR     CA  970   5.980   9.072   1.574
    5THR     CB  971   6.000   8.959   1.474
    5THR    OG1  972   5.887   8.874   1.453
    5THR    HG1  973   5.913   8.777   1.459
    5THR    CG2  974   6.131   8.884   1.504
    5THR      C  975   5.955   9.203   1.498
    5THR      O  976   5.928   9.199   1.378
    6ILE      N  977   6.006   9.310   1.557
    6ILE      H  978   6.018   9.304   1.656
    6ILE     CA  979   6.011   9.446   1.500
    6ILE     CB  980   5.937   9.545   1.590
    6ILE    CG1  981   5.802   9.482   1.623
    6ILE    CG2  982   5.927   9.677   1.514
    6ILE     CD  983   5.721   9.574   1.714
    6ILE      C  984   6.151   9.499   1.473
    6ILE      O  985   6.231   9.521   1.564
    7LEU      N  986   6.175   9.532   1.347
    7LEU      H  987   6.128   9.484   1.273
    7LEU     CA  988   6.303   9.590   1.303
    7LEU     CB  989   6.375   9.500   1.203
    7LEU     CG  990   6.410   9.360   1.254
    7LEU    CD1  991   6.499   9.280   1.158
    7LEU    CD2  992   6.482   9.360   1.390
    7LEU      C  993   6.272   9.729   1.246
    7LEU      O  994   6.188   9.742   1.158
    8LEU      N  995   6.363   9.817   1.286
    8LEU      H  996   6.441   9.791   1.342
    8LEU     CA  997   6.355   9.953   1.230
    8LEU     CB  998   6.401  10.052   1.337
    8LEU     CG  999   6.400  10.202   1.305
    8LEU    CD1 1000   6.360  10.280   1.431
    8LEU    CD2 1001   6.532  10.259   1.252
    8LEU      C 1002   6.427   9.972   1.097
    8LEU      O 1003   6.550   9.962   1.096
    9GLU      N 1004   6.359  10.019   0.993
    9GLU      H 1005   6.260  10.036   1.001
    9GLU     CA 1006   6.403  10.063   0.860
    9GLU     CB 1007   6.330   9.977   0.757
    9GLU     CG 1008   6.371   9.830   0.772
    9GLU     CD 1009   6.295   9.729   0.686
    9GLU    OE1 1010   6.272   9.616   0.734
    9GLU    OE2 1011   6.257   9.760   0.571
    9GLU      C 1012   6.387  10.212   0.831
    9GLU      O 1013   6.312  10.286   0.895
   10GLU      N 1014   6.466  10.249   0.731
   10GLU      H 1015   6.515  10.182   0.674
   10GLU     CA 1016   6.489  10.389   0.691
   10GLU     CB 1017   6.625  10.442   0.738
   10GLU     CG 1018   6.740  10.350   0.697
   10GLU     CD 1019   6.879  10.414   0.695
   10GLU    OE1 1020   6.920  10.437   0.580
   10GLU    OE2 1021   6.955  10.431   0.793
   10GLU      C 1022   6.459  10.445   0.552
   10GLU      O 1023   6.508  10.412   0.444
   11GLU      N 1024   6.373  10.546   0.561
   11GLU      H 1025   6.342  10.583   0.648
   11GLU     CA 1026   6.328  10.622   0.443
   11GLU     CB 1027   6.176  10.620   0.457
   11GLU     CG 1028   6.100  10.666   0.332
   11GLU     CD 1029   5.953  10.702   0.353
   11GLU    OE1 1030   5.861  10.649   0.286
   11GLU    OE2 1031   5.933  10.796   0.432
   11GLU      C 1032   6.373  10.768   0.450
   11GLU     O1 1033   6.410  10.826   0.346
   11GLU     O2 1034   6.365  10.830   0.559
    1ACE     CA 1035   6.433   8.361   3.073
    1ACE      C 1036   6.563   8.415   3.014
    1ACE      O 1037   6.622   8.355   2.924
    2VAL      N 1038   6.623   8.520   3.090
    2VAL      H 1039   6.578   8.563   3.168
    2VAL     CA 1040   6.752   8.577   3.049
    2VAL     CB 1041   6.725   8.718   2.995
    2VAL    CG1 1042   6.847   8.779   2.928
    2VAL    CG2 1043   6.605   8.723   2.901
    2VAL      C 1044   6.857   8.582   3.160
    2VAL      O 1045   6.852   8.657   3.257
    3VAL      N 1046   6.944   8.483   3.150
    3VAL      H 1047   6.924   8.414   3.080
    3VAL     CA 1048   7.050   8.450   3.247
    3VAL     CB 1049   7.040   8.301   3.281
    3VAL    CG1 1050   7.171   8.246   3.337
    3VAL    CG2 1051   6.920   8.263   3.368
    3VAL      C 1052   7.191   8.495   3.208
    3VAL      O 1053   7.238   8.463   3.099
    4VAL      N 1054   7.245   8.586   3.288
    4VAL      H 1055   7.197   8.639   3.358
    4VAL     CA 1056   7.380   8.639   3.263
    4VAL     CB 1057   7.381   8.788   3.294
    4VAL    CG1 1058   7.518   8.835   3.244
    4VAL    CG2 1059   7.274   8.875   3.227
    4VAL      C 1060   7.484   8.563   3.345
    4VAL      O 1061   7.477   8.568   3.468
    5THR      N 1062   7.583   8.506   3.277
    5THR      H 1063   7.585   8.516   3.177
    5THR     CA 1064   7.676   8.412   3.341
    5THR     CB 1065   7.777   8.334   3.256
    5THR    OG1 1066   7.848   8.423   3.169
    5THR    HG1 1067   7.929   8.383   3.126
    5THR    CG2 1068   7.708   8.228   3.170
    5THR      C 1069   7.763   8.471   3.451
    5THR      O 1070   7.800   8.408   3.550
    6ILE      N 1071   7.837   8.574   3.410
    6ILE      H 1072   7.833   8.599   3.313
    6ILE     CA 1073   7.915   8.663   3.497
    6ILE     CB 1074   8.066   8.642   3.490
    6ILE    CG1 1075   8.122   8.590   3.357
    6ILE    CG2 1076   8.127   8.560   3.604
    6ILE     CD 1077   8.273   8.609   3.347
    6ILE      C 1078   7.882   8.808   3.463
    6ILE      O 1079   7.835   8.832   3.352
    7LEU      N 1080   7.890   8.901   3.558
    7LEU      H 1081   7.930   8.880   3.647
    7LEU     CA 1082   7.845   9.041   3.546
    7LEU     CB 1083   7.716   9.046   3.629
    7LEU     CG 1084   7.612   9.146   3.577
    7LEU    CD1 1085   7.615   9.162   3.425
    7LEU    CD2 1086   7.477   9.095   3.627
    7LEU      C 1087   7.951   9.125   3.615
    7LEU      O 1088   7.983   9.106   3.733
    8LEU      N 1089   8.035   9.194   3.537
    8LEU      H 1090   8.095   9.258   3.583
    8LEU     CA 1091   8.044   9.185   3.391
    8LEU     CB 1092   8.020   9.326   3.338
    8LEU     CG 1093   7.981   9.328   3.190
    8LEU    CD1 1094   7.868   9.232   3.154
    8LEU    CD2 1095   7.952   9.472   3.146
    8LEU      C 1096   8.178   9.130   3.341
    8LEU      O 1097   8.191   9.009   3.324
    9GLU      N 1098   8.282   9.214   3.345
    9GLU      H 1099   8.289   9.293   3.405
    9GLU     CA 1100   8.409   9.166   3.288
    9GLU     CB 1101   8.489   9.274   3.216
    9GLU     CG 1102   8.390   9.334   3.116
    9GLU     CD 1103   8.462   9.423   3.015
    9GLU    OE1 1104   8.419   9.539   3.002
    9GLU    OE2 1105   8.544   9.369   2.937
    9GLU      C 1106   8.497   9.110   3.400
    9GLU      O 1107   8.556   9.189   3.474
   10GLU      N 1108   8.511   8.978   3.409
   10GLU      H 1109   8.474   8.917   3.339
   10GLU     CA 1110   8.590   8.906   3.510
   10GLU     CB 1111   8.493   8.850   3.615
   10GLU     CG 1112   8.553   8.771   3.732
   10GLU     CD 1113   8.446   8.742   3.837
   10GLU    OE1 1114   8.467   8.654   3.923
   10GLU    OE2 1115   8.338   8.806   3.841
   10GLU      C 1116   8.674   8.798   3.441
   10GLU      O 1117   8.616   8.710   3.376
   11GLU      N 1118   8.803   8.828   3.436
   11GLU      H 1119   8.853   8.895   3.491
   11GLU     CA 1120   8.892   8.753   3.346
   11GLU     CB 1121   8.987   8.849   3.275
   11GLU     CG 1122   8.914   8.922   3.162
   11GLU     CD 1123   9.021   9.003   3.089
   11GLU    OE1 1124   9.048   8.980   2.969
   11GLU    OE2 1125   9.084   9.092   3.150
   11GLU      C 1126   8.953   8.638   3.426
   11GLU     O1 1127   8.972   8.531   3.364
   11GLU     O2 1128   9.019   8.669   3.528
    1ACE     CA 1129   4.677  10.113   1.622
    1ACE      C 1130   4.693  10.059   1.764
    1ACE      O 1131   4.596  10.049   1.839
    2VAL      N 1132   4.829  10.037   1.803
    2VAL      H 1133   4.908  10.081   1.760
    2VAL     CA 1134   4.851   9.957   1.924
    2VAL     CB 1135   4.929   9.828   1.901
    2VAL    CG1 1136   4.950   9.745   2.027
    2VAL    CG2 1137   4.860   9.742   1.795
    2VAL      C 1138   4.924  10.048   2.024
    2VAL      O 1139   5.040  10.085   2.008
    3VAL      N 1140   4.838  10.075   2.122
    3VAL      H 1141   4.753  10.022   2.119
    3VAL     CA 1142   4.858  10.152   2.245
    3VAL     CB 1143   4.725  10.204   2.302
    3VAL    CG1 1144   4.729  10.285   2.432
    3VAL    CG2 1145   4.654  10.298   2.205
    3VAL      C 1146   4.930  10.066   2.349
    3VAL      O 1147   4.877   9.970   2.404
    4VAL      N 1148   5.059  10.096   2.363
    4VAL      H 1149   5.096  10.185   2.336
    4VAL     CA 1150   5.151  10.000   2.425
    4VAL     CB 1151   5.273   9.983   2.334
    4VAL    CG1 1152   5.392   9.925   2.410
    4VAL    CG2 1153   5.261   9.883   2.219
    4VAL      C 1154   5.193  10.061   2.559
    4VAL      O 1155   5.271  10.155   2.549
    5THR      N 1156   5.130  10.018   2.668
    5THR      H 1157   5.070   9.938   2.674
    5THR     CA 1158   5.146  10.093   2.793
    5THR     CB 1159   5.018  10.117   2.874
    5THR    OG1 1160   4.987   9.985   2.919
    5THR    HG1 1161   5.061   9.955   2.980
    5THR    CG2 1162   4.904  10.178   2.793
    5THR      C 1163   5.256  10.039   2.885
    5THR      O 1164   5.248   9.964   2.981
    6ILE      N 1165   5.364  10.114   2.869
    6ILE      H 1166   5.357  10.196   2.811
    6ILE     CA 1167   5.489  10.099   2.945
    6ILE     CB 1168   5.584   9.993   2.889
    6ILE    CG1 1169   5.591  10.002   2.736
    6ILE    CG2 1170   5.540   9.852   2.929
    6ILE     CD 1171   5.710   9.932   2.670
    6ILE      C 1172   5.569  10.221   2.991
    6ILE      O 1173   5.668  10.259   2.928
    7LEU      N 1174   5.533  10.292   3.097
    7LEU      H 1175   5.575  10.383   3.105
    7LEU     CA 1176   5.435  10.254   3.200
    7LEU     CB 1177   5.496  10.190   3.325
    7LEU     CG 1178   5.567  10.286   3.420
    7LEU    CD1 1179   5.565  10.212   3.554
    7LEU    CD2 1180   5.713  10.317   3.388
    7LEU      C 1181   5.349  10.372   3.245
    7LEU      O 1182   5.392  10.487   3.233
    8LEU      N 1183   5.225  10.331   3.272
    8LEU      H 1184   5.206  10.237   3.297
    8LEU     CA 1185   5.128  10.431   3.320
    8LEU     CB 1186   5.007  10.419   3.228
    8LEU     CG 1187   5.018  10.472   3.085
    8LEU    CD1 1188   4.887  10.454   3.009
    8LEU    CD2 1189   5.064  10.618   3.084
    8LEU      C 1190   5.079  10.411   3.464
    8LEU      O 1191   5.044  10.297   3.494
    9GLU      N 1192   5.073  10.518   3.542
    9GLU      H 1193   5.099  10.610   3.513
    9GLU     CA 1194   5.040  10.510   3.685
    9GLU     CB 1195   5.173  10.511   3.762
    9GLU     CG 1196   5.163  10.435   3.894
    9GLU     CD 1197   5.178  10.287   3.857
    9GLU    OE1 1198   5.085  10.206   3.878
    9GLU    OE2 1199   5.296  10.251   3.835
    9GLU      C 1200   4.953  10.624   3.740
    9GLU      O 1201   4.961  10.732   3.682
   10GLU      N 1202   4.860  10.594   3.831
   10GLU      H 1203   4.834  10.501   3.856
   10GLU     CA 1204   4.766  10.694   3.882
   10GLU     CB 1205   4.627  10.658   3.832
   10GLU     CG 1206   4.532  10.766   3.887
   10GLU     CD 1207   4.393  10.744   3.825
   10GLU    OE1 1208   4.360  10.790   3.714
   10GLU    OE2 1209   4.320  10.666   3.890
   10GLU      C 1210   4.768  10.722   4.033
   10GLU      O 1211   4.786  10.836   4.075
   11GLU      N 1212   4.775  10.615   4.111
   11GLU      H 1213   4.765  10.522   4.074
   11GLU     CA 1214   4.806  10.631   4.254
   11GLU     CB 1215   4.686  10.593   4.342
   11GLU     CG 1216   4.698  10.664   4.477
   11GLU     CD 1217   4.573  10.637   4.561
   11GLU    OE1 1218   4.572  10.535   4.633
   11GLU    OE2 1219   4.475  10.714   4.551
   11GLU      C 1220   4.934  10.560   4.299
   11GLU     O1 1221   5.030  10.626   4.343
   11GLU     O2 1222   4.929  10.435   4.300
    1ACE     CA 1223   5.626   7.969   1.923
    1ACE      C 1224   5.491   8.033   1.950
    1ACE      O 1225   5.475   8.097   2.054
    2VAL      N 1226   5.397   8.005   1.845
    2VAL      H 1227   5.423   7.959   1.760
    2VAL     CA 1228   5.258   8.051   1.830
    2VAL     CB 1229   5.159   7.937   1.854
    2VAL    CG1 1230   5.018   7.969   1.804
    2VAL    CG2 1231   5.210   7.818   1.772
    2VAL      C 1232   5.234   8.182   1.905
    2VAL      O 1233   5.252   8.280   1.833
    3VAL      N 1234   5.208   8.192   2.035
    3VAL      H 1235   5.190   8.114   2.095
    3VAL     CA 1236   5.171   8.318   2.102
    3VAL     CB 1237   5.150   8.298   2.252
    3VAL    CG1 1238   5.047   8.185   2.264
    3VAL    CG2 1239   5.277   8.291   2.336
    3VAL      C 1240   5.270   8.431   2.073
    3VAL      O 1241   5.214   8.535   2.040
    4VAL      N 1242   5.400   8.402   2.063
    4VAL      H 1243   5.416   8.303   2.063
    4VAL     CA 1244   5.512   8.495   2.044
    4VAL     CB 1245   5.618   8.504   2.154
    4VAL    CG1 1246   5.553   8.560   2.280
    4VAL    CG2 1247   5.677   8.364   2.177
    4VAL      C 1248   5.576   8.479   1.906
    4VAL      O 1249   5.622   8.368   1.882
    5THR      N 1250   5.577   8.583   1.823
    5THR      H 1251   5.531   8.668   1.847
    5THR     CA 1252   5.654   8.581   1.697
    5THR     CB 1253   5.595   8.690   1.608
    5THR    OG1 1254   5.599   8.821   1.665
    5THR    HG1 1255   5.526   8.870   1.617
    5THR    CG2 1256   5.458   8.648   1.555
    5THR      C 1257   5.805   8.596   1.714
    5THR      O 1258   5.866   8.703   1.709
    6ILE      N 1259   5.862   8.476   1.727
    6ILE      H 1260   5.800   8.398   1.733
    6ILE     CA 1261   6.005   8.460   1.760
    6ILE     CB 1262   6.042   8.388   1.889
    6ILE    CG1 1263   5.988   8.245   1.887
    6ILE    CG2 1264   5.994   8.473   2.007
    6ILE     CD 1265   6.050   8.145   1.984
    6ILE      C 1266   6.095   8.417   1.644
    6ILE      O 1267   6.197   8.474   1.604
    7LEU      N 1268   6.035   8.330   1.563
    7LEU      H 1269   5.936   8.322   1.565
    7LEU     CA 1270   6.096   8.282   1.438
    7LEU     CB 1271   6.069   8.131   1.426
    7LEU     CG 1272   6.151   8.034   1.511
    7LEU    CD1 1273   6.164   7.895   1.448
    7LEU    CD2 1274   6.290   8.087   1.548
    7LEU      C 1275   6.079   8.361   1.309
    7LEU      O 1276   5.976   8.393   1.249
    8LEU      N 1277   6.193   8.427   1.288
    8LEU      H 1278   6.262   8.442   1.359
    8LEU     CA 1279   6.207   8.510   1.167
    8LEU     CB 1280   6.292   8.637   1.186
    8LEU     CG 1281   6.286   8.736   1.070
    8LEU    CD1 1282   6.142   8.768   1.030
    8LEU    CD2 1283   6.375   8.859   1.086
    8LEU      C 1284   6.259   8.419   1.056
    8LEU      O 1285   6.360   8.350   1.071
    9GLU      N 1286   6.175   8.409   0.953
    9GLU      H 1287   6.081   8.444   0.952
    9GLU     CA 1288   6.218   8.358   0.822
    9GLU     CB 1289   6.106   8.328   0.722
    9GLU     CG 1290   5.999   8.244   0.791
    9GLU     CD 1291   5.885   8.218   0.692
    9GLU    OE1 1292   5.779   8.283   0.704
    9GLU    OE2 1293   5.907   8.133   0.604
    9GLU      C 1294   6.307   8.463   0.756
    9GLU      O 1295   6.259   8.571   0.725
   10GLU      N 1296   6.436   8.428   0.758
   10GLU      H 1297   6.461   8.337   0.793
   10GLU     CA 1298   6.547   8.511   0.712
   10GLU     CB 1299   6.674   8.479   0.792
   10GLU     CG 1300   6.659   8.541   0.932
   10GLU     CD 1301   6.795   8.532   1.001
   10GLU    OE1 1302   6.804   8.457   1.101
   10GLU    OE2 1303   6.886   8.609   0.964
   10GLU      C 1304   6.558   8.512   0.559
   10GLU      O 1305   6.609   8.416   0.501
   11GLU      N 1306   6.546   8.634   0.508
   11GLU      H 1307   6.544   8.716   0.566
   11GLU     CA 1308   6.548   8.654   0.362
   11GLU     CB 1309   6.406   8.640   0.308
   11GLU     CG 1310   6.355   8.501   0.267
   11GLU     CD 1311   6.214   8.525   0.212
   11GLU    OE1 1312   6.188   8.500   0.093
   11GLU    OE2 1313   6.124   8.525   0.299
   11GLU      C 1314   6.609   8.792   0.333
   11GLU     O1 1315   6.697   8.796   0.245
   11GLU     O2 1316   6.569   8.891   0.397
    1ACE     CA 1317   5.216   8.760   0.644
    1ACE      C 1318   5.084   8.821   0.596
    1ACE      O 1319   5.070   8.884   0.492
    2VAL      N 1320   4.965   8.778   0.664
    2VAL      H 1321   4.969   8.715   0.742
    2VAL     CA 1322   4.837   8.844   0.634
    2VAL     CB 1323   4.738   8.750   0.565
    2VAL    CG1 1324   4.765   8.745   0.415
    2VAL    CG2 1325   4.734   8.607   0.619
    2VAL      C 1326   4.768   8.922   0.746
    2VAL      O 1327   4.697   9.017   0.712
    3VAL      N 1328   4.754   8.849   0.856
    3VAL      H 1329   4.806   8.763   0.863
    3VAL     CA 1330   4.665   8.879   0.969
    3VAL     CB 1331   4.541   8.790   0.979
    3VAL    CG1 1332   4.457   8.803   0.852
    3VAL    CG2 1333   4.564   8.646   1.025
    3VAL      C 1334   4.749   8.883   1.097
    3VAL      O 1335   4.796   8.779   1.144
    4VAL      N 1336   4.791   9.000   1.144
    4VAL      H 1337   4.824   8.997   1.238
    4VAL     CA 1338   4.763   9.136   1.094
    4VAL     CB 1339   4.709   9.237   1.195
    4VAL    CG1 1340   4.572   9.185   1.237
    4VAL    CG2 1341   4.798   9.254   1.318
    4VAL      C 1342   4.873   9.209   1.016
    4VAL      O 1343   4.856   9.311   0.949
    5THR      N 1344   4.997   9.174   1.049
    5THR      H 1345   5.009   9.083   1.088
    5THR     CA 1346   5.108   9.226   0.967
    5THR     CB 1347   5.246   9.234   1.031
    5THR    OG1 1348   5.288   9.102   1.070
    5THR    HG1 1349   5.307   9.111   1.167
    5THR    CG2 1350   5.261   9.344   1.135
    5THR      C 1351   5.112   9.180   0.820
    5THR      O 1352   5.133   9.063   0.790
    6ILE      N 1353   5.092   9.277   0.731
    6ILE      H 1354   5.045   9.360   0.761
    6ILE     CA 1355   5.099   9.255   0.586
    6ILE     CB 1356   5.055   9.379   0.507
    6ILE    CG1 1357   5.140   9.502   0.535
    6ILE    CG2 1358   4.909   9.412   0.541
    6ILE     CD 1359   5.099   9.621   0.448
    6ILE      C 1360   5.227   9.203   0.520
    6ILE      O 1361   5.334   9.231   0.575
    7LEU      N 1362   5.228   9.136   0.405
    7LEU      H 1363   5.141   9.104   0.366
    7LEU     CA 1364   5.348   9.100   0.329
    7LEU     CB 1365   5.325   8.973   0.246
    7LEU     CG 1366   5.451   8.896   0.206
    7LEU    CD1 1367   5.520   8.835   0.327
    7LEU    CD2 1368   5.419   8.785   0.105
    7LEU      C 1369   5.412   9.218   0.255
    7LEU      O 1370   5.342   9.286   0.181
    8LEU      N 1371   5.536   9.258   0.281
    8LEU      H 1372   5.570   9.242   0.373
    8LEU     CA 1373   5.608   9.357   0.200
    8LEU     CB 1374   5.701   9.448   0.281
    8LEU     CG 1375   5.632   9.506   0.404
    8LEU    CD1 1376   5.668   9.437   0.535
    8LEU    CD2 1377   5.667   9.653   0.429
    8LEU      C 1378   5.684   9.291   0.085
    8LEU      O 1379   5.800   9.249   0.092
    9GLU      N 1380   5.609   9.278  -0.024
    9GLU      H 1381   5.517   9.315  -0.033
    9GLU     CA 1382   5.664   9.208  -0.142
    9GLU     CB 1383   5.561   9.156  -0.242
    9GLU     CG 1384   5.475   9.050  -0.175
    9GLU     CD 1385   5.386   8.960  -0.261
    9GLU    OE1 1386   5.262   8.978  -0.256
    9GLU    OE2 1387   5.431   8.875  -0.341
    9GLU      C 1388   5.763   9.291  -0.224
    9GLU      O 1389   5.860   9.234  -0.273
   10GLU      N 1390   5.723   9.412  -0.262
   10GLU      H 1391   5.633   9.450  -0.240
   10GLU     CA 1392   5.806   9.513  -0.329
   10GLU     CB 1393   5.714   9.615  -0.394
   10GLU     CG 1394   5.645   9.568  -0.523
   10GLU     CD 1395   5.565   9.683  -0.585
   10GLU    OE1 1396   5.441   9.669  -0.581
   10GLU    OE2 1397   5.622   9.792  -0.607
   10GLU      C 1398   5.904   9.582  -0.233
   10GLU      O 1399   5.884   9.571  -0.112
   11GLU      N 1400   5.987   9.669  -0.289
   11GLU      H 1401   5.962   9.722  -0.370
   11GLU     CA 1402   6.086   9.744  -0.210
   11GLU     CB 1403   6.216   9.665  -0.222
   11GLU     CG 1404   6.268   9.650  -0.365
   11GLU     CD 1405   6.395   9.566  -0.370
   11GLU    OE1 1406   6.489   9.587  -0.290
   11GLU    OE2 1407   6.391   9.470  -0.449
   11GLU      C 1408   6.088   9.895  -0.235
   11GLU     O1 1409   6.017   9.936  -0.329
   11GLU     O2 1410   6.132   9.972  -0.147
    1ACE     CA 1411   7.105   7.827   2.543
    1ACE      C 1412   7.213   7.935   2.529
    1ACE      O 1413   7.199   8.054   2.556
    2VAL      N 1414   7.338   7.882   2.484
    2VAL      H 1415   7.336   7.794   2.437
    2VAL     CA 1416   7.462   7.961   2.479
    2VAL     CB 1417   7.588   7.876   2.486
    2VAL    CG1 1418   7.710   7.964   2.516
    2VAL    CG2 1419   7.585   7.760   2.586
    2VAL      C 1420   7.473   8.065   2.367
    2VAL      O 1421   7.485   8.022   2.252
    3VAL      N 1422   7.465   8.192   2.404
    3VAL      H 1423   7.432   8.217   2.494
    3VAL     CA 1424   7.485   8.301   2.307
    3VAL     CB 1425   7.355   8.380   2.297
    3VAL    CG1 1426   7.257   8.305   2.207
    3VAL    CG2 1427   7.279   8.407   2.427
    3VAL      C 1428   7.601   8.392   2.346
    3VAL      O 1429   7.613   8.435   2.461
    4VAL      N 1430   7.689   8.421   2.251
    4VAL      H 1431   7.670   8.394   2.156
    4VAL     CA 1432   7.792   8.525   2.263
    4VAL     CB 1433   7.913   8.488   2.177
    4VAL    CG1 1434   7.877   8.521   2.032
    4VAL    CG2 1435   8.043   8.550   2.229
    4VAL      C 1436   7.733   8.664   2.243
    4VAL      O 1437   7.631   8.692   2.181
    5THR      N 1438   7.796   8.761   2.310
    5THR      H 1439   7.876   8.740   2.365
    5THR     CA 1440   7.750   8.901   2.310
    5THR     CB 1441   7.825   8.985   2.413
    5THR    OG1 1442   7.965   8.967   2.390
    5THR    HG1 1443   8.009   9.052   2.419
    5THR    CG2 1444   7.763   8.953   2.549
    5THR      C 1445   7.773   8.977   2.180
    5THR      O 1446   7.695   9.069   2.156
    6ILE      N 1447   7.884   8.962   2.107
    6ILE      H 1448   7.956   8.911   2.155
    6ILE     CA 1449   7.903   9.027   1.977
    6ILE     CB 1450   8.013   9.134   1.977
    6ILE    CG1 1451   8.139   9.091   2.052
    6ILE    CG2 1452   7.948   9.263   2.027
    6ILE     CD 1453   8.256   9.185   2.020
    6ILE      C 1454   7.925   8.926   1.865
    6ILE      O 1455   7.994   8.826   1.887
    7LEU      N 1456   7.889   8.963   1.742
    7LEU      H 1457   7.847   9.050   1.717
    7LEU     CA 1458   7.912   8.878   1.625
    7LEU     CB 1459   7.781   8.891   1.546
    7LEU     CG 1460   7.771   8.773   1.450
    7LEU    CD1 1461   7.644   8.699   1.491
    7LEU    CD2 1462   7.735   8.831   1.312
    7LEU      C 1463   8.032   8.924   1.542
    7LEU      O 1464   8.021   9.024   1.471
    8LEU      N 1465   8.150   8.868   1.566
    8LEU      H 1466   8.159   8.788   1.626
    8LEU     CA 1467   8.270   8.924   1.503
    8LEU     CB 1468   8.392   8.875   1.582
    8LEU     CG 1469   8.430   8.990   1.675
    8LEU    CD1 1470   8.466   8.938   1.814
    8LEU    CD2 1471   8.543   9.076   1.618
    8LEU      C 1472   8.280   8.877   1.358
    8LEU      O 1473   8.320   8.762   1.343
    9GLU      N 1474   8.238   8.958   1.262
    9GLU      H 1475   8.219   9.056   1.271
    9GLU     CA 1476   8.238   8.913   1.122
    9GLU     CB 1477   8.099   8.927   1.059
    9GLU     CG 1478   8.107   8.837   0.935
    9GLU     CD 1479   7.967   8.828   0.873
    9GLU    OE1 1480   7.882   8.754   0.926
    9GLU    OE2 1481   7.934   8.891   0.770
    9GLU      C 1482   8.344   9.003   1.059
    9GLU      O 1483   8.313   9.113   1.015
   10GLU      N 1484   8.464   8.945   1.051
   10GLU      H 1485   8.475   8.850   1.082
   10GLU     CA 1486   8.582   9.008   0.991
   10GLU     CB 1487   8.716   8.958   1.046
   10GLU     CG 1488   8.750   8.977   1.194
   10GLU     CD 1489   8.899   8.949   1.219
   10GLU    OE1 1490   8.942   8.857   1.293
   10GLU    OE2 1491   8.969   9.051   1.234
   10GLU      C 1492   8.589   8.983   0.840
   10GLU      O 1493   8.581   8.868   0.799
   11GLU      N 1494   8.656   9.084   0.785
   11GLU      H 1495   8.722   9.134   0.842
   11GLU     CA 1496   8.673   9.097   0.640
   11GLU     CB 1497   8.565   9.186   0.580
   11GLU     CG 1498   8.561   9.326   0.641
   11GLU     CD 1499   8.492   9.424   0.546
   11GLU    OE1 1500   8.569   9.507   0.493
   11GLU    OE2 1501   8.369   9.438   0.563
   11GLU      C 1502   8.811   9.158   0.610
   11GLU     O1 1503   8.864   9.220   0.704
   11GLU     O2 1504   8.874   9.114   0.512
    1ACE     CA 1505   6.842   8.840   2.410
    1ACE      C 1506   6.701   8.812   2.357
    1ACE      O 1507   6.683   8.800   2.236
    2VAL      N 1508   6.596   8.860   2.441
    2VAL      H 1509   6.611   8.924   2.516
    2VAL     CA 1510   6.457   8.824   2.410
    2VAL     CB 1511   6.396   8.727   2.511
    2VAL    CG1 1512   6.264   8.668   2.461
    2VAL    CG2 1513   6.493   8.610   2.525
    2VAL      C 1514   6.380   8.955   2.394
    2VAL      O 1515   6.328   8.995   2.291
    3VAL      N 1516   6.377   9.033   2.502
    3VAL      H 1517   6.439   9.015   2.579
    3VAL     CA 1518   6.301   9.158   2.517
    3VAL     CB 1519   6.210   9.145   2.639
    3VAL    CG1 1520   6.125   9.269   2.665
    3VAL    CG2 1521   6.109   9.031   2.626
    3VAL      C 1522   6.391   9.281   2.499
    3VAL      O 1523   6.511   9.277   2.525
    4VAL      N 1524   6.339   9.390   2.443
    4VAL      H 1525   6.244   9.384   2.412
    4VAL     CA 1526   6.397   9.524   2.446
    4VAL     CB 1527   6.371   9.585   2.308
    4VAL    CG1 1528   6.421   9.729   2.292
    4VAL    CG2 1529   6.453   9.502   2.209
    4VAL      C 1530   6.337   9.609   2.559
    4VAL      O 1531   6.232   9.670   2.543
    5THR      N 1532   6.411   9.604   2.670
    5THR      H 1533   6.499   9.557   2.671
    5THR     CA 1534   6.357   9.661   2.794
    5THR     CB 1535   6.404   9.605   2.928
    5THR    OG1 1536   6.540   9.563   2.920
    5THR    HG1 1537   6.593   9.620   2.983
    5THR    CG2 1538   6.305   9.501   2.982
    5THR      C 1539   6.363   9.814   2.798
    5THR      O 1540   6.458   9.869   2.854
    6ILE      N 1541   6.249   9.872   2.765
    6ILE      H 1542   6.171   9.816   2.737
    6ILE     CA 1543   6.220  10.017   2.764
    6ILE     CB 1544   6.187  10.064   2.623
    6ILE    CG1 1545   6.299  10.041   2.522
    6ILE    CG2 1546   6.151  10.213   2.633
    6ILE     CD 1547   6.434  10.110   2.544
    6ILE      C 1548   6.101  10.046   2.856
    6ILE      O 1549   6.003   9.973   2.840
    7LEU      N 1550   6.123  10.147   2.939
    7LEU      H 1551   6.208  10.199   2.931
    7LEU     CA 1552   6.028  10.199   3.039
    7LEU     CB 1553   6.066  10.165   3.183
    7LEU     CG 1554   6.044  10.016   3.210
    7LEU    CD1 1555   6.122   9.982   3.337
    7LEU    CD2 1556   5.895   9.982   3.219
    7LEU      C 1557   5.999  10.349   3.027
    7LEU      O 1558   6.055  10.434   3.096
    8LEU      N 1559   5.893  10.399   2.963
    8LEU      H 1560   5.817  10.342   2.931
    8LEU     CA 1561   5.876  10.544   2.955
    8LEU     CB 1562   5.820  10.591   2.820
    8LEU     CG 1563   5.918  10.560   2.707
    8LEU    CD1 1564   5.853  10.596   2.574
    8LEU    CD2 1565   6.044  10.643   2.732
    8LEU      C 1566   5.783  10.586   3.068
    8LEU      O 1567   5.685  10.520   3.103
    9GLU      N 1568   5.831  10.695   3.127
    9GLU      H 1569   5.895  10.758   3.084
    9GLU     CA 1570   5.778  10.749   3.253
    9GLU     CB 1571   5.894  10.787   3.346
    9GLU     CG 1572   5.967  10.659   3.387
    9GLU     CD 1573   6.098  10.710   3.447
    9GLU    OE1 1574   6.190  10.738   3.366
    9GLU    OE2 1575   6.117  10.703   3.570
    9GLU      C 1576   5.691  10.874   3.245
    9GLU      O 1577   5.720  10.958   3.160
   10GLU      N 1578   5.604  10.876   3.346
   10GLU      H 1579   5.571  10.790   3.386
   10GLU     CA 1580   5.535  11.001   3.380
   10GLU     CB 1581   5.394  10.991   3.439
   10GLU     CG 1582   5.301  10.932   3.333
   10GLU     CD 1583   5.170  10.884   3.397
   10GLU    OE1 1584   5.086  10.972   3.425
   10GLU    OE2 1585   5.158  10.765   3.432
   10GLU      C 1586   5.617  11.102   3.460
   10GLU      O 1587   5.655  11.077   3.574
   11GLU      N 1588   5.638  11.217   3.397
   11GLU      H 1589   5.596  11.238   3.309
   11GLU     CA 1590   5.725  11.329   3.438
   11GLU     CB 1591   5.831  11.357   3.332
   11GLU     CG 1592   5.921  11.234   3.317
   11GLU     CD 1593   6.028  11.253   3.210
   11GLU    OE1 1594   6.085  11.155   3.157
   11GLU    OE2 1595   6.073  11.369   3.199
   11GLU      C 1596   5.660  11.467   3.440
   11GLU     O1 1597   5.669  11.546   3.537
   11GLU     O2 1598   5.584  11.488   3.344
    1ACE     CA 1599   6.569   6.106   2.003
    1ACE      C 1600   6.651   6.156   2.122
    1ACE      O 1601   6.769   6.121   2.120
    2VAL      N 1602   6.607   6.268   2.199
    2VAL      H 1603   6.519   6.311   2.178
    2VAL     CA 1604   6.691   6.342   2.294
    2VAL     CB 1605   6.721   6.486   2.252
    2VAL    CG1 1606   6.600   6.581   2.257
    2VAL    CG2 1607   6.831   6.564   2.325
    2VAL      C 1608   6.658   6.331   2.443
    2VAL      O 1609   6.744   6.341   2.531
    3VAL      N 1610   6.528   6.323   2.470
    3VAL      H 1611   6.463   6.338   2.396
    3VAL     CA 1612   6.472   6.288   2.601
    3VAL     CB 1613   6.347   6.372   2.626
    3VAL    CG1 1614   6.305   6.356   2.772
    3VAL    CG2 1615   6.359   6.519   2.582
    3VAL      C 1616   6.445   6.139   2.626
    3VAL      O 1617   6.498   6.088   2.725
    4VAL      N 1618   6.388   6.071   2.527
    4VAL      H 1619   6.347   6.116   2.448
    4VAL     CA 1620   6.367   5.926   2.541
    4VAL     CB 1621   6.246   5.871   2.465
    4VAL    CG1 1622   6.179   5.762   2.548
    4VAL    CG2 1623   6.131   5.971   2.446
    4VAL      C 1624   6.500   5.861   2.502
    4VAL      O 1625   6.514   5.809   2.392
    5THR      N 1626   6.581   5.859   2.608
    5THR      H 1627   6.550   5.921   2.680
    5THR     CA 1628   6.720   5.810   2.616
    5THR     CB 1629   6.798   5.827   2.746
    5THR    OG1 1630   6.911   5.738   2.750
    5THR    HG1 1631   6.927   5.699   2.840
    5THR    CG2 1632   6.707   5.808   2.868
    5THR      C 1633   6.728   5.665   2.570
    5THR      O 1634   6.693   5.578   2.649
    6ILE      N 1635   6.732   5.643   2.439
    6ILE      H 1636   6.694   5.711   2.376
    6ILE     CA 1637   6.754   5.520   2.361
    6ILE     CB 1638   6.673   5.519   2.231
    6ILE    CG1 1639   6.709   5.636   2.139
    6ILE    CG2 1640   6.521   5.506   2.244
    6ILE     CD 1641   6.654   5.605   2.000
    6ILE      C 1642   6.894   5.463   2.338
    6ILE      O 1643   6.989   5.540   2.335
    7LEU      N 1644   6.900   5.330   2.329
    7LEU      H 1645   6.822   5.267   2.335
    7LEU     CA 1646   7.029   5.261   2.311
    7LEU     CB 1647   6.976   5.120   2.287
    7LEU     CG 1648   7.057   4.991   2.308
    7LEU    CD1 1649   7.086   4.964   2.456
    7LEU    CD2 1650   6.973   4.882   2.243
    7LEU      C 1651   7.122   5.301   2.197
    7LEU      O 1652   7.077   5.323   2.085
    8LEU      N 1653   7.253   5.293   2.220
    8LEU      H 1654   7.289   5.244   2.299
    8LEU     CA 1655   7.365   5.328   2.131
    8LEU     CB 1656   7.452   5.431   2.204
    8LEU     CG 1657   7.391   5.571   2.218
    8LEU    CD1 1658   7.476   5.666   2.302
    8LEU    CD2 1659   7.367   5.634   2.080
    8LEU      C 1660   7.454   5.208   2.101
    8LEU      O 1661   7.457   5.114   2.181
    9GLU      N 1662   7.559   5.239   2.025
    9GLU      H 1663   7.574   5.324   1.975
    9GLU     CA 1664   7.675   5.151   2.005
    9GLU     CB 1665   7.762   5.209   1.893
    9GLU     CG 1666   7.716   5.225   1.748
    9GLU     CD 1667   7.604   5.329   1.734
    9GLU    OE1 1668   7.625   5.444   1.778
    9GLU    OE2 1669   7.502   5.295   1.671
    9GLU      C 1670   7.758   5.127   2.132
    9GLU      O 1671   7.780   5.219   2.210
   10GLU      N 1672   7.822   5.012   2.144
   10GLU      H 1673   7.836   4.949   2.067
   10GLU     CA 1674   7.882   4.969   2.272
   10GLU     CB 1675   7.799   4.859   2.339
   10GLU     CG 1676   7.665   4.894   2.403
   10GLU     CD 1677   7.631   4.773   2.490
   10GLU    OE1 1678   7.683   4.660   2.472
   10GLU    OE2 1679   7.552   4.797   2.583
   10GLU      C 1680   8.029   4.933   2.251
   10GLU      O 1681   8.061   4.820   2.288
   11GLU      N 1682   8.115   5.019   2.198
   11GLU      H 1683   8.087   5.098   2.144
   11GLU     CA 1684   8.255   4.978   2.178
   11GLU     CB 1685   8.279   4.945   2.030
   11GLU     CG 1686   8.252   4.800   1.990
   11GLU     CD 1687   8.116   4.771   1.927
   11GLU    OE1 1688   8.050   4.682   1.985
   11GLU    OE2 1689   8.081   4.823   1.818
   11GLU      C 1690   8.363   5.079   2.216
   11GLU     O1 1691   8.444   5.034   2.300
   11GLU     O2 1692   8.355   5.192   2.164
    1ACE     CA 1693   5.426  10.372   2.665
    1ACE      C 1694   5.359  10.475   2.757
    1ACE      O 1695   5.296  10.447   2.858
    2VAL      N 1696   5.376  10.609   2.711
    2VAL      H 1697   5.435  10.627   2.632
    2VAL     CA 1698   5.318  10.724   2.781
    2VAL     CB 1699   5.428  10.816   2.835
    2VAL    CG1 1700   5.481  10.760   2.967
    2VAL    CG2 1701   5.551  10.846   2.748
    2VAL      C 1702   5.213  10.783   2.687
    2VAL      O 1703   5.234  10.873   2.606
    3VAL      N 1704   5.100  10.715   2.707
    3VAL      H 1705   5.094  10.647   2.780
    3VAL     CA 1706   4.986  10.712   2.615
    3VAL     CB 1707   4.976  10.586   2.528
    3VAL    CG1 1708   5.066  10.610   2.406
    3VAL    CG2 1709   5.015  10.452   2.590
    3VAL      C 1710   4.857  10.739   2.692
    3VAL      O 1711   4.774  10.656   2.729
    4VAL      N 1712   4.854  10.862   2.742
    4VAL      H 1713   4.922  10.928   2.711
    4VAL     CA 1714   4.739  10.917   2.816
    4VAL     CB 1715   4.762  11.030   2.917
    4VAL    CG1 1716   4.835  10.966   3.035
    4VAL    CG2 1717   4.843  11.152   2.873
    4VAL      C 1718   4.611  10.942   2.737
    4VAL      O 1719   4.526  10.853   2.733
    5THR      N 1720   4.626  11.038   2.646
    5THR      H 1721   4.711  11.071   2.605
    5THR     CA 1722   4.505  11.088   2.579
    5THR     CB 1723   4.481  11.239   2.584
    5THR    OG1 1724   4.592  11.319   2.544
    5THR    HG1 1725   4.667  11.255   2.530
    5THR    CG2 1726   4.444  11.280   2.726
    5THR      C 1727   4.500  11.051   2.430
    5THR      O 1728   4.439  11.125   2.353
    6ILE      N 1729   4.520  10.921   2.411
    6ILE      H 1730   4.539  10.862   2.490
    6ILE     CA 1731   4.515  10.849   2.283
    6ILE     CB 1732   4.631  10.750   2.285
    6ILE    CG1 1733   4.649  10.680   2.150
    6ILE    CG2 1734   4.609  10.652   2.401
    6ILE     CD 1735   4.719  10.762   2.042
    6ILE      C 1736   4.373  10.795   2.267
    6ILE      O 1737   4.313  10.739   2.358
    7LEU      N 1738   4.324  10.789   2.143
    7LEU      H 1739   4.385  10.802   2.065
    7LEU     CA 1740   4.186  10.748   2.113
    7LEU     CB 1741   4.149  10.848   2.004
    7LEU     CG 1742   4.140  10.996   2.045
    7LEU    CD1 1743   4.153  11.082   1.919
    7LEU    CD2 1744   4.007  11.015   2.118
    7LEU      C 1745   4.177  10.599   2.077
    7LEU      O 1746   4.200  10.543   1.970
    8LEU      N 1747   4.113  10.535   2.174
    8LEU      H 1748   4.094  10.577   2.263
    8LEU     CA 1749   4.078  10.392   2.175
    8LEU     CB 1750   4.082  10.325   2.313
    8LEU     CG 1751   4.217  10.294   2.379
    8LEU    CD1 1752   4.285  10.169   2.322
    8LEU    CD2 1753   4.314  10.410   2.398
    8LEU      C 1754   3.928  10.403   2.144
    8LEU      O 1755   3.852  10.469   2.215
    9GLU      N 1756   3.881  10.315   2.056
    9GLU      H 1757   3.914  10.221   2.054
    9GLU     CA 1758   3.744  10.328   2.004
    9GLU     CB 1759   3.723  10.260   1.868
    9GLU     CG 1760   3.809  10.331   1.763
    9GLU     CD 1761   3.828  10.248   1.636
    9GLU    OE1 1762   3.916  10.160   1.622
    9GLU    OE2 1763   3.759  10.282   1.538
    9GLU      C 1764   3.634  10.276   2.096
    9GLU      O 1765   3.649  10.161   2.137
   10GLU      N 1766   3.517  10.340   2.096
   10GLU      H 1767   3.513  10.421   2.037
   10GLU     CA 1768   3.403  10.311   2.183
   10GLU     CB 1769   3.392  10.427   2.283
   10GLU     CG 1770   3.320  10.381   2.410
   10GLU     CD 1771   3.253  10.498   2.482
   10GLU    OE1 1772   3.143  10.482   2.540
   10GLU    OE2 1773   3.310  10.609   2.478
   10GLU      C 1774   3.270  10.264   2.123
   10GLU      O 1775   3.201  10.342   2.058
   11GLU      N 1776   3.267  10.133   2.102
   11GLU      H 1777   3.340  10.073   2.133
   11GLU     CA 1778   3.175  10.059   2.014
   11GLU     CB 1779   3.260   9.955   1.940
   11GLU     CG 1780   3.313  10.030   1.817
   11GLU     CD 1781   3.295   9.946   1.690
   11GLU    OE1 1782   3.388   9.937   1.607
   11GLU    OE2 1783   3.186   9.889   1.668
   11GLU      C 1784   3.043  10.009   2.071
   11GLU     O1 1785   3.048   9.938   2.174
   11GLU     O2 1786   2.934  10.023   2.012
    1ACE     CA 1787   8.394   9.426   1.191
    1ACE      C 1788   8.334   9.353   1.311
    1ACE      O 1789   8.329   9.230   1.311
    2VAL      N 1790   8.290   9.432   1.422
    2VAL      H 1791   8.304   9.530   1.413
    2VAL     CA 1792   8.199   9.398   1.532
    2VAL     CB 1793   8.244   9.480   1.654
    2VAL    CG1 1794   8.188   9.429   1.787
    2VAL    CG2 1795   8.394   9.500   1.675
    2VAL      C 1796   8.057   9.436   1.491
    2VAL      O 1797   8.027   9.551   1.460
    3VAL      N 1798   7.968   9.338   1.504
    3VAL      H 1799   7.999   9.243   1.496
    3VAL     CA 1800   7.822   9.355   1.506
    3VAL     CB 1801   7.754   9.267   1.401
    3VAL    CG1 1802   7.604   9.295   1.394
    3VAL    CG2 1803   7.810   9.299   1.262
    3VAL      C 1804   7.772   9.322   1.647
    3VAL      O 1805   7.763   9.205   1.682
    4VAL      N 1806   7.699   9.415   1.708
    4VAL      H 1807   7.711   9.505   1.667
    4VAL     CA 1808   7.638   9.385   1.839
    4VAL     CB 1809   7.612   9.519   1.908
    4VAL    CG1 1810   7.736   9.574   1.979
    4VAL    CG2 1811   7.546   9.624   1.818
    4VAL      C 1812   7.511   9.303   1.823
    4VAL      O 1813   7.419   9.327   1.744
    5THR      N 1814   7.490   9.204   1.909
    5THR      H 1815   7.563   9.182   1.973
    5THR     CA 1816   7.368   9.122   1.924
    5THR     CB 1817   7.382   8.973   1.895
    5THR    OG1 1818   7.471   8.919   1.993
    5THR    HG1 1819   7.471   8.821   1.976
    5THR    CG2 1820   7.446   8.942   1.759
    5THR      C 1821   7.288   9.144   2.052
    5THR      O 1822   7.193   9.223   2.049
    6ILE      N 1823   7.342   9.097   2.164
    6ILE      H 1824   7.408   9.023   2.154
    6ILE     CA 1825   7.313   9.146   2.299
    6ILE     CB 1826   7.348   9.039   2.403
    6ILE    CG1 1827   7.279   8.907   2.367
    6ILE    CG2 1828   7.321   9.091   2.544
    6ILE     CD 1829   7.381   8.801   2.327
    6ILE      C 1830   7.370   9.287   2.319
    6ILE      O 1831   7.489   9.308   2.297
    7LEU      N 1832   7.283   9.377   2.364
    7LEU      H 1833   7.187   9.358   2.383
    7LEU     CA 1834   7.311   9.517   2.399
    7LEU     CB 1835   7.221   9.592   2.301
    7LEU     CG 1836   7.249   9.739   2.267
    7LEU    CD1 1837   7.382   9.742   2.191
    7LEU    CD2 1838   7.148   9.778   2.159
    7LEU      C 1839   7.295   9.543   2.549
    7LEU      O 1840   7.186   9.567   2.599
    8LEU      N 1841   7.411   9.531   2.613
    8LEU      H 1842   7.501   9.558   2.579
    8LEU     CA 1843   7.406   9.539   2.760
    8LEU     CB 1844   7.526   9.463   2.816
    8LEU     CG 1845   7.526   9.318   2.769
    8LEU    CD1 1846   7.662   9.279   2.709
    8LEU    CD2 1847   7.495   9.221   2.883
    8LEU      C 1848   7.392   9.685   2.805
    8LEU      O 1849   7.481   9.765   2.776
    9GLU      N 1850   7.277   9.701   2.869
    9GLU      H 1851   7.224   9.618   2.886
    9GLU     CA 1852   7.226   9.828   2.923
    9GLU     CB 1853   7.105   9.874   2.841
    9GLU     CG 1854   7.033  10.006   2.870
    9GLU     CD 1855   7.110  10.137   2.853
    9GLU    OE1 1856   7.078  10.223   2.767
    9GLU    OE2 1857   7.195  10.169   2.938
    9GLU      C 1858   7.208   9.838   3.074
    9GLU      O 1859   7.202   9.735   3.141
   10GLU      N 1860   7.236   9.954   3.133
   10GLU      H 1861   7.246  10.029   3.068
   10GLU     CA 1862   7.235   9.992   3.275
   10GLU     CB 1863   7.323  10.114   3.301
   10GLU     CG 1864   7.471  10.102   3.261
   10GLU     CD 1865   7.526  10.243   3.244
   10GLU    OE1 1866   7.582  10.293   3.344
   10GLU    OE2 1867   7.509  10.298   3.133
   10GLU      C 1868   7.090  10.023   3.313
   10GLU      O 1869   7.003  10.049   3.231
   11GLU      N 1870   7.071  10.024   3.445
   11GLU      H 1871   7.151   9.999   3.500
   11GLU     CA 1872   6.955  10.084   3.512
   11GLU     CB 1873   6.863   9.970   3.557
   11GLU     CG 1874   6.730  10.019   3.613
   11GLU     CD 1875   6.665   9.889   3.661
   11GLU    OE1 1876   6.621   9.806   3.578
   11GLU    OE2 1877   6.676   9.859   3.782
   11GLU      C 1878   6.997  10.176   3.626
   11GLU     O1 1879   7.088  10.132   3.700
   11GLU     O2 1880   6.956  10.293   3.649
    1ACE     CA 1881   5.955   6.827   2.205
    1ACE      C 1882   6.095   6.833   2.266
    1ACE      O 1883   6.160   6.733   2.296
    2VAL      N 1884   6.154   6.963   2.271
    2VAL      H 1885   6.096   7.035   2.233
    2VAL     CA 1886   6.275   7.007   2.342
    2VAL     CB 1887   6.387   7.050   2.246
    2VAL    CG1 1888   6.449   6.927   2.179
    2VAL    CG2 1889   6.331   7.149   2.144
    2VAL      C 1890   6.253   7.105   2.457
    2VAL      O 1891   6.322   7.080   2.556
    3VAL      N 1892   6.158   7.198   2.456
    3VAL      H 1893   6.070   7.175   2.414
    3VAL     CA 1894   6.159   7.297   2.564
    3VAL     CB 1895   6.217   7.436   2.534
    3VAL    CG1 1896   6.356   7.424   2.470
    3VAL    CG2 1897   6.142   7.527   2.437
    3VAL      C 1898   6.040   7.303   2.660
    3VAL      O 1899   6.071   7.321   2.777
    4VAL      N 1900   5.924   7.267   2.608
    4VAL      H 1901   5.912   7.247   2.510
    4VAL     CA 1902   5.796   7.286   2.678
    4VAL     CB 1903   5.672   7.259   2.592
    4VAL    CG1 1904   5.654   7.384   2.506
    4VAL    CG2 1905   5.678   7.122   2.523
    4VAL      C 1906   5.780   7.229   2.819
    4VAL      O 1907   5.714   7.127   2.841
    5THR      N 1908   5.802   7.326   2.907
    5THR      H 1909   5.828   7.416   2.873
    5THR     CA 1910   5.795   7.304   3.053
    5THR     CB 1911   5.927   7.344   3.120
    5THR    OG1 1912   5.966   7.477   3.086
    5THR    HG1 1913   6.031   7.467   3.011
    5THR    CG2 1914   6.035   7.239   3.093
    5THR      C 1915   5.674   7.368   3.119
    5THR      O 1916   5.666   7.373   3.242
    6ILE      N 1917   5.584   7.420   3.035
    6ILE      H 1918   5.607   7.427   2.938
    6ILE     CA 1919   5.460   7.491   3.068
    6ILE     CB 1920   5.455   7.630   3.004
    6ILE    CG1 1921   5.464   7.647   2.852
    6ILE    CG2 1922   5.559   7.714   3.079
    6ILE     CD 1923   5.456   7.786   2.788
    6ILE      C 1924   5.339   7.404   3.032
    6ILE      O 1925   5.337   7.334   2.932
    7LEU      N 1926   5.250   7.393   3.131
    7LEU      H 1927   5.277   7.423   3.222
    7LEU     CA 1928   5.120   7.328   3.109
    7LEU     CB 1929   5.056   7.295   3.244
    7LEU     CG 1930   5.129   7.185   3.321
    7LEU    CD1 1931   5.082   7.183   3.466
    7LEU    CD2 1932   5.105   7.048   3.259
    7LEU      C 1933   5.026   7.403   3.014
    7LEU      O 1934   4.953   7.494   3.053
    8LEU      N 1935   5.020   7.344   2.895
    8LEU      H 1936   5.090   7.281   2.860
    8LEU     CA 1937   4.929   7.392   2.790
    8LEU     CB 1938   4.991   7.474   2.676
    8LEU     CG 1939   5.021   7.621   2.707
    8LEU    CD1 1940   5.093   7.690   2.591
    8LEU    CD2 1941   4.893   7.691   2.751
    8LEU      C 1942   4.839   7.280   2.737
    8LEU      O 1943   4.897   7.180   2.694
    9GLU      N 1944   4.708   7.304   2.746
    9GLU      H 1945   4.677   7.392   2.781
    9GLU     CA 1946   4.607   7.209   2.698
    9GLU     CB 1947   4.468   7.273   2.703
    9GLU     CG 1948   4.458   7.316   2.849
    9GLU     CD 1949   4.450   7.468   2.868
    9GLU    OE1 1950   4.550   7.540   2.848
    9GLU    OE2 1951   4.339   7.523   2.883
    9GLU      C 1952   4.618   7.150   2.557
    9GLU      O 1953   4.685   7.209   2.472
   10GLU      N 1954   4.576   7.025   2.544
   10GLU      H 1955   4.541   6.972   2.621
   10GLU     CA 1956   4.598   6.952   2.418
   10GLU     CB 1957   4.552   6.810   2.452
   10GLU     CG 1958   4.605   6.719   2.340
   10GLU     CD 1959   4.514   6.605   2.293
   10GLU    OE1 1960   4.409   6.630   2.229
   10GLU    OE2 1961   4.559   6.492   2.321
   10GLU      C 1962   4.525   7.008   2.296
   10GLU      O 1963   4.410   7.052   2.303
   11GLU      N 1964   4.606   7.029   2.193
   11GLU      H 1965   4.706   7.017   2.196
   11GLU     CA 1966   4.571   7.096   2.067
   11GLU     CB 1967   4.631   7.235   2.085
   11GLU     CG 1968   4.544   7.352   2.038
   11GLU     CD 1969   4.611   7.489   2.059
   11GLU    OE1 1970   4.575   7.565   2.152
   11GLU    OE2 1971   4.676   7.539   1.965
   11GLU      C 1972   4.631   7.041   1.938
   11GLU     O1 1973   4.600   7.087   1.826
   11GLU     O2 1974   4.730   6.965   1.945
    1ACE     CA 1975   6.290   6.276   3.218
    1ACE      C 1976   6.249   6.342   3.350
    1ACE      O 1977   6.338   6.381   3.425
    2VAL      N 1978   6.116   6.319   3.399
    2VAL      H 1979   6.048   6.256   3.361
    2VAL     CA 1980   6.060   6.377   3.522
    2VAL     CB 1981   5.907   6.377   3.525
    2VAL    CG1 1982   5.853   6.488   3.435
    2VAL    CG2 1983   5.841   6.246   3.481
    2VAL      C 1984   6.124   6.319   3.648
    2VAL      O 1985   6.113   6.208   3.698
    3VAL      N 1986   6.214   6.401   3.702
    3VAL      H 1987   6.239   6.480   3.646
    3VAL     CA 1988   6.286   6.377   3.828
    3VAL     CB 1989   6.437   6.357   3.814
    3VAL    CG1 1990   6.462   6.219   3.753
    3VAL    CG2 1991   6.497   6.471   3.731
    3VAL      C 1992   6.244   6.484   3.929
    3VAL      O 1993   6.322   6.539   4.007
    4VAL      N 1994   6.114   6.491   3.954
    4VAL      H 1995   6.053   6.417   3.926
    4VAL     CA 1996   6.053   6.602   4.030
    4VAL     CB 1997   5.939   6.657   3.943
    4VAL    CG1 1998   5.994   6.703   3.808
    4VAL    CG2 1999   5.824   6.561   3.912
    4VAL      C 2000   6.001   6.577   4.171
    4VAL      O 2001   5.953   6.467   4.201
    5THR      N 2002   5.970   6.692   4.230
    5THR      H 2003   5.996   6.781   4.193
    5THR     CA 2004   5.919   6.704   4.368
    5THR     CB 2005   6.022   6.750   4.471
    5THR    OG1 2006   6.119   6.841   4.418
    5THR    HG1 2007   6.174   6.884   4.489
    5THR    CG2 2008   6.080   6.641   4.561
    5THR      C 2009   5.787   6.782   4.379
    5THR      O 2010   5.789   6.905   4.371
    6ILE      N 2011   5.677   6.710   4.361
    6ILE      H 2012   5.673   6.610   4.359
    6ILE     CA 2013   5.548   6.779   4.349
    6ILE     CB 2014   5.472   6.737   4.223
    6ILE    CG1 2015   5.469   6.587   4.194
    6ILE    CG2 2016   5.532   6.804   4.099
    6ILE     CD 2017   5.346   6.557   4.107
    6ILE      C 2018   5.448   6.777   4.465
    6ILE      O 2019   5.441   6.675   4.533
    7LEU      N 2020   5.417   6.902   4.497
    7LEU      H 2021   5.460   6.982   4.455
    7LEU     CA 2022   5.315   6.944   4.595
    7LEU     CB 2023   5.174   6.915   4.546
    7LEU     CG 2024   5.139   7.002   4.425
    7LEU    CD1 2025   5.011   6.952   4.358
    7LEU    CD2 2026   5.117   7.146   4.473
    7LEU      C 2027   5.341   6.915   4.743
    7LEU      O 2028   5.264   6.870   4.828
    8LEU      N 2029   5.455   6.973   4.781
    8LEU      H 2030   5.500   7.040   4.721
    8LEU     CA 2031   5.516   6.963   4.914
    8LEU     CB 2032   5.668   6.965   4.901
    8LEU     CG 2033   5.736   6.888   4.788
    8LEU    CD1 2034   5.886   6.884   4.818
    8LEU    CD2 2035   5.683   6.745   4.773
    8LEU      C 2036   5.472   7.074   5.009
    8LEU      O 2037   5.425   7.182   4.974
    9GLU      N 2038   5.464   7.030   5.134
    9GLU      H 2039   5.486   6.933   5.151
    9GLU     CA 2040   5.390   7.103   5.238
    9GLU     CB 2041   5.314   7.001   5.323
    9GLU     CG 2042   5.175   6.968   5.269
    9GLU     CD 2043   5.104   6.849   5.335
    9GLU    OE1 2044   5.103   6.742   5.270
    9GLU    OE2 2045   5.049   6.870   5.445
    9GLU      C 2046   5.477   7.185   5.332
    9GLU      O 2047   5.558   7.136   5.410
   10GLU      N 2048   5.474   7.317   5.318
   10GLU      H 2049   5.418   7.359   5.247
   10GLU     CA 2050   5.555   7.415   5.392
   10GLU     CB 2051   5.640   7.502   5.298
   10GLU     CG 2052   5.774   7.430   5.282
   10GLU     CD 2053   5.874   7.432   5.398
   10GLU    OE1 2054   5.942   7.327   5.403
   10GLU    OE2 2055   5.883   7.522   5.484
   10GLU      C 2056   5.475   7.512   5.479
   10GLU      O 2057   5.363   7.544   5.440
   11GLU      N 2058   5.515   7.553   5.600
   11GLU      H 2059   5.605   7.524   5.632
   11GLU     CA 2060   5.446   7.652   5.683
   11GLU     CB 2061   5.448   7.593   5.824
   11GLU     CG 2062   5.369   7.462   5.839
   11GLU     CD 2063   5.398   7.408   5.979
   11GLU    OE1 2064   5.307   7.402   6.065
   11GLU    OE2 2065   5.510   7.357   6.003
   11GLU      C 2066   5.522   7.784   5.695
   11GLU     O1 2067   5.459   7.890   5.677
   11GLU     O2 2068   5.639   7.782   5.740
    1ACE     CA 2069   4.496   9.853   2.333
    1ACE      C 2070   4.496   9.861   2.180
    1ACE      O 2071   4.576   9.929   2.116
    2VAL      N 2072   4.387   9.798   2.112
    2VAL      H 2073   4.306   9.766   2.161
    2VAL     CA 2074   4.396   9.776   1.967
    2VAL     CB 2075   4.405   9.627   1.938
    2VAL    CG1 2076   4.408   9.592   1.788
    2VAL    CG2 2077   4.495   9.543   2.029
    2VAL      C 2078   4.289   9.851   1.886
    2VAL      O 2079   4.170   9.826   1.904
    3VAL      N 2080   4.330   9.968   1.837
    3VAL      H 2081   4.421  10.005   1.858
    3VAL     CA 2082   4.251  10.061   1.756
    3VAL     CB 2083   4.304  10.205   1.761
    3VAL    CG1 2084   4.207  10.308   1.703
    3VAL    CG2 2085   4.333  10.238   1.908
    3VAL      C 2086   4.235  10.016   1.611
    3VAL      O 2087   4.322  10.040   1.527
    4VAL      N 2088   4.121   9.950   1.593
    4VAL      H 2089   4.043   9.949   1.656
    4VAL     CA 2090   4.103   9.873   1.468
    4VAL     CB 2091   3.971   9.796   1.479
    4VAL    CG1 2092   3.960   9.671   1.390
    4VAL    CG2 2093   3.953   9.739   1.619
    4VAL      C 2094   4.104   9.958   1.341
    4VAL      O 2095   4.153   9.910   1.239
    5THR      N 2096   4.057  10.082   1.350
    5THR      H 2097   4.025  10.117   1.438
    5THR     CA 2098   4.053  10.171   1.233
    5THR     CB 2099   3.966  10.297   1.243
    5THR    OG1 2100   3.986  10.358   1.371
    5THR    HG1 2101   3.912  10.340   1.435
    5THR    CG2 2102   3.818  10.266   1.217
    5THR      C 2103   4.193  10.204   1.181
    5THR      O 2104   4.223  10.165   1.068
    6ILE      N 2105   4.270  10.282   1.257
    6ILE      H 2106   4.228  10.330   1.335
    6ILE     CA 2107   4.408  10.316   1.219
    6ILE     CB 2108   4.483  10.418   1.304
    6ILE    CG1 2109   4.487  10.395   1.455
    6ILE    CG2 2110   4.425  10.557   1.276
    6ILE     CD 2111   4.595  10.472   1.531
    6ILE      C 2112   4.505  10.199   1.203
    6ILE      O 2113   4.583  10.205   1.107
    7LEU      N 2114   4.485  10.087   1.272
    7LEU      H 2115   4.419  10.086   1.347
    7LEU     CA 2116   4.558   9.963   1.244
    7LEU     CB 2117   4.527   9.856   1.349
    7LEU     CG 2118   4.633   9.745   1.353
    7LEU    CD1 2119   4.773   9.792   1.391
    7LEU    CD2 2120   4.576   9.641   1.449
    7LEU      C 2121   4.523   9.904   1.108
    7LEU      O 2122   4.607   9.899   1.018
    8LEU      N 2123   4.395   9.877   1.084
    8LEU      H 2124   4.326   9.896   1.154
    8LEU     CA 2125   4.358   9.820   0.954
    8LEU     CB 2126   4.254   9.708   0.963
    8LEU     CG 2127   4.304   9.590   1.047
    8LEU    CD1 2128   4.199   9.481   1.064
    8LEU    CD2 2129   4.436   9.541   0.986
    8LEU      C 2130   4.303   9.933   0.867
    8LEU      O 2131   4.191   9.942   0.817
    9GLU      N 2132   4.403  10.009   0.823
    9GLU      H 2133   4.491  10.009   0.871
    9GLU     CA 2134   4.384  10.115   0.723
    9GLU     CB 2135   4.479  10.227   0.768
    9GLU     CG 2136   4.425  10.358   0.712
    9GLU     CD 2137   4.503  10.484   0.752
    9GLU    OE1 2138   4.579  10.526   0.662
    9GLU    OE2 2139   4.460  10.554   0.846
    9GLU      C 2140   4.431  10.065   0.586
    9GLU      O 2141   4.546  10.081   0.544
   10GLU      N 2142   4.331  10.034   0.505
   10GLU      H 2143   4.235  10.045   0.532
   10GLU     CA 2144   4.347   9.959   0.379
   10GLU     CB 2145   4.277   9.823   0.390
   10GLU     CG 2146   4.342   9.721   0.484
   10GLU     CD 2147   4.258   9.596   0.506
   10GLU    OE1 2148   4.276   9.494   0.436
   10GLU    OE2 2149   4.163   9.598   0.587
   10GLU      C 2150   4.284  10.049   0.273
   10GLU      O 2151   4.162  10.054   0.257
   11GLU      N 2152   4.362  10.130   0.203
   11GLU      H 2153   4.460  10.110   0.198
   11GLU     CA 2154   4.316  10.214   0.091
   11GLU     CB 2155   4.351  10.361   0.117
   11GLU     CG 2156   4.244  10.435   0.198
   11GLU     CD 2157   4.270  10.583   0.226
   11GLU    OE1 2158   4.220  10.640   0.326
   11GLU    OE2 2159   4.333  10.639   0.134
   11GLU      C 2160   4.386  10.165  -0.036
   11GLU     O1 2161   4.317  10.166  -0.141
   11GLU     O2 2162   4.507  10.137  -0.030
    1ACE     CA 2163   4.050   7.140   3.219
    1ACE      C 2164   4.178   7.103   3.143
    1ACE      O 2165   4.168   7.046   3.035
    2VAL      N 2166   4.294   7.096   3.228
    2VAL      H 2167   4.299   7.119   3.325
    2VAL     CA 2168   4.422   7.066   3.163
    2VAL     CB 2169   4.534   7.135   3.241
    2VAL    CG1 2170   4.544   7.077   3.382
    2VAL    CG2 2171   4.666   7.121   3.165
    2VAL      C 2172   4.449   6.921   3.121
    2VAL      O 2173   4.521   6.841   3.179
    3VAL      N 2174   4.395   6.895   3.002
    3VAL      H 2175   4.335   6.961   2.957
    3VAL     CA 2176   4.410   6.767   2.931
    3VAL     CB 2177   4.287   6.740   2.844
    3VAL    CG1 2178   4.301   6.602   2.779
    3VAL    CG2 2179   4.154   6.731   2.918
    3VAL      C 2180   4.543   6.778   2.857
    3VAL      O 2181   4.553   6.845   2.754
    4VAL      N 2182   4.649   6.719   2.910
    4VAL      H 2183   4.648   6.718   3.010
    4VAL     CA 2184   4.779   6.697   2.843
    4VAL     CB 2185   4.898   6.766   2.909
    4VAL    CG1 2186   4.894   6.919   2.906
    4VAL    CG2 2187   4.930   6.724   3.053
    4VAL      C 2188   4.803   6.547   2.825
    4VAL      O 2189   4.788   6.467   2.917
    5THR      N 2190   4.860   6.524   2.707
    5THR      H 2191   4.887   6.602   2.650
    5THR     CA 2192   4.882   6.387   2.659
    5THR     CB 2193   4.790   6.341   2.546
    5THR    OG1 2194   4.798   6.441   2.444
    5THR    HG1 2195   4.704   6.454   2.411
    5THR    CG2 2196   4.647   6.319   2.598
    5THR      C 2197   5.026   6.345   2.627
    5THR      O 2198   5.083   6.250   2.681
    6ILE      N 2199   5.078   6.419   2.530
    6ILE      H 2200   5.027   6.501   2.504
    6ILE     CA 2201   5.221   6.422   2.496
    6ILE     CB 2202   5.239   6.371   2.353
    6ILE    CG1 2203   5.201   6.223   2.339
    6ILE    CG2 2204   5.378   6.402   2.297
    6ILE     CD 2205   5.305   6.127   2.396
    6ILE      C 2206   5.283   6.558   2.527
    6ILE      O 2207   5.259   6.658   2.460
    7LEU      N 2208   5.368   6.550   2.629
    7LEU      H 2209   5.385   6.462   2.673
    7LEU     CA 2210   5.447   6.665   2.677
    7LEU     CB 2211   5.494   6.663   2.822
    7LEU     CG 2212   5.402   6.706   2.937
    7LEU    CD1 2213   5.318   6.584   2.975
    7LEU    CD2 2214   5.485   6.726   3.063
    7LEU      C 2215   5.559   6.698   2.578
    7LEU      O 2216   5.534   6.780   2.490
    8LEU      N 2217   5.663   6.615   2.571
    8LEU      H 2218   5.665   6.526   2.617
    8LEU     CA 2219   5.782   6.642   2.489
    8LEU     CB 2220   5.911   6.655   2.571
    8LEU     CG 2221   5.943   6.786   2.642
    8LEU    CD1 2222   5.929   6.910   2.553
    8LEU    CD2 2223   5.857   6.797   2.769
    8LEU      C 2224   5.789   6.531   2.383
    8LEU      O 2225   5.695   6.531   2.303
    9GLU      N 2226   5.887   6.442   2.373
    9GLU      H 2227   5.966   6.444   2.434
    9GLU     CA 2228   5.893   6.337   2.270
    9GLU     CB 2229   6.037   6.288   2.255
    9GLU     CG 2230   6.146   6.393   2.232
    9GLU     CD 2231   6.286   6.333   2.214
    9GLU    OE1 2232   6.355   6.382   2.122
    9GLU    OE2 2233   6.306   6.218   2.260
    9GLU      C 2234   5.788   6.228   2.289
    9GLU      O 2235   5.744   6.186   2.396
   10GLU      N 2236   5.739   6.185   2.173
   10GLU      H 2237   5.764   6.229   2.087
   10GLU     CA 2238   5.633   6.084   2.160
   10GLU     CB 2239   5.566   6.088   2.023
   10GLU     CG 2240   5.502   6.225   2.000
   10GLU     CD 2241   5.439   6.254   1.864
   10GLU    OE1 2242   5.382   6.365   1.856
   10GLU    OE2 2243   5.452   6.174   1.769
   10GLU      C 2244   5.675   5.942   2.199
   10GLU      O 2245   5.755   5.877   2.133
   11GLU      N 2246   5.658   5.927   2.331
   11GLU      H 2247   5.670   6.003   2.395
   11GLU     CA 2248   5.672   5.801   2.405
   11GLU     CB 2249   5.682   5.828   2.555
   11GLU     CG 2250   5.798   5.924   2.585
   11GLU     CD 2251   5.801   5.964   2.733
   11GLU    OE1 2252   5.845   5.893   2.825
   11GLU    OE2 2253   5.741   6.070   2.761
   11GLU      C 2254   5.559   5.703   2.371
   11GLU     O1 2255   5.442   5.718   2.413
   11GLU     O2 2256   5.591   5.597   2.314
    1ACE     CA 2257   6.295   7.528   2.072
    1ACE      C 2258   6.429   7.489   2.011
    1ACE      O 2259   6.532   7.498   2.077
    2VAL      N 2260   6.433   7.434   1.879
    2VAL      H 2261   6.354   7.389   1.837
    2VAL     CA 2262   6.558   7.394   1.812
    2VAL     CB 2263   6.529   7.279   1.715
    2VAL    CG1 2264   6.470   7.149   1.769
    2VAL    CG2 2265   6.444   7.341   1.605
    2VAL      C 2266   6.645   7.508   1.757
    2VAL      O 2267   6.764   7.491   1.735
    3VAL      N 2268   6.584   7.624   1.734
    3VAL      H 2269   6.486   7.642   1.742
    3VAL     CA 2270   6.662   7.743   1.698
    3VAL     CB 2271   6.579   7.812   1.590
    3VAL    CG1 2272   6.652   7.939   1.547
    3VAL    CG2 2273   6.547   7.721   1.471
    3VAL      C 2274   6.690   7.826   1.823
    3VAL      O 2275   6.807   7.831   1.860
    4VAL      N 2276   6.591   7.885   1.889
    4VAL      H 2277   6.496   7.854   1.885
    4VAL     CA 2278   6.609   7.976   2.003
    4VAL     CB 2279   6.577   8.123   1.975
    4VAL    CG1 2280   6.687   8.171   1.881
    4VAL    CG2 2281   6.435   8.154   1.928
    4VAL      C 2282   6.526   7.925   2.121
    4VAL      O 2283   6.403   7.924   2.119
    5THR      N 2284   6.587   7.873   2.228
    5THR      H 2285   6.685   7.858   2.240
    5THR     CA 2286   6.528   7.804   2.343
    5THR     CB 2287   6.641   7.749   2.430
    5THR    OG1 2288   6.752   7.839   2.425
    5THR    HG1 2289   6.725   7.923   2.473
    5THR    CG2 2290   6.680   7.603   2.406
    5THR      C 2291   6.438   7.887   2.434
    5THR      O 2292   6.425   7.870   2.555
    6ILE      N 2293   6.369   7.983   2.372
    6ILE      H 2294   6.387   7.993   2.274
    6ILE     CA 2295   6.267   8.068   2.434
    6ILE     CB 2296   6.290   8.207   2.374
    6ILE    CG1 2297   6.437   8.247   2.357
    6ILE    CG2 2298   6.213   8.312   2.454
    6ILE     CD 2299   6.440   8.368   2.264
    6ILE      C 2300   6.124   8.015   2.424
    6ILE      O 2301   6.073   7.993   2.314
    7LEU      N 2302   6.055   8.007   2.537
    7LEU      H 2303   6.092   8.010   2.629
    7LEU     CA 2304   5.914   7.973   2.561
    7LEU     CB 2305   5.819   8.093   2.549
    7LEU     CG 2306   5.856   8.206   2.645
    7LEU    CD1 2307   5.777   8.331   2.605
    7LEU    CD2 2308   5.813   8.186   2.791
    7LEU      C 2309   5.838   7.856   2.498
    7LEU      O 2310   5.772   7.781   2.569
    8LEU      N 2311   5.808   7.861   2.368
    8LEU      H 2312   5.846   7.942   2.324
    8LEU     CA 2313   5.738   7.758   2.290
    8LEU     CB 2314   5.603   7.809   2.240
    8LEU     CG 2315   5.494   7.832   2.345
    8LEU    CD1 2316   5.452   7.978   2.365
    8LEU    CD2 2317   5.376   7.739   2.317
    8LEU      C 2318   5.826   7.711   2.173
    8LEU      O 2319   5.928   7.772   2.142
    9GLU      N 2320   5.772   7.612   2.102
    9GLU      H 2321   5.680   7.581   2.125
    9GLU     CA 2322   5.840   7.534   1.997
    9GLU     CB 2323   5.854   7.388   2.040
    9GLU     CG 2324   5.959   7.370   2.150
    9GLU     CD 2325   5.979   7.221   2.173
    9GLU    OE1 2326   6.010   7.145   2.078
    9GLU    OE2 2327   5.949   7.178   2.286
    9GLU      C 2328   5.772   7.542   1.860
    9GLU      O 2329   5.677   7.465   1.844
   10GLU      N 2330   5.803   7.641   1.777
   10GLU      H 2331   5.861   7.717   1.807
   10GLU     CA 2332   5.747   7.640   1.642
   10GLU     CB 2333   5.726   7.788   1.611
   10GLU     CG 2334   5.627   7.813   1.497
   10GLU     CD 2335   5.586   7.960   1.493
   10GLU    OE1 2336   5.481   7.988   1.555
   10GLU    OE2 2337   5.650   8.039   1.420
   10GLU      C 2338   5.851   7.577   1.548
   10GLU      O 2339   5.946   7.637   1.499
   11GLU      N 2340   5.805   7.464   1.496
   11GLU      H 2341   5.715   7.430   1.526
   11GLU     CA 2342   5.871   7.367   1.407
   11GLU     CB 2343   5.973   7.284   1.486
   11GLU     CG 2344   5.908   7.202   1.598
   11GLU     CD 2345   6.004   7.095   1.649
   11GLU    OE1 2346   6.126   7.119   1.658
   11GLU    OE2 2347   5.956   6.984   1.683
   11GLU      C 2348   5.768   7.283   1.331
   11GLU     O1 2349   5.667   7.250   1.397
   11GLU     O2 2350   5.798   7.236   1.219
    1ACE     CA 2351   6.044   7.173   4.398
    1ACE      C 2352   5.917   7.259   4.401
    1ACE      O 2353   5.911   7.374   4.446
    2VAL      N 2354   5.795   7.188   4.384
    2VAL      H 2355   5.790   7.096   4.345
    2VAL     CA 2356   5.666   7.258   4.388
    2VAL     CB 2357   5.567   7.198   4.287
    2VAL    CG1 2358   5.441   7.284   4.278
    2VAL    CG2 2359   5.616   7.152   4.149
    2VAL      C 2360   5.604   7.268   4.527
    2VAL      O 2361   5.545   7.172   4.577
    3VAL      N 2362   5.634   7.380   4.592
    3VAL      H 2363   5.667   7.456   4.536
    3VAL     CA 2364   5.599   7.414   4.731
    3VAL     CB 2365   5.723   7.460   4.808
    3VAL    CG1 2366   5.821   7.350   4.850
    3VAL    CG2 2367   5.784   7.575   4.728
    3VAL      C 2368   5.468   7.489   4.754
    3VAL      O 2369   5.439   7.599   4.707
    4VAL      N 2370   5.389   7.432   4.845
    4VAL      H 2371   5.407   7.348   4.894
    4VAL     CA 2372   5.274   7.508   4.896
    4VAL     CB 2373   5.137   7.442   4.874
    4VAL    CG1 2374   5.099   7.439   4.726
    4VAL    CG2 2375   5.123   7.299   4.927
    4VAL      C 2376   5.282   7.557   5.041
    4VAL      O 2377   5.325   7.483   5.130
    5THR      N 2378   5.236   7.680   5.061
    5THR      H 2379   5.225   7.749   4.990
    5THR     CA 2380   5.217   7.746   5.191
    5THR     CB 2381   5.243   7.896   5.204
    5THR    OG1 2382   5.169   7.964   5.102
    5THR    HG1 2383   5.224   7.959   5.018
    5THR    CG2 2384   5.395   7.908   5.202
    5THR      C 2385   5.084   7.713   5.260
    5THR      O 2386   4.982   7.775   5.234
    6ILE      N 2387   5.110   7.638   5.367
    6ILE      H 2388   5.199   7.599   5.393
    6ILE     CA 2389   5.009   7.596   5.464
    6ILE     CB 2390   5.046   7.466   5.537
    6ILE    CG1 2391   5.107   7.363   5.441
    6ILE    CG2 2392   4.928   7.422   5.624
    6ILE     CD 2393   5.149   7.236   5.515
    6ILE      C 2394   4.968   7.700   5.569
    6ILE      O 2395   5.038   7.734   5.664
    7LEU      N 2396   4.845   7.748   5.550
    7LEU      H 2397   4.784   7.697   5.490
    7LEU     CA 2398   4.779   7.852   5.629
    7LEU     CB 2399   4.773   7.988   5.558
    7LEU     CG 2400   4.903   8.068   5.565
    7LEU    CD1 2401   4.901   8.138   5.429
    7LEU    CD2 2402   4.900   8.172   5.678
    7LEU      C 2403   4.643   7.812   5.686
    7LEU      O 2404   4.536   7.819   5.625
    8LEU      N 2405   4.647   7.741   5.798
    8LEU      H 2406   4.724   7.705   5.850
    8LEU     CA 2407   4.524   7.699   5.867
    8LEU     CB 2408   4.526   7.549   5.896
    8LEU     CG 2409   4.555   7.460   5.774
    8LEU    CD1 2410   4.553   7.313   5.815
    8LEU    CD2 2411   4.443   7.472   5.671
    8LEU      C 2412   4.503   7.769   6.001
    8LEU      O 2413   4.581   7.767   6.096
    9GLU      N 2414   4.386   7.833   6.006
    9GLU      H 2415   4.322   7.819   5.930
    9GLU     CA 2416   4.328   7.901   6.122
    9GLU     CB 2417   4.241   8.013   6.064
    9GLU     CG 2418   4.107   7.983   5.995
    9GLU     CD 2419   4.128   7.881   5.883
    9GLU    OE1 2420   4.107   7.757   5.888
    9GLU    OE2 2421   4.165   7.943   5.781
    9GLU      C 2422   4.256   7.798   6.209
    9GLU      O 2423   4.281   7.802   6.329
   10GLU      N 2424   4.184   7.706   6.145
   10GLU      H 2425   4.181   7.697   6.046
   10GLU     CA 2426   4.149   7.581   6.215
   10GLU     CB 2427   4.031   7.528   6.134
   10GLU     CG 2428   3.953   7.417   6.206
   10GLU     CD 2429   3.846   7.348   6.122
   10GLU    OE1 2430   3.878   7.246   6.057
   10GLU    OE2 2431   3.733   7.401   6.131
   10GLU      C 2432   4.271   7.489   6.216
   10GLU      O 2433   4.299   7.429   6.112
   11GLU      N 2434   4.330   7.483   6.335
   11GLU      H 2435   4.301   7.548   6.405
   11GLU     CA 2436   4.458   7.413   6.353
   11GLU     CB 2437   4.558   7.522   6.392
   11GLU     CG 2438   4.704   7.477   6.388
   11GLU     CD 2439   4.799   7.596   6.372
   11GLU    OE1 2440   4.902   7.563   6.310
   11GLU    OE2 2441   4.785   7.704   6.433
   11GLU      C 2442   4.454   7.292   6.447
   11GLU     O1 2443   4.520   7.197   6.399
   11GLU     O2 2444   4.364   7.286   6.533
    1ACE     CA 2445   4.379   7.511   2.421
    1ACE      C 2446   4.416   7.656   2.455
    1ACE      O 2447   4.381   7.705   2.562
    2VAL      N 2448   4.487   7.726   2.353
    2VAL      H 2449   4.524   7.677   2.274
    2VAL     CA 2450   4.533   7.864   2.371
    2VAL     CB 2451   4.684   7.871   2.396
    2VAL    CG1 2452   4.770   7.799   2.292
    2VAL    CG2 2453   4.721   8.017   2.423
    2VAL      C 2454   4.492   7.960   2.259
    2VAL      O 2455   4.552   7.995   2.158
    3VAL      N 2456   4.370   8.007   2.281
    3VAL      H 2457   4.318   7.965   2.356
    3VAL     CA 2458   4.293   8.096   2.193
    3VAL     CB 2459   4.190   8.016   2.113
    3VAL    CG1 2460   4.094   8.107   2.036
    3VAL    CG2 2461   4.250   7.902   2.031
    3VAL      C 2462   4.240   8.220   2.265
    3VAL      O 2463   4.130   8.223   2.319
    4VAL      N 2464   4.323   8.324   2.255
    4VAL      H 2465   4.381   8.331   2.174
    4VAL     CA 2466   4.311   8.448   2.332
    4VAL     CB 2467   4.426   8.468   2.431
    4VAL    CG1 2468   4.423   8.597   2.513
    4VAL    CG2 2469   4.440   8.347   2.524
    4VAL      C 2470   4.292   8.565   2.235
    4VAL      O 2471   4.389   8.607   2.171
    5THR      N 2472   4.168   8.611   2.228
    5THR      H 2473   4.098   8.588   2.296
    5THR     CA 2474   4.121   8.700   2.121
    5THR     CB 2475   4.001   8.637   2.050
    5THR    OG1 2476   3.898   8.614   2.146
    5THR    HG1 2477   3.817   8.670   2.126
    5THR    CG2 2478   4.018   8.500   1.983
    5THR      C 2479   4.098   8.847   2.155
    5THR      O 2480   4.009   8.881   2.232
    6ILE      N 2481   4.165   8.930   2.075
    6ILE      H 2482   4.215   8.887   2.000
    6ILE     CA 2483   4.128   9.071   2.056
    6ILE     CB 2484   4.240   9.167   2.097
    6ILE    CG1 2485   4.376   9.154   2.028
    6ILE    CG2 2486   4.261   9.157   2.248
    6ILE     CD 2487   4.387   9.198   1.882
    6ILE      C 2488   4.073   9.105   1.917
    6ILE      O 2489   3.994   9.199   1.914
    7LEU      N 2490   4.092   9.022   1.815
    7LEU      H 2491   4.155   8.944   1.815
    7LEU     CA 2492   4.022   9.037   1.687
    7LEU     CB 2493   4.107   9.085   1.570
    7LEU     CG 2494   4.174   9.223   1.565
    7LEU    CD1 2495   4.248   9.253   1.434
    7LEU    CD2 2496   4.069   9.331   1.588
    7LEU      C 2497   3.945   8.914   1.637
    7LEU      O 2498   4.011   8.815   1.605
    8LEU      N 2499   3.818   8.904   1.676
    8LEU      H 2500   3.773   8.957   1.747
    8LEU     CA 2501   3.731   8.803   1.613
    8LEU     CB 2502   3.699   8.709   1.730
    8LEU     CG 2503   3.695   8.567   1.673
    8LEU    CD1 2504   3.837   8.519   1.645
    8LEU    CD2 2505   3.615   8.485   1.774
    8LEU      C 2506   3.605   8.859   1.545
    8LEU      O 2507   3.531   8.933   1.610
    9GLU      N 2508   3.627   8.873   1.415
    9GLU      H 2509   3.721   8.859   1.384
    9GLU     CA 2510   3.513   8.895   1.325
    9GLU     CB 2511   3.561   8.881   1.180
    9GLU     CG 2512   3.481   8.960   1.076
    9GLU     CD 2513   3.545   8.977   0.938
    9GLU    OE1 2514   3.654   9.039   0.938
    9GLU    OE2 2515   3.498   8.918   0.838
    9GLU      C 2516   3.380   8.822   1.347
    9GLU      O 2517   3.367   8.702   1.321
   10GLU      N 2518   3.287   8.882   1.421
   10GLU      H 2519   3.301   8.972   1.462
   10GLU     CA 2520   3.163   8.816   1.465
   10GLU     CB 2521   3.099   8.903   1.574
   10GLU     CG 2522   3.192   8.907   1.695
   10GLU     CD 2523   3.161   9.029   1.781
   10GLU    OE1 2524   3.233   9.130   1.765
   10GLU    OE2 2525   3.090   9.007   1.881
   10GLU      C 2526   3.062   8.778   1.356
   10GLU      O 2527   3.044   8.842   1.253
   11GLU      N 2528   2.986   8.673   1.386
   11GLU      H 2529   2.980   8.641   1.481
   11GLU     CA 2530   2.877   8.606   1.313
   11GLU     CB 2531   2.943   8.504   1.219
   11GLU     CG 2532   2.849   8.466   1.104
   11GLU     CD 2533   2.921   8.384   0.997
   11GLU    OE1 2534   2.926   8.436   0.883
   11GLU    OE2 2535   2.970   8.272   1.025
   11GLU      C 2536   2.798   8.526   1.416
   11GLU     O1 2537   2.690   8.473   1.382
   11GLU     O2 2538   2.842   8.524   1.533
    1ACE     CA 2539   6.182   7.022   2.855
    1ACE      C 2540   6.324   7.038   2.910
    1ACE      O 2541   6.354   7.034   3.029
    2VAL      N 2542   6.422   7.052   2.807
    2VAL      H 2543   6.392   7.073   2.714
    2VAL     CA 2544   6.566   7.052   2.835
    2VAL     CB 2545   6.649   7.026   2.709
    2VAL    CG1 2546   6.609   6.890   2.651
    2VAL    CG2 2547   6.641   7.137   2.604
    2VAL      C 2548   6.611   7.172   2.918
    2VAL      O 2549   6.544   7.275   2.911
    3VAL      N 2550   6.669   7.124   3.027
    3VAL      H 2551   6.667   7.026   3.050
    3VAL     CA 2552   6.744   7.200   3.128
    3VAL     CB 2553   6.801   7.103   3.232
    3VAL    CG1 2554   6.686   7.047   3.316
    3VAL    CG2 2555   6.883   6.987   3.172
    3VAL      C 2556   6.853   7.285   3.062
    3VAL      O 2557   6.960   7.243   3.020
    4VAL      N 2558   6.822   7.414   3.073
    4VAL      H 2559   6.727   7.439   3.090
    4VAL     CA 2560   6.907   7.516   3.010
    4VAL     CB 2561   6.844   7.567   2.880
    4VAL    CG1 2562   6.916   7.691   2.826
    4VAL    CG2 2563   6.832   7.455   2.776
    4VAL      C 2564   6.929   7.633   3.106
    4VAL      O 2565   7.046   7.634   3.142
    5THR      N 2566   6.826   7.707   3.147
    5THR      H 2567   6.733   7.681   3.121
    5THR     CA 2568   6.849   7.832   3.222
    5THR     CB 2569   6.736   7.934   3.207
    5THR    OG1 2570   6.613   7.864   3.186
    5THR    HG1 2571   6.583   7.832   3.276
    5THR    CG2 2572   6.750   8.023   3.084
    5THR      C 2573   6.894   7.825   3.368
    5THR      O 2574   6.921   7.933   3.421
    6ILE      N 2575   6.892   7.706   3.427
    6ILE      H 2576   6.896   7.629   3.364
    6ILE     CA 2577   6.927   7.684   3.568
    6ILE     CB 2578   6.840   7.579   3.638
    6ILE    CG1 2579   6.826   7.454   3.552
    6ILE    CG2 2580   6.704   7.637   3.677
    6ILE     CD 2581   6.812   7.333   3.645
    6ILE      C 2582   7.075   7.673   3.604
    6ILE      O 2583   7.138   7.567   3.600
    7LEU      N 2584   7.121   7.790   3.648
    7LEU      H 2585   7.062   7.870   3.658
    7LEU     CA 2586   7.261   7.814   3.685
    7LEU     CB 2587   7.320   7.940   3.622
    7LEU     CG 2588   7.373   7.939   3.479
    7LEU    CD1 2589   7.483   7.833   3.470
    7LEU    CD2 2590   7.269   7.898   3.375
    7LEU      C 2591   7.280   7.819   3.837
    7LEU      O 2592   7.244   7.915   3.905
    8LEU      N 2593   7.308   7.701   3.893
    8LEU      H 2594   7.339   7.629   3.830
    8LEU     CA 2595   7.297   7.667   4.035
    8LEU     CB 2596   7.276   7.515   4.039
    8LEU     CG 2597   7.152   7.457   3.970
    8LEU    CD1 2598   7.134   7.308   3.998
    8LEU    CD2 2599   7.023   7.528   4.011
    8LEU      C 2600   7.408   7.720   4.126
    8LEU      O 2601   7.499   7.651   4.172
    9GLU      N 2602   7.385   7.845   4.164
    9GLU      H 2603   7.339   7.910   4.104
    9GLU     CA 2604   7.455   7.916   4.272
    9GLU     CB 2605   7.455   8.063   4.228
    9GLU     CG 2606   7.556   8.094   4.119
    9GLU     CD 2607   7.547   8.240   4.075
    9GLU    OE1 2608   7.638   8.276   3.997
    9GLU    OE2 2609   7.435   8.296   4.073
    9GLU      C 2610   7.393   7.901   4.412
    9GLU      O 2611   7.272   7.884   4.419
   10GLU      N 2612   7.459   7.957   4.513
   10GLU      H 2613   7.550   7.995   4.495
   10GLU     CA 2614   7.409   7.942   4.650
   10GLU     CB 2615   7.507   7.843   4.714
   10GLU     CG 2616   7.462   7.801   4.855
   10GLU     CD 2617   7.574   7.728   4.929
   10GLU    OE1 2618   7.569   7.603   4.932
   10GLU    OE2 2619   7.662   7.801   4.979
   10GLU      C 2620   7.394   8.082   4.710
   10GLU      O 2621   7.492   8.156   4.711
   11GLU      N 2622   7.271   8.111   4.753
   11GLU      H 2623   7.217   8.036   4.792
   11GLU     CA 2624   7.215   8.244   4.779
   11GLU     CB 2625   7.105   8.273   4.676
   11GLU     CG 2626   7.152   8.276   4.530
   11GLU     CD 2627   7.048   8.290   4.420
   11GLU    OE1 2628   6.947   8.362   4.437
   11GLU    OE2 2629   7.060   8.220   4.317
   11GLU      C 2630   7.176   8.255   4.926
   11GLU     O1 2631   7.145   8.152   4.991
   11GLU     O2 2632   7.159   8.371   4.969
    1ACE     CA 2633   7.015   6.861   1.124
    1ACE      C 2634   6.995   6.780   1.252
    1ACE      O 2635   6.910   6.692   1.266
    2VAL      N 2636   7.079   6.810   1.363
    2VAL      H 2637   7.154   6.876   1.348
    2VAL     CA 2638   7.095   6.736   1.489
    2VAL     CB 2639   7.204   6.629   1.489
    2VAL    CG1 2640   7.185   6.529   1.374
    2VAL    CG2 2641   7.344   6.691   1.486
    2VAL      C 2642   7.098   6.822   1.615
    2VAL      O 2643   7.163   6.926   1.622
    3VAL      N 2644   7.003   6.791   1.703
    3VAL      H 2645   6.934   6.723   1.679
    3VAL     CA 2646   7.003   6.846   1.840
    3VAL     CB 2647   6.864   6.826   1.901
    3VAL    CG1 2648   6.852   6.908   2.030
    3VAL    CG2 2649   6.765   6.896   1.808
    3VAL      C 2650   7.124   6.800   1.921
    3VAL      O 2651   7.138   6.681   1.950
    4VAL      N 2652   7.199   6.900   1.966
    4VAL      H 2653   7.177   6.996   1.948
    4VAL     CA 2654   7.325   6.883   2.041
    4VAL     CB 2655   7.446   6.952   1.976
    4VAL    CG1 2656   7.486   6.884   1.845
    4VAL    CG2 2657   7.414   7.099   1.948
    4VAL      C 2658   7.318   6.912   2.191
    4VAL      O 2659   7.275   7.018   2.236
    5THR      N 2660   7.368   6.815   2.267
    5THR      H 2661   7.413   6.740   2.218
    5THR     CA 2662   7.357   6.818   2.413
    5THR     CB 2663   7.376   6.676   2.468
    5THR    OG1 2664   7.486   6.612   2.403
    5THR    HG1 2665   7.566   6.599   2.462
    5THR    CG2 2666   7.242   6.602   2.468
    5THR      C 2667   7.449   6.916   2.485
    5THR      O 2668   7.535   6.877   2.564
    6ILE      N 2669   7.407   7.043   2.486
    6ILE      H 2670   7.321   7.067   2.441
    6ILE     CA 2671   7.483   7.150   2.551
    6ILE     CB 2672   7.434   7.281   2.489
    6ILE    CG1 2673   7.281   7.285   2.477
    6ILE    CG2 2674   7.493   7.305   2.350
    6ILE     CD 2675   7.242   7.432   2.494
    6ILE      C 2676   7.507   7.147   2.702
    6ILE      O 2677   7.417   7.171   2.782
    7LEU      N 2678   7.633   7.122   2.737
    7LEU      H 2679   7.688   7.073   2.669
    7LEU     CA 2680   7.686   7.128   2.874
    7LEU     CB 2681   7.736   6.997   2.935
    7LEU     CG 2682   7.729   6.976   3.086
    7LEU    CD1 2683   7.592   6.967   3.152
    7LEU    CD2 2684   7.790   6.838   3.115
    7LEU      C 2685   7.780   7.248   2.888
    7LEU      O 2686   7.875   7.254   2.811
    8LEU      N 2687   7.747   7.351   2.965
    8LEU      H 2688   7.651   7.376   2.978
    8LEU     CA 2689   7.840   7.461   2.994
    8LEU     CB 2690   7.758   7.572   3.059
    8LEU     CG 2691   7.842   7.699   3.064
    8LEU    CD1 2692   7.845   7.760   2.923
    8LEU    CD2 2693   7.793   7.801   3.167
    8LEU      C 2694   7.956   7.411   3.081
    8LEU      O 2695   7.948   7.410   3.204
    9GLU      N 2696   8.058   7.372   3.005
    9GLU      H 2697   8.036   7.339   2.913
    9GLU     CA 2698   8.190   7.325   3.050
    9GLU     CB 2699   8.254   7.227   2.952
    9GLU     CG 2700   8.220   7.081   2.979
    9GLU     CD 2701   8.271   6.995   2.864
    9GLU    OE1 2702   8.385   6.943   2.861
    9GLU    OE2 2703   8.180   6.963   2.784
    9GLU      C 2704   8.291   7.439   3.065
    9GLU      O 2705   8.332   7.495   2.964
   10GLU      N 2706   8.327   7.491   3.182
   10GLU      H 2707   8.290   7.454   3.267
   10GLU     CA 2708   8.424   7.600   3.196
   10GLU     CB 2709   8.386   7.702   3.304
   10GLU     CG 2710   8.254   7.772   3.271
   10GLU     CD 2711   8.196   7.853   3.386
   10GLU    OE1 2712   8.263   7.862   3.491
   10GLU    OE2 2713   8.079   7.894   3.369
   10GLU      C 2714   8.567   7.556   3.229
   10GLU      O 2715   8.589   7.502   3.337
   11GLU      N 2716   8.650   7.554   3.126
   11GLU      H 2717   8.629   7.584   3.033
   11GLU     CA 2718   8.795   7.546   3.150
   11GLU     CB 2719   8.862   7.435   3.068
   11GLU     CG 2720   8.800   7.297   3.092
   11GLU     CD 2721   8.876   7.182   3.025
   11GLU    OE1 2722   8.845   7.150   2.908
   11GLU    OE2 2723   8.968   7.125   3.087
   11GLU      C 2724   8.875   7.674   3.123
   11GLU     O1 2725   8.979   7.694   3.190
   11GLU     O2 2726   8.827   7.758   3.045
    1ACE     CA 2727   7.283   7.566   2.880
    1ACE      C 2728   7.352   7.444   2.942
    1ACE      O 2729   7.472   7.422   2.927
    2VAL      N 2730   7.273   7.364   3.030
    2VAL      H 2731   7.176   7.375   3.052
    2VAL     CA 2732   7.327   7.258   3.116
    2VAL     CB 2733   7.323   7.308   3.260
    2VAL    CG1 2734   7.423   7.423   3.276
    2VAL    CG2 2735   7.187   7.346   3.318
    2VAL      C 2736   7.253   7.125   3.101
    2VAL      O 2737   7.242   7.042   3.192
    3VAL      N 2738   7.241   7.086   2.974
    3VAL      H 2739   7.294   7.141   2.909
    3VAL     CA 2740   7.178   6.962   2.927
    3VAL     CB 2741   7.153   6.961   2.776
    3VAL    CG1 2742   7.064   6.846   2.727
    3VAL    CG2 2743   7.078   7.085   2.728
    3VAL      C 2744   7.244   6.832   2.973
    3VAL      O 2745   7.315   6.756   2.908
    4VAL      N 2746   7.177   6.791   3.081
    4VAL      H 2747   7.137   6.865   3.135
    4VAL     CA 2748   7.205   6.660   3.143
    4VAL     CB 2749   7.213   6.664   3.295
    4VAL    CG1 2750   7.227   6.524   3.354
    4VAL    CG2 2751   7.318   6.760   3.351
    4VAL      C 2752   7.100   6.563   3.089
    4VAL      O 2753   6.985   6.606   3.095
    5THR      N 2754   7.147   6.468   3.009
    5THR      H 2755   7.241   6.471   2.976
    5THR     CA 2756   7.056   6.362   2.963
    5THR     CB 2757   7.073   6.310   2.820
    5THR    OG1 2758   7.203   6.262   2.786
    5THR    HG1 2759   7.277   6.323   2.813
    5THR    CG2 2760   7.022   6.413   2.719
    5THR      C 2761   7.053   6.237   3.052
    5THR      O 2762   7.149   6.203   3.121
    6ILE      N 2763   6.944   6.160   3.048
    6ILE      H 2764   6.866   6.178   2.988
    6ILE     CA 2765   6.939   6.042   3.136
    6ILE     CB 2766   6.796   6.017   3.184
    6ILE    CG1 2767   6.683   6.086   3.108
    6ILE    CG2 2768   6.789   6.008   3.337
    6ILE     CD 2769   6.549   6.021   3.143
    6ILE      C 2770   7.003   5.914   3.082
    6ILE      O 2771   6.948   5.806   3.104
    7LEU      N 2772   7.133   5.933   3.062
    7LEU      H 2773   7.180   6.014   3.096
    7LEU     CA 2774   7.230   5.825   3.036
    7LEU     CB 2775   7.226   5.781   2.889
    7LEU     CG 2776   7.315   5.657   2.875
    7LEU    CD1 2777   7.264   5.529   2.941
    7LEU    CD2 2778   7.333   5.638   2.724
    7LEU      C 2779   7.372   5.860   3.082
    7LEU      O 2780   7.440   5.940   3.019
    8LEU      N 2781   7.389   5.834   3.211
    8LEU      H 2782   7.308   5.808   3.263
    8LEU     CA 2783   7.515   5.860   3.282
    8LEU     CB 2784   7.492   5.899   3.428
    8LEU     CG 2785   7.449   6.043   3.459
    8LEU    CD1 2786   7.315   6.070   3.391
    8LEU    CD2 2787   7.445   6.074   3.609
    8LEU      C 2788   7.609   5.739   3.276
    8LEU      O 2789   7.565   5.625   3.283
    9GLU      N 2790   7.740   5.762   3.269
    9GLU      H 2791   7.776   5.851   3.240
    9GLU     CA 2792   7.844   5.662   3.293
    9GLU     CB 2793   7.897   5.605   3.162
    9GLU     CG 2794   7.934   5.704   3.051
    9GLU     CD 2795   7.953   5.631   2.918
    9GLU    OE1 2796   7.858   5.628   2.836
    9GLU    OE2 2797   8.068   5.587   2.901
    9GLU      C 2798   7.955   5.727   3.376
    9GLU      O 2799   8.001   5.838   3.348
   10GLU      N 2800   8.010   5.660   3.476
   10GLU      H 2801   7.963   5.575   3.497
   10GLU     CA 2802   8.101   5.708   3.582
   10GLU     CB 2803   8.067   5.620   3.702
   10GLU     CG 2804   7.933   5.662   3.763
   10GLU     CD 2805   7.896   5.616   3.904
   10GLU    OE1 2806   7.909   5.682   4.009
   10GLU    OE2 2807   7.850   5.500   3.905
   10GLU      C 2808   8.248   5.698   3.541
   10GLU      O 2809   8.297   5.601   3.484
   11GLU      N 2810   8.316   5.813   3.541
   11GLU      H 2811   8.265   5.899   3.538
   11GLU     CA 2812   8.461   5.835   3.533
   11GLU     CB 2813   8.499   5.823   3.385
   11GLU     CG 2814   8.645   5.865   3.367
   11GLU     CD 2815   8.721   5.841   3.237
   11GLU    OE1 2816   8.788   5.736   3.225
   11GLU    OE2 2817   8.700   5.919   3.141
   11GLU      C 2818   8.491   5.975   3.589
   11GLU     O1 2819   8.555   5.988   3.695
   11GLU     O2 2820   8.442   6.081   3.545
    1ACE     CA 2821   6.735   6.092   4.125
    1ACE      C 2822   6.882   6.125   4.096
    1ACE      O 2823   6.915   6.241   4.119
    2VAL      N 2824   6.972   6.019   4.065
    2VAL      H 2825   6.948   5.930   4.026
    2VAL     CA 2826   7.116   6.046   4.070
    2VAL     CB 2827   7.195   5.929   4.129
    2VAL    CG1 2828   7.344   5.954   4.149
    2VAL    CG2 2829   7.129   5.865   4.251
    2VAL      C 2830   7.169   6.102   3.937
    2VAL      O 2831   7.277   6.068   3.891
    3VAL      N 2832   7.095   6.201   3.887
    3VAL      H 2833   7.035   6.259   3.942
    3VAL     CA 2834   7.115   6.244   3.748
    3VAL     CB 2835   6.978   6.262   3.683
    3VAL    CG1 2836   6.983   6.263   3.530
    3VAL    CG2 2837   6.867   6.165   3.723
    3VAL      C 2838   7.193   6.375   3.760
    3VAL      O 2839   7.143   6.483   3.729
    4VAL      N 2840   7.320   6.348   3.789
    4VAL      H 2841   7.347   6.255   3.814
    4VAL     CA 2842   7.424   6.450   3.812
    4VAL     CB 2843   7.456   6.460   3.961
    4VAL    CG1 2844   7.489   6.327   4.029
    4VAL    CG2 2845   7.544   6.581   3.994
    4VAL      C 2846   7.550   6.412   3.735
    4VAL      O 2847   7.600   6.300   3.747
    5THR      N 2848   7.587   6.503   3.644
    5THR      H 2849   7.526   6.580   3.629
    5THR     CA 2850   7.705   6.494   3.557
    5THR     CB 2851   7.680   6.542   3.414
    5THR    OG1 2852   7.620   6.671   3.410
    5THR    HG1 2853   7.607   6.706   3.316
    5THR    CG2 2854   7.603   6.432   3.340
    5THR      C 2855   7.808   6.592   3.615
    5THR      O 2856   7.929   6.571   3.605
    6ILE      N 2857   7.771   6.709   3.665
    6ILE      H 2858   7.689   6.756   3.633
    6ILE     CA 2859   7.867   6.798   3.733
    6ILE     CB 2860   7.892   6.933   3.665
    6ILE    CG1 2861   7.967   6.922   3.532
    6ILE    CG2 2862   7.969   7.031   3.753
    6ILE     CD 2863   7.965   7.048   3.445
    6ILE      C 2864   7.849   6.798   3.885
    6ILE      O 2865   7.749   6.848   3.935
    7LEU      N 2866   7.962   6.786   3.954
    7LEU      H 2867   8.043   6.744   3.914
    7LEU     CA 2868   7.969   6.807   4.099
    7LEU     CB 2869   8.062   6.700   4.158
    7LEU     CG 2870   7.993   6.578   4.219
    7LEU    CD1 2871   7.924   6.495   4.110
    7LEU    CD2 2872   8.071   6.488   4.315
    7LEU      C 2873   8.011   6.942   4.160
    7LEU      O 2874   8.097   7.007   4.102
    8LEU      N 2875   7.932   6.988   4.256
    8LEU      H 2876   7.853   6.938   4.291
    8LEU     CA 2877   7.933   7.122   4.317
    8LEU     CB 2878   7.793   7.182   4.334
    8LEU     CG 2879   7.750   7.267   4.215
    8LEU    CD1 2880   7.604   7.313   4.228
    8LEU    CD2 2881   7.846   7.383   4.189
    8LEU      C 2882   8.008   7.123   4.450
    8LEU      O 2883   8.049   7.231   4.494
    9GLU      N 2884   7.995   7.014   4.525
    9GLU      H 2885   7.926   6.946   4.500
    9GLU     CA 2886   8.072   6.994   4.649
    9GLU     CB 2887   7.978   6.924   4.748
    9GLU     CG 2888   8.040   6.909   4.887
    9GLU     CD 2889   8.042   7.037   4.971
    9GLU    OE1 2890   7.930   7.076   5.009
    9GLU    OE2 2891   8.149   7.064   5.029
    9GLU      C 2892   8.199   6.918   4.612
    9GLU      O 2893   8.212   6.797   4.630
   10GLU      N 2894   8.293   6.990   4.552
   10GLU      H 2895   8.294   7.090   4.562
   10GLU     CA 2896   8.419   6.940   4.495
   10GLU     CB 2897   8.399   6.969   4.346
   10GLU     CG 2898   8.512   6.896   4.273
   10GLU     CD 2899   8.502   6.914   4.122
   10GLU    OE1 2900   8.456   6.814   4.064
   10GLU    OE2 2901   8.542   7.021   4.070
   10GLU      C 2902   8.536   7.022   4.548
   10GLU      O 2903   8.531   7.144   4.528
   11GLU      N 2904   8.626   6.965   4.627
   11GLU      H 2905   8.605   6.879   4.675
   11GLU     CA 2906   8.753   7.024   4.672
   11GLU     CB 2907   8.740   7.069   4.817
   11GLU     CG 2908   8.874   7.130   4.862
   11GLU     CD 2909   8.857   7.207   4.993
   11GLU    OE1 2910   8.856   7.147   5.102
   11GLU    OE2 2911   8.840   7.331   4.997
   11GLU      C 2912   8.881   6.947   4.640
   11GLU     O1 2913   8.893   6.827   4.673
   11GLU     O2 2914   8.978   7.000   4.583
    1ACE     CA 2915   7.530   6.944   4.202
    1ACE      C 2916   7.458   7.014   4.087
    1ACE      O 2917   7.354   7.079   4.100
    2VAL      N 2918   7.506   6.964   3.962
    2VAL      H 2919   7.589   6.909   3.959
    2VAL     CA 2920   7.439   6.983   3.833
    2VAL     CB 2921   7.513   7.072   3.733
    2VAL    CG1 2922   7.450   7.096   3.596
    2VAL    CG2 2923   7.555   7.206   3.795
    2VAL      C 2924   7.398   6.846   3.777
    2VAL      O 2925   7.480   6.787   3.708
    3VAL      N 2926   7.270   6.809   3.780
    3VAL      H 2927   7.250   6.723   3.734
    3VAL     CA 2928   7.165   6.876   3.859
    3VAL     CB 2929   7.052   6.931   3.772
    3VAL    CG1 2930   7.089   7.066   3.709
    3VAL    CG2 2931   7.009   6.837   3.659
    3VAL      C 2932   7.108   6.798   3.977
    3VAL      O 2933   7.130   6.842   4.090
    4VAL      N 2934   7.017   6.702   3.960
    4VAL      H 2935   6.987   6.667   3.871
    4VAL     CA 2936   6.946   6.639   4.072
    4VAL     CB 2937   6.799   6.606   4.043
    4VAL    CG1 2938   6.714   6.733   4.038
    4VAL    CG2 2939   6.775   6.509   3.928
    4VAL      C 2940   7.026   6.530   4.144
    4VAL      O 2941   7.084   6.445   4.077
    5THR      N 2942   7.038   6.529   4.276
    5THR      H 2943   6.972   6.583   4.327
    5THR     CA 2944   7.136   6.445   4.347
    5THR     CB 2945   7.246   6.533   4.407
    5THR    OG1 2946   7.197   6.595   4.525
    5THR    HG1 2947   7.270   6.589   4.593
    5THR    CG2 2948   7.319   6.626   4.309
    5THR      C 2949   7.068   6.362   4.456
    5THR      O 2950   7.136   6.313   4.546
    6ILE      N 2951   6.951   6.309   4.424
    6ILE      H 2952   6.911   6.315   4.332
    6ILE     CA 2953   6.871   6.236   4.523
    6ILE     CB 2954   6.725   6.241   4.476
    6ILE    CG1 2955   6.679   6.378   4.427
    6ILE    CG2 2956   6.639   6.180   4.586
    6ILE     CD 2957   6.536   6.373   4.373
    6ILE      C 2958   6.931   6.095   4.527
    6ILE      O 2959   6.933   6.025   4.426
    7LEU      N 2960   6.971   6.056   4.648
    7LEU      H 2961   6.947   6.111   4.728
    7LEU     CA 2962   7.049   5.933   4.670
    7LEU     CB 2963   7.133   5.958   4.795
    7LEU     CG 2964   7.267   6.030   4.780
    7LEU    CD1 2965   7.343   6.048   4.912
    7LEU    CD2 2966   7.362   5.960   4.682
    7LEU      C 2967   6.962   5.807   4.678
    7LEU      O 2968   6.932   5.750   4.783
    8LEU      N 2969   6.923   5.764   4.559
    8LEU      H 2970   6.945   5.814   4.475
    8LEU     CA 2971   6.829   5.656   4.527
    8LEU     CB 2972   6.774   5.678   4.386
    8LEU     CG 2973   6.679   5.794   4.354
    8LEU    CD1 2974   6.620   5.776   4.215
    8LEU    CD2 2975   6.570   5.809   4.461
    8LEU      C 2976   6.903   5.523   4.536
    8LEU      O 2977   6.890   5.444   4.443
    9GLU      N 2978   6.936   5.492   4.661
    9GLU      H 2979   6.906   5.537   4.744
    9GLU     CA 2980   7.014   5.371   4.691
    9GLU     CB 2981   7.060   5.378   4.837
    9GLU     CG 2982   7.160   5.492   4.856
    9GLU     CD 2983   7.196   5.508   5.004
    9GLU    OE1 2984   7.311   5.477   5.043
    9GLU    OE2 2985   7.112   5.553   5.085
    9GLU      C 2986   6.935   5.242   4.670
    9GLU      O 2987   6.822   5.226   4.716
   10GLU      N 2988   6.994   5.151   4.592
   10GLU      H 2989   7.073   5.170   4.534
   10GLU     CA 2990   6.934   5.018   4.576
   10GLU     CB 2991   6.918   4.998   4.425
   10GLU     CG 2992   6.864   4.868   4.366
   10GLU     CD 2993   6.728   4.828   4.424
   10GLU    OE1 2994   6.710   4.791   4.542
   10GLU    OE2 2995   6.630   4.838   4.348
   10GLU      C 2996   7.026   4.917   4.645
   10GLU      O 2997   7.148   4.929   4.656
   11GLU      N 2998   6.959   4.817   4.702
   11GLU      H 2999   6.866   4.792   4.673
   11GLU     CA 3000   7.015   4.712   4.788
   11GLU     CB 3001   6.907   4.673   4.889
   11GLU     CG 3002   6.956   4.676   5.034
   11GLU     CD 3003  -1.209   4.609   5.119
   11GLU    OE1 3004  -1.286   4.678   5.188
   11GLU    OE2 3005  -1.215   4.484   5.124
   11GLU      C 3006   7.054   4.585   4.712
   11GLU     O1 3007   7.154   4.537   4.770
   11GLU     O2 3008   6.981   4.512   4.641
    1ACE     CA 3009   7.696   5.367   4.136
    1ACE      C 3010   7.572   5.356   4.046
    1ACE      O 3011   7.489   5.265   4.054
    2VAL      N 3012   7.565   5.445   3.935
    2VAL      H 3013   7.649   5.491   3.903
    2VAL     CA 3014   7.450   5.444   3.844
    2VAL     CB 3015   7.404   5.579   3.788
    2VAL    CG1 3016   7.327   5.668   3.885
    2VAL    CG2 3017   7.505   5.655   3.701
    2VAL      C 3018   7.443   5.329   3.743
    2VAL      O 3019   7.501   5.332   3.635
    3VAL      N 3020   7.333   5.257   3.764
    3VAL      H 3021   7.267   5.273   3.837
    3VAL     CA 3022   7.307   5.134   3.689
    3VAL     CB 3023   7.267   5.022   3.786
    3VAL    CG1 3024   7.387   4.961   3.859
    3VAL    CG2 3025   7.158   5.070   3.882
    3VAL      C 3026   7.215   5.137   3.567
    3VAL      O 3027   7.108   5.199   3.566
    4VAL      N 3028   7.242   5.056   3.465
    4VAL      H 3029   7.324   4.999   3.474
    4VAL     CA 3030   7.171   5.049   3.337
    4VAL     CB 3031   7.267   4.999   3.229
    4VAL    CG1 3032   7.206   4.988   3.089
    4VAL    CG2 3033   7.383   5.098   3.220
    4VAL      C 3034   7.039   4.972   3.348
    4VAL      O 3035   7.037   4.853   3.380
    5THR      N 3036   6.931   5.049   3.348
    5THR      H 3037   6.944   5.144   3.321
    5THR     CA 3038   6.790   5.009   3.361
    5THR     CB 3039   6.699   5.069   3.469
    5THR    OG1 3040   6.689   5.211   3.466
    5THR    HG1 3041   6.658   5.237   3.374
    5THR    CG2 3042   6.754   5.015   3.602
    5THR      C 3043   6.720   5.022   3.225
    5THR      O 3044   6.662   5.124   3.190
    6ILE      N 3045   6.716   4.914   3.147
    6ILE      H 3046   6.772   4.833   3.167
    6ILE     CA 3047   6.651   4.903   3.016
    6ILE     CB 3048   6.719   4.816   2.910
    6ILE    CG1 3049   6.870   4.820   2.928
    6ILE    CG2 3050   6.687   4.879   2.774
    6ILE     CD 3051   6.945   4.715   2.846
    6ILE      C 3052   6.501   4.875   3.031
    6ILE      O 3053   6.448   4.781   3.089
    7LEU      N 3054   6.431   4.985   3.005
    7LEU      H 3055   6.479   5.072   2.994
    7LEU     CA 3056   6.285   4.991   2.995
    7LEU     CB 3057   6.240   5.134   3.027
    7LEU     CG 3058   6.213   5.153   3.177
    7LEU    CD1 3059   6.195   5.301   3.213
    7LEU    CD2 3060   6.098   5.075   3.239
    7LEU      C 3061   6.227   4.943   2.862
    7LEU      O 3062   6.282   4.979   2.758
    8LEU      N 3063   6.111   4.879   2.875
    8LEU      H 3064   6.054   4.881   2.957
    8LEU     CA 3065   6.048   4.808   2.763
    8LEU     CB 3066   6.044   4.659   2.795
    8LEU     CG 3067   6.159   4.590   2.722
    8LEU    CD1 3068   6.166   4.452   2.789
    8LEU    CD2 3069   6.144   4.582   2.570
    8LEU      C 3070   5.907   4.859   2.733
    8LEU      O 3071   5.843   4.919   2.819
    9GLU      N 3072   5.865   4.854   2.607
    9GLU      H 3073   5.934   4.851   2.535
    9GLU     CA 3074   5.726   4.878   2.565
    9GLU     CB 3075   5.708   4.899   2.414
    9GLU     CG 3076   5.786   5.022   2.367
    9GLU     CD 3077   5.904   4.977   2.281
    9GLU    OE1 3078   5.911   5.002   2.159
    9GLU    OE2 3079   5.993   4.910   2.336
    9GLU      C 3080   5.630   4.769   2.614
    9GLU      O 3081   5.616   4.667   2.546
   10GLU      N 3082   5.573   4.792   2.732
   10GLU      H 3083   5.579   4.870   2.794
   10GLU     CA 3084   5.480   4.692   2.785
   10GLU     CB 3085   5.517   4.617   2.914
   10GLU     CG 3086   5.637   4.526   2.893
   10GLU     CD 3087   5.714   4.488   3.020
   10GLU    OE1 3088   5.834   4.524   3.031
   10GLU    OE2 3089   5.656   4.433   3.116
   10GLU      C 3090   5.332   4.731   2.789
   10GLU      O 3091   5.293   4.840   2.831
   11GLU      N 3092   5.244   4.634   2.764
   11GLU      H 3093   5.274   4.542   2.739
   11GLU     CA 3094   5.100   4.656   2.743
   11GLU     CB 3095   5.077   4.669   2.593
   11GLU     CG 3096   4.931   4.689   2.550
   11GLU     CD 3097   4.898   4.680   2.401
   11GLU    OE1 3098   4.878   4.568   2.349
   11GLU    OE2 3099   4.895   4.790   2.342
   11GLU      C 3100   5.032   4.535   2.806
   11GLU     O1 3101   5.072   4.420   2.776
   11GLU     O2 3102   4.939   4.558   2.887
    1ACE     CA 3103   6.012   9.236   2.195
    1ACE      C 3104   5.975   9.355   2.283
    1ACE      O 3105   6.046   9.393   2.376
    2VAL      N 3106   5.875   9.438   2.222
    2VAL      H 3107   5.827   9.417   2.137
    2VAL     CA 3108   5.825   9.557   2.291
    2VAL     CB 3109   5.884   9.681   2.224
    2VAL    CG1 3110   5.856   9.694   2.074
    2VAL    CG2 3111   5.869   9.811   2.303
    2VAL      C 3112   5.675   9.559   2.321
    2VAL      O 3113   5.633   9.613   2.424
    3VAL      N 3114   5.592   9.499   2.237
    3VAL      H 3115   5.621   9.451   2.155
    3VAL     CA 3116   5.450   9.477   2.271
    3VAL     CB 3117   5.363   9.438   2.152
    3VAL    CG1 3118   5.216   9.415   2.190
    3VAL    CG2 3119   5.354   9.555   2.054
    3VAL      C 3120   5.434   9.370   2.379
    3VAL      O 3121   5.367   9.389   2.480
    4VAL      N 3122   5.516   9.265   2.374
    4VAL      H 3123   5.539   9.222   2.287
    4VAL     CA 3124   5.555   9.178   2.486
    4VAL     CB 3125   5.609   9.041   2.445
    4VAL    CG1 3126   5.656   8.942   2.551
    4VAL    CG2 3127   5.526   8.983   2.331
    4VAL      C 3128   5.660   9.244   2.577
    4VAL      O 3129   5.748   9.321   2.540
    5THR      N 3130   5.640   9.226   2.707
    5THR      H 3131   5.549   9.192   2.733
    5THR     CA 3132   5.734   9.273   2.810
    5THR     CB 3133   5.676   9.394   2.884
    5THR    OG1 3134   5.537   9.375   2.910
    5THR    HG1 3135   5.494   9.466   2.909
    5THR    CG2 3136   5.724   9.518   2.810
    5THR      C 3137   5.787   9.165   2.905
    5THR      O 3138   5.905   9.174   2.940
    6ILE      N 3139   5.697   9.082   2.955
    6ILE      H 3140   5.604   9.079   2.918
    6ILE     CA 3141   5.738   8.962   3.029
    6ILE     CB 3142   5.676   8.950   3.168
    6ILE    CG1 3143   5.528   8.989   3.176
    6ILE    CG2 3144   5.778   9.012   3.263
    6ILE     CD 3145   5.481   8.967   3.320
    6ILE      C 3146   5.730   8.824   2.963
    6ILE      O 3147   5.627   8.791   2.904
    7LEU      N 3148   5.828   8.741   2.994
    7LEU      H 3149   5.920   8.780   3.001
    7LEU     CA 3150   5.819   8.600   2.954
    7LEU     CB 3151   5.962   8.547   2.944
    7LEU     CG 3152   6.057   8.594   2.834
    7LEU    CD1 3153   6.182   8.507   2.828
    7LEU    CD2 3154   5.992   8.590   2.695
    7LEU      C 3155   5.732   8.526   3.056
    7LEU      O 3156   5.777   8.503   3.168
    8LEU      N 3157   5.602   8.550   3.039
    8LEU      H 3158   5.576   8.625   2.978
    8LEU     CA 3159   5.499   8.501   3.131
    8LEU     CB 3160   5.481   8.350   3.144
    8LEU     CG 3161   5.453   8.280   3.010
    8LEU    CD1 3162   5.482   8.131   3.026
    8LEU    CD2 3163   5.303   8.292   2.980
    8LEU      C 3164   5.482   8.560   3.271
    8LEU      O 3165   5.366   8.571   3.310
    9GLU      N 3166   5.587   8.554   3.352
    9GLU      H 3167   5.674   8.528   3.310
    9GLU     CA 3168   5.577   8.585   3.496
    9GLU     CB 3169   5.563   8.448   3.564
    9GLU     CG 3170   5.546   8.454   3.716
    9GLU     CD 3171   5.419   8.534   3.746
    9GLU    OE1 3172   5.316   8.466   3.763
    9GLU    OE2 3173   5.435   8.653   3.783
    9GLU      C 3174   5.701   8.657   3.549
    9GLU      O 3175   5.813   8.632   3.505
   10GLU      N 3176   5.676   8.745   3.646
   10GLU      H 3177   5.583   8.746   3.682
   10GLU     CA 3178   5.776   8.837   3.703
   10GLU     CB 3179   5.704   8.951   3.775
   10GLU     CG 3180   5.673   9.055   3.666
   10GLU     CD 3181   5.647   9.190   3.732
   10GLU    OE1 3182   5.539   9.214   3.790
   10GLU    OE2 3183   5.742   9.272   3.729
   10GLU      C 3184   5.876   8.766   3.794
   10GLU      O 3185   5.886   8.789   3.915
   11GLU      N 3186   5.973   8.703   3.729
   11GLU      H 3187   5.961   8.688   3.631
   11GLU     CA 3188   6.100   8.658   3.788
   11GLU     CB 3189   6.112   8.506   3.793
   11GLU     CG 3190   6.028   8.438   3.901
   11GLU     CD 3191   6.033   8.287   3.879
   11GLU    OE1 3192   5.926   8.222   3.890
   11GLU    OE2 3193   6.142   8.229   3.863
   11GLU      C 3194   6.218   8.714   3.709
   11GLU     O1 3195   6.317   8.764   3.768
   11GLU     O2 3196   6.218   8.718   3.584
    1ACE     CA 3197   5.499   5.631   2.847
    1ACE      C 3198   5.587   5.586   2.963
    1ACE      O 3199   5.550   5.516   3.057
    2VAL      N 3200   5.727   5.605   2.938
    2VAL      H 3201   5.766   5.652   2.859
    2VAL     CA 3202   5.830   5.558   3.031
    2VAL     CB 3203   5.916   5.451   2.963
    2VAL    CG1 3204   5.837   5.322   2.943
    2VAL    CG2 3205   5.987   5.513   2.842
    2VAL      C 3206   5.907   5.662   3.112
    2VAL      O 3207   5.890   5.661   3.234
    3VAL      N 3208   5.948   5.769   3.045
    3VAL      H 3209   5.917   5.802   2.955
    3VAL     CA 3210   6.045   5.858   3.111
    3VAL     CB 3211   6.180   5.856   3.040
    3VAL    CG1 3212   6.268   5.738   3.082
    3VAL    CG2 3213   6.177   5.864   2.887
    3VAL      C 3214   6.008   6.005   3.135
    3VAL      O 3215   6.027   6.057   3.245
    4VAL      N 3216   5.927   6.061   3.046
    4VAL      H 3217   5.913   6.015   2.958
    4VAL     CA 3218   5.876   6.196   3.071
    4VAL     CB 3219   5.893   6.294   2.954
    4VAL    CG1 3220   5.939   6.435   2.992
    4VAL    CG2 3221   5.988   6.240   2.847
    4VAL      C 3222   5.726   6.197   3.098
    4VAL      O 3223   5.689   6.283   3.177
    5THR      N 3224   5.644   6.134   3.014
    5THR      H 3225   5.672   6.100   2.924
    5THR     CA 3226   5.499   6.136   3.036
    5THR     CB 3227   5.423   6.129   2.903
    5THR    OG1 3228   5.473   6.030   2.812
    5THR    HG1 3229   5.567   6.050   2.785
    5THR    CG2 3230   5.403   6.274   2.858
    5THR      C 3231   5.451   6.032   3.137
    5THR      O 3232   5.444   5.913   3.104
    6ILE      N 3233   5.449   6.067   3.265
    6ILE      H 3234   5.473   6.161   3.287
    6ILE     CA 3235   5.395   5.983   3.373
    6ILE     CB 3236   5.497   5.947   3.481
    6ILE    CG1 3237   5.614   5.879   3.409
    6ILE    CG2 3238   5.450   5.874   3.606
    6ILE     CD 3239   5.727   5.830   3.499
    6ILE      C 3240   5.275   6.056   3.435
    6ILE      O 3241   5.171   5.996   3.463
    7LEU      N 3242   5.287   6.187   3.457
    7LEU      H 3243   5.372   6.237   3.445
    7LEU     CA 3244   5.186   6.272   3.522
    7LEU     CB 3245   5.248   6.377   3.614
    7LEU     CG 3246   5.362   6.326   3.702
    7LEU    CD1 3247   5.428   6.456   3.747
    7LEU    CD2 3248   5.319   6.246   3.825
    7LEU      C 3249   5.084   6.340   3.430
    7LEU      O 3250   5.084   6.461   3.404
    8LEU      N 3251   5.001   6.257   3.368
    8LEU      H 3252   4.993   6.163   3.402
    8LEU     CA 3253   4.903   6.309   3.272
    8LEU     CB 3254   4.859   6.204   3.171
    8LEU     CG 3255   4.972   6.161   3.077
    8LEU    CD1 3256   5.054   6.038   3.115
    8LEU    CD2 3257   4.915   6.163   2.935
    8LEU      C 3258   4.784   6.366   3.351
    8LEU      O 3259   4.696   6.294   3.398
    9GLU      N 3260   4.794   6.497   3.370
    9GLU      H 3261   4.880   6.548   3.361
    9GLU     CA 3262   4.685   6.581   3.423
    9GLU     CB 3263   4.740   6.720   3.456
    9GLU     CG 3264   4.837   6.731   3.575
    9GLU     CD 3265   4.775   6.691   3.709
    9GLU    OE1 3266   4.806   6.588   3.773
    9GLU    OE2 3267   4.707   6.778   3.767
    9GLU      C 3268   4.557   6.585   3.339
    9GLU      O 3269   4.570   6.589   3.217
   10GLU      N 3270   4.446   6.587   3.413
   10GLU      H 3271   4.442   6.596   3.512
   10GLU     CA 3272   4.316   6.571   3.348
   10GLU     CB 3273   4.251   6.441   3.396
   10GLU     CG 3274   4.321   6.312   3.352
   10GLU     CD 3275   4.256   6.208   3.442
   10GLU    OE1 3276   4.302   6.205   3.558
   10GLU    OE2 3277   4.160   6.140   3.400
   10GLU      C 3278   4.213   6.685   3.354
   10GLU      O 3279   4.155   6.717   3.250
   11GLU      N 3280   4.202   6.737   3.476
   11GLU      H 3281   4.229   6.687   3.558
   11GLU     CA 3282   4.146   6.872   3.494
   11GLU     CB 3283   4.003   6.856   3.546
   11GLU     CG 3284   3.936   6.992   3.524
   11GLU     CD 3285   3.805   6.999   3.602
   11GLU    OE1 3286   3.705   6.993   3.527
   11GLU    OE2 3287   3.795   7.004   3.727
   11GLU      C 3288   4.229   6.965   3.582
   11GLU     O1 3289   4.242   7.079   3.531
   11GLU     O2 3290   4.286   6.915   3.682
    1ACE     CA 3291   6.732   6.569   2.826
    1ACE      C 3292   6.623   6.565   2.933
    1ACE      O 3293   6.506   6.537   2.910
    2VAL      N 3294   6.687   6.585   3.060
    2VAL      H 3295   6.780   6.617   3.080
    2VAL     CA 3296   6.598   6.582   3.177
    2VAL     CB 3297   6.671   6.565   3.310
    2VAL    CG1 3298   6.733   6.425   3.317
    2VAL    CG2 3299   6.771   6.678   3.338
    2VAL      C 3300   6.505   6.703   3.186
    2VAL      O 3301   6.545   6.818   3.171
    3VAL      N 3302   6.390   6.676   3.248
    3VAL      H 3303   6.358   6.583   3.260
    3VAL     CA 3304   6.282   6.772   3.273
    3VAL     CB 3305   6.159   6.742   3.187
    3VAL    CG1 3306   6.066   6.863   3.195
    3VAL    CG2 3307   6.195   6.711   3.042
    3VAL      C 3308   6.258   6.780   3.424
    3VAL      O 3309   6.219   6.681   3.487
    4VAL      N 3310   6.289   6.889   3.492
    4VAL      H 3311   6.336   6.960   3.439
    4VAL     CA 3312   6.272   6.917   3.636
    4VAL     CB 3313   6.408   6.934   3.704
    4VAL    CG1 3314   6.381   6.938   3.855
    4VAL    CG2 3315   6.499   6.813   3.683
    4VAL      C 3316   6.187   7.040   3.667
    4VAL      O 3317   6.078   7.017   3.718
    5THR      N 3318   6.212   7.141   3.584
    5THR      H 3319   6.289   7.133   3.520
    5THR     CA 3320   6.143   7.271   3.590
    5THR     CB 3321   6.230   7.369   3.511
    5THR    OG1 3322   6.244   7.351   3.370
    5THR    HG1 3323   6.215   7.437   3.327
    5THR    CG2 3324   6.357   7.406   3.588
    5THR      C 3325   5.996   7.290   3.556
    5THR      O 3326   5.964   7.403   3.517
    6ILE      N 3327   5.908   7.191   3.570
    6ILE      H 3328   5.949   7.117   3.622
    6ILE     CA 3329   5.769   7.186   3.522
    6ILE     CB 3330   5.715   7.043   3.533
    6ILE    CG1 3331   5.569   7.028   3.490
    6ILE    CG2 3332   5.731   6.975   3.669
    6ILE     CD 3333   5.566   7.019   3.337
    6ILE      C 3334   5.689   7.282   3.610
    6ILE      O 3335   5.713   7.282   3.731
    7LEU      N 3336   5.633   7.382   3.542
    7LEU      H 3337   5.649   7.388   3.444
    7LEU     CA 3338   5.543   7.478   3.606
    7LEU     CB 3339   5.523   7.597   3.511
    7LEU     CG 3340   5.420   7.706   3.540
    7LEU    CD1 3341   5.446   7.765   3.679
    7LEU    CD2 3342   5.432   7.802   3.422
    7LEU      C 3343   5.415   7.415   3.662
    7LEU      O 3344   5.328   7.375   3.585
    8LEU      N 3345   5.410   7.405   3.795
    8LEU      H 3346   5.477   7.444   3.857
    8LEU     CA 3347   5.288   7.355   3.860
    8LEU     CB 3348   5.309   7.221   3.929
    8LEU     CG 3349   5.296   7.108   3.827
    8LEU    CD1 3350   5.363   6.977   3.866
    8LEU    CD2 3351   5.149   7.075   3.800
    8LEU      C 3352   5.233   7.469   3.946
    8LEU      O 3353   5.312   7.546   4.001
    9GLU      N 3354   5.104   7.456   3.978
    9GLU      H 3355   5.037   7.392   3.941
    9GLU     CA 3356   5.045   7.557   4.067
    9GLU     CB 3357   4.892   7.562   4.059
    9GLU     CG 3358   4.862   7.620   3.920
    9GLU     CD 3359   4.711   7.621   3.903
    9GLU    OE1 3360   4.637   7.695   3.971
    9GLU    OE2 3361   4.667   7.530   3.828
    9GLU      C 3362   5.089   7.555   4.213
    9GLU      O 3363   5.043   7.464   4.284
   10GLU      N 3364   5.192   7.629   4.253
   10GLU      H 3365   5.251   7.664   4.181
   10GLU     CA 3366   5.236   7.651   4.392
   10GLU     CB 3367   5.386   7.623   4.396
   10GLU     CG 3368   5.490   7.708   4.323
   10GLU     CD 3369   5.636   7.664   4.336
   10GLU    OE1 3370   5.678   7.578   4.255
   10GLU    OE2 3371   5.692   7.703   4.440
   10GLU      C 3372   5.199   7.788   4.449
   10GLU      O 3373   5.196   7.890   4.381
   11GLU      N 3374   5.193   7.782   4.581
   11GLU      H 3375   5.241   7.709   4.630
   11GLU     CA 3376   5.137   7.895   4.657
   11GLU     CB 3377   5.014   7.859   4.740
   11GLU     CG 3378   4.907   7.790   4.656
   11GLU     CD 3379   4.769   7.775   4.721
   11GLU    OE1 3380   4.731   7.856   4.808
   11GLU    OE2 3381   4.696   7.685   4.674
   11GLU      C 3382   5.241   7.958   4.750
   11GLU     O1 3383   5.281   7.910   4.858
   11GLU     O2 3384   5.268   8.078   4.731
   12SOL     OW 3385   3.975   5.786  -3.121
   12SOL    HW1 3386   3.994  -2.180  -3.154
   12SOL    HW2 3387   3.877   5.777  -3.103
   13SOL     OW 3388  11.514   7.478  -6.597
   13SOL    HW1 3389  11.581   7.497   1.534
   13SOL    HW2 3390  11.524   7.384  -6.628
   14SOL     OW 3391   7.088  12.399   2.846
   14SOL    HW1 3392   7.061  12.478   2.901
   14SOL    HW2 3393   7.115   4.267   2.907
   15SOL     OW 3394  19.343   1.527  -2.454
   15SOL    HW1 3395  19.432   1.570  -2.433
   15SOL    HW2 3396  19.273   1.598  -2.460
   16SOL     OW 3397   9.802  13.989  20.678
   16SOL    HW1 3398   9.718  13.980  20.731
   16SOL    HW2 3399   9.859  14.060   4.604
   17SOL     OW 3400  -6.058   9.858  19.467
   17SOL    HW1 3401  -6.151   9.864  19.433
   17SOL    HW2 3402  -6.009   9.943  19.444
   18SOL     OW 3403   4.179   2.581  -0.668
   18SOL    HW1 3404   4.245  10.651  -0.594
   18SOL    HW2 3405   4.087   2.570  -0.630
   19SOL     OW 3406   4.111  -0.599   2.214
   19SOL    HW1 3407   4.179  -0.566   2.148
   19SOL    HW2 3408   4.153   7.391   2.273
   20SOL     OW 3409   9.414   3.252 -10.261
   20SOL    HW1 3410   9.319   3.256 -10.295
   20SOL    HW2 3411   9.419   3.295 -10.171
   21SOL     OW 3412   5.607  -8.888  -2.311
   21SOL    HW1 3413   5.556  -8.832  -2.245
   21SOL    HW2 3414   5.543  -8.941  -2.366
   22SOL     OW 3415   6.445  12.626  10.194
   22SOL    HW1 3416   6.481  12.710  10.152
   22SOL    HW2 3417   6.448  12.635  10.294
   23SOL     OW 3418   3.376  11.017  -9.562
   23SOL    HW1 3419   3.395  11.073  -9.482
   23SOL    HW2 3420  -4.599  11.009  -9.617
   24SOL     OW 3421   1.849   8.928   5.330
   24SOL    HW1 3422   1.810   9.020   5.339
   24SOL    HW2 3423   1.948   8.936   5.314
   25SOL     OW 3424   2.701   7.890  -3.309
   25SOL    HW1 3425   2.629   7.922 -11.305
   25SOL    HW2 3426   2.705   7.790  -3.307
   26SOL     OW 3427  11.506  -2.426   8.621
   26SOL    HW1 3428  11.468  -2.426   8.714
   26SOL    HW2 3429  11.474  -2.344   8.573
   27SOL     OW 3430  -8.901   9.820  -3.184
   27SOL    HW1 3431  -8.938   9.728  -3.168
   27SOL    HW2 3432  -8.936   9.882  -3.113
   28SOL     OW 3433   3.881   4.180   9.463
   28SOL    HW1 3434   3.830  -3.797   1.436
   28SOL    HW2 3435   3.838  -3.917   9.382
   29SOL     OW 3436  -3.303  11.237  -1.945
   29SOL    HW1 3437   4.676  11.244  -1.882
   29SOL    HW2 3438  -3.326  11.174   6.039
   30SOL     OW 3439   3.658   0.304  -4.552
   30SOL    HW1 3440   3.708   0.217  -4.545
   30SOL    HW2 3441   3.720   0.379  -4.529
   31SOL     OW 3442   1.453   9.947   6.249
   31SOL    HW1 3443   1.548   9.959   6.277
   31SOL    HW2 3444   1.448   9.883   6.173
   32SOL     OW 3445  13.850  10.449  -2.062
   32SOL    HW1 3446   5.728  10.490  -1.998
   32SOL    HW2 3447  13.849  10.501  -2.148
   33SOL     OW 3448  18.214  11.892  -0.943
   33SOL    HW1 3449  10.150  11.888  -0.843
   33SOL    HW2 3450  18.180  11.807  -0.982
   34SOL     OW 3451  -6.497   8.188  -0.532
   34SOL    HW1 3452  -6.489   8.090  -0.549
   34SOL    HW2 3453  -6.513   8.236  -0.619
   35SOL     OW 3454   2.747   6.366  -0.495
   35SOL    HW1 3455   2.696   6.327  -0.418
   35SOL    HW2 3456   2.845   6.364  -0.474
   36SOL     OW 3457   9.272  -1.080   1.048
   36SOL    HW1 3458   9.268   6.931   0.959
   36SOL    HW2 3459   9.365  -1.087  -6.973
   37SOL     OW 3460  -6.708  -3.339   2.545
   37SOL    HW1 3461  -6.778  -3.270   2.565
   37SOL    HW2 3462  -6.744 -11.463   2.481
   38SOL     OW 3463 -10.687  14.455   8.983
   38SOL    HW1 3464 -10.708  14.537   8.931
   38SOL    HW2 3465 -10.641  14.480   9.068
   39SOL     OW 3466  10.015   8.456   9.786
   39SOL    HW1 3467   1.915   8.388   9.727
   39SOL    HW2 3468   9.962   8.541   9.784
   40SOL     OW 3469   8.322  11.651   8.208
   40SOL    HW1 3470   8.236  11.680   8.250
   40SOL    HW2 3471   8.398  11.697   8.253
   41SOL     OW 3472   1.152  -6.493   2.270
   41SOL    HW1 3473   9.137  -6.560   2.252
   41SOL    HW2 3474   1.230  -6.510   2.209
   42SOL     OW 3475   3.180   0.349  -7.278
   42SOL    HW1 3476   3.225   0.295  -7.207
   42SOL    HW2 3477   3.085   0.365  -7.253
   43SOL     OW 3478   1.497  -1.062  -6.922
   43SOL    HW1 3479   1.554  -1.144  -6.921
   43SOL    HW2 3480   1.483  -1.030  -6.828
   44SOL     OW 3481   3.328   2.856   7.931
   44SOL    HW1 3482   3.313   2.795   8.009
   44SOL    HW2 3483   3.370   2.805   7.856
   45SOL     OW 3484   2.684   6.933   0.594
   45SOL    HW1 3485   2.781  -1.108   0.575
   45SOL    HW2 3486   2.676  14.912   0.656
   46SOL     OW 3487   8.887  -8.867   6.878
   46SOL    HW1 3488   8.957  -8.820   6.823
   46SOL    HW2 3489   8.810  -8.804   6.893
   47SOL     OW 3490   4.835  11.983  -9.019
   47SOL    HW1 3491   4.862  11.940  -9.105
   47SOL    HW2 3492   4.832  12.082  -9.032
   48SOL     OW 3493  18.346   2.460   4.706
   48SOL    HW1 3494  18.393   2.548   4.704
   48SOL    HW2 3495  18.361   2.416   4.794
   49SOL     OW 3496   2.711   4.141   2.749
   49SOL    HW1 3497   2.728   4.227   2.701
   49SOL    HW2 3498   2.755   4.143   2.839
   50SOL     OW 3499   4.963  -1.564 -11.857
   50SOL    HW1 3500   4.986  -1.591 -11.950
   50SOL    HW2 3501   4.876  -1.515 -11.857
   51SOL     OW 3502   1.066  -1.775   4.176
   51SOL    HW1 3503   1.076  -1.875   4.181
   51SOL    HW2 3504   1.082  -1.745   4.082
   52SOL     OW 3505  10.404   9.477   3.318
   52SOL    HW1 3506  10.367   9.555   3.268
   52SOL    HW2 3507  10.425   9.504   3.412
   53SOL     OW 3508   2.262  14.756  -5.348
   53SOL    HW1 3509   2.241  14.809  -5.266
   53SOL    HW2 3510   2.262   6.601  -5.326
   54SOL     OW 3511   9.212   1.297  -4.532
   54SOL    HW1 3512   9.158   9.351  -4.448
   54SOL    HW2 3513   9.293   1.240  -4.523
   55SOL     OW 3514   4.103   3.398  19.950
   55SOL    HW1 3515   4.057   3.485  19.932
   55SOL    HW2 3516   4.044  11.379  19.922
   56SOL     OW 3517  17.863 -10.310 -12.824
   56SOL    HW1 3518   9.755 -10.224 -12.817
   56SOL    HW2 3519  17.940 -10.309 -12.760
   57SOL     OW 3520   9.725  -2.932  10.380
   57SOL    HW1 3521   9.801  -2.995  10.394
   57SOL    HW2 3522   9.749  -2.866  10.309
   58SOL     OW 3523  -0.030  -0.573  -0.496
   58SOL    HW1 3524   0.060  -0.594  -0.536
   58SOL    HW2 3525  -0.078  -0.509  -0.554
   59SOL     OW 3526   4.616   7.345  -3.678
   59SOL    HW1 3527  12.751   7.317  -3.734
   59SOL    HW2 3528  12.588   7.328  -3.728
   60SOL     OW 3529  -6.046  -7.702  20.216
   60SOL    HW1 3530   2.008  -7.717  12.258
   60SOL    HW2 3531  -5.989  -7.773  20.174
   61SOL     OW 3532   4.672   3.510  -5.537
   61SOL    HW1 3533   4.666   3.542  -5.632
   61SOL    HW2 3534   4.659   3.411  -5.534
   62SOL     OW 3535   4.099   8.606 -10.056
   62SOL    HW1 3536   4.147   8.655 -10.130
   62SOL    HW2 3537   4.101   8.663  -9.973
   63SOL     OW 3538  -0.943  -2.030   5.748
   63SOL    HW1 3539  -0.882  -1.976   5.807
   63SOL    HW2 3540  -0.957  -1.981   5.662
   64SOL     OW 3541   1.630   5.643  -4.071
   64SOL    HW1 3542   1.620   5.721  -4.133
   64SOL    HW2 3543   9.743   5.573  -4.114
   65SOL     OW 3544   7.168   2.392  -5.986
   65SOL    HW1 3545   7.076   2.429  -5.999
   65SOL    HW2 3546   7.235   2.466  -5.988
   66SOL     OW 3547  13.817  -1.961  -9.827
   66SOL    HW1 3548  13.850  -2.031  -9.892
   66SOL    HW2 3549  13.893  -1.930  -9.770
   67SOL     OW 3550   5.323   7.096  -7.179
   67SOL    HW1 3551   5.230   7.115  -7.211
   67SOL    HW2 3552   5.353   7.008  -7.215
   68SOL     OW 3553   0.221   3.320  11.021
   68SOL    HW1 3554   0.128   3.287  11.025
   68SOL    HW2 3555   0.227   3.414   2.997
   69SOL     OW 3556   3.704  15.063  -7.520
   69SOL    HW1 3557   3.766   7.081  -7.498
   69SOL    HW2 3558   3.757   6.925 -15.601
   70SOL     OW 3559   1.246  -1.052   0.064
   70SOL    HW1 3560   1.172  -1.046  -0.003
   70SOL    HW2 3561   1.288  -0.962   0.075
   71SOL     OW 3562   6.333   1.963  -3.245
   71SOL    HW1 3563   6.354   1.966  -3.342
   71SOL    HW2 3564   6.399   2.018  -3.194
   72SOL     OW 3565  17.285  15.706  -1.143
   72SOL    HW1 3566  17.377  15.676  -1.117
   72SOL    HW2 3567  17.219  15.676  -9.131
   73SOL     OW 3568  16.642 -11.510  16.703
   73SOL    HW1 3569  16.558 -11.563   8.658
   73SOL    HW2 3570  16.630 -11.444   8.572
   74SOL     OW 3571  12.495   7.042   8.774
   74SOL    HW1 3572  12.436   7.086   8.841
   74SOL    HW2 3573  12.537   7.111   8.715
   75SOL     OW 3574  -5.132  12.713  13.083
   75SOL    HW1 3575  -5.069   4.683  13.156
   75SOL    HW2 3576  -5.193  12.790  13.061
   76SOL     OW 3577   1.325   8.198   7.271
   76SOL    HW1 3578   1.303   8.188  15.425
   76SOL    HW2 3579   1.423   8.210   7.261
   77SOL     OW 3580   4.192   3.865  11.446
   77SOL    HW1 3581   4.273   3.919  11.470
   77SOL    HW2 3582   4.110   3.920  11.463
   78SOL     OW 3583   8.372  -1.322  13.819
   78SOL    HW1 3584   8.317  -1.240  21.892
   78SOL    HW2 3585   8.378  -1.340  13.721
   79SOL     OW 3586  -1.688  13.190   8.018
   79SOL    HW1 3587  -1.732   5.058   7.969
   79SOL    HW2 3588  -1.689  13.272   7.961
   80SOL     OW 3589  10.381   7.908  -0.143
   80SOL    HW1 3590  10.303   7.845  -0.142
   80SOL    HW2 3591  10.444   7.881  -0.216
   81SOL     OW 3592  -3.674   3.600   4.917
   81SOL    HW1 3593  -3.688  11.706   4.832
   81SOL    HW2 3594  -3.657   3.503   4.898
   82SOL     OW 3595   9.163   2.633   2.711
   82SOL    HW1 3596   9.126  -5.452   2.800
   82SOL    HW2 3597   9.231   2.566   2.681
   83SOL     OW 3598  14.090  12.534   3.226
   83SOL    HW1 3599  14.030  12.565   3.152
   83SOL    HW2 3600  14.035  12.488   3.296
   84SOL     OW 3601  10.438   7.688  -1.614
   84SOL    HW1 3602  10.462   7.774  -1.661
   84SOL    HW2 3603  10.357   7.648  -1.657
   85SOL     OW 3604 -11.730  14.342   8.982
   85SOL    HW1 3605 -11.822  14.380   8.988
   85SOL    HW2 3606 -11.667  14.401   9.032
   86SOL     OW 3607   9.181  14.673  -6.698
   86SOL    HW1 3608   9.201  14.694  -6.794
   86SOL    HW2 3609  17.142  14.693  -6.679
   87SOL     OW 3610   7.222  13.414   9.120
   87SOL    HW1 3611   7.159  13.461   9.182
   87SOL    HW2 3612   7.171  13.351   9.062
   88SOL     OW 3613  -0.305   4.539   5.040
   88SOL    HW1 3614  -0.335   4.459  -3.070
   88SOL    HW2 3615  -0.382   4.599   5.057
   89SOL     OW 3616  15.836 -10.081   7.081
   89SOL    HW1 3617  15.918 -10.068   7.025
   89SOL    HW2 3618  15.809  -9.993   7.120
   90SOL     OW 3619  -9.049   1.888   6.816
   90SOL    HW1 3620  -1.064   1.853   6.757
   90SOL    HW2 3621  -0.998  -6.213   6.906
   91SOL     OW 3622  15.185   9.099   9.348
   91SOL    HW1 3623  15.193   8.999   9.354
   91SOL    HW2 3624  15.096   9.127   9.382
   92SOL     OW 3625  -6.535  18.542  -1.225
   92SOL    HW1 3626  -6.603  18.469  -1.219
   92SOL    HW2 3627  -6.444  18.502  -1.232
   93SOL     OW 3628   9.793  -8.363   1.515
   93SOL    HW1 3629   9.713  -8.333   1.462
   93SOL    HW2 3630   9.858  -8.287   1.523
   94SOL     OW 3631  18.895   3.898   1.026
   94SOL    HW1 3632  18.981   3.947   1.012
   94SOL    HW2 3633  18.908   3.801   1.010
   95SOL     OW 3634   9.202  -1.584   0.293
   95SOL    HW1 3635   9.271  -1.655   8.359
   95SOL    HW2 3636   9.244  -1.499   0.261
   96SOL     OW 3637  11.573 -10.295 -12.341
   96SOL    HW1 3638  11.641 -10.358 -12.380
   96SOL    HW2 3639  11.612 -10.250 -12.261
   97SOL     OW 3640  17.777  14.846   1.151
   97SOL    HW1 3641  17.782  14.788   1.070
   97SOL    HW2 3642  17.780  14.789   1.233
   98SOL     OW 3643   2.152   1.155   0.102
   98SOL    HW1 3644   2.243   1.114   0.106
   98SOL    HW2 3645   2.119   1.153   0.007
   99SOL     OW 3646  -3.794  -2.884   7.334
   99SOL    HW1 3647  -3.775  -2.801   7.282
   99SOL    HW2 3648  -3.893  -2.901   7.333
  100SOL     OW 3649   5.708  -2.488   3.727
  100SOL    HW1 3650   5.791 -10.545   3.782
  100SOL    HW2 3651   5.629 -10.524   3.785
  101SOL     OW 3652   2.781   8.615  -1.866
  101SOL    HW1 3653   2.772   8.516  -1.871
  101SOL    HW2 3654  10.934   8.640  -1.854
  102SOL     OW 3655   8.845   9.949   0.930
  102SOL    HW1 3656   8.890  10.023   0.980
  102SOL    HW2 3657   8.871   9.955   0.833
  103SOL     OW 3658  -8.944   3.761   3.195
  103SOL    HW1 3659  -8.948   3.735   3.098
  103SOL    HW2 3660  -8.895   3.690   3.246
  104SOL     OW 3661  -6.330  17.154 -15.937
  104SOL    HW1 3662  -6.385  17.119 -15.861
  104SOL    HW2 3663  -6.318   9.196 -15.926
  105SOL     OW 3664  18.818   6.606 -10.155
  105SOL    HW1 3665  18.754   6.572 -10.223
  105SOL    HW2 3666  18.804   6.557 -10.069
  106SOL     OW 3667   6.416   7.743  11.401
  106SOL    HW1 3668   6.383   7.804  11.474
  106SOL    HW2 3669  14.397  -0.366  11.362
  107SOL     OW 3670   2.312  -6.748   1.319
  107SOL    HW1 3671   2.276  -6.834   9.340
  107SOL    HW2 3672   2.239  -6.679   1.319
  108SOL     OW 3673  10.264   2.947   0.582
  108SOL    HW1 3674  10.343  11.062   0.601
  108SOL    HW2 3675  10.186   3.003   8.613
  109SOL     OW 3676  10.696   8.145  -4.581
  109SOL    HW1 3677  10.683   8.132  -4.483
  109SOL    HW2 3678  10.649   8.073  -4.631
  110SOL     OW 3679   2.304   9.104  17.606
  110SOL    HW1 3680   2.402   9.118   9.538
  110SOL    HW2 3681   2.256   9.191  17.595
  111SOL     OW 3682  11.127   5.753  11.946
  111SOL    HW1 3683   3.120   5.671  11.919
  111SOL    HW2 3684  11.190   5.818  11.990
  112SOL     OW 3685   3.424   4.837   8.247
  112SOL    HW1 3686   3.429   4.746   8.289
  112SOL    HW2 3687   3.421   4.828   8.148
  113SOL     OW 3688   0.812  -0.313  -2.198
  113SOL    HW1 3689   0.847  -0.267  -2.117
  113SOL    HW2 3690   0.888  -0.354  -2.248
  114SOL     OW 3691  -1.911  -3.996   2.898
  114SOL    HW1 3692  -1.964  -4.081   2.890
  114SOL    HW2 3693  -1.862  -3.995   2.985
  115SOL     OW 3694  -6.478  20.028   1.042
  115SOL    HW1 3695  -6.521  19.994   1.125
  115SOL    HW2 3696  -6.495  19.965   0.967
  116SOL     OW 3697   3.944   5.840   9.630
  116SOL    HW1 3698   3.878   5.821   9.557
  116SOL    HW2 3699   3.926   5.931   1.610
  117SOL     OW 3700   1.010   3.514  -1.073
  117SOL    HW1 3701   1.001   3.442  -1.141
  117SOL    HW2 3702   1.100   3.558  -1.082
  118SOL     OW 3703   1.927  22.586  -3.802
  118SOL    HW1 3704   1.888  22.677  -3.817
  118SOL    HW2 3705   1.995  14.510  -3.873
  119SOL     OW 3706  -0.532   5.209  10.873
  119SOL    HW1 3707  -0.556   5.280  10.939
  119SOL    HW2 3708  -0.438   5.220   2.788
  120SOL     OW 3709  -9.105  -1.827  -6.796
  120SOL    HW1 3710  -9.081  -1.752  -6.858
  120SOL    HW2 3711  -9.042  -1.903  -6.810
  121SOL     OW 3712  -2.068  -6.106 -15.122
  121SOL    HW1 3713  -2.101  -6.057 -15.203
  121SOL    HW2 3714  -2.016  -6.186 -15.151
  122SOL     OW 3715  13.762   5.332   5.627
  122SOL    HW1 3716  13.761   5.266   5.552
  122SOL    HW2 3717  13.830   5.403   5.609
  123SOL     OW 3718  -0.104   5.046   9.077
  123SOL    HW1 3719  -0.181   5.015   9.018
  123SOL    HW2 3720  -0.137   5.117   9.138
  124SOL     OW 3721  11.004   4.168  -0.876
  124SOL    HW1 3722  10.911   4.134  -0.862
  124SOL    HW2 3723  11.058   4.099  -0.923
  125SOL     OW 3724   2.682   5.348   6.644
  125SOL    HW1 3725  10.761  -2.617   6.674
  125SOL    HW2 3726   2.699   5.340   6.546
  126SOL     OW 3727  -3.345  -5.322  -3.219
  126SOL    HW1 3728  -3.357 -13.280  -3.210
  126SOL    HW2 3729  -3.431  -5.362  -3.253
  127SOL     OW 3730  -5.785   6.415   2.024
  127SOL    HW1 3731  -5.737   6.375   1.945
  127SOL    HW2 3732  -5.773   6.514   2.023
  128SOL     OW 3733   5.459  -2.066  -8.258
  128SOL    HW1 3734   5.379  -2.055  -8.200
  128SOL    HW2 3735   5.430  -2.100  -8.348
  129SOL     OW 3736   5.744  -5.831  -0.960
  129SOL    HW1 3737   5.658  -5.780  -0.964
  129SOL    HW2 3738   5.773  -5.841  -0.865
  130SOL     OW 3739  -3.874   8.419  -9.356
  130SOL    HW1 3740  -3.950   8.431  -9.421
  130SOL    HW2 3741  -3.813   8.347  -9.388
  131SOL     OW 3742   2.819   1.473   1.164
  131SOL    HW1 3743   2.742   1.536   1.157
  131SOL    HW2 3744   2.788   1.388   9.267
  132SOL     OW 3745   0.446   1.594  10.333
  132SOL    HW1 3746   0.397   1.577  10.247
  132SOL    HW2 3747   0.414   1.679  10.373
  133SOL     OW 3748   3.645  -3.501  -9.712
  133SOL    HW1 3749   3.564  -3.532  -9.663
  133SOL    HW2 3750   3.617  -3.451  -9.795
  134SOL     OW 3751   7.410   8.099  -2.902
  134SOL    HW1 3752   7.332   8.120  -2.960
  134SOL    HW2 3753   7.459   8.184  -2.881
  135SOL     OW 3754  -0.136  10.130   8.204
  135SOL    HW1 3755  -0.167  10.127   8.109
  135SOL    HW2 3756  -0.168  10.215   8.247
  136SOL     OW 3757   0.536   5.341  12.328
  136SOL    HW1 3758   0.481  13.432  12.404
  136SOL    HW2 3759   0.630  13.379  12.361
  137SOL     OW 3760  -5.317  -6.055   2.412
  137SOL    HW1 3761  -5.283  -5.977   2.360
  137SOL    HW2 3762   2.814  -6.090   2.471
  138SOL     OW 3763   2.890  -2.287  -0.129
  138SOL    HW1 3764   2.855  -2.354  -0.063
  138SOL    HW2 3765   2.881  -2.323  -0.221
  139SOL     OW 3766   3.323   8.520   5.084
  139SOL    HW1 3767   3.332   0.533   5.014
  139SOL    HW2 3768   3.232   8.479   5.078
  140SOL     OW 3769   5.738  11.369  14.075
  140SOL    HW1 3770   5.775  11.455  14.110
  140SOL    HW2 3771   5.813  11.310  14.044
  141SOL     OW 3772  -1.108   2.748   7.900
  141SOL    HW1 3773  -1.042   2.822   7.885
  141SOL    HW2 3774  -1.122   2.699   7.815
  142SOL     OW 3775   1.125   3.976  -3.092
  142SOL    HW1 3776   1.033   3.983  -3.130
  142SOL    HW2 3777   9.176   3.957  -2.994
  143SOL     OW 3778   0.648   1.992  -3.357
  143SOL    HW1 3779   0.556   1.959  -3.339
  143SOL    HW2 3780   0.652   2.092  -3.345
  144SOL     OW 3781  11.262  11.208   7.313
  144SOL    HW1 3782  11.227  11.233   7.223
  144SOL    HW2 3783  11.188  11.211   7.380
  145SOL     OW 3784  -5.826  17.952   9.041
  145SOL    HW1 3785  -5.746  17.960   8.981
  145SOL    HW2 3786  -5.839  18.037   9.092
  146SOL     OW 3787  14.329   6.714  -2.223
  146SOL    HW1 3788  14.302   6.804  -2.257
  146SOL    HW2 3789  14.267   6.685  -2.150
  147SOL     OW 3790  -1.714 -11.284  -2.448
  147SOL    HW1 3791  -1.800 -11.231 -10.510
  147SOL    HW2 3792  -1.686 -11.290  -2.353
  148SOL     OW 3793   4.000  -0.648  -2.628
  148SOL    HW1 3794   3.946  -0.639  -2.712
  148SOL    HW2 3795   3.960  -0.720  -2.571
  149SOL     OW 3796 -14.053  12.665  -4.489
  149SOL    HW1 3797 -14.150  12.671  -4.514
  149SOL    HW2 3798 -14.032  12.735  -4.420
  150SOL     OW 3799  -4.062   5.942   4.283
  150SOL    HW1 3800  -4.025   5.851   4.261
  150SOL    HW2 3801  -4.010   6.011  12.290
  151SOL     OW 3802   1.139  10.137   9.662
  151SOL    HW1 3803   1.069  10.202   1.635
  151SOL    HW2 3804   1.225  10.186   9.648
  152SOL     OW 3805   8.492  -1.190  14.374
  152SOL    HW1 3806   8.548  -1.142  14.306
  152SOL    HW2 3807   8.419  -1.129  14.406
  153SOL     OW 3808   2.280  -1.571   4.794
  153SOL    HW1 3809   2.332  -1.554   4.710
  153SOL    HW2 3810   2.184  -1.586   4.770
  154SOL     OW 3811   0.464   2.345   5.810
  154SOL    HW1 3812   0.423   2.281   5.875
  154SOL    HW2 3813   0.534   2.298   5.757
  155SOL     OW 3814   9.975   9.982   6.888
  155SOL    HW1 3815   9.945   9.887   6.876
  155SOL    HW2 3816   9.905  10.044   6.851
  156SOL     OW 3817   6.857  10.852 -13.303
  156SOL    HW1 3818   6.919  10.796 -13.358
  156SOL    HW2 3819   6.856  10.819 -13.209
  157SOL     OW 3820   3.749   6.690  -0.485
  157SOL    HW1 3821   3.749   6.661  -0.580
  157SOL    HW2 3822   3.816   6.764  -0.473
  158SOL     OW 3823  -0.989   2.520   7.295
  158SOL    HW1 3824  -1.005   2.422   7.283
  158SOL    HW2 3825  -0.939   2.535   7.381
  159SOL     OW 3826  -4.483  -3.342  -1.183
  159SOL    HW1 3827  -4.582  -3.353  -1.188
  159SOL    HW2 3828  -4.451  -3.292  -1.264
  160SOL     OW 3829  20.361   8.585  -1.582
  160SOL    HW1 3830  12.301   8.651  -1.506
  160SOL    HW2 3831  20.280   8.598  -1.640
  161SOL     OW 3832   4.984  -4.755  11.714
  161SOL    HW1 3833   4.907  -4.813  11.740
  161SOL    HW2 3834   5.068  -4.811  11.712
  162SOL     OW 3835   2.650  11.381   8.742
  162SOL    HW1 3836   2.633  11.303   8.681
  162SOL    HW2 3837   2.695  11.349   8.825
  163SOL     OW 3838  -2.156  16.446  -1.343
  163SOL    HW1 3839  -2.129   8.445  -1.422
  163SOL    HW2 3840  -2.076   8.338  -1.310
  164SOL     OW 3841  -4.141   2.630   4.848
  164SOL    HW1 3842  -4.107   2.556   4.791
  164SOL    HW2 3843  -4.067   2.673   4.897
  165SOL     OW 3844   4.030  10.644  14.729
  165SOL    HW1 3845  -4.003  10.635  14.825
  165SOL    HW2 3846   3.936  10.611  14.715
  166SOL     OW 3847   1.380  -3.254   1.075
  166SOL    HW1 3848   1.294  -3.219   1.037
  166SOL    HW2 3849   1.360  -3.331   1.136
  167SOL     OW 3850  10.436   2.959   9.905
  167SOL    HW1 3851  10.355   2.949   9.846
  167SOL    HW2 3852  10.407   2.987   9.996
  168SOL     OW 3853   6.124   5.089   9.614
  168SOL    HW1 3854   6.199   5.144   9.650
  168SOL    HW2 3855   6.078   5.043   1.633
  169SOL     OW 3856  -3.569   2.896  -3.398
  169SOL    HW1 3857  -3.572  18.923  -3.447
  169SOL    HW2 3858  -3.506   2.959  -3.445
  170SOL     OW 3859   6.028   4.451  -7.520
  170SOL    HW1 3860   6.059   4.417  -7.609
  170SOL    HW2 3861   6.069   4.395  -7.448
  171SOL     OW 3862  22.538  10.762   8.894
  171SOL    HW1 3863  22.611  10.823   8.925
  171SOL    HW2 3864  22.521  10.778   8.796
  172SOL     OW 3865   2.404   2.936  -1.093
  172SOL    HW1 3866   2.429   3.022  -1.137
  172SOL    HW2 3867   2.313   2.944  -1.053
  173SOL     OW 3868   4.638   1.634   0.231
  173SOL    HW1 3869   4.648   1.690   0.149
  173SOL    HW2 3870   4.685   1.678   0.307
  174SOL     OW 3871  10.645   2.583   1.416
  174SOL    HW1 3872  10.743   2.574   1.432
  174SOL    HW2 3873  10.601   2.624   1.496
  175SOL     OW 3874   0.049   5.686  10.686
  175SOL    HW1 3875   8.038   5.658  10.753
  175SOL    HW2 3876   0.013   5.758  10.627
  176SOL     OW 3877  -5.725  -7.959  13.019
  176SOL    HW1 3878  -5.806   0.062  12.974
  176SOL    HW2 3879  -5.749  -7.930  13.112
  177SOL     OW 3880   9.569   9.153   8.437
  177SOL    HW1 3881   9.580   9.150   8.536
  177SOL    HW2 3882   9.472   9.153   8.414
  178SOL     OW 3883  -0.119   4.566   8.462
  178SOL    HW1 3884  -0.176   4.646   8.443
  178SOL    HW2 3885  -0.027   4.596   8.489
  179SOL     OW 3886   4.026   5.738  -0.870
  179SOL    HW1 3887   3.941   5.770  -0.912
  179SOL    HW2 3888   4.099   5.735   7.120
  180SOL     OW 3889  16.871  14.506   6.449
  180SOL    HW1 3890  16.914  14.595   6.444
  180SOL    HW2 3891  16.773  14.515   6.433
  181SOL     OW 3892   9.455   0.752   5.428
  181SOL    HW1 3893   9.371   0.774   5.478
  181SOL    HW2 3894   9.526   0.727   5.494
  182SOL     OW 3895  -1.446   2.518  17.719
  182SOL    HW1 3896  -1.541   2.539  17.746
  182SOL    HW2 3897  -1.393   2.494  17.801
  183SOL     OW 3898   2.065   5.444  16.719
  183SOL    HW1 3899   2.027   5.400  16.638
  183SOL    HW2 3900   1.997   5.444  16.792
  184SOL     OW 3901   4.357   3.554   0.563
  184SOL    HW1 3902   4.423  11.596   0.490
  184SOL    HW2 3903   4.361   3.477   0.628
  185SOL     OW 3904  -0.391   4.393   1.686
  185SOL    HW1 3905  -0.330   4.466   1.655
  185SOL    HW2 3906  -0.471   4.433   1.731
  186SOL     OW 3907   5.909   5.574  15.022
  186SOL    HW1 3908   5.817   5.535  15.026
  186SOL    HW2 3909   5.972   5.507  14.981
  187SOL     OW 3910  -2.242   4.278   2.161
  187SOL    HW1 3911   5.724   4.240   2.176
  187SOL    HW2 3912  13.893   4.344   2.233
  188SOL     OW 3913  11.750  -8.833  -4.182
  188SOL    HW1 3914  11.719  -8.928  -4.187
  188SOL    HW2 3915  11.845  -8.827  -4.212
  189SOL     OW 3916   5.465  -1.910   6.506
  189SOL    HW1 3917   5.366  -1.909  -1.536
  189SOL    HW2 3918   5.488  -1.838   6.441
  190SOL     OW 3919   9.458  16.999   4.967
  190SOL    HW1 3920   9.486  17.004   4.871
  190SOL    HW2 3921   9.517  16.934   5.015
  191SOL     OW 3922   2.008  -0.233   0.246
  191SOL    HW1 3923   2.102  -0.247   0.217
  191SOL    HW2 3924   1.966  -0.321   0.268
  192SOL     OW 3925  -0.563  -1.476   4.999
  192SOL    HW1 3926  -0.630  -1.532   5.048
  192SOL    HW2 3927  -0.484  -1.460   5.058
  193SOL     OW 3928   9.426  -0.071   2.034
  193SOL    HW1 3929   9.456  -0.015   2.112
  193SOL    HW2 3930   9.504  -0.123  -6.059
  194SOL     OW 3931   0.986  20.101  -4.892
  194SOL    HW1 3932   0.974  20.200  -4.892
  194SOL    HW2 3933   1.012  20.070  -4.800
  195SOL     OW 3934   4.276  14.324  10.766
  195SOL    HW1 3935   4.331  14.250  10.805
  195SOL    HW2 3936   4.277  14.318  10.666
  196SOL     OW 3937  14.675  14.169   7.052
  196SOL    HW1 3938  14.593  14.161   7.109
  196SOL    HW2 3939  14.756  14.160   7.110
  197SOL     OW 3940   2.868  -6.513   2.378
  197SOL    HW1 3941   2.779  -6.538   2.342
  197SOL    HW2 3942   2.884  -6.415   2.362
  198SOL     OW 3943   5.226  12.875  -2.726
  198SOL    HW1 3944   5.274  12.928  -2.795
  198SOL    HW2 3945   5.174  12.802  -2.770
  199SOL     OW 3946  11.168  -3.553   3.889
  199SOL    HW1 3947  11.142   4.443   3.963
  199SOL    HW2 3948   3.211  -3.543   3.887
  200SOL     OW 3949   4.475   6.562 -11.732
  200SOL    HW1 3950   4.485   6.649 -11.684
  200SOL    HW2 3951   4.389   6.562 -11.783
  201SOL     OW 3952  15.417   9.042  -3.796
  201SOL    HW1 3953  15.366  17.170  -3.844
  201SOL    HW2 3954  15.416   8.958  -3.850
  202SOL     OW 3955  -8.713   4.364   4.711
  202SOL    HW1 3956  -8.648   4.359   4.786
  202SOL    HW2 3957  -8.796   4.410   4.741
  203SOL     OW 3958  10.683   6.716  -3.866
  203SOL    HW1 3959  10.715   6.679  -3.953
  203SOL    HW2 3960  10.708   6.654  -3.792
  204SOL     OW 3961  12.064  -2.293   7.468
  204SOL    HW1 3962  12.140   5.716   7.509
  204SOL    HW2 3963  12.081  -2.279   7.370
  205SOL     OW 3964   0.007   7.023   9.112
  205SOL    HW1 3965  -0.005   7.015   9.211
  205SOL    HW2 3966  -0.030   6.942   9.067
  206SOL     OW 3967  -6.336   6.781   0.554
  206SOL    HW1 3968  -6.407  -1.244   0.491
  206SOL    HW2 3969  -6.247   6.812   0.522
  207SOL     OW 3970   5.466  12.728   1.318
  207SOL    HW1 3971   5.532  12.694   1.250
  207SOL    HW2 3972   5.409  12.653   1.349
  208SOL     OW 3973   3.255  -0.409  -6.613
  208SOL    HW1 3974   3.325  -0.479  -6.600
  208SOL    HW2 3975   3.294  -0.318  -6.598
  209SOL     OW 3976  11.839   8.549   2.855
  209SOL    HW1 3977  11.867   8.538   2.951
  209SOL    HW2 3978  11.785   8.633   2.846
  210SOL     OW 3979   2.688   7.807   4.337
  210SOL    HW1 3980   2.684   7.707   4.329
  210SOL    HW2 3981   2.746   7.831   4.416
  211SOL     OW 3982  -7.764  -4.310  11.826
  211SOL    HW1 3983  -7.814  -4.228  11.797
  211SOL    HW2 3984  -7.683  -4.322  11.767
  212SOL     OW 3985  12.669  16.678   7.501
  212SOL    HW1 3986  12.571  24.733   7.520
  212SOL    HW2 3987  12.687  16.740   7.424
  213SOL     OW 3988  -3.042  -4.355   9.379
  213SOL    HW1 3989   5.001  -4.445   9.419
  213SOL    HW2 3990   5.104  -4.319   9.409
  214SOL     OW 3991   0.543   4.003  11.736
  214SOL    HW1 3992   0.555   4.097  11.704
  214SOL    HW2 3993   0.449   3.973  11.720
  215SOL     OW 3994  -1.099   0.165 -12.098
  215SOL    HW1 3995  -1.102   0.245 -12.038
  215SOL    HW2 3996  -1.182   0.110 -12.085
  216SOL     OW 3997  -4.426  -0.317  -4.385
  216SOL    HW1 3998  -4.359  -0.266  -4.331
  216SOL    HW2 3999  -4.426  -0.413  -4.355
  217SOL     OW 4000  23.735   5.440   6.636
  217SOL    HW1 4001  23.646   5.416   6.674
  217SOL    HW2 4002  23.805   5.431  14.764
  218SOL     OW 4003   1.286  -1.825  -0.263
  218SOL    HW1 4004   1.350  -1.876  -0.205
  218SOL    HW2 4005   1.269  -1.735  -0.223
  219SOL     OW 4006   0.525   8.983   0.224
  219SOL    HW1 4007   0.507   9.081   0.221
  219SOL    HW2 4008   0.622   8.967   0.239
  220SOL     OW 4009  10.607   4.294   6.202
  220SOL    HW1 4010  10.545   4.224   6.168
  220SOL    HW2 4011  10.654   4.261   6.283
  221SOL     OW 4012  13.875  10.252  -0.384
  221SOL    HW1 4013  13.862  10.170  -0.439
  221SOL    HW2 4014  13.957  10.241  -0.327
  222SOL     OW 4015  -9.693   8.917  -2.125
  222SOL    HW1 4016  -9.609   8.922  -2.073
  222SOL    HW2 4017  -9.688   8.840  -2.189
  223SOL     OW 4018   1.529   5.740 -18.458
  223SOL    HW1 4019   9.492   5.717 -18.482
  223SOL    HW2 4020   1.574   5.661 -18.417
  224SOL     OW 4021   2.835   6.854   9.727
  224SOL    HW1 4022   2.758  14.974   9.741
  224SOL    HW2 4023   2.815   6.795   9.649
  225SOL     OW 4024   5.681   5.241  -8.340
  225SOL    HW1 4025   5.605   5.209  -8.396
  225SOL    HW2 4026   5.754   5.274  -8.400
  226SOL     OW 4027   3.595   3.646   3.518
  226SOL    HW1 4028   3.653  11.623  -4.522
  226SOL    HW2 4029   3.499   3.623   3.533
  227SOL     OW 4030  11.013   2.871   3.856
  227SOL    HW1 4031  11.050   2.779   3.867
  227SOL    HW2 4032  11.072   2.937   3.902
  228SOL     OW 4033  17.025   5.304  19.009
  228SOL    HW1 4034  16.962   5.263  18.943
  228SOL    HW2 4035  17.096   5.355  18.960
  229SOL     OW 4036 -13.054  -1.152   4.497
  229SOL    HW1 4037  -4.902  -1.121   4.504
  229SOL    HW2 4038 -13.065  -1.238   4.546
  230SOL     OW 4039   9.721  -5.423   0.357
  230SOL    HW1 4040   9.817  -5.394   0.358
  230SOL    HW2 4041   9.676  -5.388   0.274
  231SOL     OW 4042   1.756  18.262   2.552
  231SOL    HW1 4043   1.765  18.346   2.605
  231SOL    HW2 4044   1.678  18.270   2.490
  232SOL     OW 4045  -5.619   9.975  14.957
  232SOL    HW1 4046  -5.666   9.888   6.914
  232SOL    HW2 4047  -5.686  10.048  14.946
  233SOL     OW 4048   4.905   2.542   0.031
  233SOL    HW1 4049   4.928   2.445   0.039
  233SOL    HW2 4050   4.826   2.563   0.089
  234SOL     OW 4051  -5.530  13.573   1.698
  234SOL    HW1 4052  -5.470  13.495   1.715
  234SOL    HW2 4053  -5.595  13.583   1.773
  235SOL     OW 4054   8.634   2.449  10.034
  235SOL    HW1 4055   8.619   2.547  10.019
  235SOL    HW2 4056   8.590   2.422  10.120
  236SOL     OW 4057   2.797  16.598   0.338
  236SOL    HW1 4058   2.843  16.574   0.423
  236SOL    HW2 4059  10.785  16.530   0.316
  237SOL     OW 4060  11.878  14.703  -7.936
  237SOL    HW1 4061  11.936  14.680  -8.014
  237SOL    HW2 4062  11.860  14.620  -7.882
  238SOL     OW 4063   1.016  12.251   0.775
  238SOL    HW1 4064   1.053  12.274   0.685
  238SOL    HW2 4065   0.941  12.314   0.797
  239SOL     OW 4066   0.633   5.434  16.105
  239SOL    HW1 4067   0.594   5.469  16.190
  239SOL    HW2 4068   0.646  -2.722  16.111
  240SOL     OW 4069   9.413  11.191   8.148
  240SOL    HW1 4070   9.325  11.195   8.102
  240SOL    HW2 4071   9.486  11.194   8.080
  241SOL     OW 4072  16.320  12.450  -4.079
  241SOL    HW1 4073  16.396  12.468  -4.016
  241SOL    HW2 4074   8.216  12.536  -4.101
  242SOL     OW 4075  -5.023  10.672  -4.137
  242SOL    HW1 4076  -5.032  10.662  -4.038
  242SOL    HW2 4077   2.990  10.594  -4.182
  243SOL     OW 4078  -0.542   2.302   1.098
  243SOL    HW1 4079  -0.556   2.396   1.067
  243SOL    HW2 4080  -0.447   2.274   1.078
  244SOL     OW 4081  -0.067   9.862  -2.781
  244SOL    HW1 4082  -0.036   9.826  -2.694
  244SOL    HW2 4083  -0.109   9.952  -2.767
  245SOL     OW 4084  -0.378   0.358  -0.140
  245SOL    HW1 4085  -0.352  -7.779  -0.194
  245SOL    HW2 4086  -0.405   0.432  -0.201
  246SOL     OW 4087  22.058 -11.944   4.070
  246SOL    HW1 4088  21.992 -11.968   4.141
  246SOL    HW2 4089  22.096 -12.027   4.029
  247SOL     OW 4090   5.503   4.185   3.152
  247SOL    HW1 4091   5.579   4.213   3.092
  247SOL    HW2 4092   5.541   4.147   3.236
  248SOL     OW 4093  -1.750  10.833   6.456
  248SOL    HW1 4094  -1.670  10.875   6.413
  248SOL    HW2 4095  -1.828  10.896   6.449
  249SOL     OW 4096   0.653  11.765   7.734
  249SOL    HW1 4097   0.661  11.794   7.830
  249SOL    HW2 4098   0.571  11.804   7.694
  250SOL     OW 4099   8.346   0.867   5.852
  250SOL    HW1 4100   8.313   0.874   5.946
  250SOL    HW2 4101   8.434   0.915   5.844
  251SOL     OW 4102   6.836  17.613  -3.636
  251SOL    HW1 4103   6.857  17.600  -3.539
  251SOL    HW2 4104   6.785  17.534  -3.670
  252SOL     OW 4105  -6.030   6.663   1.632
  252SOL    HW1 4106  -5.938   6.660   1.593
  252SOL    HW2 4107  -6.063   6.570   1.646
  253SOL     OW 4108   7.346  -2.941  -1.567
  253SOL    HW1 4109   7.431  -2.963  -1.518
  253SOL    HW2 4110   7.291  -3.024  -1.577
  254SOL     OW 4111  19.041   8.948  10.717
  254SOL    HW1 4112  18.976  17.065  10.764
  254SOL    HW2 4113  19.018   8.852  10.735
  255SOL     OW 4114   2.546   3.901   0.878
  255SOL    HW1 4115   2.631   3.916   0.930
  255SOL    HW2 4116   2.561   3.828   0.811
  256SOL     OW 4117   0.802  12.628   4.164
  256SOL    HW1 4118   0.791  12.578   4.250
  256SOL    HW2 4119   0.770  12.722   4.176
  257SOL     OW 4120  -0.595   4.142   3.259
  257SOL    HW1 4121  -0.538   4.097   3.327
  257SOL    HW2 4122  -0.563   4.117   3.167
  258SOL     OW 4123   6.416   2.199  -0.273
  258SOL    HW1 4124   6.436   2.159  -0.362
  258SOL    HW2 4125   6.344   2.268  -0.282
  259SOL     OW 4126   4.734   0.374   3.905
  259SOL    HW1 4127   4.709   0.397   3.811
  259SOL    HW2 4128   4.733   0.457   3.961
  260SOL     OW 4129  15.763   4.707   2.800
  260SOL    HW1 4130  15.698   4.750   2.863
  260SOL    HW2 4131  15.729  12.774   2.706
  261SOL     OW 4132   0.477   7.553  -3.020
  261SOL    HW1 4133   0.502   7.466  -2.978
  261SOL    HW2 4134   0.380   7.571  -3.006
  262SOL     OW 4135   3.590   5.942   0.389
  262SOL    HW1 4136   3.564   6.039   0.395
  262SOL    HW2 4137   3.600   5.905   0.481
  263SOL     OW 4138  -0.433   6.105  -7.722
  263SOL    HW1 4139  -0.464   6.129  -7.629
  263SOL    HW2 4140  -0.443   6.006  -7.735
  264SOL     OW 4141  11.157  16.135   0.147
  264SOL    HW1 4142  11.213  16.138   0.230
  264SOL    HW2 4143  11.150  16.227   0.108
  265SOL     OW 4144   8.414   9.422  13.959
  265SOL    HW1 4145   8.446  17.499  13.866
  265SOL    HW2 4146   8.492   9.394   5.958
  266SOL     OW 4147   4.526  -3.429  -6.684
  266SOL    HW1 4148   4.471  -3.401  -6.763
  266SOL    HW2 4149   4.470 -11.541  -6.622
  267SOL     OW 4150  10.642   5.126 -15.956
  267SOL    HW1 4151  10.694   5.090 -15.879
  267SOL    HW2 4152  10.577   5.195 -15.924
  268SOL     OW 4153   2.629  -1.298  -8.410
  268SOL    HW1 4154   2.550  -1.337  -8.457
  268SOL    HW2 4155   2.684  -1.371  -8.369
  269SOL     OW 4156  10.035  10.743   4.251
  269SOL    HW1 4157  10.117  10.788   4.286
  269SOL    HW2 4158  10.052  10.645   4.242
  270SOL     OW 4159   5.741  -0.070  14.993
  270SOL    HW1 4160   5.800  -0.068  15.074
  270SOL    HW2 4161   5.681  -0.150  14.998
  271SOL     OW 4162   1.375  -2.382  20.260
  271SOL    HW1 4163   1.424  -2.395  20.173
  271SOL    HW2 4164   1.440  -2.367  20.334
  272SOL     OW 4165  12.032  -0.601  -7.145
  272SOL    HW1 4166  12.128  -0.630  -7.155
  272SOL    HW2 4167   3.918  -0.681   0.933
  273SOL     OW 4168   4.192  -1.112  -5.904
  273SOL    HW1 4169   4.167  -1.192  -5.850
  273SOL    HW2 4170   4.269   6.992  -5.860
  274SOL     OW 4171   3.224   6.167   5.756
  274SOL    HW1 4172   3.240   6.236   5.685
  274SOL    HW2 4173   3.293   6.096   5.750
  275SOL     OW 4174   8.258   9.782 -13.842
  275SOL    HW1 4175   8.325   1.769 -13.902
  275SOL    HW2 4176   8.207   9.714 -13.894
  276SOL     OW 4177  12.668   0.492   6.123
  276SOL    HW1 4178  12.570   0.481   6.141
  276SOL    HW2 4179  12.701   0.575   6.168
  277SOL     OW 4180  11.490   4.814  -8.155
  277SOL    HW1 4181  11.405   4.785  -8.108
  277SOL    HW2 4182  11.540   4.733  -8.185
  278SOL     OW 4183   4.060   4.676  13.013
  278SOL    HW1 4184   3.982   4.738  13.024
  278SOL    HW2 4185   4.075   4.626  13.098
  279SOL     OW 4186   5.244   7.120  -5.708
  279SOL    HW1 4187  13.345   7.207  -5.734
  279SOL    HW2 4188  13.360   7.070  -5.646
  280SOL     OW 4189  11.519   7.410  11.432
  280SOL    HW1 4190  11.496   7.402  11.529
  280SOL    HW2 4191  11.584   7.337  11.408
  281SOL     OW 4192  -5.631  -5.019 -10.300
  281SOL    HW1 4193  -5.546  -5.069 -10.286
  281SOL    HW2 4194  -5.664  -4.984 -10.212
  282SOL     OW 4195  -0.243  -6.094  -1.826
  282SOL    HW1 4196  -0.253  -6.109  -1.728
  282SOL    HW2 4197  -0.332  -6.068  -1.864
  283SOL     OW 4198  -3.921  15.764  -5.034
  283SOL    HW1 4199  -3.977  15.847  -5.047
  283SOL    HW2 4200  -3.977  15.684  -5.056
  284SOL     OW 4201   5.262  13.772   6.084
  284SOL    HW1 4202   5.163  13.778   6.073
  284SOL    HW2 4203   5.306  13.846   6.035
  285SOL     OW 4204   4.968  -0.749  -1.602
  285SOL    HW1 4205   4.932  -0.671  -1.654
  285SOL    HW2 4206   5.057  -0.775  -1.640
  286SOL     OW 4207   9.770   3.460  -3.481
  286SOL    HW1 4208   9.773   3.409  -3.566
  286SOL    HW2 4209   9.863   3.472  -3.445
  287SOL     OW 4210  11.907  12.751  -7.865
  287SOL    HW1 4211  11.895  12.748  -7.964
  287SOL    HW2 4212  11.851   4.623  -7.823
  288SOL     OW 4213  14.861   8.468 -11.465
  288SOL    HW1 4214  14.885   8.407 -11.390
  288SOL    HW2 4215  14.915   8.445 -11.546
  289SOL     OW 4216  12.624  -4.122  -0.246
  289SOL    HW1 4217  12.662  -4.038  -0.285
  289SOL    HW2 4218  12.606  -4.188  -0.319
  290SOL     OW 4219   0.200  -9.467   5.501
  290SOL    HW1 4220   0.133  -1.393   5.573
  290SOL    HW2 4221   0.159  -9.525   5.431
  291SOL     OW 4222   2.964   2.681  -0.294
  291SOL    HW1 4223   2.933   2.641  -0.381
  291SOL    HW2 4224   3.041   2.627  -0.259
  292SOL     OW 4225  -5.405  12.342   6.473
  292SOL    HW1 4226  -5.339  12.314   6.403
  292SOL    HW2 4227  -5.356  12.363   6.558
  293SOL     OW 4228   5.858  -3.698   1.497
  293SOL    HW1 4229   5.880   4.268   1.466
  293SOL    HW2 4230   5.941  -3.652   1.528
  294SOL     OW 4231   3.112   2.857   3.322
  294SOL    HW1 4232   3.143   2.882   3.414
  294SOL    HW2 4233   3.099   2.758   3.318
  295SOL     OW 4234   1.706   8.483   5.029
  295SOL    HW1 4235   1.759   8.431   4.963
  295SOL    HW2 4236   1.712   8.581   5.007
  296SOL     OW 4237  -3.631   3.017   9.783
  296SOL    HW1 4238  -3.582   3.005   1.812
  296SOL    HW2 4239  -3.687   3.101   9.788
  297SOL     OW 4240   9.455  15.459  -1.310
  297SOL    HW1 4241   9.482   7.445  -1.396
  297SOL    HW2 4242   9.467  15.524  -1.235
  298SOL     OW 4243   3.368   2.694  -5.197
  298SOL    HW1 4244   3.282  10.719  -5.238
  298SOL    HW2 4245   3.443   2.636  -5.228
  299SOL     OW 4246   6.387   0.845   7.894
  299SOL    HW1 4247   6.423   0.753   7.881
  299SOL    HW2 4248   6.433   0.888   7.972
  300SOL     OW 4249  -3.418  13.863   9.430
  300SOL    HW1 4250  -3.424  13.770   9.392
  300SOL    HW2 4251   4.595  13.865   9.519
  301SOL     OW 4252   8.780  12.177   5.189
  301SOL    HW1 4253   8.760  12.244   5.260
  301SOL    HW2 4254  16.934  12.182   5.165
  302SOL     OW 4255   1.863  10.617  12.773
  302SOL    HW1 4256   1.909  10.533  12.745
  302SOL    HW2 4257   1.893  10.692  12.715
  303SOL     OW 4258   3.519  -0.720  -6.233
  303SOL    HW1 4259   3.442  -0.656  -6.239
  303SOL    HW2 4260   3.487  -0.807  -6.193
  304SOL     OW 4261   3.392   9.097  13.441
  304SOL    HW1 4262   3.410   9.001   5.362
  304SOL    HW2 4263   3.376   9.148   5.299
  305SOL     OW 4264  -6.971  20.638   4.185
  305SOL    HW1 4265  -7.070  20.630   4.174
  305SOL    HW2 4266  -6.949  20.724   4.230
  306SOL     OW 4267  -5.752   9.508  -5.796
  306SOL    HW1 4268  -5.728   9.416  -5.765
  306SOL    HW2 4269  -5.761   9.508  -5.896
  307SOL     OW 4270   9.783   6.095   0.650
  307SOL    HW1 4271   9.771   6.033   0.572
  307SOL    HW2 4272  17.758   6.152   0.660
  308SOL     OW 4273  -1.847   0.238  -4.694
  308SOL    HW1 4274  -1.833   0.171  -4.621
  308SOL    HW2 4275 -10.001   0.268  -4.694
  309SOL     OW 4276   7.962  -0.972  13.933
  309SOL    HW1 4277   7.950  -0.944  13.838
  309SOL    HW2 4278   7.878  -1.014  13.967
  310SOL     OW 4279  16.528   5.695   8.007
  310SOL    HW1 4280  16.517   5.633   8.084
  310SOL    HW2 4281  16.623   5.727   8.004
  311SOL     OW 4282  -5.995   2.389  19.082
  311SOL    HW1 4283  -6.039   2.355  19.165
  311SOL    HW2 4284  -6.059   2.380  19.005
  312SOL     OW 4285  10.837  -0.079  -0.270
  312SOL    HW1 4286  10.921  -0.028  -0.290
  312SOL    HW2 4287  10.763  -0.043  -0.326
  313SOL     OW 4288  -1.794  -3.226   6.909
  313SOL    HW1 4289  -1.792  -3.240   6.810
  313SOL    HW2 4290  -1.706  -3.191   6.939
  314SOL     OW 4291   1.904  -1.563  -1.730
  314SOL    HW1 4292   1.993  -1.533  -1.696
  314SOL    HW2 4293   1.917  -1.643  -1.789
  315SOL     OW 4294  -1.802  -0.459   3.177
  315SOL    HW1 4295  -1.857  -0.387   3.134
  315SOL    HW2 4296  -1.750  -0.508   3.108
  316SOL     OW 4297   7.823   5.054 -10.072
  316SOL    HW1 4298   7.799   4.960 -10.098
  316SOL    HW2 4299   7.767   5.082  -9.994
  317SOL     OW 4300  -7.542   7.659   8.402
  317SOL    HW1 4301  -7.597   7.660   8.486
  317SOL    HW2 4302  -7.457   7.709   8.418
  318SOL     OW 4303   2.058  -5.745  11.491
  318SOL    HW1 4304   2.157  -5.732  11.499
  318SOL    HW2 4305   2.011  -5.661  11.515
  319SOL     OW 4306   0.839   4.442   9.996
  319SOL    HW1 4307   0.882   4.470  10.082
  319SOL    HW2 4308   0.755   4.494   9.982
  320SOL     OW 4309  12.378  11.100   4.830
  320SOL    HW1 4310   4.404  11.063   4.788
  320SOL    HW2 4311  12.396  11.192   4.866
  321SOL     OW 4312  -0.846   5.320  -1.016
  321SOL    HW1 4313  -0.887   5.231  -1.034
  321SOL    HW2 4314  -0.750   5.319  -1.041
  322SOL     OW 4315   3.543  -0.363   2.726
  322SOL    HW1 4316  11.532  -0.392   2.660
  322SOL    HW2 4317  11.615   7.793   2.718
  323SOL     OW 4318   9.357   5.924  -0.312
  323SOL    HW1 4319   9.439   5.981  -0.318
  323SOL    HW2 4320   9.277   5.983  -0.300
  324SOL     OW 4321   6.855   1.798   9.973
  324SOL    HW1 4322   6.870   1.721  10.035
  324SOL    HW2 4323   6.763   1.835   9.986
  325SOL     OW 4324   8.501   7.931  -5.641
  325SOL    HW1 4325   8.583   7.936  -5.697
  325SOL    HW2 4326   8.509   7.995  -5.565
  326SOL     OW 4327   3.007  10.669   3.512
  326SOL    HW1 4328   3.107  10.665   3.521
  326SOL    HW2 4329   2.979  10.612   3.434
  327SOL     OW 4330  -7.107  -2.855   7.864
  327SOL    HW1 4331  -7.156  -2.769   7.847
  327SOL    HW2 4332  -7.009   5.219   7.854
  328SOL     OW 4333  -4.405  12.845   6.607
  328SOL    HW1 4334   3.644  20.878   6.510
  328SOL    HW2 4335  -4.346  12.925   6.617
  329SOL     OW 4336  -6.464   4.822  -6.739
  329SOL    HW1 4337  -6.522   4.740  -6.726
  329SOL    HW2 4338  -6.471   4.853  -6.834
  330SOL     OW 4339   2.896  11.681   6.973
  330SOL    HW1 4340   2.845  11.678   7.059
  330SOL    HW2 4341   2.903  11.589  14.991
  331SOL     OW 4342  -1.403  17.248  -7.963
  331SOL    HW1 4343  -1.341  17.308  -8.015
  331SOL    HW2 4344  -1.348  17.191  -7.901
  332SOL     OW 4345  -7.068   3.493  -6.794
  332SOL    HW1 4346  -7.054  -4.471  -6.765
  332SOL    HW2 4347  -7.166   3.476  -6.806
  333SOL     OW 4348  -5.633  -7.386  -3.369
  333SOL    HW1 4349   2.396  -7.462  -3.312
  333SOL    HW2 4350  -5.713   0.726  -3.396
  334SOL     OW 4351   7.393   1.716  19.696
  334SOL    HW1 4352   7.310   1.675  19.660
  334SOL    HW2 4353   7.464   1.715  19.626
  335SOL     OW 4354   2.722  -4.960   1.145
  335SOL    HW1 4355   2.647  -4.920   1.093
  335SOL    HW2 4356   2.715  -5.059   1.145
  336SOL     OW 4357  -3.232   6.929   5.603
  336SOL    HW1 4358  -3.154   6.916   5.542
  336SOL    HW2 4359  -3.200   6.964   5.691
  337SOL     OW 4360   1.644  14.154  17.342
  337SOL    HW1 4361   1.635  14.208  17.426
  337SOL    HW2 4362   1.553  14.129  17.308
  338SOL     OW 4363   8.691   6.920  -2.959
  338SOL    HW1 4364   8.752   6.995  -2.984
  338SOL    HW2 4365   8.608   6.957  -2.917
  339SOL     OW 4366   3.556  -4.012  -9.999
  339SOL    HW1 4367  11.553  -3.944 -10.042
  339SOL    HW2 4368   3.625  -3.966  -9.944
  340SOL     OW 4369  -3.543  -6.545  -1.947
  340SOL    HW1 4370  -3.605  -6.567  -1.872
  340SOL    HW2 4371  -3.546  -6.618  -2.015
  341SOL     OW 4372   9.291   6.703   4.136
  341SOL    HW1 4373   9.281   6.800   4.114
  341SOL    HW2 4374   9.281   6.690   4.234
  342SOL     OW 4375  16.885  -7.682   8.754
  342SOL    HW1 4376  16.978   0.395   8.726
  342SOL    HW2 4377   8.768  -7.606   8.728
  343SOL     OW 4378  -0.207  10.654  -6.710
  343SOL    HW1 4379  -0.254  10.600  -6.641
  343SOL    HW2 4380  -0.161  10.731  -6.666
  344SOL     OW 4381   9.458   3.595   6.209
  344SOL    HW1 4382   9.535   3.536   6.231
  344SOL    HW2 4383   9.433   3.649  -1.769
  345SOL     OW 4384   3.437   5.270   8.787
  345SOL    HW1 4385   3.446   5.307   8.695
  345SOL    HW2 4386   3.403   5.341   8.849
  346SOL     OW 4387  24.949  -0.287   1.767
  346SOL    HW1 4388  25.025  -0.325  -6.238
  346SOL    HW2 4389  24.957  -0.317   1.672
  347SOL     OW 4390   9.590  18.886   1.691
  347SOL    HW1 4391  17.582  18.957   1.662
  347SOL    HW2 4392   9.575  18.866   1.788
  348SOL     OW 4393  -7.548   5.636  -1.911
  348SOL    HW1 4394  -7.505   5.546  -1.910
  348SOL    HW2 4395  -7.536   5.679  -1.821
  349SOL     OW 4396   4.125  12.425   3.247
  349SOL    HW1 4397   4.087  12.378   3.168
  349SOL    HW2 4398   4.217  12.390   3.267
  350SOL     OW 4399  -4.360   5.400  19.960
  350SOL    HW1 4400  -4.282   5.348  19.926
  350SOL    HW2 4401   3.664   5.359  20.045
  351SOL     OW 4402  18.385   6.458   3.378
  351SOL    HW1 4403  18.436   6.511   3.446
  351SOL    HW2 4404  18.287   6.476   3.389
  352SOL     OW 4405   2.788  -1.875   3.427
  352SOL    HW1 4406   2.695  -1.901   3.400
  352SOL    HW2 4407   2.806  -1.906   3.520
  353SOL     OW 4408   2.831  14.187  10.111
  353SOL    HW1 4409   2.832  14.088  10.129
  353SOL    HW2 4410   2.913  14.229  10.150
  354SOL     OW 4411  -4.931  11.866  -5.597
  354SOL    HW1 4412  -4.911  11.800  -5.524
  354SOL    HW2 4413  -4.863  11.939  -5.594
  355SOL     OW 4414  -2.563   3.964  -1.874
  355SOL    HW1 4415  -2.466   3.980  -1.859
  355SOL    HW2 4416  -2.579   3.868  -1.897
  356SOL     OW 4417   2.959   7.460  11.968
  356SOL    HW1 4418   2.935   7.441  11.873
  356SOL    HW2 4419   3.041   7.409  11.993
  357SOL     OW 4420  12.999   6.299 -10.172
  357SOL    HW1 4421  12.988   6.398 -10.171
  357SOL    HW2 4422   4.856   6.257 -10.201
  358SOL     OW 4423   1.554   4.310   5.981
  358SOL    HW1 4424   1.569   4.281   6.075
  358SOL    HW2 4425   1.642   4.328   5.937
  359SOL     OW 4426   7.250  -1.827  -5.601
  359SOL    HW1 4427   7.204  -1.803  -5.516
  359SOL    HW2 4428   7.231  -1.922  -5.624
  360SOL     OW 4429   3.143   5.884   2.218
  360SOL    HW1 4430   3.153   5.908   2.121
  360SOL    HW2 4431   3.056  13.894   2.232
  361SOL     OW 4432  -0.877   0.074   8.716
  361SOL    HW1 4433  -0.930   0.156   8.693
  361SOL    HW2 4434  -0.786   0.102   8.750
  362SOL     OW 4435  10.065  -4.899  -5.154
  362SOL    HW1 4436   9.974  -4.930  -5.125
  362SOL    HW2 4437  10.079  -4.921  -5.250
  363SOL     OW 4438   1.294   2.138   5.707
  363SOL    HW1 4439   1.351   2.056   5.717
  363SOL    HW2 4440   1.209   2.126   5.759
  364SOL     OW 4441   2.211  -2.565  10.924
  364SOL    HW1 4442   2.277  13.514  10.858
  364SOL    HW2 4443   2.254  -2.561  11.015
  365SOL     OW 4444   8.078   9.536   1.101
  365SOL    HW1 4445   8.078   9.438   1.117
  365SOL    HW2 4446   8.066   9.555   1.004
  366SOL     OW 4447   3.658  12.638 -20.943
  366SOL    HW1 4448   3.704  12.559 -12.926
  366SOL    HW2 4449   3.726  12.705 -20.914
  367SOL     OW 4450   3.447  13.614   3.962
  367SOL    HW1 4451   3.444  13.654   3.871
  367SOL    HW2 4452   3.510  13.665   4.020
  368SOL     OW 4453   4.871  -2.799  -5.416
  368SOL    HW1 4454   4.813  -2.767  -5.491
  368SOL    HW2 4455  13.003  -2.854  -5.453
  369SOL     OW 4456  -0.964  14.728   7.038
  369SOL    HW1 4457  -0.911  14.802   6.994
  369SOL    HW2 4458  -1.036  14.767  -0.963
  370SOL     OW 4459   4.107  20.005  -3.357
  370SOL    HW1 4460   4.121  20.040  -3.450
  370SOL    HW2 4461   4.140  20.073  -3.291
  371SOL     OW 4462  15.869  12.516   4.632
  371SOL    HW1 4463  15.911  12.568   4.558
  371SOL    HW2 4464   7.818  12.418   4.611
  372SOL     OW 4465   8.491  10.323  -2.534
  372SOL    HW1 4466   8.435  10.402  -2.508
  372SOL    HW2 4467  16.528  10.246  -2.474
  373SOL     OW 4468  18.238   3.394   9.458
  373SOL    HW1 4469  10.262   3.440   9.492
  373SOL    HW2 4470  18.265   3.320   9.396
  374SOL     OW 4471  10.231   1.239  -7.668
  374SOL    HW1 4472  10.271   1.331  -7.671
  374SOL    HW2 4473  10.224   1.204  -7.761
  375SOL     OW 4474  -1.589  -3.663  -5.493
  375SOL    HW1 4475  -1.493  -3.665  -5.461
  375SOL    HW2 4476  -1.642   4.329  -5.439
  376SOL     OW 4477   7.987  -1.934   6.940
  376SOL    HW1 4478   8.041  -1.893   6.866
  376SOL    HW2 4479  -0.043  -1.895   7.027
  377SOL     OW 4480  -2.094  -2.204  -1.098
  377SOL    HW1 4481  -2.075   5.756  -1.104
  377SOL    HW2 4482  -2.010  -2.155  -1.073
  378SOL     OW 4483   0.120  11.993  -4.346
  378SOL    HW1 4484   0.030  12.013  -4.304
  378SOL    HW2 4485  -7.874  12.068  -4.327
  379SOL     OW 4486  -7.020   8.317   4.768
  379SOL    HW1 4487  -7.100   8.288   4.819
  379SOL    HW2 4488  -7.019   8.416   4.760
  380SOL     OW 4489   8.698  10.242  17.662
  380SOL    HW1 4490   8.745  10.266  17.577
  380SOL    HW2 4491   8.605  10.277  17.660
  381SOL     OW 4492   4.566   1.710   3.376
  381SOL    HW1 4493   4.644   1.668   3.330
  381SOL    HW2 4494   4.578   1.810   3.377
  382SOL     OW 4495   3.451  16.691  12.707
  382SOL    HW1 4496   3.432  16.733  20.675
  382SOL    HW2 4497  -4.588  16.594  12.694
  383SOL     OW 4498   3.629  -7.597   7.021
  383SOL    HW1 4499   3.690  -7.650   6.963
  383SOL    HW2 4500   3.642  -7.499   7.004
  384SOL     OW 4501  -5.822  -2.434   2.421
  384SOL    HW1 4502   2.137  -2.444   2.407
  384SOL    HW2 4503 -13.853  -2.338   2.410
  385SOL     OW 4504   2.177   8.914   7.312
  385SOL    HW1 4505  -5.927   0.777   7.271
  385SOL    HW2 4506   2.149   8.998   7.266
  386SOL     OW 4507  18.201   0.260   3.673
  386SOL    HW1 4508  18.105   0.290   3.672
  386SOL    HW2 4509  18.237   0.261   3.580
  387SOL     OW 4510   3.062   4.499  -2.517
  387SOL    HW1 4511   3.063  12.458  -2.540
  387SOL    HW2 4512   3.143   4.521  -2.463
  388SOL     OW 4513  11.587   1.748  -1.706
  388SOL    HW1 4514  11.604   1.835  -1.753
  388SOL    HW2 4515  11.619   1.755  -1.612
  389SOL     OW 4516   1.595 -13.617   1.240
  389SOL    HW1 4517   1.689 -13.607   1.209
  389SOL    HW2 4518   1.591 -13.679   1.318
  390SOL     OW 4519  10.549  14.252   5.431
  390SOL    HW1 4520  10.588  14.334   5.388
  390SOL    HW2 4521  10.563  14.173   5.371
  391SOL     OW 4522   2.552  16.218   7.738
  391SOL    HW1 4523   2.471  16.257   7.782
  391SOL    HW2 4524   2.526  16.181   7.648
  392SOL     OW 4525  -1.763  -1.768   6.772
  392SOL    HW1 4526  -1.700  -1.834   6.812
  392SOL    HW2 4527   6.304  -1.680   6.817
  393SOL     OW 4528   1.347  -1.007  -2.948
  393SOL    HW1 4529   1.367  -0.915  -2.983
  393SOL    HW2 4530   1.432  -1.059  -2.941
  394SOL     OW 4531  14.845   9.710  -2.910
  394SOL    HW1 4532  14.910   9.762  -2.853
  394SOL    HW2 4533  14.857   9.612  -2.893
  395SOL     OW 4534  10.230   6.534   2.503
  395SOL    HW1 4535  10.131   6.520   2.516
  395SOL    HW2 4536  10.260   6.610   2.559
  396SOL     OW 4537   3.179   3.862  -2.297
  396SOL    HW1 4538   3.225   3.774  -2.283
  396SOL    HW2 4539   3.087   3.845   5.725
  397SOL     OW 4540   6.395   4.008   5.541
  397SOL    HW1 4541   6.297   4.006   5.521
  397SOL    HW2 4542  14.495   3.926   5.504
  398SOL     OW 4543  -6.204   1.390   2.956
  398SOL    HW1 4544  -6.183   1.292   2.949
  398SOL    HW2 4545  -6.302   1.404   2.946
  399SOL     OW 4546  15.829   3.740   3.474
  399SOL    HW1 4547  15.731   3.729   3.461
  399SOL    HW2 4548  15.847   3.821   3.530
  400SOL     OW 4549  -9.300  15.129  -8.644
  400SOL    HW1 4550  -9.202  15.111  -8.644
  400SOL    HW2 4551  -9.340  15.101  -8.557
  401SOL     OW 4552   8.860  13.055  -4.152
  401SOL    HW1 4553   8.784  13.070  -4.089
  401SOL    HW2 4554   8.898  13.144  -4.179
  402SOL     OW 4555  21.356   5.000  -0.162
  402SOL    HW1 4556  13.284   4.987  -0.260
  402SOL    HW2 4557  13.351   5.085  -0.148
  403SOL     OW 4558  18.169   0.360  11.124
  403SOL    HW1 4559  18.104   0.341  11.197
  403SOL    HW2 4560  18.126   0.341  11.035
  404SOL     OW 4561   4.492   0.123  -1.711
  404SOL    HW1 4562   4.582   0.167  -1.705
  404SOL    HW2 4563   4.503   0.024  -1.699
  405SOL     OW 4564   9.671   6.373  15.554
  405SOL    HW1 4565   9.626   6.284  15.555
  405SOL    HW2 4566   9.632   6.431  15.625
  406SOL     OW 4567   7.385   7.080   6.718
  406SOL    HW1 4568   7.292   7.117   6.712
  406SOL    HW2 4569   7.408   7.035   6.632
  407SOL     OW 4570   2.496   5.122   3.841
  407SOL    HW1 4571   2.422   5.055   3.839
  407SOL    HW2 4572   2.479   5.189   3.912
  408SOL     OW 4573  -1.010  -1.938  14.121
  408SOL    HW1 4574  -9.082  -2.022  14.173
  408SOL    HW2 4575  -8.977   6.117  14.078
  409SOL     OW 4576   8.298  17.399  -2.775
  409SOL    HW1 4577   8.351  17.422  -2.693
  409SOL    HW2 4578   8.361  17.383  -2.852
  410SOL     OW 4579   3.536  -1.610  17.878
  410SOL    HW1 4580   3.480  -1.691  17.859
  410SOL    HW2 4581   3.476  -1.532  17.897
  411SOL     OW 4582   0.684   1.647   0.610
  411SOL    HW1 4583   0.735   1.585   0.670
  411SOL    HW2 4584   0.619   1.594   0.555
  412SOL     OW 4585  -2.697   6.375   5.260
  412SOL    HW1 4586  -2.692   6.472   5.284
  412SOL    HW2 4587  -2.609   6.342   5.230
  413SOL     OW 4588  11.230   4.150  11.675
  413SOL    HW1 4589  11.161  -3.928  11.605
  413SOL    HW2 4590  11.184   4.169   3.705
  414SOL     OW 4591  12.899  11.622  -8.321
  414SOL    HW1 4592  12.894  11.630  -8.421
  414SOL    HW2 4593  12.960  11.546  -8.297
  415SOL     OW 4594  10.483  20.671  -1.737
  415SOL    HW1 4595  10.389  20.684  -1.705
  415SOL    HW2 4596  10.544  20.662  -1.658
  416SOL     OW 4597  -9.865  14.914   1.069
  416SOL    HW1 4598  -9.958  14.878   1.059
  416SOL    HW2 4599  -9.839  14.910   1.166
  417SOL     OW 4600   5.882   7.158   5.744
  417SOL    HW1 4601   5.912   7.223   5.675
  417SOL    HW2 4602   5.787   7.178   5.768
  418SOL     OW 4603  -1.077   6.167  -7.267
  418SOL    HW1 4604  -1.003   6.228  -7.240
  418SOL    HW2 4605  -1.056   6.073  -7.242
  419SOL     OW 4606  13.124   7.396  -1.329
  419SOL    HW1 4607  13.083   7.437  -1.247
  419SOL    HW2 4608  13.130   7.465  -1.401
  420SOL     OW 4609   1.375   1.645   3.208
  420SOL    HW1 4610   1.386   1.551  11.296
  420SOL    HW2 4611   1.283   1.677   3.229
  421SOL     OW 4612  14.286   7.491   4.853
  421SOL    HW1 4613  14.364   7.550   4.836
  421SOL    HW2 4614  14.218   7.540   4.909
  422SOL     OW 4615  -3.289  -7.711  -0.471
  422SOL    HW1 4616  -3.362  -7.774  -0.448
  422SOL    HW2 4617   4.733  -7.634  -0.523
  423SOL     OW 4618  12.883   7.110   5.322
  423SOL    HW1 4619  12.816   7.105   5.396
  423SOL    HW2 4620  12.967   7.064   5.350
  424SOL     OW 4621   3.650  13.478  14.637
  424SOL    HW1 4622  11.685  13.427  14.720
  424SOL    HW2 4623   3.608  13.569  14.641
  425SOL     OW 4624  22.772   1.116  -8.850
  425SOL    HW1 4625  14.623   1.152  -8.836
  425SOL    HW2 4626  22.777   1.069  -8.938
  426SOL     OW 4627  11.378 -10.729  17.053
  426SOL    HW1 4628  11.408 -10.742  17.147
  426SOL    HW2 4629  11.300 -10.789  17.034
  427SOL     OW 4630   9.668   4.940   4.495
  427SOL    HW1 4631   9.619  -3.087   4.577
  427SOL    HW2 4632   9.700   4.847   4.508
  428SOL     OW 4633  10.781  -2.179   6.752
  428SOL    HW1 4634  10.777  -2.082   6.730
  428SOL    HW2 4635  10.692  -2.221   6.735
  429SOL     OW 4636  -7.233   8.667   7.112
  429SOL    HW1 4637   0.788   8.601   7.047
  429SOL    HW2 4638  -7.189   8.619   7.187
  430SOL     OW 4639  15.146  13.257 -15.225
  430SOL    HW1 4640  15.057  13.226 -15.191
  430SOL    HW2 4641  15.187  13.186   0.834
  431SOL     OW 4642   6.850  -1.248  13.290
  431SOL    HW1 4643   6.871  -1.229  13.194
  431SOL    HW2 4644   6.751  -1.246  13.304
  432SOL     OW 4645   0.898  -4.334   5.242
  432SOL    HW1 4646   0.885  -4.368   5.335
  432SOL    HW2 4647   0.816  -4.282   5.215
  433SOL     OW 4648   8.952  18.182   1.974
  433SOL    HW1 4649   8.866  18.136   1.993
  433SOL    HW2 4650   9.024  18.145   2.033
  434SOL     OW 4651  11.665  -3.581  -0.587
  434SOL    HW1 4652  11.756  -3.600  -0.549
  434SOL    HW2 4653  11.598  -3.643  -0.545
  435SOL     OW 4654   4.878   4.940  -6.640
  435SOL    HW1 4655   4.934  -3.080  -6.713
  435SOL    HW2 4656   4.866  -3.050  -6.568
  436SOL     OW 4657   1.141   5.465  -6.786
  436SOL    HW1 4658   1.159   5.563  -6.774
  436SOL    HW2 4659   1.095   5.429  -6.706
  437SOL     OW 4660   0.510   9.863   2.667
  437SOL    HW1 4661   0.595   9.916  -5.384
  437SOL    HW2 4662   0.450   9.888   2.743
  438SOL     OW 4663  17.385   8.482  -3.075
  438SOL    HW1 4664  17.360   8.385  -3.076
  438SOL    HW2 4665  17.442   8.501  -2.994
  439SOL     OW 4666   8.205  12.855   8.241
  439SOL    HW1 4667   8.200  12.807   8.328
  439SOL    HW2 4668   8.278  12.923   8.245
  440SOL     OW 4669   9.963  13.369  -8.240
  440SOL    HW1 4670  10.015  13.315  -8.306
  440SOL    HW2 4671  10.026  13.426  -8.187
  441SOL     OW 4672  -5.916  10.123  14.880
  441SOL    HW1 4673  -5.990  10.057  14.894
  441SOL    HW2 4674  -5.904  10.177  14.963
  442SOL     OW 4675  -0.568   7.497   0.787
  442SOL    HW1 4676   7.431   7.541   0.854
  442SOL    HW2 4677  -0.478   7.542   0.787
  443SOL     OW 4678   3.282   1.506   7.139
  443SOL    HW1 4679   3.193   1.551   7.148
  443SOL    HW2 4680   3.324   1.495   7.229
  444SOL     OW 4681   9.607  15.291  10.243
  444SOL    HW1 4682   9.602  15.220  10.314
  444SOL    HW2 4683   9.532  23.413  10.257
  445SOL     OW 4684   8.736 -11.618   5.293
  445SOL    HW1 4685   8.786 -11.532   5.307
  445SOL    HW2 4686   8.754 -11.680   5.369
  446SOL     OW 4687  -2.621  -2.241  -7.871
  446SOL    HW1 4688  -2.675 -10.217  -7.852
  446SOL    HW2 4689  -2.675 -10.380  -7.855
  447SOL     OW 4690   1.967   3.904 -14.278
  447SOL    HW1 4691   2.018   3.908 -14.193
  447SOL    HW2 4692   1.876   3.942 -14.265
  448SOL     OW 4693  -3.022   4.178   6.775
  448SOL    HW1 4694  -3.119   4.170   6.793
  448SOL    HW2 4695  -2.970   4.144   6.854
  449SOL     OW 4696  10.776  -2.641  13.798
  449SOL    HW1 4697  10.783  -2.547  13.764
  449SOL    HW2 4698  10.774   5.417   5.841
  450SOL     OW 4699  -5.957   6.052   5.478
  450SOL    HW1 4700  -5.884   5.983   5.476
  450SOL    HW2 4701  -5.920   6.138   5.513
  451SOL     OW 4702   6.182   2.897  -1.940
  451SOL    HW1 4703   6.258   2.833  -1.936
  451SOL    HW2 4704  -1.930   2.878  -2.022
  452SOL     OW 4705   5.796   7.135   0.037
  452SOL    HW1 4706   5.728   7.062   0.042
  452SOL    HW2 4707   5.875   7.112   0.094
  453SOL     OW 4708  12.849   4.424 -11.109
  453SOL    HW1 4709  12.899   4.337 -11.102
  453SOL    HW2 4710  12.835   4.447 -11.205
  454SOL     OW 4711   6.389   5.318   5.606
  454SOL    HW1 4712   6.345   5.256   5.671
  454SOL    HW2 4713   6.423  -2.793   5.528
  455SOL     OW 4714   1.622  -0.727   9.325
  455SOL    HW1 4715   1.681  -0.774   9.259
  455SOL    HW2 4716   1.673  -0.654   9.370
  456SOL     OW 4717   7.932  -4.722  -1.853
  456SOL    HW1 4718   7.834  -4.705  -1.839
  456SOL    HW2 4719   7.982  -4.701  -1.768
  457SOL     OW 4720   4.089   0.843   8.501
  457SOL    HW1 4721   4.052   0.908   8.567
  457SOL    HW2 4722   4.189   0.839   8.511
  458SOL     OW 4723   9.850  -4.368  -1.424
  458SOL    HW1 4724   9.763  -4.329  -1.392
  458SOL    HW2 4725   9.926  -4.315  -1.387
  459SOL     OW 4726   6.894   2.049   4.869
  459SOL    HW1 4727   6.859  -6.103   4.866
  459SOL    HW2 4728   6.992  -6.009   4.849
  460SOL     OW 4729   6.496  -3.283   5.204
  460SOL    HW1 4730  14.646  -3.317   5.219
  460SOL    HW2 4731   6.431  -3.358   5.219
  461SOL     OW 4732   5.722   3.934   4.767
  461SOL    HW1 4733   5.665   3.858   4.799
  461SOL    HW2 4734   5.805   3.939   4.822
  462SOL     OW 4735  -2.810  -7.456  -2.517
  462SOL    HW1 4736  -2.718  -7.432  -2.545
  462SOL    HW2 4737   5.223  -7.546  -2.555
  463SOL     OW 4738   5.022  10.268  12.762
  463SOL    HW1 4739  -2.980  10.244  12.842
  463SOL    HW2 4740   4.966  10.348  12.784
  464SOL     OW 4741  10.321   3.466  10.225
  464SOL    HW1 4742  10.333   3.548  10.281
  464SOL    HW2 4743   2.311   3.389  10.268
  465SOL     OW 4744   9.912   4.418  -0.366
  465SOL    HW1 4745   9.845  -3.566  -0.357
  465SOL    HW2 4746   9.876   4.347  -0.426
  466SOL     OW 4747   0.506  -1.072   8.897
  466SOL    HW1 4748   0.459  -1.069   8.985
  466SOL    HW2 4749   0.438  -1.077   8.823
  467SOL     OW 4750  10.227   7.108  10.247
  467SOL    HW1 4751  10.213   7.087  10.150
  467SOL    HW2 4752  10.141   7.140   2.230
  468SOL     OW 4753   2.924   9.135  -3.365
  468SOL    HW1 4754   2.831   9.156   4.662
  468SOL    HW2 4755   2.974   9.089  -3.438
  469SOL     OW 4756  -8.800   6.586  -6.988
  469SOL    HW1 4757  -8.703   6.596  -6.969
  469SOL    HW2 4758  -8.826   6.646  -7.064
  470SOL     OW 4759   5.359  13.547  12.518
  470SOL    HW1 4760   5.306  13.624   4.497
  470SOL    HW2 4761   5.456  13.570  12.518
  471SOL     OW 4762  -3.093   4.754   5.606
  471SOL    HW1 4763  -3.155   4.693   5.557
  471SOL    HW2 4764  -3.067   4.829   5.546
  472SOL     OW 4765   5.922   8.717   5.341
  472SOL    HW1 4766   5.843   8.766   5.305
  472SOL    HW2 4767   6.006   8.761   5.308
  473SOL     OW 4768   6.113   7.141  -2.904
  473SOL    HW1 4769   6.101   7.217 -10.897
  473SOL    HW2 4770   6.025   7.117  -2.944
  474SOL     OW 4771   2.805  13.838   2.898
  474SOL    HW1 4772   2.818  13.912   2.831
  474SOL    HW2 4773   2.841   5.810   2.987
  475SOL     OW 4774  -6.951  11.072   5.229
  475SOL    HW1 4775  -6.911  11.123   5.305
  475SOL    HW2 4776  -6.896  11.087   5.147
  476SOL     OW 4777  -6.092  -5.049  -8.556
  476SOL    HW1 4778  -6.179  -5.066  -0.544
  476SOL    HW2 4779  -6.108   3.052  -8.467
  477SOL     OW 4780  -5.891   8.839   5.913
  477SOL    HW1 4781  -5.910   8.937   5.919
  477SOL    HW2 4782  -5.822   8.814   5.980
  478SOL     OW 4783  15.648  11.535   5.212
  478SOL    HW1 4784  15.560  11.499   5.182
  478SOL    HW2 4785   7.631  11.591   5.140
  479SOL     OW 4786   6.153   2.326  -0.648
  479SOL    HW1 4787   6.149   2.423  -0.624
  479SOL    HW2 4788   6.229   2.283  -0.600
  480SOL     OW 4789  12.629  -3.202  16.660
  480SOL    HW1 4790  12.562  -3.217   8.676
  480SOL    HW2 4791  12.718  -3.237  16.689
  481SOL     OW 4792   4.405  -2.361  -0.674
  481SOL    HW1 4793   4.353  -2.383  -0.591
  481SOL    HW2 4794   4.501  -2.345  -0.650
  482SOL     OW 4795  13.772   0.304   6.395
  482SOL    HW1 4796  13.840  -7.807   6.445
  482SOL    HW2 4797  13.684  -7.800   6.396
  483SOL     OW 4798  12.539   4.588   3.746
  483SOL    HW1 4799  12.520   4.538   3.830
  483SOL    HW2 4800  12.611   4.541   3.695
  484SOL     OW 4801   0.944  22.088   3.590
  484SOL    HW1 4802   1.012  22.107  -4.395
  484SOL    HW2 4803   0.993  22.082   3.502
  485SOL     OW 4804  -6.133  -5.968   6.572
  485SOL    HW1 4805  -6.213  -5.946   6.628
  485SOL    HW2 4806  -6.154  -6.047   6.514
  486SOL     OW 4807   9.070   1.734 -13.340
  486SOL    HW1 4808   9.127   1.725 -13.421
  486SOL    HW2 4809   9.122   9.833 -13.266
  487SOL     OW 4810   7.364  15.122   0.340
  487SOL    HW1 4811   7.387  15.025   0.335
  487SOL    HW2 4812   7.338  15.146   0.434
  488SOL     OW 4813  -2.924  17.520   3.771
  488SOL    HW1 4814  -2.992  17.451   3.796
  488SOL    HW2 4815  -2.834  17.476   3.762
  489SOL     OW 4816 -10.257   4.962   3.969
  489SOL    HW1 4817 -10.169   4.954   4.014
  489SOL    HW2 4818 -10.312   4.881   3.989
  490SOL     OW 4819  -1.658   4.915   9.759
  490SOL    HW1 4820  -1.589   4.975   9.799
  490SOL    HW2 4821  -1.694   4.854   9.829
  491SOL     OW 4822   6.601  -0.600  -0.844
  491SOL    HW1 4823   6.586  -0.532  -0.771
  491SOL    HW2 4824   6.674  -0.662  -0.816
  492SOL     OW 4825   8.735   9.450  -9.872
  492SOL    HW1 4826   8.748   1.302  -9.831
  492SOL    HW2 4827   8.785   9.519  -9.820
  493SOL     OW 4828  -7.896   3.517   6.870
  493SOL    HW1 4829  -7.954   3.444   6.906
  493SOL    HW2 4830  -7.803   3.482  14.915
  494SOL     OW 4831   1.049  -7.708   3.929
  494SOL    HW1 4832   1.003  -7.668   4.008
  494SOL    HW2 4833   1.055  -7.639   3.856
  495SOL     OW 4834  11.309  19.753   2.667
  495SOL    HW1 4835  11.398  19.785   2.700
  495SOL    HW2 4836  11.283  19.671   2.716
  496SOL     OW 4837 -11.420  10.235   8.395
  496SOL    HW1 4838 -11.451  10.194   8.481
  496SOL    HW2 4839  -3.418  10.317   8.376
  497SOL     OW 4840   2.318  -7.902   2.022
  497SOL    HW1 4841   2.302   0.160   2.120
  497SOL    HW2 4842   2.280  -7.821   1.977
  498SOL     OW 4843  12.073  18.108  -5.499
  498SOL    HW1 4844  11.975  18.116  -5.482
  498SOL    HW2 4845  12.116  18.198  -5.489
  499SOL     OW 4846  -1.130   7.992   4.444
  499SOL    HW1 4847  -1.149   7.937  12.420
  499SOL    HW2 4848  -1.082   8.076   4.417
  500SOL     OW 4849  19.069  -5.012  -1.858
  500SOL    HW1 4850  19.078  -5.048  -1.765
  500SOL    HW2 4851  19.111  -5.075  -1.923
  501SOL     OW 4852   0.476   0.109   9.059
  501SOL    HW1 4853   0.410   0.168   9.011
  501SOL    HW2 4854   0.568   0.147   9.048
  502SOL     OW 4855  -4.227  12.307  11.845
  502SOL    HW1 4856  -4.306   4.306  11.820
  502SOL    HW2 4857  -4.157  12.366  11.885
  503SOL     OW 4858   7.376   3.153  12.380
  503SOL    HW1 4859   7.429   3.078  12.420
  503SOL    HW2 4860   7.415   3.240  12.409
  504SOL     OW 4861  -5.957  12.012  -1.661
  504SOL    HW1 4862  -6.042  11.960  -1.659
  504SOL    HW2 4863  -5.879   3.895  -1.639
  505SOL     OW 4864  11.468  17.444   2.135
  505SOL    HW1 4865  11.464  17.421   2.232
  505SOL    HW2 4866   3.443  17.538   2.124
  506SOL     OW 4867  -3.116  -9.857   4.383
  506SOL    HW1 4868  -3.102  -9.777   4.323
  506SOL    HW2 4869  -3.131  -9.825   4.477
  507SOL     OW 4870  -6.944  -7.189  -4.459
  507SOL    HW1 4871  -7.011  -7.114   3.595
  507SOL    HW2 4872  -6.992  -7.277  -4.463
  508SOL     OW 4873   3.031  11.546   7.817
  508SOL    HW1 4874   2.934  11.550   7.839
  508SOL    HW2 4875   3.083  11.600   7.882
  509SOL     OW 4876   7.161  13.157   0.223
  509SOL    HW1 4877  -0.898  13.211   0.139
  509SOL    HW2 4878   7.132  13.214   0.300
  510SOL     OW 4879  17.124  11.022   1.886
  510SOL    HW1 4880  17.145  10.944   1.945
  510SOL    HW2 4881  17.032  11.055   1.906
  511SOL     OW 4882  -1.819   6.621   7.649
  511SOL    HW1 4883  -1.755   6.680   7.600
  511SOL    HW2 4884  -1.885   6.584   7.584
  512SOL     OW 4885  -8.860 -14.729  -1.986
  512SOL    HW1 4886  -8.936 -14.792  -1.968
  512SOL    HW2 4887  -8.843 -14.724  -2.085
  513SOL     OW 4888  -6.211  -2.324   8.217
  513SOL    HW1 4889  -6.181  -2.341   8.310
  513SOL    HW2 4890  -6.134  -2.292   8.162
  514SOL     OW 4891  -2.855   3.628   6.168
  514SOL    HW1 4892  -2.897   3.564   6.233
  514SOL    HW2 4893  -2.872   3.596   6.075
  515SOL     OW 4894  11.060   0.970  -0.593
  515SOL    HW1 4895   2.972   1.063  -0.573
  515SOL    HW2 4896  11.160   0.969  -0.597
  516SOL     OW 4897   7.530  20.646   6.563
  516SOL    HW1 4898   7.451  20.608   6.514
  516SOL    HW2 4899   7.596  20.573   6.580
  517SOL     OW 4900   0.655   2.535  -1.876
  517SOL    HW1 4901   0.704   2.468  -1.932
  517SOL    HW2 4902   0.621   2.490  -1.793
  518SOL     OW 4903  12.316  13.447  26.333
  518SOL    HW1 4904  12.254  13.523  26.357
  518SOL    HW2 4905  12.373  13.475  26.255
  519SOL     OW 4906  -6.836   3.337  -4.969
  519SOL    HW1 4907  -6.802  -4.792  -4.908
  519SOL    HW2 4908  -6.773   3.414  -4.970
  520SOL     OW 4909   4.687   8.968  11.710
  520SOL    HW1 4910   4.739   8.889  11.740
  520SOL    HW2 4911   4.630   8.943  11.632
  521SOL     OW 4912  -6.141  12.395  -1.846
  521SOL    HW1 4913  -6.073  12.372  -1.779
  521SOL    HW2 4914  -6.128  12.340  -1.929
  522SOL     OW 4915   6.827   7.657  -0.910
  522SOL    HW1 4916   6.905   7.603  -0.880
  522SOL    HW2 4917   6.795   7.622  -0.998
  523SOL     OW 4918  -3.902   5.732  -2.207
  523SOL    HW1 4919  -3.812   5.733  -2.163
  523SOL    HW2 4920  -3.950   5.648  -2.181
  524SOL     OW 4921  15.924   6.137   0.890
  524SOL    HW1 4922   7.816   6.052   0.900
  524SOL    HW2 4923  15.875   6.211   0.937
  525SOL     OW 4924  10.489   5.682  15.448
  525SOL    HW1 4925  10.540   5.610  15.495
  525SOL    HW2 4926  10.446   5.644  15.367
  526SOL     OW 4927   9.084  -0.122   5.412
  526SOL    HW1 4928  17.150  -0.104   5.510
  526SOL    HW2 4929   9.158  -0.181   5.382
  527SOL     OW 4930   1.138  -0.755   3.537
  527SOL    HW1 4931   1.084  -0.793   3.462
  527SOL    HW2 4932   1.087  -0.765   3.623
  528SOL     OW 4933  13.397   7.278  -7.423
  528SOL    HW1 4934  21.465   7.250  -7.328
  528SOL    HW2 4935  13.379   7.197  -7.479
  529SOL     OW 4936  -4.872   4.771   0.034
  529SOL    HW1 4937  -4.885  12.855  -7.929
  529SOL    HW2 4938  -4.877   4.671   8.084
  530SOL     OW 4939   0.523   8.988   5.063
  530SOL    HW1 4940   0.494   9.021   4.974
  530SOL    HW2 4941   0.451   9.002   5.130
  531SOL     OW 4942   4.736  15.895   5.094
  531SOL    HW1 4943   4.749  15.904   4.996
  531SOL    HW2 4944   4.825  15.881   5.138
  532SOL     OW 4945  12.102   2.712  -1.731
  532SOL    HW1 4946  12.174   2.692  -1.797
  532SOL    HW2 4947  12.141   2.754  -1.649
  533SOL     OW 4948   5.605  -1.528   6.052
  533SOL    HW1 4949   5.686  -1.566   6.007
  533SOL    HW2 4950   5.558  -1.467   5.989
  534SOL     OW 4951   2.587   9.370   7.293
  534SOL    HW1 4952   2.652   9.298   7.269
  534SOL    HW2 4953   2.634   9.459   7.292
  535SOL     OW 4954   0.981   2.501   0.817
  535SOL    HW1 4955   1.048   2.574   0.836
  535SOL    HW2 4956   1.016   2.443   0.743
  536SOL     OW 4957  13.994  -0.960  -0.443
  536SOL    HW1 4958  13.996  -0.946  -0.542
  536SOL    HW2 4959  14.017  -1.055  -0.422
  537SOL     OW 4960   2.719 -13.459  15.013
  537SOL    HW1 4961   2.728 -13.388  14.943
  537SOL    HW2 4962   2.622 -13.482  15.025
  538SOL     OW 4963   8.169  13.348  -3.328
  538SOL    HW1 4964   8.074  13.376  -3.341
  538SOL    HW2 4965   8.197  13.290  -3.405
  539SOL     OW 4966   3.372  -0.384  -2.095
  539SOL    HW1 4967   3.319  -0.457  -2.051
  539SOL    HW2 4968   3.466  -0.386  -2.061
  540SOL     OW 4969  13.706 -11.016   9.395
  540SOL    HW1 4970  13.623  -3.016   9.395
  540SOL    HW2 4971  13.772 -11.055   9.331
  541SOL     OW 4972  -0.248  -0.789   4.864
  541SOL    HW1 4973  -0.313  -0.740   4.922
  541SOL    HW2 4974  -0.207  -0.864   4.915
  542SOL     OW 4975   5.168   3.130  -1.890
  542SOL    HW1 4976   5.128   3.183  -1.965
  542SOL    HW2 4977   5.225   3.189  -1.834
  543SOL     OW 4978  10.502   0.945  -3.977
  543SOL    HW1 4979  10.437   0.931  -3.903
  543SOL    HW2 4980   2.448   0.863  -4.034
  544SOL     OW 4981   3.624   6.237   5.259
  544SOL    HW1 4982   3.576   6.155   5.288
  544SOL    HW2 4983   3.629   6.239   5.159
  545SOL     OW 4984  -5.467  -1.188   3.341
  545SOL    HW1 4985  -5.492  -1.216   3.248
  545SOL    HW2 4986  -5.367  -1.178   3.346
  546SOL     OW 4987  -0.126  13.408   2.415
  546SOL    HW1 4988  -0.031  13.416   2.387
  546SOL    HW2 4989   7.878  13.362   2.344
  547SOL     OW 4990   6.668  -0.554  13.680
  547SOL    HW1 4991   6.694  -0.651  13.689
  547SOL    HW2 4992   6.572  -0.543  13.702
  548SOL     OW 4993   1.784   9.913  15.605
  548SOL    HW1 4994   1.756   1.926  15.671
  548SOL    HW2 4995   1.873   9.877  15.630
  549SOL     OW 4996   1.539  -5.754  16.359
  549SOL    HW1 4997   1.494  -5.683  16.413
  549SOL    HW2 4998   1.635  -5.729  16.345
  550SOL     OW 4999   2.768   3.066  -4.308
  550SOL    HW1 5000   2.701   2.997  -4.283
  550SOL    HW2 5001   2.836   3.026  -4.370
  551SOL     OW 5002   1.743  -1.372  -3.776
  551SOL    HW1 5003   1.773  -1.291  -3.727
  551SOL    HW2 5004   1.661  -1.408   4.326
  552SOL     OW 5005   9.971  22.105   8.360
  552SOL    HW1 5006   9.961  22.006   8.358
  552SOL    HW2 5007  10.051  14.073   8.415
  553SOL     OW 5008   3.709  16.096  17.275
  553SOL    HW1 5009   3.801  16.134  17.288
  553SOL    HW2 5010   3.716  15.998  17.261
  554SOL     OW 5011   7.259  -3.161  -2.918
  554SOL    HW1 5012   7.259  -3.070  -2.876
  554SOL    HW2 5013   7.224  -3.228  -2.852
  555SOL     OW 5014  11.145  -4.000   7.511
  555SOL    HW1 5015  11.169  -4.071   7.444
  555SOL    HW2 5016  11.123  -3.915   7.463
  556SOL     OW 5017   5.753  12.007   2.617
  556SOL    HW1 5018   5.682  11.999   2.687
  556SOL    HW2 5019   5.771  12.103   2.598
  557SOL     OW 5020   8.168   4.865   5.914
  557SOL    HW1 5021   8.120   4.777   5.914
  557SOL    HW2 5022   8.200   4.885   6.006
  558SOL     OW 5023  -4.919  -1.429   5.401
  558SOL    HW1 5024   3.157  -1.347   5.347
  558SOL    HW2 5025   3.143  -1.406   5.498
  559SOL     OW 5026   4.445   0.630  13.733
  559SOL    HW1 5027   4.520   0.571  13.765
  559SOL    HW2 5028   4.454   0.644  13.635
  560SOL     OW 5029   7.588   7.104  -9.218
  560SOL    HW1 5030   7.638   7.018  -9.210
  560SOL    HW2 5031   7.522   7.098  -9.292
  561SOL     OW 5032  -0.049  23.650  -5.410
  561SOL    HW1 5033  -0.070  23.553  -5.401
  561SOL    HW2 5034  -0.090  23.686  -5.493
  562SOL     OW 5035  -1.651   2.177  11.985
  562SOL    HW1 5036   6.478   2.108  11.995
  562SOL    HW2 5037  -1.719   2.166  12.058
  563SOL     OW 5038  10.703  13.328   2.832
  563SOL    HW1 5039  10.706  13.269   2.752
  563SOL    HW2 5040  10.725  13.274   2.914
  564SOL     OW 5041   2.152  -7.696   9.527
  564SOL    HW1 5042   2.176  -7.608   9.567
  564SOL    HW2 5043  10.111  -7.712   9.537
  565SOL     OW 5044  11.672  -0.696   1.165
  565SOL    HW1 5045  11.701  -0.778   1.214
  565SOL    HW2 5046  11.572  -0.687   1.173
  566SOL     OW 5047   5.975  14.136   6.463
  566SOL    HW1 5048   5.934  14.092   6.542
  566SOL    HW2 5049   6.028  14.069   6.411
  567SOL     OW 5050   3.150  -0.929  -2.127
  567SOL    HW1 5051   3.211  -0.867  -2.177
  567SOL    HW2 5052   3.060  -0.885  -2.117
  568SOL     OW 5053  11.697   8.856   7.151
  568SOL    HW1 5054  11.709  17.012   7.144
  568SOL    HW2 5055  11.740  16.880   7.235
  569SOL     OW 5056   8.464  12.150   7.339
  569SOL    HW1 5057   8.534   4.151   7.381
  569SOL    HW2 5058   8.471  12.156   7.240
  570SOL     OW 5059  -8.901   6.582  15.678
  570SOL    HW1 5060  -8.856   6.545  15.596
  570SOL    HW2 5061  -8.856   6.545  15.759
  571SOL     OW 5062  12.734   1.186   5.652
  571SOL    HW1 5063  12.679   1.103   5.644
  571SOL    HW2 5064  12.700   1.242   5.727
  572SOL     OW 5065   1.497  -2.124   3.602
  572SOL    HW1 5066   1.426  -2.156   3.540
  572SOL    HW2 5067   9.571  -2.026   3.587
  573SOL     OW 5068   9.252  11.493  12.722
  573SOL    HW1 5069   9.330  11.458  12.671
  573SOL    HW2 5070   9.196  11.416  12.753
  574SOL     OW 5071  10.877   6.291 -11.497
  574SOL    HW1 5072  10.933   6.208 -11.491
  574SOL    HW2 5073  10.842   6.314 -11.407
  575SOL     OW 5074   0.635   8.716   6.729
  575SOL    HW1 5075   0.699   8.640   6.739
  575SOL    HW2 5076   0.667   8.794   6.782
  576SOL     OW 5077   7.761   3.424  12.500
  576SOL    HW1 5078  -0.200   3.402  12.485
  576SOL    HW2 5079   7.726   3.370  12.577
  577SOL     OW 5080  11.088   5.146  14.653
  577SOL    HW1 5081  11.082   5.049  14.678
  577SOL    HW2 5082  11.025   5.166  14.578
  578SOL     OW 5083   3.151   5.739   1.032
  578SOL    HW1 5084  11.124   5.720   0.980
  578SOL    HW2 5085  11.251  -2.236   0.995
  579SOL     OW 5086  -1.944   7.996   0.177
  579SOL    HW1 5087  -1.931   7.906   0.219
  579SOL    HW2 5088  -1.977   7.985   0.084
  580SOL     OW 5089  10.521  12.719   8.608
  580SOL    HW1 5090  10.496   4.695   8.699
  580SOL    HW2 5091  10.619   4.643   8.606
  581SOL     OW 5092   6.853  -2.871   5.924
  581SOL    HW1 5093   6.930  -2.915   5.877
  581SOL    HW2 5094   6.797  -2.823   5.856
  582SOL     OW 5095   5.406   9.730   6.000
  582SOL    HW1 5096   5.334   9.745   6.067
  582SOL    HW2 5097   5.438   9.817   5.964
  583SOL     OW 5098   2.334   8.494   5.518
  583SOL    HW1 5099   2.378   8.584   5.521
  583SOL    HW2 5100   2.354   8.449   5.431
  584SOL     OW 5101   8.997   9.968   8.280
  584SOL    HW1 5102   8.969  10.061   8.259
  584SOL    HW2 5103   8.926   9.923   8.334
  585SOL     OW 5104  -1.997  11.207   4.499
  585SOL    HW1 5105  -2.026  11.299   4.472
  585SOL    HW2 5106  -1.903  11.192   4.471
  586SOL     OW 5107  -6.107  -3.798   5.600
  586SOL    HW1 5108  -6.200  -3.782   5.632
  586SOL    HW2 5109  -6.088  -3.896   5.601
  587SOL     OW 5110  12.025   1.871  -9.768
  587SOL    HW1 5111  12.089   1.887  -9.842
  587SOL    HW2 5112  11.955   1.943  -9.768
  588SOL     OW 5113   8.289   7.332   7.112
  588SOL    HW1 5114   8.374   7.281   7.105
  588SOL    HW2 5115   0.226   7.374   7.203
  589SOL     OW 5116  11.799   3.085  16.983
  589SOL    HW1 5117  11.788   2.992  25.076
  589SOL    HW2 5118  11.869   3.086  16.912
  590SOL     OW 5119  -4.956  13.299  18.423
  590SOL    HW1 5120  -4.911  13.389  18.427
  590SOL    HW2 5121  -5.014  13.294  18.341
  591SOL     OW 5122   7.880   3.531   9.815
  591SOL    HW1 5123   7.795   3.478   9.816
  591SOL    HW2 5124   7.949   3.482   9.763
  592SOL     OW 5125  15.411   6.504   2.093
  592SOL    HW1 5126  15.434   6.517   1.997
  592SOL    HW2 5127  15.320   6.462   2.100
  593SOL     OW 5128  11.046   5.148  -1.974
  593SOL    HW1 5129  11.050   5.237  -1.929
  593SOL    HW2 5130  10.962   5.101  -1.949
  594SOL     OW 5131   3.054   4.350   7.356
  594SOL    HW1 5132   3.028   4.265   7.310
  594SOL    HW2 5133   3.152   4.365   7.345
  595SOL     OW 5134  18.576   6.447  10.582
  595SOL    HW1 5135  18.482   6.482  10.576
  595SOL    HW2 5136  18.586   6.370  10.519
  596SOL     OW 5137   3.855   7.551   9.300
  596SOL    HW1 5138   3.791   7.587   9.367
  596SOL    HW2 5139   3.805   7.507   9.226
  597SOL     OW 5140  -2.730   9.713   8.883
  597SOL    HW1 5141  -2.815   9.661   8.891
  597SOL    HW2 5142  -2.749   9.801   8.839
  598SOL     OW 5143   1.446   6.622   5.990
  598SOL    HW1 5144   1.518   6.611   6.057
  598SOL    HW2 5145   1.358   6.631   6.036
  599SOL     OW 5146   4.190  -1.509  13.945
  599SOL    HW1 5147  12.196  -1.424  13.957
  599SOL    HW2 5148   4.277  -1.489  13.900
  600SOL     OW 5149  -7.575  -1.739  10.587
  600SOL    HW1 5150  -7.595  -1.701  10.677
  600SOL    HW2 5151  -7.636  -1.699  10.519
  601SOL     OW 5152  -5.259  11.172  15.033
  601SOL    HW1 5153  -5.319  11.171  14.954
  601SOL    HW2 5154  -5.301  11.124  15.109
  602SOL     OW 5155   0.837  11.196   4.733
  602SOL    HW1 5156   0.796  11.168   4.820
  602SOL    HW2 5157   0.821  11.294   4.719
  603SOL     OW 5158   5.208  10.036  -2.803
  603SOL    HW1 5159   5.195   9.971  -2.878
  603SOL    HW2 5160   5.152  10.009  -2.725
  604SOL     OW 5161  -4.105   3.064   0.637
  604SOL    HW1 5162  -4.077   2.972   0.609
  604SOL    HW2 5163 -12.184   3.118   0.556
  605SOL     OW 5164 -12.536  -0.499  13.174
  605SOL    HW1 5165 -12.507  -0.579  13.123
  605SOL    HW2 5166 -12.633  -0.481  13.156
  606SOL     OW 5167   8.955   5.924  14.942
  606SOL    HW1 5168   9.036  13.952  14.994
  606SOL    HW2 5169   8.984   5.956  14.851
  607SOL     OW 5170  18.984   3.118   2.436
  607SOL    HW1 5171  19.079   3.086   2.443
  607SOL    HW2 5172  18.932   3.083  -5.544
  608SOL     OW 5173  12.235  12.301  -1.382
  608SOL    HW1 5174  12.312  12.270  -1.438
  608SOL    HW2 5175  12.210  12.228  -1.318
  609SOL     OW 5176   1.779  17.469  13.187
  609SOL    HW1 5177   1.876  17.483  13.204
  609SOL    HW2 5178   1.742   9.349  13.254
  610SOL     OW 5179  -3.930   1.733   2.549
  610SOL    HW1 5180  -3.957   1.828   2.533
  610SOL    HW2 5181  -3.834   1.731  10.637
  611SOL     OW 5182   3.202  19.758   4.057
  611SOL    HW1 5183   3.181  19.680   3.999
  611SOL    HW2 5184   3.176  19.737   4.152
  612SOL     OW 5185   7.290   4.367   4.119
  612SOL    HW1 5186   7.377   4.335   4.082
  612SOL    HW2 5187   7.306   4.442  -3.875
  613SOL     OW 5188   3.326  10.499  -0.406
  613SOL    HW1 5189   3.374  10.411  -0.404
  613SOL    HW2 5190   3.362  10.554  -0.480
  614SOL     OW 5191  -0.812   6.365   0.367
  614SOL    HW1 5192  -0.826   6.443   0.428
  614SOL    HW2 5193  -0.856   6.382   0.279
  615SOL     OW 5194   9.526  -8.268  -0.408
  615SOL    HW1 5195   9.531  -8.274  -0.508
  615SOL    HW2 5196   9.509  -8.358  -0.370
  616SOL     OW 5197   1.404   7.315   4.974
  616SOL    HW1 5198   1.312  -0.753   4.936
  616SOL    HW2 5199   1.459   7.374   4.915
  617SOL     OW 5200  10.458  15.072  10.318
  617SOL    HW1 5201  10.435  15.011  10.394
  617SOL    HW2 5202  10.382  15.134  10.300
  618SOL     OW 5203   9.886   1.665  17.101
  618SOL    HW1 5204   9.984   1.650  17.085
  618SOL    HW2 5205   9.851   1.594  17.161
  619SOL     OW 5206  10.730  15.589  -0.682
  619SOL    HW1 5207  10.788  15.514  -0.651
  619SOL    HW2 5208  10.657  15.604  -0.617
  620SOL     OW 5209  12.291  -4.785   9.726
  620SOL    HW1 5210  12.333  -4.696   9.743
  620SOL    HW2 5211  12.307  -4.812   9.631
  621SOL     OW 5212  10.049  -2.412  13.276
  621SOL    HW1 5213  10.013  -2.427  13.184
  621SOL    HW2 5214   9.991  -2.345  13.323
  622SOL     OW 5215  -3.206   6.906  15.175
  622SOL    HW1 5216  -3.204   6.848  15.257
  622SOL    HW2 5217  -3.145   6.868  15.106
  623SOL     OW 5218  10.707  -7.279  -1.888
  623SOL    HW1 5219  10.734  -7.375  -1.898
  623SOL    HW2 5220  10.608  -7.273  -1.881
  624SOL     OW 5221  16.321  -3.283  -6.650
  624SOL    HW1 5222  16.347  -3.231  -6.569
  624SOL    HW2 5223   8.214  -3.223  -6.713
  625SOL     OW 5224   7.156   7.451  15.007
  625SOL    HW1 5225   7.056   7.444  15.000
  625SOL    HW2 5226   7.189   7.520  14.943
  626SOL     OW 5227   6.086  -6.586  -2.850
  626SOL    HW1 5228   6.001  -6.543  -2.822
  626SOL    HW2 5229   6.094  -6.677  -2.809
  627SOL     OW 5230  -2.480   1.628   6.908
  627SOL    HW1 5231  -2.553  -6.480   6.859
  627SOL    HW2 5232  -2.516   1.661   6.995
  628SOL     OW 5233  -2.325  10.720  -1.747
  628SOL    HW1 5234  -2.399  10.760  -1.694
  628SOL    HW2 5235  -2.266   2.737  -1.780
  629SOL     OW 5236   4.477  12.387  -0.092
  629SOL    HW1 5237   4.398  20.456   7.905
  629SOL    HW2 5238   4.551  12.449  -0.121
  630SOL     OW 5239   8.367  -5.463  10.106
  630SOL    HW1 5240   8.435  -5.432  10.039
  630SOL    HW2 5241   8.414  -5.506  10.184
  631SOL     OW 5242   2.863   9.580   7.805
  631SOL    HW1 5243  10.866   9.498   7.826
  631SOL    HW2 5244   2.960   9.557   7.806
  632SOL     OW 5245  -5.154   8.175   0.751
  632SOL    HW1 5246  -5.109   8.215   0.832
  632SOL    HW2 5247  -5.251   8.161   0.771
  633SOL     OW 5248   8.568  -2.729  11.385
  633SOL    HW1 5249   8.612  -2.801  11.331
  633SOL    HW2 5250   8.583  -2.641  11.340
  634SOL     OW 5251   2.215  -7.284   9.932
  634SOL    HW1 5252   2.284  -7.213   9.947
  634SOL    HW2 5253   2.153  -7.288  10.011
  635SOL     OW 5254   0.964  13.727  -1.026
  635SOL    HW1 5255   0.904  13.740  -0.947
  635SOL    HW2 5256   0.908  13.703  -1.106
  636SOL     OW 5257  -7.801   7.221   4.055
  636SOL    HW1 5258  -7.733   7.148   4.063
  636SOL    HW2 5259  -7.888   7.189   4.091
  637SOL     OW 5260  12.548  -2.528  -2.109
  637SOL    HW1 5261  12.600  -2.444  -2.123
  637SOL    HW2 5262  12.485  -2.541  -2.186
  638SOL     OW 5263  -5.046  11.561  -4.564
  638SOL    HW1 5264  -5.030  11.660   3.495
  638SOL    HW2 5265   3.079  11.516  -4.506
  639SOL     OW 5266  15.162   5.153   1.442
  639SOL    HW1 5267  15.183   5.250   1.447
  639SOL    HW2 5268  15.078   5.134   1.495
  640SOL     OW 5269  19.619   6.557   5.789
  640SOL    HW1 5270  19.537   6.606   5.762
  640SOL    HW2 5271  19.663   6.604   5.865
  641SOL     OW 5272   4.364 -11.898  10.237
  641SOL    HW1 5273   4.363 -11.994  10.265
  641SOL    HW2 5274   4.381 -11.840  10.317
  642SOL     OW 5275  10.722   8.957   2.767
  642SOL    HW1 5276  10.733   8.875   2.823
  642SOL    HW2 5277  10.665   8.935   2.688
  643SOL     OW 5278  -4.859   3.614  12.681
  643SOL    HW1 5279  -4.786   3.553  12.714
  643SOL    HW2 5280  -4.855   3.618  12.581
  644SOL     OW 5281  -1.193   6.565  -3.188
  644SOL    HW1 5282  -1.262   6.506  -3.147
  644SOL    HW2 5283  -1.118   6.580  -3.122
  645SOL     OW 5284 -14.700   7.672  16.036
  645SOL    HW1 5285 -14.733   7.691  15.943
  645SOL    HW2 5286 -14.650   7.585  16.036
  646SOL     OW 5287 -12.672  -2.430   6.844
  646SOL    HW1 5288  -4.520  -2.400   6.853
  646SOL    HW2 5289 -12.733  -2.351   6.857
  647SOL     OW 5290  -1.654   2.001  21.585
  647SOL    HW1 5291  -1.668  -5.962  21.611
  647SOL    HW2 5292  -1.717   1.942  21.635
  648SOL     OW 5293   2.718   3.162   2.838
  648SOL    HW1 5294   2.764   3.249   2.851
  648SOL    HW2 5295   2.718   3.139   2.740
  649SOL     OW 5296   2.930   5.718  23.064
  649SOL    HW1 5297   2.940   5.749  22.970
  649SOL    HW2 5298   2.996   5.645  23.082
  650SOL     OW 5299   7.105   8.250  -8.880
  650SOL    HW1 5300   7.030   8.311  -0.800
  650SOL    HW2 5301   7.164   8.294  -0.891
  651SOL     OW 5302   4.674   7.066  11.727
  651SOL    HW1 5303   4.736   7.070  11.648
  651SOL    HW2 5304   4.674   6.973   3.707
  652SOL     OW 5305  17.111   1.686  -2.077
  652SOL    HW1 5306   9.009   1.773  -2.059
  652SOL    HW2 5307  17.147   1.648  -1.992
  653SOL     OW 5308   4.315  -3.650   9.438
  653SOL    HW1 5309   4.266  -3.562  17.490
  653SOL    HW2 5310   4.263  -3.713   9.496
  654SOL     OW 5311   9.130   1.158  -0.279
  654SOL    HW1 5312   9.064   1.157  -0.204
  654SOL    HW2 5313   9.128   1.247  -0.324
  655SOL     OW 5314  -4.964   4.166   4.343
  655SOL    HW1 5315   3.180   4.212   4.321
  655SOL    HW2 5316  -5.006   4.212   4.422
  656SOL     OW 5317   4.768   7.627  -0.575
  656SOL    HW1 5318   4.744  -0.527  -0.562
  656SOL    HW2 5319  -3.317  -0.401  -0.666
  657SOL     OW 5320  -4.514  -4.819  17.076
  657SOL    HW1 5321  -4.452  -4.895  17.058
  657SOL    HW2 5322  -4.461  -4.733  17.074
  658SOL     OW 5323   5.776  -6.195   7.914
  658SOL    HW1 5324   5.769  -6.113   7.970
  658SOL    HW2 5325   5.852  -6.187   7.851
  659SOL     OW 5326   6.615   2.981  10.551
  659SOL    HW1 5327   6.591   3.056  10.490
  659SOL    HW2 5328   6.532   2.930  10.575
  660SOL     OW 5329   5.583   3.868   7.790
  660SOL    HW1 5330   5.668   3.875   7.842
  660SOL    HW2 5331   5.548   3.960   7.771
  661SOL     OW 5332   6.130   0.047   3.121
  661SOL    HW1 5333   6.199   0.118   3.133
  661SOL    HW2 5334   6.070   0.044   3.202
  662SOL     OW 5335  -3.275   3.533   3.716
  662SOL    HW1 5336  -3.187   3.510   3.678
  662SOL    HW2 5337  -3.291   3.631   3.711
  663SOL     OW 5338  17.048   7.816   7.558
  663SOL    HW1 5339  17.112   7.744   7.533
  663SOL    HW2 5340  16.988   7.784   7.631
  664SOL     OW 5341  22.127  -0.069   3.418
  664SOL    HW1 5342  22.195  -0.092   3.488
  664SOL    HW2 5343  22.085   0.019   3.440
  665SOL     OW 5344  19.309  11.193   6.483
  665SOL    HW1 5345  19.217  11.155   6.480
  665SOL    HW2 5346  19.375  11.118   6.490
  666SOL     OW 5347   8.650  24.063   6.864
  666SOL    HW1 5348   8.656  23.990   6.932
  666SOL    HW2 5349   8.568  24.050   6.809
  667SOL     OW 5350  20.774   4.621   6.300
  667SOL    HW1 5351  20.812   4.529   6.298
  667SOL    HW2 5352  12.790   4.688   6.288
  668SOL     OW 5353   4.615   1.945  -0.664
  668SOL    HW1 5354   4.646   1.853  -0.641
  668SOL    HW2 5355   4.694   2.003  -0.683
  669SOL     OW 5356   0.588   5.150   1.504
  669SOL    HW1 5357   0.678   5.153   1.548
  669SOL    HW2 5358   0.576   5.063   1.457
  670SOL     OW 5359   1.787  -1.782   6.648
  670SOL    HW1 5360   1.695  -1.759   6.679
  670SOL    HW2 5361   9.898  -1.699   6.639
  671SOL     OW 5362  -1.044  12.179   8.470
  671SOL    HW1 5363  -1.062  12.120   8.391
  671SOL    HW2 5364  -1.096  12.264   8.461
  672SOL     OW 5365   2.040   8.659   4.653
  672SOL    HW1 5366   2.017   8.723   4.579
  672SOL    HW2 5367  -5.953   8.591   4.619
  673SOL     OW 5368  -4.430  14.941 -11.433
  673SOL    HW1 5369  -4.516  14.980 -11.401
  673SOL    HW2 5370  -4.391  15.000 -11.503
  674SOL     OW 5371   2.110  11.037  -4.951
  674SOL    HW1 5372   2.071  10.971  -5.015
  674SOL    HW2 5373   2.125  11.124   3.060
  675SOL     OW 5374   9.727   8.439  13.372
  675SOL    HW1 5375   9.689   8.450  13.281
  675SOL    HW2 5376   9.756   8.528  13.408
  676SOL     OW 5377  -0.550   2.292  10.106
  676SOL    HW1 5378  -0.487   2.276  10.029
  676SOL    HW2 5379  -0.537   2.384  10.141
  677SOL     OW 5380  19.232   4.157  11.941
  677SOL    HW1 5381  19.233   4.057  11.946
  677SOL    HW2 5382  19.324   4.192  11.959
  678SOL     OW 5383   9.655   5.526   0.235
  678SOL    HW1 5384   9.560   5.494   0.230
  678SOL    HW2 5385   1.660   5.448   0.240
  679SOL     OW 5386  -4.707   1.948   4.540
  679SOL    HW1 5387   3.385   1.870   4.594
  679SOL    HW2 5388  -4.794   1.924  -3.559
  680SOL     OW 5389   1.355 -11.726  15.775
  680SOL    HW1 5390   1.357 -11.642  15.721
  680SOL    HW2 5391   1.411  -3.658  15.857
  681SOL     OW 5392   2.550  21.015  -0.360
  681SOL    HW1 5393   2.531  20.936  -0.302
  681SOL    HW2 5394   2.464  21.060  -0.383
  682SOL     OW 5395   8.710  -0.097   5.269
  682SOL    HW1 5396   8.758  -0.010   5.259
  682SOL    HW2 5397   8.640  -0.105   5.198
  683SOL     OW 5398   9.773   4.144  -5.375
  683SOL    HW1 5399   9.704   4.088  -5.330
  683SOL    HW2 5400   9.862   4.099  -5.368
  684SOL     OW 5401  -5.134   7.051   0.122
  684SOL    HW1 5402  -5.132   7.131   8.119
  684SOL    HW2 5403  -5.226   7.013   0.124
  685SOL     OW 5404   7.656  -2.283  13.107
  685SOL    HW1 5405   7.677  -2.321   5.140
  685SOL    HW2 5406   7.609  -2.352  13.052
  686SOL     OW 5407  10.135   4.863  -1.969
  686SOL    HW1 5408  10.190   4.891  -1.891
  686SOL    HW2 5409  10.191   4.865  -2.052
  687SOL     OW 5410   1.941   9.783   0.626
  687SOL    HW1 5411   1.920   9.855   0.692
  687SOL    HW2 5412   1.882   9.793   0.546
  688SOL     OW 5413   6.104   8.874  13.284
  688SOL    HW1 5414   6.189   8.864  13.233
  688SOL    HW2 5415   6.037   8.922   5.171
  689SOL     OW 5416  -8.667   5.287   4.827
  689SOL    HW1 5417  -8.722   5.333   4.898
  689SOL    HW2 5418  -8.645   5.353   4.755
  690SOL     OW 5419  13.532  -5.153   8.986
  690SOL    HW1 5420  13.527  -5.154   8.886
  690SOL    HW2 5421  13.628   2.902   9.015
  691SOL     OW 5422   4.621  13.296   6.838
  691SOL    HW1 5423  12.579   5.255   6.840
  691SOL    HW2 5424   4.649  13.270   6.745
  692SOL     OW 5425   4.556 -13.380   5.643
  692SOL    HW1 5426   4.655 -13.397   5.646
  692SOL    HW2 5427   4.512 -13.448   5.586
  693SOL     OW 5428 -10.135   7.624  -1.266
  693SOL    HW1 5429 -10.196   7.675  -1.205
  693SOL    HW2 5430 -10.048   7.608  -1.219
  694SOL     OW 5431   2.345   4.193   2.416
  694SOL    HW1 5432   2.266   4.135   2.395
  694SOL    HW2 5433   2.426   4.156   2.372
  695SOL     OW 5434  10.751  15.815  -2.959
  695SOL    HW1 5435  10.730  15.768   5.185
  695SOL    HW2 5436  10.699  15.772  -3.033
  696SOL     OW 5437  15.683   2.770  10.969
  696SOL    HW1 5438   7.607   2.775  11.067
  696SOL    HW2 5439  15.630   2.696  10.928
  697SOL     OW 5440  -4.645  10.097   1.362
  697SOL    HW1 5441  -4.648  10.053   1.452
  697SOL    HW2 5442  -4.704  10.048   1.299
  698SOL     OW 5443  13.030   0.649  -8.088
  698SOL    HW1 5444  13.048   0.568  -8.031
  698SOL    HW2 5445  12.932  -7.400  -8.103
  699SOL     OW 5446  -5.391   6.145   3.017
  699SOL    HW1 5447  -5.451  14.239   3.089
  699SOL    HW2 5448  -5.445   6.133   2.933
  700SOL     OW 5449   0.540  12.933  11.480
  700SOL    HW1 5450   0.602  13.002  11.516
  700SOL    HW2 5451   0.469  12.914  11.549
  701SOL     OW 5452 -10.332  15.363  -8.608
  701SOL    HW1 5453 -10.293  15.286  -8.558
  701SOL    HW2 5454 -10.426  15.340  -8.636
  702SOL     OW 5455   6.755  10.246   6.644
  702SOL    HW1 5456   6.727  10.151   6.626
  702SOL    HW2 5457   6.752  10.298   6.559
  703SOL     OW 5458   2.868   0.420  11.155
  703SOL    HW1 5459   2.830   0.376  11.236
  703SOL    HW2 5460   2.931   0.492  11.182
  704SOL     OW 5461  -2.498 -18.118   7.493
  704SOL    HW1 5462  -2.451 -18.072   7.568
  704SOL    HW2 5463  -2.576 -18.170  -0.528
  705SOL     OW 5464   1.253  -6.543  -9.567
  705SOL    HW1 5465   1.164   1.470  -9.556
  705SOL    HW2 5466   1.302   1.514  -1.423
  706SOL     OW 5467   1.559  -8.165  13.136
  706SOL    HW1 5468   1.466  -8.184  13.166
  706SOL    HW2 5469   1.606  -8.111  13.206
  707SOL     OW 5470  11.599   5.021  -0.789
  707SOL    HW1 5471  11.666   5.012  -0.715
  707SOL    HW2 5472  11.559   4.932   7.250
  708SOL     OW 5473   5.515   0.418   6.626
  708SOL    HW1 5474   5.509   0.343   6.560
  708SOL    HW2 5475  13.565   0.505   6.578
  709SOL     OW 5476   0.362   6.237   3.081
  709SOL    HW1 5477   0.410  -1.814   3.169
  709SOL    HW2 5478   0.407   6.170   3.023
  710SOL     OW 5479   9.399  -5.606  -4.798
  710SOL    HW1 5480   9.384  -5.517  -4.755
  710SOL    HW2 5481   9.444  -5.668  -4.734
  711SOL     OW 5482 -16.352   9.688   2.267
  711SOL    HW1 5483 -16.326   9.595   2.293
  711SOL    HW2 5484 -16.299   9.717   2.188
  712SOL     OW 5485   1.281  20.769   7.589
  712SOL    HW1 5486   1.301  20.734   7.497
  712SOL    HW2 5487   1.185  20.797   7.593
  713SOL     OW 5488   5.302   6.972   2.581
  713SOL    HW1 5489   5.324   7.013   2.669
  713SOL    HW2 5490   5.359   6.891   2.567
  714SOL     OW 5491  -9.899   3.627  -3.123
  714SOL    HW1 5492  -9.985   3.577  -3.137
  714SOL    HW2 5493  -9.822   3.563  -3.130
  715SOL     OW 5494   8.209  14.116   3.305
  715SOL    HW1 5495   8.303  14.084   3.299
  715SOL    HW2 5496   8.184  14.128   3.401
  716SOL     OW 5497  -4.730   3.880   6.084
  716SOL    HW1 5498  -4.773   3.970   6.090
  716SOL    HW2 5499  -4.796   3.810   6.111
  717SOL     OW 5500  25.256   8.477  -6.172
  717SOL    HW1 5501  25.301   8.519  -6.093
  717SOL    HW2 5502  25.163   8.512  -6.179
  718SOL     OW 5503   2.709   8.441  -1.122
  718SOL    HW1 5504   2.700  16.511  -1.220
  718SOL    HW2 5505   2.640   8.495  -1.074
  719SOL     OW 5506  18.239  -0.091   3.114
  719SOL    HW1 5507  18.240  -0.053   3.021
  719SOL    HW2 5508  10.190   8.042   3.180
  720SOL     OW 5509   4.289  -6.298   6.283
  720SOL    HW1 5510   4.356  -6.230   6.254
  720SOL    HW2 5511   4.279  -6.368   6.212
  721SOL     OW 5512  13.815   4.332   3.578
  721SOL    HW1 5513  13.874   4.406   3.611
  721SOL    HW2 5514  13.764   4.294   3.655
  722SOL     OW 5515  -7.526 -10.381   7.076
  722SOL    HW1 5516  -7.494  -2.364   6.990
  722SOL    HW2 5517  -7.614 -10.336   7.061
  723SOL     OW 5518   2.305  -1.154   2.499
  723SOL    HW1 5519   2.312  -1.226   2.568
  723SOL    HW2 5520   2.348  -1.070  10.590
  724SOL     OW 5521  14.738   0.286  13.482
  724SOL    HW1 5522  14.728   8.247   5.403
  724SOL    HW2 5523  14.653   0.334   5.405
  725SOL     OW 5524  -4.995   3.859   5.162
  725SOL    HW1 5525  -5.015   3.862   5.064
  725SOL    HW2 5526   2.982   3.887   5.214
  726SOL     OW 5527  11.516   5.272   3.960
  726SOL    HW1 5528  11.542   5.240   4.051
  726SOL    HW2 5529  11.510   5.372   3.959
  727SOL     OW 5530  11.188  11.745  11.022
  727SOL    HW1 5531  11.227  11.676  10.960
  727SOL    HW2 5532  11.130  11.807  10.970
  728SOL     OW 5533   9.154   2.399   9.604
  728SOL    HW1 5534   9.121   2.384   9.697
  728SOL    HW2 5535   9.245   2.440   9.607
  729SOL     OW 5536  -2.506   1.211  -1.938
  729SOL    HW1 5537  -2.557   1.169  -2.013
  729SOL    HW2 5538  -2.518   1.310  -1.941
  730SOL     OW 5539   9.413  19.189  11.224
  730SOL    HW1 5540   9.330  27.193  11.218
  730SOL    HW2 5541   9.492  19.128  11.230
  731SOL     OW 5542   2.498   3.047  18.467
  731SOL    HW1 5543  -5.650   3.028  18.506
  731SOL    HW2 5544   2.542   2.961  18.440
  732SOL     OW 5545   7.638  -3.397   1.122
  732SOL    HW1 5546   7.590  -3.483   9.164
  732SOL    HW2 5547   7.599  -3.327   9.119
  733SOL     OW 5548   0.457  -9.112   5.533
  733SOL    HW1 5549   0.477  -9.210   5.523
  733SOL    HW2 5550   0.490  -9.081   5.622
  734SOL     OW 5551   6.704  -1.634   6.356
  734SOL    HW1 5552   6.634  -1.589   6.301
  734SOL    HW2 5553   6.769  -1.680   6.297
  735SOL     OW 5554  -3.034  18.419  -1.122
  735SOL    HW1 5555  -2.978  10.414  -1.058
  735SOL    HW2 5556  -3.060  18.331  -1.081
  736SOL     OW 5557   3.197  10.295   1.135
  736SOL    HW1 5558   3.293  10.305  -6.896
  736SOL    HW2 5559   3.186  10.327  -7.017
  737SOL     OW 5560   0.826   0.712   7.620
  737SOL    HW1 5561   0.743   0.692   7.568
  737SOL    HW2 5562   0.905   0.715   7.558
  738SOL     OW 5563  -2.392   5.213  14.114
  738SOL    HW1 5564  -2.438   5.210  14.203
  738SOL    HW2 5565  -2.438   5.280  14.055
  739SOL     OW 5566  13.702   8.558   5.136
  739SOL    HW1 5567  13.741   8.487   5.195
  739SOL    HW2 5568  13.759   8.640   5.139
  740SOL     OW 5569   4.345   9.510   0.181
  740SOL    HW1 5570   4.302   9.500   0.270
  740SOL    HW2 5571   4.310   9.441   0.118
  741SOL     OW 5572   7.479  13.753   1.745
  741SOL    HW1 5573   7.523  13.668   1.772
  741SOL    HW2 5574   7.535   5.773   9.831
  742SOL     OW 5575  -1.249   9.861   9.354
  742SOL    HW1 5576  -1.349   9.861   9.363
  742SOL    HW2 5577  -1.220   9.779   9.305
  743SOL     OW 5578  -4.423  18.431  18.742
  743SOL    HW1 5579  -4.391  18.494  18.672
  743SOL    HW2 5580  -4.514  18.459  18.774
  744SOL     OW 5581  -3.977  13.241  -6.299
  744SOL    HW1 5582  -3.888  13.207  -6.268
  744SOL    HW2 5583  -3.997  13.328  -6.253
  745SOL     OW 5584   5.799  -0.114  13.371
  745SOL    HW1 5585   5.777  -0.140  13.277
  745SOL    HW2 5586   5.714  -0.091  13.419
  746SOL     OW 5587   8.704  -3.452  15.895
  746SOL    HW1 5588   8.650  -3.445  15.812
  746SOL    HW2 5589   8.779  -3.517  15.881
  747SOL     OW 5590  10.651  -9.592  -4.806
  747SOL    HW1 5591  10.611  -9.683  -4.804
  747SOL    HW2 5592  10.711  -9.580  -4.727
  748SOL     OW 5593   2.508  -0.813  -6.570
  748SOL    HW1 5594   2.484  -0.841  -6.477
  748SOL    HW2 5595   2.460   7.331   1.467
  749SOL     OW 5596   1.988   2.593  -0.840
  749SOL    HW1 5597   2.055   2.539  -0.789
  749SOL    HW2 5598   2.019   2.688  -0.845
  750SOL     OW 5599   4.790  10.423   4.772
  750SOL    HW1 5600   4.723  10.468   4.714
  750SOL    HW2 5601   4.777  10.453   4.867
  751SOL     OW 5602   8.886   4.415  10.364
  751SOL    HW1 5603   8.941   4.351  18.366
  751SOL    HW2 5604   8.946   4.472  10.419
  752SOL     OW 5605   9.006  -7.530   4.781
  752SOL    HW1 5606   8.975  -7.516   4.687
  752SOL    HW2 5607   8.926  -7.534   4.842
  753SOL     OW 5608  -4.260   1.307  -7.188
  753SOL    HW1 5609  -4.286   1.236  -7.253
  753SOL    HW2 5610  -4.166   1.335  -7.205
  754SOL     OW 5611 -10.946   8.109  -9.918
  754SOL    HW1 5612 -10.909   8.016  -9.917
  754SOL    HW2 5613 -10.966   8.136 -10.012
  755SOL     OW 5614  -4.572   0.585  -9.958
  755SOL    HW1 5615  -4.525   0.600 -10.045
  755SOL    HW2 5616  -4.609   0.493  -9.957
  756SOL     OW 5617   0.903   5.785  -5.783
  756SOL    HW1 5618   0.871   5.878  -5.796
  756SOL    HW2 5619   0.862   5.748  -5.699
  757SOL     OW 5620  -1.092   9.822 -10.759
  757SOL    HW1 5621  -0.994   9.813 -10.743
  757SOL    HW2 5622  -1.115   9.918 -10.775
  758SOL     OW 5623   3.187   1.049  15.175
  758SOL    HW1 5624   3.278   1.075  15.209
  758SOL    HW2 5625   3.197   0.996  15.091
  759SOL     OW 5626  -2.756   3.009  -8.920
  759SOL    HW1 5627  -2.826   3.027  -8.850
  759SOL    HW2 5628   5.384   2.975  -8.875
  760SOL     OW 5629  24.809   2.348  -4.287
  760SOL    HW1 5630  24.785   2.444  -4.302
  760SOL    HW2 5631  24.794   2.296  -4.372
  761SOL     OW 5632   6.210   0.916   4.380
  761SOL    HW1 5633  14.223   0.827   4.368
  761SOL    HW2 5634  -1.817   0.950   4.291
  762SOL     OW 5635  13.044   6.219  20.028
  762SOL    HW1 5636  12.960  14.301  19.978
  762SOL    HW2 5637  13.019   6.188  20.120
  763SOL     OW 5638   3.077  -1.165   8.366
  763SOL    HW1 5639  -5.011  -1.084   8.316
  763SOL    HW2 5640   3.097  -1.239   8.302
  764SOL     OW 5641  15.902  -8.764   2.204
  764SOL    HW1 5642  15.968  -8.689   2.206
  764SOL    HW2 5643  15.833  -8.746   2.133
  765SOL     OW 5644  27.533  -7.723  -2.240
  765SOL    HW1 5645  27.478   0.402  -2.193
  765SOL    HW2 5646  27.622   0.373  -2.264
  766SOL     OW 5647   5.527   8.330  -0.214
  766SOL    HW1 5648   5.541   8.299  -0.120
  766SOL    HW2 5649   5.431  16.409  -0.228
  767SOL     OW 5650  -0.898   9.697  -2.146
  767SOL    HW1 5651  -0.839   9.724  -2.071
  767SOL    HW2 5652  -0.852   9.629  -2.203
  768SOL     OW 5653  11.060   4.503  -1.726
  768SOL    HW1 5654  11.018   4.496  -1.636
  768SOL    HW2 5655  11.005   4.564  -9.841
  769SOL     OW 5656  -6.391  -6.055   6.783
  769SOL    HW1 5657  -6.410  -6.150   6.762
  769SOL    HW2 5658  -6.424  -6.033   6.875
  770SOL     OW 5659  10.659  14.770   8.437
  770SOL    HW1 5660  10.692  14.864   8.421
  770SOL    HW2 5661  10.732  14.717   8.481
  771SOL     OW 5662  13.956  13.910   9.764
  771SOL    HW1 5663  13.897  13.990   9.762
  771SOL    HW2 5664  13.905  13.830   1.677
  772SOL     OW 5665  -8.366  -1.801  -0.230
  772SOL    HW1 5666  -8.318  -1.764  -0.310
  772SOL    HW2 5667  -8.403  -1.725  -0.175
  773SOL     OW 5668  10.152   9.305  15.401
  773SOL    HW1 5669  10.186   9.306  15.496
  773SOL    HW2 5670  10.216   9.355  15.343
  774SOL     OW 5671  -3.891   3.147  14.478
  774SOL    HW1 5672  -3.924   3.227   6.370
  774SOL    HW2 5673  -3.796   3.162  14.505
  775SOL     OW 5674  -0.248   4.796  11.815
  775SOL    HW1 5675  -0.155   4.809  11.844
  775SOL    HW2 5676  -0.310   4.825  11.888
  776SOL     OW 5677   3.322  -4.748  15.602
  776SOL    HW1 5678   3.265  -4.667  15.612
  776SOL    HW2 5679   3.293  -4.800  15.522
  777SOL     OW 5680  -5.207  16.972  17.907
  777SOL    HW1 5681  -5.277  17.044  17.908
  777SOL    HW2 5682  -5.117  17.012  17.928
  778SOL     OW 5683  10.779   2.506  -8.742
  778SOL    HW1 5684  10.857  -5.512  -8.790
  778SOL    HW2 5685  10.811   2.458  -8.660
  779SOL     OW 5686  -5.180   6.727   7.449
  779SOL    HW1 5687  -5.258   6.688   7.400
  779SOL    HW2 5688  -5.141   6.802   7.395
  780SOL     OW 5689  -1.128  -4.685  -0.389
  780SOL    HW1 5690   6.968  -4.749  -0.322
  780SOL    HW2 5691  -1.200  -4.631  -0.347
  781SOL     OW 5692   0.568   8.744   4.902
  781SOL    HW1 5693   0.566   8.803   4.983
  781SOL    HW2 5694   8.545   8.763  12.902
  782SOL     OW 5695   4.143  -4.529   3.077
  782SOL    HW1 5696   4.049  -4.527   3.109
  782SOL    HW2 5697   4.185  -4.439   3.092
  783SOL     OW 5698  13.792   1.473  -2.135
  783SOL    HW1 5699  13.750   1.452  -2.047
  783SOL    HW2 5700  13.892   1.467  -2.127
  784SOL     OW 5701   9.555   0.229  -6.427
  784SOL    HW1 5702   1.451   0.281  -6.355
  784SOL    HW2 5703   9.508   0.244  -6.514
  785SOL     OW 5704  -5.969   0.777  -3.218
  785SOL    HW1 5705  -6.006   0.703  -3.274
  785SOL    HW2 5706  -5.885   0.746  -3.171
  786SOL     OW 5707  -5.084   8.421   6.964
  786SOL    HW1 5708  -5.183   8.423   6.966
  786SOL    HW2 5709  -5.049   8.387   7.052
  787SOL     OW 5710   9.040  -0.075   9.395
  787SOL    HW1 5711   8.987  -0.114   9.320
  787SOL    HW2 5712   9.074  -0.148   9.454
  788SOL     OW 5713  18.853  -9.431 -11.641
  788SOL    HW1 5714  18.859  -9.348 -11.586
  788SOL    HW2 5715  18.927  -9.493 -11.616
  789SOL     OW 5716   6.364   4.936   6.328
  789SOL    HW1 5717   6.295   5.007   6.309
  789SOL    HW2 5718   6.395   4.945   6.422
  790SOL     OW 5719  10.768  -1.752  -4.103
  790SOL    HW1 5720  10.828  -1.685  -4.146
  790SOL    HW2 5721  10.798  -1.769  -4.009
  791SOL     OW 5722  -6.966   7.613  10.424
  791SOL    HW1 5723  -6.937  -0.365  10.372
  791SOL    HW2 5724   1.164   7.587  10.488
  792SOL     OW 5725   5.028  -6.420  -0.236
  792SOL    HW1 5726   4.959  -6.474  -0.284
  792SOL    HW2 5727   5.096  -6.482  -0.196
  793SOL     OW 5728  15.340  17.798  -1.546
  793SOL    HW1 5729  15.261  17.835  -1.595
  793SOL    HW2 5730  15.311  17.763  -1.457
  794SOL     OW 5731  -6.270  -0.525  14.799
  794SOL    HW1 5732  -6.297  -0.438  14.757
  794SOL    HW2 5733  -6.250  -0.592  14.727
  795SOL     OW 5734   4.820   3.518  -7.684
  795SOL    HW1 5735   4.852   3.592  -7.626
  795SOL    HW2 5736   4.834   3.541  -7.780
  796SOL     OW 5737  -0.971 -10.221  17.036
  796SOL    HW1 5738  -0.891 -10.183  17.083
  796SOL    HW2 5739  -1.019 -10.284  17.097
  797SOL     OW 5740  -1.563  11.759  -2.529
  797SOL    HW1 5741   6.421  11.697  -2.557
  797SOL    HW2 5742  -1.474  11.716  -2.545
  798SOL     OW 5743  15.771   5.301  -0.593
  798SOL    HW1 5744  15.759   5.301  -0.692
  798SOL    HW2 5745  15.866   5.324  -0.571
  799SOL     OW 5746  -1.077  10.040   7.781
  799SOL    HW1 5747  -9.225  10.005  -0.250
  799SOL    HW2 5748  -1.030  10.074  -0.194
  800SOL     OW 5749  -2.385   3.975  -0.889
  800SOL    HW1 5750  -2.311   3.971  -0.823
  800SOL    HW2 5751  -2.444   4.054  -0.869
  801SOL     OW 5752   5.937   9.551  -3.476
  801SOL    HW1 5753   5.982   9.509  -3.555
  801SOL    HW2 5754   5.840   9.564  -3.495
  802SOL     OW 5755   3.970   0.798  -1.541
  802SOL    HW1 5756   3.976   0.896  -1.559
  802SOL    HW2 5757   4.060   0.763  -1.515
  803SOL     OW 5758   4.973   5.497   0.415
  803SOL    HW1 5759   4.965   5.527   0.510
  803SOL    HW2 5760   5.064   5.458   0.399
  804SOL     OW 5761   9.899   2.037  -2.996
  804SOL    HW1 5762   9.906   1.950  -3.045
  804SOL    HW2 5763   9.962   2.104  -3.036
  805SOL     OW 5764   9.288  13.349 -11.351
  805SOL    HW1 5765   9.284  13.315 -11.257
  805SOL    HW2 5766   9.340  13.435 -11.354
  806SOL     OW 5767  12.022   9.179  11.535
  806SOL    HW1 5768  11.961   9.139   3.409
  806SOL    HW2 5769  12.091   9.235  11.489
  807SOL     OW 5770   4.956  16.533   5.059
  807SOL    HW1 5771   4.895  16.519   5.137
  807SOL    HW2 5772  -3.076  16.445   5.021
  808SOL     OW 5773   4.352   8.694   7.161
  808SOL    HW1 5774  -3.657   8.754   7.225
  808SOL    HW2 5775   4.413   8.670   7.085
  809SOL     OW 5776  -0.295  17.187  -9.267
  809SOL    HW1 5777  -0.305  17.181  -9.167
  809SOL    HW2 5778  -0.246  17.270  -9.291
  810SOL     OW 5779  19.128  -1.613   1.054
  810SOL    HW1 5780  19.098  -1.526   9.151
  810SOL    HW2 5781  19.058  -1.683   1.070
  811SOL     OW 5782   3.456  -5.094  10.992
  811SOL    HW1 5783   3.417   2.875  10.969
  811SOL    HW2 5784   3.434  -5.072  11.088
  812SOL     OW 5785   7.064   1.836  -1.645
  812SOL    HW1 5786   7.005   1.808  -1.721
  812SOL    HW2 5787   7.023   1.806  -1.559
  813SOL     OW 5788   3.178  13.894  -1.757
  813SOL    HW1 5789   3.262  13.854  -1.792
  813SOL    HW2 5790   3.129  13.827  -1.701
  814SOL     OW 5791   6.875   4.100   6.699
  814SOL    HW1 5792   6.817   4.031  -1.315
  814SOL    HW2 5793  14.879   4.183   6.683
  815SOL     OW 5794   8.026  -0.367   8.780
  815SOL    HW1 5795   8.060  -0.422   8.857
  815SOL    HW2 5796   8.033  -0.270   8.803
  816SOL     OW 5797  14.720   4.334  -0.269
  816SOL    HW1 5798  14.696   4.240  -0.242
  816SOL    HW2 5799   6.620   4.355  -8.415
  817SOL     OW 5800   5.234  11.882   2.048
  817SOL    HW1 5801   5.331  11.904   2.050
  817SOL    HW2 5802  -2.857  11.885   1.953
  818SOL     OW 5803  13.495  -0.454   9.250
  818SOL    HW1 5804  13.581  -0.427   9.208
  818SOL    HW2 5805  13.501  -0.549   9.281
  819SOL     OW 5806  -9.657   8.890  19.651
  819SOL    HW1 5807  -9.686   8.951  19.577
  819SOL    HW2 5808  -9.737   8.843  11.632
  820SOL     OW 5809   5.265  16.615   6.457
  820SOL    HW1 5810   5.255  16.585   6.362
  820SOL    HW2 5811   5.299   8.651   6.460
  821SOL     OW 5812  -1.679  -9.814   7.725
  821SOL    HW1 5813  -1.697  -9.747   7.653
  821SOL    HW2 5814  -1.707  -9.776   7.813
  822SOL     OW 5815   0.630  -3.905 -16.670
  822SOL    HW1 5816   0.667  -3.997 -16.677
  822SOL    HW2 5817   0.646  -3.869 -16.578
  823SOL     OW 5818  14.120   3.762  -9.962
  823SOL    HW1 5819  14.070   3.825 -10.021
  823SOL    HW2 5820  14.216   3.758  -9.991
  824SOL     OW 5821   0.914   1.681  -2.998
  824SOL    HW1 5822   8.932   1.761   5.015
  824SOL    HW2 5823   8.897   1.622  -2.966
  825SOL     OW 5824   5.905  16.952   4.761
  825SOL    HW1 5825  13.981  16.890   4.685
  825SOL    HW2 5826   5.813  16.988   4.753
  826SOL     OW 5827   1.079   3.576   5.111
  826SOL    HW1 5828   0.990   3.607  13.205
  826SOL    HW2 5829   1.143   3.563   5.187
  827SOL     OW 5830   7.408   5.969  -8.486
  827SOL    HW1 5831   7.374   5.912  -8.560
  827SOL    HW2 5832   7.460  13.970  -8.422
  828SOL     OW 5833  16.129   0.019  11.199
  828SOL    HW1 5834  16.171  -0.013  11.114
  828SOL    HW2 5835  16.136  -0.052  11.269
  829SOL     OW 5836   1.969   4.882  -7.032
  829SOL    HW1 5837   2.036   4.955  -7.019
  829SOL    HW2 5838   1.929   4.859  -6.943
  830SOL     OW 5839   9.246  13.754  -9.263
  830SOL    HW1 5840   9.165  13.718  -9.310
  830SOL    HW2 5841   9.267  13.695  -9.185
  831SOL     OW 5842   1.336   4.635   3.531
  831SOL    HW1 5843   1.351   4.585   3.446
  831SOL    HW2 5844   1.386   4.591   3.605
  832SOL     OW 5845   4.112   8.744   6.900
  832SOL    HW1 5846   4.187   8.725   6.837
  832SOL    HW2 5847   4.106   8.671  -1.090
  833SOL     OW 5848  -0.150  -2.565   7.186
  833SOL    HW1 5849  -0.122  -2.482   7.138
  833SOL    HW2 5850  -0.247  -2.581   7.171
  834SOL     OW 5851   7.897  -5.593  -3.365
  834SOL    HW1 5852   7.884   2.367  -3.378
  834SOL    HW2 5853   7.990  -5.568  -3.391
  835SOL     OW 5854   5.360   4.366   1.774
  835SOL    HW1 5855   5.289   4.310   1.817
  835SOL    HW2 5856  -2.701   4.458   1.813
  836SOL     OW 5857  11.260   7.845  -5.149
  836SOL    HW1 5858  11.226   7.933  -5.181
  836SOL    HW2 5859  11.236   7.774  -5.215
  837SOL     OW 5860  11.215   1.338  -3.657
  837SOL    HW1 5861   3.100   1.299  -3.586
  837SOL    HW2 5862  11.231   1.270   4.330
  838SOL     OW 5863  -7.828   4.032   1.471
  838SOL    HW1 5864  -7.831   4.082   1.385
  838SOL    HW2 5865  -7.792   4.091   1.543
  839SOL     OW 5866  13.586  12.413 -16.655
  839SOL    HW1 5867  13.582  12.324 -16.701
  839SOL    HW2 5868  13.502  12.427  -8.546
  840SOL     OW 5869  -1.925  -0.061   4.395
  840SOL    HW1 5870  -1.950  -0.118   4.473
  840SOL    HW2 5871  -1.839  -0.013   4.414
  841SOL     OW 5872  -0.092  -3.963  -2.472
  841SOL    HW1 5873  -0.174  -4.006  -2.510
  841SOL    HW2 5874  -0.098  -3.864   5.574
  842SOL     OW 5875  16.124  -4.613 -11.625
  842SOL    HW1 5876  16.141  -4.583 -11.719
  842SOL    HW2 5877  16.205  -4.661 -11.590
  843SOL     OW 5878  10.580   7.068   0.382
  843SOL    HW1 5879  10.638   7.026   0.451
  843SOL    HW2 5880  10.606   7.164   0.371
  844SOL     OW 5881   8.875   4.606   6.168
  844SOL    HW1 5882   8.909   4.577   6.078
  844SOL    HW2 5883   8.775   4.610   6.166
  845SOL     OW 5884   0.995  -3.618  -7.611
  845SOL    HW1 5885   0.963  -3.570  -7.529
  845SOL    HW2 5886   0.916  -3.651  -7.663
  846SOL     OW 5887 -10.969  -5.230   7.035
  846SOL    HW1 5888 -10.916  -5.284   6.969
  846SOL    HW2 5889 -10.906  -5.184   7.098
  847SOL     OW 5890   9.176   1.943  -1.097
  847SOL    HW1 5891   9.098   2.005  -1.108
  847SOL    HW2 5892   9.217   1.955  -1.007
  848SOL     OW 5893  12.924   9.791   5.256
  848SOL    HW1 5894  12.973   9.832   5.179
  848SOL    HW2 5895  12.961   9.825   5.342
  849SOL     OW 5896  17.198   2.665  -9.337
  849SOL    HW1 5897  17.113   2.681  -9.387
  849SOL    HW2 5898   9.141   2.572  -9.299
  850SOL     OW 5899   2.329  17.521  -8.856
  850SOL    HW1 5900  -5.732   9.540  -8.792
  850SOL    HW2 5901   2.410  17.466  -8.838
  851SOL     OW 5902  -3.516   7.341 -19.342
  851SOL    HW1 5903  -3.477   7.431 -19.324
  851SOL    HW2 5904  -3.444   7.277 -19.367
  852SOL     OW 5905  -1.147  12.904   1.155
  852SOL    HW1 5906  -1.123  12.814   1.192
  852SOL    HW2 5907  -1.108  12.914   1.064
  853SOL     OW 5908   5.210   7.072   6.486
  853SOL    HW1 5909  21.385   7.100   6.560
  853SOL    HW2 5910   5.232   7.124   6.404
  854SOL     OW 5911  -9.646  10.514  -1.394
  854SOL    HW1 5912  -9.644   2.420  -1.301
  854SOL    HW2 5913  -9.582  10.463  -1.452
  855SOL     OW 5914   9.399  11.439  -5.907
  855SOL    HW1 5915   9.400  11.518  -5.846
  855SOL    HW2 5916   9.309  11.394  -5.902
  856SOL     OW 5917   6.612  14.697  -3.305
  856SOL    HW1 5918   6.587  14.787  -3.340
  856SOL    HW2 5919   6.707  14.699 -11.330
  857SOL     OW 5920  10.836  18.858  10.709
  857SOL    HW1 5921  10.795  18.817  10.791
  857SOL    HW2 5922  10.935  18.852  10.714
  858SOL     OW 5923   6.117  13.121   3.986
  858SOL    HW1 5924   6.198  13.110   4.043
  858SOL    HW2 5925  14.147  13.217   3.985
  859SOL     OW 5926  10.419  -7.563   0.484
  859SOL    HW1 5927  10.497  -7.611   0.444
  859SOL    HW2 5928  10.335  -7.615   0.466
  860SOL     OW 5929   3.054   5.241   5.357
  860SOL    HW1 5930   3.000   5.222   5.439
  860SOL    HW2 5931   3.149   5.214   5.372
  861SOL     OW 5932  21.653  -6.700  13.581
  861SOL    HW1 5933  21.726  -6.698  13.650
  861SOL    HW2 5934  21.671  -6.631   5.454
  862SOL     OW 5935  -6.030   4.456   2.971
  862SOL    HW1 5936  -5.951  12.574   2.958
  862SOL    HW2 5937  -6.004   4.363   2.943
  863SOL     OW 5938   4.187  14.304  13.278
  863SOL    HW1 5939   4.089  14.300  13.258
  863SOL    HW2 5940   4.200  14.319   5.319
  864SOL     OW 5941  -0.454  -8.866   0.317
  864SOL    HW1 5942  -0.470  -8.962   0.293
  864SOL    HW2 5943  -0.422  -8.860   0.412
  865SOL     OW 5944  13.649   8.605  -8.232
  865SOL    HW1 5945  13.616   8.516  -8.262
  865SOL    HW2 5946  13.578  16.731  -8.248
  866SOL     OW 5947   9.370  -5.814   3.622
  866SOL    HW1 5948   9.410  -5.831   3.532
  866SOL    HW2 5949   9.442  -5.812   3.691
  867SOL     OW 5950   4.757  10.713  -1.235
  867SOL    HW1 5951   4.772  10.621  -1.270
  867SOL    HW2 5952   4.680  10.713  -1.171
  868SOL     OW 5953   9.731   9.681  -4.892
  868SOL    HW1 5954   9.632   9.670  -4.880
  868SOL    HW2 5955   9.778   9.631  -4.820
  869SOL     OW 5956   0.854   2.271 -12.935
  869SOL    HW1 5957   0.815   2.359 -12.961
  869SOL    HW2 5958   0.929   2.286 -12.871
  870SOL     OW 5959   1.725   7.595  10.611
  870SOL    HW1 5960   1.751   7.692  10.617
  870SOL    HW2 5961   1.635   7.582  10.651
  871SOL     OW 5962  -5.794  -1.356   3.006
  871SOL    HW1 5963  -5.860  -1.333   3.078
  871SOL    HW2 5964   2.289  -1.453   3.014
  872SOL     OW 5965  11.019  -7.207   7.195
  872SOL    HW1 5966  11.107  -7.168   7.167
  872SOL    HW2 5967  11.004  -7.186   7.291
  873SOL     OW 5968   2.143  18.759  -5.023
  873SOL    HW1 5969   2.243  18.761  -5.026
  873SOL    HW2 5970   2.111  18.664  -5.032
  874SOL     OW 5971  -0.866   2.544  -9.509
  874SOL    HW1 5972  -0.840   2.521  -1.545
  874SOL    HW2 5973  -0.930   2.474  -9.474
  875SOL     OW 5974  24.629   1.273  19.818
  875SOL    HW1 5975  24.595   1.195  19.870
  875SOL    HW2 5976  24.630   1.251  19.720
  876SOL     OW 5977  10.341  -0.072   0.448
  876SOL    HW1 5978  10.415  -0.006   0.437
  876SOL    HW2 5979  10.364  -0.134   0.524
  877SOL     OW 5980   0.638  20.000  -2.778
  877SOL    HW1 5981   0.643  19.987  -2.679
  877SOL    HW2 5982   0.663  12.037  -2.801
  878SOL     OW 5983   0.864   6.060 -11.251
  878SOL    HW1 5984   0.931   6.128 -11.279
  878SOL    HW2 5985   0.826   6.016 -19.390
  879SOL     OW 5986  -0.575  -0.045  -9.050
  879SOL    HW1 5987  -0.556  -0.073  -9.144
  879SOL    HW2 5988  -0.668  -0.012  -9.043
  880SOL     OW 5989   6.565 -10.496  -6.465
  880SOL    HW1 5990  -1.535 -10.453  -6.385
  880SOL    HW2 5991   6.647 -10.444  -6.491
  881SOL     OW 5992  13.871   8.659  -0.016
  881SOL    HW1 5993  13.861   8.674   0.082
  881SOL    HW2 5994  13.781   8.666  -0.060
  882SOL     OW 5995   3.272  10.716 -16.075
  882SOL    HW1 5996   3.272  10.616 -16.067
  882SOL    HW2 5997   3.334  10.755 -16.008
  883SOL     OW 5998  13.688  -5.775   0.957
  883SOL    HW1 5999  13.616   2.247   1.017
  883SOL    HW2 6000  13.694  -5.832   0.875
  884SOL     OW 6001   8.614 -13.243  24.137
  884SOL    HW1 6002   8.576 -13.336  24.137
  884SOL    HW2 6003   8.607 -13.205  24.229
  885SOL     OW 6004  -2.579  14.523  -0.536
  885SOL    HW1 6005  -2.664  14.501  -0.488
  885SOL    HW2 6006  -2.527  14.440  -0.550
  886SOL     OW 6007 -10.727  11.225   2.978
  886SOL    HW1 6008 -10.727  11.229   2.878
  886SOL    HW2 6009 -10.634  11.210   3.012
  887SOL     OW 6010   2.081   8.599  14.167
  887SOL    HW1 6011   2.018   8.669  14.202
  887SOL    HW2 6012   2.120   8.630  14.080
  888SOL     OW 6013  -9.133   5.400   9.317
  888SOL    HW1 6014  -9.081   5.402   9.402
  888SOL    HW2 6015  -9.188   5.484   9.310
  889SOL     OW 6016   8.135   5.801   4.383
  889SOL    HW1 6017   8.052   5.854   4.364
  889SOL    HW2 6018   8.110   5.707   4.407
  890SOL     OW 6019  19.027  11.914  -2.082
  890SOL    HW1 6020  18.939  11.894  -2.037
  890SOL    HW2 6021  19.025  11.877  -2.175
  891SOL     OW 6022   3.834   8.737  15.410
  891SOL    HW1 6023   3.803   8.680  15.486
  891SOL    HW2 6024   3.931   8.717  15.391
  892SOL     OW 6025   9.395   2.667  -1.580
  892SOL    HW1 6026   9.484   2.675  -1.624
  892SOL    HW2 6027   9.366   2.571  -1.581
  893SOL     OW 6028  -4.442  -5.487  -4.744
  893SOL    HW1 6029  -4.454   2.660  -4.699
  893SOL    HW2 6030  -4.388  -5.547   3.374
  894SOL     OW 6031  -8.413   4.158  -6.574
  894SOL    HW1 6032  -8.401   4.084  -6.508
  894SOL    HW2 6033  -8.437   4.242  -6.526
  895SOL     OW 6034   1.893  10.540   8.907
  895SOL    HW1 6035   9.930  10.626   8.859
  895SOL    HW2 6036   1.991  10.534   8.925
  896SOL     OW 6037   2.292   0.270  14.908
  896SOL    HW1 6038   2.344   0.250  14.824
  896SOL    HW2 6039   2.350   0.252  14.988
  897SOL     OW 6040  12.999  -1.914  -1.356
  897SOL    HW1 6041  13.007  -1.831   6.758
  897SOL    HW2 6042  13.032  -1.895  -1.448
  898SOL     OW 6043   1.154  13.716  -6.443
  898SOL    HW1 6044   1.172  13.772  -6.362
  898SOL    HW2 6045   1.170  13.620  -6.422
  899SOL     OW 6046   8.677 -10.105  -1.507
  899SOL    HW1 6047   8.582 -10.087  -1.534
  899SOL    HW2 6048   8.724 -10.019  -1.490
  900SOL     OW 6049   0.155   7.763   3.908
  900SOL    HW1 6050   0.233   7.767   3.973
  900SOL    HW2 6051   0.138   7.668   3.884
  901SOL     OW 6052 -10.088   5.691  26.378
  901SOL    HW1 6053 -10.051   5.778  26.412
  901SOL    HW2 6054 -10.018   5.642  26.328
  902SOL     OW 6055   2.475  -0.120   4.943
  902SOL    HW1 6056   2.535  -0.129   5.022
  902SOL    HW2 6057   2.428  -0.032   4.946
  903SOL     OW 6058   8.925  -7.262  -3.471
  903SOL    HW1 6059   8.832  -7.289  -3.497
  903SOL    HW2 6060   8.952  -7.181  -3.524
  904SOL     OW 6061  -5.013   7.517   3.417
  904SOL    HW1 6062  -4.929   7.570   3.406
  904SOL    HW2 6063  -5.016   7.447   3.345
  905SOL     OW 6064  -2.166  -0.338   3.926
  905SOL    HW1 6065  -2.135  -0.412   3.986
  905SOL    HW2 6066  -2.259  -0.356   3.895
  906SOL     OW 6067  10.634  16.341  -2.097
  906SOL    HW1 6068  10.689  16.422  -2.118
  906SOL    HW2 6069  10.661  16.266  -2.157
  907SOL     OW 6070  -5.334   1.648  16.683
  907SOL    HW1 6071  -5.326   1.691  16.773
  907SOL    HW2 6072  -5.424   1.667  16.645
  908SOL     OW 6073  -0.293  -3.227  13.171
  908SOL    HW1 6074   7.836  -3.227  13.241
  908SOL    HW2 6075  -0.260  -3.185  13.087
  909SOL     OW 6076   9.192   7.044   7.226
  909SOL    HW1 6077   9.236   6.967   7.272
  909SOL    HW2 6078   9.214   7.129   7.274
  910SOL     OW 6079   0.079   1.808  10.939
  910SOL    HW1 6080   0.106   1.898  10.973
  910SOL    HW2 6081  -0.016   1.788  10.968
  911SOL     OW 6082  -2.298   2.616  13.598
  911SOL    HW1 6083  -2.328   2.703  13.560
  911SOL    HW2 6084  -2.355   2.543  13.564
  912SOL     OW 6085  -3.947  -7.405  -8.806
  912SOL    HW1 6086  -3.862  -7.429  -8.854
  912SOL    HW2 6087  -3.928  -7.330  -8.742
  913SOL     OW 6088  16.142   2.210  -3.518
  913SOL    HW1 6089  24.177   2.126  -3.567
  913SOL    HW2 6090  16.137   2.288  -3.581
  914SOL     OW 6091  18.495  10.677  -1.928
  914SOL    HW1 6092  18.460  10.671  -2.022
  914SOL    HW2 6093  18.510  10.585   6.166
  915SOL     OW 6094   2.664  -3.485 -10.069
  915SOL    HW1 6095   2.709  -3.494 -10.157
  915SOL    HW2 6096   2.724   4.622 -10.005
  916SOL     OW 6097   1.670   5.484   5.762
  916SOL    HW1 6098   1.729   5.481   5.681
  916SOL    HW2 6099   1.716   5.441   5.839
  917SOL     OW 6100   0.706  10.203   2.823
  917SOL    HW1 6101   0.608  10.206   2.800
  917SOL    HW2 6102   0.747  10.124   2.780
  918SOL     OW 6103  -3.029  -3.092   5.430
  918SOL    HW1 6104  -2.947  -3.127   5.383
  918SOL    HW2 6105  -3.050  -3.001   5.395
  919SOL     OW 6106  21.521  10.139  -7.112
  919SOL    HW1 6107  21.508  10.205  -7.038
  919SOL    HW2 6108  29.658  10.081   0.967
  920SOL     OW 6109   1.712   9.919   3.017
  920SOL    HW1 6110  -6.365   9.825   3.045
  920SOL    HW2 6111   1.729   9.922  -5.140
  921SOL     OW 6112   1.038   9.295   2.509
  921SOL    HW1 6113   1.135   9.272   2.499
  921SOL    HW2 6114   1.008   9.347   2.429
  922SOL     OW 6115   8.259  -2.095   0.219
  922SOL    HW1 6116   8.254  -1.995   0.211
  922SOL    HW2 6117   8.327  -2.120   0.288
  923SOL     OW 6118  -8.044  -2.774  -0.698
  923SOL    HW1 6119  -8.086  -2.770  -0.607
  923SOL    HW2 6120  -8.064  -2.690  -0.747
  924SOL     OW 6121   2.265  13.735  -4.936
  924SOL    HW1 6122   2.315  13.821  -4.924
  924SOL    HW2 6123   2.169  13.755   3.102
  925SOL     OW 6124  13.036  11.993   2.644
  925SOL    HW1 6125  13.029  11.952   2.735
  925SOL    HW2 6126  12.976  12.073   2.639
  926SOL     OW 6127  10.149   7.952  -1.108
  926SOL    HW1 6128  10.074   7.887   6.938
  926SOL    HW2 6129  10.126   8.016  -1.034
  927SOL     OW 6130   4.043   9.773 -10.875
  927SOL    HW1 6131   4.065   9.853 -10.819
  927SOL    HW2 6132   3.946   9.750 -10.864
  928SOL     OW 6133   8.628   4.237   4.204
  928SOL    HW1 6134   8.674   4.199   4.124
  928SOL    HW2 6135   8.552   4.295   4.175
  929SOL     OW 6136  11.762   2.442  16.956
  929SOL    HW1 6137  11.778   2.359  16.903
  929SOL    HW2 6138  11.806   2.520   8.855
  930SOL     OW 6139  16.854   3.932  -9.376
  930SOL    HW1 6140  16.791   3.977  -9.313
  930SOL    HW2 6141  16.914   3.871  -9.325
  931SOL     OW 6142  15.553   2.799  14.301
  931SOL    HW1 6143  15.575   2.822   6.149
  931SOL    HW2 6144  15.456   2.821   6.261
  932SOL     OW 6145  14.532  19.133   9.524
  932SOL    HW1 6146  14.550  19.229   9.506
  932SOL    HW2 6147  14.494  19.090   9.442
  933SOL     OW 6148   9.759   4.875  -3.899
  933SOL    HW1 6149   9.789   4.830  -3.815
  933SOL    HW2 6150   1.642   4.814  -3.950
  934SOL     OW 6151  20.725   7.116   0.989
  934SOL    HW1 6152  20.701   7.211   0.971
  934SOL    HW2 6153  20.808   7.112   1.044
  935SOL     OW 6154   8.496  17.067  12.435
  935SOL    HW1 6155   8.518  17.110  12.522
  935SOL    HW2 6156   8.411  17.105  12.399
  936SOL     OW 6157  -5.069   9.999   3.881
  936SOL    HW1 6158  -4.984  10.020   3.833
  936SOL    HW2 6159  -5.056   9.918   3.938
  937SOL     OW 6160  14.659  -1.301  14.733
  937SOL    HW1 6161  14.659  -1.322  14.636
  937SOL    HW2 6162  14.751  -1.272  14.761
  938SOL     OW 6163  -2.431  -0.884  14.265
  938SOL    HW1 6164  -2.458  -0.972  14.227
  938SOL    HW2 6165  -2.477  -0.810  14.217
  939SOL     OW 6166  -5.452  10.290   2.117
  939SOL    HW1 6167   2.684  10.283   2.178
  939SOL    HW2 6168  -5.462  10.206   2.064
  940SOL     OW 6169  15.839   2.526  -4.598
  940SOL    HW1 6170  15.876   2.436  -4.574
  940SOL    HW2 6171  15.900   2.570  -4.664
  941SOL     OW 6172  13.123   6.601 -15.746
  941SOL    HW1 6173  13.175   6.676 -15.706
  941SOL    HW2 6174  13.073   6.634  -7.769
  942SOL     OW 6175  -6.368  13.333  -3.600
  942SOL    HW1 6176  -6.285   5.298  -3.548
  942SOL    HW2 6177 -14.484   5.357  -3.604
  943SOL     OW 6178  -0.974  11.410   1.474
  943SOL    HW1 6179  -1.013  11.460   1.551
  943SOL    HW2 6180  -8.943  11.373   1.499
  944SOL     OW 6181   2.572  13.511   7.507
  944SOL    HW1 6182   2.523  13.466   7.582
  944SOL    HW2 6183   2.671  13.502   7.521
  945SOL     OW 6184   1.919  -8.122   1.588
  945SOL    HW1 6185   1.999  -8.172   1.556
  945SOL    HW2 6186   1.943  -8.067   1.668
  946SOL     OW 6187  15.889   5.340  10.858
  946SOL    HW1 6188  15.873   5.437  10.839
  946SOL    HW2 6189  15.954   5.330  10.933
  947SOL     OW 6190   9.158   4.163  -0.565
  947SOL    HW1 6191   9.146   4.196  -0.471
  947SOL    HW2 6192   9.238   4.104  -0.569
  948SOL     OW 6193   1.956   6.243   9.357
  948SOL    HW1 6194   1.995   6.206   9.273
  948SOL    HW2 6195   2.028   6.256   9.425
  949SOL     OW 6196  -7.671  -7.285  -1.774
  949SOL    HW1 6197  -7.646  -7.313  -1.681
  949SOL    HW2 6198  -7.595  -7.234  -1.815
  950SOL     OW 6199   4.835  11.427   6.605
  950SOL    HW1 6200   4.888  11.452   6.687
  950SOL    HW2 6201   4.880  11.465   6.524
  951SOL     OW 6202   6.788   8.090   0.118
  951SOL    HW1 6203   6.776   8.162   0.187
  951SOL    HW2 6204   6.844   8.125   0.043
  952SOL     OW 6205  -0.222   4.299  -7.979
  952SOL    HW1 6206  -0.234   4.258  -7.889
  952SOL    HW2 6207  -0.307   4.289  -8.031
  953SOL     OW 6208   0.979  -0.208 -12.197
  953SOL    HW1 6209   0.957  -0.283 -12.134
  953SOL    HW2 6210   1.072  -0.176 -12.179
  954SOL     OW 6211  11.091  20.560  -4.415
  954SOL    HW1 6212  11.147  12.492  -4.497
  954SOL    HW2 6213  11.149  20.585  -4.338
  955SOL     OW 6214  -5.561  -1.306   3.117
  955SOL    HW1 6215  -5.528  -1.393   3.153
  955SOL    HW2 6216  -5.641  -1.321   3.061
  956SOL     OW 6217   3.834  -3.079  -2.826
  956SOL    HW1 6218  -4.124  -3.072  -2.841
  956SOL    HW2 6219   3.788  -3.088  -2.914
  957SOL     OW 6220   4.350   4.086   7.260
  957SOL    HW1 6221   4.390   4.137   7.335
  957SOL    HW2 6222   4.388   3.993   7.259
  958SOL     OW 6223  15.864  12.817   7.382
  958SOL    HW1 6224  15.854  12.731   7.333
  958SOL    HW2 6225  15.942  12.812   7.443
  959SOL     OW 6226   6.407  -5.467  -8.758
  959SOL    HW1 6227   6.419  -5.379  -8.804
  959SOL    HW2 6228   6.395  -5.451  -8.660
  960SOL     OW 6229   8.797  11.365  -8.339
  960SOL    HW1 6230   8.832  11.405  -8.255
  960SOL    HW2 6231  16.757  11.388  -8.349
  961SOL     OW 6232  17.425   3.176   9.660
  961SOL    HW1 6233  17.395   3.082   9.679
  961SOL    HW2 6234  17.517   3.175   9.622
  962SOL     OW 6235   9.715   0.804   8.988
  962SOL    HW1 6236   9.773   0.813  17.126
  962SOL    HW2 6237   9.619   0.813   9.014
  963SOL     OW 6238  -2.315   4.164 -11.446
  963SOL    HW1 6239  -2.249   4.150 -11.520
  963SOL    HW2 6240  -2.345   4.075 -11.412
  964SOL     OW 6241   7.095  -3.324   7.165
  964SOL    HW1 6242   7.191  -3.296   7.178
  964SOL    HW2 6243   7.042  -3.245   7.135
  965SOL     OW 6244  11.363  -2.962   2.837
  965SOL    HW1 6245  11.354  -2.910   2.753
  965SOL    HW2 6246  11.274  -2.963   2.885
  966SOL     OW 6247   2.952  -0.078  -3.226
  966SOL    HW1 6248   2.861  -0.107  -3.256
  966SOL    HW2 6249   2.973  -0.119  -3.138
  967SOL     OW 6250  -4.747   1.280   4.133
  967SOL    HW1 6251  -4.655   1.315   4.146
  967SOL    HW2 6252  -4.766   1.271   4.036
  968SOL     OW 6253  11.776   8.341   4.136
  968SOL    HW1 6254  11.843   8.412   4.158
  968SOL    HW2 6255  11.748   8.294   4.219
  969SOL     OW 6256   4.507  16.037   4.233
  969SOL    HW1 6257   4.583  15.976   4.251
  969SOL    HW2 6258   4.483  16.087   4.316
  970SOL     OW 6259   7.149  -4.545  10.761
  970SOL    HW1 6260   7.086  -4.588  10.697
  970SOL    HW2 6261   7.120  -4.451  10.779
  971SOL     OW 6262   4.289  -2.538  -5.287
  971SOL    HW1 6263   4.264  -2.457  -5.339
  971SOL    HW2 6264   4.287  -2.517 -13.246
  972SOL     OW 6265   0.026   7.949  -8.041
  972SOL    HW1 6266   0.107   7.903  -8.006
  972SOL    HW2 6267   0.045   7.986  -8.132
  973SOL     OW 6268   0.170   0.667  -3.141
  973SOL    HW1 6269   0.206   0.575  -3.152
  973SOL    HW2 6270   0.221   0.731  -3.199
  974SOL     OW 6271   9.071  13.105   4.625
  974SOL    HW1 6272   9.037   5.060   4.532
  974SOL    HW2 6273   9.104  13.192   4.661
  975SOL     OW 6274  -0.565  -1.725  10.465
  975SOL    HW1 6275  -0.522  -1.703  10.552
  975SOL    HW2 6276  -0.652  -1.772  10.482
  976SOL     OW 6277   7.616   6.346   6.548
  976SOL    HW1 6278   7.540   6.365   6.610
  976SOL    HW2 6279   7.701   6.344   6.600
  977SOL     OW 6280   3.701  -4.966   6.538
  977SOL    HW1 6281   3.648  -5.029   6.481
  977SOL    HW2 6282   3.791  -5.004   6.556
  978SOL     OW 6283  11.122   7.818  19.518
  978SOL    HW1 6284  11.214   7.803  11.424
  978SOL    HW2 6285  11.091   7.911  19.495
  979SOL     OW 6286  12.046   8.261  -1.630
  979SOL    HW1 6287  11.971   8.309  -1.676
  979SOL    HW2 6288  12.133   8.305  -1.651
  980SOL     OW 6289   0.091  12.300  -1.089
  980SOL    HW1 6290   0.167  12.350  -1.047
  980SOL    HW2 6291   0.013  12.362  -1.102
  981SOL     OW 6292   3.762   7.766   7.028
  981SOL    HW1 6293   3.669   7.777   6.991
  981SOL    HW2 6294   3.829   7.781   6.955
  982SOL     OW 6295  10.888   5.094   8.380
  982SOL    HW1 6296  10.977   5.137   8.370
  982SOL    HW2 6297  10.896   4.995   8.365
  983SOL     OW 6298   5.949  10.990  -5.304
  983SOL    HW1 6299   5.995  11.065  -5.352
  983SOL    HW2 6300   6.016  10.917  -5.286
  984SOL     OW 6301  -2.990  15.201   0.871
  984SOL    HW1 6302  -3.058  15.174   8.995
  984SOL    HW2 6303  -3.035  15.231  -7.271
  985SOL     OW 6304   5.300  -0.949   0.427
  985SOL    HW1 6305   5.235  -0.904   0.367
  985SOL    HW2 6306   5.305  -1.046   0.403
  986SOL     OW 6307   4.539  10.453  14.869
  986SOL    HW1 6308  -3.437  10.449  14.926
  986SOL    HW2 6309   4.486   2.312  14.880
  987SOL     OW 6310   9.487   6.850   3.092
  987SOL    HW1 6311   9.564   6.789  -4.947
  987SOL    HW2 6312   9.457   6.892  11.234
  988SOL     OW 6313  11.477  14.450 -15.251
  988SOL    HW1 6314   3.428  14.518 -15.324
  988SOL    HW2 6315   3.463  14.484 -15.168
  989SOL     OW 6316  -7.366  -3.171  10.673
  989SOL    HW1 6317  -7.285  -3.202  10.622
  989SOL    HW2 6318  -7.449  -3.203  10.625
  990SOL     OW 6319  14.650   2.902 -10.085
  990SOL    HW1 6320  14.687   2.834 -10.148
  990SOL    HW2 6321  14.572   2.862 -10.036
  991SOL     OW 6322   2.884   5.197   7.078
  991SOL    HW1 6323   2.827   5.203   7.161
  991SOL    HW2 6324   2.825   5.203   6.997
  992SOL     OW 6325  10.303  -8.275  -4.483
  992SOL    HW1 6326  10.232  -8.234  -4.540
  992SOL    HW2 6327  10.381  -8.212  -4.475
  993SOL     OW 6328  -3.862   0.480  -4.414
  993SOL    HW1 6329  -3.951   0.472  -4.367
  993SOL    HW2 6330  -3.878   0.475  -4.513
  994SOL     OW 6331  16.607  10.705 -11.093
  994SOL    HW1 6332  16.595   2.745 -11.114
  994SOL    HW2 6333  16.545  10.678 -11.020
  995SOL     OW 6334  -3.461  -1.931   8.873
  995SOL    HW1 6335  -3.535  -1.877   8.912
  995SOL    HW2 6336  -3.477  -2.028   8.891
  996SOL     OW 6337   2.330  11.472  -0.142
  996SOL    HW1 6338   2.351  11.378  -0.116
  996SOL    HW2 6339   2.367  11.535  -0.074
  997SOL     OW 6340  14.610   8.174   7.600
  997SOL    HW1 6341  14.648   0.078   7.684
  997SOL    HW2 6342  -1.484   0.054   7.524
  998SOL     OW 6343   5.584   0.833   1.262
  998SOL    HW1 6344   5.663  -7.194   1.314
  998SOL    HW2 6345   5.503  -7.171   1.288
  999SOL     OW 6346   6.685  10.294  -3.585
  999SOL    HW1 6347   6.761  10.229  -3.580
  999SOL    HW2 6348   6.697  10.353  -3.665
 1000SOL     OW 6349   0.122   9.180   7.497
 1000SOL    HW1 6350   0.216   9.181   7.532
 1000SOL    HW2 6351   0.099   9.087   7.468
 1001SOL     OW 6352  -2.201   0.590   1.313
 1001SOL    HW1 6353  -2.170   0.646   9.293
 1001SOL    HW2 6354  -2.180   0.494   1.295
 1002SOL     OW 6355  -0.200  -8.643  -0.291
 1002SOL    HW1 6356  -0.136  -8.647  -0.369
 1002SOL    HW2 6357  -8.215  -8.589  -0.217
 1003SOL     OW 6358   2.245  -4.298   6.719
 1003SOL    HW1 6359   2.267  -4.307   6.622
 1003SOL    HW2 6360   2.237  -4.388   6.761
 1004SOL     OW 6361  -1.219  -4.502  -4.795
 1004SOL    HW1 6362  -1.243   3.495  -4.869
 1004SOL    HW2 6363  -1.259  -4.412  -4.811
 1005SOL     OW 6364  -5.252  -5.442  14.700
 1005SOL    HW1 6365  -5.179  -5.464  14.765
 1005SOL    HW2 6366  -5.308  -5.367  14.736
 1006SOL     OW 6367  12.319   5.641   3.013
 1006SOL    HW1 6368  12.280   5.732   3.006
 1006SOL    HW2 6369  12.269   5.589   3.083
 1007SOL     OW 6370  13.623   1.818  11.713
 1007SOL    HW1 6371  13.568   1.823  11.796
 1007SOL    HW2 6372  13.566   1.840  11.634
 1008SOL     OW 6373  -1.898   8.015   0.490
 1008SOL    HW1 6374  -1.945   7.960   0.421
 1008SOL    HW2 6375  -1.965   8.068   0.541
 1009SOL     OW 6376   3.284   4.816   4.845
 1009SOL    HW1 6377   3.316   4.818   4.940
 1009SOL    HW2 6378   3.186   4.838   4.842
 1010SOL     OW 6379   7.457  -4.844  11.726
 1010SOL    HW1 6380   7.430  -4.936  11.754
 1010SOL    HW2 6381   7.542  -4.849  11.674
 1011SOL     OW 6382  -3.143  -2.199  -2.384
 1011SOL    HW1 6383  -3.141  -2.180  -2.286
 1011SOL    HW2 6384  -3.221  -2.259  -2.404
 1012SOL     OW 6385  -8.137   9.543  -3.513
 1012SOL    HW1 6386  -8.061   9.594   4.585
 1012SOL    HW2 6387  -8.218   9.554  -3.456
 1013SOL     OW 6388  10.936   4.729  19.027
 1013SOL    HW1 6389  18.922   4.767  18.968
 1013SOL    HW2 6390  10.899   4.654  19.081
 1014SOL     OW 6391  -0.242   5.855  10.747
 1014SOL    HW1 6392  -0.228   5.772  10.800
 1014SOL    HW2 6393  -0.340   5.875  10.742
 1015SOL     OW 6394  11.143   3.581   1.051
 1015SOL    HW1 6395  11.118   3.511   0.983
 1015SOL    HW2 6396  11.234   3.616   1.030
 1016SOL     OW 6397   5.123  13.150 -10.470
 1016SOL    HW1 6398   5.102  13.085 -10.542
 1016SOL    HW2 6399   5.084  13.239 -10.493
 1017SOL     OW 6400  16.424  -4.770   8.652
 1017SOL    HW1 6401  16.517  -4.771   8.615
 1017SOL    HW2 6402  16.409  -4.852   8.708
 1018SOL     OW 6403   5.256   2.817  13.423
 1018SOL    HW1 6404   5.323   2.755  13.463
 1018SOL    HW2 6405   5.222   2.880  13.493
 1019SOL     OW 6406  -3.473   3.845   1.522
 1019SOL    HW1 6407  -3.457   3.887   1.433
 1019SOL    HW2 6408  -3.407   3.773   1.538
 1020SOL     OW 6409   8.867   8.050   5.804
 1020SOL    HW1 6410   8.943   8.043   5.739
 1020SOL    HW2 6411   8.896  16.073   5.893
 1021SOL     OW 6412   7.786   6.736   1.890
 1021SOL    HW1 6413   7.744   6.801  -6.232
 1021SOL    HW2 6414   7.867   6.696  -6.210
 1022SOL     OW 6415  -4.119   1.383   5.045
 1022SOL    HW1 6416  -4.161   1.461   4.997
 1022SOL    HW2 6417  -4.187   1.341   5.105
 1023SOL     OW 6418  11.665  11.101  -0.104
 1023SOL    HW1 6419  11.756  11.061  -0.120
 1023SOL    HW2 6420  11.614  11.101  -0.190
 1024SOL     OW 6421   4.846   6.673   9.754
 1024SOL    HW1 6422   4.817   6.670   9.849
 1024SOL    HW2 6423   4.773   6.712   9.698
 1025SOL     OW 6424   7.123  21.514  13.399
 1025SOL    HW1 6425   7.216  21.533  13.430
 1025SOL    HW2 6426   7.116  21.534  13.301
 1026SOL     OW 6427   8.726  19.390   0.225
 1026SOL    HW1 6428   8.797  19.352   8.222
 1026SOL    HW2 6429   8.636  19.369   0.188
 1027SOL     OW 6430   6.118  -0.752   6.217
 1027SOL    HW1 6431   6.047  -0.808   6.174
 1027SOL    HW2 6432   6.132  -0.784   6.311
 1028SOL     OW 6433  -0.694   7.298   7.045
 1028SOL    HW1 6434  -0.748   7.377   7.018
 1028SOL    HW2 6435  -0.753   7.218   7.057
 1029SOL     OW 6436  10.183   1.680   0.144
 1029SOL    HW1 6437  10.084   9.750   0.139
 1029SOL    HW2 6438  10.226   1.767   0.170
 1030SOL     OW 6439   1.520   8.701  -0.954
 1030SOL    HW1 6440   1.423   8.703  -0.980
 1030SOL    HW2 6441   9.585   8.714  -0.855
 1031SOL     OW 6442  16.672  17.655   3.748
 1031SOL    HW1 6443   8.576   9.506   3.743
 1031SOL    HW2 6444  16.600  17.723   3.732
 1032SOL     OW 6445  -0.624   0.321  -9.363
 1032SOL    HW1 6446  -0.668   0.376  -9.434
 1032SOL    HW2 6447  -0.549   0.371  -9.322
 1033SOL     OW 6448  -0.518   4.737   4.916
 1033SOL    HW1 6449  -0.422   4.723   4.896
 1033SOL    HW2 6450  -0.569   4.751   4.831
 1034SOL     OW 6451   5.351   3.966  -2.833
 1034SOL    HW1 6452   5.275   3.901  -2.831
 1034SOL    HW2 6453   5.316   4.059  -2.827
 1035SOL     OW 6454  -7.919   4.710  -7.618
 1035SOL    HW1 6455  -7.916   4.776  -7.543
 1035SOL    HW2 6456  -7.861   4.632  -7.595
 1036SOL     OW 6457  -1.465   8.253  -4.589
 1036SOL    HW1 6458  -1.529   8.309  -4.642
 1036SOL    HW2 6459  -1.410   8.313  -4.530
 1037SOL     OW 6460  -2.857   8.134   7.528
 1037SOL    HW1 6461  -2.938   8.157   7.580
 1037SOL    HW2 6462  -2.779   8.131   7.590
 1038SOL     OW 6463  -5.367   0.408   4.863
 1038SOL    HW1 6464  -5.367   0.322   4.813
 1038SOL    HW2 6465  -5.273   0.440   4.876
 1039SOL     OW 6466  -3.226   8.462   4.251
 1039SOL    HW1 6467  -3.282   8.523   4.195
 1039SOL    HW2 6468  -3.285   8.391   4.290
 1040SOL     OW 6469  12.467  -6.425 -11.421
 1040SOL    HW1 6470  12.486  -6.327 -11.427
 1040SOL    HW2 6471  12.368  -6.440 -11.419
 1041SOL     OW 6472  -2.984   3.208  -7.057
 1041SOL    HW1 6473  -3.010   3.280  -7.122
 1041SOL    HW2 6474  -2.912   3.241  -6.996
 1042SOL     OW 6475   2.712  -8.104   1.260
 1042SOL    HW1 6476   2.662  -8.190   1.271
 1042SOL    HW2 6477   2.759  -8.103  -6.886
 1043SOL     OW 6478  12.401  10.911  -1.300
 1043SOL    HW1 6479  12.486  10.955   6.728
 1043SOL    HW2 6480  12.417  10.812  -1.290
 1044SOL     OW 6481   0.658 -13.673  -2.734
 1044SOL    HW1 6482   0.668 -13.754  -2.676
 1044SOL    HW2 6483   0.589 -13.613  -2.695
 1045SOL     OW 6484   0.878  13.142   8.395
 1045SOL    HW1 6485   0.789  13.169   8.360
 1045SOL    HW2 6486   0.950   5.138   8.349
 1046SOL     OW 6487   2.920  -1.878  -7.476
 1046SOL    HW1 6488   2.848  -1.819  -7.511
 1046SOL    HW2 6489   2.878  -1.954  -7.425
 1047SOL     OW 6490  11.780  -2.445   0.535
 1047SOL    HW1 6491  11.689  -2.416   0.564
 1047SOL    HW2 6492  11.811  -2.521   0.592
 1048SOL     OW 6493   3.375  -1.102 -13.928
 1048SOL    HW1 6494   3.451  -1.167 -13.925
 1048SOL    HW2 6495   3.330  -1.099 -13.838
 1049SOL     OW 6496   9.867  -2.945   6.130
 1049SOL    HW1 6497   9.787  -2.996   6.102
 1049SOL    HW2 6498   9.946  -2.974   6.077
 1050SOL     OW 6499  -8.697  -3.919   6.521
 1050SOL    HW1 6500  -8.757  -3.859   6.469
 1050SOL    HW2 6501  -0.694  -3.990   6.565
 1051SOL     OW 6502  14.565   0.510 -12.376
 1051SOL    HW1 6503  14.516   0.462 -12.448
 1051SOL    HW2 6504  22.580   0.600 -12.361
 1052SOL     OW 6505  -0.012  15.981   9.011
 1052SOL    HW1 6506  -0.050  16.071   8.992
 1052SOL    HW2 6507   0.087  15.987   9.019
 1053SOL     OW 6508   9.729  -4.768  -0.727
 1053SOL    HW1 6509   9.660  -4.721  -0.672
 1053SOL    HW2 6510   9.785  -4.701  -0.774
 1054SOL     OW 6511  -6.930  -2.281   1.863
 1054SOL    HW1 6512  -6.906  -2.196   1.910
 1054SOL    HW2 6513  -7.021  -2.311   1.893
 1055SOL     OW 6514   5.054  -4.318  12.981
 1055SOL    HW1 6515   5.007  -4.406  12.991
 1055SOL    HW2 6516   4.986   3.814  12.976
 1056SOL     OW 6517   1.420   7.045   2.421
 1056SOL    HW1 6518   1.383   6.967   2.371
 1056SOL    HW2 6519   1.351   7.078   2.486
 1057SOL     OW 6520   1.622 -10.486   2.255
 1057SOL    HW1 6521   1.619 -10.543   2.173
 1057SOL    HW2 6522   1.678 -10.404   2.237
 1058SOL     OW 6523  -5.099   0.031   2.895
 1058SOL    HW1 6524  -5.117  -0.059   2.854
 1058SOL    HW2 6525  -5.168   0.052   2.964
 1059SOL     OW 6526   0.230   7.933  -7.670
 1059SOL    HW1 6527   0.239   8.019  -7.720
 1059SOL    HW2 6528   0.188   7.950  -7.581
 1060SOL     OW 6529 -17.621   9.003   4.761
 1060SOL    HW1 6530 -17.706   9.009   4.709
 1060SOL    HW2 6531 -17.627   8.930   4.828
 1061SOL     OW 6532  -0.964  12.680  -4.844
 1061SOL    HW1 6533  -1.018   4.557  -4.894
 1061SOL    HW2 6534  -1.023  12.744  -4.796
 1062SOL     OW 6535  13.716   8.935   7.472
 1062SOL    HW1 6536  13.619   8.950   7.490
 1062SOL    HW2 6537   5.676   8.936   7.374
 1063SOL     OW 6538  12.540  13.501   5.449
 1063SOL    HW1 6539   4.573  13.463  -2.591
 1063SOL    HW2 6540  12.479  13.429   5.415
 1064SOL     OW 6541  -3.740  15.876   3.880
 1064SOL    HW1 6542  -3.818  15.825  -4.140
 1064SOL    HW2 6543  -3.763  15.973  -4.181
 1065SOL     OW 6544   2.113  -3.203   2.475
 1065SOL    HW1 6545   2.084  -3.255   2.394
 1065SOL    HW2 6546   2.140  -3.267   2.547
 1066SOL     OW 6547   5.632  -0.643   0.175
 1066SOL    HW1 6548   5.607  -0.661   0.270
 1066SOL    HW2 6549   5.674  -0.552   0.168
 1067SOL     OW 6550   4.101  13.683   2.166
 1067SOL    HW1 6551   4.107   5.649   2.263
 1067SOL    HW2 6552   4.006   5.637   2.135
 1068SOL     OW 6553   7.310  -1.651   7.416
 1068SOL    HW1 6554   7.404  -1.619   7.426
 1068SOL    HW2 6555   7.279  -1.633   7.322
 1069SOL     OW 6556  -1.150   9.257  -1.049
 1069SOL    HW1 6557  -1.188   9.311  -0.973
 1069SOL    HW2 6558  -1.102   9.177  -1.012
 1070SOL     OW 6559   3.664   3.155   2.295
 1070SOL    HW1 6560  11.714   3.116   2.386
 1070SOL    HW2 6561  11.670   3.099   2.230
 1071SOL     OW 6562   2.617  -6.621   2.324
 1071SOL    HW1 6563   2.618  -6.686   2.400
 1071SOL    HW2 6564   2.646  -6.667   2.240
 1072SOL     OW 6565   1.737   6.194  -6.129
 1072SOL    HW1 6566   1.701   6.102  -6.149
 1072SOL    HW2 6567   1.804   6.188  -6.055
 1073SOL     OW 6568  -1.648   3.725  -5.508
 1073SOL    HW1 6569  -1.723   3.681  -5.458
 1073SOL    HW2 6570  -1.611   3.800  -5.453
 1074SOL     OW 6571   5.628   5.030  -2.338
 1074SOL    HW1 6572   5.563   5.084   5.666
 1074SOL    HW2 6573   5.628   4.936   5.686
 1075SOL     OW 6574   3.527  -0.021   6.572
 1075SOL    HW1 6575   3.582  -8.158   6.549
 1075SOL    HW2 6576   3.434  -0.049   6.592
 1076SOL     OW 6577 -10.880   1.711  -1.840
 1076SOL    HW1 6578 -10.836   1.637  -1.789
 1076SOL    HW2 6579  -2.921   1.704  -1.830
 1077SOL     OW 6580   9.593  10.181  -1.506
 1077SOL    HW1 6581   9.621  10.276  -9.577
 1077SOL    HW2 6582   9.638  10.144  -1.425
 1078SOL     OW 6583   8.094   3.421  -5.621
 1078SOL    HW1 6584   8.138   3.397  -5.534
 1078SOL    HW2 6585   8.089   3.339  -5.678
 1079SOL     OW 6586   2.913  -1.970   0.263
 1079SOL    HW1 6587   2.912  -1.945   0.167
 1079SOL    HW2 6588   2.824  -1.949   0.304
 1080SOL     OW 6589  14.273  -5.591  -0.014
 1080SOL    HW1 6590  14.283  -5.494  -0.036
 1080SOL    HW2 6591  14.362  -5.635  -0.013
 1081SOL     OW 6592   5.714  13.485 -11.398
 1081SOL    HW1 6593   5.701  13.539 -11.481
 1081SOL    HW2 6594   5.678  13.536 -11.320
 1082SOL     OW 6595   7.625   6.086  -1.650
 1082SOL    HW1 6596   7.608   6.165  -1.591
 1082SOL    HW2 6597   7.720   6.057  -1.639
 1083SOL     OW 6598  -6.857   5.393  11.261
 1083SOL    HW1 6599  -6.790   5.330  11.221
 1083SOL    HW2 6600  -6.864   5.475  11.205
 1084SOL     OW 6601   6.508   0.578   7.893
 1084SOL    HW1 6602  14.651   0.601   7.939
 1084SOL    HW2 6603  14.529   8.551   7.930
 1085SOL     OW 6604  12.730   3.296   4.138
 1085SOL    HW1 6605  12.797   3.231   4.100
 1085SOL    HW2 6606  12.705   3.268   4.230
 1086SOL     OW 6607   9.491  -1.577  -9.051
 1086SOL    HW1 6608   9.525  -1.551  -8.960
 1086SOL    HW2 6609   1.494  -1.539  -9.121
 1087SOL     OW 6610   4.914  -8.136  -7.806
 1087SOL    HW1 6611   4.903  -8.183  -7.719
 1087SOL    HW2 6612   4.921  -8.204  -7.880
 1088SOL     OW 6613   8.858  -0.716   5.399
 1088SOL    HW1 6614   8.860  -0.738   5.302
 1088SOL    HW2 6615   8.823   7.435   5.413
 1089SOL     OW 6616   2.287  -5.342  -4.021
 1089SOL    HW1 6617   2.194  -5.353  -4.056
 1089SOL    HW2 6618   2.294  -5.386  -3.932
 1090SOL     OW 6619   5.462  -4.190   3.743
 1090SOL    HW1 6620   5.455  -4.252   3.821
 1090SOL    HW2 6621   5.438  -4.240   3.659
 1091SOL     OW 6622   4.128   1.012   8.242
 1091SOL    HW1 6623   4.120   0.978   8.148
 1091SOL    HW2 6624   4.052   0.978   8.296
 1092SOL     OW 6625  -6.351  -4.029  -4.394
 1092SOL    HW1 6626  -6.430  -4.073  -4.350
 1092SOL    HW2 6627  -6.383 -12.027  -4.468
 1093SOL     OW 6628  15.857   3.936   5.027
 1093SOL    HW1 6629   7.842   4.013   4.979
 1093SOL    HW2 6630   7.825   3.851   4.980
 1094SOL     OW 6631   7.218  -1.861  -9.779
 1094SOL    HW1 6632   7.254  -1.851  -9.686
 1094SOL    HW2 6633   7.142  -1.926  -9.778
 1095SOL     OW 6634  11.657  10.888   1.300
 1095SOL    HW1 6635  11.749  10.922   1.317
 1095SOL    HW2 6636  11.659  10.819   1.229
 1096SOL     OW 6637   4.421  -4.461  19.043
 1096SOL    HW1 6638  12.437  -4.537  10.935
 1096SOL    HW2 6639   4.373  -4.376  19.021
 1097SOL     OW 6640   9.821  13.826  -2.479
 1097SOL    HW1 6641   9.875   5.831  -2.423
 1097SOL    HW2 6642   9.727  13.823  -2.444
 1098SOL     OW 6643   1.632   7.952   1.937
 1098SOL    HW1 6644   1.681   7.919   2.018
 1098SOL    HW2 6645   1.670   8.041   1.910
 1099SOL     OW 6646   0.739  -4.226   0.544
 1099SOL    HW1 6647   0.714  -4.320   0.565
 1099SOL    HW2 6648   0.810  -4.194   0.607
 1100SOL     OW 6649  15.942  12.226   4.505
 1100SOL    HW1 6650  -0.112  12.210   4.583
 1100SOL    HW2 6651  15.995  12.223   4.421
 1101SOL     OW 6652  12.466   4.239   7.525
 1101SOL    HW1 6653  12.548   4.241   7.582
 1101SOL    HW2 6654  12.402   4.171   7.559
 1102SOL     OW 6655  -2.246  12.811 -11.220
 1102SOL    HW1 6656  -2.281  12.884 -11.278
 1102SOL    HW2 6657  -2.175  12.760  -3.213
 1103SOL     OW 6658  -2.345  -4.357   3.320
 1103SOL    HW1 6659  -2.431  -4.359  11.328
 1103SOL    HW2 6660  -2.343  -4.433   3.386
 1104SOL     OW 6661   2.973   8.439 -10.164
 1104SOL    HW1 6662   3.010   8.346 -10.176
 1104SOL    HW2 6663   2.900   8.454 -10.230
 1105SOL     OW 6664   1.853   7.103 -13.927
 1105SOL    HW1 6665   1.895   7.192 -13.911
 1105SOL    HW2 6666   1.782   7.111 -13.997
 1106SOL     OW 6667  14.390  -9.021  11.365
 1106SOL    HW1 6668  14.408  -9.056  11.273
 1106SOL    HW2 6669  14.335  -8.938  11.358
 1107SOL     OW 6670  15.315   5.554   8.188
 1107SOL    HW1 6671  15.239   5.492   8.207
 1107SOL    HW2 6672  15.355   5.532   8.099
 1108SOL     OW 6673  14.070   8.299  -8.006
 1108SOL    HW1 6674  14.051   8.239  -7.929
 1108SOL    HW2 6675  14.129   8.374  -7.976
 1109SOL     OW 6676  11.079   8.459  10.439
 1109SOL    HW1 6677  11.053   8.555  10.445
 1109SOL    HW2 6678  11.152   8.449  10.371
 1110SOL     OW 6679   7.298  -3.642  -0.577
 1110SOL    HW1 6680   7.199  -3.630  -0.573
 1110SOL    HW2 6681   7.337  -3.623  -0.487
 1111SOL     OW 6682  10.685  23.574   4.490
 1111SOL    HW1 6683  10.598  23.609   4.455
 1111SOL    HW2 6684  10.731  23.522   4.419
 1112SOL     OW 6685   6.434   5.745   1.815
 1112SOL    HW1 6686  14.486   5.745   9.972
 1112SOL    HW2 6687   6.342   5.753   1.777
 1113SOL     OW 6688  -7.992   5.131   8.479
 1113SOL    HW1 6689  -7.903   5.169   8.454
 1113SOL    HW2 6690  -8.041   5.196   8.538
 1114SOL     OW 6691   5.568  -4.839   5.226
 1114SOL    HW1 6692   5.492  -4.814   5.286
 1114SOL    HW2 6693   5.574  -4.773   5.150
 1115SOL     OW 6694   6.146 -12.427  -0.741
 1115SOL    HW1 6695   6.187 -12.347  -0.697
 1115SOL    HW2 6696   6.159 -12.507  -0.682
 1116SOL     OW 6697   9.445  -4.135  -3.129
 1116SOL    HW1 6698   9.456  -4.179   4.839
 1116SOL    HW2 6699   1.291  -4.118 -11.169
 1117SOL     OW 6700  -7.962  -5.994   3.419
 1117SOL    HW1 6701  -7.962   2.127   3.497
 1117SOL    HW2 6702  -8.054   2.025   3.408
 1118SOL     OW 6703  -2.279   8.272  -2.499
 1118SOL    HW1 6704   5.695   8.231  -2.463
 1118SOL    HW2 6705  -2.202   8.207  -2.488
 1119SOL     OW 6706   5.460  12.765  -8.784
 1119SOL    HW1 6707   5.478  12.727  -8.874
 1119SOL    HW2 6708   5.524  12.725  -8.718
 1120SOL     OW 6709   2.750   2.860  -1.298
 1120SOL    HW1 6710   2.796   2.854   6.671
 1120SOL    HW2 6711   2.704   2.949  -1.291
 1121SOL     OW 6712   2.927   5.155  -3.165
 1121SOL    HW1 6713   2.986   5.149  -3.085
 1121SOL    HW2 6714   2.972  13.169  -3.243
 1122SOL     OW 6715  -2.931  10.436  -0.506
 1122SOL    HW1 6716  -2.943  10.417  -0.408
 1122SOL    HW2 6717  -2.862  10.373  -0.543
 1123SOL     OW 6718  -7.815   2.379   2.481
 1123SOL    HW1 6719   0.339   2.381  -5.550
 1123SOL    HW2 6720   0.187   2.409   2.558
 1124SOL     OW 6721   1.440  -8.348   2.675
 1124SOL    HW1 6722   1.469  -8.372   2.582
 1124SOL    HW2 6723   1.451  -8.249   2.689
 1125SOL     OW 6724   5.854  -0.167   4.176
 1125SOL    HW1 6725   5.824  -0.253   4.217
 1125SOL    HW2 6726   5.890  -0.185   4.084
 1126SOL     OW 6727  14.873   8.631  -0.298
 1126SOL    HW1 6728  14.971   8.614  -0.290
 1126SOL    HW2 6729  14.854   0.669  -0.278
 1127SOL     OW 6730  11.165  22.249  -5.093
 1127SOL    HW1 6731  11.129  22.342  -5.098
 1127SOL    HW2 6732  11.135  22.205  -5.009
 1128SOL     OW 6733   2.330  10.262  -2.546
 1128SOL    HW1 6734   2.277  10.243  -2.629
 1128SOL    HW2 6735   2.382  10.346  -2.559
 1129SOL     OW 6736   5.203   6.885   5.659
 1129SOL    HW1 6737   5.230   6.791   5.678
 1129SOL    HW2 6738   5.167   6.891   5.565
 1130SOL     OW 6739 -14.725  -0.198  -2.353
 1130SOL    HW1 6740 -14.684   7.828  13.676
 1130SOL    HW2 6741 -14.805  -0.142  -2.373
 1131SOL     OW 6742   5.670  13.765   1.608
 1131SOL    HW1 6743  -2.436  13.705   1.671
 1131SOL    HW2 6744  13.662  13.827   1.564
 1132SOL     OW 6745   4.649   6.561   5.945
 1132SOL    HW1 6746   4.717   6.561   6.019
 1132SOL    HW2 6747   4.685   6.508   5.868
 1133SOL     OW 6748   5.830  -2.184  -1.924
 1133SOL    HW1 6749   5.839  -2.130  -2.008
 1133SOL    HW2 6750   5.915  -2.234  -1.908
 1134SOL     OW 6751   4.914  -8.522   0.245
 1134SOL    HW1 6752   4.972  -8.576   0.306
 1134SOL    HW2 6753   4.972  -8.459   0.192
 1135SOL     OW 6754   8.100   9.918   1.706
 1135SOL    HW1 6755   8.005   9.889   1.716
 1135SOL    HW2 6756   0.050  10.015  -6.330
 1136SOL     OW 6757   7.336  15.666   5.096
 1136SOL    HW1 6758  15.351  15.578   5.072
 1136SOL    HW2 6759   7.425  15.673   5.051
 1137SOL     OW 6760  12.659  13.382  11.461
 1137SOL    HW1 6761  12.576  13.422  11.502
 1137SOL    HW2 6762   4.641  13.446  11.395
 1138SOL     OW 6763   2.785  -5.559  -2.877
 1138SOL    HW1 6764   2.774  -5.573  -2.778
 1138SOL    HW2 6765   2.883  -5.562  -2.900
 1139SOL     OW 6766  11.860   3.672   5.389
 1139SOL    HW1 6767  11.823   3.757   5.353
 1139SOL    HW2 6768  11.786   3.604   5.396
 1140SOL     OW 6769   2.741  14.034   1.287
 1140SOL    HW1 6770  10.768  14.118   1.243
 1140SOL    HW2 6771   2.798  22.038   1.224
 1141SOL     OW 6772  -5.257  -0.564   9.022
 1141SOL    HW1 6773  -5.352  -0.588   9.013
 1141SOL    HW2 6774  -5.240  -0.530   9.115
 1142SOL     OW 6775  13.597  19.721   1.973
 1142SOL    HW1 6776  13.677  19.777   1.994
 1142SOL    HW2 6777  13.514  19.773   1.992
 1143SOL     OW 6778  -0.438  10.497   3.773
 1143SOL    HW1 6779  -0.466  10.553   3.695
 1143SOL    HW2 6780  -0.446  10.400   3.748
 1144SOL     OW 6781   6.770   1.067  -1.322
 1144SOL    HW1 6782   6.819   1.105   6.814
 1144SOL    HW2 6783   6.761   1.137   6.665
 1145SOL     OW 6784   2.234  -8.989  -4.468
 1145SOL    HW1 6785   2.165  -8.962   3.522
 1145SOL    HW2 6786   2.249  -8.913  -4.405
 1146SOL     OW 6787   5.195   6.174   9.721
 1146SOL    HW1 6788   5.214   6.230   9.641
 1146SOL    HW2 6789   5.270   6.183   9.787
 1147SOL     OW 6790  -7.178  13.031  13.775
 1147SOL    HW1 6791  -7.231  13.080  13.707
 1147SOL    HW2 6792  -7.232  13.020  13.859
 1148SOL     OW 6793  19.730  20.946  10.050
 1148SOL    HW1 6794  19.764  20.911  10.138
 1148SOL    HW2 6795  19.696  20.869   9.995
 1149SOL     OW 6796   3.379   2.023   8.327
 1149SOL    HW1 6797   3.463   2.076   8.336
 1149SOL    HW2 6798   3.398  -6.132   8.339
 1150SOL     OW 6799  -0.058   9.818 -11.363
 1150SOL    HW1 6800  -0.124   9.763 -11.311
 1150SOL    HW2 6801   0.035   9.784 -11.344
 1151SOL     OW 6802  -1.319   7.708  16.954
 1151SOL    HW1 6803  -1.244   7.653  16.917
 1151SOL    HW2 6804  -1.326   7.695  17.053
 1152SOL     OW 6805   5.211  10.196  -3.144
 1152SOL    HW1 6806   5.200  10.097  -3.139
 1152SOL    HW2 6807   5.304  10.218   4.883
 1153SOL     OW 6808  19.480  11.743  -1.616
 1153SOL    HW1 6809  11.445  11.735  -1.519
 1153SOL    HW2 6810  19.472  11.651  -1.656
 1154SOL     OW 6811  -6.691   6.639   3.356
 1154SOL    HW1 6812  -6.757  -1.412   3.431
 1154SOL    HW2 6813  -6.626  -1.343   3.361
 1155SOL     OW 6814  -1.992  10.423   5.440
 1155SOL    HW1 6815  -2.063  10.393   5.376
 1155SOL    HW2 6816  -2.019  10.510   5.482
 1156SOL     OW 6817   6.666  12.484   2.979
 1156SOL    HW1 6818   6.592  12.551   2.976
 1156SOL    HW2 6819   6.629  12.396   3.009
 1157SOL     OW 6820  10.344  12.700   6.044
 1157SOL    HW1 6821   2.196  12.696  14.059
 1157SOL    HW2 6822  10.379  12.794   6.040
 1158SOL     OW 6823   6.943   3.590  -1.441
 1158SOL    HW1 6824   6.926   3.634  -1.352
 1158SOL    HW2 6825   6.862   3.540   6.589
 1159SOL     OW 6826   4.858  12.839   0.657
 1159SOL    HW1 6827   4.940  12.787   0.632
 1159SOL    HW2 6828   4.883  12.911   0.723
 1160SOL     OW 6829   4.036  -4.164   2.271
 1160SOL    HW1 6830   3.973  -4.154   2.347
 1160SOL    HW2 6831   4.006  -4.106   2.195
 1161SOL     OW 6832  -6.613   3.553  17.777
 1161SOL    HW1 6833  -6.563   3.610  17.842
 1161SOL    HW2 6834  -6.583   3.458  17.786
 1162SOL     OW 6835   7.738  -4.995  -3.169
 1162SOL    HW1 6836   7.675   2.990  -3.195
 1162SOL    HW2 6837   7.806  -5.030  -3.105
 1163SOL     OW 6838   2.223   2.298   9.565
 1163SOL    HW1 6839   2.181   2.362   9.630
 1163SOL    HW2 6840   2.168   2.214   1.505
 1164SOL     OW 6841   6.850   3.679   6.851
 1164SOL    HW1 6842   6.794   3.634   6.921
 1164SOL    HW2 6843   6.832   3.778   6.854
 1165SOL     OW 6844   0.582   5.875   2.326
 1165SOL    HW1 6845   0.582   5.959   2.380
 1165SOL    HW2 6846   0.635   5.805   2.373
 1166SOL     OW 6847  -1.482   4.789   7.595
 1166SOL    HW1 6848  -1.400   4.832   7.555
 1166SOL    HW2 6849  -1.510   4.840   7.676
 1167SOL     OW 6850  -4.027   2.441  22.480
 1167SOL    HW1 6851   3.991   2.532  22.477
 1167SOL    HW2 6852  -3.928  10.504  14.434
 1168SOL     OW 6853   6.555  25.219   4.244
 1168SOL    HW1 6854   6.624  17.095  12.276
 1168SOL    HW2 6855   6.466  25.192   4.207
 1169SOL     OW 6856  -1.266   4.251  -2.145
 1169SOL    HW1 6857  -1.306   4.165  -2.113
 1169SOL    HW2 6858  -1.194   4.231  -2.212
 1170SOL     OW 6859 -16.152  12.693   5.932
 1170SOL    HW1 6860 -16.110  12.617   5.882
 1170SOL    HW2 6861 -16.192  12.659   6.017
 1171SOL     OW 6862  10.667  -6.890   2.797
 1171SOL    HW1 6863  18.728  -6.990   2.806
 1171SOL    HW2 6864  10.598  -6.853   2.859
 1172SOL     OW 6865  12.268   3.451   2.275
 1172SOL    HW1 6866  12.230   3.384   2.339
 1172SOL    HW2 6867  12.237  -4.515   2.300
 1173SOL     OW 6868  10.560  13.597  -1.892
 1173SOL    HW1 6869  10.627  13.641  -1.952
 1173SOL    HW2 6870  10.484  13.563  -1.946
 1174SOL     OW 6871   3.173   7.752   6.483
 1174SOL    HW1 6872   3.078   7.778   6.468
 1174SOL    HW2 6873   3.197   7.677   6.421
 1175SOL     OW 6874   2.852   5.803   4.481
 1175SOL    HW1 6875   2.933   5.768   4.529
 1175SOL    HW2 6876   2.861   5.786   4.383
 1176SOL     OW 6877  -4.141   6.128  -1.175
 1176SOL    HW1 6878  -4.140   6.199  -1.104
 1176SOL    HW2 6879  -4.072   6.149  -1.245
 1177SOL     OW 6880  10.771   7.115   1.583
 1177SOL    HW1 6881  10.719   7.186   1.536
 1177SOL    HW2 6882  10.865   7.115   1.550
 1178SOL     OW 6883   4.571  -7.057   3.867
 1178SOL    HW1 6884   4.607  -7.061   3.774
 1178SOL    HW2 6885   4.510  -6.979   3.876
 1179SOL     OW 6886  -1.964  -2.517   6.324
 1179SOL    HW1 6887  -1.904  -2.553   6.395
 1179SOL    HW2 6888  -2.056  -2.505   6.360
 1180SOL     OW 6889 -12.634  10.895  -3.462
 1180SOL    HW1 6890 -12.620  10.842   4.513
 1180SOL    HW2 6891 -12.591  10.848  -3.384
 1181SOL     OW 6892  -6.691   5.876  -9.325
 1181SOL    HW1 6893  -6.754   5.801  -9.303
 1181SOL    HW2 6894  -6.742   5.961  -9.332
 1182SOL     OW 6895  -8.572  -4.497  -2.584
 1182SOL    HW1 6896  -8.655  -4.441  -2.586
 1182SOL    HW2 6897  -8.549   3.531  -2.676
 1183SOL     OW 6898   8.193 -10.398   9.466
 1183SOL    HW1 6899   8.230 -10.491   9.460
 1183SOL    HW2 6900   8.138 -10.390   9.549
 1184SOL     OW 6901  -3.558  12.022   1.233
 1184SOL    HW1 6902 -11.601  12.112   1.275
 1184SOL    HW2 6903  -3.657  12.008   1.218
 1185SOL     OW 6904   7.751   1.279  -7.205
 1185SOL    HW1 6905   7.679   1.290  -7.137
 1185SOL    HW2 6906   7.790   1.187  -7.197
 1186SOL     OW 6907  14.395  -1.729   8.528
 1186SOL    HW1 6908  14.456  14.335   8.588
 1186SOL    HW2 6909  14.350   6.402   8.580
 1187SOL     OW 6910   6.625  -0.386   8.062
 1187SOL    HW1 6911   6.670  -0.447   7.997
 1187SOL    HW2 6912   6.546  -0.433   8.102
 1188SOL     OW 6913   3.301  12.257 -13.878
 1188SOL    HW1 6914   3.377  12.208 -13.920
 1188SOL    HW2 6915   3.326  12.353 -13.866
 1189SOL     OW 6916  11.340  10.176  -0.560
 1189SOL    HW1 6917  11.295  10.238  -0.623
 1189SOL    HW2 6918  11.432  10.210  -0.538
 1190SOL     OW 6919  -2.456   1.575  -2.694
 1190SOL    HW1 6920  -2.513   1.589  -2.775
 1190SOL    HW2 6921  -2.504   1.607  -2.613
 1191SOL     OW 6922   4.507   4.969   4.751
 1191SOL    HW1 6923  -3.576   5.063   4.772
 1191SOL    HW2 6924   4.606   4.960   4.753
 1192SOL     OW 6925  14.308   0.605   4.743
 1192SOL    HW1 6926  14.343   0.543   4.673
 1192SOL    HW2 6927  14.291   0.694   4.702
 1193SOL     OW 6928  -6.944  16.229   2.048
 1193SOL    HW1 6929  -6.890  16.280   2.115
 1193SOL    HW2 6930  -6.887  16.209   1.968
 1194SOL     OW 6931   5.642   4.544  -4.172
 1194SOL    HW1 6932  21.748   4.446  -4.194
 1194SOL    HW2 6933  13.792   4.563  -4.140
 1195SOL     OW 6934   0.071  -6.546   2.149
 1195SOL    HW1 6935   0.003  -6.492   2.098
 1195SOL    HW2 6936   0.023  -6.598   2.221
 1196SOL     OW 6937  11.103   9.208   0.509
 1196SOL    HW1 6938  11.044   9.186   0.431
 1196SOL    HW2 6939  11.115   9.307   0.514
 1197SOL     OW 6940  16.181   4.898  12.983
 1197SOL    HW1 6941  16.240   4.935  13.055
 1197SOL    HW2 6942  16.162   4.802  13.001
 1198SOL     OW 6943  13.609  -1.695   8.406
 1198SOL    HW1 6944  13.537  -1.656   8.464
 1198SOL    HW2 6945  13.570  -1.721   8.318
 1199SOL     OW 6946   2.880  -1.283   2.689
 1199SOL    HW1 6947   2.815  -1.350   2.723
 1199SOL    HW2 6948   2.844   6.867   2.703
 1200SOL     OW 6949  10.572  24.555   2.855
 1200SOL    HW1 6950  10.498  24.614   2.823
 1200SOL    HW2 6951  10.564   8.351   2.812
 1201SOL     OW 6952  -4.464  13.231  11.587
 1201SOL    HW1 6953  -4.411  13.151  11.616
 1201SOL    HW2 6954  -4.405  13.312  11.586
 1202SOL     OW 6955   5.291 -10.041   0.215
 1202SOL    HW1 6956   5.224 -10.003   0.278
 1202SOL    HW2 6957   5.345  -9.967   0.175
 1203SOL     OW 6958  -2.662   7.496   6.801
 1203SOL    HW1 6959  -2.582   7.476   6.746
 1203SOL    HW2 6960  -2.678  15.652   6.804
 1204SOL     OW 6961  -1.682  -9.257   8.855
 1204SOL    HW1 6962  -1.720  -9.212   8.774
 1204SOL    HW2 6963  -1.756  -9.277   8.919
 1205SOL     OW 6964   2.710  11.398  -4.890
 1205SOL    HW1 6965   2.797  11.415  -4.936
 1205SOL    HW2 6966   2.708  11.449 -12.861
 1206SOL     OW 6967  17.744  15.895   8.589
 1206SOL    HW1 6968  17.825  15.915   8.644
 1206SOL    HW2 6969  17.671  15.862   8.648
 1207SOL     OW 6970   5.313  13.008  -6.190
 1207SOL    HW1 6971  -2.815  13.077  -6.202
 1207SOL    HW2 6972   5.398  13.052  -6.162
 1208SOL     OW 6973   1.106   0.189   9.372
 1208SOL    HW1 6974   1.016  -7.913   1.306
 1208SOL    HW2 6975   1.104   0.250   9.451
 1209SOL     OW 6976   4.089  -2.826  -2.128
 1209SOL    HW1 6977   4.103  -2.903  -2.191
 1209SOL    HW2 6978   4.170  -2.815  -2.071
 1210SOL     OW 6979  -2.153   4.260   2.964
 1210SOL    HW1 6980  -2.179   4.353   2.990
 1210SOL    HW2 6981  -2.056   4.244   2.986
 1211SOL     OW 6982  -8.631   6.597   6.432
 1211SOL    HW1 6983  -8.581   6.513   6.455
 1211SOL    HW2 6984  -8.674   6.587   6.342
 1212SOL     OW 6985   9.858   0.655  -0.725
 1212SOL    HW1 6986   9.768  -7.445  -0.718
 1212SOL    HW2 6987   9.852   0.733  -0.789
 1213SOL     OW 6988  -8.645  -2.713   0.014
 1213SOL    HW1 6989  -8.597  -2.629   0.041
 1213SOL    HW2 6990  -8.658  -2.771   0.094
 1214SOL     OW 6991   0.359  -3.071   0.574
 1214SOL    HW1 6992   0.324  -3.023   0.494
 1214SOL    HW2 6993   0.372  -3.007   0.649
 1215SOL     OW 6994   4.915   5.974  -7.307
 1215SOL    HW1 6995   4.917   6.051  -7.244
 1215SOL    HW2 6996   4.931   5.889  -7.257
 1216SOL     OW 6997  -0.300  10.208   6.854
 1216SOL    HW1 6998  -0.207  10.238   6.830
 1216SOL    HW2 6999  -0.318  10.118   6.814
 1217SOL     OW 7000 -15.736 -10.942   7.467
 1217SOL    HW1 7001 -15.677 -10.994   7.528
 1217SOL    HW2 7002 -15.690 -10.856   7.442
 1218SOL     OW 7003   8.848   8.880  20.966
 1218SOL    HW1 7004   8.876   8.870  20.871
 1218SOL    HW2 7005   8.754   8.846  20.976
 1219SOL     OW 7006  -0.413   9.335  12.227
 1219SOL    HW1 7007  -0.497   9.307  12.273
 1219SOL    HW2 7008  -0.405   9.285  12.141
 1220SOL     OW 7009   9.126  -9.193  13.832
 1220SOL    HW1 7010   9.193  -9.237  13.773
 1220SOL    HW2 7011   9.060  -9.143  13.776
 1221SOL     OW 7012   4.245  11.841   2.795
 1221SOL    HW1 7013   4.274  11.779   2.722
 1221SOL    HW2 7014   4.150  11.867  10.838
 1222SOL     OW 7015   1.667  12.515   2.067
 1222SOL    HW1 7016   1.703  12.550   2.153
 1222SOL    HW2 7017   1.571  12.541   2.058
 1223SOL     OW 7018  -6.564  -0.778   3.179
 1223SOL    HW1 7019  -6.578  -0.687   3.217
 1223SOL    HW2 7020  -6.652  -0.825   3.171
 1224SOL     OW 7021   1.016   6.872   1.889
 1224SOL    HW1 7022   0.984   6.784   1.922
 1224SOL    HW2 7023   1.110   6.886   1.919
 1225SOL     OW 7024  -2.105  -5.115   4.663
 1225SOL    HW1 7025  -2.076  -5.049   4.594
 1225SOL    HW2 7026  -2.026  -5.161   4.702
 1226SOL     OW 7027  -4.525  -2.890  20.460
 1226SOL    HW1 7028  -4.454  -2.924  20.521
 1226SOL    HW2 7029  -4.584  -2.827  20.510
 1227SOL     OW 7030   1.423  -0.624  -3.416
 1227SOL    HW1 7031   1.513  -0.634  -3.458
 1227SOL    HW2 7032   1.352  -0.652  -3.481
 1228SOL     OW 7033  -0.275   5.057 -10.414
 1228SOL    HW1 7034  -0.299  -3.035 -10.505
 1228SOL    HW2 7035  -0.244  -3.077 -10.357
 1229SOL     OW 7036  -4.541   8.236  -0.116
 1229SOL    HW1 7037  -4.499   8.159  -0.067
 1229SOL    HW2 7038  -4.477   8.270  -0.184
 1230SOL     OW 7039  -3.914  -0.946   2.732
 1230SOL    HW1 7040  -3.940  -0.964   2.827
 1230SOL    HW2 7041  -3.859  -0.863   2.728
 1231SOL     OW 7042   4.324  -7.686   1.115
 1231SOL    HW1 7043  12.299  -7.670   1.170
 1231SOL    HW2 7044   4.393  -7.732   1.171
 1232SOL     OW 7045   0.543  17.385  10.461
 1232SOL    HW1 7046   0.493  17.317  10.406
 1232SOL    HW2 7047   0.622  17.417  10.408
 1233SOL     OW 7048   3.626  -5.954  -7.090
 1233SOL    HW1 7049   3.656  -6.049  -7.083
 1233SOL    HW2 7050   3.658  -5.915   0.881
 1234SOL     OW 7051   5.773   4.751   7.016
 1234SOL    HW1 7052   5.741  -3.222   6.974
 1234SOL    HW2 7053  13.752   4.696  -1.015
 1235SOL     OW 7054  11.888   7.797  -2.064
 1235SOL    HW1 7055  11.836   7.843  -2.136
 1235SOL    HW2 7056  11.978   7.772  -2.099
 1236SOL     OW 7057  -4.306   4.969   7.742
 1236SOL    HW1 7058  -4.220   5.017   7.755
 1236SOL    HW2 7059  -4.378   5.017   7.792
 1237SOL     OW 7060   5.731   5.153  -2.630
 1237SOL    HW1 7061   5.690   5.164  -2.721
 1237SOL    HW2 7062   5.763   5.059  -2.618
 1238SOL     OW 7063  -3.310   4.388   0.811
 1238SOL    HW1 7064  -3.308   4.383   8.768
 1238SOL    HW2 7065  -3.225   4.349   0.847
 1239SOL     OW 7066  22.722   6.199   5.982
 1239SOL    HW1 7067  22.684  14.344   5.952
 1239SOL    HW2 7068  22.810   6.184   5.937
 1240SOL     OW 7069  -7.953   1.510   5.051
 1240SOL    HW1 7070  -7.881   1.504   5.120
 1240SOL    HW2 7071  -7.926   1.574   4.979
 1241SOL     OW 7072   8.515   6.858   0.394
 1241SOL    HW1 7073   8.562   6.787   0.343
 1241SOL    HW2 7074   8.478   6.819   0.478
 1242SOL     OW 7075   3.111  11.101   1.378
 1242SOL    HW1 7076   3.179  11.043   1.333
 1242SOL    HW2 7077   3.027  11.049   1.392
 1243SOL     OW 7078  13.971  -5.180   6.219
 1243SOL    HW1 7079  14.065  -5.193  14.245
 1243SOL    HW2 7080  13.966  -5.102  14.338
 1244SOL     OW 7081   9.326  11.323  -4.203
 1244SOL    HW1 7082   9.276  11.253  -4.256
 1244SOL    HW2 7083   9.346  11.287  -4.112
 1245SOL     OW 7084   5.363   2.932  -0.234
 1245SOL    HW1 7085   5.437   2.946  -0.299
 1245SOL    HW2 7086   5.303   2.859  -0.266
 1246SOL     OW 7087   0.435  10.118  10.812
 1246SOL    HW1 7088   0.345  10.161  10.812
 1246SOL    HW2 7089   0.436  10.043  10.878
 1247SOL     OW 7090   4.818 -10.499  -2.479
 1247SOL    HW1 7091   4.723 -10.480  -2.505
 1247SOL    HW2 7092   4.820 -10.578  -2.417
 1248SOL     OW 7093  15.708   1.043  -9.562
 1248SOL    HW1 7094  15.719   1.040  -9.463
 1248SOL    HW2 7095   7.677   1.134  -9.596
 1249SOL     OW 7096   0.712   3.833   9.507
 1249SOL    HW1 7097   0.806   3.825   9.473
 1249SOL    HW2 7098   0.707   3.795   9.600
 1250SOL     OW 7099  -3.081   3.292  16.215
 1250SOL    HW1 7100   4.904   3.244  16.263
 1250SOL    HW2 7101  -3.006   3.229  16.197
 1251SOL     OW 7102  11.903  -5.055  -4.430
 1251SOL    HW1 7103  11.870  -5.038  -4.523
 1251SOL    HW2 7104  11.999  -5.030  -4.423
 1252SOL     OW 7105  -7.893  -3.888  -8.691
 1252SOL    HW1 7106  -7.863  -3.806  -8.642
 1252SOL    HW2 7107  -7.813  -3.937  -8.725
 1253SOL     OW 7108   3.109  -1.222   8.845
 1253SOL    HW1 7109   3.184  -1.156   8.849
 1253SOL    HW2 7110   3.142  -1.311   8.876
 1254SOL     OW 7111  -1.840  12.309  -3.658
 1254SOL    HW1 7112  -1.860  12.331  -3.563
 1254SOL    HW2 7113  -1.866  12.386  -3.716
 1255SOL     OW 7114  -7.701  -3.166   7.728
 1255SOL    HW1 7115  -7.713  -3.197   7.822
 1255SOL    HW2 7116  -7.630  -3.095   7.726
 1256SOL     OW 7117   2.297   0.202   8.899
 1256SOL    HW1 7118   2.318   0.272   8.968
 1256SOL    HW2 7119   2.356   0.123   8.914
 1257SOL     OW 7120   8.077  -0.394  -6.587
 1257SOL    HW1 7121   8.132  -0.330  -6.640
 1257SOL    HW2 7122   8.085  -0.486  -6.625
 1258SOL     OW 7123  -1.066  -6.256   8.445
 1258SOL    HW1 7124  -1.036  -6.190   8.513
 1258SOL    HW2 7125  -1.164  -6.243   8.429
 1259SOL     OW 7126  12.820   6.554   6.660
 1259SOL    HW1 7127  12.856   6.528   6.570
 1259SOL    HW2 7128  12.736   6.504   6.678
 1260SOL     OW 7129   8.290  -3.144   6.521
 1260SOL    HW1 7130   8.191  -3.133   6.526
 1260SOL    HW2 7131   8.335  -3.056   6.536
 1261SOL     OW 7132  -5.221  -5.696 -16.596
 1261SOL    HW1 7133  -5.256  -5.719  -8.448
 1261SOL    HW2 7134  -5.122  -5.681 -16.592
 1262SOL     OW 7135  -1.686  -6.052  -4.361
 1262SOL    HW1 7136  -1.596   1.961  -4.371
 1262SOL    HW2 7137  -1.677  -5.975  -4.298
 1263SOL     OW 7138   3.315   4.273   1.720
 1263SOL    HW1 7139   3.316   4.313  -6.246
 1263SOL    HW2 7140   3.408   4.275   1.682
 1264SOL     OW 7141  -1.789   6.974 -11.505
 1264SOL    HW1 7142  -1.812   7.071 -11.512
 1264SOL    HW2 7143  -1.791   6.946 -11.409
 1265SOL     OW 7144 -10.895  12.244  -6.139
 1265SOL    HW1 7145 -10.895  12.162  -6.197
 1265SOL    HW2 7146  -2.931  12.263  -6.109
 1266SOL     OW 7147   1.980   4.013   3.229
 1266SOL    HW1 7148   1.970   3.924   3.272
 1266SOL    HW2 7149   2.063   4.014   3.173
 1267SOL     OW 7150   8.194   5.870   2.863
 1267SOL    HW1 7151   8.157   5.782   2.834
 1267SOL    HW2 7152   8.280   5.887   2.816
 1268SOL     OW 7153  -6.025  10.386  10.151
 1268SOL    HW1 7154  -5.984  10.394  10.060
 1268SOL    HW2 7155  -6.102  10.448  10.158
 1269SOL     OW 7156   6.805  12.835  -2.056
 1269SOL    HW1 7157   6.830  12.872  -2.146
 1269SOL    HW2 7158   6.851  12.887  -1.985
 1270SOL     OW 7159  12.237  -6.213  -0.545
 1270SOL    HW1 7160  12.239  -6.155  -0.464
 1270SOL    HW2 7161  12.305  -6.182  -0.610
 1271SOL     OW 7162  17.335  -4.989   2.149
 1271SOL    HW1 7163  17.382  -5.055   2.207
 1271SOL    HW2 7164  17.236  -4.994   2.166
 1272SOL     OW 7165  12.825   4.473 -10.263
 1272SOL    HW1 7166  12.751   4.525 -10.222
 1272SOL    HW2 7167  12.803   4.454 -10.359
 1273SOL     OW 7168  -1.923  -0.641   5.201
 1273SOL    HW1 7169  -1.958  -0.616   5.111
 1273SOL    HW2 7170  -1.995  -0.631   5.270
 1274SOL     OW 7171  -8.786   4.053   3.644
 1274SOL    HW1 7172  -8.690  12.092   3.665
 1274SOL    HW2 7173  -8.822  12.035   3.588
 1275SOL     OW 7174  10.435  16.792   0.940
 1275SOL    HW1 7175   2.411  16.736   0.864
 1275SOL    HW2 7176   2.430  16.769   1.023
 1276SOL     OW 7177   7.182  12.957  -1.311
 1276SOL    HW1 7178   7.243  12.897  -1.364
 1276SOL    HW2 7179   7.123  21.065  -1.373
 1277SOL     OW 7180   1.665  -0.096   7.393
 1277SOL    HW1 7181   1.651  -0.177   7.336
 1277SOL    HW2 7182   1.755  -0.103   7.438
 1278SOL     OW 7183  20.324   7.081  -1.165
 1278SOL    HW1 7184  20.299   6.987  -1.138
 1278SOL    HW2 7185  20.406   7.078  -1.223
 1279SOL     OW 7186  -4.221  13.478  -2.889
 1279SOL    HW1 7187  -4.228   5.361  -2.969
 1279SOL    HW2 7188  -4.167  13.432  -2.819
 1280SOL     OW 7189  12.550  20.580  -4.064
 1280SOL    HW1 7190  12.649  20.589  -4.052
 1280SOL    HW2 7191  12.511  20.531  -3.985
 1281SOL     OW 7192  -6.683  12.107   3.100
 1281SOL    HW1 7193  -6.706   3.953   3.104
 1281SOL    HW2 7194  -6.672  12.134   3.004
 1282SOL     OW 7195  -2.888   4.744  14.942
 1282SOL    HW1 7196  -2.853   4.732  14.849
 1282SOL    HW2 7197  -2.930   4.658  14.972
 1283SOL     OW 7198  -0.053   9.259   6.105
 1283SOL    HW1 7199   0.014   9.319   6.061
 1283SOL    HW2 7200  -0.096   9.200   6.036
 1284SOL     OW 7201  -5.523  -4.406   2.549
 1284SOL    HW1 7202  -5.609  -4.402   2.600
 1284SOL    HW2 7203  -5.481  -4.315   2.549
 1285SOL     OW 7204  -3.235  -9.833   1.911
 1285SOL    HW1 7205   4.862  -9.741   1.910
 1285SOL    HW2 7206  -3.298  -9.842   1.989
 1286SOL     OW 7207   0.898   9.348   3.966
 1286SOL    HW1 7208   0.871   9.263   4.011
 1286SOL    HW2 7209   0.874   9.426   4.024
 1287SOL     OW 7210   8.124   0.575   1.743
 1287SOL    HW1 7211   8.075  -7.426   1.810
 1287SOL    HW2 7212   8.062   8.607   1.669
 1288SOL     OW 7213  -1.638   2.626  10.913
 1288SOL    HW1 7214  -1.703   2.672  10.852
 1288SOL    HW2 7215  -1.549   2.624  10.871
 1289SOL     OW 7216  -1.676   8.003  16.767
 1289SOL    HW1 7217  -1.752   7.984  16.704
 1289SOL    HW2 7218  -1.713   8.009  16.860
 1290SOL     OW 7219   5.157   0.789  -4.027
 1290SOL    HW1 7220   5.213   0.836   3.962
 1290SOL    HW2 7221   5.173   0.691  -4.033
 1291SOL     OW 7222   5.488 -10.671  17.468
 1291SOL    HW1 7223   5.503 -10.750  17.527
 1291SOL    HW2 7224   5.572  -2.561  17.462
 1292SOL     OW 7225  12.373   2.816  11.365
 1292SOL    HW1 7226  12.372   2.889  11.434
 1292SOL    HW2 7227  12.459   2.766  11.370
 1293SOL     OW 7228   5.241   1.949  -1.995
 1293SOL    HW1 7229   5.254   1.873  -1.932
 1293SOL    HW2 7230   5.191   2.023  -1.948
 1294SOL     OW 7231   9.707   2.227  -4.456
 1294SOL    HW1 7232   1.651   2.138  -4.409
 1294SOL    HW2 7233   9.792   2.238  -4.507
 1295SOL     OW 7234   2.832   7.624  14.719
 1295SOL    HW1 7235   2.782   7.621  14.806
 1295SOL    HW2 7236   2.805   7.546  14.663
 1296SOL     OW 7237  -5.391   6.091   8.405
 1296SOL    HW1 7238  -5.426   6.064   8.315
 1296SOL    HW2 7239  -5.391   6.012   0.409
 1297SOL     OW 7240  -4.576   8.838   5.036
 1297SOL    HW1 7241  -4.655   8.791   4.994
 1297SOL    HW2 7242  -4.516   8.874   4.965
 1298SOL     OW 7243  16.150  -7.900   4.174
 1298SOL    HW1 7244   8.085  -7.911  -3.785
 1298SOL    HW2 7245  16.219  -7.963   4.138
 1299SOL     OW 7246   4.705  -1.062  14.486
 1299SOL    HW1 7247   4.671  -1.153  14.511
 1299SOL    HW2 7248   4.628  -1.003  14.463
 1300SOL     OW 7249  -0.814   4.548   9.577
 1300SOL    HW1 7250   7.219  -3.421  17.595
 1300SOL    HW2 7251   7.269   4.560   9.672
 1301SOL     OW 7252  -3.727   7.356  24.235
 1301SOL    HW1 7253  -3.634  15.416  24.270
 1301SOL    HW2 7254  -3.754   7.447  24.204
 1302SOL     OW 7255   1.235  11.090   3.694
 1302SOL    HW1 7256   1.246  11.017   3.761
 1302SOL    HW2 7257   1.321  11.104   3.645
 1303SOL     OW 7258   2.907  -4.718  -1.170
 1303SOL    HW1 7259   2.917  -4.716  -1.270
 1303SOL    HW2 7260   2.866  -4.805  -1.143
 1304SOL     OW 7261   6.257  -4.553   0.638
 1304SOL    HW1 7262  -1.805  -4.521   0.733
 1304SOL    HW2 7263  14.361  -4.641   0.635
 1305SOL     OW 7264  -7.074   6.812  -4.234
 1305SOL    HW1 7265  -7.022   6.734  -4.200
 1305SOL    HW2 7266  -7.012   6.890  -4.247
 1306SOL     OW 7267   1.907   3.757  -1.689
 1306SOL    HW1 7268   1.948   3.671  -1.719
 1306SOL    HW2 7269   1.866   3.744  -1.599
 1307SOL     OW 7270  12.052   3.913  -0.687
 1307SOL    HW1 7271  11.971   3.971  -8.739
 1307SOL    HW2 7272  12.048   3.844  -0.615
 1308SOL     OW 7273   3.190   6.914   5.693
 1308SOL    HW1 7274   3.174   6.984   5.763
 1308SOL    HW2 7275   3.250   6.951   5.622
 1309SOL     OW 7276   3.402  -1.326  15.919
 1309SOL    HW1 7277   3.327  -1.390  15.907
 1309SOL    HW2 7278   3.431  -1.290  15.830
 1310SOL     OW 7279  13.953  -2.777  -8.494
 1310SOL    HW1 7280  13.940  -2.834  -8.575
 1310SOL    HW2 7281  14.029  -2.714  -8.510
 1311SOL     OW 7282  -3.667   3.813   5.302
 1311SOL    HW1 7283  -3.579   3.831   5.348
 1311SOL    HW2 7284  -3.655   3.737   5.237
 1312SOL     OW 7285   3.176   1.292  14.147
 1312SOL    HW1 7286   3.169   9.257  14.183
 1312SOL    HW2 7287   3.179   9.347  14.048
 1313SOL     OW 7288  14.209  -5.067   4.205
 1313SOL    HW1 7289  22.300  -5.024  -3.769
 1313SOL    HW2 7290  14.287  -5.097   4.150
 1314SOL     OW 7291   3.832  -0.046   1.715
 1314SOL    HW1 7292  11.955  -0.120   1.696
 1314SOL    HW2 7293   3.836   0.022   1.642
 1315SOL     OW 7294   5.446   5.268  -4.983
 1315SOL    HW1 7295  -2.626   5.208   2.996
 1315SOL    HW2 7296   5.507  13.400  -5.010
 1316SOL     OW 7297   2.479  11.386  12.999
 1316SOL    HW1 7298   2.551  11.394  12.929
 1316SOL    HW2 7299   2.478  11.293  13.035
 1317SOL     OW 7300  -0.082   6.223  -6.642
 1317SOL    HW1 7301  -0.021   6.271  -6.706
 1317SOL    HW2 7302   7.915  14.347  -6.598
 1318SOL     OW 7303  -3.669   7.881  -0.790
 1318SOL    HW1 7304  -3.648   7.900  -8.943
 1318SOL    HW2 7305  -3.601   7.924  -0.731
 1319SOL     OW 7306  -0.590   4.198   4.320
 1319SOL    HW1 7307  -0.668   4.137   4.300
 1319SOL    HW2 7308  -0.504   4.151   4.300
 1320SOL     OW 7309  -0.974   9.881   1.349
 1320SOL    HW1 7310  -0.960   9.980   1.350
 1320SOL    HW2 7311  -1.069   9.861   1.325
 1321SOL     OW 7312   3.651  17.288  15.692
 1321SOL    HW1 7313   3.691  17.322  15.607
 1321SOL    HW2 7314   3.675  17.350  15.767
 1322SOL     OW 7315   5.069   3.841   3.748
 1322SOL    HW1 7316   4.982   3.891   3.748
 1322SOL    HW2 7317   5.059   3.756   3.697
 1323SOL     OW 7318   1.622   3.839   9.495
 1323SOL    HW1 7319   1.580   3.887   9.571
 1323SOL    HW2 7320   1.668   3.904   9.435
 1324SOL     OW 7321   8.469  11.690  13.130
 1324SOL    HW1 7322   8.503  11.776  13.093
 1324SOL    HW2 7323   8.524  11.664  13.210
 1325SOL     OW 7324   0.812  12.057   8.078
 1325SOL    HW1 7325   0.898  12.038   8.032
 1325SOL    HW2 7326   0.766  11.971   8.098
 1326SOL     OW 7327   5.903  -1.727   6.082
 1326SOL    HW1 7328   5.823  -1.786   6.087
 1326SOL    HW2 7329   5.984  -1.782   6.061
 1327SOL     OW 7330   9.850  12.756   9.960
 1327SOL    HW1 7331   9.868  12.661   9.982
 1327SOL    HW2 7332   9.936  12.805   9.949
 1328SOL     OW 7333  -1.951   1.525  11.343
 1328SOL    HW1 7334  -1.878   1.557  11.284
 1328SOL    HW2 7335  -2.039   1.537  11.296
 1329SOL     OW 7336 -11.983  10.637  -2.331
 1329SOL    HW1 7337 -11.955  10.713  -2.272
 1329SOL    HW2 7338 -11.918  10.562  -2.322
 1330SOL     OW 7339   8.158   3.485  17.128
 1330SOL    HW1 7340   8.122  11.540  17.035
 1330SOL    HW2 7341   8.087   3.518  17.191
 1331SOL     OW 7342  -1.859   7.073  15.082
 1331SOL    HW1 7343  -1.801   7.023  15.017
 1331SOL    HW2 7344  -1.866   7.021  15.167
 1332SOL     OW 7345   0.025   0.284  -2.078
 1332SOL    HW1 7346  -8.077   0.285  -2.168
 1332SOL    HW2 7347   0.073   0.197  -2.065
 1333SOL     OW 7348 -10.422   1.468  13.110
 1333SOL    HW1 7349 -10.380   1.518  13.186
 1333SOL    HW2 7350 -18.578   1.476  13.117
 1334SOL     OW 7351  12.414   1.438   6.326
 1334SOL    HW1 7352  12.396   1.517   6.385
 1334SOL    HW2 7353  12.338   1.424   6.264
 1335SOL     OW 7354  11.514   1.872  -4.963
 1335SOL    HW1 7355  11.476   1.941  -5.025
 1335SOL    HW2 7356  11.611   1.890  -4.947
 1336SOL     OW 7357   4.826   0.830  13.928
 1336SOL    HW1 7358   4.921   8.920  13.935
 1336SOL    HW2 7359   4.825   0.737  13.891
 1337SOL     OW 7360  11.053   1.308  -1.622
 1337SOL    HW1 7361  11.047   1.406   6.422
 1337SOL    HW2 7362  10.992   9.318  -1.685
 1338SOL     OW 7363   1.712  -2.962  10.712
 1338SOL    HW1 7364   1.711   5.078  10.810
 1338SOL    HW2 7365   1.778  -3.022  10.667
 1339SOL     OW 7366  -5.577  14.127   2.044
 1339SOL    HW1 7367  -5.640  14.135   1.967
 1339SOL    HW2 7368  -5.523  14.210   2.053
 1340SOL     OW 7369  13.473  -6.471   5.154
 1340SOL    HW1 7370   5.385  -6.390   5.105
 1340SOL    HW2 7371   5.339  -6.535  -2.896
 1341SOL     OW 7372   2.429  -2.919   4.142
 1341SOL    HW1 7373   2.525  -2.909   4.116
 1341SOL    HW2 7374   2.400  -3.013  -3.931
 1342SOL     OW 7375   3.023  16.605   7.790
 1342SOL    HW1 7376   2.930  16.611   7.824
 1342SOL    HW2 7377   3.061  16.515   7.812
 1343SOL     OW 7378  -7.100   4.568   2.470
 1343SOL    HW1 7379  -7.126   4.664   2.456
 1343SOL    HW2 7380  -7.149   4.531   2.549
 1344SOL     OW 7381   0.433  12.576  -7.954
 1344SOL    HW1 7382   0.389  12.534  -8.034
 1344SOL    HW2 7383   0.464  12.668  -7.977
 1345SOL     OW 7384  -3.898  -6.561   4.099
 1345SOL    HW1 7385   4.153  -6.579   4.197
 1345SOL    HW2 7386   4.089  -6.495   4.072
 1346SOL     OW 7387  -3.220   2.227   7.774
 1346SOL    HW1 7388  -3.204   2.129   7.760
 1346SOL    HW2 7389  -3.268  10.297   7.860
 1347SOL     OW 7390  14.944   7.390  -1.226
 1347SOL    HW1 7391  14.937   7.354  -1.318
 1347SOL    HW2 7392  14.858   7.436  -1.201
 1348SOL     OW 7393  11.568  12.429  10.006
 1348SOL    HW1 7394  11.510  12.436  10.087
 1348SOL    HW2 7395  11.604  12.336   9.999
 1349SOL     OW 7396   7.242   2.486   6.361
 1349SOL    HW1 7397   7.319   2.506   6.300
 1349SOL    HW2 7398   7.159   2.472   6.307
 1350SOL     OW 7399   1.225  11.483  10.680
 1350SOL    HW1 7400   1.291  11.548  10.717
 1350SOL    HW2 7401   1.181  11.433  10.755
 1351SOL     OW 7402   9.192 -14.400   8.338
 1351SOL    HW1 7403   9.131 -14.324   8.315
 1351SOL    HW2 7404   9.138 -14.478   8.370
 1352SOL     OW 7405   8.375  -6.113   5.442
 1352SOL    HW1 7406   8.457  -6.146   5.394
 1352SOL    HW2 7407   8.303  -6.094   5.376
 1353SOL     OW 7408   3.325  -0.392  -6.004
 1353SOL    HW1 7409  11.434  -0.333  -5.942
 1353SOL    HW2 7410   3.234  -0.352  -6.019
 1354SOL     OW 7411   0.526   2.701  21.543
 1354SOL    HW1 7412   8.649   2.765  21.504
 1354SOL    HW2 7413   0.551   2.681  21.638
 1355SOL     OW 7414 -10.903   4.504   4.876
 1355SOL    HW1 7415 -10.820   4.470   4.922
 1355SOL    HW2 7416 -10.911   4.602   4.890
 1356SOL     OW 7417   4.094  -3.739   0.088
 1356SOL    HW1 7418   4.166  -3.671   0.105
 1356SOL    HW2 7419   4.042  -3.713   0.007
 1357SOL     OW 7420  -0.457  13.595   7.066
 1357SOL    HW1 7421  -0.379  13.654   7.041
 1357SOL    HW2 7422   7.521  13.651   7.088
 1358SOL     OW 7423   2.229  16.257  10.357
 1358SOL    HW1 7424   2.198  16.330  18.475
 1358SOL    HW2 7425   2.299  16.203  10.402
 1359SOL     OW 7426   9.673   3.674   1.840
 1359SOL    HW1 7427   9.656  11.709   1.936
 1359SOL    HW2 7428   9.772   3.673   1.822
 1360SOL     OW 7429   3.087  19.627   1.472
 1360SOL    HW1 7430   3.174  19.606   1.429
 1360SOL    HW2 7431   3.036  19.542   1.488
 1361SOL     OW 7432  -1.865  11.256   1.461
 1361SOL    HW1 7433  -1.806  11.281   1.384
 1361SOL    HW2 7434  -1.837  11.307   1.542
 1362SOL     OW 7435   2.973   2.860  -8.967
 1362SOL    HW1 7436   3.007   2.861  -9.062
 1362SOL    HW2 7437   2.887   2.910  -0.906
 1363SOL     OW 7438   4.270   9.896  15.098
 1363SOL    HW1 7439  -3.852   1.899  15.051
 1363SOL    HW2 7440   4.363   9.926  15.078
 1364SOL     OW 7441  -6.395  14.180  -3.798
 1364SOL    HW1 7442  -6.429  14.139  -3.882
 1364SOL    HW2 7443  -6.295  14.183  -3.800
 1365SOL     OW 7444   1.998  15.186   0.097
 1365SOL    HW1 7445   2.068  15.141   8.098
 1365SOL    HW2 7446   1.914  15.132   8.153
 1366SOL     OW 7447  10.298   4.819  17.541
 1366SOL    HW1 7448  10.230   4.892   9.496
 1366SOL    HW2 7449  10.390  12.915  17.550
 1367SOL     OW 7450  -6.846   8.237   5.484
 1367SOL    HW1 7451  -6.802   8.202   5.401
 1367SOL    HW2 7452  -6.800   8.200   5.565
 1368SOL     OW 7453   7.896  -2.706  -0.015
 1368SOL    HW1 7454   7.883  -2.623  -0.070
 1368SOL    HW2 7455   7.833  -2.777  -0.046
 1369SOL     OW 7456  -8.094   2.330  -1.306
 1369SOL    HW1 7457  -8.040   2.253  -1.339
 1369SOL    HW2 7458  -8.055   2.364  -1.220
 1370SOL     OW 7459   7.913  -2.570  10.137
 1370SOL    HW1 7460   7.873  -2.508  10.069
 1370SOL    HW2 7461   7.853 -10.707  10.148
 1371SOL     OW 7462  -6.702  -1.586   1.953
 1371SOL    HW1 7463  -6.681  -1.678   1.984
 1371SOL    HW2 7464  -6.711  -1.525   2.032
 1372SOL     OW 7465   5.522  13.638   1.789
 1372SOL    HW1 7466   5.522  13.654   1.887
 1372SOL    HW2 7467   5.430  13.649   1.752
 1373SOL     OW 7468   5.053  -1.576  -0.442
 1373SOL    HW1 7469   5.127  -1.615  -0.388
 1373SOL    HW2 7470   4.975  -1.555   7.674
 1374SOL     OW 7471   3.944   3.550   9.863
 1374SOL    HW1 7472   3.850  11.641   9.857
 1374SOL    HW2 7473   3.995   3.578   9.782
 1375SOL     OW 7474   4.740   5.014  -0.850
 1375SOL    HW1 7475   4.700   4.930  -0.885
 1375SOL    HW2 7476   4.812   4.991  -0.783
 1376SOL     OW 7477  10.484  -3.803   5.297
 1376SOL    HW1 7478  10.493  -3.704   5.288
 1376SOL    HW2 7479  10.387  -3.828   5.305
 1377SOL     OW 7480   2.777   3.427   1.393
 1377SOL    HW1 7481  -5.202   3.430   1.331
 1377SOL    HW2 7482   2.764  11.574   1.435
 1378SOL     OW 7483  -0.706   2.489  20.841
 1378SOL    HW1 7484  -0.642   2.469  20.767
 1378SOL    HW2 7485  -0.655   2.530  20.917
 1379SOL     OW 7486   8.848  10.540   4.294
 1379SOL    HW1 7487   8.913  10.555   4.369
 1379SOL    HW2 7488   8.898  10.512   4.212
 1380SOL     OW 7489   3.439 -12.096  12.195
 1380SOL    HW1 7490   3.484 -12.130  12.278
 1380SOL    HW2 7491   3.509 -12.062  12.132
 1381SOL     OW 7492  -3.109  -3.582  -0.862
 1381SOL    HW1 7493  -3.062  -3.536  -0.787
 1381SOL    HW2 7494  -3.206  -3.591  -0.840
 1382SOL     OW 7495   9.918   7.010   7.186
 1382SOL    HW1 7496  10.011   7.018   7.222
 1382SOL    HW2 7497   9.917   6.948   7.108
 1383SOL     OW 7498  -5.537   0.351   0.281
 1383SOL    HW1 7499  -5.511   0.258   0.308
 1383SOL    HW2 7500  10.560   0.352   0.182
 1384SOL     OW 7501 -12.547   0.171  -1.272
 1384SOL    HW1 7502 -20.578   0.107  -1.344
 1384SOL    HW2 7503 -12.521   0.133  -1.183
 1385SOL     OW 7504  -1.864  12.988   7.362
 1385SOL    HW1 7505  -1.913  12.959   7.280
 1385SOL    HW2 7506  -1.880  12.923   7.436
 1386SOL     OW 7507  -1.542  -7.815   6.681
 1386SOL    HW1 7508  -1.504  -7.904   6.655
 1386SOL    HW2 7509  -1.629  -7.802   6.635
 1387SOL     OW 7510   8.338   3.969  -2.330
 1387SOL    HW1 7511   8.338   3.880  -2.284
 1387SOL    HW2 7512   8.371   4.040  -2.267
 1388SOL     OW 7513  -1.842  18.032   8.444
 1388SOL    HW1 7514  -1.839  17.953   8.506
 1388SOL    HW2 7515  -1.867  18.001   8.353
 1389SOL     OW 7516   4.586  -4.884  -0.501
 1389SOL    HW1 7517   4.663  -4.923  -0.452
 1389SOL    HW2 7518   4.620  -4.828  -0.577
 1390SOL     OW 7519   9.234   4.752  11.128
 1390SOL    HW1 7520   9.191   4.677  11.179
 1390SOL    HW2 7521   9.184   4.766  11.042
 1391SOL     OW 7522   1.897   2.021  11.183
 1391SOL    HW1 7523   1.985   1.976  11.199
 1391SOL    HW2 7524   1.830   1.954  11.153
 1392SOL     OW 7525   6.077   0.280  12.880
 1392SOL    HW1 7526   6.110   0.237  12.796
 1392SOL    HW2 7527   6.019   0.359  12.857
 1393SOL     OW 7528  -0.428   5.770  -1.309
 1393SOL    HW1 7529  -0.457   5.749   6.656
 1393SOL    HW2 7530  -0.507   5.799  -1.255
 1394SOL     OW 7531  11.973   7.780  -1.253
 1394SOL    HW1 7532  11.971   7.680   6.808
 1394SOL    HW2 7533  12.029   7.809  -1.331
 1395SOL     OW 7534  -4.393   9.949   4.673
 1395SOL    HW1 7535  -4.459   9.984   4.609
 1395SOL    HW2 7536  -4.339  10.025   4.711
 1396SOL     OW 7537   0.565  16.332  -0.429
 1396SOL    HW1 7538   0.536  16.361  -0.521
 1396SOL    HW2 7539   0.506  16.375  -0.361
 1397SOL     OW 7540   2.043   3.485   5.562
 1397SOL    HW1 7541   2.075   3.577   5.584
 1397SOL    HW2 7542   1.991   3.448   5.640
 1398SOL     OW 7543   4.465   2.150 -12.727
 1398SOL    HW1 7544   4.527   2.088 -12.775
 1398SOL    HW2 7545  -3.539   2.217 -12.675
 1399SOL     OW 7546   9.730   6.725   7.743
 1399SOL    HW1 7547  17.720   6.652   7.733
 1399SOL    HW2 7548   9.811   6.691   7.791
 1400SOL     OW 7549   2.560  -1.344  -1.834
 1400SOL    HW1 7550   2.495  -1.384  -1.770
 1400SOL    HW2 7551   2.535  -1.367  -1.928
 1401SOL     OW 7552   8.715  -9.591  -0.983
 1401SOL    HW1 7553   8.710  -9.688  -1.009
 1401SOL    HW2 7554   8.718  -9.535  -1.066
 1402SOL     OW 7555   6.236  -7.172  15.047
 1402SOL    HW1 7556   6.303  -7.101  15.025
 1402SOL    HW2 7557   6.168  -7.176  14.974
 1403SOL     OW 7558  -5.551  -9.945  -5.619
 1403SOL    HW1 7559  -5.647  -9.947  -5.644
 1403SOL    HW2 7560  -5.501 -10.015  -5.671
 1404SOL     OW 7561   6.410   2.562   6.336
 1404SOL    HW1 7562   6.457   2.521   6.414
 1404SOL    HW2 7563   6.348   2.633   6.367
 1405SOL     OW 7564   3.342  -5.456   6.380
 1405SOL    HW1 7565   3.343  -5.455   6.480
 1405SOL    HW2 7566   3.256  -5.497   6.349
 1406SOL     OW 7567   8.379  -7.351   4.390
 1406SOL    HW1 7568   8.430  -7.265   4.399
 1406SOL    HW2 7569   8.281  -7.332   4.389
 1407SOL     OW 7570  -8.768   4.694   8.539
 1407SOL    HW1 7571  -8.675   4.686   8.503
 1407SOL    HW2 7572  -8.826   4.741   8.473
 1408SOL     OW 7573  -5.824   0.106   2.643
 1408SOL    HW1 7574  -5.877   0.174   2.592
 1408SOL    HW2 7575  -5.776   0.046   2.579
 1409SOL     OW 7576  19.527  -7.063  -1.209
 1409SOL    HW1 7577  19.460  -6.989  -1.213
 1409SOL    HW2 7578  19.480  -7.149  -1.190
 1410SOL     OW 7579   9.445 -11.548   5.908
 1410SOL    HW1 7580   9.516 -11.608   5.947
 1410SOL    HW2 7581   9.368 -11.603   5.876
 1411SOL     OW 7582  -6.878   7.270  11.197
 1411SOL    HW1 7583  -6.965   7.307  11.228
 1411SOL    HW2 7584  -6.893  15.267  11.118
 1412SOL     OW 7585  11.899   6.700   9.296
 1412SOL    HW1 7586  19.909   6.744   9.372
 1412SOL    HW2 7587  11.997   6.717   9.304
 1413SOL     OW 7588  12.904   4.677  -6.280
 1413SOL    HW1 7589  12.977   4.728   1.734
 1413SOL    HW2 7590  12.917   4.678   1.878
 1414SOL     OW 7591  -1.535   5.640  16.331
 1414SOL    HW1 7592  -1.460   5.573   8.274
 1414SOL    HW2 7593  -1.622   5.593   8.268
 1415SOL     OW 7594  -4.341   7.993  14.862
 1415SOL    HW1 7595  -4.258   7.964  14.907
 1415SOL    HW2 7596  -4.341   7.963  14.767
 1416SOL     OW 7597   0.473  -5.369   6.853
 1416SOL    HW1 7598   0.416  -5.368   6.771
 1416SOL    HW2 7599   0.450  -5.291   6.911
 1417SOL     OW 7600   2.810   2.514   4.562
 1417SOL    HW1 7601   2.858  -5.523   4.477
 1417SOL    HW2 7602   2.866   2.453   4.618
 1418SOL     OW 7603   9.387   3.762  -3.733
 1418SOL    HW1 7604   9.477   3.727  -3.758
 1418SOL    HW2 7605   9.356   3.717  -3.649
 1419SOL     OW 7606  11.114   0.224   6.316
 1419SOL    HW1 7607  11.176   0.147   6.302
 1419SOL    HW2 7608  11.110   0.245   6.414
 1420SOL     OW 7609   3.757  17.197  14.287
 1420SOL    HW1 7610   3.826  17.192  14.358
 1420SOL    HW2 7611   3.753  17.111  14.237
 1421SOL     OW 7612  -6.755   5.553   0.611
 1421SOL    HW1 7613  -6.760   5.545   0.710
 1421SOL    HW2 7614  -6.798   5.473   0.569
 1422SOL     OW 7615  17.201   5.990  -4.706
 1422SOL    HW1 7616   9.224   5.944  -4.667
 1422SOL    HW2 7617  17.172   5.941  -4.789
 1423SOL     OW 7618   2.834  11.047   8.922
 1423SOL    HW1 7619   2.754  11.017   8.974
 1423SOL    HW2 7620   2.850  11.144   8.938
 1424SOL     OW 7621  -1.911  -0.592   5.572
 1424SOL    HW1 7622  -1.996  -0.603   5.520
 1424SOL    HW2 7623  -1.932  -0.564   5.665
 1425SOL     OW 7624  -6.971  17.247   9.591
 1425SOL    HW1 7625  -6.945   9.268   9.534
 1425SOL    HW2 7626 -15.001  17.266   9.686
 1426SOL     OW 7627   2.315   6.918   0.578
 1426SOL    HW1 7628   2.400   6.948   0.536
 1426SOL    HW2 7629   2.247   6.903   0.506
 1427SOL     OW 7630   0.791   2.457  10.537
 1427SOL    HW1 7631   0.818   2.422  10.627
 1427SOL    HW2 7632   0.835   2.545  10.522
 1428SOL     OW 7633  -2.326   4.326   7.717
 1428SOL    HW1 7634  -2.273   4.408   7.742
 1428SOL    HW2 7635  -2.401   4.352   7.657
 1429SOL     OW 7636  -7.705  -2.027   2.671
 1429SOL    HW1 7637  -7.646  -2.020   2.751
 1429SOL    HW2 7638  -7.763  -1.946   2.664
 1430SOL     OW 7639  23.387   9.000  16.438
 1430SOL    HW1 7640  23.442   8.952  16.507
 1430SOL    HW2 7641  23.444   9.023   8.303
 1431SOL     OW 7642   3.029   1.205  15.325
 1431SOL    HW1 7643   3.069   1.187  15.415
 1431SOL    HW2 7644   3.077   1.150  15.257
 1432SOL     OW 7645  12.421  10.391   6.229
 1432SOL    HW1 7646  12.511   2.378   6.224
 1432SOL    HW2 7647  12.423  18.377   6.299
 1433SOL     OW 7648  11.797   1.808  10.070
 1433SOL    HW1 7649  11.727   1.769  10.010
 1433SOL    HW2 7650  11.754  -6.188  10.136
 1434SOL     OW 7651  -6.882   7.557   9.040
 1434SOL    HW1 7652   1.078   7.559   9.023
 1434SOL    HW2 7653  -6.845   7.467   9.019
 1435SOL     OW 7654  -5.632  15.377  -3.383
 1435SOL    HW1 7655  -5.582  15.338  -3.305
 1435SOL    HW2 7656  -5.566  15.405  -3.453
 1436SOL     OW 7657   4.578  -5.475   8.060
 1436SOL    HW1 7658   4.628  -5.456   8.145
 1436SOL    HW2 7659   4.479  -5.468   8.077
 1437SOL     OW 7660  -0.827   2.757   0.522
 1437SOL    HW1 7661  -0.894   2.765   0.448
 1437SOL    HW2 7662  -0.869   2.708   0.599
 1438SOL     OW 7663  11.269  13.624  -4.329
 1438SOL    HW1 7664  11.341  13.564   3.696
 1438SOL    HW2 7665  11.233  13.678  -4.404
 1439SOL     OW 7666   9.293   2.578   8.299
 1439SOL    HW1 7667   9.291   2.613   8.206
 1439SOL    HW2 7668   1.181   2.637   8.358
 1440SOL     OW 7669   1.856  15.609  16.103
 1440SOL    HW1 7670   1.933  15.595  16.041
 1440SOL    HW2 7671   1.785  15.541  16.084
 1441SOL     OW 7672   9.498  11.199   8.414
 1441SOL    HW1 7673   9.456  11.193   8.324
 1441SOL    HW2 7674   9.565  11.125   0.367
 1442SOL     OW 7675   3.710   1.502  17.994
 1442SOL    HW1 7676   3.664   1.587  17.968
 1442SOL    HW2 7677   3.809   1.514  17.986
 1443SOL     OW 7678   6.374   7.751  15.208
 1443SOL    HW1 7679   6.448   7.740  15.274
 1443SOL    HW2 7680   6.333   7.662  15.189
 1444SOL     OW 7681  14.833  13.830  -6.528
 1444SOL    HW1 7682  14.849  13.894  -6.454
 1444SOL    HW2 7683  14.841   5.820  -6.616
 1445SOL     OW 7684  12.043  11.244   7.375
 1445SOL    HW1 7685  12.017  11.229   7.280
 1445SOL    HW2 7686  12.133  11.202   7.392
 1446SOL     OW 7687   3.302   6.110   2.736
 1446SOL    HW1 7688   3.307   6.096   2.835
 1446SOL    HW2 7689   3.341   6.199   2.713
 1447SOL     OW 7690  16.462  -0.143  -9.003
 1447SOL    HW1 7691  16.403  -0.211  -9.046
 1447SOL    HW2 7692  16.430  -0.051  -9.026
 1448SOL     OW 7693   8.688   6.077 -10.842
 1448SOL    HW1 7694   8.716   6.092 -10.937
 1448SOL    HW2 7695   8.769   6.071 -10.784
 1449SOL     OW 7696  -1.355  22.401  -0.065
 1449SOL    HW1 7697  -1.266  14.314  -0.097
 1449SOL    HW2 7698  -1.420  22.326  -0.077
 1450SOL     OW 7699   0.677  10.764  -0.578
 1450SOL    HW1 7700   0.687  10.863  -0.578
 1450SOL    HW2 7701   0.699  10.728  -0.669
 1451SOL     OW 7702  12.088   7.659  21.259
 1451SOL    HW1 7703  12.169   7.702  21.297
 1451SOL    HW2 7704  12.076   7.688  21.164
 1452SOL     OW 7705  10.993  20.910  -4.617
 1452SOL    HW1 7706  10.914  20.969  -4.632
 1452SOL    HW2 7707  10.999  20.842  -4.690
 1453SOL     OW 7708  -2.311  -4.712  16.034
 1453SOL    HW1 7709  -2.252  -4.704  16.115
 1453SOL    HW2 7710  -2.385  -4.776  16.053
 1454SOL     OW 7711  -3.048   1.432  -0.725
 1454SOL    HW1 7712  -3.065   1.365  -0.652
 1454SOL    HW2 7713  -2.950   1.432   7.311
 1455SOL     OW 7714   4.106 -13.117   8.387
 1455SOL    HW1 7715   4.165 -13.046   8.427
 1455SOL    HW2 7716   4.129 -13.206   8.427
 1456SOL     OW 7717   3.898   1.388  15.161
 1456SOL    HW1 7718   3.990   1.411  15.195
 1456SOL    HW2 7719   3.880   1.291  15.178
 1457SOL     OW 7720   2.014   1.844   7.227
 1457SOL    HW1 7721   2.013   1.777   7.301
 1457SOL    HW2 7722   1.998  -6.260   7.140
 1458SOL     OW 7723  -2.563  10.842  17.342
 1458SOL    HW1 7724  -2.477  10.793  17.344
 1458SOL    HW2 7725  -2.565  10.909  17.417
 1459SOL     OW 7726  16.043  -1.679  -4.704
 1459SOL    HW1 7727  16.060  -1.656  -4.608
 1459SOL    HW2 7728  16.002  -1.770  -4.709
 1460SOL     OW 7729  12.211  12.142  -3.970
 1460SOL    HW1 7730   4.151  12.130  -4.069
 1460SOL    HW2 7731  12.118  12.154  -3.935
 1461SOL     OW 7732  -0.325   3.687  12.551
 1461SOL    HW1 7733  -0.325   3.587  12.548
 1461SOL    HW2 7734  -8.369   3.723  12.459
 1462SOL     OW 7735   9.305  15.741  -6.256
 1462SOL    HW1 7736   9.355  15.795 -14.381
 1462SOL    HW2 7737   9.369  15.677  -6.212
 1463SOL     OW 7738 -12.564   9.305  -1.733
 1463SOL    HW1 7739 -12.506   9.231  -1.766
 1463SOL    HW2 7740  -4.554   9.277  -1.650
 1464SOL     OW 7741   2.644  17.246   8.516
 1464SOL    HW1 7742   2.629  17.343   8.534
 1464SOL    HW2 7743   2.702  17.207   8.587
 1465SOL     OW 7744  11.964   4.273   8.372
 1465SOL    HW1 7745  11.978   4.202   0.384
 1465SOL    HW2 7746  12.044   4.277   8.313
 1466SOL     OW 7747   5.205  11.005  -6.930
 1466SOL    HW1 7748   5.153  11.025  -6.847
 1466SOL    HW2 7749   5.232  11.090  -6.974
 1467SOL     OW 7750   2.856  14.354  -2.614
 1467SOL    HW1 7751   2.916  14.365  -2.534
 1467SOL    HW2 7752   2.779  14.418  -2.607
 1468SOL     OW 7753  -6.150   3.121   7.801
 1468SOL    HW1 7754  -6.240   3.151   7.770
 1468SOL    HW2 7755  -6.089   3.200   7.810
 1469SOL     OW 7756   6.482  11.586  16.202
 1469SOL    HW1 7757   6.492  11.507  16.263
 1469SOL    HW2 7758  -1.655  11.640  16.230
 1470SOL     OW 7759  -7.945   3.275  11.454
 1470SOL    HW1 7760  -7.993   3.304  11.537
 1470SOL    HW2 7761   0.089   3.180  11.433
 1471SOL     OW 7762  12.501  10.271  -0.358
 1471SOL    HW1 7763  12.467   2.182  -0.270
 1471SOL    HW2 7764  12.513  10.370  -0.355
 1472SOL     OW 7765   1.905  11.204   0.158
 1472SOL    HW1 7766   1.962  11.267   0.105
 1472SOL    HW2 7767   1.884  11.245   0.247
 1473SOL     OW 7768  -6.681  13.179  10.005
 1473SOL    HW1 7769  -6.585  13.205   9.992
 1473SOL    HW2 7770  -6.685  13.099  10.064
 1474SOL     OW 7771   2.384   6.621  11.619
 1474SOL    HW1 7772   2.340   6.710  11.603
 1474SOL    HW2 7773   2.471   6.618  11.572
 1475SOL     OW 7774  -9.780  -3.303   0.869
 1475SOL    HW1 7775  -9.733  -3.390   0.852
 1475SOL    HW2 7776  -9.713  -3.234   0.897
 1476SOL     OW 7777  -4.723  12.633  15.485
 1476SOL    HW1 7778  -4.632  12.673  15.492
 1476SOL    HW2 7779  -4.790  12.697  15.525
 1477SOL     OW 7780   1.359   7.758   3.084
 1477SOL    HW1 7781   1.291   7.759   3.157
 1477SOL    HW2 7782   1.353   7.843   3.032
 1478SOL     OW 7783 -10.680  -2.589  11.561
 1478SOL    HW1 7784  -2.527  -2.588  11.593
 1478SOL    HW2 7785 -10.690  -2.525  11.485
 1479SOL     OW 7786  -8.033   1.980  14.921
 1479SOL    HW1 7787  -8.080   2.040   6.929
 1479SOL    HW2 7788  -8.089   1.969  14.839
 1480SOL     OW 7789   3.706   2.486  10.932
 1480SOL    HW1 7790   3.612   2.472  10.900
 1480SOL    HW2 7791   3.756   2.400  10.924
 1481SOL     OW 7792   2.241   0.167  -0.531
 1481SOL    HW1 7793   2.159   8.230  -0.473
 1481SOL    HW2 7794   2.286   0.256  -0.532
 1482SOL     OW 7795   7.987   6.461  21.288
 1482SOL    HW1 7796   8.068   6.494  21.239
 1482SOL    HW2 7797   8.011   6.449  21.385
 1483SOL     OW 7798   1.086   4.386   1.713
 1483SOL    HW1 7799   1.010   4.432   1.759
 1483SOL    HW2 7800   1.166   4.445   1.715
 1484SOL     OW 7801   1.033  -3.081   6.084
 1484SOL    HW1 7802   0.974  -3.074   6.165
 1484SOL    HW2 7803   1.113  -3.137   6.105
 1485SOL     OW 7804  10.441  -1.397   8.018
 1485SOL    HW1 7805  10.500  -1.317   8.032
 1485SOL    HW2 7806  10.389  -1.386  15.991
 1486SOL     OW 7807   6.911   4.525   4.385
 1486SOL    HW1 7808   6.936   4.544  -3.578
 1486SOL    HW2 7809   6.971   4.575   4.324
 1487SOL     OW 7810   6.497   7.965 -20.041
 1487SOL    HW1 7811   6.550   8.048 -20.061
 1487SOL    HW2 7812   6.400   7.982 -20.057
 1488SOL     OW 7813  27.878  14.470  10.838
 1488SOL    HW1 7814  27.887  14.566  10.813
 1488SOL    HW2 7815  27.963  14.438  10.880
 1489SOL     OW 7816   9.696   0.284  -5.975
 1489SOL    HW1 7817   9.632   0.327  -6.039
 1489SOL    HW2 7818   9.749   0.355  -5.928
 1490SOL     OW 7819   9.204  -0.965 -11.410
 1490SOL    HW1 7820   9.148  -0.999  -3.427
 1490SOL    HW2 7821   9.298  -9.007 -11.443
 1491SOL     OW 7822   8.363   3.756 -10.585
 1491SOL    HW1 7823   8.346   3.778 -10.681
 1491SOL    HW2 7824   8.357   3.839 -10.530
 1492SOL     OW 7825   5.197  -3.073  19.480
 1492SOL    HW1 7826   5.128  -3.017  19.434
 1492SOL    HW2 7827   5.180  -3.170  19.461
 1493SOL     OW 7828  -8.175   2.695  -5.773
 1493SOL    HW1 7829  -0.161   2.675  -5.685
 1493SOL    HW2 7830  -8.246   2.713  -5.842
 1494SOL     OW 7831  15.266   6.435  -0.908
 1494SOL    HW1 7832  15.226   6.513  -0.957
 1494SOL    HW2 7833  15.193   6.377  -0.873
 1495SOL     OW 7834  14.169  10.817  -6.202
 1495SOL    HW1 7835  14.090  10.813  -6.264
 1495SOL    HW2 7836  14.164  10.900  -6.146
 1496SOL     OW 7837  -0.384   7.544   9.781
 1496SOL    HW1 7838  -0.299   7.597   9.769
 1496SOL    HW2 7839  -0.402  -0.565   9.697
 1497SOL     OW 7840   0.664  -4.985  -9.724
 1497SOL    HW1 7841   0.716  -4.916  -9.674
 1497SOL    HW2 7842   0.666  -5.072  -9.674
 1498SOL     OW 7843  15.446  12.813  -9.530
 1498SOL    HW1 7844  15.498   4.674  -9.552
 1498SOL    HW2 7845  15.482  12.890  -9.582
 1499SOL     OW 7846   2.254   2.072   8.690
 1499SOL    HW1 7847   2.155   2.073   8.707
 1499SOL    HW2 7848   2.273   2.123   8.606
 1500SOL     OW 7849   9.136   1.497 -13.214
 1500SOL    HW1 7850   9.139   1.444 -13.130
 1500SOL    HW2 7851   9.058   1.560 -13.211
 1501SOL     OW 7852   6.813   3.164   4.777
 1501SOL    HW1 7853   6.856   3.083   4.738
 1501SOL    HW2 7854   6.747   3.136   4.847
 1502SOL     OW 7855  10.407  12.712   3.909
 1502SOL    HW1 7856  10.465  12.734   3.831
 1502SOL    HW2 7857  10.419  12.616  -4.124
 1503SOL     OW 7858   6.345  10.606   9.319
 1503SOL    HW1 7859   6.423  10.544   9.317
 1503SOL    HW2 7860   6.273  10.573   9.258
 1504SOL     OW 7861  -6.056   5.790  -4.945
 1504SOL    HW1 7862  -6.131   5.760  -4.885
 1504SOL    HW2 7863 -14.152   5.814  -5.035
 1505SOL     OW 7864  -3.110  10.677  -1.885
 1505SOL    HW1 7865  -3.160  10.733  -1.818
 1505SOL    HW2 7866  -3.037  10.731  -1.927
 1506SOL     OW 7867   4.246   3.455   6.562
 1506SOL    HW1 7868   4.312   3.527   6.581
 1506SOL    HW2 7869   4.289   3.365   6.572
 1507SOL     OW 7870  12.817  20.284  14.916
 1507SOL    HW1 7871  12.752  12.294  22.937
 1507SOL    HW2 7872  12.855  20.317  23.059
 1508SOL     OW 7873  -8.363  -3.009  -2.667
 1508SOL    HW1 7874  -8.314  -3.090  -2.698
 1508SOL    HW2 7875  -8.340  -2.932  -2.727
 1509SOL     OW 7876   7.909  -2.474   9.423
 1509SOL    HW1 7877  16.036  -2.485   9.495
 1509SOL    HW2 7878   7.887  -2.564   9.385
 1510SOL     OW 7879  17.836   6.938   3.385
 1510SOL    HW1 7880   9.762   6.985   3.471
 1510SOL    HW2 7881   9.874   6.953   3.357
 1511SOL     OW 7882   0.969   8.044 -15.515
 1511SOL    HW1 7883   0.908   8.120 -15.539
 1511SOL    HW2 7884   1.018   8.067  -7.374
 1512SOL     OW 7885  -4.786 -12.997  -0.112
 1512SOL    HW1 7886   3.246  -4.915  -0.018
 1512SOL    HW2 7887  -4.785 -13.097  -0.120
 1513SOL     OW 7888   8.586   3.005  -2.569
 1513SOL    HW1 7889   8.656   2.963  -2.627
 1513SOL    HW2 7890   8.505  -5.032  -2.624
 1514SOL     OW 7891  -7.368   0.537   8.321
 1514SOL    HW1 7892  -7.363   0.588   8.235
 1514SOL    HW2 7893  -7.334   0.444   8.306
 1515SOL     OW 7894   4.160  13.415   4.657
 1515SOL    HW1 7895   4.233  13.375   4.712
 1515SOL    HW2 7896  -3.950  13.342   4.613
 1516SOL     OW 7897  19.183  -0.704  11.007
 1516SOL    HW1 7898  19.245  -0.626  11.014
 1516SOL    HW2 7899  19.211  -0.763  10.932
 1517SOL     OW 7900   8.502  12.475   5.149
 1517SOL    HW1 7901   8.468  12.387   5.182
 1517SOL    HW2 7902   8.574  12.508   5.210
 1518SOL     OW 7903   9.102   7.292  -2.866
 1518SOL    HW1 7904   9.141   7.255  -2.783
 1518SOL    HW2 7905   0.966   7.237  -2.894
 1519SOL     OW 7906   9.963  -6.667  -2.166
 1519SOL    HW1 7907   9.909  -6.613  -2.229
 1519SOL    HW2 7908   9.903  -6.707  -2.097
 1520SOL     OW 7909   3.833  14.002   7.703
 1520SOL    HW1 7910   3.897  14.001   7.780
 1520SOL    HW2 7911   3.776  14.084   7.708
 1521SOL     OW 7912   4.750   8.129   4.712
 1521SOL    HW1 7913   4.729   8.039   4.750
 1521SOL    HW2 7914   4.751   8.125   4.612
 1522SOL     OW 7915  18.026 -14.803   1.845
 1522SOL    HW1 7916  18.003 -14.899   1.835
 1522SOL    HW2 7917  17.999 -14.771  -6.122
 1523SOL     OW 7918  12.321   2.823  10.866
 1523SOL    HW1 7919  12.321   2.862  10.958
 1523SOL    HW2 7920  12.415   2.822  10.831
 1524SOL     OW 7921  -2.339  26.915   7.679
 1524SOL    HW1 7922  -2.339  26.886   7.775
 1524SOL    HW2 7923  -2.399  26.993  -0.389
 1525SOL     OW 7924  -2.782  -3.855  14.379
 1525SOL    HW1 7925  -2.865  -3.893  14.337
 1525SOL    HW2 7926  -2.721   4.239  14.308
 1526SOL     OW 7927   3.403   9.401   3.862
 1526SOL    HW1 7928   3.389   9.499   3.873
 1526SOL    HW2 7929   3.396   9.378   3.764
 1527SOL     OW 7930   4.786  22.588   0.228
 1527SOL    HW1 7931  12.883  22.653   0.163
 1527SOL    HW2 7932   4.688  22.580   0.210
 1528SOL     OW 7933  -4.405   4.315   4.107
 1528SOL    HW1 7934  -4.436   4.403   4.142
 1528SOL    HW2 7935  -4.345   4.330  12.085
 1529SOL     OW 7936  12.733   8.741   6.319
 1529SOL    HW1 7937  12.756   8.676   6.392
 1529SOL    HW2 7938  12.817   8.781   6.282
 1530SOL     OW 7939  -7.096  11.108   2.177
 1530SOL    HW1 7940  -7.136  11.070   2.260
 1530SOL    HW2 7941  -7.169  11.137   2.115
 1531SOL     OW 7942   8.388  10.420  -3.993
 1531SOL    HW1 7943   8.384  10.487  -3.920
 1531SOL    HW2 7944   8.338  10.454  -4.073
 1532SOL     OW 7945  16.036  12.038   2.403
 1532SOL    HW1 7946  15.980  12.038   2.320
 1532SOL    HW2 7947  16.082  12.126   2.411
 1533SOL     OW 7948   4.517   8.286  -8.500
 1533SOL    HW1 7949   4.459   8.343  -0.384
 1533SOL    HW2 7950  12.553   8.304  -0.538
 1534SOL     OW 7951  19.778  18.580  -3.765
 1534SOL    HW1 7952  19.795  18.488  -3.730
 1534SOL    HW2 7953  19.761  18.575  -3.864
 1535SOL     OW 7954  -2.497  -1.810   6.745
 1535SOL    HW1 7955  -2.405  -1.774   6.743
 1535SOL    HW2 7956  -2.525  -1.834   6.652
 1536SOL     OW 7957  10.806   1.095   6.933
 1536SOL    HW1 7958  10.857   1.181   6.934
 1536SOL    HW2 7959  10.709   1.114   6.943
 1537SOL     OW 7960  -5.806   7.509   8.241
 1537SOL    HW1 7961   2.252   7.430   8.302
 1537SOL    HW2 7962  -5.841   7.589   8.291
 1538SOL     OW 7963   6.131   9.019  -7.535
 1538SOL    HW1 7964   6.204   9.088  -7.546
 1538SOL    HW2 7965   6.172   8.928  -7.535
 1539SOL     OW 7966  11.335  12.187  10.921
 1539SOL    HW1 7967  11.393  12.120  10.966
 1539SOL    HW2 7968  11.390  12.266  10.894
 1540SOL     OW 7969  -1.650   7.918  11.054
 1540SOL    HW1 7970  -1.728   7.980  11.066
 1540SOL    HW2 7971  -1.584   7.935  11.127
 1541SOL     OW 7972   1.852  11.081 -10.019
 1541SOL    HW1 7973   1.919  11.123 -10.079
 1541SOL    HW2 7974   1.895  11.010  -9.964
 1542SOL     OW 7975   7.981   0.273  -7.877
 1542SOL    HW1 7976   7.932   0.192   0.149
 1542SOL    HW2 7977   8.001   0.333  -7.954
 1543SOL     OW 7978  -6.875   9.041   6.980
 1543SOL    HW1 7979  -6.863   9.025   7.078
 1543SOL    HW2 7980  -6.888   9.139   6.964
 1544SOL     OW 7981   8.410  -5.718  -0.889
 1544SOL    HW1 7982   8.415  -5.801  -0.833
 1544SOL    HW2 7983   8.319  -5.711  -8.986
 1545SOL     OW 7984   5.728   8.819   5.133
 1545SOL    HW1 7985   5.794   8.888   5.103
 1545SOL    HW2 7986   5.636   8.858   5.129
 1546SOL     OW 7987  -5.155   2.118   3.259
 1546SOL    HW1 7988  -5.190   2.042   3.205
 1546SOL    HW2 7989  -5.070   2.091   3.305
 1547SOL     OW 7990   1.999   1.586  15.418
 1547SOL    HW1 7991   1.941   1.505   7.350
 1547SOL    HW2 7992   2.049   1.579   7.447
 1548SOL     OW 7993   0.674   6.854   1.813
 1548SOL    HW1 7994   0.686   6.952   1.832
 1548SOL    HW2 7995   0.759   6.806   1.837
 1549SOL     OW 7996   4.615  12.040  14.024
 1549SOL    HW1 7997   4.686  12.111  14.032
 1549SOL    HW2 7998   4.573  12.046  13.933
 1550SOL     OW 7999  -6.298  -2.776   8.947
 1550SOL    HW1 8000  -6.382  -2.759   8.896
 1550SOL    HW2 8001  -6.318  -2.778   9.045
 1551SOL     OW 8002   9.772   5.512  12.270
 1551SOL    HW1 8003   9.870   5.504  12.251
 1551SOL    HW2 8004   9.726   5.551  12.191
 1552SOL     OW 8005   5.817  -2.577   0.145
 1552SOL    HW1 8006   5.770  -2.552   0.061
 1552SOL    HW2 8007   5.909  -2.537   0.145
 1553SOL     OW 8008   4.055   4.469   2.636
 1553SOL    HW1 8009   4.065   4.566   2.615
 1553SOL    HW2 8010   4.013   4.421   2.559
 1554SOL     OW 8011  16.005   3.095 -11.536
 1554SOL    HW1 8012  15.930   3.145 -11.492
 1554SOL    HW2 8013  24.136   3.080 -11.469
 1555SOL     OW 8014   5.871   7.040 -17.567
 1555SOL    HW1 8015   5.847   6.956 -17.518
 1555SOL    HW2 8016   5.788   7.082 -17.603
 1556SOL     OW 8017  14.034  19.958   4.004
 1556SOL    HW1 8018  14.110  19.899   3.975
 1556SOL    HW2 8019  13.948  19.920   3.969
 1557SOL     OW 8020   0.714  -0.180  -5.436
 1557SOL    HW1 8021   0.783  -0.145  -5.373
 1557SOL    HW2 8022   0.736  -0.154  -5.529
 1558SOL     OW 8023   5.584  12.984   8.420
 1558SOL    HW1 8024   5.548  13.010   8.330
 1558SOL    HW2 8025   5.536  13.035   8.491
 1559SOL     OW 8026  10.814   3.481  -0.155
 1559SOL    HW1 8027  10.730   3.503  -0.204
 1559SOL    HW2 8028  10.795   3.413  -0.085
 1560SOL     OW 8029   1.211  -7.850  14.776
 1560SOL    HW1 8030   1.305  -7.831  14.807
 1560SOL    HW2 8031   1.200  -7.819  14.682
 1561SOL     OW 8032   7.069   4.171   2.192
 1561SOL    HW1 8033   7.003   4.108   2.232
 1561SOL    HW2 8034   7.155   4.123   2.175
 1562SOL     OW 8035   7.835   7.825  -0.004
 1562SOL    HW1 8036   7.790  -0.237  -0.094
 1562SOL    HW2 8037   7.917  -0.176  -0.011
 1563SOL     OW 8038   5.325   7.520  -1.596
 1563SOL    HW1 8039   5.385   7.578  -1.651
 1563SOL    HW2 8040   5.265  -0.481  -1.540
 1564SOL     OW 8041   0.034  13.926  -5.723
 1564SOL    HW1 8042   0.134  13.928  -5.726
 1564SOL    HW2 8043   0.002  13.834   2.310
 1565SOL     OW 8044   6.504  12.503   8.012
 1565SOL    HW1 8045  -1.500  12.467   7.935
 1565SOL    HW2 8046   6.408  12.508   7.986
 1566SOL     OW 8047   7.406  10.606 -10.252
 1566SOL    HW1 8048   7.329  10.546 -10.276
 1566SOL    HW2 8049  -0.568  10.553 -10.246
 1567SOL     OW 8050   0.867  -0.132  -2.007
 1567SOL    HW1 8051   0.938  -0.147  -1.938
 1567SOL    HW2 8052   0.790  -0.082  -1.967
 1568SOL     OW 8053   3.992  11.737  12.339
 1568SOL    HW1 8054   3.978  11.684  12.423
 1568SOL    HW2 8055   3.916  11.720  20.333
 1569SOL     OW 8056   2.305   6.946   1.073
 1569SOL    HW1 8057   2.386   6.900   1.036
 1569SOL    HW2 8058   2.334   7.007   1.147
 1570SOL     OW 8059  10.144  10.416   6.171
 1570SOL    HW1 8060  10.126  10.426   6.269
 1570SOL    HW2 8061  10.221  10.355   6.157
 1571SOL     OW 8062  17.753  -1.086  -2.639
 1571SOL    HW1 8063  17.770  -1.016  -2.709
 1571SOL    HW2 8064  17.833  -1.094  -2.580
 1572SOL     OW 8065  -2.271   6.485   1.735
 1572SOL    HW1 8066  -2.247   6.408   1.795
 1572SOL    HW2 8067   5.776   6.568   1.790
 1573SOL     OW 8068  -7.051  11.369  16.231
 1573SOL    HW1 8069  -7.105  11.295   8.133
 1573SOL    HW2 8070  -7.038  11.350  16.329
 1574SOL     OW 8071  12.203  14.373  -6.043
 1574SOL    HW1 8072  12.157  14.461  -6.031
 1574SOL    HW2 8073  12.134  14.301  -6.054
 1575SOL     OW 8074  -6.870  -1.344   8.208
 1575SOL    HW1 8075  -6.866  -1.384   8.117
 1575SOL    HW2 8076  -6.824  -1.255   8.207
 1576SOL     OW 8077  -0.445  12.461  11.615
 1576SOL    HW1 8078  -0.371  12.526  11.624
 1576SOL    HW2 8079  -0.444  12.420  11.524
 1577SOL     OW 8080   2.142  -1.733 -14.618
 1577SOL    HW1 8081   2.203  -1.655 -14.607
 1577SOL    HW2 8082   2.099  -1.754 -14.530
 1578SOL     OW 8083  -6.221   1.567  -1.008
 1578SOL    HW1 8084  -6.237  -6.448  -1.097
 1578SOL    HW2 8085  -6.277   1.612  -0.938
 1579SOL     OW 8086  -5.852   6.292   1.003
 1579SOL    HW1 8087   2.223   6.360   0.932
 1579SOL    HW2 8088   2.119   6.246   0.985
 1580SOL     OW 8089   0.384   2.091  -1.727
 1580SOL    HW1 8090   0.446  10.113  -1.657
 1580SOL    HW2 8091   0.319   2.020  -1.753
 1581SOL     OW 8092  -4.023  18.235  -2.478
 1581SOL    HW1 8093  -3.982  18.306  -2.535
 1581SOL    HW2 8094  -4.051  18.274  -2.391
 1582SOL     OW 8095   7.103  -6.617  17.182
 1582SOL    HW1 8096   7.104  -6.716   9.110
 1582SOL    HW2 8097   7.121  -6.570  17.096
 1583SOL     OW 8098   3.697  13.481   5.620
 1583SOL    HW1 8099   3.744  13.392   5.625
 1583SOL    HW2 8100   3.599  13.467   5.630
 1584SOL     OW 8101  -4.433  14.400   7.438
 1584SOL    HW1 8102  -4.397  14.492   7.455
 1584SOL    HW2 8103  -4.421  14.378   7.341
 1585SOL     OW 8104  10.111   2.366 -12.341
 1585SOL    HW1 8105  10.066   2.339 -12.256
 1585SOL    HW2 8106  10.057   2.438 -12.385
 1586SOL     OW 8107   2.821   4.157   2.993
 1586SOL    HW1 8108   2.835   4.082   3.058
 1586SOL    HW2 8109   2.758   4.224   3.032
 1587SOL     OW 8110  -0.537  10.256   3.613
 1587SOL    HW1 8111  -0.525  10.262   3.514
 1587SOL    HW2 8112  -0.513  10.164   3.643
 1588SOL     OW 8113  16.711  19.674  -3.223
 1588SOL    HW1 8114  16.709  19.767  -3.261
 1588SOL    HW2 8115  16.663  19.674  -3.135
 1589SOL     OW 8116  -7.085  12.919  -8.742
 1589SOL    HW1 8117  -7.062  12.875  -8.655
 1589SOL    HW2 8118  -7.181  12.946  -8.741
 1590SOL     OW 8119  15.200   5.649  -9.817
 1590SOL    HW1 8120  15.107   5.649  -9.782
 1590SOL    HW2 8121  15.229   5.555  -9.835
 1591SOL     OW 8122  16.016  -9.534   5.479
 1591SOL    HW1 8123  15.930  -9.570   5.445
 1591SOL    HW2 8124  16.041  -9.452   5.427
 1592SOL     OW 8125   2.603   1.772   3.785
 1592SOL    HW1 8126   2.510   1.799   3.810
 1592SOL    HW2 8127   2.662   1.852   3.780
 1593SOL     OW 8128  20.096  17.043  -2.213
 1593SOL    HW1 8129  20.044  16.981  -2.154
 1593SOL    HW2 8130  20.191  17.045  -2.184
 1594SOL     OW 8131   2.428  -4.086   8.268
 1594SOL    HW1 8132   2.398  -4.016   8.333
 1594SOL    HW2 8133   2.363  -4.092   8.192
 1595SOL     OW 8134   3.872  14.104  -7.768
 1595SOL    HW1 8135   3.818  14.142  -7.692
 1595SOL    HW2 8136   3.910  14.015   0.318
 1596SOL     OW 8137   2.246  -2.678 -13.504
 1596SOL    HW1 8138   2.146   5.381 -13.505
 1596SOL    HW2 8139   2.281  -2.604 -13.561
 1597SOL     OW 8140  15.116  13.346  -7.648
 1597SOL    HW1 8141  15.059  13.400  -7.711
 1597SOL    HW2 8142  15.171  13.407  -7.592
 1598SOL     OW 8143   2.592  10.653   3.588
 1598SOL    HW1 8144   2.576  10.719   3.515
 1598SOL    HW2 8145   2.632  10.700   3.667
 1599SOL     OW 8146  -3.204  -3.733   2.973
 1599SOL    HW1 8147  -3.135  -3.802   2.997
 1599SOL    HW2 8148  -3.160  -3.656   2.929
 1600SOL     OW 8149   0.950   2.755   9.274
 1600SOL    HW1 8150   0.863   2.765   9.224
 1600SOL    HW2 8151   0.931   2.748   9.372
 1601SOL     OW 8152   6.206   9.566  12.425
 1601SOL    HW1 8153   6.282   9.501  12.425
 1601SOL    HW2 8154   6.151   9.553  12.343
 1602SOL     OW 8155  17.605   1.089  13.213
 1602SOL    HW1 8156  17.564   1.180  13.222
 1602SOL    HW2 8157  17.554   1.036  13.146
 1603SOL     OW 8158   7.892   2.865  15.655
 1603SOL    HW1 8159   7.900   2.911  15.567
 1603SOL    HW2 8160   7.832   2.919  15.715
 1604SOL     OW 8161  13.324  14.248   8.919
 1604SOL    HW1 8162  13.397  14.313   8.937
 1604SOL    HW2 8163  13.335  14.210   8.827
 1605SOL     OW 8164  17.438  18.274  -0.599
 1605SOL    HW1 8165  17.524  18.324  -0.590
 1605SOL    HW2 8166  17.380  18.320  -0.666
 1606SOL     OW 8167   3.762  20.555  -5.474
 1606SOL    HW1 8168   3.773  12.521  -5.378
 1606SOL    HW2 8169   3.786  20.458  -5.488
 1607SOL     OW 8170  -4.997   5.729  -7.284
 1607SOL    HW1 8171  -4.992   5.665  -7.361
 1607SOL    HW2 8172  -4.989   5.822  -7.318
 1608SOL     OW 8173   2.880  10.253  -5.846
 1608SOL    HW1 8174   2.920  10.173  -5.891
 1608SOL    HW2 8175   2.954  18.369  -5.812
 1609SOL     OW 8176  -9.734   1.256   4.693
 1609SOL    HW1 8177  -9.759   1.241   4.789
 1609SOL    HW2 8178  -9.815   1.241   4.635
 1610SOL     OW 8179   1.504  -2.646  10.428
 1610SOL    HW1 8180   1.452  -2.684  10.351
 1610SOL    HW2 8181   1.544  -2.559  10.400
 1611SOL     OW 8182  10.408   1.977   2.756
 1611SOL    HW1 8183  10.336   2.042   2.731
 1611SOL    HW2 8184  10.484   1.986   2.692
 1612SOL     OW 8185  21.623  12.339   4.199
 1612SOL    HW1 8186  21.612  12.315   4.103
 1612SOL    HW2 8187  21.537  12.323   4.248
 1613SOL     OW 8188  -2.423  10.308  -1.234
 1613SOL    HW1 8189  -2.359  10.255  -1.178
 1613SOL    HW2 8190   5.543  10.273  -1.221
 1614SOL     OW 8191   1.058  -2.474   5.797
 1614SOL    HW1 8192   0.970  -2.491   5.844
 1614SOL    HW2 8193   1.134  -2.491   5.860
 1615SOL     OW 8194  13.043   5.638   6.085
 1615SOL    HW1 8195  13.028   5.623   6.183
 1615SOL    HW2 8196  13.012   5.730   6.061
 1616SOL     OW 8197  -4.065  23.799  -8.726
 1616SOL    HW1 8198  -4.027  15.760  -8.817
 1616SOL    HW2 8199  -4.023  23.717  -8.689
 1617SOL     OW 8200  10.108  15.941  -1.845
 1617SOL    HW1 8201  10.102  15.969  -9.806
 1617SOL    HW2 8202  10.046  15.997  -1.900
 1618SOL     OW 8203  -4.308  -4.961  -9.225
 1618SOL    HW1 8204  -4.385  -4.904  -9.203
 1618SOL    HW2 8205  -4.273  -4.938  -9.316
 1619SOL     OW 8206   3.029   9.828   3.503
 1619SOL    HW1 8207   3.069   9.772   3.430
 1619SOL    HW2 8208   2.930   9.834   3.491
 1620SOL     OW 8209  26.359   4.839 -11.037
 1620SOL    HW1 8210  26.381  12.813 -10.987
 1620SOL    HW2 8211  26.367   4.822 -11.135
 1621SOL     OW 8212  -6.203  -9.327  -2.083
 1621SOL    HW1 8213  -6.173  -1.242  -1.991
 1621SOL    HW2 8214  -6.127  -1.314  -2.130
 1622SOL     OW 8215  -0.314  12.209   8.387
 1622SOL    HW1 8216  -0.281  12.124   8.345
 1622SOL    HW2 8217   7.643  12.206   8.393
 1623SOL     OW 8218   7.827  -1.468  20.752
 1623SOL    HW1 8219   7.774  -1.410  12.757
 1623SOL    HW2 8220   7.924  -1.449  20.763
 1624SOL     OW 8221   4.926  20.767  10.095
 1624SOL    HW1 8222   4.925  20.755  10.195
 1624SOL    HW2 8223   5.013  20.808  10.068
 1625SOL     OW 8224  11.862   1.369   3.983
 1625SOL    HW1 8225  11.868   1.278   3.942
 1625SOL    HW2 8226  11.836   1.436   3.912
 1626SOL     OW 8227   4.709  11.552   4.688
 1626SOL    HW1 8228   4.771  11.592   4.757
 1626SOL    HW2 8229   4.746  11.569   4.597
 1627SOL     OW 8230  -5.188   3.954  11.198
 1627SOL    HW1 8231  -5.093   3.937  11.174
 1627SOL    HW2 8232  -5.225   3.874  11.245
 1628SOL     OW 8233  -2.845  -9.948   7.323
 1628SOL    HW1 8234  -2.876  -1.955   7.252
 1628SOL    HW2 8235   5.194  -9.988   7.413
 1629SOL     OW 8236 -12.123   5.719   2.845
 1629SOL    HW1 8237 -12.038   5.759   2.811
 1629SOL    HW2 8238 -12.139   5.747   2.939
 1630SOL     OW 8239  -6.141   8.996   5.685
 1630SOL    HW1 8240  -6.184   9.074   5.639
 1630SOL    HW2 8241  -6.187   8.911  13.713
 1631SOL     OW 8242  10.364   1.613   5.949
 1631SOL    HW1 8243  10.276   1.584   5.987
 1631SOL    HW2 8244   2.361   1.533   5.923
 1632SOL     OW 8245   8.110  -6.033   0.953
 1632SOL    HW1 8246   8.017  -6.039   0.916
 1632SOL    HW2 8247   8.142  -5.938   0.947
 1633SOL     OW 8248   2.881   7.481   9.431
 1633SOL    HW1 8249  -5.202   7.559   9.489
 1633SOL    HW2 8250   2.798   7.441   1.334
 1634SOL     OW 8251  11.807  -3.989  -1.091
 1634SOL    HW1 8252  11.812  -4.054  -1.014
 1634SOL    HW2 8253  11.848   4.156  -1.064
 1635SOL     OW 8254   1.730  10.803  -5.346
 1635SOL    HW1 8255   1.729  10.795  -5.246
 1635SOL    HW2 8256   1.751   2.656  -5.386
 1636SOL     OW 8257   6.643  -2.674   0.610
 1636SOL    HW1 8258   6.666  -2.765   0.576
 1636SOL    HW2 8259   6.706  -2.606   0.570
 1637SOL     OW 8260   2.985   8.010   0.533
 1637SOL    HW1 8261   2.916   7.940   0.518
 1637SOL    HW2 8262   2.959   8.067   0.611
 1638SOL     OW 8263   6.424  -2.622   7.939
 1638SOL    HW1 8264   6.523  -2.616   7.930
 1638SOL    HW2 8265   6.382  -2.539   7.903
 1639SOL     OW 8266   7.983  -3.276   2.766
 1639SOL    HW1 8267   7.993  -3.207   2.838
 1639SOL    HW2 8268  15.951  -3.320   2.775
 1640SOL     OW 8269   5.418   7.809   7.179
 1640SOL    HW1 8270   5.339   7.760   7.141
 1640SOL    HW2 8271   5.388   7.897   7.216
 1641SOL     OW 8272  10.254  17.752  11.237
 1641SOL    HW1 8273  10.183  17.779  11.302
 1641SOL    HW2 8274  10.212   9.655  11.156
 1642SOL     OW 8275   5.100   4.728   5.112
 1642SOL    HW1 8276   5.003   4.708   5.096
 1642SOL    HW2 8277  -2.917   4.762   5.027
 1643SOL     OW 8278 -13.303  14.093  -0.107
 1643SOL    HW1 8279 -13.263  14.003  -0.092
 1643SOL    HW2 8280 -13.288  14.121   7.856
 1644SOL     OW 8281  -1.677   9.431  -0.038
 1644SOL    HW1 8282  -1.641   9.487  -0.111
 1644SOL    HW2 8283  -1.612   9.427   0.038
 1645SOL     OW 8284   2.718  -1.487   2.818
 1645SOL    HW1 8285   2.761  -1.561   2.871
 1645SOL    HW2 8286   2.632  -1.461   2.861
 1646SOL     OW 8287   2.592  -5.478  13.076
 1646SOL    HW1 8288   2.499  -5.510  13.094
 1646SOL    HW2 8289   2.653  -5.511  13.148
 1647SOL     OW 8290   6.099   5.743  -1.911
 1647SOL    HW1 8291   6.167   5.763  -1.982
 1647SOL    HW2 8292   6.116   5.652  -1.873
 1648SOL     OW 8293  16.348   3.755  -3.225
 1648SOL    HW1 8294  16.318   3.660  -3.217
 1648SOL    HW2 8295  16.368   3.776  -3.320
 1649SOL     OW 8296  -5.845  -3.040   6.297
 1649SOL    HW1 8297  -5.915  -2.974   6.327
 1649SOL    HW2 8298  -5.802   4.977   6.377
 1650SOL     OW 8299   7.633  14.359   1.303
 1650SOL    HW1 8300   7.683  14.379   1.387
 1650SOL    HW2 8301   7.603   6.387   1.260
 1651SOL     OW 8302   9.444   5.727 -14.904
 1651SOL    HW1 8303   9.523   5.670 -14.924
 1651SOL    HW2 8304   9.379   5.721 -14.981
 1652SOL     OW 8305   6.058   9.800   4.654
 1652SOL    HW1 8306   6.000   9.881   4.650
 1652SOL    HW2 8307   6.117   9.797  -3.485
 1653SOL     OW 8308   2.547   3.539  -1.033
 1653SOL    HW1 8309   2.512   3.454  -0.993
 1653SOL    HW2 8310   2.592   3.519   6.938
 1654SOL     OW 8311  19.265   1.090  -9.786
 1654SOL    HW1 8312  19.208   1.016  -9.750
 1654SOL    HW2 8313  11.164   1.178  -9.767
 1655SOL     OW 8314   5.339  -8.597  16.609
 1655SOL    HW1 8315   5.334  -8.672  16.674
 1655SOL    HW2 8316   5.430  -8.593  16.569
 1656SOL     OW 8317   5.622   0.817   8.782
 1656SOL    HW1 8318   5.652   0.913   8.778
 1656SOL    HW2 8319  -2.359   0.759   8.809
 1657SOL     OW 8320  -3.424   6.184   4.845
 1657SOL    HW1 8321  -3.487   6.263   4.843
 1657SOL    HW2 8322   4.726   6.217   4.859
 1658SOL     OW 8323  -5.079  12.731  16.790
 1658SOL    HW1 8324  -5.027  12.646  16.784
 1658SOL    HW2 8325  -5.016  12.809  16.777
 1659SOL     OW 8326   5.384   4.920   4.492
 1659SOL    HW1 8327   5.333   4.855   4.548
 1659SOL    HW2 8328   5.382   4.890   4.396
 1660SOL     OW 8329  11.043  -0.874  12.516
 1660SOL    HW1 8330  11.049  -0.972  12.534
 1660SOL    HW2 8331  10.969  -0.857  12.450
 1661SOL     OW 8332   7.739   9.945  -5.692
 1661SOL    HW1 8333   7.681   9.989  -5.761
 1661SOL    HW2 8334   7.773  17.915  -5.728
 1662SOL     OW 8335  21.567  16.961  -2.871
 1662SOL    HW1 8336  21.510  17.028  -2.825
 1662SOL    HW2 8337  21.515  16.917  -2.944
 1663SOL     OW 8338   1.760   5.271 -15.918
 1663SOL    HW1 8339   1.820   5.225 -15.984
 1663SOL    HW2 8340   1.691   5.207 -15.885
 1664SOL     OW 8341  -1.579  12.122   0.895
 1664SOL    HW1 8342  -1.657  12.149   0.950
 1664SOL    HW2 8343  -1.500  12.103   0.954
 1665SOL     OW 8344   8.354  11.908 -16.903
 1665SOL    HW1 8345   8.404  11.994 -16.897
 1665SOL    HW2 8346   8.393   3.795 -16.976
 1666SOL     OW 8347  -0.991  10.572   7.012
 1666SOL    HW1 8348  -0.966  10.609   7.102
 1666SOL    HW2 8349  -1.077  10.611   6.982
 1667SOL     OW 8350   0.283  11.774  -4.804
 1667SOL    HW1 8351   8.440  11.774  -4.792
 1667SOL    HW2 8352   8.298  11.713  -4.738
 1668SOL     OW 8353  -1.213  14.482   6.610
 1668SOL    HW1 8354  -1.161  14.561   6.643
 1668SOL    HW2 8355  -1.250  14.502   6.519
 1669SOL     OW 8356  -5.407   1.989 -14.166
 1669SOL    HW1 8357  -5.310   1.969 -14.149
 1669SOL    HW2 8358  -5.459   1.904 -14.165
 1670SOL     OW 8359  -8.405  10.058  -1.569
 1670SOL    HW1 8360   7.674  10.151  -1.566
 1670SOL    HW2 8361  -8.477   9.993  -1.547
 1671SOL     OW 8362  -9.388   9.320  -4.023
 1671SOL    HW1 8363  -9.447   1.290   3.959
 1671SOL    HW2 8364  -9.438   9.332   4.122
 1672SOL     OW 8365  15.250  11.212  -9.205
 1672SOL    HW1 8366  15.234  11.114  -9.188
 1672SOL    HW2 8367  15.171  11.265  -9.174
 1673SOL     OW 8368  10.458   3.328  -9.009
 1673SOL    HW1 8369  10.478   3.232  -8.988
 1673SOL    HW2 8370  10.364   3.336  -9.041
 1674SOL     OW 8371   4.409  16.919   0.371
 1674SOL    HW1 8372  12.526   8.941   0.381
 1674SOL    HW2 8373   4.390  16.904   0.273
 1675SOL     OW 8374  13.667  21.373   4.287
 1675SOL    HW1 8375  13.581  21.407   4.249
 1675SOL    HW2 8376  13.729  21.350   4.212
 1676SOL     OW 8377  -3.484   4.125   4.988
 1676SOL    HW1 8378  -3.461   4.186   5.063
 1676SOL    HW2 8379  -3.527   4.177   4.915
 1677SOL     OW 8380  -8.394  14.942   5.019
 1677SOL    HW1 8381  -8.468  14.987   5.068
 1677SOL    HW2 8382  -8.312  15.000   5.022
 1678SOL     OW 8383  -1.273   2.809  12.382
 1678SOL    HW1 8384  -9.418   2.771  12.411
 1678SOL    HW2 8385  -9.257   2.747  12.411
 1679SOL     OW 8386  -3.197  15.318   4.223
 1679SOL    HW1 8387  -3.140  15.388   4.265
 1679SOL    HW2 8388  -3.187  15.321   4.124
 1680SOL     OW 8389  15.308   4.447  -3.583
 1680SOL    HW1 8390  15.297   4.516  -3.655
 1680SOL    HW2 8391  15.249   4.470  -3.506
 1681SOL     OW 8392  10.345  17.526   6.370
 1681SOL    HW1 8393  10.358  17.622   6.351
 1681SOL    HW2 8394  10.428  17.489   6.414
 1682SOL     OW 8395  17.999  11.594  -5.890
 1682SOL    HW1 8396  18.047  11.598  -5.978
 1682SOL    HW2 8397   9.846  11.618  -5.904
 1683SOL     OW 8398  14.862   0.728  -2.038
 1683SOL    HW1 8399  14.927   0.725  -2.113
 1683SOL    HW2 8400  14.800   0.650  -2.044
 1684SOL     OW 8401  10.486   5.741   8.195
 1684SOL    HW1 8402  10.409  -2.306   8.258
 1684SOL    HW2 8403  10.468  -2.265  16.168
 1685SOL     OW 8404   9.614   5.099   4.794
 1685SOL    HW1 8405   9.713   5.098   4.807
 1685SOL    HW2 8406   9.576   5.010   4.817
 1686SOL     OW 8407   1.654  -6.949  15.917
 1686SOL    HW1 8408   9.777  -6.883  15.954
 1686SOL    HW2 8409   1.581  -6.901  15.869
 1687SOL     OW 8410  -1.039  22.620   8.854
 1687SOL    HW1 8411  -0.987  22.542   8.887
 1687SOL    HW2 8412  -1.119  22.635   8.913
 1688SOL     OW 8413  13.797   4.504 -18.470
 1688SOL    HW1 8414  13.879   4.448 -18.460
 1688SOL    HW2 8415  13.746   4.504 -18.384
 1689SOL     OW 8416  -9.466   9.933   5.381
 1689SOL    HW1 8417  -9.385   9.971   5.338
 1689SOL    HW2 8418  -9.547   9.985   5.353
 1690SOL     OW 8419  13.278   2.620   1.289
 1690SOL    HW1 8420  13.240   2.680   1.360
 1690SOL    HW2 8421  13.211   2.548   1.268
 1691SOL     OW 8422  14.286  -1.079   5.743
 1691SOL    HW1 8423  14.193  -1.113   5.756
 1691SOL    HW2 8424  14.285  -1.003   5.678
 1692SOL     OW 8425   4.095  -0.631   1.867
 1692SOL    HW1 8426   4.164  -0.561   1.881
 1692SOL    HW2 8427   4.100  -0.698   1.941
 1693SOL     OW 8428   7.414   7.200   0.106
 1693SOL    HW1 8429   7.473   7.134   0.061
 1693SOL    HW2 8430   7.368   7.156   0.184
 1694SOL     OW 8431   9.692   0.411  -7.899
 1694SOL    HW1 8432   9.692   0.447  -7.992
 1694SOL    HW2 8433   9.627   0.334  -7.894
 1695SOL     OW 8434   0.987   4.452  -4.275
 1695SOL    HW1 8435   0.896   4.463  -4.235
 1695SOL    HW2 8436   1.046   4.403  -4.211
 1696SOL     OW 8437  -1.840  13.240   6.882
 1696SOL    HW1 8438  -1.817  21.306   6.978
 1696SOL    HW2 8439  -1.864  13.145   6.861
 1697SOL     OW 8440  -0.244   2.613  -0.698
 1697SOL    HW1 8441  -0.273   2.536  -0.640
 1697SOL    HW2 8442  -0.307   2.689  -0.684
 1698SOL     OW 8443  17.038   4.594 -18.258
 1698SOL    HW1 8444  17.126   4.579 -18.302
 1698SOL    HW2 8445  16.972   4.626 -18.326
 1699SOL     OW 8446  14.458  -0.369  -1.251
 1699SOL    HW1 8447  14.502  -0.406  -1.169
 1699SOL    HW2 8448  14.484  -0.424  -1.330
 1700SOL     OW 8449   9.248  -7.603  -4.480
 1700SOL    HW1 8450   9.183  -7.542  -4.526
 1700SOL    HW2 8451   9.277  -7.562  -4.394
 1701SOL     OW 8452   4.034  14.138  -1.447
 1701SOL    HW1 8453   4.003  14.045  -1.468
 1701SOL    HW2 8454   4.059  14.184  -1.531
 1702SOL     OW 8455  14.328  12.673  -0.958
 1702SOL    HW1 8456  14.268  12.724  -1.019
 1702SOL    HW2 8457  14.423  12.686  -0.985
 1703SOL     OW 8458   4.170   2.633  -6.339
 1703SOL    HW1 8459   4.194   2.562   1.786
 1703SOL    HW2 8460   4.138   2.589  -6.423
 1704SOL     OW 8461   6.296   1.246  -4.085
 1704SOL    HW1 8462   6.388   1.260  -4.121
 1704SOL    HW2 8463   6.233   1.231  -4.160
 1705SOL     OW 8464 -10.208  17.615  -4.943
 1705SOL    HW1 8465   5.807  17.606  -4.939
 1705SOL    HW2 8466  -2.124  17.662  -5.027
 1706SOL     OW 8467   9.014  12.205  17.225
 1706SOL    HW1 8468   8.997  12.120  17.275
 1706SOL    HW2 8469   9.103  12.199  17.179
 1707SOL     OW 8470   7.879  -1.298  -2.361
 1707SOL    HW1 8471  15.837  -1.308  -2.364
 1707SOL    HW2 8472   7.922  -1.370  -2.415
 1708SOL     OW 8473  11.045   6.287   2.253
 1708SOL    HW1 8474  11.104   6.314   2.328
 1708SOL    HW2 8475  10.966   6.348   2.249
 1709SOL     OW 8476   6.584  14.899   6.401
 1709SOL    HW1 8477   6.512  14.963   6.374
 1709SOL    HW2 8478   6.668  14.950   6.423
 1710SOL     OW 8479  10.061   8.046   0.011
 1710SOL    HW1 8480  10.088   7.960  -0.032
 1710SOL    HW2 8481  10.048   8.031   0.109
 1711SOL     OW 8482  11.850  -3.619  -2.609
 1711SOL    HW1 8483  11.779  -3.682  -2.641
 1711SOL    HW2 8484  11.828   4.532  -2.639
 1712SOL     OW 8485   9.916   0.772   6.021
 1712SOL    HW1 8486   9.949   0.783  -1.943
 1712SOL    HW2 8487   9.978   0.818   5.959
 1713SOL     OW 8488  11.250   5.448  12.177
 1713SOL    HW1 8489  11.201   5.392  12.110
 1713SOL    HW2 8490  11.308   5.513  12.129
 1714SOL     OW 8491  33.075   6.820   8.979
 1714SOL    HW1 8492  33.046   6.729   8.952
 1714SOL    HW2 8493  25.082   6.813   9.055
 1715SOL     OW 8494   8.283  -1.561   1.884
 1715SOL    HW1 8495   8.202  -1.575   1.941
 1715SOL    HW2 8496   8.267  -1.485   1.821
 1716SOL     OW 8497   3.625  -0.981  -5.268
 1716SOL    HW1 8498   3.723  -0.964  -5.253
 1716SOL    HW2 8499   3.601  -1.069  -5.226
 1717SOL     OW 8500  -9.331  13.953   9.822
 1717SOL    HW1 8501  -9.250  14.001   9.855
 1717SOL    HW2 8502  -9.360  13.886   9.890
 1718SOL     OW 8503  -6.732  19.153   6.872
 1718SOL    HW1 8504  -6.728  11.019   6.809
 1718SOL    HW2 8505  -6.719  19.120   6.966
 1719SOL     OW 8506   0.457  13.354   1.961
 1719SOL    HW1 8507   0.532  13.417   1.980
 1719SOL    HW2 8508   0.415  13.325   2.047
 1720SOL     OW 8509  -0.454  21.029   0.154
 1720SOL    HW1 8510  -0.497  21.119   0.166
 1720SOL    HW2 8511  -0.496  20.983   0.075
 1721SOL     OW 8512   6.673  10.442   5.905
 1721SOL    HW1 8513   6.768  10.433   5.933
 1721SOL    HW2 8514   6.614  10.398   5.973
 1722SOL     OW 8515   2.300  11.645   2.688
 1722SOL    HW1 8516   2.353  11.573  -5.324
 1722SOL    HW2 8517   2.203  11.623   2.693
 1723SOL     OW 8518  -5.742   8.528   6.229
 1723SOL    HW1 8519  -5.701   8.474  14.213
 1723SOL    HW2 8520  -5.839   8.538   6.212
 1724SOL     OW 8521  10.037   0.223   4.580
 1724SOL    HW1 8522   9.976   0.147   4.602
 1724SOL    HW2 8523  10.124   0.187   4.545
 1725SOL     OW 8524  -0.512  10.560   2.833
 1725SOL    HW1 8525  -0.598   2.475   2.876
 1725SOL    HW2 8526  -0.514  10.536   2.736
 1726SOL     OW 8527  -0.623  11.304  -2.675
 1726SOL    HW1 8528  -0.682  11.343  -2.747
 1726SOL    HW2 8529  -0.584  19.435  -2.620
 1727SOL     OW 8530   7.563  11.912   0.849
 1727SOL    HW1 8531   7.553  11.991   0.910
 1727SOL    HW2 8532   7.659  11.898   0.828
 1728SOL     OW 8533  -1.631   3.752   2.289
 1728SOL    HW1 8534  -1.713   3.797   2.251
 1728SOL    HW2 8535  -1.642   3.741   2.388
 1729SOL     OW 8536   9.562   0.937   4.701
 1729SOL    HW1 8537   9.570   0.882   4.618
 1729SOL    HW2 8538   9.612   1.023  -3.369
 1730SOL     OW 8539   8.853   9.957   2.677
 1730SOL    HW1 8540   8.908   9.996   2.602
 1730SOL    HW2 8541   8.913   9.911   2.742
 1731SOL     OW 8542   4.113   4.203   2.469
 1731SOL    HW1 8543   4.165   4.279   2.428
 1731SOL    HW2 8544   4.168   4.161   2.541
 1732SOL     OW 8545   1.222   9.179   0.352
 1732SOL    HW1 8546   1.247   9.084   0.371
 1732SOL    HW2 8547  -6.897   9.212   0.423
 1733SOL     OW 8548   2.223   7.481   3.542
 1733SOL    HW1 8549   2.161   7.447   3.471
 1733SOL    HW2 8550   2.171   7.505   3.624
 1734SOL     OW 8551  16.711  -6.395   4.931
 1734SOL    HW1 8552  16.752  -6.308  12.961
 1734SOL    HW2 8553   8.557  -6.395   4.909
 1735SOL     OW 8554   9.983   7.118  12.412
 1735SOL    HW1 8555   9.993   7.153  12.505
 1735SOL    HW2 8556   9.937   7.030  12.414
 1736SOL     OW 8557   8.554  10.002  -2.099
 1736SOL    HW1 8558   8.556   9.917  -2.047
 1736SOL    HW2 8559   8.625  10.000  -2.170
 1737SOL     OW 8560   1.381  -0.786  14.066
 1737SOL    HW1 8561   1.479  -0.792  14.079
 1737SOL    HW2 8562   1.351  -0.857  14.001
 1738SOL     OW 8563  -5.618   3.782   1.322
 1738SOL    HW1 8564  -5.661   3.807   1.408
 1738SOL    HW2 8565  -5.681   3.798   1.246
 1739SOL     OW 8566  -6.627  13.536  13.377
 1739SOL    HW1 8567  -6.535  13.529  13.339
 1739SOL    HW2 8568  -6.632   5.430  13.464
 1740SOL     OW 8569   4.776  23.390  13.169
 1740SOL    HW1 8570   4.841  23.342  13.229
 1740SOL    HW2 8571   4.807  23.382  13.074
 1741SOL     OW 8572   2.629   4.331   7.183
 1741SOL    HW1 8573   2.562   4.325   7.257
 1741SOL    HW2 8574   2.661  -3.819   7.159
 1742SOL     OW 8575   1.588  10.177  -5.727
 1742SOL    HW1 8576   1.637  10.108  -5.780
 1742SOL    HW2 8577   1.501  10.140  -5.697
 1743SOL     OW 8578  -0.998   5.041  -9.567
 1743SOL    HW1 8579  -0.977   5.139  -9.572
 1743SOL    HW2 8580  -1.091   5.026  -9.601
 1744SOL     OW 8581  -4.727  -0.720  -6.911
 1744SOL    HW1 8582  -4.763  -0.788  -6.974
 1744SOL    HW2 8583  -4.794  -0.648  -6.897
 1745SOL     OW 8584  12.016  11.366   1.682
 1745SOL    HW1 8585  11.998  11.445   1.740
 1745SOL    HW2 8586  12.102  11.323   1.709
 1746SOL     OW 8587   7.437  12.724  -2.840
 1746SOL    HW1 8588   7.354  12.750  -2.790
 1746SOL    HW2 8589   7.412  12.665  -2.917
 1747SOL     OW 8590   3.776  -1.636  -9.941
 1747SOL    HW1 8591   3.688  -1.591  -9.926
 1747SOL    HW2 8592   3.850  -1.572  -1.861
 1748SOL     OW 8593 -20.395  10.543   3.781
 1748SOL    HW1 8594 -12.239  10.536   3.796
 1748SOL    HW2 8595 -20.416  10.634   3.745
 1749SOL     OW 8596   3.809   4.396  -4.943
 1749SOL    HW1 8597   3.881   4.369  -5.007
 1749SOL    HW2 8598   3.757   4.315  -4.915
 1750SOL     OW 8599  10.906  -1.195   3.344
 1750SOL    HW1 8600  10.965  -1.115   3.354
 1750SOL    HW2 8601  10.956  -1.277   3.372
 1751SOL     OW 8602  -4.393  -4.086   5.498
 1751SOL    HW1 8603  -4.438  -4.105   5.584
 1751SOL    HW2 8604  -4.294  -4.101   5.507
 1752SOL     OW 8605  -2.180  14.948  -7.877
 1752SOL    HW1 8606  -2.230  14.864 -15.952
 1752SOL    HW2 8607  -2.197  14.979  -7.783
 1753SOL     OW 8608   2.875   9.738   0.334
 1753SOL    HW1 8609   2.839   9.695   0.251
 1753SOL    HW2 8610   2.809   9.728   0.409
 1754SOL     OW 8611  -2.447  12.694  -4.455
 1754SOL    HW1 8612  -2.398  12.719  -4.538
 1754SOL    HW2 8613  -2.393  12.718  -4.375
 1755SOL     OW 8614  13.038   1.244  -2.313
 1755SOL    HW1 8615  13.069   1.160  -2.270
 1755SOL    HW2 8616  13.107   1.316  -2.301
 1756SOL     OW 8617   4.166  -4.996  -1.167
 1756SOL    HW1 8618   4.109  -5.068  -1.126
 1756SOL    HW2 8619   4.232   3.020  -1.229
 1757SOL     OW 8620   2.850  18.077   0.184
 1757SOL    HW1 8621   2.836  17.986   0.225
 1757SOL    HW2 8622  10.991  18.117   0.221
 1758SOL     OW 8623   1.431  -0.042  -1.263
 1758SOL    HW1 8624   1.417  -0.084  -1.173
 1758SOL    HW2 8625   1.432   0.057  -1.253
 1759SOL     OW 8626  -6.062   9.779   5.199
 1759SOL    HW1 8627   1.910   9.755   5.245
 1759SOL    HW2 8628  -5.986   9.766   5.261
 1760SOL     OW 8629  11.622  -8.432   6.841
 1760SOL    HW1 8630  11.535  -8.407   6.798
 1760SOL    HW2 8631  11.694  -8.438   6.771
 1761SOL     OW 8632   9.995   6.370   4.960
 1761SOL    HW1 8633   9.951   6.438   4.901
 1761SOL    HW2 8634   2.004   6.318   4.907
 1762SOL     OW 8635  10.537  -0.192   5.684
 1762SOL    HW1 8636  10.530  -0.176   5.585
 1762SOL    HW2 8637  10.459  -0.247   5.714
 1763SOL     OW 8638   3.623  12.775   4.173
 1763SOL    HW1 8639   3.642  12.738   4.264
 1763SOL    HW2 8640   3.574  12.862   4.183
 1764SOL     OW 8641  12.234  13.120   4.756
 1764SOL    HW1 8642  12.331  13.145   4.767
 1764SOL    HW2 8643  12.181  13.162   4.830
 1765SOL     OW 8644   4.016   6.845  -1.754
 1765SOL    HW1 8645   4.037   6.862  -1.658
 1765SOL    HW2 8646   4.033   6.928  -1.808
 1766SOL     OW 8647   1.727   2.843  13.220
 1766SOL    HW1 8648   1.728   2.828  13.121
 1766SOL    HW2 8649   1.639   2.884  13.246
 1767SOL     OW 8650  19.908  17.750   7.685
 1767SOL    HW1 8651  19.954  17.807   7.617
 1767SOL    HW2 8652  19.977  17.706   7.743
 1768SOL     OW 8653   0.953  10.912  16.613
 1768SOL    HW1 8654   0.898  10.834  16.585
 1768SOL    HW2 8655   1.032  10.880  16.666
 1769SOL     OW 8656  -3.091   7.168  -0.986
 1769SOL    HW1 8657  -3.041   7.128  -1.063
 1769SOL    HW2 8658  -3.131   7.094  -0.931
 1770SOL     OW 8659   3.041   0.070  11.753
 1770SOL    HW1 8660   3.113   0.111  11.697
 1770SOL    HW2 8661   2.981   0.015   3.638
 1771SOL     OW 8662  11.210   1.453  -1.169
 1771SOL    HW1 8663  11.234   1.514  -1.244
 1771SOL    HW2 8664  11.256   1.483  -1.085
 1772SOL     OW 8665  -5.525  -6.618   1.399
 1772SOL    HW1 8666  -5.489  -6.557   1.328
 1772SOL    HW2 8667  -5.609  -6.660   1.365
 1773SOL     OW 8668  13.135  12.586  -3.491
 1773SOL    HW1 8669  13.042  12.571  -3.457
 1773SOL    HW2 8670  13.186  12.501  -3.484
 1774SOL     OW 8671  -1.687  -3.366  -3.226
 1774SOL    HW1 8672  -9.808  -3.309  -3.175
 1774SOL    HW2 8673  -1.607  -3.311  -3.253
 1775SOL     OW 8674  -1.503  -2.104   8.626
 1775SOL    HW1 8675  -9.585  -2.124   8.721
 1775SOL    HW2 8676  -1.444  -2.022  16.681
 1776SOL     OW 8677  11.477  16.486   5.328
 1776SOL    HW1 8678  11.557  16.543   5.347
 1776SOL    HW2 8679  11.438  16.511   5.240
 1777SOL     OW 8680   1.424  -2.077  -2.223
 1777SOL    HW1 8681   1.450  -2.145  -2.292
 1777SOL    HW2 8682   1.504  -2.019  -2.204
 1778SOL     OW 8683   9.968  12.025  10.488
 1778SOL    HW1 8684   9.951  12.032  10.586
 1778SOL    HW2 8685  10.067  12.025  10.472
 1779SOL     OW 8686  11.215   3.812   8.837
 1779SOL    HW1 8687  11.166   3.869   8.902
 1779SOL    HW2 8688  11.154   3.783   8.764
 1780SOL     OW 8689  12.906  -7.004  -2.940
 1780SOL    HW1 8690  12.888  -6.947  -2.860
 1780SOL    HW2 8691  12.995  -6.979  -2.979
 1781SOL     OW 8692   5.908   4.001  10.317
 1781SOL    HW1 8693   5.888   4.098  10.302
 1781SOL    HW2 8694   5.832   3.959  10.366
 1782SOL     OW 8695  17.666   9.522  -1.271
 1782SOL    HW1 8696  17.666   9.561  -1.363
 1782SOL    HW2 8697  17.758   9.488  -1.250
 1783SOL     OW 8698   3.952   2.439  -1.000
 1783SOL    HW1 8699   3.937   2.356  -1.055
 1783SOL    HW2 8700   3.873   2.454  -0.941
 1784SOL     OW 8701   8.472  -3.317  -6.329
 1784SOL    HW1 8702   8.416   4.815  -6.367
 1784SOL    HW2 8703   8.475   4.665  -6.393
 1785SOL     OW 8704   9.973  10.030  11.838
 1785SOL    HW1 8705  10.014   9.945  11.870
 1785SOL    HW2 8706  10.044  10.091  11.803
 1786SOL     OW 8707  -0.060  20.321  -2.132
 1786SOL    HW1 8708  -0.151  20.361  -2.130
 1786SOL    HW2 8709  -0.067  20.223  -2.154
 1787SOL     OW 8710   3.313   9.022  -8.506
 1787SOL    HW1 8711   3.307  17.033  -0.537
 1787SOL    HW2 8712  11.373   8.954  -8.433
 1788SOL     OW 8713   9.005 -12.447   2.591
 1788SOL    HW1 8714   9.033 -12.454   2.496
 1788SOL    HW2 8715   8.907  -4.370   2.596
 1789SOL     OW 8716   4.200  10.614   6.172
 1789SOL    HW1 8717   4.267  10.541   6.163
 1789SOL    HW2 8718   4.108  10.578   6.154
 1790SOL     OW 8719  15.610  10.737   1.925
 1790SOL    HW1 8720  15.517  10.750   1.961
 1790SOL    HW2 8721  15.675  10.785   1.983
 1791SOL     OW 8722  14.192   2.546   5.857
 1791SOL    HW1 8723  14.279   2.576   5.819
 1791SOL    HW2 8724  14.198   2.544   5.957
 1792SOL     OW 8725  -5.944  11.662 -13.018
 1792SOL    HW1 8726  -5.920  11.741 -12.961
 1792SOL    HW2 8727  -5.861  11.620 -13.054
 1793SOL     OW 8728  -0.615  19.829  -5.631
 1793SOL    HW1 8729   7.488  11.713  -5.698
 1793SOL    HW2 8730  -0.595  11.739  -5.538
 1794SOL     OW 8731   6.320   3.791  -6.077
 1794SOL    HW1 8732   6.416   3.815  -6.094
 1794SOL    HW2 8733   6.313   3.694  -6.054
 1795SOL     OW 8734   0.955  11.265  -1.787
 1795SOL    HW1 8735   1.036   3.264  -1.799
 1795SOL    HW2 8736   8.967  11.288  -1.701
 1796SOL     OW 8737  13.722   4.563  15.500
 1796SOL    HW1 8738  13.668   4.481  15.516
 1796SOL    HW2 8739  13.812   4.537  15.465
 1797SOL     OW 8740   4.386   5.940   3.667
 1797SOL    HW1 8741   4.348   6.030   3.644
 1797SOL    HW2 8742   4.396   5.932   3.766
 1798SOL     OW 8743  -6.963  -0.567  12.135
 1798SOL    HW1 8744  -6.945  -0.601  12.043
 1798SOL    HW2 8745 -15.118  -0.547  12.145
 1799SOL     OW 8746   4.540   3.607  -0.185
 1799SOL    HW1 8747   4.475   3.533  -0.168
 1799SOL    HW2 8748   4.549   3.622  -0.284
 1800SOL     OW 8749  -0.164  -1.672   6.660
 1800SOL    HW1 8750  -0.075  -1.704   6.632
 1800SOL    HW2 8751  -0.220  -1.749   6.691
 1801SOL     OW 8752   2.667  -4.364   0.368
 1801SOL    HW1 8753   2.572  -4.394   0.367
 1801SOL    HW2 8754   2.715  -4.409   0.443
 1802SOL     OW 8755  10.605   4.858  10.439
 1802SOL    HW1 8756  10.550  -3.180  10.520
 1802SOL    HW2 8757  10.699  -3.168   2.397
 1803SOL     OW 8758   3.423   7.154  -5.481
 1803SOL    HW1 8759   3.492   7.108  -5.426
 1803SOL    HW2 8760   3.408   7.246  -5.445
 1804SOL     OW 8761   0.750   4.285   4.745
 1804SOL    HW1 8762   0.792   4.333   4.822
 1804SOL    HW2 8763   0.738   4.348   4.668
 1805SOL     OW 8764  -0.102  -3.024   7.665
 1805SOL    HW1 8765  -0.159  -3.103  15.745
 1805SOL    HW2 8766  -0.018  -3.055   7.620
 1806SOL     OW 8767   6.143  -5.480   1.493
 1806SOL    HW1 8768   6.073   2.506   1.484
 1806SOL    HW2 8769   6.196  -5.475   1.408
 1807SOL     OW 8770   6.698  -5.279  -8.106
 1807SOL    HW1 8771   6.719  -5.236  -8.018
 1807SOL    HW2 8772   6.782  -5.318  -8.144
 1808SOL     OW 8773   3.488  11.196   8.417
 1808SOL    HW1 8774   3.575  11.168   8.457
 1808SOL    HW2 8775   3.501  11.224   8.322
 1809SOL     OW 8776   3.290  15.245  -2.965
 1809SOL    HW1 8777   3.335  15.305  -2.898
 1809SOL    HW2 8778   3.334  15.155   5.095
 1810SOL     OW 8779   5.017  -1.495   9.494
 1810SOL    HW1 8780   5.037  -1.403   9.458
 1810SOL    HW2 8781   5.054  -1.564   9.432
 1811SOL     OW 8782 -11.691  -4.600   3.664
 1811SOL    HW1 8783 -11.644  -4.617   3.751
 1811SOL    HW2 8784 -11.704  -4.687   3.616
 1812SOL     OW 8785   2.964  -7.765  -0.655
 1812SOL    HW1 8786   2.984  -7.692  -0.721
 1812SOL    HW2 8787  11.104  -7.820  -0.641
 1813SOL     OW 8788  14.173  17.019  -0.324
 1813SOL    HW1 8789  14.144  16.924  -0.318
 1813SOL    HW2 8790  14.127  17.063  -0.402
 1814SOL     OW 8791  -6.673   6.131   1.678
 1814SOL    HW1 8792  -6.664   6.031   1.677
 1814SOL    HW2 8793  -6.675  -1.894   1.772
 1815SOL     OW 8794  -0.768   7.858 -15.333
 1815SOL    HW1 8795  -0.812   7.770  -7.257
 1815SOL    HW2 8796  -0.674   7.856  -7.243
 1816SOL     OW 8797  -9.695  16.395  11.950
 1816SOL    HW1 8798  -9.670  16.481  11.906
 1816SOL    HW2 8799  -1.737  16.383  11.946
 1817SOL     OW 8800  -1.239  10.107   9.512
 1817SOL    HW1 8801  -1.220  10.048   9.590
 1817SOL    HW2 8802  -1.272  10.052   9.435
 1818SOL     OW 8803   5.188  12.210  10.628
 1818SOL    HW1 8804   5.176  12.111  10.621
 1818SOL    HW2 8805   5.107  12.256   2.536
 1819SOL     OW 8806  -8.921  20.833  -2.711
 1819SOL    HW1 8807 -25.017  12.803  -2.616
 1819SOL    HW2 8808  -9.003  20.777  -2.715
 1820SOL     OW 8809  -0.990  16.985   6.418
 1820SOL    HW1 8810  -0.969  16.917   6.488
 1820SOL    HW2 8811  -0.944  16.961   6.332
 1821SOL     OW 8812   9.887  10.134   4.014
 1821SOL    HW1 8813   9.852  10.058   4.069
 1821SOL    HW2 8814   9.929  10.099   3.931
 1822SOL     OW 8815  -1.036  13.529   5.966
 1822SOL    HW1 8816  -0.983  21.502   5.955
 1822SOL    HW2 8817  -1.107   5.457   6.036
 1823SOL     OW 8818   4.278   9.294   7.747
 1823SOL    HW1 8819   4.372   9.310   7.776
 1823SOL    HW2 8820   4.214   9.330   7.815
 1824SOL     OW 8821  16.626  12.258   5.738
 1824SOL    HW1 8822  16.596  12.164   5.748
 1824SOL    HW2 8823  16.640  12.299   5.829
 1825SOL     OW 8824   9.199  20.473   2.893
 1825SOL    HW1 8825   9.119  20.533   2.900
 1825SOL    HW2 8826   9.250  20.475   2.979
 1826SOL     OW 8827  11.385  17.063   0.014
 1826SOL    HW1 8828  11.316  16.994  -0.009
 1826SOL    HW2 8829   3.305  17.106   0.101
 1827SOL     OW 8830   7.577  13.642   0.088
 1827SOL    HW1 8831   7.655  13.699   0.062
 1827SOL    HW2 8832   7.582  13.619   0.185
 1828SOL     OW 8833  22.239  18.473   3.555
 1828SOL    HW1 8834  22.324  18.439   3.515
 1828SOL    HW2 8835  22.237  10.515   3.552
 1829SOL     OW 8836  15.223   2.352   5.856
 1829SOL    HW1 8837  15.268   2.270   5.892
 1829SOL    HW2 8838  15.129   2.356   5.890
 1830SOL     OW 8839  22.116  -0.213   4.574
 1830SOL    HW1 8840  22.029  -0.166   4.592
 1830SOL    HW2 8841  22.099  -0.291   4.514
 1831SOL     OW 8842  -3.319   1.165  11.174
 1831SOL    HW1 8843  -3.265   1.191  11.253
 1831SOL    HW2 8844  -3.270   1.098  11.120
 1832SOL     OW 8845  -2.838  -8.035 -12.070
 1832SOL    HW1 8846  -2.806  -7.980 -12.147
 1832SOL    HW2 8847  -2.822  -8.132 -12.089
 1833SOL     OW 8848   3.459  -0.837   6.653
 1833SOL    HW1 8849   3.449  -0.752   6.705
 1833SOL    HW2 8850  -4.683  -0.858  -1.453
 1834SOL     OW 8851   9.958  12.284  -2.109
 1834SOL    HW1 8852   9.911  12.336  -2.180
 1834SOL    HW2 8853  17.959  12.205  -2.083
 1835SOL     OW 8854  18.113  -3.606   3.795
 1835SOL    HW1 8855  18.132  -3.541   3.721
 1835SOL    HW2 8856  10.074  -3.699   3.763
 1836SOL     OW 8857  -4.758   8.705  -3.186
 1836SOL    HW1 8858  -4.816   8.780  -3.219
 1836SOL    HW2 8859  -4.683   8.692  -3.250
 1837SOL     OW 8860  -2.815 -12.718   0.320
 1837SOL    HW1 8861  -2.881 -12.772   0.373
 1837SOL    HW2 8862  -2.810 -12.754   0.227
 1838SOL     OW 8863   2.118   5.694  -7.526
 1838SOL    HW1 8864   2.107   5.595  -7.523
 1838SOL    HW2 8865   2.140   5.728  -7.434
 1839SOL     OW 8866   8.850  12.479 -11.711
 1839SOL    HW1 8867   8.917  12.506 -11.641
 1839SOL    HW2 8868   8.779  12.423  -3.613
 1840SOL     OW 8869   0.796  12.703  -6.973
 1840SOL    HW1 8870   0.872  12.639  -6.968
 1840SOL    HW2 8871   0.730   4.625  -6.900
 1841SOL     OW 8872   2.099 -11.226  -5.153
 1841SOL    HW1 8873   2.007 -11.208  -5.186
 1841SOL    HW2 8874   2.102 -11.211  -5.054
 1842SOL     OW 8875   4.437  -0.146  -9.120
 1842SOL    HW1 8876   4.435  -0.051  -9.152
 1842SOL    HW2 8877   4.529  -0.184  -9.133
 1843SOL     OW 8878   0.938  -9.995  -2.120
 1843SOL    HW1 8879   9.061 -10.057  -2.163
 1843SOL    HW2 8880   0.848 -10.039  -2.119
 1844SOL     OW 8881   3.389  18.023   6.731
 1844SOL    HW1 8882   3.310  18.078   6.757
 1844SOL    HW2 8883   3.433  18.064   6.650
 1845SOL     OW 8884  -2.274  13.555  11.555
 1845SOL    HW1 8885  -2.253  13.633  11.496
 1845SOL    HW2 8886  -2.302   5.530  11.645
 1846SOL     OW 8887  11.819  -6.275   2.563
[truncated: 1,828,607 more chars]
