# Supplementary material for: Control over the fibrillization yield by varying the oligomeric nucleation propensities of self-assembling peptides
Source: Commun Chem. 2020 Nov 11;3:164. doi: 10.1038/s42004-020-00417-7 (PMC9814929; doi:10.1038/s42004-020-00417-7)
Supplement: Supplementary file 3 — Supplementary Data 1 [file 42004_2020_417_MOESM3_ESM.zip › MD_trajectory/Oligomer structure equilibriation/SLP3/Starting_trajectory.gro]

Protein in water
49522
    1ACE     CA    1   1.197   3.223   3.987 -0.4041 -0.1761  0.7060
    1ACE      C    2   1.282   3.125   4.067  0.3420 -0.3891 -0.3290
    1ACE      O    3   1.334   3.163   4.172 -0.4813  0.4643 -0.2144
    2VAL      N    4   1.321   3.009   3.994  0.1893 -0.1669 -0.7667
    2VAL      H    5   1.261   2.988   3.917 -2.2352 -0.2995  1.0615
    2VAL     CA    6   1.430   2.917   4.031  0.1265 -0.0284 -0.2363
    2VAL     CB    7   1.446   2.830   3.907 -0.1501  0.0759 -0.3460
    2VAL    CG1    8   1.588   2.779   3.879  0.1145  0.6708 -0.1003
    2VAL    CG2    9   1.355   2.708   3.925 -0.0865  0.1678  0.6194
    2VAL      C   10   1.554   2.983   4.091 -0.1315  0.3744 -0.1396
    2VAL      O   11   1.628   3.053   4.022  0.1064 -0.0388 -0.3053
    3VAL      N   12   1.586   2.946   4.215 -0.0093  0.0920 -0.2542
    3VAL      H   13   1.543   2.864   4.254 -1.2028 -0.4552 -2.5365
    3VAL     CA   14   1.690   3.011   4.296 -0.0165 -0.4432  0.1956
    3VAL     CB   15   1.614   3.053   4.422 -0.3438  0.0855 -0.1749
    3VAL    CG1   16   1.621   2.939   4.524 -0.1498 -0.1077 -0.4014
    3VAL    CG2   17   1.672   3.182   4.481 -0.1769 -0.2330  0.3562
    3VAL      C   18   1.820   2.932   4.313  0.1941 -0.1747 -0.1479
    3VAL      O   19   1.906   2.998   4.371 -0.2907  0.1699  0.1930
    4VAL      N   20   1.824   2.808   4.264  0.3168 -0.0674 -0.4116
    4VAL      H   21   1.758   2.772   4.199  1.3233 -3.0555  0.0960
    4VAL     CA   22   1.935   2.718   4.296  0.1900 -0.0354  0.1330
    4VAL     CB   23   1.895   2.571   4.311  0.2551 -0.0528  0.1339
    4VAL    CG1   24   1.820   2.542   4.441  0.0410  0.4010  0.1118
    4VAL    CG2   25   1.803   2.528   4.197  0.3963  0.1275 -0.0499
    4VAL      C   26   2.050   2.732   4.196 -0.0071  0.1373 -0.0696
    4VAL      O   27   2.044   2.807   4.098 -0.1356  0.2071 -0.0087
    5THR      N   28   2.165   2.673   4.227  0.3264  0.5511 -0.5008
    5THR      H   29   2.191   2.655   4.322 -0.1198  1.4467 -0.1990
    5THR     CA   30   2.272   2.647   4.130  0.1811  0.3414 -0.6038
    5THR     CB   31   2.394   2.590   4.203 -0.4982 -0.0939  0.2025
    5THR    OG1   32   2.416   2.672   4.318  0.5226  0.7007 -0.5493
    5THR    HG1   33   2.495   2.639   4.369  0.3533 -0.4444 -0.9975
    5THR    CG2   34   2.523   2.565   4.126 -0.5057 -0.4489  0.2984
    5THR      C   35   2.223   2.538   4.033 -0.0779 -0.1715  0.0946
    5THR      O   36   2.204   2.424   4.074  0.0681 -0.0952  0.3795
    6ILE      N   37   2.196   2.583   3.911  0.3721  0.0126  0.0586
    6ILE      H   38   2.195   2.681   3.890 -0.5854 -0.2714 -1.3648
    6ILE     CA   39   2.155   2.498   3.798 -0.1827  0.3113  0.0304
    6ILE     CB   40   2.024   2.545   3.736 -0.3369  0.6721  0.6185
    6ILE    CG1   41   2.014   2.698   3.723 -0.0071  0.5891 -0.8690
    6ILE    CG2   42   1.915   2.479   3.821 -0.5534  0.2491  0.0199
    6ILE     CD   43   1.903   2.744   3.628 -0.3628  0.3233 -0.5877
    6ILE      C   44   2.261   2.479   3.689 -0.2031  0.1409  0.0406
    6ILE      O   45   2.280   2.553   3.593 -0.4699 -0.2156 -0.2897
    7LEU      N   46   2.319   2.359   3.692  0.7690  0.6083  0.6244
    7LEU      H   47   2.288   2.289   3.756 -2.2318 -0.2943 -1.5742
    7LEU     CA   48   2.412   2.315   3.587  0.0860  0.6022  0.0114
    7LEU     CB   49   2.522   2.235   3.656 -0.9980 -0.4882  0.5157
    7LEU     CG   50   2.579   2.306   3.779 -0.1455  0.1652 -0.2455
    7LEU    CD1   51   2.649   2.206   3.871 -0.0863  0.3301 -0.1102
    7LEU    CD2   52   2.683   2.411   3.738 -0.1104  0.2013 -0.0655
    7LEU      C   53   2.345   2.240   3.472  0.2749 -0.3272  0.5003
    7LEU      O   54   2.222   2.245   3.471  0.2882 -0.0578  0.2054
    8LEU      N   55   2.417   2.171   3.384 -0.0406 -0.2489  0.1797
    8LEU      H   56   2.516   2.161   3.385 -0.0394 -0.3467 -0.4216
    8LEU     CA   57   2.349   2.102   3.273  0.0863 -0.1355  0.0301
    8LEU     CB   58   2.443   2.074   3.155 -0.1286  0.3155 -0.2487
    8LEU     CG   59   2.460   2.179   3.045  0.2285 -0.1779 -0.6645
    8LEU    CD1   60   2.321   2.220   2.994 -0.0966 -0.3619  0.0657
    8LEU    CD2   61   2.529   2.306   3.093  0.4988 -0.2215 -0.9342
    8LEU      C   62   2.280   1.970   3.310  0.1081 -0.2998 -0.5119
    8LEU      O   63   2.184   1.927   3.247  0.0974 -0.7476 -0.1899
    9GLU      N   64   2.328   1.906   3.416  0.0119 -0.3599 -0.5050
    9GLU      H   65   2.423   1.925   3.439  0.8139 -2.5998 -1.6296
    9GLU     CA   66   2.267   1.799   3.497  0.6292 -0.0698  0.3529
    9GLU     CB   67   2.391   1.731   3.555  0.7279 -0.0873  0.1233
    9GLU     CG   68   2.443   1.637   3.447 -0.3800 -0.3043 -0.2366
    9GLU     CD   69   2.466   1.493   3.495 -0.1052 -0.0353  0.4582
    9GLU    OE1   70   2.588   1.467   3.499 -0.1027 -0.1526 -0.1842
    9GLU    OE2   71   2.380   1.402   3.504  0.1811 -0.3244  0.2842
    9GLU      C   72   2.161   1.833   3.603  0.2335 -0.1843 -0.0025
    9GLU      O   73   2.183   1.841   3.724  0.0085 -0.2601  0.0427
   10GLU      N   74   2.056   1.880   3.536 -0.0121  0.1341  0.5961
   10GLU      H   75   2.055   1.867   3.436  2.3879  0.2629  0.4983
   10GLU     CA   76   1.934   1.948   3.582 -0.4925 -0.2902 -0.0224
   10GLU     CB   77   1.850   1.980   3.459 -0.0951 -0.0369 -0.2277
   10GLU     CG   78   1.899   2.065   3.341 -0.0853  0.3062  0.0227
   10GLU     CD   79   1.803   2.070   3.222 -0.2040  0.0294  0.1063
   10GLU    OE1   80   1.852   2.109   3.114  0.1127  0.4004  0.3845
   10GLU    OE2   81   1.681   2.057   3.248 -0.1536 -0.2000  0.2315
   10GLU      C   82   1.854   1.875   3.690 -0.4816  0.1695  0.2982
   10GLU      O   83   1.813   1.944   3.784 -0.1759  0.2842  0.3481
   11GLU      N   84   1.839   1.744   3.675 -0.8811  0.2993 -0.4985
   11GLU      H   85   1.886   1.684   3.610 -0.8396 -1.2524  0.8966
   11GLU     CA   86   1.776   1.654   3.773  0.1761 -0.1578 -0.2190
   11GLU     CB   87   1.666   1.578   3.698  0.1591 -0.1876 -0.1642
   11GLU     CG   88   1.548   1.667   3.658 -0.1017 -0.3402  0.2672
   11GLU     CD   89   1.463   1.594   3.554 -0.0844  0.2197 -0.1436
   11GLU    OE1   90   1.490   1.618   3.434 -0.2255  0.5194 -0.1160
   11GLU    OE2   91   1.387   1.505   3.598 -0.3586  0.4665 -0.1166
   11GLU      C   92   1.883   1.555   3.819 -0.6514 -1.0314 -0.1467
   11GLU     O1   93   1.885   1.541   3.943  0.4034 -0.1380 -0.0513
   11GLU     O2   94   1.953   1.489   3.739 -0.0465 -0.2315 -0.2882
    1ACE     CA   95   5.051   2.121   2.345 -0.6911  0.4872  0.1184
    1ACE      C   96   5.124   2.248   2.302  0.1228  0.1137  0.3843
    1ACE      O   97   5.218   2.243   2.223  0.1647 -0.2069  0.4520
    2VAL      N   98   5.108   2.359   2.390 -0.2478  0.1772  0.2393
    2VAL      H   99   5.040   2.348   2.463 -0.9527 -0.9145 -0.5549
    2VAL     CA  100   5.166   2.494   2.383  0.0769  0.0359  0.1855
    2VAL     CB  101   5.059   2.583   2.321 -0.0314  0.1146  0.4815
    2VAL    CG1  102   4.930   2.581   2.401 -0.1559  0.0812  0.2817
    2VAL    CG2  103   5.096   2.732   2.316  0.2317  0.0247 -0.4566
    2VAL      C  104   5.217   2.550   2.517 -0.0996  0.2037  0.1823
    2VAL      O  105   5.181   2.488   2.617  0.3249 -0.1036  0.1468
    3VAL      N  106   5.324   2.628   2.506 -0.2291  0.3678  0.0735
    3VAL      H  107   5.348   2.660   2.415  3.0642 -2.1285 -0.1216
    3VAL     CA  108   5.403   2.683   2.617 -0.3182  0.2214  0.2108
    3VAL     CB  109   5.544   2.725   2.574 -0.1397 -0.6729 -0.1127
    3VAL    CG1  110   5.635   2.758   2.691 -0.0358 -0.5356 -0.2314
    3VAL    CG2  111   5.623   2.610   2.511  0.5026 -0.3645  0.1250
    3VAL      C  112   5.328   2.799   2.682 -0.0443  0.3153  0.3626
    3VAL      O  113   5.315   2.907   2.624 -1.5651 -0.1594 -0.2095
    4VAL      N  114   5.230   2.758   2.761  0.0520 -0.0355  0.2987
    4VAL      H  115   5.203   2.661   2.766  1.1301 -0.3608  0.1330
    4VAL     CA  116   5.136   2.841   2.837 -0.2298 -0.4408  0.3971
    4VAL     CB  117   4.990   2.795   2.826 -0.3114 -0.0233 -0.3344
    4VAL    CG1  118   4.926   2.878   2.715 -0.2339  0.6685  0.1316
    4VAL    CG2  119   4.969   2.644   2.808 -0.0451 -0.0165 -0.7118
    4VAL      C  120   5.178   2.845   2.984  0.6056 -0.5841  0.1651
    4VAL      O  121   5.117   2.784   3.072 -0.7983  0.0496 -0.3357
    5THR      N  122   5.269   2.937   3.015 -0.3757  0.3538  0.3384
    5THR      H  123   5.301   3.004   2.948  3.6007  0.7357  2.3313
    5THR     CA  124   5.324   2.962   3.149  0.9362  0.5752 -0.2194
    5THR     CB  125   5.477   2.962   3.153  0.9349 -0.2585  0.0286
    5THR    OG1  126   5.543   3.057   3.069 -0.0463  0.1825 -0.2623
    5THR    HG1  127   5.631   3.073   3.114  0.3557 -2.1471 -0.1009
    5THR    CG2  128   5.525   2.822   3.114  0.8179 -0.2455 -0.1663
    5THR      C  129   5.263   3.091   3.205 -0.3941  0.0493 -0.4068
    5THR      O  130   5.308   3.200   3.170 -0.0756  0.1206  0.2134
    6ILE      N  131   5.162   3.072   3.289 -0.2174  0.1083 -0.1785
    6ILE      H  132   5.129   2.978   3.300  1.2482 -0.6079 -1.5456
    6ILE     CA  133   5.084   3.172   3.363  0.1051 -0.0385  0.3625
    6ILE     CB  134   4.940   3.184   3.312  0.1343 -0.2015  0.2386
    6ILE    CG1  135   4.928   3.217   3.163  0.3297 -0.5945  0.1340
    6ILE    CG2  136   4.841   3.264   3.397  0.1353  0.0211  0.0314
    6ILE     CD  137   4.996   3.348   3.124 -0.4561 -0.1234  0.3033
    6ILE      C  138   5.100   3.155   3.515  0.2994 -0.3995  0.3028
    6ILE      O  139   5.030   3.071   3.572 -0.4973 -0.1792 -0.3269
    7LEU      N  140   5.169   3.246   3.583 -0.1107 -0.1409  0.3763
    7LEU      H  141   5.211   3.327   3.542  1.2399 -0.0531  1.8393
    7LEU     CA  142   5.192   3.251   3.728  0.2161  0.1036  0.3164
    7LEU     CB  143   5.081   3.333   3.794 -0.4562 -0.2646 -0.3344
    7LEU     CG  144   5.090   3.486   3.792  0.1613 -0.3000 -0.2885
    7LEU    CD1  145   5.236   3.532   3.806 -0.0040  0.0452  0.3301
    7LEU    CD2  146   5.019   3.534   3.665 -0.5045  0.4927  0.3743
    7LEU      C  147   5.233   3.126   3.806  0.4852 -0.1358 -0.2084
    7LEU      O  148   5.340   3.125   3.866  0.4997 -0.3412 -0.2373
    8LEU      N  149   5.142   3.032   3.829  0.4691 -0.0011  0.2837
    8LEU      H  150   5.057   3.036   3.776  0.1684  3.3381  0.8155
    8LEU     CA  151   5.164   2.904   3.898  0.0383 -0.1138  0.2110
    8LEU     CB  152   5.059   2.868   4.003 -0.3932  0.1387 -0.1289
    8LEU     CG  153   5.103   2.915   4.142  0.2106  0.0272 -0.2831
    8LEU    CD1  154   5.078   3.064   4.165  0.1625  0.0449 -0.4472
    8LEU    CD2  155   5.035   2.831   4.250  0.3821  0.0268 -0.1740
    8LEU      C  156   5.168   2.780   3.809 -0.1622 -0.2592  0.4034
    8LEU      O  157   5.215   2.673   3.847  0.0669 -0.0572  0.6843
    9GLU      N  158   5.096   2.781   3.697 -0.1347  0.2693  0.3901
    9GLU      H  159   5.051   2.868   3.674  2.4775  1.6430  0.0267
    9GLU     CA  160   5.079   2.670   3.602 -0.0296  0.5958 -0.0166
    9GLU     CB  161   4.934   2.681   3.556 -0.0591  0.4810  0.0470
    9GLU     CG  162   4.849   2.628   3.672  0.4511 -0.0684  0.1712
    9GLU     CD  163   4.878   2.489   3.729 -0.3541 -0.1363  0.4223
    9GLU    OE1  164   4.873   2.388   3.655  0.1560 -0.0677  0.2865
    9GLU    OE2  165   4.927   2.487   3.844 -0.0099  0.4180  0.2894
    9GLU      C  166   5.192   2.657   3.500  0.1511 -0.2651  0.2791
    9GLU      O  167   5.213   2.751   3.423  0.1091 -0.4133  0.0857
   10GLU      N  168   5.265   2.547   3.505  0.2141 -0.2139  0.4776
   10GLU      H  169   5.230   2.466   3.551 -0.4709 -0.8201 -1.0365
   10GLU     CA  170   5.389   2.536   3.426 -0.2161  0.3517 -0.2907
   10GLU     CB  171   5.512   2.505   3.513 -0.3625  0.2326 -0.1259
   10GLU     CG  172   5.504   2.503   3.665 -0.1537 -0.5011 -0.1212
   10GLU     CD  173   5.620   2.465   3.757 -0.0110  0.1784 -0.0214
   10GLU    OE1  174   5.628   2.352   3.809  0.0052  0.0216 -0.3649
   10GLU    OE2  175   5.700   2.558   3.784 -0.1355  0.2392  0.1411
   10GLU      C  176   5.384   2.437   3.310 -0.3380 -0.0706  0.0739
   10GLU      O  177   5.448   2.473   3.211 -0.2630 -0.0893  0.1160
   11GLU      N  178   5.300   2.335   3.324 -0.3157 -0.1079 -0.0679
   11GLU      H  179   5.222   2.326   3.387 -0.8650 -0.2068 -0.7428
   11GLU     CA  180   5.293   2.223   3.228  0.6048  0.1945 -0.4962
   11GLU     CB  181   5.299   2.095   3.311  0.2551  0.6057  0.1745
   11GLU     CG  182   5.306   1.969   3.225  0.0520  0.8168 -0.1556
   11GLU     CD  183   5.438   1.891   3.223 -0.3398  0.1424 -0.2715
   11GLU    OE1  184   5.486   1.848   3.116  0.0616 -0.4774  0.1540
   11GLU    OE2  185   5.510   1.885   3.326 -0.8194  0.0519  0.0614
   11GLU      C  186   5.163   2.224   3.148  0.3737 -0.0702 -0.1247
   11GLU     O1  187   5.177   2.216   3.025  0.5434  0.4164 -0.1408
   11GLU     O2  188   5.057   2.271   3.197  0.4109  0.1574 -0.2619
    1ACE     CA  189   3.121   3.803   5.565 -0.1862  0.0762 -0.5171
    1ACE      C  190   3.200   3.691   5.498 -0.4910 -0.2262 -0.3710
    1ACE      O  191   3.199   3.662   5.378 -0.2972 -0.6910 -0.2646
    2VAL      N  192   3.252   3.598   5.594 -0.1835  0.1010 -0.2209
    2VAL      H  193   3.196   3.579   5.675 -2.6438  2.3436 -1.2455
    2VAL     CA  194   3.365   3.508   5.566 -0.0395  0.3246 -0.3655
    2VAL     CB  195   3.484   3.535   5.659  0.1034 -0.0273 -0.4453
    2VAL    CG1  196   3.454   3.520   5.808  0.4010 -0.0811 -0.3914
    2VAL    CG2  197   3.612   3.463   5.615  0.3206  0.2899 -0.3324
    2VAL      C  198   3.317   3.364   5.552  0.6424  0.1136 -0.5550
    2VAL      O  199   3.316   3.277   5.639  0.1888  0.5291 -0.1435
    3VAL      N  200   3.273   3.343   5.428 -0.5546 -0.0733 -0.1140
    3VAL      H  201   3.259   3.419   5.365 -3.3303 -1.0872 -0.8426
    3VAL     CA  202   3.236   3.210   5.377 -0.1654 -0.2706  0.1068
    3VAL     CB  203   3.144   3.233   5.256  0.2231  0.2249 -0.1017
    3VAL    CG1  204   3.098   3.098   5.200  0.4322  0.0110  0.2374
    3VAL    CG2  205   3.029   3.331   5.281  0.0087 -0.0499  0.0058
    3VAL      C  206   3.361   3.123   5.360 -0.2758 -0.3919 -0.0953
    3VAL      O  207   3.411   3.070   5.459 -0.0570  0.1837  0.1069
    4VAL      N  208   3.428   3.120   5.245  0.4347  0.2792  0.2854
    4VAL      H  209   3.435   3.194   5.178  0.4605 -0.3945 -0.4744
    4VAL     CA  210   3.541   3.026   5.241 -0.0479 -0.2945 -0.0632
    4VAL     CB  211   3.537   2.926   5.125  0.5352 -0.1060 -0.2488
    4VAL    CG1  212   3.637   2.812   5.145  0.1957 -0.3245  0.2337
    4VAL    CG2  213   3.400   2.860   5.107  0.1272  0.8253 -0.5875
    4VAL      C  214   3.663   3.116   5.220  0.1260 -0.4863  0.1274
    4VAL      O  215   3.712   3.138   5.110  0.6998 -0.0628  0.4655
    5THR      N  216   3.721   3.144   5.336 -0.4065  0.8248  0.0865
    5THR      H  217   3.701   3.095   5.421  2.1972 -1.0889 -0.2982
    5THR     CA  218   3.839   3.230   5.356 -0.2147  0.6055 -0.1083
    5THR     CB  219   3.933   3.191   5.470 -0.1751  0.3729 -0.2194
    5THR    OG1  220   3.978   3.057   5.452  0.2945  0.4879  0.0679
    5THR    HG1  221   4.028   3.016   5.528  0.1058 -4.6183 -2.1304
    5THR    CG2  222   3.882   3.200   5.614 -0.4768 -0.0152 -0.3016
    5THR      C  223   3.917   3.284   5.235 -0.1932  0.4392 -0.1687
    5THR      O  224   3.898   3.401   5.204 -0.6998  0.4305  0.1005
    6ILE      N  225   3.997   3.197   5.175  0.3702  0.4906  0.4878
    6ILE      H  226   4.024   3.114   5.224  0.5549  0.6304  0.6204
    6ILE     CA  227   4.076   3.246   5.061  0.1318  0.4345  0.2975
    6ILE     CB  228   4.191   3.152   5.023 -0.3984 -0.1688  0.1623
    6ILE    CG1  229   4.254   3.106   5.155  0.2913  0.0078 -0.0992
    6ILE    CG2  230   4.302   3.215   4.939 -0.6474 -0.2600 -0.2357
    6ILE     CD  231   4.339   2.980   5.142  0.1038 -0.0648 -0.6612
    6ILE      C  232   3.995   3.272   4.934 -0.0915 -0.2797  0.2871
    6ILE      O  233   4.039   3.342   4.843  0.0752 -0.2073  0.4231
    7LEU      N  234   3.906   3.176   4.911  0.0156 -0.2398 -0.3173
    7LEU      H  235   3.932   3.086   4.946  4.5424  0.0752 -2.1976
    7LEU     CA  236   3.824   3.169   4.789  0.1881 -0.0304 -0.4467
    7LEU     CB  237   3.779   3.024   4.766 -0.0562  0.0548 -0.5073
    7LEU     CG  238   3.883   2.945   4.687  0.4968 -0.3592  0.6075
    7LEU    CD1  239   3.825   2.804   4.701 -0.1005 -0.1968 -0.1430
    7LEU    CD2  240   3.925   3.002   4.551 -0.4708 -0.5342  0.2296
    7LEU      C  241   3.702   3.258   4.767  0.4840  0.4682 -0.0837
    7LEU      O  242   3.667   3.306   4.659  0.3605  0.0721 -0.2186
    8LEU      N  243   3.629   3.282   4.875  0.5989 -0.4478  0.2051
    8LEU      H  244   3.665   3.272   4.968  0.8804 -0.2536  0.1195
    8LEU     CA  245   3.502   3.356   4.874  0.4805 -0.6465  0.4348
    8LEU     CB  246   3.383   3.270   4.829  0.3474  0.0108 -0.5059
    8LEU     CG  247   3.277   3.368   4.779  0.2953  0.2419  0.0509
    8LEU    CD1  248   3.266   3.357   4.627 -0.9223  0.1942  0.1283
    8LEU    CD2  249   3.144   3.331   4.847  0.5427  0.0438  0.4311
    8LEU      C  250   3.470   3.426   5.006  0.1777  0.0428  0.0050
    8LEU      O  251   3.454   3.358   5.108  0.1780  0.1128  0.0517
    9GLU      N  252   3.501   3.554   5.022  0.1955 -0.0206  0.4964
    9GLU      H  253   3.578   3.603   4.980 -0.6807  0.7747 -0.2396
    9GLU     CA  254   3.437   3.647   5.117  0.0097  0.1163  0.2378
    9GLU     CB  255   3.540   3.726   5.198 -0.0581  0.1922  0.2497
    9GLU     CG  256   3.652   3.654   5.274 -0.0140 -0.0214 -0.0160
    9GLU     CD  257   3.746   3.756   5.338  0.1132 -0.3257  0.2911
    9GLU    OE1  258   3.843   3.787   5.265 -0.3063 -0.1933 -0.2204
    9GLU    OE2  259   3.737   3.792   5.457 -0.0686 -0.1935  0.2402
    9GLU      C  260   3.335   3.740   5.052  0.0445 -0.1365 -0.1816
    9GLU      O  261   3.351   3.781   4.937 -0.0547 -0.1524 -0.2012
   10GLU      N  262   3.233   3.782   5.127  0.0757 -0.1025 -0.1593
   10GLU      H  263   3.209   3.759   5.221 -1.2049 -0.9007 -0.6653
   10GLU     CA  264   3.138   3.877   5.067  0.1140 -0.0690 -0.1673
   10GLU     CB  265   2.999   3.814   5.068  0.0708  0.0182 -0.5239
   10GLU     CG  266   3.003   3.680   4.994 -0.1693 -0.2779 -0.0109
   10GLU     CD  267   2.857   3.638   4.975 -0.0461 -0.8082  0.1780
   10GLU    OE1  268   2.800   3.672   4.869  0.3872 -0.1420  0.1461
   10GLU    OE2  269   2.803   3.563   5.058 -0.1616 -0.6753  0.2232
   10GLU      C  270   3.114   4.014   5.131 -0.3732 -0.1362 -0.2062
   10GLU      O  271   3.149   4.041   5.246  0.1761  0.1340 -0.4329
   11GLU      N  272   3.067   4.102   5.043  0.3708 -0.2075 -0.6796
   11GLU      H  273   3.018   4.071   4.961 -0.4183 -2.3264  0.5105
   11GLU     CA  274   3.045   4.244   5.073  0.0814 -0.4367  0.2041
   11GLU     CB  275   3.147   4.344   5.018 -0.1141 -0.2422  0.1916
   11GLU     CG  276   3.287   4.303   5.065  0.1136  0.2564 -0.0528
   11GLU     CD  277   3.393   4.407   5.026  0.2432  0.1761  0.0838
   11GLU    OE1  278   3.441   4.399   4.911  0.5404 -0.3147  0.2399
   11GLU    OE2  279   3.435   4.478   5.120  0.3194  0.3610 -0.0892
   11GLU      C  280   2.908   4.307   5.045  0.5157  0.3207 -0.2438
   11GLU     O1  281   2.876   4.405   5.116  0.4591  0.4992 -0.5143
   11GLU     O2  282   2.836   4.260   4.955  0.0119  0.2378  0.2006
    1ACE     CA  283   2.699   3.284   1.848  0.2388  0.4079  0.1944
    1ACE      C  284   2.548   3.291   1.872  0.1598 -0.1846 -0.1247
    1ACE      O  285   2.476   3.282   1.772 -0.0081  0.0628 -0.0255
    2VAL      N  286   2.503   3.270   2.006 -0.0881 -0.7968 -0.3003
    2VAL      H  287   2.570   3.274   2.080 -0.8284  0.4621  0.3335
    2VAL     CA  288   2.363   3.285   2.046  0.0794 -0.0801  0.0260
    2VAL     CB  289   2.312   3.175   2.139 -0.2499 -0.0693 -0.1369
    2VAL    CG1  290   2.295   3.037   2.074 -0.0039 -0.0083 -0.3326
    2VAL    CG2  291   2.392   3.173   2.269  0.2912  0.6761 -0.4503
    2VAL      C  292   2.324   3.425   2.094  0.1800  0.0512 -0.2733
    2VAL      O  293   2.213   3.468   2.062  0.0490 -0.0075  0.0943
    3VAL      N  294   2.412   3.501   2.158  0.1551 -0.5771  0.5191
    3VAL      H  295   2.504   3.472   2.185 -0.3829 -2.5520  0.3926
    3VAL     CA  296   2.376   3.640   2.192 -0.0414 -0.5632  0.2555
    3VAL     CB  297   2.370   3.675   2.341 -0.2873  0.1662  0.0774
    3VAL    CG1  298   2.265   3.587   2.410 -0.3042 -0.0196 -0.1801
    3VAL    CG2  299   2.502   3.652   2.414 -0.1565 -0.1828 -0.2634
    3VAL      C  300   2.459   3.747   2.121 -0.1702 -0.1705  0.6978
    3VAL      O  301   2.402   3.838   2.060  0.4170 -0.3232 -0.0900
    4VAL      N  302   2.587   3.723   2.095 -0.1822  0.1679  0.3145
    4VAL      H  303   2.625   3.638   2.132 -1.4556 -0.2666  0.6792
    4VAL     CA  304   2.670   3.816   2.017  0.1583 -0.3044  0.1089
    4VAL     CB  305   2.797   3.838   2.099 -0.0589 -0.0961  0.3918
    4VAL    CG1  306   2.874   3.956   2.040 -0.2941 -0.1234  0.0240
    4VAL    CG2  307   2.767   3.861   2.247  0.0464  0.6386  0.3003
    4VAL      C  308   2.706   3.752   1.882  0.4958 -0.2384  0.1692
    4VAL      O  309   2.784   3.658   1.889 -0.2020 -0.8101  0.3433
    5THR      N  310   2.622   3.796   1.789  0.5367 -0.3143  0.0962
    5THR      H  311   2.525   3.816   1.803  0.3188 -1.1358 -0.1641
    5THR     CA  312   2.651   3.777   1.646 -0.6768  0.1793 -0.2265
    5THR     CB  313   2.537   3.707   1.571 -0.3613 -0.3240 -0.2412
    5THR    OG1  314   2.418   3.762   1.627 -0.0719  0.4873 -0.3922
    5THR    HG1  315   2.339   3.740   1.570 -0.4840 -0.5936  0.5495
    5THR    CG2  316   2.550   3.557   1.598  0.4680 -0.1338  0.4821
    5THR      C  317   2.685   3.907   1.573  0.3440  0.0482  0.0062
    5THR      O  318   2.600   3.970   1.511 -0.0479 -0.3014  0.1913
    6ILE      N  319   2.816   3.926   1.555  0.3417 -0.3476 -0.4496
    6ILE      H  320   2.881   3.854   1.579  1.6673  0.9326 -0.0593
    6ILE     CA  321   2.866   4.061   1.524  0.0085 -0.0947  0.0784
    6ILE     CB  322   2.942   4.127   1.639  0.1946  0.0256 -0.1109
    6ILE    CG1  323   3.038   4.027   1.703 -0.0353  0.0944  0.3494
    6ILE    CG2  324   2.831   4.188   1.725 -0.2909 -0.0951 -0.6449
    6ILE     CD  325   3.135   4.102   1.794  0.2266  0.1747  0.0071
    6ILE      C  326   2.952   4.079   1.398 -0.3002 -0.0847 -0.1311
    6ILE      O  327   2.911   4.171   1.327 -0.3855  0.1198  0.1797
    7LEU      N  328   3.040   3.986   1.363 -0.0238 -0.0282  0.3962
    7LEU      H  329   3.050   3.902   1.415  2.7495  0.2309  0.4471
    7LEU     CA  330   3.132   3.992   1.248 -0.4934  0.0996  0.0248
    7LEU     CB  331   3.267   4.037   1.303 -0.7572 -0.1588  0.9062
    7LEU     CG  332   3.267   4.185   1.343  0.1153  0.0664  0.1137
    7LEU    CD1  333   3.394   4.223   1.418 -0.0478  0.2090  0.3181
    7LEU    CD2  334   3.258   4.282   1.225 -1.0084  0.3298  0.4089
    7LEU      C  335   3.147   3.877   1.147 -0.7015 -0.0863  0.2031
    7LEU      O  336   3.192   3.901   1.035 -0.2914  0.3006  0.4469
    8LEU      N  337   3.109   3.754   1.179 -1.0676 -0.0908 -0.2416
    8LEU      H  338   3.041   3.741   1.251  2.1506  0.0849  3.1595
    8LEU     CA  339   3.139   3.632   1.102 -0.1328 -0.0636  0.0628
    8LEU     CB  340   3.219   3.528   1.180  0.3325  0.1797 -0.0897
    8LEU     CG  341   3.367   3.562   1.198  0.4082 -0.3512  0.3287
    8LEU    CD1  342   3.391   3.638   1.329  0.2983 -0.2753  0.3040
    8LEU    CD2  343   3.451   3.434   1.206 -0.0332 -0.6606  0.0400
    8LEU      C  344   3.021   3.565   1.031 -0.3996  0.1184  0.3279
    8LEU      O  345   2.963   3.470   1.083 -0.0766 -0.2988 -0.0601
    9GLU      N  346   3.000   3.594   0.903 -0.4867  0.0059  0.3165
    9GLU      H  347   3.067   3.647   0.850 -0.1381 -0.2778  0.4732
    9GLU     CA  348   2.888   3.554   0.816  0.0337 -0.8039  0.0071
    9GLU     CB  349   2.763   3.637   0.846  0.3933 -0.3179  0.1730
    9GLU     CG  350   2.650   3.558   0.911  0.0157  0.1309  0.0713
    9GLU     CD  351   2.536   3.640   0.973 -0.0255 -0.2077  0.4442
    9GLU    OE1  352   2.440   3.676   0.903  0.0033 -0.3975  0.3051
    9GLU    OE2  353   2.557   3.650   1.096  0.3852 -0.0574  0.3638
    9GLU      C  354   2.914   3.570   0.666  0.0603  0.3703  0.1268
    9GLU      O  355   3.029   3.591   0.628  0.1548 -0.2543  0.0679
   10GLU      N  356   2.820   3.583   0.573  0.0986  0.3803  0.0895
   10GLU      H  357   2.722   3.592   0.587  0.0414 -1.7433  1.4024
   10GLU     CA  358   2.861   3.579   0.431  0.1741  0.2271  0.1155
   10GLU     CB  359   2.736   3.531   0.357  0.6265 -0.3654 -0.2730
   10GLU     CG  360   2.732   3.378   0.346 -0.6515 -0.3781  0.1902
   10GLU     CD  361   2.625   3.323   0.251 -0.3231 -0.1307 -0.3286
   10GLU    OE1  362   2.658   3.283   0.137  0.1032 -0.3807 -0.1210
   10GLU    OE2  363   2.507   3.331   0.290 -0.1430  0.4270  0.1252
   10GLU      C  364   2.916   3.708   0.370 -0.2030  0.1911 -0.3065
   10GLU      O  365   2.899   3.732   0.251  0.0231  0.4720 -0.2836
   11GLU      N  366   2.948   3.807   0.453  0.0990  0.1582 -0.3820
   11GLU      H  367   2.953   3.794   0.552  1.4134  0.0910 -0.4354
   11GLU     CA  368   2.999   3.939   0.414 -0.1985  0.2643 -0.4100
   11GLU     CB  369   2.930   4.044   0.501  0.3839  0.0066  0.3685
   11GLU     CG  370   2.779   4.042   0.476  0.4926  0.4439 -0.3451
   11GLU     CD  371   2.719   4.145   0.572  0.1344 -0.0822  0.0062
   11GLU    OE1  372   2.627   4.118   0.652 -0.1644  0.1750 -0.2447
   11GLU    OE2  373   2.744   4.266   0.554  0.4658 -0.1321  0.1234
   11GLU      C  374   3.150   3.961   0.422 -0.2448  0.6054 -0.4575
   11GLU     O1  375   3.209   4.037   0.343  0.4365  0.1346 -0.4137
   11GLU     O2  376   3.202   3.929   0.531 -0.4721  0.5668 -0.3594
    1ACE     CA  377   4.454   3.952   2.654  0.3314 -0.5275 -0.2576
    1ACE      C  378   4.405   3.809   2.672 -0.8968 -0.1060 -0.1854
    1ACE      O  379   4.447   3.717   2.601  0.0557  0.2307 -0.0746
    2VAL      N  380   4.305   3.788   2.773 -0.2928  0.3211  0.5076
    2VAL      H  381   4.310   3.843   2.856  1.0233  3.1545 -1.2713
    2VAL     CA  382   4.241   3.657   2.787  0.2322  0.0081  0.0633
    2VAL     CB  383   4.182   3.648   2.928 -0.0176  0.3431 -0.0180
    2VAL    CG1  384   4.113   3.512   2.945  0.5833  0.0552  0.1368
    2VAL    CG2  385   4.290   3.664   3.035  0.8664 -0.3691 -0.7866
    2VAL      C  386   4.152   3.625   2.667  0.0777 -0.1913  0.2290
    2VAL      O  387   4.163   3.516   2.613 -0.8155 -0.2032  0.0564
    3VAL      N  388   4.063   3.717   2.631  0.6719  0.1939 -0.2727
    3VAL      H  389   4.046   3.803   2.679  0.9282  0.7676 -1.1652
    3VAL     CA  390   3.982   3.703   2.509  0.1885 -0.1596  0.0850
    3VAL     CB  391   3.840   3.662   2.548  0.0058 -0.2045 -0.6107
    3VAL    CG1  392   3.755   3.646   2.422 -0.0290 -0.1340 -0.5957
    3VAL    CG2  393   3.826   3.525   2.616 -0.1262  0.1316  0.0435
    3VAL      C  394   4.001   3.837   2.437  0.1177  0.4560  1.1889
    3VAL      O  395   4.080   3.857   2.345 -0.8446 -0.0961  0.2056
    4VAL      N  396   3.899   3.922   2.450 -0.3782  0.0842 -0.0455
    4VAL      H  397   3.826   3.913   2.517 -0.7296  0.9946 -0.2969
    4VAL     CA  398   3.902   4.050   2.378 -0.1483  0.0105 -0.1708
    4VAL     CB  399   3.785   4.055   2.280 -0.5381  0.5092  0.3099
    4VAL    CG1  400   3.775   4.189   2.206 -0.2959  0.3156 -0.0785
    4VAL    CG2  401   3.763   3.935   2.187 -0.1594  0.3021  0.4856
    4VAL      C  402   3.902   4.171   2.472 -0.0506 -0.0048 -0.1515
    4VAL      O  403   3.821   4.173   2.565 -0.2935 -0.3343 -0.3571
    5THR      N  404   4.008   4.250   2.461  0.2864 -0.2913  0.8421
    5THR      H  405   4.091   4.224   2.412 -0.2289  0.3649 -0.4347
    5THR     CA  406   4.013   4.383   2.524  0.3750 -0.0840  0.4101
    5THR     CB  407   4.143   4.406   2.601  0.3723 -0.1003  0.4196
    5THR    OG1  408   4.258   4.387   2.519 -0.0491 -0.3726 -0.1087
    5THR    HG1  409   4.325   4.455   2.548 -1.5860  0.6137  1.2793
    5THR    CG2  410   4.131   4.324   2.730 -0.1446 -0.3523  0.2138
    5THR      C  411   3.989   4.503   2.433  0.6433 -0.3281  0.0151
    5THR      O  412   3.932   4.607   2.464  0.3387 -0.3030 -0.6093
    6ILE      N  413   4.027   4.478   2.308  0.1538  0.2653 -0.2572
    6ILE      H  414   4.092   4.404   2.292  0.2185  0.1474  0.5284
    6ILE     CA  415   3.999   4.555   2.186  0.0592  0.1615 -0.3016
    6ILE     CB  416   4.111   4.649   2.141  0.0919  0.2438 -0.0520
    6ILE    CG1  417   4.249   4.589   2.115  0.0185  0.1666 -0.2696
    6ILE    CG2  418   4.121   4.762   2.244  0.3422 -0.2835  0.5020
    6ILE     CD  419   4.348   4.685   2.047  0.2331  0.3385  0.2780
    6ILE      C  420   3.946   4.467   2.072  0.2533 -0.4398  0.0670
    6ILE      O  421   3.985   4.354   2.046  0.1584 -0.3386 -0.5294
    7LEU      N  422   3.855   4.523   1.993  0.1737 -0.4230  0.1694
    7LEU      H  423   3.850   4.623   1.991 -0.0956 -0.4437 -1.5392
    7LEU     CA  424   3.764   4.450   1.904  0.0363 -0.1233  0.0637
    7LEU     CB  425   3.616   4.482   1.924  0.0074 -0.2156 -0.0021
    7LEU     CG  426   3.517   4.389   1.854  0.1946 -0.0437 -0.5017
    7LEU    CD1  427   3.528   4.251   1.919  0.2065 -0.0483 -0.5134
    7LEU    CD2  428   3.374   4.436   1.885  0.3060  0.0238 -0.0842
    7LEU      C  429   3.794   4.476   1.756 -0.0476  0.0487  0.0764
    7LEU      O  430   3.809   4.382   1.678  0.3822  0.0043  0.2087
    8LEU      N  431   3.818   4.603   1.723 -0.8883  0.1171 -0.2927
    8LEU      H  432   3.799   4.680   1.785 -0.1673  1.8469 -2.1116
    8LEU     CA  433   3.848   4.650   1.587  0.1010 -0.2306 -0.1997
    8LEU     CB  434   3.739   4.749   1.545 -0.0525 -0.2304  0.1895
    8LEU     CG  435   3.712   4.766   1.395  0.2383  0.3671  0.2052
    8LEU    CD1  436   3.685   4.634   1.323  0.4030  0.6852 -0.4501
    8LEU    CD2  437   3.589   4.856   1.388  0.1195  0.1975  0.1329
    8LEU      C  438   3.988   4.713   1.588 -0.1268  0.2862  0.1170
    8LEU      O  439   4.020   4.826   1.624  0.4548 -0.0048  0.5137
    9GLU      N  440   4.085   4.632   1.546 -0.1933  0.3984 -0.2624
    9GLU      H  441   4.063   4.545   1.501 -0.2682  0.2757  0.0060
    9GLU     CA  442   4.225   4.675   1.549  0.0813 -0.4730 -0.2548
    9GLU     CB  443   4.308   4.572   1.626 -0.2890 -0.1028  0.6506
    9GLU     CG  444   4.449   4.618   1.664  0.0820 -0.2742 -0.4802
    9GLU     CD  445   4.533   4.505   1.722 -0.3743 -0.2053  0.3303
    9GLU    OE1  446   4.595   4.427   1.646 -0.1856 -0.2894  0.5677
    9GLU    OE2  447   4.557   4.506   1.845 -0.1826 -0.7648  0.3008
    9GLU      C  448   4.287   4.715   1.415 -0.0166  0.1486 -0.1160
    9GLU      O  449   4.284   4.654   1.308  0.0877 -0.1463  0.0514
   10GLU      N  450   4.320   4.844   1.413  0.0913  0.1278  0.2673
   10GLU      H  451   4.268   4.909   1.469  0.6420  1.0684 -0.2829
   10GLU     CA  452   4.381   4.905   1.294  0.0034 -0.0345  0.1405
   10GLU     CB  453   4.320   5.037   1.248  0.3175 -0.0528 -0.3381
   10GLU     CG  454   4.182   4.997   1.197  0.0425  0.1531  0.2369
   10GLU     CD  455   4.081   5.106   1.158 -0.0206  0.1404  0.3667
   10GLU    OE1  456   3.989   5.060   1.087  0.0997  0.2798  0.1227
   10GLU    OE2  457   4.103   5.224   1.190 -0.1124  0.0927  0.6112
   10GLU      C  458   4.534   4.906   1.300  0.0096 -0.1255  0.0101
   10GLU      O  459   4.594   4.900   1.407  0.2265  0.0837 -0.0987
   11GLU      N  460   4.602   4.910   1.185 -0.1089  0.1673 -0.0510
   11GLU      H  461   4.560   4.893   1.096 -0.2866 -0.4095  0.1363
   11GLU     CA  462   4.748   4.900   1.178 -0.1116 -0.2033  0.3739
   11GLU     CB  463   4.791   4.853   1.039 -0.1926  0.7721  0.0112
   11GLU     CG  464   4.745   4.710   1.011 -0.0584  0.7628 -0.1674
   11GLU     CD  465   4.779   4.653   0.874  0.1663  0.3978  0.0381
   11GLU    OE1  466   4.857   4.555   0.877 -0.0116  0.2625  0.2807
   11GLU    OE2  467   4.697   4.679   0.783  0.1671  0.1740 -0.0294
   11GLU      C  468   4.802   5.040   1.207  0.1666 -0.0867 -0.6636
   11GLU     O1  469   4.735   5.145   1.204  0.4211  0.1029  0.0537
   11GLU     O2  470   4.926   5.041   1.226  0.1271  0.5287 -0.3977
    1ACE     CA  471   3.335   3.459   4.085  0.1596  0.2290  0.1669
    1ACE      C  472   3.189   3.475   4.040  0.1094 -0.3064  0.1220
    1ACE      O  473   3.108   3.384   4.051 -0.1510 -0.1270 -0.2573
    2VAL      N  474   3.169   3.604   3.981 -0.0295 -0.5047 -0.2657
    2VAL      H  475   3.232   3.681   3.974 -1.6760  1.0987  1.4863
    2VAL     CA  476   3.032   3.648   3.950  0.0199 -0.0291  0.1721
    2VAL     CB  477   2.993   3.772   4.030  0.0063 -0.0502  0.1981
    2VAL    CG1  478   2.968   3.738   4.178  0.9049 -0.3908  0.2778
    2VAL    CG2  479   3.095   3.885   4.014 -0.5802  0.4594  0.0185
    2VAL      C  480   3.011   3.652   3.798 -0.8640 -0.0661  0.2891
    2VAL      O  481   3.017   3.762   3.744  0.3723 -0.0666  0.4013
    3VAL      N  482   2.970   3.536   3.747  0.3941 -0.3473 -0.1048
    3VAL      H  483   2.937   3.457   3.798  1.2987 -1.3285 -0.9906
    3VAL     CA  484   2.959   3.520   3.601 -0.7966  0.0132 -0.0656
    3VAL     CB  485   2.984   3.371   3.575  0.6254  0.2163  0.0318
    3VAL    CG1  486   2.935   3.322   3.439  0.8334 -0.4361  0.1887
    3VAL    CG2  487   3.129   3.327   3.595  0.5024 -0.1185  0.2042
    3VAL      C  488   2.834   3.580   3.538 -0.6792  0.1852 -0.1370
    3VAL      O  489   2.849   3.643   3.434 -0.4035 -0.1353 -0.2926
    4VAL      N  490   2.714   3.550   3.589 -0.4933 -0.3415 -0.0025
    4VAL      H  491   2.710   3.477   3.657  1.3628 -2.5284 -2.0595
    4VAL     CA  492   2.588   3.600   3.534 -0.1147  0.2013 -0.3961
    4VAL     CB  493   2.481   3.494   3.504 -0.2495  0.3505 -0.4425
    4VAL    CG1  494   2.504   3.416   3.375  0.2652  0.2111 -0.2690
    4VAL    CG2  495   2.463   3.397   3.621 -0.3942  0.3696 -0.4483
    4VAL      C  496   2.530   3.720   3.609  0.2575  0.0849  0.0824
    4VAL      O  497   2.421   3.702   3.662  0.4032 -0.5957  0.1573
    5THR      N  498   2.582   3.842   3.597  0.3436  0.0447  0.0506
    5THR      H  499   2.667   3.844   3.544  0.9903 -0.9262  1.0123
    5THR     CA  500   2.531   3.963   3.663  0.4603  0.1070  0.0266
    5THR     CB  501   2.627   4.065   3.724  0.5634 -0.0306  0.0957
    5THR    OG1  502   2.728   4.101   3.630  0.3187 -0.3538 -0.2930
    5THR    HG1  503   2.788   4.164   3.679 -1.0964 -0.6525  1.9520
    5THR    CG2  504   2.676   4.018   3.861  0.0478  0.0223  0.3025
    5THR      C  505   2.442   4.040   3.565  0.3486 -0.2204 -0.1308
    5THR      O  506   2.337   4.093   3.599  0.1592 -0.1734 -0.7775
    6ILE      N  507   2.483   4.031   3.439 -0.2909 -0.2605 -0.3370
    6ILE      H  508   2.569   3.984   3.423 -1.5777 -2.7719 -0.3630
    6ILE     CA  509   2.425   4.085   3.314  0.2068 -0.0158 -0.4651
    6ILE     CB  510   2.374   3.963   3.237  0.1870 -0.1560 -0.2338
    6ILE    CG1  511   2.339   4.011   3.096  0.0560 -0.1115 -0.1854
    6ILE    CG2  512   2.263   3.877   3.297  0.6931 -0.4971  0.2233
    6ILE     CD  513   2.342   3.897   2.994 -0.5958 -0.5533  0.2804
    6ILE      C  514   2.331   4.205   3.323 -0.1869 -0.3534  0.0237
    6ILE      O  515   2.209   4.187   3.320 -0.1920 -0.2472 -0.6902
    7LEU      N  516   2.393   4.314   3.368 -0.2834  0.0535 -0.7981
    7LEU      H  517   2.478   4.308   3.419  1.7713 -0.7465 -4.0493
    7LEU     CA  518   2.334   4.448   3.382 -0.2022 -0.0049  0.1598
    7LEU     CB  519   2.313   4.488   3.528 -0.5196  0.3014  0.0310
    7LEU     CG  520   2.199   4.422   3.605 -0.4387  0.0721 -0.0456
    7LEU    CD1  521   2.221   4.456   3.752 -0.4265  0.8219 -0.2178
    7LEU    CD2  522   2.063   4.477   3.560 -0.5301 -0.4874 -0.4678
    7LEU      C  523   2.423   4.551   3.314 -0.4691  0.0162 -0.1565
    7LEU      O  524   2.491   4.512   3.219 -0.3350 -0.2068  0.0313
    8LEU      N  525   2.411   4.681   3.339 -0.5620 -0.0696  0.2493
    8LEU      H  526   2.350   4.726   3.404 -0.8151 -2.1255  1.5120
    8LEU     CA  527   2.500   4.775   3.269 -0.0570 -1.0486 -0.4518
    8LEU     CB  528   2.431   4.907   3.233  0.1950 -0.7664  0.0698
    8LEU     CG  529   2.385   4.899   3.087  0.4945  0.3626 -0.0959
    8LEU    CD1  530   2.259   4.985   3.076 -0.0586 -0.4221  0.0239
    8LEU    CD2  531   2.496   4.941   2.991  0.6803  0.2637  0.0756
    8LEU      C  532   2.616   4.801   3.366 -0.4660 -0.6406 -0.0638
    8LEU      O  533   2.599   4.862   3.471 -0.0946 -0.6956  0.0294
    9GLU      N  534   2.732   4.770   3.308 -0.0966  0.4623  0.0617
    9GLU      H  535   2.745   4.727   3.219  0.8765  1.4145 -0.2760
    9GLU     CA  536   2.857   4.776   3.385 -0.0080 -0.3981 -0.0120
    9GLU     CB  537   2.927   4.639   3.384  0.5710 -0.1032 -0.7773
    9GLU     CG  538   2.904   4.546   3.503 -0.0124  0.7249 -0.2303
    9GLU     CD  539   2.926   4.608   3.641 -0.3624  0.7165 -0.1700
    9GLU    OE1  540   3.017   4.690   3.661  0.1313  0.1611 -0.0982
    9GLU    OE2  541   2.855   4.569   3.736  0.3756 -0.6085 -0.1246
    9GLU      C  542   2.956   4.885   3.344  0.0414 -0.3540  0.2287
    9GLU      O  543   2.972   4.922   3.228 -0.0100  0.1979  0.3936
   10GLU      N  544   3.018   4.935   3.451 -0.5636  0.6048  0.1344
   10GLU      H  545   2.992   4.889   3.536 -1.2338 -0.9447 -0.8732
   10GLU     CA  546   3.120   5.041   3.452  0.0315  0.0399 -0.2401
   10GLU     CB  547   3.258   5.011   3.394 -0.1114 -0.2429 -0.4375
   10GLU     CG  548   3.357   5.000   3.511 -0.1317 -0.1633 -0.4131
   10GLU     CD  549   3.505   5.002   3.471  0.0932  0.0093  0.4131
   10GLU    OE1  550   3.538   5.099   3.400 -0.2385  0.3657  0.7395
   10GLU    OE2  551   3.589   4.927   3.526  0.1093 -0.0627  0.2902
   10GLU      C  552   3.074   5.178   3.403  0.1114  0.1584  0.0166
   10GLU      O  553   3.030   5.199   3.290  0.3517  0.0887 -0.0896
   11GLU      N  554   3.064   5.266   3.503  0.3051 -0.1856  0.3366
   11GLU      H  555   3.101   5.243   3.594  1.5646 -0.1430 -0.1448
   11GLU     CA  556   3.046   5.410   3.480  0.2967 -0.2633 -0.1534
   11GLU     CB  557   3.029   5.472   3.619  0.4916  0.7076 -0.5576
   11GLU     CG  558   2.892   5.452   3.685  0.6357  0.1965 -0.4092
   11GLU     CD  559   2.897   5.478   3.835 -0.2215 -0.4282 -0.2647
   11GLU    OE1  560   2.996   5.451   3.906  0.0700  0.4266 -0.3291
   11GLU    OE2  561   2.794   5.532   3.882  0.5440  0.3685  0.5367
   11GLU      C  562   3.159   5.478   3.402  0.1764  0.2564  0.1244
   11GLU     O1  563   3.273   5.430   3.410  0.0522 -0.0138  0.2886
   11GLU     O2  564   3.146   5.598   3.368  0.0559  0.1061 -0.3702
    1ACE     CA  565   7.762   2.185   5.414  0.6223 -0.4128  0.5859
    1ACE      C  566   7.684   2.126   5.531 -0.1888 -0.2553  0.1353
    1ACE      O  567   7.561   2.132   5.532 -0.1941 -0.2982 -0.1764
    2VAL      N  568   7.762   2.078   5.641  0.5342  0.1087 -0.2153
    2VAL      H  569   7.862   2.079   5.633  0.6037 -2.8739 -0.9181
    2VAL     CA  570   7.697   2.033   5.765  0.0552  0.0646 -0.4822
    2VAL     CB  571   7.795   1.939   5.835 -0.6673  0.1091  0.6026
    2VAL    CG1  572   7.932   2.002   5.863 -0.4050  0.2364 -0.8812
    2VAL    CG2  573   7.735   1.880   5.963 -0.1611  0.2485  0.9105
    2VAL      C  574   7.637   2.151   5.841  0.1029 -0.0147 -0.3209
    2VAL      O  575   7.710   2.249   5.859  0.6673 -0.4503 -0.2270
    3VAL      N  576   7.509   2.145   5.875  0.3158  0.2161  0.5491
    3VAL      H  577   7.452   2.066   5.854 -0.6975  1.4092 -1.4753
    3VAL     CA  578   7.447   2.237   5.971  0.1457  0.4313  0.2334
    3VAL     CB  579   7.295   2.225   5.969  0.2086 -0.3095 -0.1442
    3VAL    CG1  580   7.231   2.324   6.066 -0.5384 -0.4505 -0.4820
    3VAL    CG2  581   7.244   2.256   5.828  0.7211  0.1179 -0.2363
    3VAL      C  582   7.489   2.195   6.112  0.1769 -0.2724  0.0164
    3VAL      O  583   7.463   2.082   6.153 -0.3345 -0.3525 -0.5055
    4VAL      N  584   7.578   2.277   6.166 -0.0462  0.0728 -0.1327
    4VAL      H  585   7.611   2.362   6.127 -0.5382  0.6973  0.7708
    4VAL     CA  586   7.626   2.249   6.303 -0.4796  0.3163  0.0706
    4VAL     CB  587   7.745   2.341   6.328 -0.5837  0.5475 -0.2753
    4VAL    CG1  588   7.806   2.318   6.466  0.0987  0.6319 -0.5579
    4VAL    CG2  589   7.852   2.304   6.224 -0.3316 -0.0610  0.1925
    4VAL      C  590   7.519   2.246   6.412 -0.3654  0.1367  0.1789
    4VAL      O  591   7.508   2.154   6.493  0.1203 -0.3168 -0.2649
    5THR      N  592   7.457   2.362   6.431 -0.0281  0.4223 -0.4435
    5THR      H  593   7.505   2.448   6.412  1.7678 -0.0826  1.5415
    5THR     CA  594   7.345   2.378   6.525  0.5136  0.7482  0.1531
    5THR     CB  595   7.358   2.491   6.627  0.4272  0.4526  0.4967
    5THR    OG1  596   7.400   2.610   6.558  0.1901  0.1151 -0.2455
    5THR    HG1  597   7.315   2.658   6.539  0.4060  0.5412 -0.1418
    5THR    CG2  598   7.471   2.452   6.722  0.4598  0.2385  0.3711
    5THR      C  599   7.206   2.393   6.462  0.2803  0.1614  0.5202
    5THR      O  600   7.171   2.505   6.426 -0.1313  0.0955  0.7120
    6ILE      N  601   7.121   2.291   6.472 -0.0994  0.4029 -0.1924
    6ILE      H  602   7.154   2.201   6.503 -3.0305 -0.1457  1.7441
    6ILE     CA  603   6.976   2.294   6.453 -0.1095 -0.1946 -0.2308
    6ILE     CB  604   6.919   2.362   6.578 -0.3684 -0.1533 -0.3691
    6ILE    CG1  605   6.953   2.285   6.706  0.0344  0.0094 -0.3754
    6ILE    CG2  606   6.768   2.384   6.572 -0.2783  0.5087 -0.2609
    6ILE     CD  607   6.983   2.385   6.817 -0.0638 -0.4944  0.1101
    6ILE      C  608   6.936   2.338   6.312 -0.1527  0.0490 -0.1424
    6ILE      O  609   6.885   2.259   6.233 -0.0639 -0.0367 -0.1148
    7LEU      N  610   6.917   2.470   6.306  0.7838  0.1910 -0.2426
    7LEU      H  611   6.963   2.522   6.377  0.0690 -0.6362  0.8774
    7LEU     CA  612   6.870   2.543   6.187  0.1368  0.3352  0.0958
    7LEU     CB  613   6.721   2.574   6.203  0.0965  0.2379 -0.0874
    7LEU     CG  614   6.645   2.640   6.088 -0.6384  0.0974  0.3142
    7LEU    CD1  615   6.619   2.545   5.971 -0.4230  0.2043  0.1791
    7LEU    CD2  616   6.510   2.688   6.143 -0.7139 -0.1737  0.3641
    7LEU      C  617   6.960   2.662   6.154  0.6987 -0.0335  0.2958
    7LEU      O  618   6.993   2.677   6.036 -0.6580  0.4070 -0.0455
    8LEU      N  619   6.994   2.751   6.247 -0.4429  0.2357  0.4649
    8LEU      H  620   6.992   2.743   6.346 -0.4332  2.4102  0.6853
    8LEU     CA  621   7.080   2.868   6.223  0.0052 -0.1485  0.1819
    8LEU     CB  622   7.008   2.991   6.278  0.4569  0.2826 -0.1903
    8LEU     CG  623   6.879   3.022   6.202  0.2192 -0.3217 -0.0395
    8LEU    CD1  624   6.820   3.150   6.262  0.6390 -0.1067 -0.0796
    8LEU    CD2  625   6.912   3.050   6.055 -0.1868 -0.6242 -0.1884
    8LEU      C  626   7.218   2.864   6.289  0.2295 -0.7731 -0.3163
    8LEU      O  627   7.229   2.833   6.407  0.2808  0.1894 -0.0613
    9GLU      N  628   7.317   2.884   6.203  0.6196  0.2371  0.3520
    9GLU      H  629   7.298   2.900   6.106 -1.6282 -0.7774  0.5707
    9GLU     CA  630   7.457   2.873   6.248  0.4336 -0.2978  0.8120
    9GLU     CB  631   7.530   2.789   6.143 -0.5116  0.2723 -0.3364
    9GLU     CG  632   7.493   2.641   6.129  0.2413 -0.0039  0.4666
    9GLU     CD  633   7.578   2.572   6.023  0.3060  0.7400  0.0247
    9GLU    OE1  634   7.683   2.522   6.069  0.0951 -0.1106 -0.3880
    9GLU    OE2  635   7.547   2.572   5.902  0.4212  0.4105 -0.0078
    9GLU      C  636   7.522   3.011   6.261 -0.5070  0.2418  0.0164
    9GLU      O  637   7.521   3.090   6.167 -0.3962 -0.5924 -0.7027
   10GLU      N  638   7.594   3.016   6.373 -0.1005  0.1411 -0.2378
   10GLU      H  639   7.599   2.929   6.422  1.5321 -0.5572 -1.5379
   10GLU     CA  640   7.667   3.128   6.433  0.4046 -0.3529  0.0852
   10GLU     CB  641   7.699   3.100   6.580  0.3915 -0.0664  0.1443
   10GLU     CG  642   7.586   3.128   6.679  0.4286 -0.4751  0.3072
   10GLU     CD  643   7.640   3.177   6.813  0.0662  0.0766  0.2593
   10GLU    OE1  644   7.691   3.290   6.809 -0.5729  0.3572 -0.0780
   10GLU    OE2  645   7.652   3.100   6.911  0.2052  0.1166  0.2741
   10GLU      C  646   7.779   3.183   6.345  0.3111  0.1245  0.2617
   10GLU      O  647   7.820   3.295   6.378  0.3223  0.0883  0.3714
   11GLU      N  648   7.847   3.100   6.266 -0.1837  0.3252 -0.3834
   11GLU      H  649   7.819   3.009   6.234  0.0351  0.5008 -1.0696
   11GLU     CA  650   7.961   3.141   6.184  0.0145  0.0879 -0.2283
   11GLU     CB  651   8.096   3.110   6.249 -0.0665 -0.1656 -0.1469
   11GLU     CG  652   8.143   2.965   6.259 -0.2189 -0.1805  0.4106
   11GLU     CD  653   8.293   2.962   6.289 -0.0601  0.5651 -0.2759
   11GLU    OE1  654   8.366   2.900   6.207  0.2035  0.0625  0.3341
   11GLU    OE2  655   8.334   2.979   6.405 -0.3232  0.3017 -0.1437
   11GLU      C  656   7.946   3.091   6.040 -0.1313 -0.1098 -0.1454
   11GLU     O1  657   7.894   2.982   6.009  0.3612 -0.5090  0.4136
   11GLU     O2  658   7.979   3.169   5.947  0.1394  0.2126  0.2137
    1ACE     CA  659   4.665   4.800   5.383 -0.3456  0.2452 -0.6209
    1ACE      C  660   4.720   4.898   5.279  0.6600  0.7223  0.3416
    1ACE      O  661   4.674   5.012   5.275 -0.3351  0.3301  0.1952
    2VAL      N  662   4.796   4.836   5.176 -0.1496  0.1520  0.0838
    2VAL      H  663   4.791   4.739   5.151  0.5427  0.6525 -2.3037
    2VAL     CA  664   4.873   4.914   5.079  0.1055  0.0492  0.2042
    2VAL     CB  665   4.989   4.825   5.032  0.1549  0.0579  0.3133
    2VAL    CG1  666   5.072   4.786   5.155 -0.5271 -0.2017  0.6945
    2VAL    CG2  667   4.949   4.699   4.956  0.1806  0.1676  0.1171
    2VAL      C  668   4.790   4.984   4.972  0.1414 -0.4904 -0.1840
    2VAL      O  669   4.710   4.923   4.900  0.2242 -0.3442 -0.4007
    3VAL      N  670   4.836   5.102   4.930  0.0264 -0.3007  0.2151
    3VAL      H  671   4.924   5.132   4.965  0.7450 -1.7950 -0.2399
    3VAL     CA  672   4.759   5.177   4.830  0.0783 -0.0210  0.3852
    3VAL     CB  673   4.700   5.310   4.876  0.2125  0.1030  0.2035
    3VAL    CG1  674   4.572   5.288   4.958 -0.1921  0.2044 -0.3944
    3VAL    CG2  675   4.798   5.404   4.948  0.1406  0.1274  0.2698
    3VAL      C  676   4.842   5.190   4.702  0.5416  0.1597  0.7029
    3VAL      O  677   4.902   5.289   4.661  0.1142  0.0663 -0.1786
    4VAL      N  678   4.814   5.088   4.622 -0.2164  0.7471  0.2084
    4VAL      H  679   4.733   5.032   4.642  1.0392 -0.3522  2.7187
    4VAL     CA  680   4.879   5.073   4.490 -0.3129  0.0512  0.2337
    4VAL     CB  681   4.941   4.936   4.467  0.0583  0.1613  0.5643
    4VAL    CG1  682   5.015   4.901   4.596  0.5311  0.3361  0.3437
    4VAL    CG2  683   4.845   4.822   4.433 -0.2711  0.6565 -0.1829
    4VAL      C  684   4.804   5.129   4.369 -0.2635  0.0451  0.1996
    4VAL      O  685   4.685   5.110   4.342 -0.2050 -0.1903  0.0978
    5THR      N  686   4.867   5.214   4.289 -0.0971  0.0598  0.3471
    5THR      H  687   4.954   5.253   4.321 -0.2404  0.7469 -0.0795
    5THR     CA  688   4.829   5.269   4.158  0.5550  0.2112  0.2153
    5THR     CB  689   4.834   5.422   4.155  0.2203  0.2200  0.0755
    5THR    OG1  690   4.768   5.484   4.265  0.5253  0.1952  0.2735
    5THR    HG1  691   4.792   5.581   4.273  1.3808 -0.0707  1.2112
    5THR    CG2  692   4.777   5.478   4.025 -0.0686  0.0913  0.1447
    5THR      C  693   4.928   5.203   4.063  0.2657  0.1098 -0.0173
    5THR      O  694   5.048   5.231   4.061  0.3725 -0.2983  0.5414
    6ILE      N  695   4.870   5.103   3.997  0.2997  0.0229  0.0829
    6ILE      H  696   4.778   5.070   4.022  0.0728  0.6392  0.0797
    6ILE     CA  697   4.935   5.005   3.909 -0.0180 -0.4232  0.3386
    6ILE     CB  698   4.998   5.064   3.783 -0.5099 -0.9951 -0.1753
    6ILE    CG1  699   4.890   5.135   3.702 -0.5368 -0.0539  0.6770
    6ILE    CG2  700   5.069   4.966   3.688  0.2636  0.2109 -0.8640
    6ILE     CD  701   4.772   5.049   3.655 -0.3521 -0.0046  0.1189
    6ILE      C  702   5.019   4.902   3.986  0.0019 -0.3815  0.3732
    6ILE      O  703   4.961   4.798   4.014 -0.3333 -0.3766 -0.2649
    7LEU      N  704   5.144   4.926   4.023  0.3684 -0.3601 -0.8163
    7LEU      H  705   5.195   5.008   3.998  0.5091 -0.0200  0.4877
    7LEU     CA  706   5.215   4.828   4.107 -0.5317 -0.4855 -0.1909
    7LEU     CB  707   5.319   4.745   4.031 -0.1362  0.0542 -0.2395
    7LEU     CG  708   5.254   4.624   3.963  0.0020 -0.0546 -0.1785
    7LEU    CD1  709   5.344   4.569   3.853 -0.0625 -0.0143 -0.2521
    7LEU    CD2  710   5.212   4.515   4.062  0.2204  0.3474  0.3622
    7LEU      C  711   5.270   4.883   4.239 -0.4279  0.0498 -0.4580
    7LEU      O  712   5.271   4.810   4.337  0.0202  0.1614 -0.3772
    8LEU      N  713   5.322   5.005   4.229 -0.3158  0.0279 -0.1392
    8LEU      H  714   5.333   5.053   4.142 -0.4823  1.8688  0.7976
    8LEU     CA  715   5.373   5.078   4.346  0.0599 -0.2325 -0.1393
    8LEU     CB  716   5.492   5.158   4.293 -0.0562 -0.0089 -0.0599
    8LEU     CG  717   5.627   5.090   4.271 -0.0765 -0.0581 -0.0305
    8LEU    CD1  718   5.716   5.204   4.219 -0.4307  0.2160 -0.0401
    8LEU    CD2  719   5.693   5.036   4.398  0.1766 -0.3153 -0.2716
    8LEU      C  720   5.274   5.169   4.419  0.7401  0.9098 -0.6113
    8LEU      O  721   5.169   5.206   4.368  0.2712  0.1684 -0.2152
    9GLU      N  722   5.306   5.204   4.543  0.1508  0.1047 -0.2179
    9GLU      H  723   5.392   5.167   4.579 -0.0717 -1.5585 -1.2943
    9GLU     CA  724   5.221   5.297   4.619  0.0214 -0.2857  0.1172
    9GLU     CB  725   5.259   5.294   4.767 -0.5184 -0.1569  0.2613
    9GLU     CG  726   5.204   5.174   4.845 -0.0250 -0.5855 -0.0381
    9GLU     CD  727   5.196   5.195   4.997 -0.4618 -0.1785 -0.1148
    9GLU    OE1  728   5.301   5.199   5.063 -0.4654  0.2294 -0.1299
    9GLU    OE2  729   5.082   5.236   5.027 -0.4514  0.0020 -0.3144
    9GLU      C  730   5.232   5.444   4.576 -0.3768 -0.3948 -0.3707
    9GLU      O  731   5.324   5.477   4.502 -0.2173  0.0564  0.0276
   10GLU      N  732   5.115   5.504   4.590 -0.2473 -0.1667 -0.2703
   10GLU      H  733   5.029   5.469   4.628 -1.8272  1.3271 -2.2741
   10GLU     CA  734   5.099   5.649   4.569 -0.1725 -0.1948 -0.5150
   10GLU     CB  735   5.028   5.681   4.437 -0.0242  0.2581 -0.4856
   10GLU     CG  736   5.055   5.827   4.399 -0.5456  0.7124  0.8173
   10GLU     CD  737   4.977   5.855   4.270  0.4720 -0.0270  0.0243
   10GLU    OE1  738   4.984   5.976   4.243  0.0785  0.0772  0.3752
   10GLU    OE2  739   4.910   5.766   4.214  0.1046  0.2323  0.0537
   10GLU      C  740   5.044   5.713   4.696 -0.0638  0.2479 -0.6876
   10GLU      O  741   4.941   5.667   4.745 -0.0399  0.3934 -0.4989
   11GLU      N  742   5.120   5.813   4.741  0.2021 -0.0491 -0.4665
   11GLU      H  743   5.210   5.829   4.699 -0.3686 -0.3995 -1.9001
   11GLU     CA  744   5.079   5.906   4.847 -0.4832 -0.6737 -0.1715
   11GLU     CB  745   4.951   5.984   4.815  0.0171  0.2260 -0.0273
   11GLU     CG  746   4.964   6.091   4.708  0.0279  0.2848  0.0326
   11GLU     CD  747   4.847   6.185   4.677 -0.4704 -0.2855  0.1894
   11GLU    OE1  748   4.808   6.192   4.559 -0.6594 -0.5201  0.2364
   11GLU    OE2  749   4.808   6.263   4.767  0.3679 -0.1360  0.4284
   11GLU      C  750   5.056   5.849   4.987  0.2136 -0.0172  0.2198
   11GLU     O1  751   5.066   5.923   5.087 -0.4222 -0.3191  0.5127
   11GLU     O2  752   5.018   5.731   5.006  0.0489 -0.0540 -0.3154
    1ACE     CA  753   4.370   4.726   2.746 -0.5036 -0.4308 -0.2461
    1ACE      C  754   4.414   4.718   2.600  0.2667  0.2967 -0.0650
    1ACE      O  755   4.389   4.617   2.533 -0.1323  0.0524  0.4458
    2VAL      N  756   4.471   4.838   2.547  0.2114  0.4012  0.1124
    2VAL      H  757   4.504   4.914   2.604  0.0965  0.6253 -0.1201
    2VAL     CA  758   4.491   4.854   2.403 -0.0297  0.3369  0.0716
    2VAL     CB  759   4.462   4.993   2.346 -0.3315  0.1996 -0.1117
    2VAL    CG1  760   4.485   5.002   2.195  0.1022 -0.0539 -0.0642
    2VAL    CG2  761   4.316   5.031   2.372 -0.2834  0.3771 -0.0986
    2VAL      C  762   4.632   4.808   2.364 -0.1007  0.0496  0.1502
    2VAL      O  763   4.649   4.729   2.271 -0.9186 -0.1890  0.1952
    3VAL      N  764   4.733   4.883   2.408  0.0228  0.4205 -0.7402
    3VAL      H  765   4.723   4.973   2.451  1.7769  1.3210 -2.0798
    3VAL     CA  766   4.872   4.842   2.387 -0.0642 -0.2485 -0.0457
    3VAL     CB  767   4.969   4.959   2.370 -0.1509 -0.2571 -0.6285
    3VAL    CG1  768   5.110   4.918   2.326  0.3323  0.1944  0.4681
    3VAL    CG2  769   4.917   5.050   2.259 -0.0802  0.4295 -0.1015
    3VAL      C  770   4.902   4.767   2.517  0.1589 -0.1346 -0.0319
    3VAL      O  771   4.923   4.817   2.628 -0.0218  0.1571 -0.1285
    4VAL      N  772   4.913   4.636   2.503 -0.1033 -0.1230 -0.3493
    4VAL      H  773   4.930   4.595   2.413 -0.3379 -1.9460  0.3815
    4VAL     CA  774   4.951   4.546   2.613 -0.0833 -0.1178 -0.3517
    4VAL     CB  775   4.852   4.429   2.620 -0.0530 -0.1185  0.0746
    4VAL    CG1  776   4.879   4.328   2.732 -0.3516 -0.1827  0.0894
    4VAL    CG2  777   4.710   4.482   2.642 -0.0993 -0.0990 -0.2765
    4VAL      C  778   5.101   4.515   2.610  0.0099  0.2730  0.2353
    4VAL      O  779   5.142   4.433   2.529  0.0929  0.2673  0.2832
    5THR      N  780   5.183   4.595   2.677  0.6401 -0.2429  0.0826
    5THR      H  781   5.149   4.681   2.716 -0.7440 -0.8510  0.2440
    5THR     CA  782   5.329   4.574   2.684  0.6623 -0.2074 -0.2657
    5THR     CB  783   5.397   4.687   2.762 -0.3736  0.3194 -0.0980
    5THR    OG1  784   5.356   4.817   2.717 -0.8729  0.0387 -0.4625
    5THR    HG1  785   5.393   4.822   2.625  1.3522  0.2250  0.3742
    5THR    CG2  786   5.549   4.669   2.753 -0.4259 -0.2387  0.0929
    5THR      C  787   5.356   4.443   2.758 -0.1291 -0.0687  0.2895
    5THR      O  788   5.283   4.400   2.847 -0.6185 -0.3895 -0.2590
    6ILE      N  789   5.447   4.370   2.693 -0.2755 -0.0853  0.1036
    6ILE      H  790   5.456   4.402   2.599 -0.1048  0.1108  0.1870
    6ILE     CA  791   5.475   4.228   2.719  0.3757 -0.0041 -0.1535
    6ILE     CB  792   5.529   4.161   2.593  0.2493 -0.2560 -0.0732
    6ILE    CG1  793   5.539   4.010   2.613 -0.2671 -0.2667  0.1027
    6ILE    CG2  794   5.666   4.215   2.550 -0.0252  0.1662 -0.4314
    6ILE     CD  795   5.505   3.947   2.477  0.3517  0.1998 -0.2681
    6ILE      C  796   5.561   4.200   2.843  0.1385 -0.5421 -0.1109
    6ILE      O  797   5.540   4.094   2.903 -0.0392 -0.2857  0.2854
    7LEU      N  798   5.663   4.279   2.873 -0.0849 -0.2402 -0.1356
    7LEU      H  799   5.716   4.330   2.805 -1.4032 -0.7061 -1.5532
    7LEU     CA  800   5.714   4.276   3.011 -0.0454  0.1195 -0.1405
    7LEU     CB  801   5.840   4.189   3.022  0.0409  0.3207  0.5163
    7LEU     CG  802   5.841   4.084   3.133  0.4801 -0.6782 -0.4243
    7LEU    CD1  803   5.759   3.963   3.087  0.0449 -0.6743  0.3344
    7LEU    CD2  804   5.985   4.047   3.169  0.4331  0.1128  0.5983
    7LEU      C  805   5.746   4.415   3.065  0.2965 -0.2207  0.5583
    7LEU      O  806   5.691   4.458   3.166 -0.0247  0.3318  0.1567
    8LEU      N  807   5.848   4.480   3.009  0.1041 -0.1545  0.2809
    8LEU      H  808   5.879   4.458   2.916  1.1058 -1.4127  0.8747
    8LEU     CA  809   5.916   4.595   3.070  0.2257 -0.0282 -0.0911
    8LEU     CB  810   6.028   4.559   3.168  0.1806  0.4840  0.1482
    8LEU     CG  811   6.068   4.666   3.270 -0.1660  0.6309  0.1319
    8LEU    CD1  812   5.952   4.661   3.370 -0.3855 -0.1834 -0.1573
    8LEU    CD2  813   6.207   4.636   3.327 -0.3851  0.2034  0.4520
    8LEU      C  814   5.979   4.687   2.965 -0.1449  0.4107  0.0680
    8LEU      O  815   6.084   4.673   2.901 -0.4150  0.3489 -0.3630
    9GLU      N  816   5.894   4.780   2.924 -0.1927  0.3092 -0.0659
    9GLU      H  817   5.795   4.767   2.929 -0.1319  0.1369  0.8345
    9GLU     CA  818   5.937   4.887   2.832  0.3665 -0.1884 -0.3884
    9GLU     CB  819   5.844   4.880   2.711 -0.1613 -0.2794  0.0193
    9GLU     CG  820   5.921   4.847   2.584  0.4098 -0.0823  0.3138
    9GLU     CD  821   5.822   4.836   2.468  0.5266 -0.1123  0.2162
    9GLU    OE1  822   5.703   4.806   2.490  0.4798  0.2540  0.4685
    9GLU    OE2  823   5.872   4.846   2.354  0.3042  0.5892  0.1765
    9GLU      C  824   5.956   5.030   2.882  0.0854 -0.1848 -0.2895
    9GLU      O  825   6.071   5.069   2.897  0.0489  0.1482 -0.8193
   10GLU      N  826   5.852   5.104   2.920  0.4460  0.1501  0.0495
   10GLU      H  827   5.763   5.059   2.928  0.9834 -1.2705 -1.3780
   10GLU     CA  828   5.863   5.238   2.979  0.1455  0.1328  0.1432
   10GLU     CB  829   5.790   5.338   2.889 -0.2194 -0.3288 -0.0773
   10GLU     CG  830   5.864   5.370   2.759  0.0522 -0.1378  0.1244
   10GLU     CD  831   5.813   5.490   2.679 -0.1498 -0.2171  0.1331
   10GLU    OE1  832   5.883   5.542   2.589 -0.2974 -0.3557 -0.0636
   10GLU    OE2  833   5.693   5.524   2.680 -0.1762 -0.3001 -0.0485
   10GLU      C  834   5.805   5.252   3.120  0.4798  0.1178  0.2826
   10GLU      O  835   5.863   5.321   3.204  0.4920 -0.5931  0.8692
   11GLU      N  836   5.682   5.203   3.135  0.3594  0.3291 -0.0052
   11GLU      H  837   5.644   5.146   3.061  1.2572  0.8611 -0.9186
   11GLU     CA  838   5.619   5.211   3.267 -0.1197  0.0078 -0.2114
   11GLU     CB  839   5.469   5.179   3.260 -0.1715  0.1319  0.2953
   11GLU     CG  840   5.395   5.295   3.193  0.0828 -0.0563 -0.3185
   11GLU     CD  841   5.247   5.265   3.169 -0.0735  0.0118  0.5306
   11GLU    OE1  842   5.163   5.328   3.236 -0.6687 -0.2640  0.0498
   11GLU    OE2  843   5.217   5.199   3.067  0.3597  0.1674  0.2985
   11GLU      C  844   5.676   5.119   3.375  0.7852  0.2496 -0.4714
   11GLU     O1  845   5.700   5.163   3.489  0.3642 -0.3944 -0.1254
   11GLU     O2  846   5.689   4.998   3.346  0.1019  0.0773 -0.1008
    1ACE     CA  847   6.272   4.235   1.655 -0.5609 -0.1253 -0.0171
    1ACE      C  848   6.398   4.149   1.639 -0.6391 -0.3436  0.5311
    1ACE      O  849   6.411   4.049   1.568  0.1873  0.1791 -0.0605
    2VAL      N  850   6.519   4.200   1.695 -0.0618 -0.5732 -0.4804
    2VAL      H  851   6.531   4.294   1.726  0.7178 -0.4902 -1.0160
    2VAL     CA  852   6.648   4.130   1.694  0.2841  0.0603 -0.6888
    2VAL     CB  853   6.760   4.232   1.714  0.4043 -0.1914 -0.0351
    2VAL    CG1  854   6.899   4.169   1.724  0.5121 -0.0275 -0.4758
    2VAL    CG2  855   6.752   4.318   1.588  0.5050 -0.2335 -0.0710
    2VAL      C  856   6.654   4.004   1.782  0.6460  0.5665  0.0172
    2VAL      O  857   6.614   4.006   1.898  0.5375 -0.3955  0.0005
    3VAL      N  858   6.654   3.892   1.712 -0.4499  0.3349  0.3725
    3VAL      H  859   6.663   3.901   1.613 -0.4820  0.2474  0.3611
    3VAL     CA  860   6.647   3.753   1.759 -0.0069  0.1788 -0.0087
    3VAL     CB  861   6.768   3.709   1.842  0.1042 -0.5239 -0.5326
    3VAL    CG1  862   6.746   3.567   1.893 -1.0894 -0.2804 -0.3346
    3VAL    CG2  863   6.895   3.708   1.756  0.3436  0.0762 -0.1888
    3VAL      C  864   6.511   3.694   1.798  0.3771 -0.3154  0.5964
    3VAL      O  865   6.450   3.628   1.714  0.7023 -0.3834  0.4131
    4VAL      N  866   6.454   3.763   1.896 -0.2961 -0.0980  0.0541
    4VAL      H  867   6.497   3.847   1.929 -0.9096  1.6628 -3.1651
    4VAL     CA  868   6.323   3.729   1.953 -0.0945 -0.7219  0.1435
    4VAL     CB  869   6.327   3.762   2.103  0.5156  0.1773 -0.0626
    4VAL    CG1  870   6.190   3.737   2.167  0.3049  0.1071 -0.5351
    4VAL    CG2  871   6.438   3.688   2.177  0.0605 -0.1154  0.3315
    4VAL      C  872   6.227   3.819   1.877  0.3800 -0.0758  0.3018
    4VAL      O  873   6.223   3.939   1.903  0.0847 -0.0338  0.0808
    5THR      N  874   6.138   3.757   1.800  0.4114 -0.3450  0.4841
    5THR      H  875   6.135   3.657   1.791 -0.3206 -0.2340 -0.7481
    5THR     CA  876   6.041   3.838   1.726  0.2763 -0.7858  0.1695
    5THR     CB  877   6.055   3.814   1.575 -0.1780 -0.3412  0.0512
    5THR    OG1  878   6.057   3.675   1.544  0.4250 -0.3135 -0.0486
    5THR    HG1  879   5.961   3.650   1.531  0.1230  1.5203 -1.9596
    5THR    CG2  880   6.188   3.865   1.519 -0.0283 -0.8967 -0.1026
    5THR      C  881   5.896   3.819   1.773  0.2058 -0.3114  0.1525
    5THR      O  882   5.841   3.713   1.745 -0.2740 -0.1231  0.3711
    6ILE      N  883   5.860   3.896   1.875 -0.8212 -0.1540 -0.3215
    6ILE      H  884   5.921   3.972   1.897  1.0829 -0.9378 -2.4282
    6ILE     CA  885   5.733   3.884   1.948 -0.5009  0.1472  0.2881
    6ILE     CB  886   5.720   3.966   2.077 -0.2295 -0.0893  0.4677
    6ILE    CG1  887   5.769   4.110   2.063 -1.0301  0.0985 -0.4970
    6ILE    CG2  888   5.793   3.884   2.184  0.4825 -0.4805 -0.3024
    6ILE     CD  889   5.750   4.196   2.188  0.1394 -0.2576 -0.0670
    6ILE      C  890   5.605   3.893   1.866  0.0290 -0.0716 -0.5744
    6ILE      O  891   5.510   3.816   1.880  0.5444 -0.5169  0.5398
    7LEU      N  892   5.607   3.974   1.761  0.6711  0.1899 -0.3627
    7LEU      H  893   5.690   4.028   1.746  0.2061  1.1064  0.2488
    7LEU     CA  894   5.488   3.989   1.675  0.3310  0.1735  0.1035
    7LEU     CB  895   5.403   4.103   1.730  0.1040  0.1275 -0.1482
    7LEU     CG  896   5.251   4.097   1.713  0.0837  0.4244 -0.0876
    7LEU    CD1  897   5.203   3.963   1.769  0.3876  0.3156 -0.0816
    7LEU    CD2  898   5.178   4.211   1.784 -0.0094  0.0377  0.4475
    7LEU      C  899   5.533   4.021   1.532 -0.0986  0.0605 -0.0574
    7LEU      O  900   5.480   3.952   1.445 -0.3131 -0.1072  0.2028
    8LEU      N  901   5.602   4.131   1.508 -0.0692  0.0778  0.1069
    8LEU      H  902   5.602   4.211   1.569 -1.3644 -0.3733  0.7378
    8LEU     CA  903   5.660   4.163   1.377 -0.1368 -0.0408  0.0488
    8LEU     CB  904   5.578   4.277   1.314  0.6644  0.2627 -0.4627
    8LEU     CG  905   5.598   4.410   1.386  0.4003  0.1810 -0.2333
    8LEU    CD1  906   5.558   4.513   1.280  0.3764  0.0333 -0.3692
    8LEU    CD2  907   5.490   4.434   1.492  0.5063 -0.1444 -0.0516
    8LEU      C  908   5.812   4.173   1.372 -0.1302 -0.2374 -0.1387
    8LEU      O  909   5.869   4.214   1.473 -0.2855 -0.3802  0.0087
    9GLU      N  910   5.872   4.130   1.262 -0.5137  0.6016 -0.6837
    9GLU      H  911   5.819   4.059   1.215 -2.3497  2.1982 -1.1444
    9GLU     CA  912   6.017   4.129   1.234 -0.3697  0.2298  0.0473
    9GLU     CB  913   6.033   4.002   1.150  0.1006  0.2084  0.1690
    9GLU     CG  914   6.176   3.972   1.106 -0.1114 -0.1155 -0.3162
    9GLU     CD  915   6.179   3.840   1.028 -0.0226 -0.2348 -0.1150
    9GLU    OE1  916   6.253   3.751   1.074  0.2463  0.1855  0.2729
    9GLU    OE2  917   6.139   3.843   0.909 -0.2192  0.7250 -0.0343
    9GLU      C  918   6.068   4.261   1.176 -0.2163  0.4637  0.7171
    9GLU      O  919   6.171   4.309   1.223  0.5311 -0.1248 -0.2848
   10GLU      N  920   5.998   4.314   1.077  0.2608 -0.0194  0.1166
   10GLU      H  921   5.902   4.289   1.061  0.1349 -0.8337  1.8904
   10GLU     CA  922   6.042   4.434   1.004 -0.1510  0.0686  0.0114
   10GLU     CB  923   6.003   4.439   0.856 -0.0646 -0.0293 -0.0144
   10GLU     CG  924   5.855   4.417   0.825 -0.1113  0.2106  0.0310
   10GLU     CD  925   5.819   4.271   0.852  0.0427  0.1712  0.0225
   10GLU    OE1  926   5.747   4.257   0.953 -0.2863 -0.3000 -0.2732
   10GLU    OE2  927   5.886   4.175   0.807 -0.2891  0.0981 -0.3178
   10GLU      C  928   6.015   4.567   1.074 -0.1906  0.1873 -0.2286
   10GLU      O  929   5.905   4.594   1.123 -0.1633 -0.1160  0.0040
   11GLU      N  930   6.113   4.656   1.059  0.1252 -0.1192  0.0065
   11GLU      H  931   6.197   4.625   1.014 -0.4266 -0.2803 -0.9256
   11GLU     CA  932   6.129   4.788   1.122  0.1324 -0.1879  0.1470
   11GLU     CB  933   6.257   4.780   1.206  0.3338 -0.1247 -0.1565
   11GLU     CG  934   6.226   4.720   1.343 -0.1774  0.4561 -0.0121
   11GLU     CD  935   6.329   4.706   1.455  0.0636  0.0648 -0.2827
   11GLU    OE1  936   6.334   4.801   1.535  0.1685  0.1033 -0.3347
   11GLU    OE2  937   6.407   4.608   1.466 -0.1649 -0.0609  0.2691
   11GLU      C  938   6.125   4.905   1.024  0.7068 -0.4623 -0.2084
   11GLU     O1  939   6.085   4.880   0.908  0.3413 -0.0048 -0.1841
   11GLU     O2  940   6.136   5.025   1.058 -0.8801 -0.3645  0.0363
    1ACE     CA  941   2.607   2.821   2.606  0.0710 -0.1320  0.5564
    1ACE      C  942   2.715   2.920   2.560 -0.1496 -0.2109 -0.1376
    1ACE      O  943   2.798   2.969   2.636 -0.2221  0.2323 -0.3407
    2VAL      N  944   2.709   2.953   2.421 -0.0132  0.0927 -0.0714
    2VAL      H  945   2.659   2.899   2.353 -2.1367  1.1310  0.6092
    2VAL     CA  946   2.802   3.048   2.359 -0.0361  0.0196 -0.2193
    2VAL     CB  947   2.810   3.031   2.207 -0.5686  0.1024 -0.2573
    2VAL    CG1  948   2.910   3.135   2.156 -0.1751  0.0422  0.3860
    2VAL    CG2  949   2.852   2.888   2.172  0.2316  0.1104  0.6138
    2VAL      C  950   2.782   3.195   2.396  0.2442  0.1182 -0.4490
    2VAL      O  951   2.690   3.258   2.345 -0.5445 -0.6070  0.0406
    3VAL      N  952   2.859   3.243   2.494 -0.3906 -0.3161  0.2791
    3VAL      H  953   2.914   3.174   2.541 -1.2359 -1.8583 -0.8820
    3VAL     CA  954   2.851   3.379   2.550 -0.1754 -0.2387  0.1232
    3VAL     CB  955   2.786   3.385   2.688 -0.0435 -0.2284  0.1850
    3VAL    CG1  956   2.635   3.390   2.664 -0.0528 -0.7522  0.1288
    3VAL    CG2  957   2.810   3.268   2.784 -0.2214 -0.2916  0.1531
    3VAL      C  958   2.981   3.460   2.545 -0.2536 -0.0898  0.5160
    3VAL      O  959   2.968   3.578   2.514 -0.0816 -0.2356 -0.1195
    4VAL      N  960   3.099   3.400   2.555 -0.0929  0.2212  0.4702
    4VAL      H  961   3.108   3.302   2.571  1.2228  0.4004  0.9329
    4VAL     CA  962   3.227   3.472   2.566  0.1380 -0.1121 -0.0047
    4VAL     CB  963   3.308   3.428   2.689  0.3228  0.0762 -0.0587
    4VAL    CG1  964   3.451   3.482   2.681  0.3758  0.0331  0.5287
    4VAL    CG2  965   3.248   3.465   2.825  0.7380 -0.3562  0.2441
    4VAL      C  966   3.307   3.445   2.438 -0.1472  0.0532 -0.2176
    4VAL      O  967   3.353   3.543   2.381  0.1075  0.4172  0.6035
    5THR      N  968   3.329   3.318   2.406 -0.3653  0.0184 -0.2361
    5THR      H  969   3.328   3.251   2.480 -1.1979 -0.3772 -0.5996
    5THR     CA  970   3.388   3.273   2.278  0.0909  0.3635 -0.1498
    5THR     CB  971   3.393   3.122   2.255  0.0647  0.2827  0.3572
    5THR    OG1  972   3.280   3.059   2.315  0.0265  0.2311  0.2321
    5THR    HG1  973   3.239   3.017   2.234  0.9018  1.3295 -0.8193
    5THR    CG2  974   3.524   3.071   2.317  0.1423  0.2474  0.1636
    5THR      C  975   3.308   3.335   2.163 -0.0139  0.4587 -0.0261
    5THR      O  976   3.186   3.331   2.160 -0.0133  0.0575  0.3404
    6ILE      N  977   3.385   3.412   2.087 -0.0758  0.0788 -0.4737
    6ILE      H  978   3.485   3.414   2.092  0.0251  1.4386 -2.0673
    6ILE     CA  979   3.332   3.492   1.975 -0.5625  0.1333 -0.2076
    6ILE     CB  980   3.312   3.635   2.025  0.0154  0.3357 -0.5468
    6ILE    CG1  981   3.264   3.730   1.915  0.2682  0.3804 -0.6201
    6ILE    CG2  982   3.429   3.708   2.091 -0.0847 -0.3933  0.4520
    6ILE     CD  983   3.111   3.727   1.903  0.2862 -0.4977 -0.6408
    6ILE      C  984   3.412   3.485   1.845  0.5073 -0.6618  0.4760
    6ILE      O  985   3.355   3.427   1.753  0.4451 -0.0608  0.1281
    7LEU      N  986   3.545   3.490   1.856  0.5118  0.1747  0.1451
    7LEU      H  987   3.586   3.512   1.945  0.0501 -0.4629  0.5278
    7LEU     CA  988   3.642   3.504   1.746  0.0264 -0.3559 -0.3578
    7LEU     CB  989   3.776   3.543   1.808 -0.2853 -0.6306  0.5094
    7LEU     CG  990   3.784   3.669   1.894 -0.1507 -0.2569 -0.0462
    7LEU    CD1  991   3.923   3.675   1.957 -0.3418  0.2511  0.3390
    7LEU    CD2  992   3.762   3.799   1.817  0.2930 -0.3380 -0.3112
    7LEU      C  993   3.661   3.398   1.638  0.1574 -0.4784 -0.2149
    7LEU      O  994   3.717   3.437   1.536  0.3283 -0.4875 -0.1260
    8LEU      N  995   3.644   3.269   1.665  0.0487 -0.4321 -0.0625
    8LEU      H  996   3.599   3.236   1.749  3.6694 -1.4272  1.6983
    8LEU     CA  997   3.664   3.161   1.568 -0.1947 -0.0938 -0.4902
    8LEU     CB  998   3.694   3.039   1.655  0.1698  0.3944  0.0741
    8LEU     CG  999   3.800   2.955   1.583 -0.2495  0.0421 -0.1362
    8LEU    CD1 1000   3.939   3.018   1.591 -0.0125 -0.4587 -0.2781
    8LEU    CD2 1001   3.816   2.816   1.645 -0.4055  0.1222  0.0857
    8LEU      C 1002   3.555   3.145   1.461  0.0653  0.2339 -0.8043
    8LEU      O 1003   3.580   3.197   1.352 -0.1210  0.6427 -0.6548
    9GLU      N 1004   3.464   3.053   1.488  0.3955  0.1909  0.2151
    9GLU      H 1005   3.451   3.018   1.581  1.3882  2.6434  1.3596
    9GLU     CA 1006   3.365   3.010   1.388  0.4825 -0.0751  0.2431
    9GLU     CB 1007   3.412   2.892   1.302  0.3844  0.1254 -0.0829
    9GLU     CG 1008   3.538   2.921   1.219  0.6571 -0.1409  0.2367
    9GLU     CD 1009   3.577   2.801   1.133 -0.3473 -0.3025 -0.0083
    9GLU    OE1 1010   3.629   2.695   1.176 -0.0010 -0.2234 -0.2264
    9GLU    OE2 1011   3.549   2.814   1.012  0.1351  0.0248 -0.0853
    9GLU      C 1012   3.241   2.961   1.463  0.0017  0.3546 -0.2671
    9GLU      O 1013   3.193   2.848   1.451 -0.5092  0.5273  0.1282
   10GLU      N 1014   3.172   3.058   1.522 -0.3535  0.0335 -0.1483
   10GLU      H 1015   3.193   3.155   1.509  0.4420 -0.2138 -0.7601
   10GLU     CA 1016   3.063   3.037   1.618 -0.1497 -0.4360 -0.0164
   10GLU     CB 1017   3.086   3.133   1.734  0.1750 -0.3289 -0.1689
   10GLU     CG 1018   3.172   3.065   1.840 -0.4454 -0.4770  0.2465
   10GLU     CD 1019   3.311   3.025   1.790 -0.1856  0.2205  0.4061
   10GLU    OE1 1020   3.331   2.907   1.755 -0.3121  0.2834  0.1174
   10GLU    OE2 1021   3.402   3.111   1.790 -0.2889  0.3382 -0.1626
   10GLU      C 1022   2.921   3.045   1.560 -0.1689  0.1941  0.1088
   10GLU      O 1023   2.869   3.153   1.533 -0.6585 -0.2223 -0.6500
   11GLU      N 1024   2.891   2.930   1.499  0.0696  0.2112 -0.0409
   11GLU      H 1025   2.956   2.855   1.499  0.1335  0.2649 -0.2645
   11GLU     CA 1026   2.770   2.909   1.419  0.1392 -0.1255 -0.0585
   11GLU     CB 1027   2.787   2.824   1.293 -0.2497 -0.0405 -0.1719
   11GLU     CG 1028   2.868   2.882   1.177 -0.0449 -0.2774 -0.1482
   11GLU     CD 1029   2.879   2.801   1.047  0.4991  0.1910 -0.3989
   11GLU    OE1 1030   2.956   2.702   1.043  0.2964 -0.0209  0.5897
   11GLU    OE2 1031   2.795   2.829   0.960  0.1658  0.1388 -0.0959
   11GLU      C 1032   2.638   2.876   1.488  0.3969 -0.5300  0.2382
   11GLU     O1 1033   2.631   2.765   1.547 -0.3713 -0.0234  1.1292
   11GLU     O2 1034   2.551   2.966   1.486  0.5159 -0.4231 -0.9647
    1ACE     CA 1035   6.557   4.564   2.382 -0.6631  0.7217  0.6313
    1ACE      C 1036   6.411   4.536   2.344 -0.2347 -0.3490 -0.3005
    1ACE      O 1037   6.325   4.624   2.343  0.2287  0.1237  0.2581
    2VAL      N 1038   6.391   4.407   2.287 -0.1154 -0.5431  0.0899
    2VAL      H 1039   6.476   4.354   2.282  0.7702  0.8487 -0.1355
    2VAL     CA 1040   6.262   4.350   2.244  0.0167 -0.6399 -0.1857
    2VAL     CB 1041   6.298   4.230   2.157  0.3842 -0.7576  0.1218
    2VAL    CG1 1042   6.173   4.150   2.118  0.0305  0.1543 -0.6563
    2VAL    CG2 1043   6.374   4.266   2.029 -0.0315  0.1166  0.1171
    2VAL      C 1044   6.176   4.324   2.368 -0.2433 -0.6693 -0.3708
    2VAL      O 1045   6.057   4.352   2.361  0.0173  0.4893 -0.3352
    3VAL      N 1046   6.229   4.269   2.477 -0.1377 -0.3393 -0.2527
    3VAL      H 1047   6.323   4.238   2.494 -0.6510 -1.1039  1.5228
    3VAL     CA 1048   6.150   4.218   2.590  0.0463  0.1952  0.1213
    3VAL     CB 1049   6.181   4.076   2.637  0.0632 -0.0627 -0.6504
    3VAL    CG1 1050   6.073   4.033   2.738  0.2866 -0.2192 -0.4757
    3VAL    CG2 1051   6.184   3.982   2.516 -0.0132 -0.3992 -0.3946
    3VAL      C 1052   6.170   4.314   2.707  0.2675  0.2576  0.0331
    3VAL      O 1053   6.077   4.373   2.763 -0.1068 -0.3044  0.0070
    4VAL      N 1054   6.294   4.318   2.755  0.3720  0.2590 -0.2371
    4VAL      H 1055   6.367   4.268   2.709  1.4023  3.1308 -1.9844
    4VAL     CA 1056   6.328   4.400   2.872 -0.9824  0.2470  0.1909
    4VAL     CB 1057   6.374   4.318   2.992  0.5265  0.2400 -0.3649
    4VAL    CG1 1058   6.426   4.413   3.101 -0.1564  0.1815  0.0171
    4VAL    CG2 1059   6.267   4.228   3.054  0.4742  0.0312 -0.7579
    4VAL      C 1060   6.439   4.498   2.831 -0.3055 -0.6250 -0.1085
    4VAL      O 1061   6.551   4.460   2.800 -0.0125  0.1378 -0.0107
    5THR      N 1062   6.399   4.625   2.843  0.3279 -0.4366 -0.0045
    5THR      H 1063   6.315   4.659   2.883  0.8779  0.0077  0.8015
    5THR     CA 1064   6.495   4.731   2.807 -0.3700  0.2802  0.2387
    5THR     CB 1065   6.446   4.810   2.686 -0.2548 -0.0765 -0.0431
    5THR    OG1 1066   6.536   4.917   2.656  0.3746 -0.4975  0.3399
    5THR    HG1 1067   6.615   4.876   2.611 -0.2947 -1.2282 -0.1770
    5THR    CG2 1068   6.312   4.884   2.702 -0.4924 -0.5269  0.0552
    5THR      C 1069   6.536   4.825   2.921  0.0589  0.0951  0.2364
    5THR      O 1070   6.449   4.889   2.980  0.0938  0.3570  0.0046
    6ILE      N 1071   6.651   4.790   2.977  0.2393  0.0117 -0.1785
    6ILE      H 1072   6.698   4.708   2.943 -1.4076 -0.5459 -1.2037
    6ILE     CA 1073   6.696   4.866   3.095  0.2362 -0.1889 -0.0477
    6ILE     CB 1074   6.674   4.797   3.229  0.3848  0.0046  0.0764
    6ILE    CG1 1075   6.718   4.651   3.232 -0.7538 -0.3426  0.3409
    6ILE    CG2 1076   6.532   4.815   3.283  0.5339  0.8642  0.1953
    6ILE     CD 1077   6.764   4.596   3.368 -0.2591 -0.1039  0.2714
    6ILE      C 1078   6.839   4.919   3.080  0.1844 -0.0176  0.0659
    6ILE      O 1079   6.865   5.036   3.106 -0.3109  0.2070 -0.4479
    7LEU      N 1080   6.924   4.835   3.021  0.2305 -0.1347  0.2931
    7LEU      H 1081   6.907   4.737   3.011 -0.8409  0.2185 -2.2152
    7LEU     CA 1082   7.062   4.869   2.983  0.1359 -0.1425 -0.0639
    7LEU     CB 1083   7.160   4.751   2.977  0.0617 -0.2094  0.0389
    7LEU     CG 1084   7.171   4.651   3.092 -0.3705 -0.1454  0.1377
    7LEU    CD1 1085   7.255   4.527   3.064  0.1490  0.2243  0.0507
    7LEU    CD2 1086   7.232   4.723   3.213  0.0859 -0.5889  0.1724
    7LEU      C 1087   7.062   4.954   2.856  0.1023 -0.3127 -0.1786
    7LEU      O 1088   7.035   4.895   2.752 -0.2372 -0.4390 -0.0217
    8LEU      N 1089   7.111   5.078   2.857 -0.5046 -0.0653 -0.0770
    8LEU      H 1090   7.092   5.150   2.790  1.4473 -0.2591 -0.9136
    8LEU     CA 1091   7.211   5.129   2.952 -0.5833  0.2301 -0.1512
    8LEU     CB 1092   7.331   5.181   2.873 -0.2609  0.2588  0.3527
    8LEU     CG 1093   7.458   5.187   2.958 -0.2145 -0.1944  0.3198
    8LEU    CD1 1094   7.479   5.053   3.028 -0.6931 -0.4723 -0.0576
    8LEU    CD2 1095   7.576   5.216   2.866 -0.2399 -0.0553  0.3308
    8LEU      C 1096   7.148   5.247   3.025 -0.1903  0.3040  0.0704
    8LEU      O 1097   7.079   5.328   2.962  0.0597  0.5000  0.0465
    9GLU      N 1098   7.197   5.274   3.146 -0.2122  0.0799  0.1289
    9GLU      H 1099   7.252   5.205   3.194  0.5893  1.2423  0.9178
    9GLU     CA 1100   7.180   5.397   3.224  0.3586 -0.0846  0.5198
    9GLU     CB 1101   7.197   5.373   3.374  0.0732  0.5171  0.6488
    9GLU     CG 1102   7.085   5.289   3.436  0.1229  0.0237  0.0721
    9GLU     CD 1103   7.135   5.243   3.574 -0.2121  0.2429  0.2663
    9GLU    OE1 1104   7.099   5.314   3.670 -0.2493  0.2397  0.2548
    9GLU    OE2 1105   7.194   5.133   3.570  0.1635  0.4362  0.5052
    9GLU      C 1106   7.266   5.516   3.183 -0.0889 -0.0451 -0.3360
    9GLU      O 1107   7.389   5.515   3.190 -0.1173  0.1119  0.2598
   10GLU      N 1108   7.193   5.619   3.141 -0.2253  0.1414  0.3419
   10GLU      H 1109   7.094   5.620   3.151 -0.0071  1.7026  3.9688
   10GLU     CA 1110   7.257   5.747   3.109  0.0337 -0.0841 -0.0538
   10GLU     CB 1111   7.212   5.805   2.975 -0.5412 -0.4553 -0.0230
   10GLU     CG 1112   7.255   5.721   2.855  0.3097 -0.2969  0.1632
   10GLU     CD 1113   7.248   5.793   2.720 -0.2585 -0.0497  0.3221
   10GLU    OE1 1114   7.167   5.739   2.641 -0.1269 -0.1021  0.2236
   10GLU    OE2 1115   7.310   5.899   2.697 -0.7607  0.2369  0.2771
   10GLU      C 1116   7.232   5.846   3.223 -0.3008 -0.6483  0.3683
   10GLU      O 1117   7.128   5.907   3.244 -0.3127 -0.4470 -0.2598
   11GLU      N 1118   7.339   5.861   3.302 -0.1252  0.1147 -0.0016
   11GLU      H 1119   7.421   5.806   3.286 -1.3606 -1.8114 -0.1292
   11GLU     CA 1120   7.330   5.954   3.415 -0.1123 -0.0217  0.1115
   11GLU     CB 1121   7.376   5.871   3.535  0.2465 -0.4523 -0.3207
   11GLU     CG 1122   7.270   5.776   3.591 -0.1625  0.0581 -0.2258
   11GLU     CD 1123   7.340   5.706   3.707  0.1058  0.3743 -0.1933
   11GLU    OE1 1124   7.282   5.706   3.818  0.4486 -0.0171 -0.0104
   11GLU    OE2 1125   7.448   5.646   3.692 -0.1613 -0.2060  0.1622
   11GLU      C 1126   7.409   6.083   3.397 -0.5850  0.1966 -0.4695
   11GLU     O1 1127   7.366   6.185   3.454  0.5343  0.1896  0.4373
   11GLU     O2 1128   7.516   6.082   3.332 -0.3388 -1.4562 -0.0844
    1ACE     CA 1129   2.293   4.882   3.772 -0.1407  0.1341 -0.4645
    1ACE      C 1130   2.251   4.933   3.634 -0.2062  0.1726 -0.4306
    1ACE      O 1131   2.274   4.867   3.532 -0.3663 -0.3851 -0.1135
    2VAL      N 1132   2.161   5.044   3.639  0.2889  0.5620 -0.0807
    2VAL      H 1133   2.143   5.093   3.724 -0.3333 -1.1827  0.8566
    2VAL     CA 1134   2.125   5.114   3.515  0.0116 -0.2944 -0.4974
    2VAL     CB 1135   1.974   5.140   3.506  0.0434 -0.0209 -0.2608
    2VAL    CG1 1136   1.938   5.192   3.367 -0.7529 -0.3014 -0.1596
    2VAL    CG2 1137   1.897   5.015   3.548 -0.1478  0.1899  0.0177
    2VAL      C 1138   2.219   5.235   3.506 -0.5142  0.1525 -0.1009
    2VAL      O 1139   2.167   5.342   3.535  0.0454  0.3923  0.0373
    3VAL      N 1140   2.337   5.203   3.454 -0.0710 -0.0675  0.9898
    3VAL      H 1141   2.346   5.113   3.412 -0.7961 -0.3162  1.3571
    3VAL     CA 1142   2.448   5.299   3.437 -0.0563 -0.2412  0.0043
    3VAL     CB 1143   2.573   5.264   3.518 -0.0080 -0.1951 -0.0503
    3VAL    CG1 1144   2.530   5.235   3.662 -0.1315 -0.2217 -0.0913
    3VAL    CG2 1145   2.653   5.147   3.460 -0.3992 -0.4216 -0.1446
    3VAL      C 1146   2.468   5.351   3.295  0.1067 -0.0966  0.0807
    3VAL      O 1147   2.524   5.280   3.211  0.2268 -0.2544  0.2905
    4VAL      N 1148   2.445   5.480   3.274  0.1626 -0.0478  0.3232
    4VAL      H 1149   2.406   5.544   3.341  0.8602 -0.0825  0.7707
    4VAL     CA 1150   2.475   5.548   3.147 -0.0606 -0.0112  0.2882
    4VAL     CB 1151   2.354   5.557   3.055 -0.2241  0.5451  0.5507
    4VAL    CG1 1152   2.400   5.609   2.918 -0.5952  0.1586  0.2758
    4VAL    CG2 1153   2.293   5.421   3.020  0.2994  0.5281 -0.3188
    4VAL      C 1154   2.546   5.682   3.169  0.1058  0.0342 -0.5274
    4VAL      O 1155   2.482   5.784   3.193  0.4146  0.1796 -0.3133
    5THR      N 1156   2.677   5.672   3.194 -0.0346 -0.1387  0.1438
    5THR      H 1157   2.719   5.583   3.211 -0.8384 -0.1168  2.5863
    5THR     CA 1158   2.761   5.792   3.203 -0.0736 -0.1377  0.5206
    5THR     CB 1159   2.903   5.777   3.258  0.3285  0.0116 -0.4547
    5THR    OG1 1160   2.901   5.687   3.369 -0.3920  0.1898 -0.3219
    5THR    HG1 1161   2.994   5.655   3.386 -0.2282  0.2972 -0.9856
    5THR    CG2 1162   2.954   5.913   3.307  0.4957 -0.1056 -0.3026
    5THR      C 1163   2.784   5.856   3.066  0.2559 -0.2372  0.5288
    5THR      O 1164   2.848   5.801   2.976  0.3127  0.2144  0.2898
    6ILE      N 1165   2.722   5.973   3.049  0.7015 -0.0315  0.3011
    6ILE      H 1166   2.669   6.012   3.124  0.5317 -1.5814  1.0210
    6ILE     CA 1167   2.723   6.058   2.929 -0.1658  0.2838  0.5098
    6ILE     CB 1168   2.618   6.032   2.821  0.1792  0.2365  0.1812
    6ILE    CG1 1169   2.481   5.995   2.878  0.0858  0.0794 -0.1390
    6ILE    CG2 1170   2.677   5.941   2.713 -0.1596 -0.3106  0.4493
    6ILE     CD 1171   2.368   6.026   2.779 -0.0990  0.3245  0.1444
    6ILE      C 1172   2.720   6.208   2.961  0.1747  0.3767  0.1183
    6ILE      O 1173   2.632   6.255   3.032 -0.3273  0.0352 -0.2719
    7LEU      N 1174   2.837   6.269   2.944  0.1123  0.4952  0.1119
    7LEU      H 1175   2.828   6.368   2.945  0.6166  0.5818 -1.2067
    7LEU     CA 1176   2.967   6.213   2.902  0.0926  0.4256  0.1412
    7LEU     CB 1177   3.023   6.280   2.777  0.0313 -0.2461 -0.2474
    7LEU     CG 1178   3.056   6.184   2.662  0.4756 -0.0616 -0.2773
    7LEU    CD1 1179   2.926   6.145   2.590  0.1977 -0.4485  0.4244
    7LEU    CD2 1180   3.160   6.244   2.567  0.1356  0.1286 -0.5317
    7LEU      C 1181   3.081   6.208   3.004 -0.3057 -0.0503  0.5712
    7LEU      O 1182   3.095   6.107   3.073 -0.2846 -0.1043  0.4891
    8LEU      N 1183   3.163   6.312   3.018 -0.1094 -0.1710  0.3353
    8LEU      H 1184   3.161   6.397   2.965  1.6057 -0.1304  0.2990
    8LEU     CA 1185   3.277   6.313   3.110  0.0036 -0.1494  0.1961
    8LEU     CB 1186   3.399   6.368   3.035  0.2346 -0.4232  0.3697
    8LEU     CG 1187   3.534   6.311   3.078  0.0700 -0.8561  0.3197
    8LEU    CD1 1188   3.627   6.301   2.957  0.0816  0.0187  0.2535
    8LEU    CD2 1189   3.599   6.390   3.192  0.3444 -0.3528 -0.1832
    8LEU      C 1190   3.237   6.408   3.223  0.5176  0.1668  0.1180
    8LEU      O 1191   3.236   6.529   3.205 -0.0062  0.0886 -0.3833
    9GLU      N 1192   3.247   6.352   3.344 -0.6921 -0.3151  0.0077
    9GLU      H 1193   3.278   6.258   3.355 -2.2747 -0.8683  0.0258
    9GLU     CA 1194   3.215   6.423   3.469  0.0158  0.4638 -0.2421
    9GLU     CB 1195   3.077   6.366   3.503  0.1704  0.3337  0.1666
    9GLU     CG 1196   3.018   6.439   3.624 -0.4675 -0.1807  0.1716
    9GLU     CD 1197   2.904   6.373   3.702 -0.2453 -0.2552  0.4353
    9GLU    OE1 1198   2.783   6.394   3.679 -0.3150 -0.2895  0.7684
    9GLU    OE2 1199   2.942   6.323   3.810  0.4190  0.4705  0.5510
    9GLU      C 1200   3.312   6.396   3.584  0.0714 -0.1665 -0.4329
    9GLU      O 1201   3.327   6.283   3.630 -0.1040  0.1172  0.3198
   10GLU      N 1202   3.364   6.503   3.643 -0.4364 -0.2514  0.1751
   10GLU      H 1203   3.343   6.598   3.620  1.4539  0.5581  1.5779
   10GLU     CA 1204   3.463   6.490   3.750 -0.1211  0.1378 -0.0670
   10GLU     CB 1205   3.586   6.410   3.708  0.1063  0.3221  0.2403
   10GLU     CG 1206   3.672   6.474   3.599  0.3983 -0.4424  0.0082
   10GLU     CD 1207   3.792   6.382   3.580  0.5408 -0.1908 -0.3367
   10GLU    OE1 1208   3.815   6.357   3.460 -0.2120 -0.2099 -0.4825
   10GLU    OE2 1209   3.873   6.360   3.673  0.2662 -0.7092 -0.2182
   10GLU      C 1210   3.511   6.623   3.809 -0.3678  0.0773  0.2684
   10GLU      O 1211   3.510   6.728   3.746  0.4999  0.1792  0.4080
   11GLU      N 1212   3.562   6.616   3.932  0.1303  0.2215  0.0722
   11GLU      H 1213   3.541   6.532   3.981 -1.1155 -0.6088 -1.7630
   11GLU     CA 1214   3.614   6.731   4.008  0.1562  0.3225 -0.0983
   11GLU     CB 1215   3.557   6.730   4.150  0.2824  0.3389 -0.0473
   11GLU     CG 1216   3.411   6.775   4.159  0.2619  0.3601 -0.4648
   11GLU     CD 1217   3.387   6.922   4.123 -0.0767  0.4202  0.0057
   11GLU    OE1 1218   3.394   7.017   4.205  0.6124  0.4633 -0.1024
   11GLU    OE2 1219   3.354   6.949   4.006  0.3978  0.0212 -0.2210
   11GLU      C 1220   3.767   6.736   4.001  0.1772  0.0995  0.1913
   11GLU     O1 1221   3.837   6.641   4.041 -0.2612 -0.4285 -0.2825
   11GLU     O2 1222   3.817   6.850   3.992 -0.1883  0.2288 -0.2420
    1ACE     CA 1223   3.599   2.594   3.131  0.0529 -0.8659 -0.0624
    1ACE      C 1224   3.460   2.566   3.187 -0.0649  0.1693  0.1713
    1ACE      O 1225   3.362   2.586   3.116  0.1776  0.3243 -0.1215
    2VAL      N 1226   3.448   2.518   3.321 -0.5075 -0.2699 -0.0219
    2VAL      H 1227   3.521   2.535   3.388 -1.0438 -0.8507  0.7201
    2VAL     CA 1228   3.327   2.472   3.390 -0.5481  0.2414  0.2492
    2VAL     CB 1229   3.362   2.414   3.527 -0.4012  0.1172  0.1580
    2VAL    CG1 1230   3.393   2.519   3.634  0.1444 -0.6742  0.7938
    2VAL    CG2 1231   3.257   2.316   3.580 -0.4970 -0.0795 -0.3842
    2VAL      C 1232   3.203   2.562   3.384 -0.4646  0.3238 -0.2728
    2VAL      O 1233   3.090   2.520   3.359 -0.3530  0.2001 -0.5735
    3VAL      N 1234   3.225   2.692   3.397 -0.2738  0.2398  0.2791
    3VAL      H 1235   3.317   2.716   3.426  0.1050 -1.7036  0.7716
    3VAL     CA 1236   3.116   2.791   3.401 -0.3430  0.1870 -0.2018
    3VAL     CB 1237   3.115   2.883   3.523 -0.0088  0.2450 -0.2435
    3VAL    CG1 1238   3.079   2.793   3.641  0.5784 -0.2958 -0.4705
    3VAL    CG2 1239   3.244   2.961   3.549 -0.1334  0.2398  0.4026
    3VAL      C 1240   3.091   2.869   3.272 -0.5241  0.2897 -0.1050
    3VAL      O 1241   2.985   2.841   3.217  0.0448 -0.4822 -0.8402
    4VAL      N 1242   3.200   2.893   3.199 -0.2249  0.3895  0.3732
    4VAL      H 1243   3.292   2.882   3.238 -0.1629 -1.1856 -0.1731
    4VAL     CA 1244   3.196   2.942   3.061 -0.1436 -0.1646  0.1743
    4VAL     CB 1245   3.174   3.093   3.051 -0.0190 -0.1670 -0.1586
    4VAL    CG1 1246   3.025   3.125   3.041  0.0649  0.4346  0.4380
    4VAL    CG2 1247   3.245   3.180   3.155 -0.1701 -0.7397  0.4360
    4VAL      C 1248   3.315   2.896   2.976 -0.1741  0.2740 -0.1075
    4VAL      O 1249   3.419   2.863   3.033 -0.1121  0.3333 -0.1850
    5THR      N 1250   3.287   2.854   2.853 -0.0264  0.7649 -0.3116
    5THR      H 1251   3.191   2.849   2.824  0.2352  1.8749 -1.4475
    5THR     CA 1252   3.384   2.846   2.744 -0.0576 -0.2149 -0.2712
    5THR     CB 1253   3.329   2.799   2.609 -0.0375  0.3420 -0.4776
    5THR    OG1 1254   3.248   2.686   2.646  0.1169  0.4559  0.2193
    5THR    HG1 1255   3.180   2.686   2.573  1.1438 -3.1204 -0.9210
    5THR    CG2 1256   3.441   2.760   2.513  0.3632 -0.5778  0.3384
    5THR      C 1257   3.450   2.981   2.719 -0.2202  0.0297  0.5976
    5THR      O 1258   3.388   3.074   2.667 -0.5106 -0.3487  0.2680
    6ILE      N 1259   3.578   2.995   2.754 -0.0415 -0.1318  0.0200
    6ILE      H 1260   3.632   2.911   2.754  0.8831  0.4312  1.0359
    6ILE     CA 1261   3.648   3.124   2.768  0.4202 -0.4064  0.2619
    6ILE     CB 1262   3.718   3.141   2.903  0.3045  0.0849  0.2602
    6ILE    CG1 1263   3.619   3.123   3.018  0.1580 -0.3136  0.0755
    6ILE    CG2 1264   3.775   3.283   2.902  0.2972  0.0845 -0.3517
    6ILE     CD 1265   3.685   3.126   3.156  0.2716 -0.8131  0.0333
    6ILE      C 1266   3.741   3.142   2.647 -0.1862 -0.2423 -0.1835
    6ILE      O 1267   3.729   3.242   2.577  0.0316 -0.0330  0.0777
    7LEU      N 1268   3.819   3.041   2.609 -0.2018 -0.2086 -0.3040
    7LEU      H 1269   3.830   2.965   2.672  0.6320  0.8657  0.8876
    7LEU     CA 1270   3.918   3.051   2.501  0.1244 -0.1413  0.0014
    7LEU     CB 1271   4.056   3.020   2.559 -0.0041  0.1893  0.4889
    7LEU     CG 1272   4.111   3.122   2.659 -0.1471  0.2443  0.5112
    7LEU    CD1 1273   4.153   3.049   2.787  0.1400 -0.3495  0.0812
    7LEU    CD2 1274   4.225   3.204   2.599 -0.0680 -0.2461 -0.0150
    7LEU      C 1275   3.905   2.955   2.383  0.3636  0.1206 -0.2386
    7LEU      O 1276   3.931   2.836   2.400  0.2302  0.0996 -0.1768
    8LEU      N 1277   3.863   3.016   2.272  0.3264  0.4872 -0.0219
    8LEU      H 1278   3.872   3.116   2.278  2.1918  0.4623 -1.4232
    8LEU     CA 1279   3.853   2.955   2.139 -0.1731 -0.4760  0.4429
    8LEU     CB 1280   3.991   2.962   2.072 -0.2966 -0.0031  0.2268
    8LEU     CG 1281   4.050   3.095   2.027  0.4885 -0.3954  0.0839
    8LEU    CD1 1282   4.186   3.071   1.959  0.2559  0.7288 -0.8029
    8LEU    CD2 1283   3.961   3.178   1.935  0.6685 -0.0038  0.2586
    8LEU      C 1284   3.779   2.824   2.113  0.2773 -0.5731 -0.4056
    8LEU      O 1285   3.669   2.828   2.059 -0.1731 -0.2334  0.5158
    9GLU      N 1286   3.832   2.727   2.188  0.1253 -0.1152  0.3103
    9GLU      H 1287   3.907   2.745   2.252  1.0786 -3.3100  0.2416
    9GLU     CA 1288   3.794   2.586   2.184  0.3493 -0.1725  0.1140
    9GLU     CB 1289   3.930   2.517   2.178  0.3649 -0.1398  0.0927
    9GLU     CG 1290   4.009   2.532   2.048  0.3442 -0.2654  0.0658
    9GLU     CD 1291   4.127   2.435   2.053  0.5193 -0.0491  0.1503
    9GLU    OE1 1292   4.193   2.418   1.948 -0.0492 -0.0821 -0.2058
    9GLU    OE2 1293   4.171   2.396   2.164  0.0514 -0.0574  0.3330
    9GLU      C 1294   3.725   2.541   2.313 -0.9024  0.4027 -0.3370
    9GLU      O 1295   3.730   2.624   2.404  0.3232  0.0317 -0.0531
   10GLU      N 1296   3.624   2.456   2.299 -0.3463 -0.2202 -0.6187
   10GLU      H 1297   3.574   2.446   2.213  0.5254 -0.5654 -1.0993
   10GLU     CA 1298   3.569   2.382   2.413  0.3374 -0.3757 -0.3849
   10GLU     CB 1299   3.429   2.330   2.376 -0.1887  0.3094  0.5964
   10GLU     CG 1300   3.320   2.433   2.348 -0.0168  0.4228  0.3389
   10GLU     CD 1301   3.224   2.367   2.249  0.5271 -0.0245  0.1051
   10GLU    OE1 1302   3.118   2.320   2.296  0.3123 -0.1813 -0.5297
   10GLU    OE2 1303   3.245   2.375   2.127 -0.3508 -0.4379 -0.0822
   10GLU      C 1304   3.656   2.260   2.444  0.2311 -0.2933  0.2444
   10GLU      O 1305   3.665   2.173   2.358 -0.4305 -0.2213  0.0978
   11GLU      N 1306   3.748   2.283   2.537  0.0183  0.5302  0.2581
   11GLU      H 1307   3.748   2.355   2.606  0.4591  0.8742 -0.0865
   11GLU     CA 1308   3.852   2.183   2.566 -0.1788  0.3406  0.3070
   11GLU     CB 1309   3.992   2.243   2.574 -0.0016 -0.0822  0.3751
   11GLU     CG 1310   4.095   2.131   2.596  0.0900 -0.0379  0.1727
   11GLU     CD 1311   4.233   2.194   2.614  0.1615 -0.2000  0.1884
   11GLU    OE1 1312   4.293   2.213   2.507 -0.3723  0.6910  0.0402
   11GLU    OE2 1313   4.285   2.202   2.728  0.0941 -0.3589  0.2301
   11GLU      C 1314   3.827   2.106   2.696  0.1180 -0.0024  0.1629
   11GLU     O1 1315   3.813   2.168   2.803 -0.2819  0.0754  0.0686
   11GLU     O2 1316   3.827   1.981   2.704  0.3651  0.0071  0.2977
    1ACE     CA 1317   1.807   2.170   2.792  0.5946 -1.1827  0.3327
    1ACE      C 1318   1.665   2.214   2.825  0.6378 -0.5854 -0.2476
    1ACE      O 1319   1.608   2.289   2.746  0.3711 -0.5801 -0.0524
    2VAL      N 1320   1.628   2.212   2.964  0.0174  0.2392 -0.3899
    2VAL      H 1321   1.694   2.177   3.030  0.2333  0.6785 -0.3654
    2VAL     CA 1322   1.500   2.263   3.015 -0.1924 -0.2771 -0.4009
    2VAL     CB 1323   1.387   2.166   3.049 -0.0135 -0.1760  0.4914
    2VAL    CG1 1324   1.278   2.185   2.944  0.1076  0.5678  0.4958
    2VAL    CG2 1325   1.433   2.023   3.078  0.5289  0.0303  0.6675
    2VAL      C 1326   1.507   2.357   3.135 -0.1742 -0.5226 -0.2088
    2VAL      O 1327   1.437   2.458   3.133  0.0038 -0.4037 -0.3974
    3VAL      N 1328   1.580   2.323   3.241  0.1077  0.2113 -0.1611
    3VAL      H 1329   1.613   2.229   3.255 -1.5922 -0.5950 -1.1581
    3VAL     CA 1330   1.590   2.416   3.354 -0.2272  0.0602 -0.0046
    3VAL     CB 1331   1.587   2.334   3.483 -0.0625  0.1565  0.0603
    3VAL    CG1 1332   1.565   2.419   3.609  0.2424  0.0998  0.1537
    3VAL    CG2 1333   1.479   2.226   3.493  0.5623 -0.5173 -0.3733
    3VAL      C 1334   1.716   2.502   3.345 -0.2870  0.1275 -0.1902
    3VAL      O 1335   1.830   2.458   3.362 -0.3169  0.3726  0.6478
    4VAL      N 1336   1.708   2.632   3.320  0.3031  0.1484 -0.3064
    4VAL      H 1337   1.791   2.688   3.319  0.3037  0.2127  1.1340
    4VAL     CA 1338   1.578   2.698   3.294  0.4612  0.5574 -0.0739
    4VAL     CB 1339   1.569   2.827   3.376 -0.2412  0.3415  0.1983
    4VAL    CG1 1340   1.549   2.806   3.526 -0.0497  0.4407  0.2383
    4VAL    CG2 1341   1.688   2.918   3.344 -0.1581  0.0831 -0.2343
    4VAL      C 1342   1.567   2.714   3.143  0.3180  0.3564 -0.0847
    4VAL      O 1343   1.667   2.712   3.071  0.2416 -0.4976 -0.1869
    5THR      N 1344   1.454   2.764   3.093  0.2884  0.0808 -0.3014
    5THR      H 1345   1.379   2.786   3.155  1.6554  1.3584  0.9754
    5THR     CA 1346   1.432   2.785   2.949 -0.0372 -0.3180 -0.3092
    5THR     CB 1347   1.310   2.702   2.907 -0.2298 -0.1627 -0.0595
    5THR    OG1 1348   1.304   2.661   2.770  0.9285  0.6780 -0.3816
    5THR    HG1 1349   1.325   2.736   2.708 -1.4004  0.0075 -2.1112
    5THR    CG2 1350   1.175   2.757   2.954 -0.0260  0.2905 -0.0002
    5THR      C 1351   1.445   2.931   2.906 -0.4406 -0.2913 -0.3466
    5THR      O 1352   1.352   3.005   2.938  0.1498  0.1751  0.3406
    6ILE      N 1353   1.551   2.962   2.832 -0.2268 -0.1592  0.0094
    6ILE      H 1354   1.634   2.907   2.840  1.2560  2.1311  1.4486
    6ILE     CA 1355   1.571   3.095   2.772  0.1015 -0.4284 -0.4934
    6ILE     CB 1356   1.670   3.178   2.854 -0.7286  0.0770  0.0204
    6ILE    CG1 1357   1.634   3.199   3.001 -0.0163 -0.5357  0.2947
    6ILE    CG2 1358   1.718   3.306   2.784  0.0071  0.0718  0.5015
    6ILE     CD 1359   1.749   3.244   3.090  0.1767  0.3668 -0.3861
    6ILE      C 1360   1.618   3.078   2.628 -0.0252 -0.1340 -0.5687
    6ILE      O 1361   1.676   2.972   2.607  0.1954 -0.2674  0.6439
    7LEU      N 1362   1.588   3.170   2.536 -0.1225  0.3213 -0.0855
    7LEU      H 1363   1.540   3.254   2.561 -2.5684 -0.9202 -0.3421
    7LEU     CA 1364   1.583   3.152   2.390 -0.0223 -0.6118  0.0233
    7LEU     CB 1365   1.717   3.117   2.324 -0.0615 -0.5848 -0.0698
    7LEU     CG 1366   1.807   3.241   2.326  0.0680 -0.6642 -0.7699
    7LEU    CD1 1367   1.949   3.191   2.346  0.1594 -0.1220 -0.0257
    7LEU    CD2 1368   1.781   3.326   2.201 -0.0118  0.1168 -0.2306
    7LEU      C 1369   1.467   3.064   2.344 -0.0302 -0.2325 -0.6905
    7LEU      O 1370   1.481   2.942   2.328 -0.2265 -0.3991  0.3454
    8LEU      N 1371   1.361   3.134   2.306 -0.1732 -0.4348 -0.6699
    8LEU      H 1372   1.365   3.234   2.315  1.0844 -0.6115  1.2845
    8LEU     CA 1373   1.237   3.071   2.260 -0.3827 -0.4850 -0.0457
    8LEU     CB 1374   1.127   3.178   2.262  0.0223 -0.0744  0.2314
    8LEU     CG 1375   0.994   3.133   2.201  0.0802 -0.1756  0.1789
    8LEU    CD1 1376   0.918   3.030   2.283 -0.0572 -0.5957 -0.4676
    8LEU    CD2 1377   0.909   3.258   2.180  0.2144 -0.0647  0.2873
    8LEU      C 1378   1.255   3.008   2.121  0.1213 -0.6884  0.1102
    8LEU      O 1379   1.196   2.905   2.086  0.4662 -0.7096 -0.4147
    9GLU      N 1380   1.360   3.055   2.055 -0.3192  0.4991  0.2295
    9GLU      H 1381   1.416   3.120   2.105  1.0679  0.2038 -0.8909
    9GLU     CA 1382   1.390   3.013   1.917 -0.2234 -0.2356  0.4659
    9GLU     CB 1383   1.458   3.121   1.832  0.2954 -0.5525  0.4747
    9GLU     CG 1384   1.352   3.211   1.768  0.3334 -0.6173  0.3219
    9GLU     CD 1385   1.289   3.153   1.641  0.2214 -0.0386  0.1124
    9GLU    OE1 1386   1.221   3.226   1.566  0.1141 -0.6890 -0.4335
    9GLU    OE2 1387   1.292   3.031   1.615 -0.5880 -0.0366  0.0052
    9GLU      C 1388   1.477   2.889   1.898 -0.2333 -0.1815  0.0693
    9GLU      O 1389   1.560   2.846   1.978  0.7501  0.4631 -0.5761
   10GLU      N 1390   1.461   2.835   1.777  0.0029  0.3342 -0.1982
   10GLU      H 1391   1.391   2.878   1.721 -0.8883 -1.0822 -0.2149
   10GLU     CA 1392   1.532   2.718   1.724 -0.0963  0.2608 -0.1699
   10GLU     CB 1393   1.522   2.598   1.819 -0.3186  0.2591 -0.1949
   10GLU     CG 1394   1.581   2.467   1.768 -0.9959  0.0483 -0.4519
   10GLU     CD 1395   1.565   2.362   1.879 -0.2585  0.1084 -0.2774
   10GLU    OE1 1396   1.652   2.364   1.968 -0.3635  0.5524 -0.1808
   10GLU    OE2 1397   1.464   2.287   1.875 -0.0261 -0.1845 -0.7971
   10GLU      C 1398   1.489   2.685   1.581 -0.2645  0.5763 -0.1932
   10GLU      O 1399   1.566   2.719   1.492  0.1272  0.6893  0.1896
   11GLU      N 1400   1.360   2.661   1.557 -0.1351  0.1597 -0.4953
   11GLU      H 1401   1.292   2.672   1.630  1.5022 -1.7631  1.4881
   11GLU     CA 1402   1.291   2.636   1.430 -0.8197  0.1031 -0.1209
   11GLU     CB 1403   1.251   2.762   1.354 -0.0431  0.4754  0.0716
   11GLU     CG 1404   1.122   2.738   1.274  0.1205  0.1044 -0.0791
   11GLU     CD 1405   1.103   2.862   1.187 -0.1354 -0.0911 -0.3038
   11GLU    OE1 1406   1.179   2.883   1.090  0.2637 -0.2875 -0.0356
   11GLU    OE2 1407   1.032   2.951   1.240  0.2050 -0.1475  0.2601
   11GLU      C 1408   1.351   2.528   1.339 -0.3497  0.1368  0.1459
   11GLU     O1 1409   1.419   2.572   1.243 -0.0265 -0.0599  0.2815
   11GLU     O2 1410   1.330   2.407   1.361  0.3524  0.0664  0.4595
    1ACE     CA 1411   5.474   3.552   0.770 -0.4749  0.0204 -0.1996
    1ACE      C 1412   5.482   3.442   0.877 -0.2731 -0.1315 -0.3680
    1ACE      O 1413   5.375   3.399   0.920  0.0076 -0.2506  0.2102
    2VAL      N 1414   5.615   3.396   0.901 -0.2159 -0.0241 -0.4766
    2VAL      H 1415   5.689   3.426   0.841 -1.3197  0.9245 -1.4254
    2VAL     CA 1416   5.653   3.300   1.005  0.3605  0.4981 -0.2040
    2VAL     CB 1417   5.717   3.169   0.959 -0.3638  0.0654  0.0079
    2VAL    CG1 1418   5.752   3.076   1.075  0.0011  0.1483 -0.0334
    2VAL    CG2 1419   5.637   3.087   0.857 -0.5703 -0.1297  0.3284
    2VAL      C 1420   5.756   3.375   1.091  0.1876  0.7886 -0.2468
    2VAL      O 1421   5.876   3.375   1.063  0.2911  0.2170  0.1777
    3VAL      N 1422   5.700   3.439   1.192  0.1371 -0.2212  0.3842
    3VAL      H 1423   5.600   3.448   1.193  0.2907  2.1794  0.9584
    3VAL     CA 1424   5.777   3.524   1.285  0.5026 -0.1816  0.0477
    3VAL     CB 1425   5.782   3.671   1.245 -0.4245 -0.1901 -0.1192
    3VAL    CG1 1426   5.862   3.688   1.115 -0.4583 -0.0217 -0.1175
    3VAL    CG2 1427   5.647   3.742   1.225 -0.3621  0.0665  0.3579
    3VAL      C 1428   5.744   3.519   1.434  0.0552 -1.0779 -0.0694
    3VAL      O 1429   5.835   3.532   1.516 -0.1183  0.2947 -0.0702
    4VAL      N 1430   5.619   3.498   1.474 -0.1966  0.6970  0.1626
    4VAL      H 1431   5.543   3.494   1.410  0.2219  1.7389 -0.4154
    4VAL     CA 1432   5.570   3.511   1.612  0.2384  0.1571  0.3740
    4VAL     CB 1433   5.417   3.517   1.616  0.2273 -0.3026  0.7341
    4VAL    CG1 1434   5.338   3.392   1.577  0.1384 -0.0659  0.1510
    4VAL    CG2 1435   5.367   3.586   1.743 -0.0514 -0.0001  0.4617
    4VAL      C 1436   5.624   3.400   1.701 -0.5023 -0.0280  0.6026
    4VAL      O 1437   5.598   3.282   1.676  0.2761  0.0254 -0.5327
    5THR      N 1438   5.719   3.434   1.789 -0.1145 -0.1775  0.2488
    5THR      H 1439   5.762   3.523   1.792  1.3075 -0.8550  0.5350
    5THR     CA 1440   5.767   3.335   1.887 -0.0767 -0.1973  0.2103
    5THR     CB 1441   5.915   3.299   1.875 -0.1366 -0.3811  0.0312
    5THR    OG1 1442   5.948   3.198   1.971 -0.0401  0.1966  0.6071
    5THR    HG1 1443   6.039   3.159   1.954  0.4368  1.8713 -1.1132
    5THR    CG2 1444   6.005   3.422   1.869 -0.3143 -0.2725 -0.5668
    5THR      C 1445   5.742   3.376   2.033 -0.0228  0.4518  0.0428
    5THR      O 1446   5.771   3.490   2.069  0.3591  0.3437  0.0789
    6ILE      N 1447   5.646   3.303   2.089  0.3452  0.1044  0.2288
    6ILE      H 1448   5.593   3.240   2.031  0.9619  0.4275 -0.7151
    6ILE     CA 1449   5.600   3.329   2.226 -0.1200 -0.0200  0.0970
    6ILE     CB 1450   5.470   3.255   2.257  0.0003  0.0789  0.8356
    6ILE    CG1 1451   5.469   3.109   2.209  0.1310  0.3804 -0.0957
    6ILE    CG2 1452   5.362   3.321   2.171  0.2941  0.1073  0.4880
    6ILE     CD 1453   5.431   3.029   2.334 -0.2385 -0.0943 -0.5110
    6ILE      C 1454   5.712   3.316   2.328 -0.6271  0.3254  0.7046
    6ILE      O 1455   5.730   3.214   2.396  0.2132  0.0092  0.0242
    7LEU      N 1456   5.791   3.422   2.340 -0.0130  0.0039 -0.3455
    7LEU      H 1457   5.788   3.493   2.270 -2.2198  1.4401  1.0809
    7LEU     CA 1458   5.903   3.436   2.435 -0.4384 -0.4325  0.2245
    7LEU     CB 1459   5.846   3.461   2.575  0.3342  0.0509  0.4600
    7LEU     CG 1460   5.784   3.601   2.574  0.1498 -0.0298  0.5191
    7LEU    CD1 1461   5.715   3.630   2.708  0.0427 -0.0558  0.4695
    7LEU    CD2 1462   5.885   3.715   2.561 -0.0760  0.1470  0.2965
    7LEU      C 1463   6.022   3.343   2.411  0.0718  0.1304  0.5641
    7LEU      O 1464   6.113   3.386   2.340 -0.2964  0.2701  0.1725
    8LEU      N 1465   6.025   3.222   2.466  0.0195  0.1940  0.7071
    8LEU      H 1466   5.940   3.191   2.508 -0.5230  0.2627 -0.3247
    8LEU     CA 1467   6.151   3.146   2.455  0.0538  0.3467 -0.0286
    8LEU     CB 1468   6.214   3.115   2.591  0.4666 -0.2545 -0.3544
    8LEU     CG 1469   6.248   3.240   2.673  0.2948 -0.2755 -0.2504
    8LEU    CD1 1470   6.236   3.205   2.822 -0.8669  0.3892 -0.1732
    8LEU    CD2 1471   6.390   3.285   2.639  0.0139  0.2529 -0.7331
    8LEU      C 1472   6.132   3.028   2.360 -0.3022  0.4575 -0.0956
    8LEU      O 1473   6.024   2.970   2.350  0.0788 -0.2776 -0.0001
    9GLU      N 1474   6.237   2.987   2.290 -0.5569 -0.2966 -0.0481
    9GLU      H 1475   6.329   3.015   2.318 -0.7155 -1.3703  1.7045
    9GLU     CA 1476   6.239   2.888   2.182 -0.0465 -0.0574 -0.2612
    9GLU     CB 1477   6.382   2.889   2.127  0.0950  0.1061  0.1065
    9GLU     CG 1478   6.394   3.014   2.040 -0.5249  0.3901  0.4215
    9GLU     CD 1479   6.303   3.005   1.917  0.5310  0.5851 -0.3873
    9GLU    OE1 1480   6.193   3.063   1.923 -0.0545 -0.5710  0.5675
    9GLU    OE2 1481   6.331   2.934   1.817 -0.6027 -0.5753  0.0898
    9GLU      C 1482   6.202   2.745   2.221  0.2395 -0.1156 -0.1987
    9GLU      O 1483   6.268   2.681   2.303 -0.3796 -0.0579  0.3595
   10GLU      N 1484   6.111   2.685   2.144  0.0147 -0.0958  0.0496
   10GLU      H 1485   6.102   2.709   2.048 -1.6209  2.1776  0.6890
   10GLU     CA 1486   6.050   2.556   2.178  0.2114 -0.2798 -0.2849
   10GLU     CB 1487   5.936   2.532   2.078  0.3966 -0.3770 -0.4741
   10GLU     CG 1488   5.865   2.399   2.107 -0.5136  0.1163 -0.3927
   10GLU     CD 1489   5.740   2.369   2.024 -0.2926 -0.1646 -0.6301
   10GLU    OE1 1490   5.700   2.251   2.017 -0.2576 -0.2838  0.7939
   10GLU    OE2 1491   5.667   2.465   1.988  0.2340  0.4692 -0.0413
   10GLU      C 1492   6.148   2.439   2.191  0.4359  0.0126  0.7513
   10GLU      O 1493   6.154   2.382   2.300 -0.0399 -0.6506  0.4409
   11GLU      N 1494   6.224   2.406   2.087 -0.3788 -0.1639  0.2000
   11GLU      H 1495   6.226   2.473   2.013 -1.7016  1.4658  1.5656
   11GLU     CA 1496   6.325   2.300   2.079  0.2364  0.4035  0.3795
   11GLU     CB 1497   6.301   2.210   1.957  0.2272  0.2551  0.4909
   11GLU     CG 1498   6.170   2.133   1.975  0.3891 -0.2355 -0.3838
   11GLU     CD 1499   6.131   2.063   1.844 -0.4817 -0.6443  0.0859
   11GLU    OE1 1500   6.128   1.939   1.835  0.1391 -0.6842  0.4008
   11GLU    OE2 1501   6.086   2.145   1.761  0.1847 -0.1100  0.2437
   11GLU      C 1502   6.468   2.356   2.075  0.3535  0.0700 -0.5491
   11GLU     O1 1503   6.534   2.352   2.182 -0.0819 -0.2213 -0.2852
   11GLU     O2 1504   6.506   2.431   1.983  0.2325  0.5738 -0.1950
    1ACE     CA 1505   4.387   4.189   2.931 -0.0737  0.1180 -0.2537
    1ACE      C 1506   4.279   4.094   2.982 -0.0667  0.1751 -0.1318
    1ACE      O 1507   4.226   4.005   2.916  0.0419  0.2225 -0.2833
    2VAL      N 1508   4.243   4.127   3.117 -0.1095 -0.1654 -0.0596
    2VAL      H 1509   4.268   4.214   3.159  1.1418 -0.0186 -1.0653
    2VAL     CA 1510   4.153   4.040   3.195 -0.1247 -0.1632 -0.0742
    2VAL     CB 1511   4.149   4.055   3.347 -0.0296 -0.2463 -0.0635
    2VAL    CG1 1512   4.284   4.017   3.408 -0.1258 -0.8615 -0.2316
    2VAL    CG2 1513   4.128   4.202   3.385  0.0328 -0.1320 -0.4703
    2VAL      C 1514   4.007   4.053   3.153 -0.1126 -0.2571 -0.1458
    2VAL      O 1515   3.926   3.960   3.159 -0.6688  0.1631 -0.8915
    3VAL      N 1516   3.966   4.175   3.118 -0.1149 -0.2366 -0.0698
    3VAL      H 1517   4.023   4.255   3.135  0.1859 -0.0175 -1.9094
    3VAL     CA 1518   3.829   4.209   3.078  0.0045  0.4505  0.0946
    3VAL     CB 1519   3.810   4.361   3.086 -0.2128  0.4432 -0.2677
    3VAL    CG1 1520   3.883   4.448   2.983  0.1473 -0.3159 -0.6605
    3VAL    CG2 1521   3.664   4.406   3.073 -0.2709  0.4601  0.4481
    3VAL      C 1522   3.788   4.149   2.944  0.4562  0.2986  0.0255
    3VAL      O 1523   3.864   4.172   2.849  0.3898 -0.4792 -0.2211
    4VAL      N 1524   3.662   4.109   2.939  0.5343  0.0508  0.0064
    4VAL      H 1525   3.596   4.114   3.014  1.0951  0.8855  0.4520
    4VAL     CA 1526   3.595   4.050   2.822 -0.4712  0.3074  0.4378
    4VAL     CB 1527   3.532   3.914   2.851  0.0888 -0.0596 -0.0363
    4VAL    CG1 1528   3.493   3.842   2.721  0.2515  0.3372 -0.3052
    4VAL    CG2 1529   3.629   3.819   2.922 -0.4217 -0.9986 -0.5631
    4VAL      C 1530   3.496   4.156   2.774 -0.2767  0.3218  0.0602
    4VAL      O 1531   3.374   4.154   2.793 -0.3497  0.6597 -0.3486
    5THR      N 1532   3.546   4.241   2.685  0.1996 -0.0113  0.0057
    5THR      H 1533   3.641   4.237   2.656  0.2086 -2.4144  0.1822
    5THR     CA 1534   3.467   4.348   2.622  0.2744  0.1115  0.1234
    5THR     CB 1535   3.534   4.482   2.656 -0.1163  0.4090 -0.2646
    5THR    OG1 1536   3.462   4.597   2.612 -0.5776  0.1935 -0.0903
    5THR    HG1 1537   3.477   4.611   2.514  0.8498 -0.2580  0.0463
    5THR    CG2 1538   3.681   4.496   2.618 -0.0679 -0.3269 -0.3655
    5THR      C 1539   3.436   4.345   2.473 -0.1340  0.4957  0.1955
    5THR      O 1540   3.516   4.371   2.383 -0.2532  0.1852 -0.0009
    6ILE      N 1541   3.306   4.343   2.446 -0.0036 -0.0160 -0.4184
    6ILE      H 1542   3.236   4.372   2.511  1.6035 -0.6014  1.6884
    6ILE     CA 1543   3.254   4.320   2.310  0.1211  0.1418 -0.4937
    6ILE     CB 1544   3.226   4.172   2.287  0.1961  0.0373  0.0620
    6ILE    CG1 1545   3.175   4.075   2.394  0.2519 -0.3204 -0.2327
    6ILE    CG2 1546   3.349   4.112   2.218  0.1392  0.2369 -0.2148
    6ILE     CD 1547   3.137   3.932   2.354  0.5730 -0.4170 -0.1954
    6ILE      C 1548   3.129   4.404   2.279 -0.3728 -0.1426  0.6581
    6ILE      O 1549   3.014   4.361   2.280 -0.3951 -0.1199 -0.1656
    7LEU      N 1550   3.160   4.533   2.273  0.1048 -0.2940 -0.3854
    7LEU      H 1551   3.247   4.568   2.306 -0.7507 -0.0960  1.8792
    7LEU     CA 1552   3.062   4.636   2.235  0.4975  0.1427 -0.2245
    7LEU     CB 1553   3.033   4.732   2.351  0.1789 -0.5790  0.3015
    7LEU     CG 1554   2.924   4.834   2.320  0.3784 -0.3862  0.2351
    7LEU    CD1 1555   2.785   4.770   2.311  0.2542 -0.1072  0.1449
    7LEU    CD2 1556   2.930   4.948   2.421 -0.4710 -0.0411 -0.0874
    7LEU      C 1557   3.113   4.704   2.108  0.6034 -0.2229 -0.3800
    7LEU      O 1558   3.041   4.697   2.009 -0.9869  0.0690  0.7123
    8LEU      N 1559   3.211   4.793   2.116  0.2840  0.0913  0.1019
    8LEU      H 1560   3.244   4.818   2.207  0.3177  0.4695 -0.0096
    8LEU     CA 1561   3.273   4.861   2.001  0.4011  0.0385  0.1339
    8LEU     CB 1562   3.227   5.007   1.988  0.2550 -0.0313 -0.1484
    8LEU     CG 1563   3.092   5.018   1.919  0.1364 -0.4421  0.0129
    8LEU    CD1 1564   3.059   5.168   1.912  0.0498 -0.4564  0.1075
    8LEU    CD2 1565   3.061   4.962   1.780  0.6974 -0.0347 -0.2819
    8LEU      C 1566   3.425   4.843   1.998  0.3902  0.0457 -0.5029
    8LEU      O 1567   3.473   4.798   1.894  0.1190 -0.0460 -0.5901
    9GLU      N 1568   3.499   4.914   2.083 -0.2617  0.2166 -0.0677
    9GLU      H 1569   3.451   4.963   2.155  1.0144  2.2468 -0.5286
    9GLU     CA 1570   3.641   4.894   2.117 -0.2952 -0.5561 -0.3581
    9GLU     CB 1571   3.663   4.781   2.218  0.5546 -0.1261 -0.0515
    9GLU     CG 1572   3.606   4.833   2.350  0.3220 -0.4612 -0.0176
    9GLU     CD 1573   3.459   4.795   2.370  0.2557  0.0124  0.4094
    9GLU    OE1 1574   3.372   4.885   2.368  0.2412 -0.0090  0.0608
    9GLU    OE2 1575   3.425   4.676   2.362  0.3338  0.0411 -0.4221
    9GLU      C 1576   3.751   4.910   2.012  0.2288 -0.3330  0.2176
    9GLU      O 1577   3.786   4.823   1.932  0.1704 -0.7380  0.6310
   10GLU      N 1578   3.831   5.014   2.034 -0.2857  0.1181  0.0009
   10GLU      H 1579   3.806   5.077   2.107 -1.5658 -1.6115  1.1304
   10GLU     CA 1580   3.944   5.056   1.949 -0.2812 -0.5433 -0.3329
   10GLU     CB 1581   3.893   5.160   1.849  0.0594  0.4106  0.4601
   10GLU     CG 1582   3.918   5.126   1.702 -1.2949 -0.6046  0.4474
   10GLU     CD 1583   3.839   5.221   1.612 -0.0866  0.7346  0.7811
   10GLU    OE1 1584   3.717   5.204   1.590  0.2384 -0.4583 -0.2077
   10GLU    OE2 1585   3.890   5.325   1.564  0.0303  0.0664 -0.5856
   10GLU      C 1586   4.063   5.107   2.031 -0.9808 -0.2060  0.4940
   10GLU      O 1587   4.158   5.031   2.046 -0.0414  0.7059 -0.6472
   11GLU      N 1588   4.048   5.222   2.096 -0.4654 -0.1031  0.4316
   11GLU      H 1589   3.970   5.284   2.087  0.0869  0.7287  1.1960
   11GLU     CA 1590   4.148   5.294   2.176  0.0385 -0.2199 -0.0865
   11GLU     CB 1591   4.205   5.407   2.090 -0.3815  0.3995  0.4395
   11GLU     CG 1592   4.243   5.368   1.947 -0.1584 -0.0378  0.6168
   11GLU     CD 1593   4.306   5.481   1.866 -0.5840 -0.4117 -0.2467
   11GLU    OE1 1594   4.431   5.483   1.859 -0.5961 -0.2616 -0.4394
   11GLU    OE2 1595   4.229   5.571   1.824 -0.0002  0.2329  0.0436
   11GLU      C 1596   4.073   5.373   2.283  0.5211 -0.3365  0.3413
   11GLU     O1 1597   4.139   5.410   2.383  0.2273  0.4064  0.2712
   11GLU     O2 1598   3.950   5.392   2.288  0.6001  0.2900  0.0647
    1ACE     CA 1599   5.076   1.997   5.045 -0.3980 -0.3959 -0.1608
    1ACE      C 1600   5.068   1.956   4.898 -0.0309  0.2972 -0.3804
    1ACE      O 1601   5.055   1.838   4.867 -0.1429  0.1074  0.3655
    2VAL      N 1602   5.066   2.065   4.805  0.4960  0.2931 -0.3950
    2VAL      H 1603   5.089   2.153   4.846  1.6982 -1.3121  2.7624
    2VAL     CA 1604   5.057   2.041   4.661  0.5351  0.0143 -0.3520
    2VAL     CB 1605   4.914   2.079   4.621  0.3521 -0.0616  0.2256
    2VAL    CG1 1606   4.859   2.211   4.677  0.2243  0.1693 -0.4385
    2VAL    CG2 1607   4.894   2.084   4.469 -0.2513  0.3984  0.3167
    2VAL      C 1608   5.168   2.104   4.577  0.0858  0.5400 -0.5597
    2VAL      O 1609   5.219   2.031   4.492  0.0392 -0.8610  0.5837
    3VAL      N 1610   5.201   2.229   4.608 -0.0828  0.2460  0.8398
    3VAL      H 1611   5.191   2.270   4.699  0.2623  0.6621  0.6928
    3VAL     CA 1612   5.279   2.311   4.515 -0.5263  0.1553  0.3839
    3VAL     CB 1613   5.237   2.458   4.506 -0.1791  0.2502  0.2857
    3VAL    CG1 1614   5.101   2.470   4.437 -0.0699 -0.5169 -0.0682
    3VAL    CG2 1615   5.240   2.527   4.642  0.1768  0.3784  0.2132
    3VAL      C 1616   5.431   2.302   4.522 -0.5641 -0.7921  0.0752
    3VAL      O 1617   5.496   2.302   4.417  0.1818 -0.1035  0.5226
    4VAL      N 1618   5.480   2.286   4.645  0.1773 -1.0015 -0.2426
    4VAL      H 1619   5.420   2.275   4.724  0.7744 -2.0846  0.0848
    4VAL     CA 1620   5.623   2.281   4.679  0.0837 -0.0744  0.3102
    4VAL     CB 1621   5.657   2.409   4.756  0.5846 -0.0505  0.0580
    4VAL    CG1 1622   5.791   2.398   4.830  0.5433  0.3452  0.1964
    4VAL    CG2 1623   5.671   2.522   4.654  0.1138 -0.0485 -0.0050
    4VAL      C 1624   5.664   2.145   4.736 -0.1474 -0.4339 -0.3713
    4VAL      O 1625   5.770   2.095   4.698  0.2808  0.2071 -0.0458
    5THR      N 1626   5.575   2.079   4.808  0.0310 -0.3799 -0.0993
    5THR      H 1627   5.485   2.116   4.830 -0.5607 -1.0514 -1.2894
    5THR     CA 1628   5.608   1.946   4.861 -0.3295 -0.2375  0.4922
    5THR     CB 1629   5.524   1.926   4.988 -0.4107  0.3691  0.5378
    5THR    OG1 1630   5.386   1.930   4.952 -0.2528 -0.1569 -0.1617
    5THR    HG1 1631   5.360   2.024   4.928 -0.7276  0.2682  1.8310
    5THR    CG2 1632   5.549   2.030   5.097  0.2747  0.0715  0.6675
    5THR      C 1633   5.590   1.839   4.753  0.9216  0.3360 -0.3052
    5THR      O 1634   5.488   1.836   4.683  0.1790 -0.2114  0.7710
    6ILE      N 1635   5.677   1.739   4.756  0.0708 -0.4045  0.4741
    6ILE      H 1636   5.732   1.725   4.839  2.6859 -0.1130 -1.0729
    6ILE     CA 1637   5.702   1.646   4.645  0.0475 -0.1899  0.2893
    6ILE     CB 1638   5.828   1.658   4.559 -0.1245  0.0274  0.0655
    6ILE    CG1 1639   5.955   1.681   4.642  0.2004 -0.5508 -0.2660
    6ILE    CG2 1640   5.820   1.777   4.463  0.5045  0.1320  0.1356
    6ILE     CD 1641   6.087   1.639   4.577  0.7433 -0.4386  0.7587
    6ILE      C 1642   5.671   1.498   4.668  0.2938 -0.2792  0.0539
    6ILE      O 1643   5.579   1.450   4.603  0.4583  0.1306 -0.4926
    7LEU      N 1644   5.747   1.433   4.756 -0.0664 -0.3370  0.3238
    7LEU      H 1645   5.805   1.477   4.824 -1.7481 -2.4689  3.4314
    7LEU     CA 1646   5.725   1.294   4.799 -0.0297 -0.6321 -0.5770
    7LEU     CB 1647   5.864   1.230   4.809  0.0147 -0.4363  0.1551
    7LEU     CG 1648   5.901   1.172   4.672  0.1841  0.1867 -0.0658
    7LEU    CD1 1649   6.053   1.167   4.659  0.2420  0.0060  0.6331
    7LEU    CD2 1650   5.822   1.043   4.650  0.2494  0.1398 -0.0238
    7LEU      C 1651   5.661   1.293   4.938  0.0095  0.4528 -0.5438
    7LEU      O 1652   5.708   1.366   5.025 -0.2915  0.3232 -0.2699
    8LEU      N 1653   5.593   1.180   4.957 -0.1043  0.6516  0.2567
    8LEU      H 1654   5.576   1.123   4.877  1.8770 -1.9923  1.5444
    8LEU     CA 1655   5.533   1.149   5.088  0.3281  0.1364  0.3384
    8LEU     CB 1656   5.385   1.108   5.078  0.3556  0.0706  0.1950
    8LEU     CG 1657   5.313   1.105   5.213  0.3840 -0.0361  0.2083
    8LEU    CD1 1658   5.264   1.245   5.251 -0.4942 -0.2454 -0.1369
    8LEU    CD2 1659   5.207   0.997   5.194  0.6219 -0.1704 -0.3740
    8LEU      C 1660   5.607   1.033   5.154  0.1379 -0.1214  0.1035
    8LEU      O 1661   5.615   1.030   5.276  0.3361 -0.3576  0.0882
    9GLU      N 1662   5.660   0.935   5.080  0.0999  0.0054 -0.0914
    9GLU      H 1663   5.617   0.918   4.991  0.9157  1.0465 -0.6994
    9GLU     CA 1664   5.748   0.831   5.134  0.2594 -0.1727 -0.6864
    9GLU     CB 1665   5.744   0.718   5.030 -0.2182 -0.6370 -0.1746
    9GLU     CG 1666   5.627   0.620   5.037 -0.5710 -0.2464 -0.5320
    9GLU     CD 1667   5.648   0.541   4.908  0.4199 -0.1703 -0.4241
    9GLU    OE1 1668   5.703   0.429   4.920  0.7031 -0.0656 -0.7109
    9GLU    OE2 1669   5.611   0.584   4.796 -0.0656  0.2223 -0.1161
    9GLU      C 1670   5.889   0.875   5.174 -0.0159 -0.0420  0.1509
    9GLU      O 1671   5.985   0.842   5.105 -0.3492  0.2380 -0.4575
   10GLU      N 1672   5.890   0.951   5.284 -0.3033  0.4914 -0.2110
   10GLU      H 1673   5.823   0.932   5.356  2.4334 -1.3848  2.0551
   10GLU     CA 1674   6.002   1.034   5.330 -0.0036 -0.0119 -0.0213
   10GLU     CB 1675   5.961   1.161   5.404  0.4433  0.1171  0.0038
   10GLU     CG 1676   5.939   1.282   5.313  0.1662  0.1316  0.0905
   10GLU     CD 1677   6.066   1.368   5.316  0.2603  0.0184 -0.5723
   10GLU    OE1 1678   6.084   1.425   5.425 -0.1135  0.2175 -0.6111
   10GLU    OE2 1679   6.123   1.399   5.209  0.4398  0.0765 -0.4593
   10GLU      C 1680   6.107   0.953   5.405 -0.1793 -0.2397 -0.0203
   10GLU      O 1681   6.088   0.848   5.468  0.1091 -0.4500 -0.2782
   11GLU      N 1682   6.231   0.999   5.386 -0.1608 -0.1124  0.3876
   11GLU      H 1683   6.247   1.088   5.344 -1.1710 -1.3270 -2.9092
   11GLU     CA 1684   6.350   0.949   5.456 -0.0058 -0.1323  0.1126
   11GLU     CB 1685   6.464   0.929   5.356 -0.1946  0.9668 -0.3451
   11GLU     CG 1686   6.427   0.825   5.251 -0.0305  0.7639 -0.2040
   11GLU     CD 1687   6.531   0.833   5.139 -0.0478 -0.6355 -0.3433
   11GLU    OE1 1688   6.642   0.780   5.160  0.2374  0.0653 -0.0411
   11GLU    OE2 1689   6.505   0.899   5.036  0.3929  0.1733  0.0549
   11GLU      C 1690   6.395   1.057   5.555  0.4740 -0.0177 -0.2239
   11GLU     O1 1691   6.416   1.171   5.510  0.3593  0.3202  0.5585
   11GLU     O2 1692   6.420   1.018   5.672 -0.1905 -0.2108 -0.1401
    1ACE     CA 1693   2.979   5.020   1.353  0.0321 -0.0168  0.1558
    1ACE      C 1694   2.881   4.908   1.389 -0.0531  0.0140  0.0203
    1ACE      O 1695   2.761   4.932   1.402 -0.1259 -0.2479 -0.1420
    2VAL      N 1696   2.938   4.788   1.442  0.3044  0.1383 -0.0852
    2VAL      H 1697   3.037   4.782   1.454  0.0774 -0.2891  1.8323
    2VAL     CA 1698   2.861   4.666   1.469 -0.1339  0.4397  0.0301
    2VAL     CB 1699   2.947   4.545   1.505 -0.4561  0.0567 -0.4722
    2VAL    CG1 1700   3.031   4.499   1.386 -0.1834 -0.2567 -0.1622
    2VAL    CG2 1701   3.038   4.584   1.622 -0.5212 -0.1510 -0.3511
    2VAL      C 1702   2.757   4.691   1.579 -0.0142 -0.0006  0.2452
    2VAL      O 1703   2.780   4.774   1.667 -0.2298  0.0140  0.2891
    3VAL      N 1704   2.648   4.615   1.578  0.1391 -0.2233 -0.0191
    3VAL      H 1705   2.632   4.546   1.508  1.0765  0.7421 -1.2310
    3VAL     CA 1706   2.540   4.637   1.677  0.1753 -0.0733 -0.0124
    3VAL     CB 1707   2.406   4.659   1.607  0.2202 -0.1786 -0.1329
    3VAL    CG1 1708   2.288   4.698   1.697  0.2567 -0.8598  0.2212
    3VAL    CG2 1709   2.403   4.749   1.484  0.1919  0.6006  0.4267
    3VAL      C 1710   2.534   4.514   1.767 -0.0262 -0.0805 -0.0354
    3VAL      O 1711   2.489   4.407   1.727 -0.9867  0.1477  0.4078
    4VAL      N 1712   2.545   4.544   1.896  0.3920  0.2422 -0.1412
    4VAL      H 1713   2.583   4.631   1.925 -2.2757  0.6508  2.6231
    4VAL     CA 1714   2.523   4.444   2.002  0.0298 -0.0094 -0.4512
    4VAL     CB 1715   2.637   4.435   2.103 -0.0606  0.0238 -0.3460
    4VAL    CG1 1716   2.615   4.311   2.190  0.3061  0.1336 -0.0942
    4VAL    CG2 1717   2.775   4.438   2.037  0.2313 -0.2471  0.2452
    4VAL      C 1718   2.393   4.486   2.071  0.2155 -0.1015 -0.0399
    4VAL      O 1719   2.391   4.556   2.172 -0.0486  0.0873 -0.1730
    5THR      N 1720   2.289   4.410   2.037  0.0571 -0.0368  0.2967
    5THR      H 1721   2.310   4.322   1.995 -0.5865  0.2461 -0.6476
    5THR     CA 1722   2.156   4.459   2.076 -0.0563 -0.1389  0.0373
    5THR     CB 1723   2.067   4.454   1.951 -0.4624 -0.0806  0.3218
    5THR    OG1 1724   1.944   4.523   1.972 -0.4073  0.1614 -0.1314
    5THR    HG1 1725   1.940   4.608   1.921 -0.2429  0.3768  0.2096
    5THR    CG2 1726   2.040   4.319   1.884 -0.4193  0.1776 -0.2187
    5THR      C 1727   2.079   4.408   2.198 -0.4859 -0.4948 -0.3773
    5THR      O 1728   2.009   4.486   2.262  0.5464  0.2442 -0.1160
    6ILE      N 1729   2.118   4.285   2.229  0.0077 -0.3779 -0.5278
    6ILE      H 1730   2.195   4.238   2.186  0.0787 -2.0652  1.3178
    6ILE     CA 1731   2.058   4.208   2.338  0.3526  0.1454  0.0410
    6ILE     CB 1732   2.144   4.085   2.367  0.0672 -0.0713 -0.0188
    6ILE    CG1 1733   2.290   4.123   2.392  0.0075  0.0132  0.2017
    6ILE    CG2 1734   2.132   3.973   2.263 -0.1007 -0.2616  0.2057
    6ILE     CD 1735   2.382   4.043   2.485 -0.0916  0.0528  0.3339
    6ILE      C 1736   2.007   4.279   2.464 -0.3543 -0.6982  0.2416
    6ILE      O 1737   1.885   4.279   2.481 -0.3962 -0.3356 -0.0407
    7LEU      N 1738   2.089   4.352   2.539 -0.4968  0.3136 -0.5598
    7LEU      H 1739   2.169   4.393   2.496 -0.0495 -0.0737 -0.1217
    7LEU     CA 1740   2.050   4.418   2.665  0.2550 -0.0586 -0.1258
    7LEU     CB 1741   2.163   4.406   2.767  0.0998 -0.3311  0.0164
    7LEU     CG 1742   2.164   4.281   2.855 -0.1801 -0.2486  0.1372
    7LEU    CD1 1743   2.041   4.268   2.945 -0.0964 -0.6023  0.2019
    7LEU    CD2 1744   2.177   4.150   2.777  0.1917 -0.5340  0.6729
    7LEU      C 1745   2.006   4.563   2.643  0.0168 -0.1479 -0.2427
    7LEU      O 1746   1.894   4.600   2.677 -0.1664 -0.8841 -0.0217
    8LEU      N 1747   2.064   4.630   2.543  0.4361 -0.2820 -0.0943
    8LEU      H 1748   2.146   4.595   2.500 -1.4672 -3.0040 -1.8113
    8LEU     CA 1749   2.034   4.772   2.516  0.1252 -0.2887  0.1991
    8LEU     CB 1750   2.160   4.836   2.457  0.1338 -0.3896  0.1081
    8LEU     CG 1751   2.278   4.844   2.554 -0.2487 -0.3835  0.5735
    8LEU    CD1 1752   2.408   4.868   2.477 -0.5653 -0.2271  0.0850
    8LEU    CD2 1753   2.265   4.949   2.665 -0.3270  0.4522 -0.2166
    8LEU      C 1754   1.906   4.808   2.441  0.3414 -0.0727 -0.0648
    8LEU      O 1755   1.876   4.926   2.422  0.2733 -0.0605  0.1230
    9GLU      N 1756   1.861   4.721   2.351  0.1713 -0.5087  0.4373
    9GLU      H 1757   1.897   4.632   2.325 -0.7725 -0.6137 -0.5800
    9GLU     CA 1758   1.732   4.742   2.284  0.2331 -0.1212  0.4369
    9GLU     CB 1759   1.756   4.723   2.134 -0.4194 -0.0601  0.3241
    9GLU     CG 1760   1.849   4.831   2.078 -0.6869  0.0367  0.0607
    9GLU     CD 1761   1.856   4.839   1.925  0.1043 -0.1421  0.0853
    9GLU    OE1 1762   1.791   4.926   1.864 -0.0380 -0.1085  0.2812
    9GLU    OE2 1763   1.914   4.750   1.860  0.2117  0.0182 -0.0395
    9GLU      C 1764   1.612   4.661   2.332 -0.0834  0.0160 -0.1124
    9GLU      O 1765   1.600   4.540   2.314  0.0738 -0.0240  0.0466
   10GLU      N 1766   1.529   4.737   2.403  0.1861  0.4243 -0.2314
   10GLU      H 1767   1.544   4.836   2.405  0.8364  0.4556 -3.1070
   10GLU     CA 1768   1.404   4.690   2.464  0.2300  0.1036 -0.3883
   10GLU     CB 1769   1.328   4.803   2.534  0.0890 -0.0333 -0.3182
   10GLU     CG 1770   1.200   4.771   2.610  0.4961 -0.2106  0.2997
   10GLU     CD 1771   1.142   4.896   2.678  0.4905 -0.1072  0.1080
   10GLU    OE1 1772   1.041   4.948   2.627  0.6319  0.4485  0.3900
   10GLU    OE2 1773   1.194   4.926   2.788 -0.2174  0.3448  0.3194
   10GLU      C 1774   1.311   4.623   2.362 -0.0218  0.0944 -0.1538
   10GLU      O 1775   1.252   4.520   2.395  0.3004  0.0734  0.3727
   11GLU      N 1776   1.281   4.695   2.255  0.1926  0.7375  0.2108
   11GLU      H 1777   1.288   4.795   2.255 -0.7341  0.8204  0.9369
   11GLU     CA 1778   1.225   4.644   2.128 -0.1001  0.3682  0.4848
   11GLU     CB 1779   1.074   4.668   2.131 -0.1887 -0.0768 -0.2326
   11GLU     CG 1780   1.008   4.582   2.024  0.0604  0.3935 -0.7671
   11GLU     CD 1781   0.870   4.645   2.000 -0.2065  0.2845  0.4565
   11GLU    OE1 1782   0.859   4.722   1.902 -0.1875 -0.3140 -0.0220
   11GLU    OE2 1783   0.770   4.607   2.065 -0.4578 -0.8355 -0.5366
   11GLU      C 1784   1.289   4.730   2.019  0.6042 -0.2812  0.3825
   11GLU     O1 1785   1.285   4.670   1.909 -0.3735  0.2174  0.1360
   11GLU     O2 1786   1.343   4.841   2.037  0.3816 -0.1194  0.0716
    1ACE     CA 1787   6.763   3.292   2.883 -0.6409  0.5064 -0.4820
    1ACE      C 1788   6.723   3.386   2.997  0.2292 -0.3908  0.5792
    1ACE      O 1789   6.604   3.412   3.016  0.1265 -0.1498 -0.3484
    2VAL      N 1790   6.830   3.429   3.081  0.2777 -0.6773  0.6665
    2VAL      H 1791   6.923   3.398   3.059 -0.3414 -3.5947  1.7107
    2VAL     CA 1792   6.811   3.511   3.202 -0.3883  0.1617  0.0098
    2VAL     CB 1793   6.885   3.459   3.326  0.0037  0.0689 -0.2616
    2VAL    CG1 1794   6.813   3.337   3.382  0.3666 -0.1340 -0.2349
    2VAL    CG2 1795   7.029   3.424   3.286  0.1861  0.8842 -0.3421
    2VAL      C 1796   6.815   3.663   3.182  0.0693  0.2265  0.5546
    2VAL      O 1797   6.924   3.716   3.162 -0.0165  0.1790 -0.0657
    3VAL      N 1798   6.691   3.712   3.182  0.0045  0.0651  0.3178
    3VAL      H 1799   6.611   3.656   3.202  0.0810  0.6750  2.5096
    3VAL     CA 1800   6.659   3.854   3.194 -0.0210  0.0822  0.0421
    3VAL     CB 1801   6.681   3.910   3.334  0.3133  0.2619 -0.0792
    3VAL    CG1 1802   6.632   4.055   3.346 -0.0215  0.0993  0.5739
    3VAL    CG2 1803   6.601   3.829   3.436 -0.2570 -0.1649 -0.8557
    3VAL      C 1804   6.721   3.941   3.084  0.1858 -0.1283 -0.0081
    3VAL      O 1805   6.656   3.982   2.987 -0.3171  0.2318  0.4749
    4VAL      N 1806   6.843   3.986   3.109  0.0434 -0.2358  0.9238
    4VAL      H 1807   6.910   3.936   3.164  1.3965 -0.5325 -0.8517
    4VAL     CA 1808   6.908   4.069   3.005 -0.1761 -0.6689  0.4369
    4VAL     CB 1809   6.988   4.186   3.063 -0.0618 -0.4035 -0.2500
    4VAL    CG1 1810   6.882   4.277   3.125  0.0944  0.0295 -0.6142
    4VAL    CG2 1811   7.097   4.147   3.163 -0.1845  0.0241  0.0505
    4VAL      C 1812   6.992   4.004   2.896 -0.1503  0.0337  0.0307
    4VAL      O 1813   7.063   3.906   2.918  0.1797  0.1070 -0.6762
    5THR      N 1814   6.986   4.055   2.774 -0.0996 -0.4829 -0.1918
    5THR      H 1815   6.951   4.146   2.750 -0.0588 -0.2755  0.5245
    5THR     CA 1816   7.073   4.009   2.664 -0.0723 -0.2687 -0.2603
    5THR     CB 1817   6.998   3.996   2.531 -0.6549 -0.3596  0.0745
    5THR    OG1 1818   6.866   3.943   2.546 -0.7229 -0.2000  0.0461
    5THR    HG1 1819   6.839   3.914   2.454  4.4673  1.6669 -2.4260
    5THR    CG2 1820   7.075   3.913   2.429 -0.3924  0.3791 -0.3313
    5THR      C 1821   7.177   4.118   2.639 -0.0386 -0.2578 -0.0682
    5THR      O 1822   7.134   4.233   2.627  0.1381 -0.0941  0.8008
    6ILE      N 1823   7.301   4.088   2.676 -0.1863 -0.5237  0.2187
    6ILE      H 1824   7.312   3.995   2.711 -0.4483  0.4307  3.0890
    6ILE     CA 1825   7.416   4.180   2.672 -0.1469 -0.5897 -0.2870
    6ILE     CB 1826   7.504   4.155   2.795 -0.4028 -0.6937 -0.1243
    6ILE    CG1 1827   7.599   4.036   2.779  0.1374 -0.1923 -0.6952
    6ILE    CG2 1828   7.423   4.160   2.925 -0.1318 -0.2952  0.0299
    6ILE     CD 1829   7.699   4.029   2.895 -0.3760  0.2080 -0.2226
    6ILE      C 1830   7.493   4.186   2.540  0.2622 -0.2061 -0.0319
    6ILE      O 1831   7.560   4.285   2.508 -0.0541  0.0981  0.2438
    7LEU      N 1832   7.502   4.069   2.477 -0.7232 -0.3232  0.0403
    7LEU      H 1833   7.523   3.984   2.524  0.2290  0.4447  1.0676
    7LEU     CA 1834   7.528   4.061   2.333  0.0174 -0.0742  0.1569
    7LEU     CB 1835   7.595   3.927   2.302 -0.6514 -0.3153 -0.2667
    7LEU     CG 1836   7.722   3.930   2.387 -0.3230 -0.2283 -0.7557
    7LEU    CD1 1837   7.734   3.793   2.454  0.3560  0.0274 -0.3427
    7LEU    CD2 1838   7.847   3.975   2.311  0.2142  0.2839  0.4164
    7LEU      C 1839   7.404   4.072   2.244 -0.0750 -0.0639  0.2882
    7LEU      O 1840   7.321   3.983   2.230 -0.0062 -0.1747  0.5845
    8LEU      N 1841   7.380   4.187   2.181 -0.2669 -0.1387  0.2250
    8LEU      H 1842   7.428   4.272   2.202 -3.5789  1.5913  1.5267
    8LEU     CA 1843   7.277   4.215   2.080  0.0548 -0.1909 -0.1174
    8LEU     CB 1844   7.177   4.326   2.112 -0.0712 -0.1608 -0.6032
    8LEU     CG 1845   7.036   4.275   2.083  0.0145 -0.7860  0.0357
    8LEU    CD1 1846   6.979   4.200   2.203  0.1030 -0.5551  0.2223
    8LEU    CD2 1847   6.947   4.388   2.030  0.6657 -0.2467  0.0784
    8LEU      C 1848   7.343   4.247   1.945  0.2581  0.1212  0.0569
    8LEU      O 1849   7.400   4.356   1.936  0.1542  0.1574 -0.1622
    9GLU      N 1850   7.344   4.153   1.851  0.4019 -0.1314  0.3110
    9GLU      H 1851   7.334   4.059   1.884 -0.2948  0.1526  0.9280
    9GLU     CA 1852   7.395   4.189   1.718  0.0569  0.5391  0.3556
    9GLU     CB 1853   7.499   4.089   1.667 -0.1696  0.5828 -0.1979
    9GLU     CG 1854   7.593   4.161   1.570  0.1164 -0.0557 -0.4024
    9GLU     CD 1855   7.701   4.077   1.502  0.3449 -0.6675  0.6959
    9GLU    OE1 1856   7.803   4.142   1.469 -0.4348  0.2304 -0.0223
    9GLU    OE2 1857   7.678   3.958   1.474 -0.4681 -0.3329 -0.1194
    9GLU      C 1858   7.286   4.221   1.617  0.4253 -0.4622 -0.3729
    9GLU      O 1859   7.225   4.129   1.563  0.2378 -0.1512 -0.7006
   10GLU      N 1860   7.271   4.350   1.588  0.2458 -0.4326 -0.1488
   10GLU      H 1861   7.336   4.411   1.635 -0.1089 -1.2169  1.4316
   10GLU     CA 1862   7.177   4.407   1.490  0.2703  0.1029  0.1330
   10GLU     CB 1863   7.165   4.550   1.542 -0.0948  0.0355  0.2378
   10GLU     CG 1864   7.062   4.583   1.650  0.0364 -0.2778  0.4601
   10GLU     CD 1865   7.038   4.730   1.685 -0.4486 -0.2457  0.0263
   10GLU    OE1 1866   7.078   4.763   1.799 -0.2471 -0.1985 -0.0567
   10GLU    OE2 1867   6.988   4.804   1.598 -0.2128  0.3987  0.4253
   10GLU      C 1868   7.228   4.400   1.346  0.0598 -0.1306  0.0702
   10GLU      O 1869   7.332   4.456   1.314 -0.3271  0.4106 -0.2586
   11GLU      N 1870   7.140   4.333   1.271 -0.2589  0.2153  0.1318
   11GLU      H 1871   7.061   4.283   1.305  0.9522 -1.2922  0.8766
   11GLU     CA 1872   7.177   4.295   1.134  0.1511 -0.2971  0.3787
   11GLU     CB 1873   7.233   4.153   1.131 -0.0159 -0.3602  0.2623
   11GLU     CG 1874   7.131   4.039   1.147 -0.6604  0.0849 -0.5756
   11GLU     CD 1875   7.201   3.905   1.122 -0.5986 -0.0009  0.0486
   11GLU    OE1 1876   7.189   3.849   1.011 -0.1964 -0.5576  0.2853
   11GLU    OE2 1877   7.269   3.864   1.218  0.0174  0.5473 -0.1413
   11GLU      C 1878   7.057   4.324   1.044  0.2216 -0.5077  0.2172
   11GLU     O1 1879   7.083   4.379   0.935 -0.2714 -0.2700  0.2138
   11GLU     O2 1880   6.944   4.285   1.083  0.1541 -0.3336  0.1966
    1ACE     CA 1881   4.027   1.963   4.379 -0.1030 -0.0295 -0.1125
    1ACE      C 1882   4.165   1.950   4.445 -0.1550 -0.2858 -0.0545
    1ACE      O 1883   4.184   1.883   4.547  0.6161  0.1490  0.0910
    2VAL      N 1884   4.279   1.989   4.370 -0.2501 -0.3407 -0.2284
    2VAL      H 1885   4.275   2.025   4.277  0.1364 -1.7546 -0.8236
    2VAL     CA 1886   4.417   1.997   4.422 -0.1502  0.4777 -0.6043
    2VAL     CB 1887   4.526   1.933   4.335 -0.2128 -0.2800 -0.1333
    2VAL    CG1 1888   4.544   1.784   4.361  0.5112 -0.0794  0.5446
    2VAL    CG2 1889   4.527   1.976   4.188  0.1927  0.1920  0.0044
    2VAL      C 1890   4.453   2.129   4.490 -0.0940 -0.1165  0.5274
    2VAL      O 1891   4.459   2.138   4.613  0.0761 -0.0699  0.5163
    3VAL      N 1892   4.425   2.236   4.417 -0.0211 -0.4333  0.0342
    3VAL      H 1893   4.402   2.229   4.320  0.7819 -1.6079 -0.0982
    3VAL     CA 1894   4.449   2.374   4.459 -0.2133 -0.1820 -0.6683
    3VAL     CB 1895   4.553   2.443   4.370 -0.2684  0.4822 -0.2270
    3VAL    CG1 1896   4.570   2.593   4.393  0.2643  0.2868  0.7137
    3VAL    CG2 1897   4.686   2.383   4.418 -0.3039  0.2726 -0.3868
    3VAL      C 1898   4.317   2.447   4.480  0.2001  0.4260 -0.1361
    3VAL      O 1899   4.293   2.483   4.596 -0.3714  0.5717 -0.2976
    4VAL      N 1900   4.231   2.484   4.386  0.0971  0.4723 -0.0259
    4VAL      H 1901   4.232   2.445   4.293 -0.8942  0.1902  0.0783
    4VAL     CA 1902   4.109   2.559   4.417 -0.1268 -0.0175  0.2786
    4VAL     CB 1903   4.075   2.672   4.320  0.2466  0.1662  0.3567
    4VAL    CG1 1904   4.192   2.768   4.342  0.3912 -0.0029  0.3284
    4VAL    CG2 1905   4.062   2.640   4.170  0.3297 -0.2001  0.4254
    4VAL      C 1906   3.984   2.475   4.445 -0.3146  0.1233 -0.1327
    4VAL      O 1907   3.932   2.398   4.364  0.0270  0.2090 -0.4345
    5THR      N 1908   3.967   2.462   4.576 -0.1128 -0.1143 -0.1291
    5THR      H 1909   4.034   2.504   4.637  1.4957 -0.6357 -1.4474
    5THR     CA 1910   3.855   2.385   4.632 -0.1724  0.0868  0.0267
    5THR     CB 1911   3.907   2.256   4.695  0.0257  0.1011 -0.1090
    5THR    OG1 1912   3.791   2.188   4.741  0.0172  0.0769 -0.1666
    5THR    HG1 1913   3.820   2.144   4.826 -0.3754 -0.3435 -0.2470
    5THR    CG2 1914   4.012   2.273   4.806 -0.3860 -0.0351  0.3012
    5THR      C 1915   3.756   2.456   4.725 -0.1924  0.3516 -0.1946
    5THR      O 1916   3.794   2.513   4.827 -0.3871 -0.4319  0.3252
    6ILE      N 1917   3.629   2.445   4.688 -0.1902 -0.1526 -0.0606
    6ILE      H 1918   3.598   2.389   4.612  2.7358 -0.8585 -0.8351
    6ILE     CA 1919   3.513   2.502   4.759 -0.9379 -0.7922 -0.7583
    6ILE     CB 1920   3.461   2.615   4.670 -0.1709 -0.1015 -0.3471
    6ILE    CG1 1921   3.351   2.696   4.740 -0.1638 -0.0782 -0.3628
    6ILE    CG2 1922   3.410   2.568   4.533 -0.2065  0.2920 -0.4695
    6ILE     CD 1923   3.417   2.832   4.762 -0.0806 -0.2693  0.6250
    6ILE      C 1924   3.418   2.400   4.822 -0.6053 -0.2672  0.6218
    6ILE      O 1925   3.350   2.331   4.746 -0.1130  0.3244 -0.3750
    7LEU      N 1926   3.435   2.373   4.951  0.2091  0.2204  0.6190
    7LEU      H 1927   3.525   2.399   4.988  0.7297 -0.5680 -0.0622
    7LEU     CA 1928   3.348   2.291   5.037 -0.1472 -0.1413 -0.0834
    7LEU     CB 1929   3.417   2.162   5.081  0.2088  0.2448  0.5076
    7LEU     CG 1930   3.482   2.079   4.970 -0.2937  0.0531  0.3540
    7LEU    CD1 1931   3.522   1.948   5.039  0.1733 -0.0613 -0.1261
    7LEU    CD2 1932   3.372   2.034   4.874  0.0381  0.4755 -0.2304
    7LEU      C 1933   3.305   2.378   5.155  0.2702 -0.1547  0.0807
    7LEU      O 1934   3.383   2.439   5.228  0.2395  0.0046 -0.0171
    8LEU      N 1935   3.176   2.360   5.180  0.2657 -0.0022  0.1707
    8LEU      H 1936   3.114   2.328   5.108  0.7142  1.1279 -0.7462
    8LEU     CA 1937   3.108   2.423   5.294  0.1025  0.3100 -0.0975
    8LEU     CB 1938   2.967   2.471   5.259 -0.0033 -0.4473 -0.7166
    8LEU     CG 1939   2.961   2.590   5.164 -0.2011  0.0089 -0.1392
    8LEU    CD1 1940   2.814   2.621   5.139  0.0162  0.6833 -0.6232
    8LEU    CD2 1941   3.017   2.716   5.231 -0.0918 -0.0915 -0.0416
    8LEU      C 1942   3.101   2.335   5.419 -0.3996  0.1259 -0.2552
    8LEU      O 1943   3.012   2.251   5.434 -0.7342  0.6172  0.5421
    9GLU      N 1944   3.203   2.341   5.504 -0.5458  0.1992 -0.0839
    9GLU      H 1945   3.284   2.396   5.485 -1.1964  1.4680  0.6791
    9GLU     CA 1946   3.222   2.252   5.620 -0.0591  0.3494 -0.0457
    9GLU     CB 1947   3.367   2.228   5.661 -0.2227 -0.2168  0.2112
    9GLU     CG 1948   3.430   2.147   5.547 -0.0626  0.3602 -0.1170
    9GLU     CD 1949   3.578   2.113   5.558 -0.1793 -0.0631  0.1994
    9GLU    OE1 1950   3.596   2.008   5.623 -0.3172 -0.1808  0.0473
    9GLU    OE2 1951   3.668   2.189   5.514 -0.6386  0.5664  0.3434
    9GLU      C 1952   3.139   2.297   5.741 -0.1023  0.6590 -0.1889
    9GLU      O 1953   3.071   2.211   5.798  0.6701 -0.0796 -0.3577
   10GLU      N 1954   3.158   2.419   5.788  0.4316  0.4917  0.0386
   10GLU      H 1955   3.223   2.480   5.743  0.9910  2.0653  2.7552
   10GLU     CA 1956   3.087   2.486   5.899 -0.1316 -0.2850  0.1497
   10GLU     CB 1957   3.194   2.563   5.975 -0.2960  0.0854  0.0076
   10GLU     CG 1958   3.281   2.466   6.056 -0.0514  0.2183 -0.0952
   10GLU     CD 1959   3.411   2.537   6.096  0.2306 -0.3667  0.0285
   10GLU    OE1 1960   3.405   2.629   6.179 -0.1146 -0.5981  0.2609
   10GLU    OE2 1961   3.511   2.529   6.021  0.1642 -0.0680 -0.0914
   10GLU      C 1962   2.970   2.580   5.870  0.5303  0.5447  0.1641
   10GLU      O 1963   2.968   2.658   5.775  0.4924 -0.1212 -0.3863
   11GLU      N 1964   2.858   2.536   5.925  0.3963  0.2969 -0.3056
   11GLU      H 1965   2.847   2.437   5.936 -1.1997  0.4302 -0.3695
   11GLU     CA 1966   2.725   2.595   5.905  0.2236 -0.0285 -0.1365
   11GLU     CB 1967   2.617   2.500   5.957  0.1941  0.0792 -0.0003
   11GLU     CG 1968   2.597   2.378   5.866 -0.1859  0.4527 -0.4219
   11GLU     CD 1969   2.473   2.298   5.903 -0.2732  0.6145 -0.3624
   11GLU    OE1 1970   2.396   2.271   5.808  0.0564 -0.0175 -0.4573
   11GLU    OE2 1971   2.436   2.281   6.021  0.5768 -0.7080 -0.2731
   11GLU      C 1972   2.703   2.735   5.962  0.2696 -0.2010  0.3039
   11GLU     O1 1973   2.772   2.747   6.066  0.0647  0.0021  0.4167
   11GLU     O2 1974   2.648   2.822   5.891  0.4636 -0.3739 -0.0586
    1ACE     CA 1975   5.652   3.537   6.678 -0.5595 -0.3355 -0.0524
    1ACE      C 1976   5.615   3.659   6.763  0.0444 -0.1672 -0.0262
    1ACE      O 1977   5.533   3.636   6.852 -0.3674  0.2989 -0.2821
    2VAL      N 1978   5.678   3.785   6.738 -0.2855 -0.0380 -0.2114
    2VAL      H 1979   5.754   3.803   6.676 -1.5090 -0.4908 -1.9134
    2VAL     CA 1980   5.650   3.906   6.816  0.2099 -0.0238 -0.0499
    2VAL     CB 1981   5.739   4.019   6.765  0.1715 -0.1900 -0.4854
    2VAL    CG1 1982   5.886   3.976   6.768  0.2996  0.2934  0.4909
    2VAL    CG2 1983   5.716   4.077   6.625 -0.1001 -0.0769 -0.3945
    2VAL      C 1984   5.500   3.936   6.807  0.0995 -0.4700  0.2304
    2VAL      O 1985   5.433   3.938   6.703  0.2862 -0.2082  0.1134
    3VAL      N 1986   5.452   3.970   6.926  0.1963  0.7093 -0.0588
    3VAL      H 1987   5.515   3.963   7.003  0.4516 -1.7907 -0.4308
    3VAL     CA 1988   5.310   3.993   6.957  0.2366  0.0779  0.6172
    3VAL     CB 1989   5.267   3.921   7.085  0.0470 -0.1148  0.4460
    3VAL    CG1 1990   5.263   3.771   7.058  0.0056 -0.0592  0.1331
    3VAL    CG2 1991   5.362   3.970   7.195 -0.0519 -0.4194  0.6647
    3VAL      C 1992   5.279   4.143   6.948  0.0034 -0.0259 -0.4704
    3VAL      O 1993   5.350   4.229   6.999 -0.7045  0.1486  0.2381
    4VAL      N 1994   5.154   4.170   6.909 -0.1623  0.2170  0.2200
    4VAL      H 1995   5.085   4.098   6.901 -0.4786  0.5943 -0.5664
    4VAL     CA 1996   5.100   4.304   6.881  0.0749  0.2262 -0.2029
    4VAL     CB 1997   5.001   4.306   6.765 -0.0622 -0.1113 -0.0956
    4VAL    CG1 1998   5.091   4.305   6.641 -0.0339  0.9293 -0.0932
    4VAL    CG2 1999   4.888   4.204   6.750 -0.0539 -0.1007 -0.2359
    4VAL      C 2000   5.030   4.353   7.008 -0.0081 -0.0250 -0.1500
    4VAL      O 2001   4.950   4.281   7.068  0.2150 -0.4652 -0.3769
    5THR      N 2002   5.054   4.482   7.033  0.2148 -0.1478  0.2754
    5THR      H 2003   5.123   4.534   6.983  0.5454  1.0730  1.9332
    5THR     CA 2004   4.994   4.557   7.144  0.4476  0.3059  0.0936
    5THR     CB 2005   5.054   4.697   7.161  0.4101  0.3797 -0.3737
    5THR    OG1 2006   5.057   4.777   7.042 -0.4966  0.4707 -0.3496
    5THR    HG1 2007   5.029   4.869   7.067  0.3718  0.7414 -0.3227
    5THR    CG2 2008   5.199   4.684   7.206  0.2683  0.2528  0.0471
    5THR      C 2009   4.842   4.566   7.157  0.3980 -0.2452 -0.0761
    5THR      O 2010   4.787   4.525   7.259  0.1891 -0.2271 -0.1813
    6ILE      N 2011   4.774   4.588   7.045  0.2696  0.0113  0.0497
    6ILE      H 2012   4.808   4.605   6.952 -2.8163  0.5134 -1.1074
    6ILE     CA 2013   4.627   4.588   7.046  0.2693 -0.2612  0.0926
    6ILE     CB 2014   4.562   4.626   6.914  0.0944 -0.1144  0.2212
    6ILE    CG1 2015   4.621   4.547   6.797  0.0967  0.1336  0.0540
    6ILE    CG2 2016   4.589   4.776   6.894  0.0405 -0.1133  0.1560
    6ILE     CD 2017   4.524   4.553   6.678 -0.2057  0.4328  0.3133
    6ILE      C 2018   4.563   4.460   7.102 -0.4927  0.0453 -0.0766
    6ILE      O 2019   4.459   4.475   7.167 -0.4396  0.3178 -0.0533
    7LEU      N 2020   4.631   4.346   7.105 -0.1185  0.2676 -0.0586
    7LEU      H 2021   4.719   4.335   7.060  0.1966 -3.3106  1.1004
    7LEU     CA 2022   4.582   4.222   7.166  0.3674  0.0837 -0.0456
    7LEU     CB 2023   4.634   4.091   7.105  0.4113  0.0022  0.1644
    7LEU     CG 2024   4.554   4.056   6.980  0.5706 -0.3804  0.1684
    7LEU    CD1 2025   4.631   3.944   6.909  0.8642  0.0630 -0.2184
    7LEU    CD2 2026   4.408   4.025   7.013  0.3674  0.4567  0.0893
    7LEU      C 2027   4.592   4.226   7.319 -0.1071  0.0999 -0.0137
    7LEU      O 2028   4.507   4.170   7.388 -0.4142 -0.3309 -0.7313
    8LEU      N 2029   4.706   4.283   7.358  0.1478 -0.5487  0.1980
    8LEU      H 2030   4.755   4.342   7.294 -0.1892 -0.1567  0.2993
    8LEU     CA 2031   4.747   4.291   7.499  0.0096 -0.1791  0.2175
    8LEU     CB 2032   4.900   4.293   7.506  0.0128  0.0219  0.0960
    8LEU     CG 2033   4.972   4.161   7.478 -0.0219 -0.0273  0.2415
    8LEU    CD1 2034   4.907   4.046   7.557 -0.0639  0.2159  0.5634
    8LEU    CD2 2035   4.993   4.127   7.330  0.1857  0.4148  0.1697
    8LEU      C 2036   4.679   4.398   7.585  0.3801  0.3785 -0.1728
    8LEU      O 2037   4.655   4.362   7.701 -0.5126  0.0252 -0.4570
    9GLU      N 2038   4.633   4.505   7.522  0.0184  0.0195 -0.5269
    9GLU      H 2039   4.645   4.507   7.423  0.0327 -0.7558 -0.5480
    9GLU     CA 2040   4.570   4.626   7.578  0.2528 -0.1261  0.0566
    9GLU     CB 2041   4.663   4.694   7.679  0.0955  0.1043  0.0446
    9GLU     CG 2042   4.582   4.774   7.781 -0.1900 -0.0878 -0.0297
    9GLU     CD 2043   4.676   4.844   7.880 -0.0594  0.0958 -0.2806
    9GLU    OE1 2044   4.755   4.933   7.843 -0.0474  0.2720  0.1685
    9GLU    OE2 2045   4.686   4.786   7.990 -0.7008 -0.0888 -0.3140
    9GLU      C 2046   4.528   4.721   7.466 -0.6141 -0.1254  0.3759
    9GLU      O 2047   4.591   4.728   7.361 -0.2326  0.0111  0.6110
   10GLU      N 2048   4.404   4.762   7.489 -0.6349  0.0224  0.0040
   10GLU      H 2049   4.356   4.730   7.571 -1.9401 -1.3394 -1.2324
   10GLU     CA 2050   4.320   4.841   7.398 -0.4141 -0.3636 -0.5410
   10GLU     CB 2051   4.184   4.883   7.456  0.0506  0.3850  0.0390
   10GLU     CG 2052   4.088   4.768   7.421  0.7167 -0.2160  0.1522
   10GLU     CD 2053   3.957   4.781   7.499  0.3864 -0.1312 -0.4126
   10GLU    OE1 2054   3.950   4.724   7.610 -0.1620  0.2770 -0.2292
   10GLU    OE2 2055   3.865   4.849   7.449  0.2666 -0.0065 -0.0221
   10GLU      C 2056   4.401   4.966   7.362  0.2642 -0.6263  0.0565
   10GLU      O 2057   4.429   5.045   7.452 -0.3778 -0.6152  0.2547
   11GLU      N 2058   4.420   4.984   7.232  0.6180  0.3086  0.2324
   11GLU      H 2059   4.383   4.925   7.160  1.2048  0.5424 -0.2661
   11GLU     CA 2060   4.504   5.094   7.181  0.2792  0.6070  0.3136
   11GLU     CB 2061   4.637   5.023   7.154 -0.1582 -0.2352  0.3237
   11GLU     CG 2062   4.751   5.125   7.158 -0.2736 -0.0757 -0.2737
   11GLU     CD 2063   4.882   5.054   7.123 -0.0959  0.1008  0.0219
   11GLU    OE1 2064   4.910   5.037   7.002  0.4705 -0.1224  0.1860
   11GLU    OE2 2065   4.954   5.020   7.218 -0.2234 -0.7823 -0.1895
   11GLU      C 2066   4.447   5.179   7.067  0.0150 -0.2461 -0.2027
   11GLU     O1 2067   4.464   5.302   7.083 -0.2071 -0.1854 -0.4359
   11GLU     O2 2068   4.372   5.143   6.974 -0.5722  0.1535  0.1071
    1ACE     CA 2069   1.279   4.840   3.131 -0.5566 -0.3370 -0.3862
    1ACE      C 2070   1.425   4.822   3.088 -0.2766  0.2585  0.2892
    1ACE      O 2071   1.523   4.829   3.161 -0.0384  0.6108 -0.0558
    2VAL      N 2072   1.436   4.822   2.945  0.0672 -0.2759  0.3176
    2VAL      H 2073   1.351   4.831   2.894 -0.9720 -0.3159  1.9486
    2VAL     CA 2074   1.569   4.804   2.883  0.1007 -0.1074  0.3412
    2VAL     CB 2075   1.664   4.923   2.875 -0.4816  0.3264 -0.2847
    2VAL    CG1 2076   1.781   4.913   2.777 -0.2503  0.0559  0.0165
    2VAL    CG2 2077   1.596   5.059   2.857 -0.5216  0.3968  0.3586
    2VAL      C 2078   1.649   4.678   2.918  0.1321 -0.2243 -0.1482
    2VAL      O 2079   1.627   4.577   2.851 -0.0958  0.0504 -0.4931
    3VAL      N 2080   1.733   4.687   3.020 -0.0260  0.3321 -0.0590
    3VAL      H 2081   1.759   4.778   3.053  2.1348 -0.1004 -0.3672
    3VAL     CA 2082   1.807   4.573   3.078 -0.1987  0.4745  0.4423
    3VAL     CB 2083   1.943   4.611   3.138 -0.3648  0.1603  1.0279
    3VAL    CG1 2084   2.028   4.646   3.015 -0.9374 -0.2815  0.4942
    3VAL    CG2 2085   1.927   4.741   3.216  0.1647  0.3479  0.8297
    3VAL      C 2086   1.732   4.490   3.183 -0.7249 -0.4123 -0.6146
    3VAL      O 2087   1.769   4.377   3.215  0.4529 -0.0487 -0.6401
    4VAL      N 2088   1.628   4.550   3.240  0.0639 -0.4407  0.9058
    4VAL      H 2089   1.607   4.645   3.219 -0.5994 -0.3348  1.9641
    4VAL     CA 2090   1.533   4.475   3.325 -0.5869 -0.1115  0.4754
    4VAL     CB 2091   1.532   4.516   3.472 -0.4155  0.3749  0.3437
    4VAL    CG1 2092   1.492   4.406   3.570 -0.3672  0.0026 -0.0514
    4VAL    CG2 2093   1.662   4.586   3.514 -0.3492  0.3655  0.1535
    4VAL      C 2094   1.395   4.464   3.259 -0.5500 -0.3316  0.4370
    4VAL      O 2095   1.319   4.560   3.268 -0.0551  0.1101 -0.0730
    5THR      N 2096   1.381   4.354   3.185  0.5630 -0.2449  0.0845
    5THR      H 2097   1.462   4.299   3.163  1.4655  1.2509 -0.5372
    5THR     CA 2098   1.258   4.324   3.111  0.4296  0.1777  0.1296
    5THR     CB 2099   1.244   4.350   2.961 -0.2145  0.3078  0.2079
    5THR    OG1 2100   1.344   4.273   2.892  0.0435  0.0206  0.8976
    5THR    HG1 2101   1.328   4.278   2.794 -0.7407 -0.8970  0.9636
    5THR    CG2 2102   1.255   4.500   2.932 -0.2758  0.3506  0.4081
    5THR      C 2103   1.207   4.180   3.129  0.2621  0.2037 -0.1413
    5THR      O 2104   1.093   4.161   3.172  0.5801  0.0966  0.6692
    6ILE      N 2105   1.282   4.078   3.090  0.4189  0.2621  0.0092
    6ILE      H 2106   1.370   4.099   3.047  0.8067 -0.4957  0.4075
    6ILE     CA 2107   1.240   3.937   3.079 -0.3353  0.5438 -0.7653
    6ILE     CB 2108   1.237   3.880   2.937 -0.0324 -0.6416 -0.3079
    6ILE    CG1 2109   1.369   3.895   2.862 -0.0043  0.2130 -0.0946
    6ILE    CG2 2110   1.113   3.945   2.874 -0.1679  0.1560  0.7626
    6ILE     CD 2111   1.365   3.823   2.727  0.2152 -0.1269  0.0817
    6ILE      C 2112   1.325   3.845   3.167 -0.7275  0.8045 -0.1092
    6ILE      O 2113   1.447   3.850   3.180 -0.6522 -0.4196 -0.2599
    7LEU      N 2114   1.249   3.748   3.218  0.3344 -0.1103 -0.2255
    7LEU      H 2115   1.150   3.754   3.208  0.5027  1.6887 -1.4190
    7LEU     CA 2116   1.300   3.636   3.298 -0.1580  0.2515  0.6217
    7LEU     CB 2117   1.230   3.641   3.434 -0.2150 -0.2788  0.6157
    7LEU     CG 2118   1.297   3.731   3.537  0.0245  0.1735  0.0708
    7LEU    CD1 2119   1.227   3.725   3.673  0.2003 -0.8365  0.1216
    7LEU    CD2 2120   1.445   3.693   3.552 -0.1277 -0.3795  0.1754
    7LEU      C 2121   1.271   3.500   3.232  0.1482  0.1784  0.6342
    7LEU      O 2122   1.364   3.426   3.202 -0.0420  0.1048  0.2306
    8LEU      N 2123   1.144   3.473   3.203  0.2244  0.9300 -0.4766
    8LEU      H 2124   1.074   3.543   3.194 -3.5333 -2.3427  0.4059
    8LEU     CA 2125   1.101   3.345   3.145  0.3488  0.5310  0.2876
    8LEU     CB 2126   1.006   3.272   3.240 -0.0860  0.0150 -0.5322
    8LEU     CG 2127   0.992   3.122   3.213 -0.5284  0.0538 -0.5228
    8LEU    CD1 2128   1.126   3.047   3.215 -0.3538  0.3729 -0.0355
    8LEU    CD2 2129   0.897   3.052   3.310  0.0065 -0.0210 -0.0444
    8LEU      C 2130   1.035   3.367   3.009  0.0974 -0.0472  0.3109
    8LEU      O 2131   0.924   3.421   3.012  0.0282 -0.1092 -0.6196
    9GLU      N 2132   1.109   3.362   2.898 -0.3579 -0.1959  0.0095
    9GLU      H 2133   1.208   3.353   2.905 -0.2460  1.6615  1.5562
    9GLU     CA 2134   1.061   3.373   2.760 -0.3111 -0.0132  0.0082
    9GLU     CB 2135   1.177   3.345   2.664  0.1521  0.3473  0.4597
    9GLU     CG 2136   1.269   3.468   2.660 -0.0861  0.5043 -0.4193
    9GLU     CD 2137   1.398   3.447   2.581  0.0494 -0.6224  0.0785
    9GLU    OE1 2138   1.392   3.404   2.463  0.2678 -0.1699 -0.1021
    9GLU    OE2 2139   1.499   3.506   2.624 -0.2184 -0.3484  0.3297
    9GLU      C 2140   0.944   3.288   2.711 -0.2232  0.0436 -0.3092
    9GLU      O 2141   0.850   3.344   2.655 -0.4850 -0.2609 -0.1816
   10GLU      N 2142   0.943   3.163   2.758 -0.2563  0.0326 -0.3379
   10GLU      H 2143   0.989   3.137   2.843 -1.7036 -1.3899  0.0553
   10GLU     CA 2144   0.834   3.074   2.716 -0.3049 -0.1402  0.1433
   10GLU     CB 2145   0.876   2.927   2.719 -0.1645 -0.1027  0.0232
   10GLU     CG 2146   0.763   2.838   2.668  0.1098 -0.2843 -0.2692
   10GLU     CD 2147   0.808   2.692   2.656  0.9114 -0.0684  0.0334
   10GLU    OE1 2148   0.832   2.653   2.540  0.5082 -0.0925 -0.0442
   10GLU    OE2 2149   0.813   2.612   2.752  0.0266 -0.4594 -0.2304
   10GLU      C 2150   0.711   3.100   2.803  0.1182  0.6064  0.5291
   10GLU      O 2151   0.714   3.054   2.917  0.6624 -0.7937 -0.0217
   11GLU      N 2152   0.627   3.195   2.762 -0.0154  0.1991 -0.1499
   11GLU      H 2153   0.655   3.258   2.689 -0.3591  0.5301  0.0058
   11GLU     CA 2154   0.496   3.228   2.820  0.0468 -0.2003  0.2217
   11GLU     CB 2155   0.492   3.362   2.894 -0.2387 -0.2504  0.2954
   11GLU     CG 2156   0.363   3.385   2.974 -0.0507 -0.3714  0.6339
   11GLU     CD 2157   0.391   3.469   3.099  0.6369  0.0043  0.2341
   11GLU    OE1 2158   0.372   3.592   3.101 -0.1600 -0.0837 -0.6896
   11GLU    OE2 2159   0.418   3.408   3.204  0.3090  0.1731  0.4178
   11GLU      C 2160   0.376   3.200   2.729 -0.3831 -0.2981  0.8173
   11GLU     O1 2161   0.312   3.094   2.745 -0.3635 -0.4828 -0.2752
   11GLU     O2 2162   0.347   3.290   2.648  0.0249 -0.7139  0.2033
    1ACE     CA 2163   4.030   3.706   5.806  0.2055 -0.3706 -0.0407
    1ACE      C 2164   4.173   3.759   5.797 -0.0459  0.3306 -0.0289
    1ACE      O 2165   4.246   3.728   5.891 -0.2974  0.7390  0.3032
    2VAL      N 2166   4.215   3.830   5.681  0.2535 -0.3553 -0.3474
    2VAL      H 2167   4.163   3.829   5.595  1.1262  0.9887 -0.9300
    2VAL     CA 2168   4.347   3.890   5.655 -0.0080  0.3300 -0.0982
    2VAL     CB 2169   4.354   4.032   5.712 -0.4182  0.2732  0.0980
    2VAL    CG1 2170   4.370   4.016   5.863 -0.1216  0.0687  0.0459
    2VAL    CG2 2171   4.468   4.120   5.659 -0.1464  0.0926  0.3816
    2VAL      C 2172   4.480   3.815   5.661 -0.3256 -0.2260 -0.0336
    2VAL      O 2173   4.561   3.828   5.570 -0.2287 -0.0741  0.0768
    3VAL      N 2174   4.482   3.731   5.765  0.1237  0.0759  0.2031
    3VAL      H 2175   4.403   3.732   5.827  0.3489  0.6286  0.4852
    3VAL     CA 2176   4.591   3.638   5.794  0.3319  0.1424 -0.3530
    3VAL     CB 2177   4.688   3.698   5.897 -0.2635  0.4372  0.0394
    3VAL    CG1 2178   4.770   3.811   5.836  0.1716 -0.0607 -0.3053
    3VAL    CG2 2179   4.621   3.733   6.030 -0.3942  0.1007  0.0627
    3VAL      C 2180   4.551   3.492   5.815  0.2044  0.2495  0.1549
    3VAL      O 2181   4.445   3.458   5.868  0.1175  0.3026  0.0136
    4VAL      N 2182   4.623   3.410   5.740  0.4459  0.4097  0.2115
    4VAL      H 2183   4.711   3.428   5.695 -0.0692 -1.1448 -1.5289
    4VAL     CA 2184   4.606   3.264   5.748 -0.3996  0.4843 -0.1652
    4VAL     CB 2185   4.568   3.200   5.614  0.1468  0.0921 -0.1342
    4VAL    CG1 2186   4.441   3.260   5.555 -0.1374  0.2253  0.6066
    4VAL    CG2 2187   4.681   3.206   5.511  0.1312  0.4922 -0.1287
    4VAL      C 2188   4.729   3.198   5.812 -0.4649  0.4854 -0.0384
    4VAL      O 2189   4.838   3.255   5.813  0.0051 -0.3992 -0.0704
    5THR      N 2190   4.706   3.094   5.892  0.3224  0.5186  0.2313
    5THR      H 2191   4.613   3.065   5.912 -0.8590  1.6719 -2.9881
    5THR     CA 2192   4.815   3.013   5.948  0.2172  0.3659  0.2165
    5THR     CB 2193   4.773   2.919   6.061 -0.1223  0.2828  0.0216
    5THR    OG1 2194   4.666   2.830   6.030  0.5935 -0.4688 -0.3359
    5THR    HG1 2195   4.698   2.736   6.034 -0.3415 -0.7555  2.0063
    5THR    CG2 2196   4.754   3.004   6.187  0.2039 -0.0772  0.3166
    5THR      C 2197   4.909   2.936   5.855 -0.3355 -0.1556  0.0885
    5THR      O 2198   5.030   2.931   5.877 -0.2305 -0.2181 -0.4832
    6ILE      N 2199   4.854   2.866   5.756 -0.4021  0.1082 -0.0625
    6ILE      H 2200   4.754   2.866   5.747 -0.3437  1.2880 -0.8986
    6ILE     CA 2201   4.926   2.795   5.650  0.1515 -0.1682  0.4912
    6ILE     CB 2202   4.830   2.691   5.591 -0.2626  0.4430  0.0773
    6ILE    CG1 2203   4.821   2.572   5.686  0.6628  0.3185  0.0188
    6ILE    CG2 2204   4.871   2.656   5.448  0.1547  0.3928  0.2071
    6ILE     CD 2205   4.946   2.497   5.733  0.3338 -0.2241  0.0468
    6ILE      C 2206   4.969   2.901   5.549 -0.0014  0.1475  0.7568
    6ILE      O 2207   4.886   2.962   5.481  0.2084 -0.2182  0.1651
    7LEU      N 2208   5.099   2.924   5.563  0.1285 -0.1684  0.1111
    7LEU      H 2209   5.142   2.901   5.650  3.7415  1.9880 -0.8798
    7LEU     CA 2210   5.178   3.019   5.482  0.1776 -0.0648  0.2802
    7LEU     CB 2211   5.327   3.021   5.517  0.2598 -0.3485 -0.0520
    7LEU     CG 2212   5.354   3.038   5.666  0.1037 -0.2961 -0.0295
    7LEU    CD1 2213   5.505   3.015   5.677  0.0074 -1.0053 -0.1485
    7LEU    CD2 2214   5.314   3.174   5.723  0.0186 -0.5406  0.4994
    7LEU      C 2215   5.159   2.991   5.333  0.5576  0.3351  0.1545
    7LEU      O 2216   5.103   3.074   5.263  0.6721  0.0187 -0.3191
    8LEU      N 2217   5.186   2.864   5.303 -0.3917  0.1562  0.0445
    8LEU      H 2218   5.222   2.815   5.382  1.0849  1.7463  0.3998
    8LEU     CA 2219   5.184   2.805   5.168 -0.6425 -0.1086  0.1630
    8LEU     CB 2220   5.322   2.819   5.105 -0.6819 -0.2492  0.0465
    8LEU     CG 2221   5.326   2.769   4.960 -0.0944  0.1004 -0.0608
    8LEU    CD1 2222   5.256   2.861   4.859  0.2069  0.0592 -0.3095
    8LEU    CD2 2223   5.470   2.747   4.914 -0.0288 -0.4659  0.4102
    8LEU      C 2224   5.124   2.664   5.162 -0.0482 -0.3220 -1.0158
    8LEU      O 2225   5.017   2.655   5.102 -0.2585  0.4157 -0.7628
    9GLU      N 2226   5.178   2.567   5.235 -1.0492  0.1484  0.3951
    9GLU      H 2227   5.240   2.589   5.311 -1.5185  0.9133  0.5691
    9GLU     CA 2228   5.135   2.427   5.222 -0.3124 -0.0266 -0.2139
    9GLU     CB 2229   5.255   2.338   5.189 -0.1692  0.1332 -0.1262
    9GLU     CG 2230   5.323   2.367   5.055 -0.0851 -0.4341 -0.2061
    9GLU     CD 2231   5.257   2.282   4.946 -0.4993  0.3742 -0.5940
    9GLU    OE1 2232   5.323   2.198   4.880 -0.2471  0.0536  0.0537
    9GLU    OE2 2233   5.152   2.328   4.895 -0.7670 -0.1211 -0.5050
    9GLU      C 2234   5.060   2.377   5.345  0.6019 -0.2165  0.2779
    9GLU      O 2235   5.083   2.422   5.457 -0.3194  0.1242  0.3399
   10GLU      N 2236   4.962   2.291   5.315  0.4924 -0.0916  0.2748
   10GLU      H 2237   4.931   2.285   5.220  1.6958  3.0699 -0.4425
   10GLU     CA 2238   4.890   2.225   5.425  0.2988 -0.2244  0.0686
   10GLU     CB 2239   4.745   2.217   5.379  0.3223  0.2467 -0.0951
   10GLU     CG 2240   4.673   2.352   5.376 -0.0481  0.0668  0.4639
   10GLU     CD 2241   4.525   2.336   5.340  0.1143  0.2384 -0.2998
   10GLU    OE1 2242   4.438   2.315   5.427 -0.1584 -0.5337 -0.7470
   10GLU    OE2 2243   4.504   2.357   5.219  0.2356  0.6032 -0.2579
   10GLU      C 2244   4.943   2.087   5.466  0.1947 -0.3327 -0.1573
   10GLU      O 2245   4.998   2.004   5.393 -0.1744 -0.0068 -0.8208
   11GLU      N 2246   4.942   2.074   5.598 -0.4032  0.3826 -0.0836
   11GLU      H 2247   4.910   2.142   5.664  2.0936  2.0702 -0.4765
   11GLU     CA 2248   4.981   1.950   5.668 -0.3533  0.1208 -0.5720
   11GLU     CB 2249   5.074   1.986   5.784 -0.0871 -0.4028 -0.6229
   11GLU     CG 2250   5.215   2.034   5.751 -0.1139  0.0759 -0.0530
   11GLU     CD 2251   5.295   2.029   5.881 -0.0974  0.2473 -0.0567
   11GLU    OE1 2252   5.286   2.130   5.954  0.6104  0.0044  0.3753
   11GLU    OE2 2253   5.374   1.937   5.910  0.0100  0.0595 -0.9216
   11GLU      C 2254   4.855   1.880   5.718 -0.1279 -0.0174 -0.1961
   11GLU     O1 2255   4.755   1.942   5.761 -0.2762 -0.4708  0.1290
   11GLU     O2 2256   4.873   1.760   5.748  0.0008  0.0980  0.1867
    1ACE     CA 2257   3.915   2.811   3.050 -0.2948  0.4482 -0.0885
    1ACE      C 2258   4.064   2.784   3.025 -0.2515  0.4656  0.1468
    1ACE      O 2259   4.141   2.870   3.067  0.0164  0.1169  0.3713
    2VAL      N 2260   4.103   2.650   2.991 -0.1301  0.4734  0.2557
    2VAL      H 2261   4.040   2.580   2.957  0.7521 -1.4667  2.3615
    2VAL     CA 2262   4.240   2.609   2.960 -0.3657 -0.0500 -0.1066
    2VAL     CB 2263   4.270   2.650   2.816 -0.6756  0.6339  0.0217
    2VAL    CG1 2264   4.407   2.604   2.766 -0.9018 -0.1490  0.1086
    2VAL    CG2 2265   4.170   2.589   2.717 -0.0744 -0.1864 -0.0834
    2VAL      C 2266   4.355   2.655   3.050 -0.1122 -0.1676 -0.3707
    2VAL      O 2267   4.402   2.581   3.136  0.7366  0.4927 -0.2521
    3VAL      N 2268   4.396   2.782   3.044 -0.4493 -0.0567 -0.3179
    3VAL      H 2269   4.367   2.849   2.976  0.4693  2.3317  1.5342
    3VAL     CA 2270   4.494   2.839   3.138 -0.6758  0.4064 -0.3625
    3VAL     CB 2271   4.568   2.964   3.090  0.2463  0.1429  0.3453
    3VAL    CG1 2272   4.650   2.935   2.964  0.6545  0.2291  0.5921
    3VAL    CG2 2273   4.472   3.079   3.058  0.4563  0.0816 -0.5445
    3VAL      C 2274   4.445   2.870   3.279 -0.1076  0.1252 -0.1022
    3VAL      O 2275   4.491   2.798   3.368 -0.2176 -0.2577 -0.3562
    4VAL      N 2276   4.330   2.935   3.293 -0.0165  0.2451  0.0865
    4VAL      H 2277   4.270   2.937   3.213  1.7847  0.4006 -1.3108
    4VAL     CA 2278   4.276   2.976   3.424  0.1821 -0.5396  0.4178
    4VAL     CB 2279   4.245   3.126   3.430  0.3247 -0.4719 -0.4412
    4VAL    CG1 2280   4.364   3.216   3.399 -0.0382  0.4188  0.7102
    4VAL    CG2 2281   4.130   3.154   3.333 -0.3283 -0.0555  0.4416
    4VAL      C 2282   4.163   2.887   3.477 -0.3069 -0.0132  0.2716
    4VAL      O 2283   4.066   2.856   3.409  0.0882  0.1249 -0.3639
    5THR      N 2284   4.144   2.895   3.609  0.0823 -0.6761  0.3704
    5THR      H 2285   4.216   2.932   3.667 -0.7639  1.8915 -0.0881
    5THR     CA 2286   4.031   2.833   3.679 -0.5111  0.0588  0.0700
    5THR     CB 2287   4.086   2.723   3.770 -0.0617  0.3321  0.1309
    5THR    OG1 2288   4.202   2.762   3.844  0.3255 -0.5182 -0.0091
    5THR    HG1 2289   4.235   2.686   3.898 -0.4920 -0.8397  0.0560
    5THR    CG2 2290   4.128   2.601   3.688  0.2645  0.7164 -0.2817
    5THR      C 2291   3.970   2.937   3.774 -0.2982  0.9668 -0.7741
    5THR      O 2292   4.043   3.012   3.839  0.1158 -0.1933  0.1239
    6ILE      N 2293   3.839   2.917   3.785 -0.1328  0.1647 -0.1402
    6ILE      H 2294   3.775   2.864   3.729  0.7938 -0.9063 -0.2091
    6ILE     CA 2295   3.761   3.000   3.878 -0.1217 -0.0583  0.0686
    6ILE     CB 2296   3.680   3.101   3.795  0.0395 -0.1704 -0.2263
    6ILE    CG1 2297   3.643   3.222   3.880  0.3638 -0.6778  0.6541
    6ILE    CG2 2298   3.555   3.038   3.735 -0.0540 -0.1200 -0.0849
    6ILE     CD 2299   3.773   3.295   3.917 -0.0905  0.3802  0.2184
    6ILE      C 2300   3.690   2.917   3.985 -0.4874  0.2254  0.0485
    6ILE      O 2301   3.624   2.819   3.952 -0.3912  0.1349  0.1241
    7LEU      N 2302   3.733   2.926   4.111 -0.1741  0.0438 -0.0434
    7LEU      H 2303   3.814   2.982   4.127 -0.6854  1.0899 -0.9103
    7LEU     CA 2304   3.669   2.879   4.235  0.1473 -0.0729  0.0775
    7LEU     CB 2305   3.523   2.921   4.223  0.1636 -0.0333  0.0156
    7LEU     CG 2306   3.481   3.039   4.312  0.1852 -0.0011 -0.0171
    7LEU    CD1 2307   3.524   3.027   4.458 -0.2297  0.0460  0.1097
    7LEU    CD2 2308   3.545   3.167   4.257  0.0692  0.1351  0.1676
    7LEU      C 2309   3.674   2.728   4.259 -0.3030 -0.1253 -0.1459
    7LEU      O 2310   3.683   2.679   4.372  0.1917  0.4870  0.0852
    8LEU      N 2311   3.650   2.648   4.156 -0.2844  0.5041 -0.6442
    8LEU      H 2312   3.630   2.673   4.061  1.0173  2.1533 -0.5224
    8LEU     CA 2313   3.639   2.501   4.164 -0.1059  0.5261  0.0554
    8LEU     CB 2314   3.500   2.458   4.117  0.1368  0.2620 -0.4290
    8LEU     CG 2315   3.453   2.315   4.140  0.1877  0.3741  0.3807
    8LEU    CD1 2316   3.483   2.271   4.284  0.3843 -0.4214  0.1026
    8LEU    CD2 2317   3.302   2.318   4.120  0.2335 -0.6036 -0.2077
    8LEU      C 2318   3.737   2.425   4.074 -0.2545  0.3276  0.0603
    8LEU      O 2319   3.748   2.449   3.954  0.2688 -0.2640 -0.0130
    9GLU      N 2320   3.794   2.321   4.135 -0.2137  0.1140 -0.3389
    9GLU      H 2321   3.826   2.328   4.229  0.7915 -0.1893 -0.6477
    9GLU     CA 2322   3.849   2.198   4.077  0.3075  0.2059 -0.0471
    9GLU     CB 2323   3.998   2.188   4.110  0.1601 -0.3183  0.4982
    9GLU     CG 2324   4.090   2.297   4.053 -0.1891 -0.1952  0.1621
    9GLU     CD 2325   4.229   2.290   4.117 -0.1996  0.1665  0.2239
    9GLU    OE1 2326   4.273   2.184   4.167  0.1490  0.1616 -0.0898
    9GLU    OE2 2327   4.296   2.395   4.120  0.0774 -0.0069  0.1744
    9GLU      C 2328   3.786   2.070   4.132  0.1587  0.3432  0.1013
    9GLU      O 2329   3.719   2.078   4.236  0.2220 -0.1437  0.1832
   10GLU      N 2330   3.782   1.963   4.053 -0.2030  0.2153  0.2871
   10GLU      H 2331   3.803   1.972   3.956 -0.6419 -0.9384  0.0696
   10GLU     CA 2332   3.734   1.829   4.091 -0.1889  0.1223 -0.0235
   10GLU     CB 2333   3.656   1.747   3.988 -0.3197  0.2974 -0.0643
   10GLU     CG 2334   3.536   1.827   3.938 -0.3228  0.3724  0.0636
   10GLU     CD 2335   3.430   1.748   3.862 -0.0922  0.0539  0.0740
   10GLU    OE1 2336   3.440   1.623   3.862  0.0955  0.0649 -0.3991
   10GLU    OE2 2337   3.345   1.809   3.793 -0.6022 -0.2905  0.3843
   10GLU      C 2338   3.840   1.744   4.162  0.3396  0.4846 -0.3670
   10GLU      O 2339   3.821   1.699   4.275 -0.4331  0.4778 -0.4962
   11GLU      N 2340   3.939   1.696   4.086  0.1200  0.0524 -0.3850
   11GLU      H 2341   3.938   1.730   3.992 -0.3900 -0.4551 -0.5707
   11GLU     CA 2342   4.039   1.595   4.120  0.0121 -0.0438 -0.3530
   11GLU     CB 2343   4.018   1.462   4.048  0.1745 -0.0108 -0.4614
   11GLU     CG 2344   3.904   1.382   4.112  0.3212 -0.0491 -0.2475
   11GLU     CD 2345   3.914   1.233   4.077  0.5031 -0.1360  0.1651
   11GLU    OE1 2346   3.920   1.201   3.956 -0.3687 -0.0490  0.0936
   11GLU    OE2 2347   3.894   1.149   4.167 -0.1607 -0.0396  0.1112
   11GLU      C 2348   4.184   1.644   4.125  0.1790 -0.5348 -0.3142
   11GLU     O1 2349   4.209   1.745   4.055 -0.0624  0.1946  0.6307
   11GLU     O2 2350   4.268   1.588   4.199  0.4295  0.6747  0.3424
    1ACE     CA 2351   2.664   4.365   6.197  0.0946 -0.3520 -0.2437
    1ACE      C 2352   2.555   4.286   6.269  0.0524 -0.4945 -0.4615
    1ACE      O 2353   2.583   4.223   6.372 -0.4335 -0.2965 -0.2065
    2VAL      N 2354   2.428   4.295   6.205 -0.0558 -0.0628 -0.1872
    2VAL      H 2355   2.415   4.378   6.150 -1.3392 -0.6355 -0.7865
    2VAL     CA 2356   2.310   4.216   6.242 -0.1126  0.0708 -0.0811
    2VAL     CB 2357   2.179   4.274   6.188 -0.4185 -0.5023  0.0355
    2VAL    CG1 2358   2.142   4.228   6.047 -0.0969  0.5283 -0.3918
    2VAL    CG2 2359   2.063   4.240   6.282 -0.3745 -0.3292  0.1526
    2VAL      C 2360   2.328   4.065   6.222  0.0816  0.0423  0.2915
    2VAL      O 2361   2.361   4.031   6.109 -0.1410  0.3340  0.1350
    3VAL      N 2362   2.337   3.993   6.333  0.1770 -0.2880  0.0706
    3VAL      H 2363   2.309   4.037   6.418  0.9378  2.2022 -0.8728
    3VAL     CA 2364   2.378   3.852   6.345  0.3690 -0.2329  0.0714
    3VAL     CB 2365   2.262   3.752   6.340  0.0898  0.0771  0.2448
    3VAL    CG1 2366   2.147   3.783   6.435 -0.3419 -0.0591 -0.2262
    3VAL    CG2 2367   2.209   3.713   6.202  0.8751  0.1710 -0.0925
    3VAL      C 2368   2.509   3.802   6.286  0.3694  0.5643 -0.6319
    3VAL      O 2369   2.581   3.730   6.356 -0.5904 -0.0312 -0.2468
    4VAL      N 2370   2.539   3.841   6.163 -0.0096  0.0655 -0.8842
    4VAL      H 2371   2.484   3.914   6.122 -1.7098 -1.5168 -1.5775
    4VAL     CA 2372   2.655   3.793   6.085  0.2523 -0.2508 -0.3040
    4VAL     CB 2373   2.610   3.765   5.942  0.0162 -0.0058 -0.2796
    4VAL    CG1 2374   2.723   3.740   5.842  0.1274  0.1561 -0.1943
    4VAL    CG2 2375   2.526   3.637   5.943 -1.0519  0.6799  0.0362
    4VAL      C 2376   2.757   3.907   6.084  0.0038 -0.0274 -0.3524
    4VAL      O 2377   2.713   4.009   6.031  0.0697  0.1012 -0.1617
    5THR      N 2378   2.885   3.870   6.094  0.0479  0.1184 -0.3645
    5THR      H 2379   2.901   3.772   6.080 -0.4371  0.1356 -1.1652
    5THR     CA 2380   3.000   3.960   6.085  0.0772  0.1277  0.1069
    5THR     CB 2381   3.137   3.893   6.090 -0.0594 -0.1430  0.2330
    5THR    OG1 2382   3.240   3.991   6.108 -0.1663 -0.0516  0.3442
    5THR    HG1 2383   3.331   3.949   6.105  0.6578  1.5308  1.8415
    5THR    CG2 2384   3.169   3.818   5.960  0.2004  0.1623  0.1189
    5THR      C 2385   2.997   4.067   5.975  0.2721  0.1885  0.1596
    5THR      O 2386   2.970   4.037   5.859 -0.4187  0.4054  0.2624
    6ILE      N 2387   3.006   4.193   6.016  0.2634  0.2271  0.0418
    6ILE      H 2388   3.003   4.206   6.115 -0.3597  2.6276 -0.2303
    6ILE     CA 2389   3.034   4.307   5.927  0.0466  0.0850 -0.2078
    6ILE     CB 2390   3.175   4.312   5.866  0.2143 -0.1809  0.1522
    6ILE    CG1 2391   3.226   4.191   5.788  0.3994 -0.0715  0.1048
    6ILE    CG2 2392   3.287   4.327   5.969  0.5134  0.6014 -0.2830
    6ILE     CD 2393   3.176   4.171   5.644  0.4913  0.1112  0.0464
    6ILE      C 2394   2.935   4.351   5.819  0.0647  0.0797 -0.2277
    6ILE      O 2395   2.933   4.469   5.787  0.5520  0.2030  0.1820
    7LEU      N 2396   2.854   4.264   5.759  0.1741 -0.1024 -0.1151
    7LEU      H 2397   2.878   4.170   5.783 -0.2459 -0.0578  0.4995
    7LEU     CA 2398   2.754   4.278   5.652 -0.6674 -0.2303  0.6401
    7LEU     CB 2399   2.694   4.143   5.610 -0.7391 -0.0523  0.1589
    7LEU     CG 2400   2.805   4.059   5.548 -0.1691  0.2249  0.7775
    7LEU    CD1 2401   2.760   3.917   5.509  0.2894  0.3101 -0.1070
    7LEU    CD2 2402   2.853   4.120   5.416  0.0786 -0.9311  0.3123
    7LEU      C 2403   2.638   4.377   5.645 -0.4972 -0.0586  0.2084
    7LEU      O 2404   2.645   4.466   5.560 -0.1981 -0.5984 -0.3368
    8LEU      N 2405   2.526   4.356   5.714 -0.4893  0.0616  0.2590
    8LEU      H 2406   2.531   4.287   5.787 -1.5216  0.4925  0.7571
    8LEU     CA 2407   2.410   4.446   5.710 -0.6233 -0.1098  0.2872
    8LEU     CB 2408   2.288   4.379   5.645 -0.0663 -0.3354 -0.5457
    8LEU     CG 2409   2.286   4.342   5.496 -0.1292 -0.3390 -0.5439
    8LEU    CD1 2410   2.146   4.284   5.471 -0.2284 -0.1671 -0.3946
    8LEU    CD2 2411   2.307   4.465   5.408  0.0683 -0.2042 -0.3115
    8LEU      C 2412   2.376   4.503   5.847 -0.4762  0.3492  0.1317
    8LEU      O 2413   2.410   4.431   5.940 -0.2250  0.3164  0.0131
    9GLU      N 2414   2.305   4.616   5.846 -0.3360  0.4381 -0.5799
    9GLU      H 2415   2.255   4.642   5.764  1.6809 -1.2928 -2.4652
    9GLU     CA 2416   2.280   4.693   5.969  0.3014  0.0080 -0.1736
    9GLU     CB 2417   2.316   4.837   5.934  0.4566 -0.0405 -0.2121
    9GLU     CG 2418   2.353   4.926   6.053 -0.2232  0.0007 -0.0268
    9GLU     CD 2419   2.379   5.074   6.023  0.2763 -0.0723  0.0389
    9GLU    OE1 2420   2.289   5.154   6.055 -0.1383 -0.2162 -0.7515
    9GLU    OE2 2421   2.497   5.109   5.999  0.2465  0.1498  0.2176
    9GLU      C 2422   2.134   4.683   6.016  0.4020 -0.0531  0.1327
    9GLU      O 2423   2.113   4.654   6.133 -0.2136  0.2221  0.0961
   10GLU      N 2424   2.043   4.704   5.921  0.5198 -0.3091 -0.0377
   10GLU      H 2425   2.049   4.717   5.822  0.3304  0.6853  0.0720
   10GLU     CA 2426   1.904   4.727   5.965  0.5467 -0.0951 -0.0653
   10GLU     CB 2427   1.826   4.808   5.862 -0.1437 -0.3560  0.2461
   10GLU     CG 2428   1.892   4.943   5.831 -0.4500 -0.2907 -0.1290
   10GLU     CD 2429   1.805   5.040   5.751  0.3762  0.1652 -0.4835
   10GLU    OE1 2430   1.764   4.999   5.640  0.5093 -0.4786 -0.2998
   10GLU    OE2 2431   1.769   5.145   5.809 -0.2294 -0.4543  0.2801
   10GLU      C 2432   1.822   4.600   5.988 -0.1318  0.2949 -0.3221
   10GLU      O 2433   1.835   4.502   5.914 -0.5251 -0.2107  0.2678
   11GLU      N 2434   1.749   4.597   6.098 -0.1865  0.1081 -0.3632
   11GLU      H 2435   1.715   4.680   6.143 -0.4845 -0.9739  1.5394
   11GLU     CA 2436   1.667   4.488   6.154  0.3667 -0.1456 -0.0402
   11GLU     CB 2437   1.698   4.460   6.301  1.0321  0.9032  0.0289
   11GLU     CG 2438   1.697   4.573   6.405 -0.2930  0.6551  0.2939
   11GLU     CD 2439   1.738   4.503   6.535 -0.2022  0.3335  0.0928
   11GLU    OE1 2440   1.857   4.505   6.573 -0.2485 -0.0408  0.2576
   11GLU    OE2 2441   1.654   4.465   6.619  0.1255 -0.4470  0.0788
   11GLU      C 2442   1.518   4.524   6.145  0.3592 -0.0382  0.4710
   11GLU     O1 2443   1.482   4.641   6.120  0.4936 -0.2195 -0.6003
   11GLU     O2 2444   1.439   4.428   6.156  0.1903  0.0728  0.2224
    1ACE     CA 2445   3.100   2.452   4.387  0.4813  0.3117  0.0827
    1ACE      C 2446   3.112   2.595   4.335 -0.3453  0.3106 -0.1303
    1ACE      O 2447   3.139   2.684   4.416 -0.2315  0.7439 -0.6352
    2VAL      N 2448   3.073   2.633   4.203 -0.1394  0.0255 -0.2722
    2VAL      H 2449   3.053   2.566   4.131  2.3459  0.3867 -1.4264
    2VAL     CA 2450   3.054   2.773   4.165 -0.1141 -0.0158 -0.4390
    2VAL     CB 2451   3.133   2.814   4.040  0.4468  0.1742 -0.0281
    2VAL    CG1 2452   3.162   2.963   4.017  0.7801  0.0348 -0.5389
    2VAL    CG2 2453   3.266   2.739   4.041  0.3278 -0.0535 -0.7952
    2VAL      C 2454   2.905   2.802   4.144 -0.2721 -0.3306  0.2392
    2VAL      O 2455   2.830   2.751   4.061  0.2061 -0.8780  0.1362
    3VAL      N 2456   2.865   2.915   4.201 -0.3211  0.1539 -0.7311
    3VAL      H 2457   2.926   2.975   4.252 -1.3037  0.5355  0.0368
    3VAL     CA 2458   2.726   2.960   4.215 -0.5006 -0.6264  0.1591
    3VAL     CB 2459   2.705   3.040   4.344  0.0191 -0.1336 -0.0531
    3VAL    CG1 2460   2.560   3.085   4.364 -0.0721 -0.4343 -0.0190
    3VAL    CG2 2461   2.750   2.949   4.458  0.4994 -0.1808 -0.2788
    3VAL      C 2462   2.688   3.032   4.085 -0.2917 -0.2361  0.3127
    3VAL      O 2463   2.740   3.141   4.062 -0.6240 -0.2608 -0.5785
    4VAL      N 2464   2.632   2.955   3.993  0.1280 -0.0775 -0.0791
    4VAL      H 2465   2.628   2.857   4.012 -1.5902  0.0102  0.1956
    4VAL     CA 2466   2.570   3.005   3.869 -0.3097 -0.3792  0.0167
    4VAL     CB 2467   2.629   2.953   3.738  0.6718 -0.0321  0.3105
    4VAL    CG1 2468   2.616   2.800   3.734  0.0585  0.0395 -0.5872
    4VAL    CG2 2469   2.570   3.025   3.617  0.3601 -0.1726  0.3757
    4VAL      C 2470   2.417   3.000   3.880 -0.2917 -0.5771  0.1819
    4VAL      O 2471   2.359   2.891   3.885  0.0330 -0.7399  0.4409
    5THR      N 2472   2.357   3.108   3.929  0.1328 -0.1754 -0.1741
    5THR      H 2473   2.407   3.182   3.973 -2.2455  1.9984 -0.8560
    5THR     CA 2474   2.210   3.109   3.934  0.1357  0.1570 -0.1438
    5THR     CB 2475   2.147   3.113   4.074  0.1925  0.1260 -0.1174
    5THR    OG1 2476   2.005   3.121   4.066  0.1475 -0.1794  0.3985
    5THR    HG1 2477   1.968   3.172   4.144 -0.8383 -0.3949  0.0839
    5THR    CG2 2478   2.198   3.226   4.164  0.5438 -0.3550  0.2914
    5THR      C 2479   2.152   3.213   3.838 -0.2993  0.5017  0.4894
    5THR      O 2480   2.161   3.333   3.865  0.2763  0.7060 -0.5796
    6ILE      N 2481   2.104   3.163   3.725  0.2305 -0.2452  0.5879
    6ILE      H 2482   2.110   3.066   3.704 -1.5084 -0.1694 -0.5377
    6ILE     CA 2483   2.055   3.242   3.610  0.0020 -0.3121  0.6388
    6ILE     CB 2484   2.037   3.157   3.484  0.6963  0.3845  0.0656
    6ILE    CG1 2485   2.131   3.037   3.467 -0.3046 -0.2976 -0.7428
    6ILE    CG2 2486   2.032   3.234   3.352 -0.6498 -0.2843 -0.2881
    6ILE     CD 2487   2.276   3.081   3.441 -0.0777 -0.7421 -0.2210
    6ILE      C 2488   1.931   3.329   3.629  0.1183  0.0822 -0.3929
    6ILE      O 2489   1.928   3.442   3.581  0.6104  0.3589  0.2141
    7LEU      N 2490   1.833   3.276   3.702  0.3882  0.5752  0.3431
    7LEU      H 2491   1.835   3.178   3.724 -1.7143  0.2903 -0.4947
    7LEU     CA 2492   1.713   3.357   3.722  0.1133  0.3370 -0.2992
    7LEU     CB 2493   1.583   3.277   3.716  0.0446  0.4311 -0.0910
    7LEU     CG 2494   1.542   3.207   3.586  0.7153 -0.1773  0.0196
    7LEU    CD1 2495   1.392   3.178   3.589  0.6047  0.4309  0.3518
    7LEU    CD2 2496   1.560   3.292   3.460  0.2580 -0.0702  0.0246
    7LEU      C 2497   1.698   3.445   3.846  0.7487 -0.2310  0.1868
    7LEU      O 2498   1.633   3.549   3.839  0.1382 -0.5548  0.8239
    8LEU      N 2499   1.736   3.399   3.965  0.0541  0.0635  0.5327
    8LEU      H 2500   1.773   3.306   3.977  0.0395 -0.1430 -0.8570
    8LEU     CA 2501   1.693   3.468   4.087 -0.2938 -0.0302  0.4649
    8LEU     CB 2502   1.554   3.424   4.133 -0.2489 -0.4217  0.2292
    8LEU     CG 2503   1.505   3.528   4.234  0.0838 -0.0999  0.0630
    8LEU    CD1 2504   1.494   3.665   4.168 -0.1857 -0.1708 -0.0411
    8LEU    CD2 2505   1.366   3.492   4.287 -0.1398  0.3742 -0.2030
    8LEU      C 2506   1.802   3.447   4.193  0.0933  0.5008  0.1793
    8LEU      O 2507   1.852   3.335   4.203  0.0551  0.4901  0.2597
    9GLU      N 2508   1.851   3.562   4.239 -0.0711  0.8039 -0.3966
    9GLU      H 2509   1.867   3.631   4.168 -1.2470 -0.6081 -2.1381
    9GLU     CA 2510   1.945   3.581   4.351 -0.0235  0.4552 -0.3758
    9GLU     CB 2511   2.016   3.716   4.362 -0.0243  0.4337 -0.1079
    9GLU     CG 2512   2.127   3.736   4.259  0.4206 -0.0791  0.2685
    9GLU     CD 2513   2.087   3.739   4.112  0.4864  0.7810  0.2658
    9GLU    OE1 2514   1.980   3.800   4.088  0.0120 -0.0938  0.1337
    9GLU    OE2 2515   2.177   3.709   4.030  0.3191 -0.2018  0.4295
    9GLU      C 2516   1.886   3.545   4.487 -0.4225  0.2392 -0.6036
    9GLU      O 2517   1.943   3.475   4.571 -0.4375  0.6130 -0.2809
   10GLU      N 2518   1.797   3.633   4.533 -0.0158  0.3210  0.0436
   10GLU      H 2519   1.784   3.721   4.485 -0.7219  1.1430  1.6789
   10GLU     CA 2520   1.722   3.619   4.658  0.1641  0.1307  0.1306
   10GLU     CB 2521   1.771   3.717   4.764 -0.5591  0.2007  0.4083
   10GLU     CG 2522   1.738   3.655   4.900  0.2424 -0.4854  0.3013
   10GLU     CD 2523   1.758   3.764   5.005  0.0230  0.1715 -0.3304
   10GLU    OE1 2524   1.666   3.841   5.039  0.1442  0.4262 -0.5755
   10GLU    OE2 2525   1.876   3.796   5.031  0.0051  0.2462 -0.3397
   10GLU      C 2526   1.571   3.606   4.638  0.2377 -0.2910 -0.1653
   10GLU      O 2527   1.526   3.492   4.627 -0.1894 -0.1631  0.2107
   11GLU      N 2528   1.501   3.717   4.614 -0.1415 -0.5978 -0.4936
   11GLU      H 2529   1.549   3.804   4.606 -0.5808 -0.3272 -0.2497
   11GLU     CA 2530   1.355   3.724   4.597 -0.1527  0.0221 -0.1579
   11GLU     CB 2531   1.290   3.679   4.728  0.0996  0.6370  0.1816
   11GLU     CG 2532   1.142   3.656   4.701  0.3057 -0.1911 -0.2838
   11GLU     CD 2533   1.061   3.654   4.832  0.3481  0.1302 -0.2524
   11GLU    OE1 2534   1.072   3.554   4.906 -0.1736  0.0689 -0.2574
   11GLU    OE2 2535   1.018   3.764   4.872  0.1253 -0.1891  0.3859
   11GLU      C 2536   1.306   3.867   4.576 -0.3598  0.1072  0.8598
   11GLU     O1 2537   1.395   3.954   4.585 -0.0001 -0.1909  0.2419
   11GLU     O2 2538   1.199   3.877   4.512  0.0600 -0.8503 -0.0185
    1ACE     CA 2539   5.346   3.183   4.966 -0.1584  0.0215 -0.2008
    1ACE      C 2540   5.407   3.219   4.831  0.2513  0.0945 -0.0007
    1ACE      O 2541   5.525   3.203   4.799  0.2124 -0.2063  0.0017
    2VAL      N 2542   5.312   3.269   4.735  0.2664  0.5352  0.2118
    2VAL      H 2543   5.214   3.275   4.752  0.4880 -0.3414  2.0428
    2VAL     CA 2544   5.356   3.314   4.603 -0.2983  0.4557 -0.0038
    2VAL     CB 2545   5.233   3.299   4.513 -0.1387 -0.5118 -0.0725
    2VAL    CG1 2546   5.174   3.158   4.511 -1.2454 -0.0609  0.2406
    2VAL    CG2 2547   5.121   3.396   4.553 -0.0566 -0.3099 -0.3244
    2VAL      C 2548   5.410   3.457   4.608 -0.1861  0.4213 -0.1974
    2VAL      O 2549   5.378   3.540   4.523  0.5957  0.8771 -0.0611
    3VAL      N 2550   5.493   3.484   4.709  0.0822  0.0368 -0.3153
    3VAL      H 2551   5.540   3.404   4.747  1.2073  1.0194  0.4548
    3VAL     CA 2552   5.564   3.610   4.736  0.4944 -0.1533 -0.4866
    3VAL     CB 2553   5.667   3.591   4.848 -0.2638 -0.1695  0.2233
    3VAL    CG1 2554   5.675   3.723   4.924  0.3023 -0.2644  0.3328
    3VAL    CG2 2555   5.628   3.489   4.955  0.1526  0.0039  0.5448
    3VAL      C 2556   5.642   3.660   4.615  0.4176  0.0960 -0.4339
    3VAL      O 2557   5.740   3.599   4.572  0.3219 -0.2039 -0.2317
    4VAL      N 2558   5.576   3.750   4.543 -0.0526  0.0444 -0.0723
    4VAL      H 2559   5.476   3.754   4.551 -0.0702  0.1452 -0.3404
    4VAL     CA 2560   5.639   3.830   4.437  0.4141 -0.0270  0.1522
    4VAL     CB 2561   5.599   3.802   4.292 -0.2024  0.8240  0.1502
    4VAL    CG1 2562   5.678   3.684   4.234 -0.1785  0.6535  0.5253
    4VAL    CG2 2563   5.450   3.779   4.265 -0.0052 -0.5408  0.1493
    4VAL      C 2564   5.644   3.983   4.438  0.1387 -0.0178  0.0272
    4VAL      O 2565   5.747   4.041   4.405  0.0169  0.1164 -0.1178
    5THR      N 2566   5.534   4.040   4.487 -0.0933 -0.0647 -0.4378
    5THR      H 2567   5.463   3.975   4.512 -0.0162 -0.0925 -0.2924
    5THR     CA 2568   5.499   4.176   4.532  0.3310 -0.2233  0.3830
    5THR     CB 2569   5.348   4.195   4.524  0.2918 -0.6875 -0.0160
    5THR    OG1 2570   5.272   4.109   4.610 -0.3058 -0.1635 -0.0102
    5THR    HG1 2571   5.191   4.151   4.651  1.2816  1.1337  1.9595
    5THR    CG2 2572   5.314   4.176   4.376 -1.0526  0.4765  0.1183
    5THR      C 2573   5.555   4.201   4.672  0.5875 -0.3347  0.3023
    5THR      O 2574   5.512   4.138   4.769 -0.2623 -0.3061 -0.0410
    6ILE      N 2575   5.671   4.266   4.672  0.2469  0.2833 -0.0950
    6ILE      H 2576   5.705   4.286   4.580  0.4725 -0.9256 -0.2855
    6ILE     CA 2577   5.746   4.314   4.789 -0.2375 -0.1913  0.4159
    6ILE     CB 2578   5.859   4.215   4.814 -0.1202 -0.2079 -0.1720
    6ILE    CG1 2579   5.941   4.166   4.694  0.0536  0.0478 -0.1576
    6ILE    CG2 2580   5.805   4.092   4.887 -0.2449  0.4516  0.8594
    6ILE     CD 2581   6.034   4.281   4.656 -0.0315  0.3878  0.6369
    6ILE      C 2582   5.788   4.461   4.786  0.1595 -0.3155 -0.2096
    6ILE      O 2583   5.752   4.540   4.873  0.9741 -0.0657 -0.0914
    7LEU      N 2584   5.818   4.505   4.664 -0.5379 -0.4206 -0.4244
    7LEU      H 2585   5.774   4.473   4.580 -0.8200  0.1947 -0.5210
    7LEU     CA 2586   5.862   4.645   4.645 -0.2292 -0.4012  0.3901
    7LEU     CB 2587   5.978   4.648   4.546 -0.0860 -0.3060  0.5597
    7LEU     CG 2588   6.044   4.786   4.538 -0.3746 -0.1976 -0.0549
    7LEU    CD1 2589   6.092   4.826   4.678 -0.1688 -0.4550 -0.0496
    7LEU    CD2 2590   6.153   4.782   4.430  0.0347  0.1602  0.3396
    7LEU      C 2591   5.743   4.732   4.604  0.2887  0.1819  0.1289
    7LEU      O 2592   5.693   4.725   4.492 -0.4952 -0.0672  0.4888
    8LEU      N 2593   5.685   4.777   4.715  0.2546  0.1470  0.1249
    8LEU      H 2594   5.719   4.746   4.803  1.7387  0.0366 -0.4530
    8LEU     CA 2595   5.563   4.859   4.708  0.2226  0.0564 -0.4304
    8LEU     CB 2596   5.453   4.804   4.799  0.7196 -0.2405 -0.0029
    8LEU     CG 2597   5.404   4.664   4.764 -0.0326 -0.0807  0.3963
    8LEU    CD1 2598   5.315   4.612   4.878 -0.2933 -0.3428  0.0768
    8LEU    CD2 2599   5.317   4.670   4.638  0.8624 -0.0046 -0.2246
    8LEU      C 2600   5.588   5.008   4.729  0.2445 -0.0024 -0.0291
    8LEU      O 2601   5.501   5.083   4.685 -0.1566 -0.1393  0.5227
    9GLU      N 2602   5.690   5.042   4.806  0.4772 -0.3463 -0.1864
    9GLU      H 2603   5.749   4.981   4.860  0.6200 -0.6907 -0.7185
    9GLU     CA 2604   5.733   5.182   4.811 -0.1376 -0.1685  0.1529
    9GLU     CB 2605   5.731   5.226   4.958 -0.0445  0.3428  0.0047
    9GLU     CG 2606   5.782   5.364   4.997 -0.2007  0.4680 -0.2318
    9GLU     CD 2607   5.738   5.490   4.922 -0.2651  0.5260 -0.0980
    9GLU    OE1 2608   5.830   5.533   4.848  0.3351 -0.0370  0.3097
    9GLU    OE2 2609   5.631   5.545   4.955 -0.1178  0.2957  0.7725
    9GLU      C 2610   5.876   5.193   4.759 -0.2617  0.0678 -0.1453
    9GLU      O 2611   5.967   5.117   4.794  0.3046  0.6478 -0.3268
   10GLU      N 2612   5.884   5.287   4.665 -0.5129  0.4650  0.2282
   10GLU      H 2613   5.805   5.337   4.631 -0.0898 -0.0127 -1.5731
   10GLU     CA 2614   6.001   5.304   4.578 -0.1870  0.0059  0.5658
   10GLU     CB 2615   5.959   5.388   4.457  0.2072  0.0816  0.4804
   10GLU     CG 2616   6.055   5.393   4.338 -0.2221  0.6517  0.1542
   10GLU     CD 2617   6.003   5.511   4.256 -0.3535  0.3315 -0.2285
   10GLU    OE1 2618   6.067   5.619   4.252  0.0390  0.1104  0.1213
   10GLU    OE2 2619   5.896   5.498   4.192 -0.2132  0.7550 -0.5569
   10GLU      C 2620   6.134   5.355   4.635  0.0780  0.1003 -0.1227
   10GLU      O 2621   6.242   5.325   4.586  0.0674 -0.0324 -0.0633
   11GLU      N 2622   6.128   5.424   4.749  0.3326 -0.1218  0.0246
   11GLU      H 2623   6.042   5.454   4.790  0.0982 -1.8065  0.8700
   11GLU     CA 2624   6.242   5.478   4.825  0.5606 -0.3187 -0.1753
   11GLU     CB 2625   6.212   5.627   4.836  0.6258 -0.2970 -0.2844
   11GLU     CG 2626   6.310   5.702   4.926 -0.1439  0.0200  0.3010
   11GLU     CD 2627   6.292   5.851   4.897  0.1431 -0.0437 -0.2071
   11GLU    OE1 2628   6.347   5.900   4.795  0.3057  0.0409 -0.0797
   11GLU    OE2 2629   6.217   5.918   4.972 -0.1534 -0.4444 -0.1446
   11GLU      C 2630   6.236   5.417   4.965  0.0764  0.6793  0.2463
   11GLU     O1 2631   6.125   5.425   5.021  0.1724  0.0269  0.5402
   11GLU     O2 2632   6.332   5.361   5.022 -0.0122  0.1115 -0.1484
    1ACE     CA 2633   6.176   3.013   4.180 -0.2564  0.2855  0.4928
    1ACE      C 2634   6.153   2.865   4.213  0.5185  0.1480  0.4504
    1ACE      O 2635   6.211   2.768   4.165 -0.2232 -0.0308 -0.1103
    2VAL      N 2636   6.085   2.858   4.339  0.2129  0.3131  0.2974
    2VAL      H 2637   6.101   2.935   4.401  2.5291 -0.1441  0.3635
    2VAL     CA 2638   6.020   2.735   4.386 -0.2984  0.5778  0.2870
    2VAL     CB 2639   6.055   2.707   4.532 -0.2061 -0.2545  0.1121
    2VAL    CG1 2640   6.202   2.663   4.530 -0.1078  0.0582  0.2618
    2VAL    CG2 2641   6.049   2.823   4.632  0.0270  0.6399 -0.8826
    2VAL      C 2642   5.867   2.731   4.384 -0.2815 -0.0353  0.0463
    2VAL      O 2643   5.813   2.622   4.365 -0.4576  0.0931 -0.1982
    3VAL      N 2644   5.798   2.845   4.383  0.0379  0.1627  0.3080
    3VAL      H 2645   5.846   2.932   4.375  2.0820 -0.9744 -0.6180
    3VAL     CA 2646   5.652   2.857   4.376  0.0349  0.1024  0.2623
    3VAL     CB 2647   5.598   2.881   4.518  0.1514 -0.1011  0.3413
    3VAL    CG1 2648   5.656   2.991   4.607 -0.3604  0.5175 -0.0773
    3VAL    CG2 2649   5.445   2.882   4.526  0.1296  0.2819 -0.0605
    3VAL      C 2650   5.578   2.932   4.266  0.4335  0.3091  0.1326
    3VAL      O 2651   5.464   2.899   4.232  0.1844  0.7035  0.5769
    4VAL      N 2652   5.640   3.043   4.224  0.2700  0.2219 -0.3560
    4VAL      H 2653   5.725   3.075   4.266  0.4242  1.1856 -1.3595
    4VAL     CA 2654   5.592   3.119   4.109  0.5995  0.0311 -0.6207
    4VAL     CB 2655   5.586   3.271   4.130  0.1954 -0.0161 -0.3826
    4VAL    CG1 2656   5.506   3.324   4.011  0.5529 -0.3799 -0.7913
    4VAL    CG2 2657   5.508   3.315   4.254  0.0954 -0.7476 -0.1811
    4VAL      C 2658   5.679   3.082   3.989  0.8009 -0.0963 -0.4344
    4VAL      O 2659   5.799   3.112   3.994  0.7835 -0.1082  0.1688
    5THR      N 2660   5.615   3.053   3.876  0.2261 -0.1351 -0.0992
    5THR      H 2661   5.516   3.064   3.868  0.2810  0.2819 -0.2042
    5THR     CA 2662   5.685   3.018   3.752 -0.1227 -0.5273 -0.1892
    5THR     CB 2663   5.635   2.898   3.672 -0.2345 -0.4753 -0.1976
    5THR    OG1 2664   5.723   2.867   3.563  0.6615 -0.7361  0.5814
    5THR    HG1 2665   5.798   2.810   3.597  0.8140  0.1475  1.7635
    5THR    CG2 2666   5.489   2.915   3.632 -0.3716 -0.3935  0.3249
    5THR      C 2667   5.698   3.134   3.653  0.1723 -0.5402 -0.1665
    5THR      O 2668   5.601   3.189   3.601  0.2153 -0.5027 -0.2070
    6ILE      N 2669   5.817   3.194   3.655 -0.5029  0.8211  0.6657
    6ILE      H 2670   5.890   3.166   3.718 -0.8623 -0.1096  0.6809
    6ILE     CA 2671   5.847   3.315   3.577  0.2458  0.4715  0.3997
    6ILE     CB 2672   5.937   3.411   3.654  0.9375 -0.0705  0.2748
    6ILE    CG1 2673   6.068   3.341   3.692  0.2953 -0.8088  1.1622
    6ILE    CG2 2674   5.854   3.462   3.772  0.0900  0.1723 -0.4199
    6ILE     CD 2675   6.158   3.433   3.775  0.0981  0.0040  0.4806
    6ILE      C 2676   5.888   3.279   3.434  0.1646 -0.1229  0.5233
    6ILE      O 2677   5.965   3.185   3.417  0.4586  0.1328  0.4394
    7LEU      N 2678   5.848   3.365   3.340  0.0198 -0.2627  0.4556
    7LEU      H 2679   5.791   3.444   3.364 -0.6383 -0.5621 -0.0961
    7LEU     CA 2680   5.877   3.358   3.196  0.0979 -0.1712  0.4671
    7LEU     CB 2681   5.825   3.481   3.122  0.0613 -0.6306 -0.2746
    7LEU     CG 2682   5.673   3.495   3.127  0.1471  0.1578  0.3186
    7LEU    CD1 2683   5.623   3.634   3.088 -0.2735 -0.0037  0.2679
    7LEU    CD2 2684   5.618   3.400   3.020  0.4393  0.6462 -0.2673
    7LEU      C 2685   6.028   3.348   3.173  0.0765 -0.4539  0.4418
    7LEU      O 2686   6.077   3.269   3.093  0.2025 -0.2522  0.3172
    8LEU      N 2687   6.105   3.431   3.243  0.0926 -0.4105  0.3734
    8LEU      H 2688   6.066   3.499   3.304  1.1347  2.6103 -2.0640
    8LEU     CA 2689   6.250   3.440   3.218  0.0519  0.2315  0.3502
    8LEU     CB 2690   6.293   3.582   3.254  0.5541  0.1525  0.0748
    8LEU     CG 2691   6.260   3.675   3.136 -0.1750 -0.1790  0.0089
    8LEU    CD1 2692   6.295   3.822   3.164  0.0366 -0.3253  0.5256
    8LEU    CD2 2693   6.344   3.632   3.016 -0.0657 -0.1311  0.0679
    8LEU      C 2694   6.338   3.338   3.291  0.6320  0.1883 -0.3900
    8LEU      O 2695   6.380   3.365   3.404  1.2421  0.1791 -0.6129
    9GLU      N 2696   6.347   3.222   3.228  0.0165 -0.0724 -0.0121
    9GLU      H 2697   6.312   3.207   3.135  0.4476  0.2551 -0.2319
    9GLU     CA 2698   6.425   3.108   3.280  0.1616  0.1190  0.1895
    9GLU     CB 2699   6.341   2.982   3.298 -0.4429  0.5184  0.1652
    9GLU     CG 2700   6.251   2.930   3.186  0.2927 -0.0011 -0.1912
    9GLU     CD 2701   6.173   2.803   3.220  0.1399  0.2177  0.2803
    9GLU    OE1 2702   6.123   2.784   3.333  0.0588  0.2516  0.2495
    9GLU    OE2 2703   6.148   2.727   3.124  0.1345 -0.2591  0.6522
    9GLU      C 2704   6.532   3.056   3.183 -0.3226 -0.0017 -0.2899
    9GLU      O 2705   6.521   3.053   3.061  0.4797 -0.2712 -0.3670
   10GLU      N 2706   6.641   3.013   3.246 -0.7783 -0.0343  0.4865
   10GLU      H 2707   6.641   3.022   3.346 -1.4033 -2.9545  0.8262
   10GLU     CA 2708   6.759   2.956   3.180 -0.6336  0.4147  0.3553
   10GLU     CB 2709   6.883   3.046   3.178 -0.2790 -0.0759 -0.2221
   10GLU     CG 2710   6.983   3.007   3.070  0.3491  0.0650  0.3017
   10GLU     CD 2711   7.088   3.115   3.043  0.3009  0.3397  1.2074
   10GLU    OE1 2712   7.205   3.092   3.082  0.5166 -0.5749  0.0787
   10GLU    OE2 2713   7.046   3.222   2.995  0.1859 -0.0946  0.3241
   10GLU      C 2714   6.783   2.810   3.219  0.8238  0.3000 -0.8668
   10GLU      O 2715   6.703   2.718   3.206  0.7846  0.1834  0.1643
   11GLU      N 2716   6.886   2.798   3.302 -0.1488 -0.3980  0.2596
   11GLU      H 2717   6.928   2.880   3.340  0.1804 -1.0074  1.2766
   11GLU     CA 2718   6.931   2.669   3.359  0.0119 -0.7583 -0.6696
   11GLU     CB 2719   7.078   2.688   3.395 -0.1972 -0.1103 -0.1329
   11GLU     CG 2720   7.172   2.724   3.280  0.0109 -0.0500  0.0562
   11GLU     CD 2721   7.317   2.696   3.321  0.1312 -0.4404 -0.6232
   11GLU    OE1 2722   7.402   2.785   3.304 -0.2771  0.1110  0.1499
   11GLU    OE2 2723   7.340   2.590   3.384  0.2438 -0.2267 -0.2996
   11GLU      C 2724   6.853   2.607   3.475  0.1312  0.4759  0.0852
   11GLU     O1 2725   6.806   2.493   3.460  0.6713  0.2387  0.1545
   11GLU     O2 2726   6.862   2.654   3.591  0.1789 -0.1184  0.3242
    1ACE     CA 2727   6.433   4.107   4.355 -0.1337  0.4761 -0.0771
    1ACE      C 2728   6.300   4.053   4.300  0.1283 -0.6959  0.4080
    1ACE      O 2729   6.206   4.132   4.289  0.7462 -0.0531 -0.4201
    2VAL      N 2730   6.294   3.917   4.257  0.1810 -0.7532  0.5780
    2VAL      H 2731   6.379   3.865   4.259  1.3738  1.1006  0.8434
    2VAL     CA 2732   6.172   3.840   4.228 -0.3659  0.0741  0.6484
    2VAL     CB 2733   6.140   3.846   4.079 -0.1138 -0.0748  0.5899
    2VAL    CG1 2734   6.001   3.783   4.066  0.0797 -0.4706  0.4101
    2VAL    CG2 2735   6.112   3.988   4.031  0.5135 -0.0456  0.3041
    2VAL      C 2736   6.160   3.704   4.298 -0.2445 -0.2334  0.0703
    2VAL      O 2737   6.059   3.660   4.353 -0.4113  0.0923  0.0304
    3VAL      N 2738   6.275   3.638   4.293 -0.1187 -0.0083 -0.0315
    3VAL      H 2739   6.362   3.675   4.260 -1.1874  3.1098  0.2833
    3VAL     CA 2740   6.284   3.518   4.377  0.0042  0.2215  0.2873
    3VAL     CB 2741   6.375   3.411   4.316 -0.2849 -0.0463  0.3238
    3VAL    CG1 2742   6.314   3.344   4.192  0.0809 -0.4387  0.3530
    3VAL    CG2 2743   6.519   3.459   4.304 -0.0846 -0.6180  0.4098
    3VAL      C 2744   6.298   3.526   4.529  0.1324  0.2750  0.2723
    3VAL      O 2745   6.404   3.547   4.589  0.3151 -0.1370  0.1037
    4VAL      N 2746   6.182   3.543   4.592 -0.2214 -0.4888 -0.1646
    4VAL      H 2747   6.101   3.553   4.535  0.8258 -0.2967 -1.6761
    4VAL     CA 2748   6.162   3.555   4.737 -0.0892  0.2275 -0.2026
    4VAL     CB 2749   6.087   3.686   4.762 -0.2200  0.1107  0.0179
    4VAL    CG1 2750   6.076   3.714   4.912  0.3293 -0.1218  0.1038
    4VAL    CG2 2751   6.147   3.802   4.683 -0.2700 -0.1487 -0.4018
    4VAL      C 2752   6.106   3.427   4.800  0.1342 -0.1182 -0.7007
    4VAL      O 2753   5.989   3.393   4.781 -0.1172  0.2838  0.0702
    5THR      N 2754   6.178   3.359   4.888 -0.0323 -0.1958 -0.6237
    5THR      H 2755   6.257   3.399   4.934  0.2724 -1.1986 -0.2338
    5THR     CA 2756   6.125   3.233   4.943 -0.0149 -0.0272 -0.2220
    5THR     CB 2757   6.229   3.122   4.945 -0.1703 -0.1757 -0.3565
    5THR    OG1 2758   6.163   2.995   4.953 -0.4420 -0.0450 -0.5399
    5THR    HG1 2759   6.224   2.921   4.926  1.0063  1.2954 -1.1236
    5THR    CG2 2760   6.330   3.151   5.057 -0.2047  0.0781 -0.3914
    5THR      C 2761   6.047   3.251   5.074 -0.3580  0.4355 -0.4868
    5THR      O 2762   6.077   3.344   5.149 -0.0549 -0.0046 -0.0625
    6ILE      N 2763   5.980   3.139   5.098 -0.7557  0.7376 -0.1647
    6ILE      H 2764   6.001   3.068   5.030 -0.3783 -0.5302  1.2394
    6ILE     CA 2765   5.883   3.112   5.205 -0.2231 -0.2881  0.0752
    6ILE     CB 2766   5.743   3.133   5.147 -0.1766 -0.0211  0.0580
    6ILE    CG1 2767   5.648   3.191   5.252 -0.5422  0.3924 -0.4922
    6ILE    CG2 2768   5.684   3.016   5.068 -0.3824 -0.2094  0.4881
    6ILE     CD 2769   5.697   3.330   5.293  0.1197  0.1617 -0.4876
    6ILE      C 2770   5.893   2.976   5.273  0.2477 -0.2879  0.0080
    6ILE      O 2771   5.874   2.991   5.393  0.2494  0.7709 -0.1217
    7LEU      N 2772   5.924   2.866   5.204  0.4403 -0.2401  0.0181
    7LEU      H 2773   5.961   2.879   5.112  0.6709  1.0279  0.2637
    7LEU     CA 2774   5.906   2.732   5.260 -0.1481 -0.0298  0.3391
    7LEU     CB 2775   5.767   2.680   5.220 -0.1596  0.2033  0.0756
    7LEU     CG 2776   5.706   2.592   5.329 -0.2848  0.2082  0.0087
    7LEU    CD1 2777   5.604   2.670   5.413 -0.0148  0.2865  0.2628
    7LEU    CD2 2778   5.631   2.475   5.264  0.1503 -0.1283  0.1122
    7LEU      C 2779   6.005   2.633   5.199 -0.5298 -0.0269 -0.2988
    7LEU      O 2780   6.007   2.620   5.077  0.1443 -0.5295 -0.2412
    8LEU      N 2781   6.062   2.551   5.287  0.2319 -0.0850 -0.8405
    8LEU      H 2782   6.072   2.570   5.384  1.5848 -1.3450 -0.6853
    8LEU     CA 2783   6.141   2.432   5.249  0.3874 -0.3009  0.1389
    8LEU     CB 2784   6.065   2.317   5.183 -0.4457  0.4907 -0.3024
    8LEU     CG 2785   5.979   2.229   5.273 -0.2592  0.0899 -0.5142
    8LEU    CD1 2786   5.923   2.109   5.196  0.2933 -0.3507 -0.2410
    8LEU    CD2 2787   6.057   2.174   5.393 -0.0260  0.4906 -0.4814
    8LEU      C 2788   6.259   2.468   5.158  0.4855  0.0465  0.3981
    8LEU      O 2789   6.369   2.481   5.210  0.5517 -0.2771  0.3424
    9GLU      N 2790   6.239   2.482   5.027  0.1221  0.8406  0.5306
    9GLU      H 2791   6.151   2.514   4.991 -0.8591  0.4141  2.3940
    9GLU     CA 2792   6.348   2.506   4.932 -0.5216 -0.0676 -0.4549
    9GLU     CB 2793   6.330   2.412   4.812  0.3952 -0.0282 -0.6352
    9GLU     CG 2794   6.380   2.268   4.826 -0.4761 -0.2925 -0.1319
    9GLU     CD 2795   6.532   2.258   4.840 -0.4452 -0.3905 -0.5205
    9GLU    OE1 2796   6.604   2.297   4.745  0.5316 -0.3889  0.2055
    9GLU    OE2 2797   6.582   2.221   4.948  0.1300 -0.0722 -0.6733
    9GLU      C 2798   6.375   2.653   4.902 -0.2095 -0.0327 -0.0145
    9GLU      O 2799   6.298   2.735   4.952 -0.5106 -0.2962 -0.0420
   10GLU      N 2800   6.498   2.682   4.861 -0.2036 -0.2145 -0.1284
   10GLU      H 2801   6.567   2.610   4.855  0.3556  0.2873  0.1254
   10GLU     CA 2802   6.532   2.816   4.810  0.0507 -0.1630  0.1712
   10GLU     CB 2803   6.642   2.896   4.881 -0.0393  0.1048  0.0083
   10GLU     CG 2804   6.615   2.928   5.028 -0.1570  0.0043  0.0092
   10GLU     CD 2805   6.717   3.003   5.113  0.0044  0.3421 -0.4756
   10GLU    OE1 2806   6.706   3.127   5.125  0.5092  0.3427  0.0722
   10GLU    OE2 2807   6.789   2.941   5.195 -0.3831  0.4024 -0.0870
   10GLU      C 2808   6.574   2.835   4.665 -0.4198 -0.6895 -0.0396
   10GLU      O 2809   6.527   2.926   4.597  0.7701 -0.1537 -0.1764
   11GLU      N 2810   6.647   2.736   4.613  0.2855 -0.4062  0.3861
   11GLU      H 2811   6.645   2.641   4.643 -0.3861 -0.4899  0.1122
   11GLU     CA 2812   6.725   2.751   4.489 -0.2188  0.1623  0.1325
   11GLU     CB 2813   6.873   2.775   4.520 -0.0976  0.3659 -0.5844
   11GLU     CG 2814   6.891   2.921   4.561 -0.0112  0.1514  0.1677
   11GLU     CD 2815   7.027   2.939   4.628 -0.1850  0.2442  0.4976
   11GLU    OE1 2816   7.047   2.885   4.739  0.1789 -0.0922  0.2692
   11GLU    OE2 2817   7.120   3.010   4.583 -0.0109 -0.0979  0.3154
   11GLU      C 2818   6.723   2.643   4.381  0.1011 -0.0543  0.3424
   11GLU     O1 2819   6.694   2.679   4.265  0.1869  0.1467  0.3833
   11GLU     O2 2820   6.750   2.525   4.410  0.2955  0.0078  0.4118
    1ACE     CA 2821   6.478   3.055   5.948  0.1727  0.2554  0.1176
    1ACE      C 2822   6.505   3.025   5.801 -0.5574  0.7493 -0.1214
    1ACE      O 2823   6.617   3.017   5.751 -0.3860 -0.0232  0.3794
    2VAL      N 2824   6.386   3.006   5.724 -0.2830  0.0420 -0.3794
    2VAL      H 2825   6.302   2.995   5.777  0.1832 -0.6206  0.2402
    2VAL     CA 2826   6.369   2.981   5.580 -0.2041 -0.4379 -0.3084
    2VAL     CB 2827   6.288   2.854   5.555 -0.1278 -0.4842 -0.3246
    2VAL    CG1 2828   6.297   2.807   5.410 -0.3794 -0.2034 -0.4335
    2VAL    CG2 2829   6.316   2.741   5.654  0.2219 -0.1988 -0.0930
    2VAL      C 2830   6.312   3.106   5.513  0.8079  0.2796  0.1323
    2VAL      O 2831   6.359   3.146   5.406 -0.2638 -0.2226 -0.5430
    3VAL      N 2832   6.229   3.184   5.581  0.4110 -0.0265 -0.0011
    3VAL      H 2833   6.208   3.156   5.675 -2.0806 -1.7612 -0.9690
    3VAL     CA 2834   6.184   3.317   5.536 -0.0906 -0.3140 -0.3690
    3VAL     CB 2835   6.052   3.367   5.593  0.3885  0.2795  0.2276
    3VAL    CG1 2836   6.055   3.375   5.746  0.1747  0.5221  0.2198
    3VAL    CG2 2837   5.990   3.494   5.535 -0.8731 -0.3705  0.1088
    3VAL      C 2838   6.286   3.430   5.549 -0.5563  0.0943 -0.2425
    3VAL      O 2839   6.329   3.464   5.659  0.3066 -0.4627 -0.3938
    4VAL      N 2840   6.303   3.495   5.434  0.7206 -0.2824 -0.2880
    4VAL      H 2841   6.255   3.455   5.356 -0.4886 -2.8777  1.6406
    4VAL     CA 2842   6.389   3.613   5.416  0.3580 -0.0205 -0.3123
    4VAL     CB 2843   6.526   3.574   5.361  0.4094 -0.0554 -0.1590
    4VAL    CG1 2844   6.526   3.477   5.244 -0.7060 -0.0123 -0.1990
    4VAL    CG2 2845   6.615   3.693   5.322  0.4529 -0.1515 -0.3512
    4VAL      C 2846   6.319   3.717   5.328 -0.3947 -0.0670  0.2189
    4VAL      O 2847   6.269   3.681   5.221  0.3672 -0.1559 -0.1129
    5THR      N 2848   6.316   3.844   5.367  0.2981  0.1684 -0.4609
    5THR      H 2849   6.372   3.867   5.446  0.7141 -0.7133 -0.4876
    5THR     CA 2850   6.238   3.949   5.300 -0.4251 -0.1533 -0.1382
    5THR     CB 2851   6.151   4.036   5.390  0.2304  0.2662  0.0978
    5THR    OG1 2852   6.223   4.071   5.509  0.1136 -1.0751  0.5778
    5THR    HG1 2853   6.223   3.992   5.570 -1.1478  1.2772  3.8971
    5THR    CG2 2854   6.020   3.958   5.406  0.4216 -0.0607  0.0843
    5THR      C 2855   6.326   4.041   5.215 -0.2604 -0.1829 -0.0008
    5THR      O 2856   6.352   4.156   5.250 -0.6139  0.0152 -0.3837
    6ILE      N 2857   6.371   3.988   5.102  0.2512  0.2572 -0.0052
    6ILE      H 2858   6.362   3.890   5.088 -2.6139  0.4577 -0.1385
    6ILE     CA 2859   6.447   4.048   4.991 -0.3117 -0.2706 -0.6783
    6ILE     CB 2860   6.499   3.943   4.892  0.2286 -0.5948 -0.0559
    6ILE    CG1 2861   6.606   3.856   4.958  0.6764  0.1542  0.2165
    6ILE    CG2 2862   6.559   4.007   4.767  0.1215 -0.0105  0.1925
    6ILE     CD 2863   6.636   3.724   4.887  0.0970  0.1720 -0.0664
    6ILE      C 2864   6.347   4.145   4.927 -0.2058 -0.2326 -0.7869
    6ILE      O 2865   6.258   4.091   4.861 -0.6341 -0.2103 -0.2337
    7LEU      N 2866   6.383   4.273   4.930 -0.3009 -0.2176 -0.0790
    7LEU      H 2867   6.453   4.307   4.992 -0.3111  0.5000 -0.4515
    7LEU     CA 2868   6.318   4.387   4.865  0.6147  0.1535 -0.3583
    7LEU     CB 2869   6.277   4.499   4.962  0.0523 -0.1971 -0.1832
    7LEU     CG 2870   6.128   4.513   4.992  0.0522  0.4340 -0.4620
    7LEU    CD1 2871   6.078   4.379   5.047  0.4914  0.3118 -0.3492
    7LEU    CD2 2872   6.086   4.617   5.096  0.4910  0.3603 -0.2083
    7LEU      C 2873   6.390   4.445   4.743  0.4486 -0.1820 -0.6169
    7LEU      O 2874   6.331   4.464   4.637 -0.3400  0.3832 -0.0815
    8LEU      N 2875   6.521   4.457   4.764  0.3432 -0.8640  0.4918
    8LEU      H 2876   6.555   4.442   4.857  0.2893  2.1115  1.0818
    8LEU     CA 2877   6.625   4.495   4.667 -0.3200 -0.0294  0.1003
    8LEU     CB 2878   6.688   4.635   4.675 -0.3795  0.0252 -0.3639
    8LEU     CG 2879   6.605   4.757   4.718 -0.0720  0.0183  0.2647
    8LEU    CD1 2880   6.704   4.863   4.767  0.2081  0.0369 -0.3206
    8LEU    CD2 2881   6.523   4.808   4.599 -0.1457 -0.0051  0.3056
    8LEU      C 2882   6.749   4.407   4.683 -0.5421 -0.4801 -0.6296
    8LEU      O 2883   6.799   4.385   4.793 -0.7762 -0.2975 -0.4866
    9GLU      N 2884   6.789   4.357   4.567  0.0307 -0.6074 -0.3781
    9GLU      H 2885   6.725   4.366   4.490  0.9158  2.5220 -0.8806
    9GLU     CA 2886   6.911   4.276   4.551  0.2167 -0.4775  0.3561
    9GLU     CB 2887   6.965   4.293   4.409  0.1893 -0.4376  0.3505
    9GLU     CG 2888   6.948   4.176   4.311 -0.3212 -0.2956  0.2681
    9GLU     CD 2889   7.059   4.071   4.322  0.3427  0.3893  0.1576
    9GLU    OE1 2890   7.056   4.001   4.425  0.0049 -0.0441 -0.1453
    9GLU    OE2 2891   7.133   4.053   4.223  0.0921 -0.3288  0.0973
    9GLU      C 2892   7.036   4.273   4.640  0.1662 -0.1111  0.4401
    9GLU      O 2893   7.077   4.366   4.709 -0.4282  0.3098  0.2390
   10GLU      N 2894   7.085   4.150   4.648 -0.0105 -0.2237 -0.1118
   10GLU      H 2895   7.057   4.067   4.600  1.6214  0.1025 -1.7225
   10GLU     CA 2896   7.213   4.123   4.715  0.1287 -0.0756 -0.3175
   10GLU     CB 2897   7.215   3.970   4.717 -0.5271 -0.0817  0.4535
   10GLU     CG 2898   7.139   3.919   4.840 -0.7440 -0.2974  0.2322
   10GLU     CD 2899   7.235   3.936   4.958  0.1214  0.1600 -0.5262
   10GLU    OE1 2900   7.356   3.911   4.935  0.2195  0.3558 -0.2196
   10GLU    OE2 2901   7.190   3.988   5.062 -0.7466  0.0174 -0.8273
   10GLU      C 2902   7.341   4.179   4.652  0.3752 -0.2989 -0.0208
   10GLU      O 2903   7.443   4.195   4.719  0.6052 -0.0078 -0.4399
   11GLU      N 2904   7.332   4.209   4.523 -0.0074 -0.1584  0.0348
   11GLU      H 2905   7.238   4.214   4.490  0.0076  1.8468  0.1813
   11GLU     CA 2906   7.439   4.265   4.439 -0.2712 -0.1836 -0.3198
   11GLU     CB 2907   7.476   4.403   4.493  0.5122 -0.4103 -0.2642
   11GLU     CG 2908   7.561   4.489   4.400  0.5794 -0.0842  0.0937
   11GLU     CD 2909   7.596   4.632   4.441 -0.3380  0.3088 -0.4403
   11GLU    OE1 2910   7.529   4.693   4.527  0.0795  0.1923 -0.0268
   11GLU    OE2 2911   7.702   4.684   4.398 -0.2126  0.0878 -0.4027
   11GLU      C 2912   7.554   4.167   4.417  0.1710  0.3136 -0.2593
   11GLU     O1 2913   7.571   4.125   4.300  0.5124 -0.3726  0.0275
   11GLU     O2 2914   7.606   4.109   4.515  0.3932  0.1584 -0.4668
    1ACE     CA 2915   6.602   3.970   5.989  0.4950  0.3840  0.1977
    1ACE      C 2916   6.647   4.071   5.883  0.0270  0.1598 -0.2217
    1ACE      O 2917   6.677   4.185   5.918 -0.3524  0.1500  0.1500
    2VAL      N 2918   6.646   4.019   5.750 -0.0159  0.0686 -0.1858
    2VAL      H 2919   6.635   3.925   5.720 -1.4522  0.6113 -1.5166
    2VAL     CA 2920   6.683   4.106   5.637  0.1029  0.1737 -0.0667
    2VAL     CB 2921   6.830   4.086   5.599  0.0916 -0.1575  0.0595
    2VAL    CG1 2922   6.884   3.943   5.609  0.0827 -0.1469  0.2586
    2VAL    CG2 2923   6.871   4.144   5.463  0.5193  0.0390  0.2710
    2VAL      C 2924   6.580   4.095   5.524  0.2269  0.4832 -0.2104
    2VAL      O 2925   6.575   3.998   5.448 -0.4445  0.3696 -0.0307
    3VAL      N 2926   6.488   4.191   5.519  0.1352  0.3893 -0.3579
    3VAL      H 2927   6.421   4.184   5.446  1.6173 -1.4983 -1.6324
    3VAL     CA 2928   6.485   4.315   5.598  0.1854  0.3493 -0.2937
    3VAL     CB 2929   6.472   4.431   5.500 -0.0747  0.5439 -0.0294
    3VAL    CG1 2930   6.559   4.412   5.376  0.0554  0.0013  0.1431
    3VAL    CG2 2931   6.334   4.466   5.444 -0.3029 -0.2904  0.0059
    3VAL      C 2932   6.395   4.330   5.721  0.1822 -0.0914 -0.2389
    3VAL      O 2933   6.432   4.396   5.818 -0.0381 -0.3172 -0.0007
    4VAL      N 2934   6.287   4.253   5.726  0.4273 -0.4165  0.1056
    4VAL      H 2935   6.277   4.174   5.665  1.3100 -2.7912  2.8238
    4VAL     CA 2936   6.184   4.283   5.826  0.5595 -0.0524  0.1329
    4VAL     CB 2937   6.042   4.293   5.771  0.3181  0.4234  0.8229
    4VAL    CG1 2938   5.930   4.328   5.869 -1.1026 -0.7523 -0.3207
    4VAL    CG2 2939   6.033   4.406   5.668  0.3290 -0.1137  0.2213
    4VAL      C 2940   6.187   4.175   5.934  0.0908 -0.2975 -0.0971
    4VAL      O 2941   6.139   4.064   5.911 -0.0196 -0.2311 -0.1892
    5THR      N 2942   6.217   4.210   6.059 -0.3590 -0.2360 -0.0026
    5THR      H 2943   6.235   4.302   6.095  0.8040 -0.5847  0.3589
    5THR     CA 2944   6.220   4.108   6.164 -0.0590  0.3176  0.5366
    5THR     CB 2945   6.345   4.116   6.252 -0.1187  0.4032  0.6138
    5THR    OG1 2946   6.343   4.004   6.341  0.4805  0.2608  0.4544
    5THR    HG1 2947   6.289   4.022   6.424  0.7269 -0.2160  0.7229
    5THR    CG2 2948   6.355   4.242   6.338  0.0782  0.1876  0.9073
    5THR      C 2949   6.091   4.089   6.245 -0.0951  0.0629  0.4205
    5THR      O 2950   6.049   4.180   6.316 -0.5745  0.4880 -0.3930
    6ILE      N 2951   6.009   3.991   6.210  0.0521  0.1252 -0.1117
    6ILE      H 2952   6.030   3.928   6.136  1.3904  1.1706 -0.6406
    6ILE     CA 2953   5.890   3.959   6.291  0.1875  0.7534  0.3382
    6ILE     CB 2954   5.760   3.966   6.210  0.3419  0.1209  0.0318
    6ILE    CG1 2955   5.741   3.866   6.097 -0.0789  0.2693 -0.0291
    6ILE    CG2 2956   5.733   4.111   6.170  0.0482  0.1312  0.2610
    6ILE     CD 2957   5.592   3.835   6.080 -0.0920 -0.3877  1.1697
    6ILE      C 2958   5.894   3.833   6.378 -0.2788  0.3879 -0.1648
    6ILE      O 2959   5.817   3.832   6.473 -0.3839  0.2348 -0.2515
    7LEU      N 2960   5.967   3.728   6.341 -0.7371 -0.0941  0.2889
    7LEU      H 2961   6.020   3.734   6.257 -1.2423 -0.8781 -0.0956
    7LEU     CA 2962   5.966   3.603   6.419  0.2032 -0.3614 -0.1122
    7LEU     CB 2963   5.959   3.478   6.331 -0.1873 -0.5048  0.1193
    7LEU     CG 2964   5.817   3.424   6.312 -0.2741 -0.0679 -0.5034
    7LEU    CD1 2965   5.721   3.525   6.250 -0.2094  0.4367  0.2009
    7LEU    CD2 2966   5.831   3.300   6.225 -0.0001 -0.1044 -0.4090
    7LEU      C 2967   6.086   3.599   6.513  0.2733 -0.1211 -0.1887
    7LEU      O 2968   6.079   3.644   6.627  0.1076  0.0989 -0.2846
    8LEU      N 2969   6.201   3.557   6.460  0.1507 -0.2669 -0.3430
    8LEU      H 2970   6.201   3.506   6.375  3.2675 -0.9389 -0.0575
    8LEU     CA 2971   6.329   3.546   6.532  0.0508 -0.3069 -0.1709
    8LEU     CB 2972   6.434   3.465   6.456 -0.1241 -0.3796 -0.3364
    8LEU     CG 2973   6.402   3.320   6.420 -0.0583 -0.4467 -0.1258
    8LEU    CD1 2974   6.505   3.257   6.325  0.0367 -0.0564 -0.2853
    8LEU    CD2 2975   6.397   3.237   6.548 -0.1083 -0.0728  0.1140
    8LEU      C 2976   6.394   3.680   6.566 -0.3978 -0.1487  0.0841
    8LEU      O 2977   6.380   3.781   6.498 -0.0788  0.0335  0.2856
    9GLU      N 2978   6.445   3.680   6.689 -0.3012 -0.3627  0.0455
    9GLU      H 2979   6.406   3.621   6.759  0.0333  0.9631  1.4173
    9GLU     CA 2980   6.513   3.794   6.752 -0.0941 -0.6380  0.3213
    9GLU     CB 2981   6.499   3.806   6.904  0.3010  0.6904  0.2674
    9GLU     CG 2982   6.355   3.840   6.943  0.1367 -0.3120  0.5501
    9GLU     CD 2983   6.337   3.801   7.090 -0.5506  0.3318  0.6449
    9GLU    OE1 2984   6.395   3.875   7.173  0.2115  0.1224  0.3147
    9GLU    OE2 2985   6.289   3.690   7.119  0.0691 -0.1883 -0.2557
    9GLU      C 2986   6.651   3.827   6.693 -0.3511 -0.2315 -0.0638
    9GLU      O 2987   6.759   3.809   6.749 -0.1502  0.4456 -0.2312
   10GLU      N 2988   6.649   3.884   6.573  0.3489  0.1888  0.1215
   10GLU      H 2989   6.561   3.885   6.526 -0.6188 -1.6749  1.7398
   10GLU     CA 2990   6.760   3.939   6.495  0.0785  0.0728 -0.3486
   10GLU     CB 2991   6.711   3.938   6.350 -0.3143 -0.1156 -0.2158
   10GLU     CG 2992   6.829   3.901   6.259 -0.1654  0.4907 -0.2753
   10GLU     CD 2993   6.936   4.001   6.216  0.1867 -0.0618 -0.6784
   10GLU    OE1 2994   6.927   4.124   6.232 -0.0099 -0.2026  0.3635
   10GLU    OE2 2995   7.044   3.947   6.180  0.3984 -0.0396 -0.0871
   10GLU      C 2996   6.783   4.083   6.541  0.1070 -0.1684  0.3951
   10GLU      O 2997   6.700   4.166   6.578  0.0223  0.1922 -0.5912
   11GLU      N 2998   6.908   4.088   6.587  0.2803 -0.4333 -0.0451
   11GLU      H 2999   6.975   4.014   6.586  1.0346  0.2150  1.1588
   11GLU     CA 3000   6.970   4.218   6.614 -0.1929 -0.2752  0.2982
   11GLU     CB 3001   7.007   4.214   6.762  0.6727  0.0236  0.0973
   11GLU     CG 3002   7.041   4.351   6.822 -0.1528  0.3566 -0.1737
   11GLU     CD 3003   7.059   4.331   6.973 -0.2921 -0.0626 -0.2098
   11GLU    OE1 3004   7.167   4.361   7.027 -0.2272 -0.0591 -0.3409
   11GLU    OE2 3005   6.967   4.273   7.034 -0.1474 -0.1842 -0.1073
   11GLU      C 3006   7.099   4.222   6.531 -0.3372 -0.2537  0.0740
   11GLU     O1 3007   7.120   4.318   6.453 -0.0985 -0.0788  0.3499
   11GLU     O2 3008   7.168   4.119   6.518  0.5558  0.3910 -0.3905
    1ACE     CA 3009   7.322   3.329   6.841 -0.0976 -0.7999  0.6537
    1ACE      C 3010   7.170   3.333   6.850 -0.1471  0.3108 -0.3844
    1ACE      O 3011   7.112   3.333   6.959  0.3827  0.3461 -0.1004
    2VAL      N 3012   7.103   3.320   6.724 -0.3708 -0.3424 -0.2025
    2VAL      H 3013   7.146   3.282   6.642 -0.7473  0.2291 -0.6748
    2VAL     CA 3014   6.957   3.331   6.719 -0.3356  0.0515 -0.3804
    2VAL     CB 3015   6.904   3.365   6.579 -0.2381 -0.2525 -0.4918
    2VAL    CG1 3016   6.755   3.391   6.603 -0.3527 -0.5290 -0.8839
    2VAL    CG2 3017   6.963   3.492   6.519 -0.5837  0.0361 -0.2231
    2VAL      C 3018   6.905   3.190   6.748  0.2005 -0.0810 -0.0617
    2VAL      O 3019   6.945   3.088   6.692 -0.1150 -0.3344  0.1688
    3VAL      N 3020   6.823   3.184   6.852  0.0687  0.0521 -0.1581
    3VAL      H 3021   6.805   3.270   6.900 -1.5671  0.7754 -1.9058
    3VAL     CA 3022   6.766   3.060   6.907  0.1467  0.1406  0.1224
    3VAL     CB 3023   6.770   3.061   7.060  0.4850  0.1026  0.1150
    3VAL    CG1 3024   6.719   2.933   7.127  0.4278  0.1445  0.1520
    3VAL    CG2 3025   6.910   3.104   7.105  0.6779 -0.2295 -0.1664
    3VAL      C 3026   6.624   3.031   6.859  0.3091 -0.6595  0.1133
    3VAL      O 3027   6.528   3.086   6.912  0.6217 -0.0751  0.0765
    4VAL      N 3028   6.604   2.929   6.775 -0.0055 -0.7303  0.2719
    4VAL      H 3029   6.676   2.863   6.758  0.3534  0.1709 -1.9521
    4VAL     CA 3030   6.474   2.879   6.727 -0.0008 -0.2345 -0.2762
    4VAL     CB 3031   6.489   2.790   6.604  0.0582  0.1708 -0.5606
    4VAL    CG1 3032   6.356   2.777   6.529 -0.4745  0.0506  0.4001
    4VAL    CG2 3033   6.599   2.843   6.511  0.2335  0.5071 -0.1630
    4VAL      C 3034   6.408   2.789   6.833 -0.2239 -0.1334 -0.3289
    4VAL      O 3035   6.460   2.688   6.878 -0.3275 -0.0958 -0.1268
    5THR      N 3036   6.306   2.843   6.898 -0.5749 -0.3352 -0.7091
    5THR      H 3037   6.274   2.935   6.876  1.3081  1.2135  2.3043
    5THR     CA 3038   6.238   2.767   7.004  0.2378 -0.2222 -0.0971
    5THR     CB 3039   6.191   2.849   7.124  0.4306 -0.7948  0.3780
    5THR    OG1 3040   6.093   2.947   7.089  0.8215 -0.3574  0.4977
    5THR    HG1 3041   6.066   3.008   7.164  1.2193 -0.7068  0.9290
    5THR    CG2 3042   6.315   2.914   7.185  0.4092 -0.4035  0.0134
    5THR      C 3043   6.120   2.685   6.951 -0.0613  0.0660  0.1268
    5THR      O 3044   6.040   2.723   6.865  0.3014  0.1168 -0.1872
    6ILE      N 3045   6.107   2.569   7.014 -0.4119  0.1184  0.1543
    6ILE      H 3046   6.174   2.532   7.079 -1.9444 -2.9659  0.1432
    6ILE     CA 3047   6.005   2.469   6.979 -0.3373  0.2493 -0.4398
    6ILE     CB 3048   6.076   2.334   6.979  0.0365  0.4397  0.5119
    6ILE    CG1 3049   6.183   2.324   6.871 -0.5576 -0.0549 -0.0359
    6ILE    CG2 3050   5.988   2.208   6.977  0.7100 -0.0264 -0.3535
    6ILE     CD 3051   6.326   2.306   6.923 -0.5108 -0.0247 -0.1522
    6ILE      C 3052   5.891   2.479   7.080 -0.2923 -0.2670 -0.3351
    6ILE      O 3053   5.911   2.497   7.201  0.0322 -0.3659 -0.3729
    7LEU      N 3054   5.770   2.485   7.026 -0.3033  0.0248 -0.2852
    7LEU      H 3055   5.764   2.494   6.927  0.0740 -1.0017 -0.4204
    7LEU     CA 3056   5.641   2.505   7.093  0.0840  0.3616  0.3627
    7LEU     CB 3057   5.532   2.551   6.995 -0.3368 -0.7935  0.2813
    7LEU     CG 3058   5.412   2.616   7.064  0.0668  0.4520 -0.1794
    7LEU    CD1 3059   5.447   2.756   7.117  0.4189  0.4077 -0.2895
    7LEU    CD2 3060   5.289   2.620   6.973  0.0994  0.8250 -0.2113
    7LEU      C 3061   5.592   2.377   7.160  0.1352  0.3600  0.3969
    7LEU      O 3062   5.558   2.369   7.278 -0.5896 -0.4769  0.1466
    8LEU      N 3063   5.588   2.274   7.075  0.5686  0.3004  0.4484
    8LEU      H 3064   5.615   2.276   6.979 -0.0434  0.1719  0.2731
    8LEU     CA 3065   5.536   2.143   7.115  0.4444  0.0406 -0.5566
    8LEU     CB 3066   5.441   2.074   7.016 -0.4669 -0.0288  0.3540
    8LEU     CG 3067   5.308   2.144   6.989 -0.1223  0.3816 -0.3023
    8LEU    CD1 3068   5.249   2.100   6.855  0.3048  0.1268 -0.4090
    8LEU    CD2 3069   5.207   2.123   7.102  0.0177 -0.0326 -0.2513
    8LEU      C 3070   5.647   2.042   7.143  0.2804  0.0063 -0.0326
    8LEU      O 3071   5.696   1.974   7.053  0.4648  0.0482  0.0337
    9GLU      N 3072   5.697   2.034   7.266 -0.1158 -0.3550  0.1062
    9GLU      H 3073   5.673   2.100   7.338 -1.0700  1.3897 -1.7220
    9GLU     CA 3074   5.800   1.936   7.304 -0.0496 -0.3626 -0.0943
    9GLU     CB 3075   5.895   2.008   7.401  0.0839 -0.2921 -0.2764
    9GLU     CG 3076   5.959   2.136   7.348  0.7871 -0.5404 -0.0355
    9GLU     CD 3077   6.043   2.194   7.462  0.4396 -0.0711 -0.0178
    9GLU    OE1 3078   6.154   2.141   7.485  0.7095  0.3834 -0.2650
    9GLU    OE2 3079   5.981   2.277   7.533 -0.3136 -0.5309 -0.1226
    9GLU      C 3080   5.758   1.806   7.371  0.3271 -0.1413  0.5827
    9GLU      O 3081   5.831   1.709   7.354  0.6620  0.2508 -0.2113
   10GLU      N 3082   5.661   1.817   7.463 -0.3007  0.1153 -0.0968
   10GLU      H 3083   5.630   1.908   7.490  1.2729  1.4653 -2.4447
   10GLU     CA 3084   5.603   1.711   7.546  0.1139 -0.3890 -0.4393
   10GLU     CB 3085   5.464   1.683   7.488 -0.1568  0.1582 -0.0544
   10GLU     CG 3086   5.375   1.583   7.562  0.2902 -0.2898 -0.1214
   10GLU     CD 3087   5.264   1.541   7.465 -0.0981 -0.4071  0.3715
   10GLU    OE1 3088   5.288   1.455   7.377  0.5341  0.2968 -0.1554
   10GLU    OE2 3089   5.148   1.576   7.494  0.0542  0.1067  0.3587
   10GLU      C 3090   5.686   1.583   7.560  0.3912 -0.1013  0.6605
   10GLU      O 3091   5.694   1.498   7.471  0.6446  0.4578  0.1466
   11GLU      N 3092   5.773   1.589   7.660  0.7122  0.1067  0.3709
   11GLU      H 3093   5.779   1.666   7.724 -0.9934 -0.6841  1.5598
   11GLU     CA 3094   5.860   1.478   7.699  0.4731 -0.1663  0.1354
   11GLU     CB 3095   6.000   1.528   7.736  0.6001  0.1220 -0.7150
   11GLU     CG 3096   6.103   1.415   7.734  0.5086  0.0267 -0.2893
   11GLU     CD 3097   6.227   1.470   7.804  0.0060  0.4688  0.2670
   11GLU    OE1 3098   6.224   1.466   7.928  0.6367  0.1837  0.2772
   11GLU    OE2 3099   6.338   1.477   7.745 -0.3648  0.3602 -0.4618
   11GLU      C 3100   5.809   1.404   7.823  0.5290 -0.0049  0.2550
   11GLU     O1 3101   5.789   1.471   7.927 -0.3178 -0.1254  0.1748
   11GLU     O2 3102   5.770   1.286   7.814  0.1659  0.1661 -0.4778
    1ACE     CA 3103   3.287   4.533   2.921 -0.0040 -0.5624  0.2183
    1ACE      C 3104   3.165   4.580   3.000  0.1140  0.3339 -0.1256
    1ACE      O 3105   3.153   4.574   3.122  0.2853 -0.2835 -0.1369
    2VAL      N 3106   3.069   4.626   2.904  0.1564  0.1090 -0.2770
    2VAL      H 3107   3.106   4.642   2.813  0.9473 -1.1656 -0.1940
    2VAL     CA 3108   2.932   4.671   2.934  0.1967  0.2597 -0.3181
    2VAL     CB 3109   2.864   4.742   2.817 -0.5304 -0.1590 -0.1528
    2VAL    CG1 3110   2.938   4.874   2.795  0.2076 -0.5318  0.0361
    2VAL    CG2 3111   2.859   4.648   2.695  0.5572 -0.6619  0.1791
    2VAL      C 3112   2.843   4.563   2.996  0.0823  0.2428 -0.5107
    2VAL      O 3113   2.765   4.601   3.083 -0.0326 -0.2302 -0.4049
    3VAL      N 3114   2.873   4.435   2.976 -0.2802  0.1327 -0.3584
    3VAL      H 3115   2.944   4.407   2.910 -1.7325  0.0819 -1.9725
    3VAL     CA 3116   2.808   4.318   3.036 -0.4627  0.5210  0.2023
    3VAL     CB 3117   2.763   4.234   2.917  0.1310  0.2501  0.1657
    3VAL    CG1 3118   2.695   4.109   2.974  0.1135  0.2861  0.2223
    3VAL    CG2 3119   2.655   4.294   2.826 -0.1880  0.0394  0.4039
    3VAL      C 3120   2.897   4.261   3.147  0.2782  0.7058 -0.2921
    3VAL      O 3121   2.865   4.274   3.265 -0.3493  0.1716 -0.4011
    4VAL      N 3122   3.004   4.201   3.095  0.1147 -0.3147  0.5417
    4VAL      H 3123   3.033   4.212   3.000  0.4011 -2.1467  0.3808
    4VAL     CA 3124   3.099   4.128   3.180  0.2065  0.0077  0.7165
    4VAL     CB 3125   3.091   3.980   3.143 -0.4717  0.1627  0.2382
    4VAL    CG1 3126   3.156   3.948   3.008 -0.1190 -0.0931  0.4668
    4VAL    CG2 3127   3.161   3.901   3.253  0.4503  0.6751  0.0248
    4VAL      C 3128   3.239   4.184   3.206  0.5119 -0.4624  0.1084
    4VAL      O 3129   3.338   4.167   3.135  0.5049  0.1941 -0.0722
    5THR      N 3130   3.241   4.265   3.312  0.0966 -0.5002  0.1467
    5THR      H 3131   3.170   4.279   3.380  0.1120 -3.0752  0.8137
    5THR     CA 3132   3.368   4.332   3.342 -0.0133 -0.1383 -0.1875
    5THR     CB 3133   3.351   4.473   3.400  0.4414 -0.1835  0.0607
    5THR    OG1 3134   3.481   4.531   3.411  0.2275  0.3174 -0.0466
    5THR    HG1 3135   3.491   4.620   3.365 -0.9530 -0.5315 -2.0802
    5THR    CG2 3136   3.280   4.485   3.535 -0.0334 -0.0486 -0.1970
    5THR      C 3137   3.457   4.243   3.430 -0.1817 -0.3515 -0.2332
    5THR      O 3138   3.558   4.205   3.372 -0.1928 -0.1282 -0.4022
    6ILE      N 3139   3.402   4.189   3.538  0.4499 -0.0058  0.2636
    6ILE      H 3140   3.303   4.186   3.551 -0.0477  0.8652 -2.6725
    6ILE     CA 3141   3.484   4.115   3.636  0.4444  0.5020  0.6539
    6ILE     CB 3142   3.492   4.188   3.771 -0.1048  0.4068  0.7405
    6ILE    CG1 3143   3.607   4.133   3.855 -0.0746 -0.2442  0.2889
    6ILE    CG2 3144   3.359   4.186   3.847 -0.2704  0.3462  0.4524
    6ILE     CD 3145   3.736   4.198   3.804 -0.5050  0.1672 -0.2857
    6ILE      C 3146   3.446   3.967   3.644 -0.4463  0.6813 -0.0549
    6ILE      O 3147   3.366   3.921   3.725 -0.3246 -0.2701 -0.4645
    7LEU      N 3148   3.522   3.886   3.571  0.1117  0.4578  0.7560
    7LEU      H 3149   3.589   3.925   3.507 -0.0027 -1.4887 -0.6532
    7LEU     CA 3150   3.508   3.740   3.554  0.3222  0.5284 -0.0549
    7LEU     CB 3151   3.473   3.706   3.409 -0.1008 -0.1915  0.2121
    7LEU     CG 3152   3.393   3.578   3.386  0.1013 -0.2051 -0.4372
    7LEU    CD1 3153   3.359   3.586   3.237 -0.0243  0.1584 -0.3911
    7LEU    CD2 3154   3.482   3.458   3.419  0.1854 -0.0178  0.0198
    7LEU      C 3155   3.639   3.686   3.612  0.1007  0.3237  0.2552
    7LEU      O 3156   3.630   3.613   3.710  0.0507  0.1613  0.1298
    8LEU      N 3157   3.755   3.733   3.566  0.2516  0.0103  0.3140
    8LEU      H 3158   3.762   3.815   3.509  0.3788  0.2634  0.6897
    8LEU     CA 3159   3.879   3.687   3.631  0.0400 -0.5248  0.3425
    8LEU     CB 3160   3.966   3.619   3.525 -0.0802  0.1262 -0.1804
    8LEU     CG 3161   3.922   3.504   3.433 -0.3770  0.2920 -0.2477
    8LEU    CD1 3162   3.879   3.388   3.523  0.3616  0.4052  0.2643
    8LEU    CD2 3163   3.833   3.556   3.320 -0.1296  0.0532 -0.5526
    8LEU      C 3164   3.953   3.792   3.713 -0.4248  0.1452 -0.0811
    8LEU      O 3165   3.945   3.912   3.688  0.0883  0.1783 -0.0943
    9GLU      N 3166   3.995   3.748   3.832  0.2268  0.1318 -0.3085
    9GLU      H 3167   4.002   3.651   3.852 -0.1958 -0.0012 -0.7659
    9GLU     CA 3168   4.030   3.844   3.938  0.9089 -0.4191 -0.0317
    9GLU     CB 3169   4.026   3.776   4.075 -0.3730  0.0466  0.1772
    9GLU     CG 3170   4.120   3.656   4.090 -0.6736 -0.2051  0.0586
    9GLU     CD 3171   4.082   3.519   4.034  0.1546 -0.4521  0.0947
    9GLU    OE1 3172   4.121   3.489   3.919 -0.0869 -0.1900 -0.0553
    9GLU    OE2 3173   4.033   3.447   4.124  0.1258 -0.5071  0.0350
    9GLU      C 3174   4.161   3.920   3.917  0.2688  0.5423 -0.5757
    9GLU      O 3175   4.266   3.864   3.888 -0.0198 -0.3339  0.0308
   10GLU      N 3176   4.154   4.045   3.962  0.2224  0.1915  0.3995
   10GLU      H 3177   4.073   4.068   4.016 -0.2537 -3.9249  1.7614
   10GLU     CA 3178   4.245   4.155   3.929 -0.0913  0.3075 -0.0975
   10GLU     CB 3179   4.184   4.249   3.825  0.3870  0.4126 -0.2839
   10GLU     CG 3180   4.265   4.376   3.796  0.4085  0.5001  0.1491
   10GLU     CD 3181   4.200   4.461   3.686 -0.1598 -0.2089 -0.0732
   10GLU    OE1 3182   4.270   4.533   3.612 -0.3485 -0.5037 -0.5477
   10GLU    OE2 3183   4.076   4.476   3.687 -0.0957  0.2975  0.2794
   10GLU      C 3184   4.322   4.204   4.052  0.1219 -0.6237  0.1480
   10GLU      O 3185   4.437   4.162   4.065  0.3382 -0.0677  0.0625
   11GLU      N 3186   4.253   4.284   4.133  0.6871  0.1424 -0.1132
   11GLU      H 3187   4.155   4.271   4.148  0.3314  2.2614 -0.2484
   11GLU     CA 3188   4.322   4.359   4.238  0.1778 -0.0727  0.3801
   11GLU     CB 3189   4.332   4.508   4.204  0.4228 -0.2439 -0.3039
   11GLU     CG 3190   4.424   4.544   4.087  0.1177  0.4733 -0.3244
   11GLU     CD 3191   4.434   4.697   4.077 -0.0145  0.4967 -0.1180
   11GLU    OE1 3192   4.330   4.763   4.053 -0.4093 -0.1317 -0.1735
   11GLU    OE2 3193   4.548   4.740   4.102 -0.0612  0.2339  0.5731
   11GLU      C 3194   4.247   4.359   4.372  0.1936  0.1101  0.3892
   11GLU     O1 3195   4.312   4.320   4.471  0.4632 -0.1054  0.1337
   11GLU     O2 3196   4.132   4.407   4.384  0.0534 -0.1015 -0.0480
    1ACE     CA 3197   4.947   2.179   6.078 -0.2309 -0.7167  0.1062
    1ACE      C 3198   5.004   2.095   6.193  0.1105 -0.0472  0.4279
    1ACE      O 3199   4.966   2.105   6.309 -0.0929  0.2050  0.3399
    2VAL      N 3200   5.126   2.027   6.161  0.1204  0.1152  0.1192
    2VAL      H 3201   5.174   2.044   6.074  0.8869  2.3345  0.8934
    2VAL     CA 3202   5.191   1.941   6.261  0.0571 -0.2751 -0.1730
    2VAL     CB 3203   5.162   1.793   6.235  0.0392 -0.2597 -0.2413
    2VAL    CG1 3204   5.047   1.750   6.326  0.2996 -0.1549  0.1435
    2VAL    CG2 3205   5.133   1.748   6.092 -0.0015 -0.6383 -0.1158
    2VAL      C 3206   5.339   1.961   6.294  0.0825 -1.0723  0.1961
    2VAL      O 3207   5.370   1.976   6.412 -0.2358  0.3753  0.1118
    3VAL      N 3208   5.424   1.945   6.193  0.2841 -0.3529  0.2475
    3VAL      H 3209   5.391   1.928   6.100 -0.8616  0.6856  0.4276
    3VAL     CA 3210   5.569   1.950   6.212  0.2235 -0.1120  0.6784
    3VAL     CB 3211   5.625   1.812   6.174  0.4099  0.0873  0.2143
    3VAL    CG1 3212   5.659   1.793   6.026 -0.6647 -0.4807  0.0344
    3VAL    CG2 3213   5.751   1.783   6.256  0.1149 -1.0532  0.2832
    3VAL      C 3214   5.634   2.066   6.136 -0.2058 -0.2991  0.0135
    3VAL      O 3215   5.704   2.147   6.196 -0.2119  0.2164 -0.6666
    4VAL      N 3216   5.585   2.104   6.019  0.3531  0.0435 -0.1126
    4VAL      H 3217   5.516   2.053   5.967 -0.3659  2.3151 -1.5724
    4VAL     CA 3218   5.638   2.204   5.925 -0.2733  0.3855 -0.1112
    4VAL     CB 3219   5.604   2.179   5.778 -0.8630  0.1150  0.0714
    4VAL    CG1 3220   5.674   2.267   5.675  0.0185 -0.4311  0.1957
    4VAL    CG2 3221   5.643   2.037   5.740 -0.1833  0.4206 -0.3767
    4VAL      C 3222   5.587   2.343   5.964 -0.6044  0.1148  0.4312
    4VAL      O 3223   5.670   2.419   6.015 -0.1087 -0.3396  0.3170
    5THR      N 3224   5.455   2.352   5.975 -0.6624 -0.4029  0.1840
    5THR      H 3225   5.396   2.282   5.934  0.5921 -1.7700  0.6131
    5THR     CA 3226   5.384   2.479   5.999  0.5656  0.2893  0.2303
    5THR     CB 3227   5.312   2.533   5.876  0.2974 -0.2643  0.1392
    5THR    OG1 3228   5.407   2.552   5.771  0.1792 -0.3689  0.0139
    5THR    HG1 3229   5.499   2.554   5.808  0.3601  0.5219 -0.4575
    5THR    CG2 3230   5.248   2.668   5.911 -0.0108 -0.3642 -0.0393
    5THR      C 3231   5.300   2.472   6.127  0.1503 -0.0646 -0.0620
    5THR      O 3232   5.183   2.433   6.130  0.0045  0.3700  0.0701
    6ILE      N 3233   5.373   2.484   6.237  0.0535 -0.7706  0.0839
    6ILE      H 3234   5.472   2.476   6.225 -0.0292 -0.5685 -0.8011
    6ILE     CA 3235   5.318   2.473   6.373 -0.3175 -0.4123 -0.0345
    6ILE     CB 3236   5.347   2.332   6.425 -0.4476 -0.7608 -0.8785
    6ILE    CG1 3237   5.274   2.314   6.559  0.1284  0.1542 -0.4306
    6ILE    CG2 3238   5.497   2.306   6.420 -0.2561  0.2399 -0.6834
    6ILE     CD 3239   5.127   2.286   6.530  0.2197 -0.1531 -0.5979
    6ILE      C 3240   5.355   2.588   6.467  0.0484 -0.2502 -0.3746
    6ILE      O 3241   5.457   2.586   6.534 -0.2994  0.3484  0.1786
    7LEU      N 3242   5.283   2.700   6.461  0.3202 -0.0663 -0.1799
    7LEU      H 3243   5.224   2.723   6.383  1.8347  1.8511 -0.8565
    7LEU     CA 3244   5.292   2.806   6.563  0.0518  0.1211 -0.3502
    7LEU     CB 3245   5.312   2.942   6.495 -0.3065  0.1629 -0.3747
    7LEU     CG 3246   5.441   2.963   6.416 -0.0659  0.5341  0.1189
    7LEU    CD1 3247   5.457   3.102   6.352  0.8579  0.2503 -0.2779
    7LEU    CD2 3248   5.553   2.938   6.517  0.1719  0.1814 -0.2312
    7LEU      C 3249   5.167   2.816   6.651  0.2584  0.3285 -0.0818
    7LEU      O 3250   5.187   2.812   6.772 -0.0595 -0.4653 -0.0549
    8LEU      N 3251   5.054   2.855   6.593 -0.2112 -0.5681  0.2256
    8LEU      H 3252   5.049   2.833   6.496  0.0127  2.1307 -0.4652
    8LEU     CA 3253   4.927   2.864   6.667 -0.4891  0.0938 -0.3234
    8LEU     CB 3254   4.818   2.938   6.589 -0.2968  0.1424 -0.5489
    8LEU     CG 3255   4.872   3.081   6.584 -0.2372  0.1368 -0.1373
    8LEU    CD1 3256   4.804   3.164   6.475 -0.0187  0.1203 -0.2881
    8LEU    CD2 3257   4.841   3.152   6.716 -0.0549  0.7310 -0.4090
    8LEU      C 3258   4.869   2.731   6.714 -0.4753  0.2776  0.2288
    8LEU      O 3259   4.809   2.658   6.634 -0.3771  0.1765  0.2464
    9GLU      N 3260   4.882   2.709   6.845 -0.1861 -0.1656  0.1305
    9GLU      H 3261   4.921   2.779   6.904 -0.9758 -1.5051  2.3519
    9GLU     CA 3262   4.856   2.583   6.916  0.1351 -0.1446  0.2852
    9GLU     CB 3263   4.951   2.477   6.859  0.6198  0.0596  0.7081
    9GLU     CG 3264   4.930   2.327   6.880 -0.5090  0.1608  0.3665
    9GLU     CD 3265   4.814   2.269   6.799  0.0255 -0.5134  0.0792
    9GLU    OE1 3266   4.706   2.263   6.860 -0.1050 -0.3539 -0.1348
    9GLU    OE2 3267   4.831   2.248   6.677  0.3918 -0.0166  0.0402
    9GLU      C 3268   4.868   2.596   7.068  0.4409  0.6131  0.2043
    9GLU      O 3269   4.976   2.620   7.120  0.2863  0.0557  0.8107
   10GLU      N 3270   4.751   2.619   7.127 -0.0294 -0.3640 -0.3077
   10GLU      H 3271   4.670   2.625   7.068 -1.9379  2.7652  2.2930
   10GLU     CA 3272   4.736   2.650   7.270  0.2195  0.3563 -0.4285
   10GLU     CB 3273   4.702   2.798   7.286 -0.0618  0.1882  0.6341
   10GLU     CG 3274   4.714   2.865   7.423  0.1657  0.1939  0.6119
   10GLU     CD 3275   4.850   2.935   7.428  0.1091  0.2961  0.7310
   10GLU    OE1 3276   4.944   2.865   7.470  0.3454  0.0755 -0.1461
   10GLU    OE2 3277   4.861   3.052   7.387 -0.9188  0.2304  0.2168
   10GLU      C 3278   4.627   2.556   7.323  0.1141  0.4165 -0.5372
   10GLU      O 3279   4.657   2.469   7.405 -0.1956  0.4538 -0.3847
   11GLU      N 3280   4.502   2.567   7.280  0.2123  0.4197 -0.8271
   11GLU      H 3281   4.477   2.645   7.224 -0.8448  0.5041 -0.2710
   11GLU     CA 3282   4.386   2.478   7.299  0.3526  0.3294 -0.3853
   11GLU     CB 3283   4.273   2.546   7.377  0.1607 -0.4156 -0.0029
   11GLU     CG 3284   4.313   2.556   7.524  0.4895 -0.1061 -0.1131
   11GLU     CD 3285   4.204   2.605   7.619  0.0619  0.1322 -0.7253
   11GLU    OE1 3286   4.088   2.558   7.611  0.1210 -0.1286 -0.0903
   11GLU    OE2 3287   4.231   2.681   7.714 -0.2224 -0.7815  0.0990
   11GLU      C 3288   4.333   2.430   7.164 -0.0687 -0.0623 -0.0845
   11GLU     O1 3289   4.297   2.518   7.083  0.6645  0.4092  0.0896
   11GLU     O2 3290   4.326   2.307   7.144 -0.3200 -0.1171  0.3185
    1ACE     CA 3291   4.982   4.474   6.330 -0.1082 -0.3909 -0.4778
    1ACE      C 3292   4.884   4.502   6.216 -0.3000 -0.5666 -0.3556
    1ACE      O 3293   4.862   4.617   6.178 -0.0684 -0.3946  0.0269
    2VAL      N 3294   4.876   4.384   6.135  0.1237 -0.7163 -0.1834
    2VAL      H 3295   4.927   4.298   6.143  3.3831  1.0390 -0.5667
    2VAL     CA 3296   4.788   4.378   6.017 -0.0637 -0.1637 -0.0747
    2VAL     CB 3297   4.834   4.279   5.909 -0.0310 -0.0072 -0.2043
    2VAL    CG1 3298   4.965   4.325   5.846 -0.2318 -0.4533 -0.9603
    2VAL    CG2 3299   4.844   4.136   5.962 -0.0821 -0.3436 -1.0931
    2VAL      C 3300   4.637   4.363   6.038 -0.1284  0.8768  0.2281
    2VAL      O 3301   4.559   4.415   5.959 -0.1940  0.4352  0.0045
    3VAL      N 3302   4.611   4.303   6.154  0.0542  0.3669  0.0052
    3VAL      H 3303   4.683   4.271   6.215  0.4412  2.1681  0.5389
    3VAL     CA 3304   4.467   4.286   6.182  0.0580 -0.1958 -0.2907
    3VAL     CB 3305   4.447   4.179   6.289  0.3189 -0.1211 -0.1649
    3VAL    CG1 3306   4.300   4.137   6.289  0.2870 -0.0267  0.4911
    3VAL    CG2 3307   4.526   4.049   6.273  0.5780  0.0192 -0.0237
    3VAL      C 3308   4.410   4.421   6.227 -0.6267 -0.6744  0.2878
    3VAL      O 3309   4.418   4.456   6.345 -0.5038 -0.6189  0.2631
    4VAL      N 3310   4.333   4.479   6.135  0.3595  0.5213  0.1938
    4VAL      H 3311   4.298   4.425   6.058  0.1458 -0.1160  0.7261
    4VAL     CA 3312   4.278   4.614   6.153  0.1653  0.4104  0.4332
    4VAL     CB 3313   4.341   4.726   6.071 -0.4824  0.0547 -0.5776
    4VAL    CG1 3314   4.302   4.860   6.134  0.3570  0.0476 -0.0117
    4VAL    CG2 3315   4.492   4.707   6.052 -0.3365  0.3494  0.2355
    4VAL      C 3316   4.125   4.618   6.148  0.1527 -0.0974  0.3352
    4VAL      O 3317   4.065   4.635   6.042  0.1613 -0.4786  0.2661
    5THR      N 3318   4.063   4.610   6.266 -0.2362  0.2146  0.1569
    5THR      H 3319   4.119   4.608   6.349  0.2457  0.4395 -0.1561
    5THR     CA 3320   3.918   4.608   6.287 -0.2216 -0.2618  0.2321
    5THR     CB 3321   3.861   4.468   6.307 -0.4065 -0.2722 -0.3474
    5THR    OG1 3322   3.924   4.405   6.419 -0.0778  0.5594 -0.0569
    5THR    HG1 3323   4.022   4.426   6.416 -0.1774  1.0007 -0.3524
    5THR    CG2 3324   3.878   4.369   6.192 -0.0863  0.0865 -0.6077
    5THR      C 3325   3.872   4.687   6.410 -0.2434  0.0312  0.0369
    5THR      O 3326   3.928   4.687   6.519 -0.3385  0.5556  0.0905
    6ILE      N 3327   3.763   4.756   6.376 -0.2389 -0.1623 -0.3734
    6ILE      H 3328   3.753   4.773   6.278  1.6682  2.0217 -0.2605
    6ILE     CA 3329   3.685   4.847   6.460  0.4151  0.0103  0.0542
    6ILE     CB 3330   3.559   4.902   6.391  0.3185 -0.0814  0.1585
    6ILE    CG1 3331   3.597   4.946   6.250 -0.4169 -0.6777 -0.2323
    6ILE    CG2 3332   3.493   5.022   6.459 -0.4420 -0.3690 -0.0576
    6ILE     CD 3333   3.484   4.958   6.148 -0.5853  0.1088  0.0387
    6ILE      C 3334   3.634   4.762   6.576 -0.0093  0.2901  0.0749
    6ILE      O 3335   3.684   4.784   6.686 -0.0138 -0.5792  0.2591
    7LEU      N 3336   3.576   4.647   6.544 -0.4190  0.5948 -0.2931
    7LEU      H 3337   3.551   4.617   6.452  1.7880 -0.5482 -0.5805
    7LEU     CA 3338   3.534   4.556   6.653 -0.1810 -0.0744 -0.7544
    7LEU     CB 3339   3.398   4.499   6.613 -0.1572 -0.4716 -0.2684
    7LEU     CG 3340   3.289   4.471   6.717  0.0966  0.1660  0.1780
    7LEU    CD1 3341   3.322   4.353   6.809 -0.2914  0.0989  0.2327
    7LEU    CD2 3342   3.256   4.597   6.797 -0.0862  0.0435  0.2955
    7LEU      C 3343   3.624   4.433   6.656  0.3295  0.2981 -0.5958
    7LEU      O 3344   3.598   4.326   6.602  0.1912 -0.0576  0.1593
    8LEU      N 3345   3.723   4.442   6.744 -0.3684 -0.5831  0.3036
    8LEU      H 3346   3.733   4.531   6.789 -1.5073 -1.2258  1.9281
    8LEU     CA 3347   3.822   4.337   6.774 -0.0922 -0.6343 -0.7506
    8LEU     CB 3348   3.947   4.412   6.822 -0.2953 -0.5571 -0.3426
    8LEU     CG 3349   4.068   4.323   6.848  0.2557  0.1183 -0.5793
    8LEU    CD1 3350   4.123   4.239   6.733  0.5971 -0.3817 -0.0548
    8LEU    CD2 3351   4.178   4.407   6.914  0.0335  0.2550 -0.3827
    8LEU      C 3352   3.784   4.230   6.877  0.1822  0.2869  0.3319
    8LEU      O 3353   3.813   4.112   6.862  0.0867  0.3111 -0.0608
    9GLU      N 3354   3.723   4.271   6.988 -0.5187 -0.5003  0.2435
    9GLU      H 3355   3.668   4.355   6.989  0.8505  0.4313  1.8075
    9GLU     CA 3356   3.691   4.194   7.109 -0.2095 -0.0782  0.5969
    9GLU     CB 3357   3.665   4.289   7.225  0.2077  0.1308  0.5230
    9GLU     CG 3358   3.547   4.386   7.214  0.1608  0.0334  0.1657
    9GLU     CD 3359   3.568   4.499   7.113  0.2149 -0.2226 -0.1106
    9GLU    OE1 3360   3.676   4.561   7.131  0.2629 -0.3146 -0.0806
    9GLU    OE2 3361   3.476   4.522   7.032 -0.2626  0.0299  0.4959
    9GLU      C 3362   3.583   4.088   7.088  0.2983 -0.5084  0.1085
    9GLU      O 3363   3.494   4.103   7.004  0.4928 -0.2466 -0.0532
   10GLU      N 3364   3.577   4.002   7.189 -0.1494  0.2213  0.7208
   10GLU      H 3365   3.627   4.023   7.273 -2.0178 -1.0181  2.2143
   10GLU     CA 3366   3.510   3.872   7.169 -0.0195  0.2346  0.1686
   10GLU     CB 3367   3.596   3.770   7.243 -0.5150 -0.1761  0.1824
   10GLU     CG 3368   3.565   3.629   7.191 -0.6992  0.0315 -0.2800
   10GLU     CD 3369   3.643   3.583   7.068 -0.0412 -0.2367  0.2304
   10GLU    OE1 3370   3.751   3.523   7.090 -0.0815 -0.2942  0.2736
   10GLU    OE2 3371   3.612   3.629   6.956  0.4205  0.4795  0.3942
   10GLU      C 3372   3.362   3.868   7.206 -0.1047  1.0400 -0.0675
   10GLU      O 3373   3.275   3.816   7.137  0.2745  0.2116  0.0744
   11GLU      N 3374   3.335   3.897   7.333 -0.4231  0.1967  0.0610
   11GLU      H 3375   3.413   3.908   7.395  0.3633  1.1794 -1.0742
   11GLU     CA 3376   3.201   3.925   7.388 -0.5464 -0.2436 -0.0150
   11GLU     CB 3377   3.182   3.827   7.504  0.0751  0.0045  0.2973
   11GLU     CG 3378   3.162   3.686   7.450  0.1905  0.0685  0.0847
   11GLU     CD 3379   3.145   3.608   7.581 -0.1008 -0.3959 -0.2266
   11GLU    OE1 3380   3.242   3.553   7.637  0.3297 -0.2215 -0.7890
   11GLU    OE2 3381   3.030   3.597   7.629  0.1820 -0.0787  0.5396
   11GLU      C 3382   3.180   4.071   7.426  0.2702 -0.0488 -0.3013
   11GLU     O1 3383   3.065   4.104   7.461  0.3198 -0.2634  0.0706
   11GLU     O2 3384   3.282   4.144   7.433 -0.1400  0.4995  0.0373
   12SOL     OW 3385   7.035   7.969   1.401  0.2848 -0.1813 -0.1684
   12SOL    HW1 3386   6.976   7.956   1.321  0.1988  0.1207 -0.1533
   12SOL    HW2 3387   7.029   7.889   1.460 -0.1978 -0.1027 -0.1100
   13SOL     OW 3388   7.838   0.552   0.087 -0.0865 -0.1787  0.2651
   13SOL    HW1 3389   7.826   0.593  -0.003  1.0296  0.2516  0.2741
   13SOL    HW2 3390   7.853   0.454   0.077  1.1724  0.0377 -0.1272
   14SOL     OW 3391   6.405   7.399   5.190  0.0187 -0.0490  0.0257
   14SOL    HW1 3392   6.341   7.447   5.249  0.1890  1.6552 -1.0878
   14SOL    HW2 3393   6.381   7.302   5.185 -1.2783  0.1958  1.1561
   15SOL     OW 3394   7.973   0.605   1.079 -0.5161 -0.4264  0.1597
   15SOL    HW1 3395   7.907   0.532   1.094  1.1555 -1.8748  0.8200
   15SOL    HW2 3396   7.960   0.677   1.147 -3.2738  0.8091 -1.5206
   16SOL     OW 3397   3.704   7.622   7.750 -0.6315  0.5746 -0.0895
   16SOL    HW1 3398   3.648   7.668   7.819 -1.2297  1.6131 -1.2472
   16SOL    HW2 3399   3.787   7.587   7.794 -1.4718  0.2900  1.3596
   17SOL     OW 3400   1.210   7.631   7.369 -0.7150 -0.2694 -0.4331
   17SOL    HW1 3401   1.197   7.571   7.449 -1.5788 -0.1140 -0.4433
   17SOL    HW2 3402   1.200   7.577   7.286 -0.2712 -0.3425 -0.4401
   18SOL     OW 3403   0.288   0.006   1.805  0.1746  0.1315 -0.2056
   18SOL    HW1 3404   0.218  -0.003   1.733  0.1433  0.2373 -0.1879
   18SOL    HW2 3405   0.311   0.102   1.817  0.0681  0.1285  0.0341
   19SOL     OW 3406   1.806   3.196   7.841  0.4684  0.1555  0.8393
   19SOL    HW1 3407   1.820   3.139   7.922  0.8889 -1.0056 -0.0203
   19SOL    HW2 3408   1.862   3.279   7.848  0.9067 -0.1855  1.4950
   20SOL     OW 3409   7.752   0.234   1.443  0.1506  0.2217  0.6181
   20SOL    HW1 3410   7.665   0.277   1.464  0.1588  0.3353  0.4285
   20SOL    HW2 3411   7.741   0.174   1.363 -0.0461 -0.7379  1.3430
   21SOL     OW 3412   2.034   7.255   3.929  0.3035  0.2429 -0.3145
   21SOL    HW1 3413   2.079   7.226   4.013 -1.4496 -1.3459  0.1432
   21SOL    HW2 3414   1.953   7.309   3.951 -0.3737 -0.4882 -0.9505
   22SOL     OW 3415   3.607   7.958   0.107  0.6707  1.1237 -0.3059
   22SOL    HW1 3416   3.524   8.010   0.084 -0.3520 -0.3201 -0.0309
   22SOL    HW2 3417   3.687   8.003   0.067 -0.2414  2.5252 -0.6253
   23SOL     OW 3418   1.152   7.575   4.210  0.4095 -0.3591  0.5126
   23SOL    HW1 3419   1.171   7.625   4.294  1.1266  0.7805 -0.3113
   23SOL    HW2 3420   1.238   7.543   4.170  0.0819 -0.7434  0.1052
   24SOL     OW 3421   0.800   7.860   2.600 -0.6217  0.1236  0.4421
   24SOL    HW1 3422   0.771   7.903   2.686 -1.6679  0.2878  0.0189
   24SOL    HW2 3423   0.747   7.898   2.524  0.0252 -0.2954 -0.2303
   25SOL     OW 3424   2.075   1.918   0.186  0.6749  0.5336 -0.0283
   25SOL    HW1 3425   2.018   1.974   0.126  0.2453  0.1182 -0.0095
   25SOL    HW2 3426   2.168   1.954   0.185  0.8053  0.2179 -1.3644
   26SOL     OW 3427   1.382   3.212   7.830  0.0094 -0.3506  0.6457
   26SOL    HW1 3428   1.427   3.302   7.830  1.9509 -1.2746 -0.1079
   26SOL    HW2 3429   1.415   3.159   7.908  0.1209 -0.9913  0.1688
   27SOL     OW 3430   1.061   1.641   1.591  0.6121 -0.2683 -0.0785
   27SOL    HW1 3431   1.006   1.715   1.553 -0.1319 -1.4642 -1.4011
   27SOL    HW2 3432   1.143   1.627   1.535  0.8650 -0.3104  0.2955
   28SOL     OW 3433   0.259   1.483   8.001 -0.4641  0.0410  0.2003
   28SOL    HW1 3434   0.278   1.565   8.056 -2.1511  1.2253 -0.8535
   28SOL    HW2 3435   0.192   1.426   8.048 -2.0356  1.1378 -0.5994
   29SOL     OW 3436   2.458   1.455   2.459 -0.1981 -0.2318 -0.2275
   29SOL    HW1 3437   2.358   1.457   2.462 -0.2430  0.4925 -1.6309
   29SOL    HW2 3438   2.494   1.529   2.516 -0.4358 -0.6027  0.4240
   30SOL     OW 3439   6.653   7.509   0.135 -0.3970 -0.0593  0.5252
   30SOL    HW1 3440   6.682   7.416   0.155  0.7167 -0.3069 -1.9220
   30SOL    HW2 3441   6.731   7.571   0.145 -0.4672  0.1858 -0.3526
   31SOL     OW 3442   2.429   1.800   1.459  0.2744  0.2319 -0.6076
   31SOL    HW1 3443   2.511   1.743   1.452 -0.3635 -0.7451 -0.3289
   31SOL    HW2 3444   2.348   1.743   1.443 -0.3831  1.0539 -0.2420
   32SOL     OW 3445   8.037   1.796   2.875 -0.2472  0.4563 -0.1084
   32SOL    HW1 3446   8.050   1.890   2.843 -0.7274  0.7519  0.5391
   32SOL    HW2 3447   7.953   1.791   2.929 -0.5541 -0.4731 -0.6255
   33SOL     OW 3448   2.457   1.561   1.288  0.5560  0.4009 -0.0914
   33SOL    HW1 3449   2.368   1.604   1.300 -1.1347 -1.9844 -2.7072
   33SOL    HW2 3450   2.519   1.591   1.360 -1.7675  3.5451  0.7956
   34SOL     OW 3451   1.417   6.541   5.848 -0.2473 -0.1687  0.1705
   34SOL    HW1 3452   1.511   6.573   5.859 -1.0286  1.7945  1.5198
   34SOL    HW2 3453   1.413   6.443   5.872  1.7803 -0.8533 -1.9101
   35SOL     OW 3454   1.304   7.579   2.368  0.3676 -0.1172  0.0572
   35SOL    HW1 3455   1.241   7.619   2.434 -0.5224 -1.3808  0.0151
   35SOL    HW2 3456   1.266   7.586   2.276 -0.6305 -2.4257  0.2069
   36SOL     OW 3457   6.809   1.280   1.871 -0.4477  0.5025 -0.4525
   36SOL    HW1 3458   6.837   1.372   1.847 -0.2219  0.2441 -1.1866
   36SOL    HW2 3459   6.710   1.271   1.860 -0.4896  0.6920 -0.2453
   37SOL     OW 3460   1.158   2.276   0.800  0.1719  0.5355 -0.2407
   37SOL    HW1 3461   1.126   2.340   0.869 -2.4631  1.3542 -2.0369
   37SOL    HW2 3462   1.183   2.327   0.717  1.8871 -0.5130 -0.4104
   38SOL     OW 3463   0.538   5.248   7.291  0.2794 -0.5519  0.2609
   38SOL    HW1 3464   0.488   5.188   7.354  0.1910  0.4191  1.1442
   38SOL    HW2 3465   0.507   5.231   7.197  0.0665 -1.6822  0.5168
   39SOL     OW 3466   8.033   0.265   1.341  1.2316 -0.3247 -0.5582
   39SOL    HW1 3467   8.088   0.245   1.422  0.3240  0.0674  0.1856
   39SOL    HW2 3468   7.936   0.263   1.366  0.9722  0.8486 -1.4129
   40SOL     OW 3469   0.410   2.227   7.367 -0.3515 -0.3951  0.1768
   40SOL    HW1 3470   0.388   2.324   7.376  0.8926 -0.0297 -0.4578
   40SOL    HW2 3471   0.335   2.172   7.404 -0.9127  0.8040  0.8779
   41SOL     OW 3472   3.603   2.016   0.980  0.0338  0.3974  0.6416
   41SOL    HW1 3473   3.666   2.079   1.027  1.3528 -0.8052  0.5503
   41SOL    HW2 3474   3.559   1.956   1.047 -0.6911  0.9302  0.6559
   42SOL     OW 3475   0.170   3.557   7.037  0.5921 -0.8984 -0.8496
   42SOL    HW1 3476   0.115   3.479   7.007 -0.4984  0.1487 -1.6916
   42SOL    HW2 3477   0.201   3.543   7.131  0.5392 -2.3974 -1.0448
   43SOL     OW 3478   1.541   0.797   2.115 -0.0323  0.4601 -0.3385
   43SOL    HW1 3479   1.608   0.729   2.088  1.1563  1.1738  0.6890
   43SOL    HW2 3480   1.538   0.870   2.047  2.0758  1.6555  0.7397
   44SOL     OW 3481   1.862   2.854   1.387  0.7454  0.0037  0.1714
   44SOL    HW1 3482   1.829   2.782   1.326 -1.1934  0.1768  0.9473
   44SOL    HW2 3483   1.877   2.816   1.478  0.6353  0.3812  0.3496
   45SOL     OW 3484   0.476   7.996   1.543 -0.0225  0.2106 -0.2001
   45SOL    HW1 3485   0.455   8.091   1.566  0.3237  0.0787  0.7746
   45SOL    HW2 3486   0.399   7.938   1.569 -0.8521  0.3690 -2.1208
   46SOL     OW 3487   0.652   0.682   1.030 -0.3695 -0.3736  0.0923
   46SOL    HW1 3488   0.560   0.706   1.002 -1.2387 -2.0271  1.3648
   46SOL    HW2 3489   0.662   0.583   1.034  1.5407 -0.2472 -0.1975
   47SOL     OW 3490   1.882   2.063   0.679  0.2159 -0.0313  0.2009
   47SOL    HW1 3491   1.802   2.007   0.659 -0.4548  0.3964  1.5823
   47SOL    HW2 3492   1.923   2.094   0.593 -1.7148  0.6054 -0.5444
   48SOL     OW 3493   7.241   2.156   3.784 -0.1888 -0.0449 -0.2714
   48SOL    HW1 3494   7.213   2.243   3.743 -0.2962  0.6825  1.2494
   48SOL    HW2 3495   7.201   2.080   3.733 -0.9010  0.8328 -1.0571
   49SOL     OW 3496   0.799   0.843   1.229  0.4863 -0.4440 -0.1571
   49SOL    HW1 3497   0.821   0.939   1.214  0.6979 -0.2824  1.0762
   49SOL    HW2 3498   0.815   0.791   1.145 -0.4487  0.7278 -1.0832
   50SOL     OW 3499   1.017   0.320   1.595 -0.4662  0.7247  0.7117
   50SOL    HW1 3500   1.117   0.322   1.596 -0.4748  2.5441  0.5926
   50SOL    HW2 3501   0.983   0.380   1.523 -1.6579 -0.5993  0.1351
   51SOL     OW 3502   0.344   7.761   5.858 -0.0197 -0.8406 -0.0797
   51SOL    HW1 3503   0.346   7.752   5.758  1.3783  1.1081 -0.3007
   51SOL    HW2 3504   0.394   7.686   5.899  0.7460 -0.8377 -0.9621
   52SOL     OW 3505   4.411   0.513   2.599 -0.2767 -0.7503 -0.0544
   52SOL    HW1 3506   4.402   0.611   2.615 -2.2012 -0.1670 -3.7157
   52SOL    HW2 3507   4.349   0.463   2.661 -0.8582  0.4874  0.3882
   53SOL     OW 3508   2.466   5.757   7.830  0.3030  0.2005 -0.6702
   53SOL    HW1 3509   2.430   5.673   7.788 -1.5654  1.0342 -0.8400
   53SOL    HW2 3510   2.542   5.792   7.776  1.1842 -1.4109 -0.5383
   54SOL     OW 3511   1.672   0.047   1.306 -0.4452  0.0628 -0.0733
   54SOL    HW1 3512   1.712  -0.031   1.354 -1.7901 -0.2485  0.6110
   54SOL    HW2 3513   1.613   0.014   1.232 -0.8633  0.4284  0.0957
   55SOL     OW 3514   0.500   1.619   7.342  0.0264 -0.5104 -0.3487
   55SOL    HW1 3515   0.573   1.553   7.357  1.6609  0.4337 -3.2518
   55SOL    HW2 3516   0.541   1.710   7.326 -1.8579  0.2886 -0.8773
   56SOL     OW 3517   0.112   2.639   0.333 -0.0001 -0.0741 -0.7185
   56SOL    HW1 3518   0.121   2.577   0.255 -1.2171  0.6894 -1.5034
   56SOL    HW2 3519   0.053   2.596   0.402 -1.2534  0.3563 -1.4773
   57SOL     OW 3520   2.154   2.173   1.125 -0.1111  0.2309  0.0492
   57SOL    HW1 3521   2.060   2.207   1.127 -0.0899  0.4046  3.2870
   57SOL    HW2 3522   2.169   2.112   1.203  2.7095  0.8628  0.0985
   58SOL     OW 3523   2.821   1.888   2.434 -0.2703 -0.5692 -0.2356
   58SOL    HW1 3524   2.817   1.789   2.427  0.3848 -0.5944 -0.3607
   58SOL    HW2 3525   2.750   1.929   2.377 -0.2649 -0.9551 -0.5181
   59SOL     OW 3526   1.699   1.038   2.534  0.1489 -0.1324  0.0828
   59SOL    HW1 3527   1.675   1.135   2.535  0.5981 -0.0175  0.8099
   59SOL    HW2 3528   1.706   1.005   2.628  0.2097 -0.8185 -0.1590
   60SOL     OW 3529   0.703   1.859   2.779  0.2037  0.0652 -0.1517
   60SOL    HW1 3530   0.733   1.954   2.767  0.2761 -0.0334 -0.8397
   60SOL    HW2 3531   0.685   1.819   2.689 -0.3434 -0.4112  0.1644
   61SOL     OW 3532   1.741   0.913   1.787 -0.1393  0.0938  0.3997
   61SOL    HW1 3533   1.646   0.939   1.805 -0.3039  0.4412 -0.8872
   61SOL    HW2 3534   1.802   0.985   1.821 -0.3258 -0.1547  1.2764
   62SOL     OW 3535   2.409   1.765   1.791  0.1526  0.2414 -0.1324
   62SOL    HW1 3536   2.377   1.738   1.700  0.8761 -2.1995  0.2592
   62SOL    HW2 3537   2.466   1.847   1.783  0.3956 -0.0544 -1.9298
   63SOL     OW 3538   2.727   0.389   7.645  0.1251  0.2902 -0.0729
   63SOL    HW1 3539   2.725   0.417   7.550  3.2285  0.8364 -0.0957
   63SOL    HW2 3540   2.735   0.290   7.651  1.1199  0.3325 -0.4751
   64SOL     OW 3541   0.866   1.490   0.537  0.4391 -0.4113 -0.1606
   64SOL    HW1 3542   0.780   1.439   0.547 -0.0536  0.4074 -0.1341
   64SOL    HW2 3543   0.934   1.431   0.493  0.4107 -1.6374  1.3721
   65SOL     OW 3544   4.887   1.677   4.742  0.1296  0.4752  0.0946
   65SOL    HW1 3545   4.796   1.706   4.771  0.0074 -0.1970  0.3967
   65SOL    HW2 3546   4.956   1.724   4.797 -0.0162  1.2105 -0.3354
   66SOL     OW 3547   7.224   1.824   2.101 -0.6009 -0.7305  0.2188
   66SOL    HW1 3548   7.308   1.834   2.156 -0.8670  1.8948  0.2661
   66SOL    HW2 3549   7.247   1.830   2.004 -0.2662 -4.3964 -0.0942
   67SOL     OW 3550   3.051   7.802   0.928  0.5689  0.1646  0.9973
   67SOL    HW1 3551   3.090   7.872   0.868 -2.6244  0.7142 -0.6672
   67SOL    HW2 3552   3.056   7.832   1.023 -0.4236  2.5413  0.3567
   68SOL     OW 3553   3.011   0.406   7.527 -0.2388  0.6520 -0.0962
   68SOL    HW1 3554   3.035   0.478   7.592 -0.5656 -0.4245  1.2912
   68SOL    HW2 3555   2.915   0.415   7.501 -0.4244  0.4329  0.4875
   69SOL     OW 3556   2.032   8.037   0.914  0.4831 -0.0199 -0.1855
   69SOL    HW1 3557   1.999   8.077   0.999  0.0936 -0.8537  0.0698
   69SOL    HW2 3558   2.021   8.103   0.839  4.8706  2.5641  1.0695
   70SOL     OW 3559   1.390   0.515   0.490 -0.0024 -0.4865 -0.0160
   70SOL    HW1 3560   1.352   0.426   0.467  1.8483 -1.1715 -0.6071
   70SOL    HW2 3561   1.411   0.518   0.588  1.7891 -1.4781 -0.3436
   71SOL     OW 3562   7.920   1.311   3.465  0.4412 -0.2380  0.2278
   71SOL    HW1 3563   7.915   1.277   3.371 -1.1338  1.9640 -0.5770
   71SOL    HW2 3564   7.891   1.240   3.528  0.1285 -1.3032 -1.0698
   72SOL     OW 3565   1.645   1.782   3.096  0.2878 -0.5405  0.5240
   72SOL    HW1 3566   1.609   1.865   3.139  1.1380  0.1073  0.0276
   72SOL    HW2 3567   1.743   1.792   3.083 -0.0033 -0.4356 -2.1081
   73SOL     OW 3568   0.255   0.839   1.732  0.7109 -0.2167  0.1360
   73SOL    HW1 3569   0.331   0.870   1.674 -0.0553  3.1851  0.7498
   73SOL    HW2 3570   0.272   0.866   1.827 -1.6996  1.7779  0.1039
   74SOL     OW 3571   2.263   3.401   5.710 -0.6528 -0.0412  0.0670
   74SOL    HW1 3572   2.354   3.410   5.670 -0.7383  0.1025 -0.0983
   74SOL    HW2 3573   2.200   3.464   5.664  0.0663  3.1055  3.0115
   75SOL     OW 3574   0.864   7.254   7.000 -0.2783  0.3214  0.4770
   75SOL    HW1 3575   0.766   7.237   6.989 -0.5214 -0.4878  3.1872
   75SOL    HW2 3576   0.915   7.177   6.962 -0.8659 -0.7934  1.8659
   76SOL     OW 3577   0.460   7.493   0.049  0.0948  0.8002  0.2340
   76SOL    HW1 3578   0.507   7.472  -0.038  1.1298 -0.1030  0.9587
   76SOL    HW2 3579   0.473   7.589   0.072 -0.5053  1.1395 -0.7883
   77SOL     OW 3580   3.275   1.427   6.288  0.3495  0.2942 -0.4900
   77SOL    HW1 3581   3.369   1.462   6.279  0.2394  1.0311  0.9970
   77SOL    HW2 3582   3.278   1.329   6.308  0.9672  0.8135  2.3634
   78SOL     OW 3583   6.942   0.515   6.731  0.0967 -0.4203  0.2102
   78SOL    HW1 3584   6.958   0.610   6.702  2.0038 -1.3438 -2.1631
   78SOL    HW2 3585   7.018   0.486   6.789  0.1375 -0.8380 -0.0503
   79SOL     OW 3586   0.810   7.181   1.126 -0.1418  0.1588 -0.0986
   79SOL    HW1 3587   0.876   7.220   1.190 -1.3631  0.3617  1.0845
   79SOL    HW2 3588   0.752   7.116   1.174  0.8651 -2.0625 -1.6908
   80SOL     OW 3589   3.600   0.135   0.768 -0.3980 -0.3789  0.6984
   80SOL    HW1 3590   3.606   0.035   0.763 -0.2071 -0.3245 -0.3592
   80SOL    HW2 3591   3.683   0.175   0.728 -0.3731  0.1999  1.3263
   81SOL     OW 3592   1.548   4.358   0.755 -0.2430 -0.7755 -0.3323
   81SOL    HW1 3593   1.566   4.325   0.848  0.0471  0.4833  0.0844
   81SOL    HW2 3594   1.499   4.445   0.760  0.8204 -0.0802 -1.3096
   82SOL     OW 3595   1.196   7.337   1.683  0.0074  0.2920 -0.2451
   82SOL    HW1 3596   1.125   7.339   1.752 -0.7490  1.5877 -1.0054
   82SOL    HW2 3597   1.257   7.416   1.695 -0.3080  0.6991 -1.2054
   83SOL     OW 3598   1.783   2.061   0.985  0.3977 -0.4732  0.0972
   83SOL    HW1 3599   1.785   2.044   0.887  2.0409 -1.0509  0.2002
   83SOL    HW2 3600   1.802   1.976   1.034  0.6715  0.0299  0.8911
   84SOL     OW 3601   0.594   7.903   2.799 -0.1269 -0.1181  0.1095
   84SOL    HW1 3602   0.525   7.838   2.831 -0.9988 -0.0345 -1.5146
   84SOL    HW2 3603   0.639   7.944   2.878 -0.7685 -1.4018  1.1893
   85SOL     OW 3604   2.149   7.826   7.558 -0.0868  0.3019 -0.1759
   85SOL    HW1 3605   2.150   7.926   7.555  0.2234  0.2863 -0.9104
   85SOL    HW2 3606   2.067   7.796   7.606 -0.5550  0.9111 -0.5605
   86SOL     OW 3607   0.037   1.033   1.628 -0.1519  0.1762  0.3203
   86SOL    HW1 3608   0.108   0.962   1.627 -0.0475  0.2375 -1.9058
   86SOL    HW2 3609  -0.039   1.003   1.571 -0.8427  1.1814  0.6834
   87SOL     OW 3610   0.828   7.150   6.257 -0.3577  0.2986 -0.1200
   87SOL    HW1 3611   0.763   7.073   6.255 -0.4465  0.3462  0.8497
   87SOL    HW2 3612   0.811   7.206   6.337 -0.2180  1.2832 -0.7618
   88SOL     OW 3613   0.547   2.729   1.491 -0.1942  0.7904 -0.1347
   88SOL    HW1 3614   0.599   2.766   1.414 -0.8637  0.5069 -0.7301
   88SOL    HW2 3615   0.581   2.638   1.513  0.2992  1.0524  0.2052
   89SOL     OW 3616   2.440   0.425   6.219 -0.3117  0.5144 -0.2943
   89SOL    HW1 3617   2.483   0.512   6.196 -1.4468  1.1951  0.0920
   89SOL    HW2 3618   2.448   0.409   6.317 -0.2178  0.2341 -0.3459
   90SOL     OW 3619   3.157   1.871   2.217 -0.4042 -0.0599  0.0314
   90SOL    HW1 3620   3.203   1.811   2.151 -2.8581 -0.0839 -1.8130
   90SOL    HW2 3621   3.146   1.962   2.178 -0.4934  0.3871  1.0647
   91SOL     OW 3622   5.115   1.676   1.887 -0.0656 -0.1837 -0.1780
   91SOL    HW1 3623   5.213   1.673   1.865 -0.0293 -1.1307  0.0440
   91SOL    HW2 3624   5.081   1.582   1.898 -0.2448  0.1667  3.0319
   92SOL     OW 3625   0.785   3.876   0.497  0.6043 -0.4100 -0.0589
   92SOL    HW1 3626   0.715   3.864   0.567  0.8530  0.2126  0.2947
   92SOL    HW2 3627   0.759   3.823   0.416 -0.4901  0.1586 -0.0920
   93SOL     OW 3628   3.420   0.951   1.955  0.3221  0.0536 -0.2744
   93SOL    HW1 3629   3.385   0.917   2.042  1.4618  2.8843  1.4178
   93SOL    HW2 3630   3.348   0.950   1.886 -1.3979  0.2993  1.4640
   94SOL     OW 3631   2.395   2.437   7.188  0.1163 -0.4267  0.2828
   94SOL    HW1 3632   2.459   2.501   7.231  0.6520 -0.8734  0.1649
   94SOL    HW2 3633   2.394   2.452   7.089  0.5363 -0.8496  0.2096
   95SOL     OW 3634   1.908   0.423   2.477 -0.1013  0.0678 -0.8269
   95SOL    HW1 3635   1.911   0.512   2.522  0.1917 -0.3732  0.0571
   95SOL    HW2 3636   2.002   0.391   2.461 -0.1730 -0.7152  0.1885
   96SOL     OW 3637   0.308   2.936   1.840 -0.0010 -0.2000 -0.0649
   96SOL    HW1 3638   0.263   2.884   1.768 -0.5311 -0.7194  0.6250
   96SOL    HW2 3639   0.266   2.914   1.928  1.7503 -0.9200  0.6530
   97SOL     OW 3640   4.086   0.715   7.871 -0.1400 -0.3955 -0.4861
   97SOL    HW1 3641   4.093   0.707   7.771  1.4917  0.3846 -0.4688
   97SOL    HW2 3642   4.061   0.809   7.895 -0.7097 -0.6261 -0.1538
   98SOL     OW 3643   2.527   1.119   0.391  0.5824 -0.2677  0.5502
   98SOL    HW1 3644   2.604   1.182   0.400  0.1766  0.1389  1.3215
   98SOL    HW2 3645   2.547   1.051   0.321  1.9366 -0.5886  1.2197
   99SOL     OW 3646   0.306   0.384   2.068  0.5329 -0.6432  0.0439
   99SOL    HW1 3647   0.226   0.361   2.124 -1.3240 -0.1871 -2.2353
   99SOL    HW2 3648   0.336   0.477   2.090  0.7276 -0.9681  1.2155
  100SOL     OW 3649   0.659   0.408   1.851 -0.0663 -0.4737 -0.2187
  100SOL    HW1 3650   0.699   0.437   1.764 -1.0883  0.1333 -0.5049
  100SOL    HW2 3651   0.561   0.392   1.840 -0.2897 -0.0087  0.8988
  101SOL     OW 3652   4.839   0.928   0.788 -0.8843  0.5114  0.3648
  101SOL    HW1 3653   4.756   0.897   0.741 -0.9502  0.4268  0.5390
  101SOL    HW2 3654   4.876   1.007   0.739 -0.2600 -0.3275 -0.5681
  102SOL     OW 3655   5.185   7.475   2.403 -0.0257  0.0747  0.5804
  102SOL    HW1 3656   5.137   7.453   2.318  0.9192 -1.0821  0.3238
  102SOL    HW2 3657   5.256   7.543   2.385  1.1492 -1.2144  0.1005
  103SOL     OW 3658   2.653   0.093   0.895 -0.0028 -0.2862  0.2969
  103SOL    HW1 3659   2.739   0.043   0.880 -0.3153 -0.9216  0.5917
  103SOL    HW2 3660   2.589   0.074   0.821 -1.2130 -2.7152  1.8396
  104SOL     OW 3661   0.720   3.554   0.597  0.3286 -0.0162  0.0026
  104SOL    HW1 3662   0.744   3.640   0.552 -0.6940 -0.1691 -0.8592
  104SOL    HW2 3663   0.803   3.501   0.614  1.0448  1.3526  1.0428
  105SOL     OW 3664   6.635   7.104   0.316  0.7897  0.2131  0.1866
  105SOL    HW1 3665   6.601   7.100   0.410  0.7666 -0.2245  0.1622
  105SOL    HW2 3666   6.604   7.023   0.266  1.2892  0.1551 -0.0320
  106SOL     OW 3667   7.818   1.108   7.079 -0.3026 -0.2333  0.0498
  106SOL    HW1 3668   7.855   1.201   7.066 -1.5767  0.1440 -1.1580
  106SOL    HW2 3669   7.859   1.047   7.011 -0.9191 -0.0876 -0.4706
  107SOL     OW 3670   1.991   1.890   1.413  0.2040 -0.0078 -0.1038
  107SOL    HW1 3671   2.069   1.892   1.350 -0.4171  0.1847 -0.8843
  107SOL    HW2 3672   1.940   1.975   1.404 -0.5832 -0.4878 -0.2301
  108SOL     OW 3673   1.836   0.997   7.039  0.5571  0.2358  0.0437
  108SOL    HW1 3674   1.919   0.992   6.982 -0.3713 -1.9931 -1.2371
  108SOL    HW2 3675   1.764   1.043   6.987 -0.2463 -1.6645 -0.6157
  109SOL     OW 3676   6.893   2.919   0.982  0.3667 -0.6653 -0.6609
  109SOL    HW1 3677   6.793   2.913   0.975  0.0895  2.3823 -0.7131
  109SOL    HW2 3678   6.933   2.909   0.891 -0.2588  1.7711 -1.2824
  110SOL     OW 3679   2.384   7.791   7.872 -0.1047 -0.2474  0.0320
  110SOL    HW1 3680   2.419   7.719   7.932 -0.0927 -0.1245  0.1754
  110SOL    HW2 3681   2.287   7.775   7.854  0.1096 -0.7880 -0.6636
  111SOL     OW 3682   4.124   0.728   2.288  0.1309 -0.3667 -0.4432
  111SOL    HW1 3683   4.171   0.769   2.209  0.3615 -1.9083 -1.1509
  111SOL    HW2 3684   4.053   0.790   2.321  2.1567  1.7534  0.2234
  112SOL     OW 3685   2.691   1.293   1.508  0.4346 -0.2055  0.5486
  112SOL    HW1 3686   2.638   1.239   1.574 -2.4656  2.3494  0.5645
  112SOL    HW2 3687   2.725   1.376   1.553 -0.5581  0.9967 -0.8274
  113SOL     OW 3688   7.970   0.545   1.405  0.4947  0.2933  0.2938
  113SOL    HW1 3689   8.027   0.464   1.389 -0.4304 -0.5855  1.2329
  113SOL    HW2 3690   8.028   0.626   1.413  1.4771 -0.3386 -0.2439
  114SOL     OW 3691   0.565   0.552   0.442 -0.1643 -0.1419 -0.4601
  114SOL    HW1 3692   0.563   0.645   0.407 -1.3278 -0.2531 -0.7161
  114SOL    HW2 3693   0.493   0.539   0.510  2.2445  0.1655  2.3726
  115SOL     OW 3694   0.575   1.097   0.193 -0.0364  0.0689  0.0927
  115SOL    HW1 3695   0.495   1.113   0.252  0.1047  0.1740  0.2552
  115SOL    HW2 3696   0.650   1.156   0.222 -0.8153  2.1626 -1.8828
  116SOL     OW 3697   1.354   2.795   7.852 -0.1321  0.5203  0.2132
  116SOL    HW1 3698   1.444   2.779   7.811 -0.4194 -1.0041  0.1109
  116SOL    HW2 3699   1.292   2.833   7.783 -0.0847 -0.2405 -0.2640
  117SOL     OW 3700   1.057   2.075   7.002 -0.2706 -0.1447 -0.1454
  117SOL    HW1 3701   1.026   2.070   7.097  0.2339  1.3533  0.1168
  117SOL    HW2 3702   1.157   2.065   6.999 -0.1925  0.6758 -0.4231
  118SOL     OW 3703   0.990   8.019   0.634  0.0342 -0.0658 -0.2823
  118SOL    HW1 3704   0.998   8.043   0.731  0.9279 -0.5078 -0.2392
  118SOL    HW2 3705   0.904   8.055   0.598 -0.5003 -0.2342  0.7750
  119SOL     OW 3706   2.823   0.066   2.962  0.4814 -0.3822 -0.0927
  119SOL    HW1 3707   2.767   0.036   3.039 -0.8920  1.7649 -0.1867
  119SOL    HW2 3708   2.918   0.036   2.977  0.0104 -1.0821  1.8088
  120SOL     OW 3709   2.232   7.896   0.129  0.6189 -0.2653  0.1262
  120SOL    HW1 3710   2.157   7.952   0.164  1.1738  0.0287  0.8599
  120SOL    HW2 3711   2.202   7.850   0.045 -1.2573 -2.1123  1.6938
  121SOL     OW 3712   0.709   1.516   1.071 -0.4427  0.4799 -0.1071
  121SOL    HW1 3713   0.613   1.545   1.072 -0.9580 -1.0862  1.2784
  121SOL    HW2 3714   0.756   1.558   1.149 -0.6495 -0.6154  0.6338
  122SOL     OW 3715   7.080   1.417   7.516 -0.3153 -0.5379 -0.3827
  122SOL    HW1 3716   7.066   1.426   7.417 -0.6656 -0.6660 -0.3486
  122SOL    HW2 3717   7.177   1.423   7.537 -0.1197 -1.6403 -0.8583
  123SOL     OW 3718   0.890   1.790   1.874 -0.2624  0.3173  0.2175
  123SOL    HW1 3719   0.804   1.774   1.827 -0.8085  1.0618  0.9466
  123SOL    HW2 3720   0.893   1.737   1.958 -0.5446  1.2349  0.8187
  124SOL     OW 3721   2.658   0.085   1.364  0.2984  0.1539  0.1869
  124SOL    HW1 3722   2.725   0.066   1.293  0.9727  1.0357  0.5683
  124SOL    HW2 3723   2.705   0.101   1.451 -0.2580  2.2694  0.1520
  125SOL     OW 3724   7.488   1.169   6.941  0.0566 -0.5095 -0.8849
  125SOL    HW1 3725   7.454   1.255   6.980  1.2981  0.2048 -1.3329
  125SOL    HW2 3726   7.565   1.188   6.881  0.9177 -2.0297 -0.3077
  126SOL     OW 3727   2.340   7.983   0.778  0.4289  0.6577 -0.0062
  126SOL    HW1 3728   2.310   8.078   0.791  3.5084  1.6886  0.4092
  126SOL    HW2 3729   2.366   7.969   0.682 -0.6180  0.0051 -0.2073
  127SOL     OW 3730   2.557   0.211   0.283  0.3441  0.5425  0.0481
  127SOL    HW1 3731   2.576   0.308   0.268 -0.2707  0.6931  0.2275
  127SOL    HW2 3732   2.458   0.197   0.289  0.3606 -0.2695 -1.1891
  128SOL     OW 3733   0.271   1.131   0.960  0.2084 -0.4114  0.3568
  128SOL    HW1 3734   0.261   1.096   0.867  1.5965  0.2744 -0.0627
  128SOL    HW2 3735   0.199   1.199   0.977  1.6561  1.6883 -1.3069
  129SOL     OW 3736   2.563   1.237   1.010  0.1870 -0.3105 -0.0428
  129SOL    HW1 3737   2.528   1.263   1.100  0.4146 -0.3867  0.0687
  129SOL    HW2 3738   2.628   1.306   0.979  0.7351 -0.6997  0.2200
  130SOL     OW 3739   0.200   7.199   0.784 -0.0176 -0.1071 -0.4299
  130SOL    HW1 3740   0.164   7.291   0.770 -0.8311 -0.4656 -0.7435
  130SOL    HW2 3741   0.300   7.202   0.784 -0.0135  0.9820  0.9419
  131SOL     OW 3742   1.064   0.681   0.262  0.5530  0.2928  0.2306
  131SOL    HW1 3743   1.080   0.672   0.164 -1.8173  0.9534 -0.2947
  131SOL    HW2 3744   1.123   0.753   0.300  0.1794  1.3572 -1.1206
  132SOL     OW 3745   4.048   2.396   1.288  0.4911  0.2015  0.2812
  132SOL    HW1 3746   4.008   2.307   1.266  1.4956 -0.1415 -0.2334
  132SOL    HW2 3747   3.992   2.469   1.249 -0.1490 -0.2210  0.4049
  133SOL     OW 3748   1.202   0.286   2.658 -0.1229  0.2164  0.3757
  133SOL    HW1 3749   1.117   0.332   2.636 -0.0464 -0.3043 -1.1427
  133SOL    HW2 3750   1.185   0.215   2.727 -0.8037  0.5133  0.5145
  134SOL     OW 3751   1.023   0.739   2.254  0.4066 -0.3269  0.2374
  134SOL    HW1 3752   1.119   0.727   2.229  0.2180  1.1926 -1.4082
  134SOL    HW2 3753   1.000   0.678   2.330  2.4172 -1.3601  0.0669
  135SOL     OW 3754   2.117   0.339   0.559  0.4618  0.2804  0.2560
  135SOL    HW1 3755   2.187   0.368   0.624  1.1154  1.0303 -0.7397
  135SOL    HW2 3756   2.066   0.419   0.527 -0.5413 -0.2048  0.6118
  136SOL     OW 3757   0.201   1.077   1.405 -0.3091  0.4827 -0.3301
  136SOL    HW1 3758   0.295   1.042   1.402 -0.7110 -0.5954 -0.6703
  136SOL    HW2 3759   0.185   1.121   1.494  0.2107 -0.2470  0.1419
  137SOL     OW 3760   1.075   1.199   0.739  0.4808 -0.0365 -0.0807
  137SOL    HW1 3761   1.103   1.124   0.678 -0.1284 -0.2251 -0.1362
  137SOL    HW2 3762   0.976   1.195   0.753  0.5673  0.2253  0.6327
  138SOL     OW 3763   0.409   2.182   0.469  0.2174  0.0357  0.5550
  138SOL    HW1 3764   0.483   2.131   0.512  1.4972  1.2513 -0.1383
  138SOL    HW2 3765   0.403   2.273   0.510  0.2917  0.5796 -0.6014
  139SOL     OW 3766   1.737   1.400   1.234  0.6414 -0.1828  0.1617
  139SOL    HW1 3767   1.792   1.378   1.315  0.2235 -0.8786  0.2682
  139SOL    HW2 3768   1.649   1.352   1.240 -0.5859  1.9956  0.6922
  140SOL     OW 3769   4.223   1.845   0.782  0.2308 -0.7575 -0.1249
  140SOL    HW1 3770   4.231   1.765   0.842 -0.2365 -0.8175 -0.1398
  140SOL    HW2 3771   4.129   1.853   0.749  0.0644  0.2766  0.5545
  141SOL     OW 3772   3.626   0.951   6.997  0.0589 -0.3083  0.5082
  141SOL    HW1 3773   3.707   0.926   6.943  0.2963  1.7337 -0.1798
  141SOL    HW2 3774   3.652   1.018   7.067 -1.5644  3.8382 -2.4599
  142SOL     OW 3775   1.406   3.432   7.499  0.1539  0.6636  0.3595
  142SOL    HW1 3776   1.409   3.335   7.472 -0.2267  0.6406  0.3922
  142SOL    HW2 3777   1.467   3.485   7.441  1.9534  0.0949  1.6428
  143SOL     OW 3778   6.664   0.622   2.724  0.0537  0.3463  0.2414
  143SOL    HW1 3779   6.611   0.650   2.644  2.5993  2.4456 -0.9027
  143SOL    HW2 3780   6.708   0.534   2.706  0.1660  0.5413 -0.4958
  144SOL     OW 3781   2.961   0.803   0.350  0.5692  0.1077  0.2413
  144SOL    HW1 3782   2.912   0.832   0.268  0.3209  2.0277  1.0140
  144SOL    HW2 3783   2.940   0.707   0.370 -2.3352  0.6215  0.1242
  145SOL     OW 3784   4.198   0.316   6.010  0.0542 -0.0661 -0.2570
  145SOL    HW1 3785   4.166   0.280   6.097 -0.5066  0.5903 -0.1794
  145SOL    HW2 3786   4.243   0.244   5.958 -2.9061 -1.5075 -1.0371
  146SOL     OW 3787   7.816   2.832   0.336 -0.1102  0.2202 -0.2183
  146SOL    HW1 3788   7.916   2.835   0.343 -0.1230 -0.7058  0.5789
  146SOL    HW2 3789   7.789   2.852   0.241  0.7456  1.6228 -0.1933
  147SOL     OW 3790   2.094   1.672   8.022 -0.7514  0.2013 -0.0279
  147SOL    HW1 3791   2.106   1.725   8.106 -0.1918  1.9958 -1.1519
  147SOL    HW2 3792   2.160   1.597   8.020  0.4115  1.1805  0.3825
  148SOL     OW 3793   0.951   1.137   1.171  0.2183 -0.2973  0.2746
  148SOL    HW1 3794   0.966   1.055   1.117  2.3447 -0.1984  0.6075
  148SOL    HW2 3795   1.003   1.131   1.256  2.0338  2.1389 -0.5339
  149SOL     OW 3796   1.007   4.544   0.232  0.3735  0.0754  0.0923
  149SOL    HW1 3797   1.036   4.629   0.275  1.7174 -0.3706  0.1044
  149SOL    HW2 3798   0.937   4.563   0.163  0.0350  1.0773  0.7019
  150SOL     OW 3799   1.016   3.396   6.683 -0.2855 -0.2629 -0.3370
  150SOL    HW1 3800   1.039   3.407   6.587  0.6460  1.1132  0.0119
  150SOL    HW2 3801   0.937   3.336   6.692  1.0590 -2.4041 -1.8077
  151SOL     OW 3802   2.531   0.542   7.098  0.0309  0.6384  0.8816
  151SOL    HW1 3803   2.460   0.557   7.166 -0.6173 -0.8422  0.5708
  151SOL    HW2 3804   2.492   0.550   7.006  0.0208 -1.0349  0.7073
  152SOL     OW 3805   6.878   0.032   7.654  0.8435  0.1272 -0.3334
  152SOL    HW1 3806   6.926   0.089   7.721  1.2295  1.0825 -1.3867
  152SOL    HW2 3807   6.867   0.083   7.569  0.7534 -1.2008 -1.1534
  153SOL     OW 3808   1.115   1.081   1.384  0.1018  0.2823  0.3824
  153SOL    HW1 3809   1.208   1.080   1.347 -0.5151  0.5460 -1.2473
  153SOL    HW2 3810   1.064   1.002   1.350 -0.5116  0.5784  0.5836
  154SOL     OW 3811   6.730   1.159   0.810  0.4433  0.5700  0.1459
  154SOL    HW1 3812   6.815   1.166   0.861  0.8065 -0.1356 -0.3455
  154SOL    HW2 3813   6.653   1.152   0.874  0.8505  0.1407  0.5979
  155SOL     OW 3814   0.314   2.898   0.878 -0.1259 -0.5120  0.3504
  155SOL    HW1 3815   0.229   2.923   0.925  1.0058  0.8585  1.8024
  155SOL    HW2 3816   0.366   2.981   0.859 -0.2690 -1.0563 -2.9596
  156SOL     OW 3817   7.324   7.503   0.138  0.5613 -0.8767 -0.7223
  156SOL    HW1 3818   7.422   7.513   0.118  0.9894 -2.4178  0.3808
  156SOL    HW2 3819   7.305   7.408   0.162 -0.4807  0.0494  2.6978
  157SOL     OW 3820   2.640   2.499   1.424  0.6922 -0.4327 -0.2564
  157SOL    HW1 3821   2.559   2.471   1.372  1.1773 -0.8434 -0.8123
  157SOL    HW2 3822   2.625   2.589   1.464  0.2389 -0.1810 -0.9699
  158SOL     OW 3823   1.907   0.433   0.946 -0.0280 -0.1506  0.7364
  158SOL    HW1 3824   1.814   0.468   0.955  0.2983  1.3827 -1.1640
  158SOL    HW2 3825   1.971   0.493   0.994  0.2281  0.2822 -0.1194
  159SOL     OW 3826   4.456   0.393   1.128 -0.3413 -0.3168 -0.2703
  159SOL    HW1 3827   4.506   0.437   1.202 -0.0507  1.9864 -1.7171
  159SOL    HW2 3828   4.380   0.340   1.165 -0.5211  1.1726  1.6308
  160SOL     OW 3829   8.028   0.637   2.677  0.0322 -0.3917  0.1391
  160SOL    HW1 3830   8.112   0.654   2.728  0.0913  0.1182 -0.1006
  160SOL    HW2 3831   8.043   0.561   2.613  0.2905 -0.3852  0.1865
  161SOL     OW 3832   3.129   1.318   1.878  1.1784  0.8147  0.2544
  161SOL    HW1 3833   3.104   1.222   1.888  0.1660  0.8486 -1.5829
  161SOL    HW2 3834   3.152   1.337   1.782 -1.0155  2.9203  0.0558
  162SOL     OW 3835   1.112   6.757   1.153  0.6164  0.0873  0.2827
  162SOL    HW1 3836   1.060   6.681   1.191 -0.5815  0.7227 -0.0635
  162SOL    HW2 3837   1.095   6.839   1.206  1.4614  0.2606  0.3057
  163SOL     OW 3838   7.217   5.428   5.951  0.0750 -0.2664 -0.4088
  163SOL    HW1 3839   7.188   5.363   5.881 -0.2338 -0.6823  0.0976
  163SOL    HW2 3840   7.155   5.507   5.950  0.7516  0.2737 -1.3636
  164SOL     OW 3841   3.301   1.414   2.760  0.7609 -0.4042 -0.0211
  164SOL    HW1 3842   3.388   1.463   2.752  1.0776 -1.0764 -0.7383
  164SOL    HW2 3843   3.271   1.385   2.670 -0.9179  1.0176  0.0254
  165SOL     OW 3844   6.413   7.631   6.936  0.2898  0.3832  0.1033
  165SOL    HW1 3845   6.502   7.619   6.893  0.5859 -1.7933  1.2008
  165SOL    HW2 3846   6.347   7.662   6.867  1.1407 -1.2180 -1.5263
  166SOL     OW 3847   7.656   1.943   0.911  0.4370  0.3507  0.4294
  166SOL    HW1 3848   7.569   1.969   0.869 -0.5006  1.2609  2.7555
  166SOL    HW2 3849   7.665   1.843   0.910  0.0111  0.3099 -1.0190
  167SOL     OW 3850   7.772   2.527   1.471 -0.6343  0.2710 -0.1470
  167SOL    HW1 3851   7.745   2.600   1.533  0.9467  1.5342 -0.8542
  167SOL    HW2 3852   7.840   2.469   1.515 -1.6344 -0.6100  0.2892
  168SOL     OW 3853   7.812   1.393   7.017  0.0557 -0.5505 -0.3935
  168SOL    HW1 3854   7.834   1.481   6.975 -0.0317 -0.4428 -0.2101
  168SOL    HW2 3855   7.811   1.402   7.116 -1.9059 -0.2900 -0.4053
  169SOL     OW 3856   2.320   7.644   1.238 -0.2412 -0.3157  0.4523
  169SOL    HW1 3857   2.372   7.609   1.160 -1.6333 -0.4991 -0.4163
  169SOL    HW2 3858   2.370   7.624   1.323  0.9588 -0.7284 -0.3333
  170SOL     OW 3859   1.828   0.926   2.063  0.1505 -0.0664 -0.4157
  170SOL    HW1 3860   1.784   0.942   2.151  1.7145  0.9178  0.2350
  170SOL    HW2 3861   1.788   0.846   2.019 -1.7655  0.3755  0.4330
  171SOL     OW 3862   7.725   0.927   2.915  0.1932  0.8776  0.2601
  171SOL    HW1 3863   7.823   0.918   2.897  0.5229 -0.1762  2.2674
  171SOL    HW2 3864   7.678   0.954   2.832  2.0605  0.4490 -0.9901
  172SOL     OW 3865   1.887   3.244   0.614  0.4717 -0.0140 -0.4770
  172SOL    HW1 3866   1.950   3.286   0.680 -1.0011  0.7915  0.4797
  172SOL    HW2 3867   1.796   3.284   0.625 -0.2076 -1.0796 -1.8819
  173SOL     OW 3868   0.337   1.429   0.625  0.2303 -0.4520  0.4031
  173SOL    HW1 3869   0.315   1.447   0.721  0.7152 -0.8805  0.5968
  173SOL    HW2 3870   0.289   1.495   0.568  0.9619  0.6512  1.0181
  174SOL     OW 3871   1.600   2.162   0.353  0.6007 -0.0759 -0.5751
  174SOL    HW1 3872   1.650   2.077   0.337  0.3689 -0.9352  2.5926
  174SOL    HW2 3873   1.598   2.182   0.451 -2.2824  1.7842 -0.8765
  175SOL     OW 3874   2.459   0.364   1.654  0.1551 -0.3853 -0.0587
  175SOL    HW1 3875   2.447   0.456   1.616  0.2421 -0.8838 -1.3458
  175SOL    HW2 3876   2.534   0.365   1.721  0.1012  0.4905 -0.0035
  176SOL     OW 3877   1.583   0.071   2.933 -0.5302  0.0680 -0.1093
  176SOL    HW1 3878   1.629  -0.010   2.968  0.5532  1.1504  1.1195
  176SOL    HW2 3879   1.536   0.050   2.848 -1.2275 -2.0972  0.7557
  177SOL     OW 3880   0.990   2.007   6.578  0.0776  0.3439 -0.6316
  177SOL    HW1 3881   0.972   1.976   6.671 -1.5958  0.4361 -0.8849
  177SOL    HW2 3882   1.078   2.054   6.574  1.0963 -1.3752  0.4635
  178SOL     OW 3883   0.265   0.953   7.684  0.2994  0.3437 -0.4746
  178SOL    HW1 3884   0.214   0.951   7.598 -0.5003  0.2878 -0.0096
  178SOL    HW2 3885   0.214   1.005   7.752  0.4987 -0.3520  0.2240
  179SOL     OW 3886   2.702   7.308   1.146  0.0291  0.1044  0.3620
  179SOL    HW1 3887   2.629   7.318   1.078 -0.0002 -0.4136  0.3083
  179SOL    HW2 3888   2.683   7.228   1.203  0.0081  0.5909  1.0423
  180SOL     OW 3889   3.622   1.127   7.880 -0.5244  0.0997 -0.2145
  180SOL    HW1 3890   3.639   1.080   7.793  0.0463  0.3554 -0.2451
  180SOL    HW2 3891   3.602   1.223   7.863  2.3657  0.8548  0.0550
  181SOL     OW 3892   1.384   0.333   6.441 -0.3878 -0.1662 -0.5865
  181SOL    HW1 3893   1.341   0.417   6.409  0.7974  0.1485 -1.4164
  181SOL    HW2 3894   1.365   0.259   6.376  1.0209  0.1898 -1.4563
  182SOL     OW 3895   3.342   1.999   7.878  0.5418 -0.0431 -0.6143
  182SOL    HW1 3896   3.271   2.053   7.923  1.4628 -0.3329  1.3087
  182SOL    HW2 3897   3.420   2.057   7.856  1.6326 -0.5166  1.6744
  183SOL     OW 3898   0.321   3.505   7.757 -0.4437  0.1283 -0.3124
  183SOL    HW1 3899   0.411   3.483   7.720 -1.2430  0.0493 -2.3137
  183SOL    HW2 3900   0.277   3.421   7.789  0.9727  0.4074  2.7313
  184SOL     OW 3901   0.820   0.768   1.868 -0.0716  0.2061 -0.1626
  184SOL    HW1 3902   0.800   0.860   1.901 -0.9236 -0.3633  0.9740
  184SOL    HW2 3903   0.746   0.737   1.808 -0.9554 -0.5999  1.3048
  185SOL     OW 3904   6.528   1.131   1.964 -0.3621  0.9001  0.0787
  185SOL    HW1 3905   6.499   1.045   1.921  0.7062  0.5240  0.0830
  185SOL    HW2 3906   6.540   1.117   2.063  0.9803  0.7136 -0.0897
  186SOL     OW 3907   3.559   3.596   7.902 -0.2303  0.3955  0.6051
  186SOL    HW1 3908   3.632   3.558   7.960  1.4284  2.6103  0.1186
  186SOL    HW2 3909   3.479   3.616   7.958  0.1184 -0.5440  1.4767
  187SOL     OW 3910   0.010   2.196   2.538  0.4416 -0.1698 -0.0140
  187SOL    HW1 3911  -0.066   2.233   2.591 -1.1659  0.7235 -2.7557
  187SOL    HW2 3912  -0.012   2.103   2.509  0.7638 -0.1889 -0.1854
  188SOL     OW 3913   2.557   1.136   1.978  0.3130  0.2502 -0.3945
  188SOL    HW1 3914   2.545   1.043   1.943 -0.1945  0.3568 -0.5119
  188SOL    HW2 3915   2.486   1.156   2.045 -0.8670  1.2570 -1.8595
  189SOL     OW 3916   0.936   1.378   1.428  0.1840 -0.1129  0.3376
  189SOL    HW1 3917   0.902   1.284   1.418  2.0606 -0.8610  0.5431
  189SOL    HW2 3918   0.906   1.415   1.516 -3.0929  0.6600 -0.9552
  190SOL     OW 3919   6.561   2.812   1.451 -0.3127 -0.5067 -0.7201
  190SOL    HW1 3920   6.658   2.822   1.470 -0.2035  1.9677 -2.1363
  190SOL    HW2 3921   6.511   2.888   1.492 -1.7950 -2.1341  0.6121
  191SOL     OW 3922   0.798   1.038   3.485  0.1380 -0.1552 -0.2132
  191SOL    HW1 3923   0.833   0.945   3.495 -1.0610 -0.8883 -2.1985
  191SOL    HW2 3924   0.698   1.036   3.485  0.0954  1.1040 -0.4775
  192SOL     OW 3925   2.320   0.063   7.998  0.0012  0.1468 -0.5118
  192SOL    HW1 3926   2.243   0.000   8.001 -1.1490  1.5177  0.4225
  192SOL    HW2 3927   2.369   0.051   7.911  0.6240 -2.8662  0.1531
  193SOL     OW 3928   6.470   0.821   1.937 -0.6139 -0.0762  0.5542
  193SOL    HW1 3929   6.535   0.766   1.886 -0.6067  0.1622  0.3039
  193SOL    HW2 3930   6.472   0.795   2.033 -0.2942 -0.2044  0.5119
  194SOL     OW 3931   1.590   7.424   1.117 -0.3581  0.2944  0.9975
  194SOL    HW1 3932   1.556   7.517   1.110  2.1277  1.1945 -0.1478
  194SOL    HW2 3933   1.571   7.375   1.031 -1.3843 -0.1865  1.4825
  195SOL     OW 3934   1.625   7.833   2.329  0.4817  0.3670 -0.5432
  195SOL    HW1 3935   1.572   7.767   2.274 -1.4637  2.9154 -1.9472
  195SOL    HW2 3936   1.701   7.785   2.374 -2.5669 -3.4710  1.1449
  196SOL     OW 3937   5.923   7.653   3.639 -0.4338  0.9432 -0.1889
  196SOL    HW1 3938   5.969   7.742   3.635  2.5962 -0.3044  2.2397
  196SOL    HW2 3939   5.920   7.621   3.734 -0.8499 -1.8179 -1.0295
  197SOL     OW 3940   6.964   7.555   3.724 -0.2157 -0.2241  0.6141
  197SOL    HW1 3941   7.050   7.527   3.682 -0.9142 -0.7908 -0.4923
  197SOL    HW2 3942   6.953   7.654   3.713 -0.2512 -0.3189 -0.3387
  198SOL     OW 3943   7.821   1.164   1.930 -0.1598  0.0495 -0.5534
  198SOL    HW1 3944   7.741   1.115   1.964 -1.4289  1.8310 -0.8629
  198SOL    HW2 3945   7.838   1.244   1.986  0.5597  0.4543 -1.3219
  199SOL     OW 3946   2.982   0.244   3.771 -0.3477 -0.3882 -0.1594
  199SOL    HW1 3947   2.946   0.297   3.847  1.7300  0.7361  0.1087
  199SOL    HW2 3948   3.012   0.154   3.803  0.5031  0.0745  0.3727
  200SOL     OW 3949   2.117   2.974   0.803 -0.0664 -0.0838  0.1231
  200SOL    HW1 3950   2.082   2.991   0.711 -1.4833  0.0122  0.6415
  200SOL    HW2 3951   2.132   2.876   0.815  0.5019 -0.0563 -0.3310
  201SOL     OW 3952   7.646   0.897   1.207  0.1008  0.8581  0.3010
  201SOL    HW1 3953   7.645   0.953   1.125 -1.6698 -0.6805 -0.8017
  201SOL    HW2 3954   7.600   0.810   1.189  3.2921 -1.3452  1.7016
  202SOL     OW 3955   7.631   0.923   3.636 -0.5031 -0.1667 -0.0971
  202SOL    HW1 3956   7.643   0.844   3.576 -0.8217 -0.7796  0.6413
  202SOL    HW2 3957   7.535   0.950   3.637 -0.3584  0.3901 -0.5351
  203SOL     OW 3958   7.424   1.302   1.939  0.6041 -0.0887 -0.1974
  203SOL    HW1 3959   7.488   1.324   2.013  1.2887 -0.0005 -0.7996
  203SOL    HW2 3960   7.465   1.231   1.881 -0.7727 -1.6383  0.6512
  204SOL     OW 3961   2.893   0.655   3.551 -0.4787  0.6040  0.1823
  204SOL    HW1 3962   2.799   0.625   3.535 -0.8135  0.5737  1.9794
  204SOL    HW2 3963   2.930   0.609   3.632  1.3170  0.1685 -0.8099
  205SOL     OW 3964   1.668   2.181   4.721 -0.1501  0.0548 -0.4755
  205SOL    HW1 3965   1.616   2.219   4.644 -1.0116 -3.1330 -1.6614
  205SOL    HW2 3966   1.703   2.090   4.695  1.5640 -0.1402  2.1473
  206SOL     OW 3967   2.349   7.418   3.640  0.2608 -0.6648 -0.2858
  206SOL    HW1 3968   2.416   7.442   3.710  1.6113  0.0490 -1.7789
  206SOL    HW2 3969   2.299   7.336   3.669  0.8366 -0.4529  1.4445
  207SOL     OW 3970   0.220   0.242   4.341 -0.2671 -1.0424 -0.6351
  207SOL    HW1 3971   0.304   0.194   4.364  0.4458  0.2391 -0.4740
  207SOL    HW2 3972   0.180   0.203   4.258  0.8226 -1.2619 -1.0677
  208SOL     OW 3973   1.476   1.472   1.424 -0.1298 -0.8608 -0.6581
  208SOL    HW1 3974   1.422   1.469   1.340  1.0904 -0.0630 -1.5032
  208SOL    HW2 3975   1.416   1.458   1.503 -1.1278 -2.7775 -1.6964
  209SOL     OW 3976   2.123   5.931   2.332  0.1432 -0.2595 -0.6810
  209SOL    HW1 3977   2.175   5.975   2.259  0.8783 -0.0428 -0.0375
  209SOL    HW2 3978   2.181   5.866   2.380  0.0841  0.5896  0.5721
  210SOL     OW 3979   2.050   2.098   4.052 -0.3860 -0.2433  0.2328
  210SOL    HW1 3980   2.118   2.128   3.985  0.5843 -1.6792  0.5408
  210SOL    HW2 3981   2.063   2.151   4.137 -0.1971  0.0665  0.0158
  211SOL     OW 3982   0.392   3.109   4.223  0.0780  0.8059 -0.4099
  211SOL    HW1 3983   0.376   3.138   4.128  0.2799  1.2768 -0.3063
  211SOL    HW2 3984   0.391   3.010   4.229 -0.3369  0.7842 -0.8378
  212SOL     OW 3985   1.634   1.272   3.480 -0.6460  0.5103  0.0727
  212SOL    HW1 3986   1.615   1.369   3.467 -2.0705  0.1103 -1.0400
  212SOL    HW2 3987   1.548   1.221   3.484  0.0960 -0.9589 -1.5207
  213SOL     OW 3988   0.980   0.352   4.196  0.1155  0.1290  0.3773
  213SOL    HW1 3989   1.042   0.413   4.245 -0.3711  0.3676  0.7035
  213SOL    HW2 3990   0.931   0.404   4.125  0.2534 -0.0488  0.1492
  214SOL     OW 3991   0.351   0.902   2.009 -0.6100  0.2857 -0.2620
  214SOL    HW1 3992   0.436   0.948   2.035  0.9641 -1.0382 -2.7732
  214SOL    HW2 3993   0.277   0.936   2.068  1.6338  1.2545  2.2497
  215SOL     OW 3994   1.974   3.159   1.270 -0.2899 -0.4011  0.5665
  215SOL    HW1 3995   2.011   3.200   1.187  0.0176 -2.1577 -0.2176
  215SOL    HW2 3996   2.050   3.137   1.332 -0.2067 -1.8489 -0.0199
  216SOL     OW 3997   1.744   0.793   3.519 -0.0015  0.1675 -0.0212
  216SOL    HW1 3998   1.699   0.823   3.435  1.1570 -1.0082 -1.1062
  216SOL    HW2 3999   1.794   0.870   3.559 -0.6863  0.7778 -0.3169
  217SOL     OW 4000   2.537   3.575   0.631  0.0372  0.4046  0.1830
  217SOL    HW1 4001   2.499   3.483   0.625  3.4432 -1.1282 -0.0916
  217SOL    HW2 4002   2.502   3.621   0.713  0.5372 -2.3353  2.0553
  218SOL     OW 4003   1.100   2.773   3.498 -0.3355  0.2147 -0.2320
  218SOL    HW1 4004   1.075   2.776   3.595 -0.8015  0.4534 -0.3583
  218SOL    HW2 4005   1.019   2.754   3.443  0.2391 -1.8382 -0.4521
  219SOL     OW 4006   3.464   5.946   2.232  0.5591  0.0273  0.2398
  219SOL    HW1 4007   3.411   6.012   2.178  1.0248 -0.4228 -0.7926
  219SOL    HW2 4008   3.528   5.898   2.172  1.2508 -0.3350  1.2414
  220SOL     OW 4009   7.664   7.948   4.621 -0.4340 -0.1929  0.6901
  220SOL    HW1 4010   7.659   8.022   4.689  0.6469  0.9118 -0.3715
  220SOL    HW2 4011   7.600   7.876   4.646 -1.3765  0.9929  1.8943
  221SOL     OW 4012   0.298   7.759   2.353  0.5023  0.2323  0.3307
  221SOL    HW1 4013   0.240   7.836   2.327 -0.7021 -1.0341 -0.8781
  221SOL    HW2 4014   0.305   7.755   2.453 -1.1157  0.6842  0.4912
  222SOL     OW 4015   0.919   1.571   2.887  0.2401  0.6783 -0.1877
  222SOL    HW1 4016   0.841   1.591   2.946 -0.4541  0.6919 -1.0948
  222SOL    HW2 4017   0.904   1.484   2.840  0.4054  1.0600 -0.9694
  223SOL     OW 4018   1.413   1.469   2.856 -0.2014 -0.1244  0.1568
  223SOL    HW1 4019   1.485   1.417   2.810 -0.1495  0.2598 -0.2068
  223SOL    HW2 4020   1.355   1.513   2.787 -0.1804  0.3874  0.4618
  224SOL     OW 4021   2.906   2.635   2.805 -0.7151 -0.3767 -0.3194
  224SOL    HW1 4022   2.829   2.695   2.829 -1.7147 -2.1089  1.0948
  224SOL    HW2 4023   2.907   2.619   2.707 -2.3556 -0.5064 -0.3494
  225SOL     OW 4024   7.939   7.631   2.418 -0.0628  0.0013  0.0115
  225SOL    HW1 4025   7.884   7.559   2.377  0.4856 -0.7579  0.5878
  225SOL    HW2 4026   8.031   7.598   2.435  0.1898  0.8279  0.3209
  226SOL     OW 4027   1.684   6.213   2.653 -0.3638  0.0210 -0.5361
  226SOL    HW1 4028   1.780   6.210   2.678 -0.8992  1.2997  1.9820
  226SOL    HW2 4029   1.633   6.146   2.708 -1.3757  1.7669  0.7317
  227SOL     OW 4030   0.455   2.937   1.233 -0.1371  0.7193 -0.1496
  227SOL    HW1 4031   0.485   2.994   1.157  0.9759  2.4738  1.5292
  227SOL    HW2 4032   0.532   2.885   1.269  0.0644  2.0331  1.4873
  228SOL     OW 4033   7.550   2.358   3.396 -0.1804  0.7001 -0.2178
  228SOL    HW1 4034   7.521   2.453   3.391 -1.8604  0.1490 -1.8493
  228SOL    HW2 4035   7.470   2.298   3.405  0.7607 -0.6175 -0.2808
  229SOL     OW 4036   1.157   1.035   3.351  0.1166 -0.0058 -0.4405
  229SOL    HW1 4037   1.144   0.947   3.396 -0.8690  0.6883  0.6818
  229SOL    HW2 4038   1.116   1.033   3.259  0.2633 -0.7609 -0.4922
  230SOL     OW 4039   0.861   0.139   2.355 -0.5552 -0.0441 -0.6071
  230SOL    HW1 4040   0.819   0.228   2.373 -0.2811 -0.3124  1.6666
  230SOL    HW2 4041   0.818   0.097   2.275 -1.5478  1.5817 -0.9686
  231SOL     OW 4042   2.117   7.661   5.696 -0.3372  0.0073  0.1116
  231SOL    HW1 4043   2.109   7.566   5.665 -2.0896  0.0922  0.2146
  231SOL    HW2 4044   2.164   7.715   5.626  0.4109 -0.8534 -0.0784
  232SOL     OW 4045   2.087   1.046   1.308 -0.5494  0.0316  0.3512
  232SOL    HW1 4046   2.061   0.986   1.233 -2.0133  1.9517 -0.7658
  232SOL    HW2 4047   2.119   0.991   1.385  0.7944 -2.0077 -1.5540
  233SOL     OW 4048   1.444   0.704   3.229  0.0130  0.4618  0.4782
  233SOL    HW1 4049   1.483   0.662   3.147  0.3715 -0.6622  1.1926
  233SOL    HW2 4050   1.435   0.634   3.301 -1.3637  1.1624  1.0248
  234SOL     OW 4051   1.615   2.608   2.110 -0.5948  0.5770  0.3488
  234SOL    HW1 4052   1.585   2.687   2.057 -2.6540  0.7005  1.5949
  234SOL    HW2 4053   1.607   2.526   2.054  1.8031  1.1708 -1.0483
  235SOL     OW 4054   2.910   7.238   4.923 -0.1810  0.1090  0.0024
  235SOL    HW1 4055   2.954   7.238   5.012 -1.9985 -0.1889  0.9657
  235SOL    HW2 4056   2.942   7.159   4.870  0.9016  0.2762  0.3858
  236SOL     OW 4057   1.213   7.004   1.981 -0.2666  0.1739  0.5002
  236SOL    HW1 4058   1.158   7.038   2.057  0.4907  0.6739  0.8449
  236SOL    HW2 4059   1.154   6.961   1.913 -0.8293 -1.8290  2.1547
  237SOL     OW 4060   7.893   6.752   1.797  0.3773 -0.3358 -0.4836
  237SOL    HW1 4061   7.990   6.777   1.801  0.6054 -0.7170 -2.5968
  237SOL    HW2 4062   7.880   6.663   1.842  1.5218 -1.5367 -2.3942
  238SOL     OW 4063   0.565   7.842   2.147 -0.3218  0.4809 -0.2702
  238SOL    HW1 4064   0.483   7.823   2.202 -0.9633 -0.1043 -1.3878
  238SOL    HW2 4065   0.543   7.830   2.050  1.8609 -2.9591 -0.5304
  239SOL     OW 4066   7.300   2.122   1.848  0.5419 -0.1387  0.2591
  239SOL    HW1 4067   7.206   2.113   1.880  0.4843 -2.6426 -0.4154
  239SOL    HW2 4068   7.327   2.038   1.800  3.2246  0.3687  0.7383
  240SOL     OW 4069   0.558   3.954   4.007  0.2698  0.9504  0.3690
  240SOL    HW1 4070   0.657   3.937   4.006 -0.2473 -3.3175 -0.7628
  240SOL    HW2 4071   0.524   3.948   4.101  0.8402  0.1755  0.5352
  241SOL     OW 4072   6.871   1.772   3.092  0.0165  0.2325  0.4857
  241SOL    HW1 4073   6.924   1.793   3.174  0.9088 -0.1918  0.0422
  241SOL    HW2 4074   6.923   1.708   3.035 -1.4277 -1.0144  0.5140
  242SOL     OW 4075   0.822   6.857   0.884  0.0305 -0.1784 -0.0821
  242SOL    HW1 4076   0.778   6.911   0.813 -1.1125 -1.7185 -0.6217
  242SOL    HW2 4077   0.895   6.910   0.926  1.3828  0.4785 -3.0033
  243SOL     OW 4078   0.259   1.493   0.875 -0.0155  0.0869 -0.0688
  243SOL    HW1 4079   0.186   1.436   0.912 -0.1465 -0.1042 -0.6142
  243SOL    HW2 4080   0.240   1.589   0.896  1.2415 -0.1585  2.6825
  244SOL     OW 4081   0.435   3.556   4.109 -0.0179  0.1040  0.5484
  244SOL    HW1 4082   0.378   3.611   4.169  0.2083  2.0541 -0.9523
  244SOL    HW2 4083   0.531   3.566   4.136  0.0091  0.3544  0.3656
  245SOL     OW 4084   3.753   1.351   2.630 -0.1777 -0.1453 -1.0374
  245SOL    HW1 4085   3.673   1.367   2.688  1.1211  1.7539  0.3545
  245SOL    HW2 4086   3.746   1.407   2.547 -1.0031 -1.2075 -1.7145
  246SOL     OW 4087   7.746   2.294   3.208  0.2401 -0.9854  0.2017
  246SOL    HW1 4088   7.682   2.321   3.280  1.6686  0.1558  1.1125
  246SOL    HW2 4089   7.699   2.238   3.140 -1.4743 -0.9552  1.3135
  247SOL     OW 4090   6.774   2.153   2.900 -0.0395  0.5597 -0.3474
  247SOL    HW1 4091   6.711   2.205   2.842 -0.3679  0.2055 -0.3130
  247SOL    HW2 4092   6.867   2.160   2.864 -0.5046 -1.2841 -2.1041
  248SOL     OW 4093   1.763   1.379   2.273 -0.1056  0.2823  0.4578
  248SOL    HW1 4094   1.710   1.339   2.347  0.5168  1.4148  1.5559
  248SOL    HW2 4095   1.728   1.470   2.252  0.1905  0.2648 -0.1540
  249SOL     OW 4096   0.669   1.932   2.159  0.4910 -0.7418 -0.0572
  249SOL    HW1 4097   0.637   2.011   2.211  1.2202 -0.4621 -0.0237
  249SOL    HW2 4098   0.620   1.928   2.071 -0.9735 -1.4025  0.7610
  250SOL     OW 4099   2.701   0.675   3.235  0.0196 -0.0716  0.2694
  250SOL    HW1 4100   2.611   0.672   3.191  0.2987  0.0920 -0.3159
  250SOL    HW2 4101   2.704   0.606   3.307 -0.1221 -1.0212 -0.6030
  251SOL     OW 4102   0.265   0.159   1.207  0.5438  0.8318 -0.2121
  251SOL    HW1 4103   0.261   0.186   1.304  0.5603  1.4210 -0.3727
  251SOL    HW2 4104   0.172   0.152   1.171  0.4048 -1.5879  0.4262
  252SOL     OW 4105   0.548   0.709   5.541 -0.3192  0.1008  0.1697
  252SOL    HW1 4106   0.471   0.655   5.507  1.1045 -3.2358  1.7397
  252SOL    HW2 4107   0.608   0.733   5.465 -0.2616 -1.9132 -0.4725
  253SOL     OW 4108   1.050   0.290   3.524 -0.0322  0.0606 -1.3781
  253SOL    HW1 4109   0.992   0.295   3.606 -2.3632 -1.9509 -2.7640
  253SOL    HW2 4110   1.123   0.357   3.531 -2.1143  2.3133  0.8210
  254SOL     OW 4111   7.394   1.270   2.925 -0.0397 -0.7703 -0.6985
  254SOL    HW1 4112   7.426   1.306   2.838  1.6634  0.1984  0.2696
  254SOL    HW2 4113   7.341   1.341   2.973  0.7556 -0.5830 -0.0866
  255SOL     OW 4114   1.069   0.519   5.800 -0.1256 -0.1934  0.2128
  255SOL    HW1 4115   1.011   0.598   5.781 -2.7094 -2.1615 -0.6690
  255SOL    HW2 4116   1.165   0.544   5.785 -0.9127  2.4584 -1.0585
  256SOL     OW 4117   1.021   7.027   0.987  0.2277 -0.1912  0.1681
  256SOL    HW1 4118   0.937   7.074   1.015 -0.8360 -3.1261  2.3700
  256SOL    HW2 4119   1.100   7.069   1.032 -0.2461  1.2915 -0.3025
  257SOL     OW 4120   0.882   2.561   5.243 -0.0193  0.0079 -0.9438
  257SOL    HW1 4121   0.885   2.525   5.336  0.3468  0.7399 -0.6667
  257SOL    HW2 4122   0.786   2.572   5.214 -0.1483 -1.7743 -1.2807
  258SOL     OW 4123   2.111   6.653   3.858 -0.4717  0.1740 -0.0057
  258SOL    HW1 4124   2.184   6.665   3.925 -0.0291 -1.6361 -0.1285
  258SOL    HW2 4125   2.047   6.584   3.889  0.5234 -1.7786 -2.0058
  259SOL     OW 4126   6.457   0.964   2.467 -0.1816  0.3080  0.1605
  259SOL    HW1 4127   6.521   0.945   2.542 -1.3971  0.3221  1.2360
  259SOL    HW2 4128   6.417   1.055   2.480 -0.7716  0.1109 -0.2474
  260SOL     OW 4129   7.633   2.067   3.529 -0.0585 -0.5633  0.2190
  260SOL    HW1 4130   7.706   2.096   3.591  2.2469 -2.0022 -1.6673
  260SOL    HW2 4131   7.665   2.073   3.434 -2.5849 -0.8075 -0.7368
  261SOL     OW 4132   7.519   7.633   7.862 -0.6389 -0.6567 -0.0997
  261SOL    HW1 4133   7.582   7.594   7.794 -2.0552 -0.8840 -1.3295
  261SOL    HW2 4134   7.519   7.733   7.853  0.2219 -0.5862  0.5449
  262SOL     OW 4135   0.232   1.336   1.229 -0.1797 -0.0331  0.0572
  262SOL    HW1 4136   0.134   1.353   1.236 -0.3209 -0.4092 -0.8555
  262SOL    HW2 4137   0.251   1.242   1.258 -0.2520 -0.3348 -0.8466
  263SOL     OW 4138   0.922   7.116   3.078 -0.1518 -0.0548 -0.4105
  263SOL    HW1 4139   0.871   7.127   2.993  0.8232  0.1648 -0.9816
  263SOL    HW2 4140   1.011   7.075   3.059 -0.2930 -0.8880  0.6333
  264SOL     OW 4141   5.919   7.458   2.794  0.5683 -0.2624  0.3187
  264SOL    HW1 4142   5.995   7.401   2.761 -0.2929 -2.3402  1.7323
  264SOL    HW2 4143   5.834   7.425   2.754  0.0310 -0.0613  1.2910
  265SOL     OW 4144   1.830   1.607   2.575 -0.2650 -0.1035  0.2649
  265SOL    HW1 4145   1.788   1.659   2.649  1.4938  0.2208  1.0840
  265SOL    HW2 4146   1.876   1.526   2.612  1.5194  0.5964 -0.2662
  266SOL     OW 4147   2.488   6.457   3.129 -0.1200  0.4334 -0.0146
  266SOL    HW1 4148   2.455   6.515   3.055  1.5659  0.6651 -0.6470
  266SOL    HW2 4149   2.532   6.376   3.090 -1.6687 -0.8622  0.8417
  267SOL     OW 4150   1.746   1.087   1.424  0.1298  0.2477 -0.2498
  267SOL    HW1 4151   1.754   0.998   1.378 -0.4957  0.9627 -1.8056
  267SOL    HW2 4152   1.663   1.087   1.480 -0.7019  0.3473 -1.4508
  268SOL     OW 4153   6.640   7.599   2.553 -0.0522 -0.2361  0.0270
  268SOL    HW1 4154   6.563   7.620   2.614 -1.8738 -0.6366 -1.9934
  268SOL    HW2 4155   6.692   7.522   2.590 -0.4150  0.2581  1.6156
  269SOL     OW 4156   7.857   7.895   1.847 -0.0631  0.2428 -0.0901
  269SOL    HW1 4157   7.902   7.951   1.917 -1.0361  0.1547  0.6331
  269SOL    HW2 4158   7.883   7.800   1.858  0.5033  0.3543 -0.4371
  270SOL     OW 4159   6.447   7.703   3.025  0.4931 -0.2757 -0.4132
  270SOL    HW1 4160   6.475   7.629   2.964  0.1072  1.2532 -2.5735
  270SOL    HW2 4161   6.347   7.708   3.028  0.5138 -0.0189 -0.0764
  271SOL     OW 4162   5.548   1.224   2.288 -0.0483  0.3670 -0.0852
  271SOL    HW1 4163   5.577   1.303   2.235 -0.6381  1.9020  1.7688
  271SOL    HW2 4164   5.514   1.153   2.226 -1.1668  2.2392 -1.7441
  272SOL     OW 4165   0.444   0.127   4.385 -0.0872 -0.5171 -0.2171
  272SOL    HW1 4166   0.512   0.109   4.314 -0.0474 -1.0993 -0.0351
  272SOL    HW2 4167   0.484   0.113   4.475  0.3154  1.7130  0.0098
  273SOL     OW 4168   4.086   0.693   3.664  0.0790 -0.0356  0.1666
  273SOL    HW1 4169   4.163   0.630   3.656 -0.0269  0.0374 -1.8707
  273SOL    HW2 4170   4.118   0.787   3.649 -0.2581  0.0920  0.2228
  274SOL     OW 4171   2.173   1.063   1.760 -0.1844  0.1409  0.5055
  274SOL    HW1 4172   2.201   0.992   1.695  1.5058  0.3565  0.9448
  274SOL    HW2 4173   2.230   1.144   1.748 -3.5928  2.4819 -1.6434
  275SOL     OW 4174   0.875   0.901   0.619 -0.5942 -0.4377 -0.1278
  275SOL    HW1 4175   0.802   0.924   0.683 -1.7414 -1.3774 -1.0425
  275SOL    HW2 4176   0.852   0.816   0.571  0.8117 -0.4199 -0.8936
  276SOL     OW 4177   2.237   3.193   6.737 -0.3839  0.2420  0.6180
  276SOL    HW1 4178   2.299   3.186   6.659  1.1518  0.7046  1.7477
  276SOL    HW2 4179   2.170   3.264   6.720  0.6942  1.1965  0.2010
  277SOL     OW 4180   5.943   7.711   1.901  0.2310  0.1568 -0.5225
  277SOL    HW1 4181   5.974   7.639   1.963 -1.0044  1.0514  1.2366
  277SOL    HW2 4182   5.845   7.700   1.885 -0.3445  2.2458  1.0602
  278SOL     OW 4183   2.606   1.340   3.976  0.4634 -0.4279 -0.2960
  278SOL    HW1 4184   2.594   1.422   3.920 -1.7676  0.1614  0.9065
  278SOL    HW2 4185   2.662   1.273   3.927  0.1687  0.7944 -2.4017
  279SOL     OW 4186   0.002   3.482   4.724 -0.1198 -0.4800 -0.2606
  279SOL    HW1 4187  -0.026   3.502   4.818  0.1286 -1.3633  0.0216
  279SOL    HW2 4188  -0.061   3.525   4.660  0.3611  1.1536  0.2938
  280SOL     OW 4189   0.815   1.776   1.557 -0.4177 -0.7235 -0.3848
  280SOL    HW1 4190   0.782   1.758   1.650 -0.5165  0.3704 -0.2007
  280SOL    HW2 4191   0.770   1.713   1.493 -0.7171 -1.1517  0.2360
  281SOL     OW 4192   1.203   0.912   2.479  0.2569 -0.2661 -0.2164
  281SOL    HW1 4193   1.250   0.834   2.521  0.0516  0.4246  1.3643
  281SOL    HW2 4194   1.201   0.900   2.380  0.8160 -1.9369 -0.0579
  282SOL     OW 4195   2.058   1.177   0.504 -0.3197 -0.3585  0.0357
  282SOL    HW1 4196   1.973   1.135   0.535 -1.8182  1.6473 -1.0656
  282SOL    HW2 4197   2.124   1.106   0.480 -2.5666 -2.0923 -1.3961
  283SOL     OW 4198   0.548   2.574   2.875  0.5033  0.0578  0.4763
  283SOL    HW1 4199   0.630   2.583   2.818 -0.1269  0.3201 -0.4004
  283SOL    HW2 4200   0.495   2.658   2.870  0.3313  0.0046  1.2963
  284SOL     OW 4201   0.742   2.583   5.712 -0.1222  0.5443  0.0474
  284SOL    HW1 4202   0.669   2.537   5.762 -1.1160  0.1788 -1.6538
  284SOL    HW2 4203   0.704   2.659   5.660  0.9522  1.1882  0.1547
  285SOL     OW 4204   1.564   0.323   3.034  0.2457 -0.3280  0.4825
  285SOL    HW1 4205   1.563   0.233   2.990  0.0803  0.0292 -0.2723
  285SOL    HW2 4206   1.595   0.314   3.128  0.8942 -1.0823  0.2081
  286SOL     OW 4207   7.037   7.029   3.983 -0.6020  0.2925 -0.2213
  286SOL    HW1 4208   7.136   7.029   3.998 -0.5190  2.4023 -0.4799
  286SOL    HW2 4209   6.992   6.985   4.060  0.5384 -1.1564 -0.3383
  287SOL     OW 4210   0.589   7.863   5.956  0.1021  0.1271 -0.2718
  287SOL    HW1 4211   0.599   7.944   6.013  0.2316 -0.7895  1.0368
  287SOL    HW2 4212   0.497   7.862   5.916 -1.0286 -0.5963  2.1572
  288SOL     OW 4213   3.118   7.957   0.529 -0.0485  0.0866  0.3985
  288SOL    HW1 4214   3.149   7.964   0.624 -0.3905 -1.4152  0.6559
  288SOL    HW2 4215   3.024   7.923   0.527 -1.0133  2.5835 -0.4380
  289SOL     OW 4216   7.005   0.333   3.727  0.4495  0.0574 -0.0164
  289SOL    HW1 4217   6.992   0.289   3.816  1.9060  0.6920  0.5316
  289SOL    HW2 4218   6.915   0.352   3.686 -0.2329 -1.5100  0.6523
  290SOL     OW 4219   0.441   0.625   2.083  0.2805 -0.1971 -0.1047
  290SOL    HW1 4220   0.410   0.707   2.036  1.8575 -0.7222 -2.2199
  290SOL    HW2 4221   0.444   0.642   2.182 -3.0625  0.9797 -0.0816
  291SOL     OW 4222   3.490   2.190   3.093 -0.0068 -0.5086 -0.5600
  291SOL    HW1 4223   3.399   2.231   3.089 -0.6943 -1.9574 -0.5502
  291SOL    HW2 4224   3.516   2.175   3.188 -0.5537 -1.7006 -0.5712
  292SOL     OW 4225   2.072   1.125   3.223  0.1816 -0.5403 -0.1400
  292SOL    HW1 4226   2.162   1.118   3.267 -0.3349 -1.6656  0.8054
  292SOL    HW2 4227   2.021   1.200   3.264  0.8444  0.4180 -1.0154
  293SOL     OW 4228   7.813   0.494   3.232  0.0131 -0.5488 -0.7121
  293SOL    HW1 4229   7.807   0.554   3.153  0.1915  0.8294  0.2812
  293SOL    HW2 4230   7.865   0.540   3.305  1.0460 -2.3168 -0.2785
  294SOL     OW 4231   0.675   1.245   3.024  0.1268  0.0300  0.1460
  294SOL    HW1 4232   0.764   1.254   3.069 -0.6918  3.2102  1.3904
  294SOL    HW2 4233   0.616   1.186   3.078  1.4501 -2.3126 -0.8135
  295SOL     OW 4234   1.418   0.736   3.869 -0.4118 -0.0128 -0.4201
  295SOL    HW1 4235   1.499   0.716   3.813  0.3313 -0.6977  0.8708
  295SOL    HW2 4236   1.368   0.811   3.827  0.6422  0.1386 -1.4881
  296SOL     OW 4237   0.851   7.245   5.319  0.1632 -0.1512 -0.5797
  296SOL    HW1 4238   0.879   7.333   5.281  0.5647  0.8800  1.8758
  296SOL    HW2 4239   0.932   7.195   5.351 -0.2669 -0.0082  0.8042
  297SOL     OW 4240   6.544   0.263   1.932 -0.4104 -0.2876  0.5271
  297SOL    HW1 4241   6.588   0.323   1.866 -0.6049 -0.9784 -0.2497
  297SOL    HW2 4242   6.552   0.168   1.901  0.9771 -0.8146  2.3479
  298SOL     OW 4243   7.476   0.011   3.105 -0.1185  0.2293 -0.7492
  298SOL    HW1 4244   7.433  -0.037   3.029 -1.8716  1.5049 -0.6095
  298SOL    HW2 4245   7.456   0.109   3.099 -0.3544  0.3743  1.3505
  299SOL     OW 4246   1.239   1.624   2.654 -0.1690  0.3974  0.0107
  299SOL    HW1 4247   1.320   1.658   2.606  0.9703 -0.1864  1.4299
  299SOL    HW2 4248   1.162   1.620   2.590  1.3981 -0.9559 -1.9788
  300SOL     OW 4249   2.173   7.926   3.264  0.6628  0.1472 -0.1088
  300SOL    HW1 4250   2.234   7.846   3.264  0.7814  0.2256  0.7779
  300SOL    HW2 4251   2.208   7.994   3.200  2.6282  0.9861  1.7222
  301SOL     OW 4252   0.037   6.444   5.468 -0.1916  0.2102  0.1815
  301SOL    HW1 4253   0.045   6.512   5.540 -0.6015 -0.2931  0.7101
  301SOL    HW2 4254  -0.035   6.379   5.491 -0.7845  0.4091 -0.9856
  302SOL     OW 4255   1.609   0.373   3.718 -0.0942  0.4962  0.3660
  302SOL    HW1 4256   1.708   0.361   3.711  0.1336  1.5966  1.3803
  302SOL    HW2 4257   1.584   0.380   3.815 -1.1680  0.2540  0.1159
  303SOL     OW 4258   2.404   1.504   4.407 -0.0889 -0.3353 -0.3195
  303SOL    HW1 4259   2.317   1.554   4.406  0.6803  1.0647 -0.7746
  303SOL    HW2 4260   2.405   1.441   4.484 -0.9703  0.6193  0.5037
  304SOL     OW 4261   2.257   7.544   0.514  0.2188  0.2224 -0.2724
  304SOL    HW1 4262   2.296   7.592   0.435  0.9950 -0.9914 -0.6654
  304SOL    HW2 4263   2.177   7.594   0.548 -0.8169  0.2032 -2.5235
  305SOL     OW 4264   0.231   1.027   3.963  0.1343 -0.1430 -0.3317
  305SOL    HW1 4265   0.215   1.018   4.061 -0.3084 -1.6891 -0.5077
  305SOL    HW2 4266   0.146   1.055   3.918 -0.3510 -1.7915 -0.5135
  306SOL     OW 4267   3.473   7.287   3.340 -0.1715  0.2486  0.4549
  306SOL    HW1 4268   3.459   7.251   3.248 -2.0567  2.1889 -0.1112
  306SOL    HW2 4269   3.390   7.273   3.394  1.0975 -1.3409  2.0851
  307SOL     OW 4270   1.344   1.683   4.078  0.5961 -0.9518  0.1941
  307SOL    HW1 4271   1.311   1.739   4.003  0.0448 -1.9785 -0.3491
  307SOL    HW2 4272   1.387   1.600   4.042  2.7102 -0.2440  0.9308
  308SOL     OW 4273   1.713   7.919   2.759  0.4439 -0.0354  0.6571
  308SOL    HW1 4274   1.793   7.964   2.720  1.2619 -0.9945  1.1820
  308SOL    HW2 4275   1.630   7.952   2.712  1.2962 -0.4640 -1.2488
  309SOL     OW 4276   1.387   1.778   2.905 -0.1855 -0.0015 -0.2936
  309SOL    HW1 4277   1.381   1.867   2.860  0.0475  0.0818 -0.1602
  309SOL    HW2 4278   1.295   1.740   2.914 -0.5375  1.1288  1.4578
  310SOL     OW 4279   2.196   7.872   3.521 -0.4922  0.9378  0.3042
  310SOL    HW1 4280   2.197   7.906   3.427  0.4777  0.6479  0.1979
  310SOL    HW2 4281   2.287   7.882   3.561 -0.6443  0.1339  0.8784
  311SOL     OW 4282   0.503   7.177   4.921 -0.2783 -0.1432  0.3149
  311SOL    HW1 4283   0.420   7.220   4.886  0.5089  0.9654 -0.2518
  311SOL    HW2 4284   0.479   7.093   4.969 -1.7095  0.0849  0.0493
  312SOL     OW 4285   1.266   1.775   1.399 -0.0458 -0.5322 -0.5679
  312SOL    HW1 4286   1.346   1.823   1.434  0.0634 -0.9760 -0.1995
  312SOL    HW2 4287   1.199   1.841   1.367 -0.2470 -0.0888  0.6951
  313SOL     OW 4288   0.666   1.407   2.355 -0.2295  0.6119  0.1534
  313SOL    HW1 4289   0.726   1.486   2.361  1.2163 -0.2071 -2.0635
  313SOL    HW2 4290   0.717   1.324   2.379 -1.2390  0.1568  0.7960
  314SOL     OW 4291   7.946   6.286   4.156 -0.0517 -0.2535  0.2679
  314SOL    HW1 4292   7.935   6.343   4.074 -2.5434  0.8119  1.2259
  314SOL    HW2 4293   7.915   6.193   4.137 -1.1954  0.1423  0.1347
  315SOL     OW 4294   7.751   2.161   2.132  0.8587  0.1702 -0.3024
  315SOL    HW1 4295   7.799   2.226   2.192  0.8480  0.2099 -0.3366
  315SOL    HW2 4296   7.653   2.182   2.133  0.9661  0.7393 -1.0387
  316SOL     OW 4297   7.766   0.262   1.715  0.0350  0.4552  0.3006
  316SOL    HW1 4298   7.754   0.267   1.616  0.8551 -0.4660  0.1353
  316SOL    HW2 4299   7.680   0.233   1.758 -0.3900  1.0835 -0.0994
  317SOL     OW 4300   0.107   2.388   3.737 -0.2209  0.0755  0.2217
  317SOL    HW1 4301   0.091   2.444   3.656  1.5402  0.1056 -0.1319
  317SOL    HW2 4302   0.034   2.404   3.803 -1.1867  0.7445 -0.9700
  318SOL     OW 4303   0.195   1.811   3.477 -0.2382 -0.2018 -0.1206
  318SOL    HW1 4304   0.173   1.793   3.573  2.4283  1.2377  0.8951
  318SOL    HW2 4305   0.111   1.832   3.427 -1.5548  0.9531  2.3665
  319SOL     OW 4306   1.732   1.068   3.616 -0.0556 -0.3361  0.1921
  319SOL    HW1 4307   1.695   1.149   3.569 -0.0103 -0.0307  0.6771
  319SOL    HW2 4308   1.659   1.024   3.668  0.1617  0.0384  0.8289
  320SOL     OW 4309   8.036   0.747   3.874  0.1257 -0.1600  0.0013
  320SOL    HW1 4310   8.065   0.727   3.968  2.8843  1.0501 -0.4768
  320SOL    HW2 4311   7.974   0.676   3.842 -2.8297  0.5938  3.4792
  321SOL     OW 4312   0.667   0.853   3.221  0.1002 -0.6014  0.1144
  321SOL    HW1 4313   0.752   0.810   3.252 -0.3435 -0.8050  1.0663
  321SOL    HW2 4314   0.686   0.910   3.141  1.1507 -0.5793  0.3690
  322SOL     OW 4315   0.018   2.111   0.953 -0.4042  0.5662 -0.5660
  322SOL    HW1 4316  -0.030   2.090   0.867  0.5099  0.8862 -1.1875
  322SOL    HW2 4317  -0.011   2.201   0.985 -1.0997  0.2586 -0.3008
  323SOL     OW 4318   0.607   0.527   2.534 -0.8240  0.4132  0.0436
  323SOL    HW1 4319   0.602   0.448   2.596  0.4081 -0.5065 -0.9771
  323SOL    HW2 4320   0.630   0.609   2.587  1.9536 -0.6477  0.6660
  324SOL     OW 4321   1.051   1.707   3.896 -0.2513 -0.4265 -0.0648
  324SOL    HW1 4322   1.078   1.621   3.940  0.6593  1.0338  2.4219
  324SOL    HW2 4323   1.129   1.746   3.847 -0.8206 -1.2146 -1.7081
  325SOL     OW 4324   7.611   2.293   1.347 -0.0292 -0.5217 -0.3650
  325SOL    HW1 4325   7.571   2.322   1.260 -0.8753 -0.2098  0.1139
  325SOL    HW2 4326   7.655   2.372   1.391 -1.4884 -0.1469  0.4858
  326SOL     OW 4327   3.488   1.667   3.331 -0.0363 -0.2385 -0.2152
  326SOL    HW1 4328   3.450   1.628   3.416  0.4722  1.7715  1.0069
  326SOL    HW2 4329   3.587   1.678   3.341  0.0133  0.1263 -1.0355
  327SOL     OW 4330   7.660   1.751   4.334 -0.6592  0.0143 -0.4361
  327SOL    HW1 4331   7.705   1.772   4.248  0.3450  0.2568  0.1353
  327SOL    HW2 4332   7.675   1.826   4.399 -0.2303 -0.7779  0.4003
  328SOL     OW 4333   0.049   7.537   1.655  0.6690 -0.0905  0.4595
  328SOL    HW1 4334  -0.029   7.552   1.715 -0.6189  0.8871 -1.3306
  328SOL    HW2 4335   0.034   7.585   1.568  3.3323  0.2488  0.0954
  329SOL     OW 4336   0.847   7.017   2.460 -0.5787 -0.5669 -0.6934
  329SOL    HW1 4337   0.943   7.034   2.482 -1.0946  2.0349 -0.0665
  329SOL    HW2 4338   0.811   6.946   2.519  0.6328 -0.6749 -0.0469
  330SOL     OW 4339   1.608   1.265   2.843  0.2720  0.1374 -0.3103
  330SOL    HW1 4340   1.550   1.210   2.903 -0.8825 -0.7645 -2.1740
  330SOL    HW2 4341   1.700   1.226   2.841  0.0971 -0.3188  0.1877
  331SOL     OW 4342   0.987   7.769   5.357  0.2520  0.1095  0.4904
  331SOL    HW1 4343   0.912   7.705   5.342 -0.7484  1.3669 -0.0640
  331SOL    HW2 4344   1.074   7.723   5.341 -0.4515 -1.0503 -0.1054
  332SOL     OW 4345   1.867   8.025   3.558  0.2513 -0.0086  0.2231
  332SOL    HW1 4346   1.794   8.070   3.608  0.2493  1.1386 -0.7552
  332SOL    HW2 4347   1.918   7.964   3.619 -0.3657  0.5826  1.3362
  333SOL     OW 4348   2.002   6.534   2.180 -0.6833 -0.1630  0.6711
  333SOL    HW1 4349   2.045   6.475   2.249  0.5715  0.2086  0.2453
  333SOL    HW2 4350   2.072   6.565   2.116 -1.5726  0.7068  0.1049
  334SOL     OW 4351   0.865   1.062   3.938  0.7913 -0.0728  0.1775
  334SOL    HW1 4352   0.909   1.135   3.990  0.4595  0.9307 -0.9068
  334SOL    HW2 4353   0.916   0.977   3.950  3.9276  1.3147 -2.1281
  335SOL     OW 4354   1.425   7.771   1.963  0.1268 -0.0676  0.4079
  335SOL    HW1 4355   1.462   7.689   2.007 -0.7776 -0.4221  0.5331
  335SOL    HW2 4356   1.500   7.823   1.921  0.7306 -0.8982  0.4241
  336SOL     OW 4357   5.203   1.113   1.796 -0.1269  0.7177 -0.4311
  336SOL    HW1 4358   5.139   1.159   1.734 -0.2505  1.0585 -0.0497
  336SOL    HW2 4359   5.279   1.174   1.818 -0.0926  0.6038 -0.2313
  337SOL     OW 4360   2.306   7.948   3.894  0.0380 -0.1944  0.3743
  337SOL    HW1 4361   2.293   8.017   3.965 -1.8793  0.9244 -0.9691
  337SOL    HW2 4362   2.298   7.857   3.934 -1.0239  0.4060  1.5926
  338SOL     OW 4363   1.176   0.647   3.275  0.2547 -0.3423 -0.4552
  338SOL    HW1 4364   1.152   0.551   3.258 -0.8832 -0.2607  0.5367
  338SOL    HW2 4365   1.259   0.670   3.225 -1.2139 -0.9307 -3.4503
  339SOL     OW 4366   0.066   0.641   1.838  0.0322 -0.5644  0.0755
  339SOL    HW1 4367  -0.022   0.654   1.791 -1.0986 -0.6878  1.9963
  339SOL    HW2 4368   0.126   0.718   1.816 -1.0446  0.2197 -0.2468
  340SOL     OW 4369   0.543   1.404   3.231 -0.2150  0.0535 -0.1509
  340SOL    HW1 4370   0.585   1.314   3.219  1.4793  0.5852  1.4512
  340SOL    HW2 4371   0.444   1.396   3.216 -0.2352 -2.2576  0.7468
  341SOL     OW 4372   3.173   0.978   3.226 -0.3725  0.1187 -0.3062
  341SOL    HW1 4373   3.131   1.032   3.300 -3.4452 -4.0098  1.3930
  341SOL    HW2 4374   3.123   0.994   3.141 -2.4935 -1.2048  0.6073
  342SOL     OW 4375   6.318   0.571   2.120 -0.2495 -0.3505 -0.2372
  342SOL    HW1 4376   6.315   0.541   2.024  0.5689 -0.3208 -0.2827
  342SOL    HW2 4377   6.306   0.492   2.180  0.8859 -0.6355 -0.3630
  343SOL     OW 4378   1.776   0.535   4.157 -0.1199  0.5066  0.8708
  343SOL    HW1 4379   1.836   0.461   4.128  1.4048  2.1984 -0.5231
  343SOL    HW2 4380   1.689   0.529   4.109  1.0190  1.1452 -1.4189
  344SOL     OW 4381   0.253   0.838   5.655  0.0874  0.0204  0.3909
  344SOL    HW1 4382   0.316   0.915   5.650 -1.9794  1.8735  1.1787
  344SOL    HW2 4383   0.179   0.860   5.718 -1.5628 -1.8930 -0.7698
  345SOL     OW 4384   0.616   6.561   5.438 -0.0554  0.1498  0.1600
  345SOL    HW1 4385   0.656   6.513   5.359  0.8216 -1.9187  1.7654
  345SOL    HW2 4386   0.680   6.630   5.472 -0.0166  0.3471 -0.3064
  346SOL     OW 4387   6.692   0.246   2.370  0.4905 -0.2311  0.0134
  346SOL    HW1 4388   6.604   0.270   2.329  0.5241  0.7449  0.4816
  346SOL    HW2 4389   6.677   0.181   2.444 -0.2248  1.9696  1.9547
  347SOL     OW 4390   7.199   7.118   3.486  0.1987  0.0220 -0.2132
  347SOL    HW1 4391   7.172   7.147   3.578 -1.8681 -1.1607 -0.3766
  347SOL    HW2 4392   7.186   7.193   3.422  0.6195  0.5303  0.2928
  348SOL     OW 4393   1.426   1.146   2.316 -0.0987  0.3442  0.6241
  348SOL    HW1 4394   1.361   1.076   2.287  0.7315 -0.9877  1.8628
  348SOL    HW2 4395   1.410   1.167   2.413  1.8465 -0.6771  1.2202
  349SOL     OW 4396   0.807   1.207   0.349 -0.1913  0.4632  0.2579
  349SOL    HW1 4397   0.817   1.108   0.342 -0.5387  0.4900 -0.8739
  349SOL    HW2 4398   0.889   1.252   0.315  1.0842  0.5883  3.1880
  350SOL     OW 4399   0.017   7.908   4.321 -0.2278 -0.4985  0.4078
  350SOL    HW1 4400   0.061   7.844   4.385 -0.0575 -0.3533  0.4351
  350SOL    HW2 4401  -0.072   7.872   4.295  0.2336 -1.2113 -0.2919
  351SOL     OW 4402   2.624   3.248   1.441  0.4813 -0.1212 -0.2657
  351SOL    HW1 4403   2.620   3.150   1.425 -0.2909 -0.0745 -0.4038
  351SOL    HW2 4404   2.688   3.268   1.515  1.5885 -0.6187 -1.0655
  352SOL     OW 4405   6.057   0.314   4.107  0.1522  0.3400 -0.0419
  352SOL    HW1 4406   5.999   0.290   4.185  0.0523  0.5953 -0.0364
  352SOL    HW2 4407   6.048   0.412   4.087  0.1347  0.2641 -0.4108
  353SOL     OW 4408   0.395   1.494   2.941 -0.2095 -0.1134 -0.0836
  353SOL    HW1 4409   0.351   1.483   3.030  1.0390 -1.4177  0.4181
  353SOL    HW2 4410   0.433   1.586   2.934 -2.0125  0.6764 -0.1070
  354SOL     OW 4411   0.049   2.353   4.879  0.3953  0.0974 -0.3429
  354SOL    HW1 4412   0.037   2.448   4.849  1.2204  0.3512  0.0986
  354SOL    HW2 4413   0.096   2.351   4.967  0.3750 -0.7339 -0.3397
  355SOL     OW 4414   3.855   0.368   4.236 -0.2811  0.7707 -0.1806
  355SOL    HW1 4415   3.801   0.427   4.296 -1.8480 -0.8223  0.0512
  355SOL    HW2 4416   3.949   0.363   4.270 -0.7517  1.1294  1.2427
  356SOL     OW 4417   2.514   1.556   2.158  0.8669  0.2113 -0.7388
  356SOL    HW1 4418   2.460   1.640   2.159 -0.2836 -0.5108  0.1615
  356SOL    HW2 4419   2.490   1.499   2.237  2.9186 -0.1761 -0.3303
  357SOL     OW 4420   2.736   6.532   3.199  0.7818  0.0862  0.1607
  357SOL    HW1 4421   2.794   6.556   3.121 -0.0328 -2.6882 -1.4456
  357SOL    HW2 4422   2.643   6.512   3.166  0.4302 -1.2494  1.8148
  358SOL     OW 4423   1.257   1.356   3.048 -0.4181 -0.0243  0.3887
  358SOL    HW1 4424   1.284   1.372   3.142  1.7606  1.2073 -0.3757
  358SOL    HW2 4425   1.313   1.412   2.987 -1.5664 -0.9917 -1.6715
  359SOL     OW 4426   0.436   0.675   2.361  0.1571 -0.2489  0.0072
  359SOL    HW1 4427   0.490   0.616   2.421 -1.2682 -1.5758  0.0406
  359SOL    HW2 4428   0.339   0.666   2.383 -0.1696  1.7126 -0.3769
  360SOL     OW 4429   2.370   0.709   1.059  0.0137  0.5565  0.4292
  360SOL    HW1 4430   2.405   0.713   0.965  1.1891  0.3763  0.8425
  360SOL    HW2 4431   2.404   0.626   1.104 -0.7066  0.5374  0.9592
  361SOL     OW 4432   2.284   2.473   2.343 -0.5837 -0.7607  0.0342
  361SOL    HW1 4433   2.293   2.562   2.389  0.0015 -1.1238  0.6437
  361SOL    HW2 4434   2.201   2.473   2.287  0.9916  1.2710 -2.5111
  362SOL     OW 4435   0.426   0.806   2.911  0.0640 -0.5403 -0.0584
  362SOL    HW1 4436   0.487   0.882   2.933 -1.0049  0.1047  0.7478
  362SOL    HW2 4437   0.440   0.778   2.815  0.9301  0.2182 -0.1623
  363SOL     OW 4438   1.885   0.401   3.666  0.2166 -0.1406  0.2925
  363SOL    HW1 4439   1.943   0.321   3.648  0.8285  0.2428  0.5229
  363SOL    HW2 4440   1.943   0.480   3.685 -0.3628  0.7219 -1.3754
  364SOL     OW 4441   1.304   3.310   0.605  0.3411  0.0327  0.0455
  364SOL    HW1 4442   1.391   3.308   0.655  0.6610  0.9677 -0.4516
  364SOL    HW2 4443   1.299   3.394   0.551 -0.2076 -0.7323 -1.1253
  365SOL     OW 4444   2.248   1.943   2.407 -0.0969  0.5696  0.5012
  365SOL    HW1 4445   2.284   2.027   2.365  1.6228 -1.0641 -1.4868
  365SOL    HW2 4446   2.311   1.913   2.479  0.2489  0.0427 -0.0137
  366SOL     OW 4447   1.579   0.583   1.709 -0.0496  0.2606 -0.2379
  366SOL    HW1 4448   1.571   0.661   1.647  0.6655  1.1526  0.7646
  366SOL    HW2 4449   1.495   0.575   1.764 -0.3040  0.0376 -0.6512
  367SOL     OW 4450   1.017   2.920   4.776 -0.2352 -0.2810  0.3442
  367SOL    HW1 4451   0.973   2.830   4.768  1.4298 -1.0990 -0.0768
  367SOL    HW2 4452   1.103   2.920   4.725 -0.0209  1.4548  0.6351
  368SOL     OW 4453   1.881   0.663   3.140  0.0855  0.6593 -0.2269
  368SOL    HW1 4454   1.957   0.688   3.199 -0.4398  0.4098  0.5612
  368SOL    HW2 4455   1.872   0.564   3.136 -1.1872  0.7052  0.9770
  369SOL     OW 4456   4.071   6.752   3.103 -0.3256 -0.0326 -0.0436
  369SOL    HW1 4457   3.988   6.697   3.105 -0.5271  0.2625  1.8400
  369SOL    HW2 4458   4.151   6.693   3.093 -0.7547 -0.2472 -2.8904
  370SOL     OW 4459   3.025   6.989   0.366 -0.1325  0.1717 -0.2575
  370SOL    HW1 4460   2.994   6.966   0.274  2.2285 -0.8497 -0.8633
  370SOL    HW2 4461   3.005   7.086   0.384  1.1527  0.9679 -2.6670
  371SOL     OW 4462   7.698   1.904   2.042  0.0457 -0.2325 -0.5099
  371SOL    HW1 4463   7.721   1.989   2.089 -0.7849 -0.5085  0.4391
  371SOL    HW2 4464   7.650   1.925   1.957 -1.6238  0.2791  0.4940
  372SOL     OW 4465   2.654   7.167   2.215 -0.8140  0.0030  0.0576
  372SOL    HW1 4466   2.664   7.074   2.251  0.8767  1.0428  2.5463
  372SOL    HW2 4467   2.685   7.170   2.120  0.0880 -1.7664  0.2600
  373SOL     OW 4468   3.579   0.544   3.501 -0.4837 -0.2369  0.2169
  373SOL    HW1 4469   3.532   0.460   3.471 -1.9894  0.6633 -0.0133
  373SOL    HW2 4470   3.642   0.574   3.428 -1.5623  0.0268 -0.6278
  374SOL     OW 4471   7.170   1.663   2.850  0.1908 -0.0930  0.3213
  374SOL    HW1 4472   7.159   1.623   2.941  0.9805  0.3813  0.6318
  374SOL    HW2 4473   7.181   1.763   2.858 -0.9699  0.1125 -0.3843
  375SOL     OW 4474   2.333   0.596   3.007 -0.6306 -0.3951  0.2583
  375SOL    HW1 4475   2.323   0.644   2.920  1.4579 -0.7683 -0.2465
  375SOL    HW2 4476   2.361   0.661   3.078  0.6926 -0.5610 -0.0803
  376SOL     OW 4477   0.281   6.572   6.550 -0.6244 -0.0109  0.3478
  376SOL    HW1 4478   0.249   6.525   6.467  1.0093  0.3497 -0.5381
  376SOL    HW2 4479   0.368   6.618   6.530  0.1370 -0.4515  2.4476
  377SOL     OW 4480   0.423   7.854   1.905 -0.1470 -0.2450  0.3894
  377SOL    HW1 4481   0.376   7.928   1.858  0.7180  0.3232  0.4052
  377SOL    HW2 4482   0.457   7.787   1.838 -1.8957 -1.2418  0.4365
  378SOL     OW 4483   1.961   0.134   3.108 -0.2119 -0.2569  0.5999
  378SOL    HW1 4484   2.001   0.065   3.047 -1.5363  0.7690 -1.5454
  378SOL    HW2 4485   1.887   0.093   3.161 -2.5984 -0.0859 -2.3830
  379SOL     OW 4486   7.278   0.925   2.314  0.0678  0.3625  0.6115
  379SOL    HW1 4487   7.218   1.003   2.295  0.8805  0.4409 -1.9420
  379SOL    HW2 4488   7.242   0.844   2.269 -0.5708 -0.7391  2.9489
  380SOL     OW 4489   0.146   7.735   4.494  0.0277 -0.1980  0.2026
  380SOL    HW1 4490   0.241   7.705   4.493  0.2318  0.4006  0.8390
  380SOL    HW2 4491   0.086   7.657   4.477  0.6814 -0.3229 -1.6981
  381SOL     OW 4492   2.050   0.860   3.316 -0.1816 -0.1859 -0.0823
  381SOL    HW1 4493   2.030   0.945   3.363  0.3320 -0.5350  0.7909
  381SOL    HW2 4494   2.086   0.879   3.225 -1.9430  0.4875 -0.6827
  382SOL     OW 4495   8.044   7.558   4.166  0.1108  0.5646  0.7261
  382SOL    HW1 4496   7.957   7.522   4.132  1.5243 -0.4661 -2.2322
  382SOL    HW2 4497   8.083   7.619   4.097  2.6526 -0.6079  0.9979
  383SOL     OW 4498   1.749   0.796   3.982  0.3149 -0.8833 -0.1761
  383SOL    HW1 4499   1.815   0.851   3.930  0.6109 -1.9023 -0.9108
  383SOL    HW2 4500   1.699   0.737   3.919 -1.7299  0.2608  0.2850
  384SOL     OW 4501   3.313   1.021   5.008  0.5323 -0.3241 -0.1323
  384SOL    HW1 4502   3.310   1.089   5.081  2.3768  0.1247 -0.4275
  384SOL    HW2 4503   3.278   0.934   5.042  0.9592 -0.0010  1.1779
  385SOL     OW 4504   1.277   0.104   3.885 -0.2005 -0.1792  0.5474
  385SOL    HW1 4505   1.208   0.049   3.932 -0.9438  0.0202 -0.2872
  385SOL    HW2 4506   1.319   0.049   3.812 -0.8229  0.2744 -0.1751
  386SOL     OW 4507   7.985   7.551   4.426  0.1093 -0.0685 -0.2866
  386SOL    HW1 4508   8.008   7.565   4.330 -0.6751  0.1349 -0.4563
  386SOL    HW2 4509   7.893   7.587   4.443 -0.2267 -1.1604  0.2665
  387SOL     OW 4510   3.218   6.775   3.376 -0.1320 -0.3409  0.3437
  387SOL    HW1 4511   3.286   6.834   3.333 -0.4943 -0.4202 -0.3549
  387SOL    HW2 4512   3.228   6.682   3.341 -0.9832 -0.2291 -0.2357
  388SOL     OW 4513   7.487   0.466   5.750 -0.3149  0.2973  0.4529
  388SOL    HW1 4514   7.406   0.524   5.741 -2.2917 -2.1705  1.4539
  388SOL    HW2 4515   7.493   0.405   5.671  0.6917  0.5149  0.3379
  389SOL     OW 4516   0.233   1.326   7.627  0.2151  0.0137 -0.6235
  389SOL    HW1 4517   0.249   1.271   7.708  0.8932  0.5299 -0.3976
  389SOL    HW2 4518   0.317   1.330   7.572  0.6341  1.9473  0.0697
  390SOL     OW 4519   2.598   1.166   4.515  0.6329  0.5067 -0.1022
  390SOL    HW1 4520   2.550   1.211   4.590 -1.3415 -0.1873 -0.8615
  390SOL    HW2 4521   2.587   1.067   4.523  0.1094  0.4265 -1.4272
  391SOL     OW 4522   2.500   7.824   6.455 -0.1003  0.1666  0.7765
  391SOL    HW1 4523   2.562   7.761   6.502 -0.2957 -0.2760  0.4598
  391SOL    HW2 4524   2.444   7.772   6.391 -1.0698  0.4924  1.3344
  392SOL     OW 4525   0.677   1.401   4.532  0.0693  0.4724 -0.1693
  392SOL    HW1 4526   0.659   1.305   4.510 -1.2596  0.2789  1.4991
  392SOL    HW2 4527   0.592   1.453   4.524  0.3205  1.0703  0.8580
  393SOL     OW 4528   2.442   2.826   0.200 -0.6650 -0.3873 -0.1712
  393SOL    HW1 4529   2.391   2.773   0.268  0.1775  0.0241  0.8275
  393SOL    HW2 4530   2.414   2.922   0.204 -0.9892 -0.4578 -0.7798
  394SOL     OW 4531   6.965   7.374   3.910 -0.1954 -0.2169  0.0311
  394SOL    HW1 4532   6.935   7.458   3.864  0.0197  0.1671  0.5725
  394SOL    HW2 4533   6.886   7.333   3.957 -0.2447 -0.1739 -0.0131
  395SOL     OW 4534   3.296   7.359   4.976  0.3465  0.3241 -0.0095
  395SOL    HW1 4535   3.302   7.262   4.996 -0.0586  0.2607 -0.1722
  395SOL    HW2 4536   3.304   7.374   4.877 -0.1298  0.4019 -0.0405
  396SOL     OW 4537   0.256   3.124   5.023  0.2439 -0.1819  0.3523
  396SOL    HW1 4538   0.327   3.065   5.060  0.2544 -0.2779  0.1739
  396SOL    HW2 4539   0.274   3.144   4.927 -0.1336 -0.4590  0.2186
  397SOL     OW 4540   1.255   2.816   5.982  0.1368 -0.1004  0.5415
  397SOL    HW1 4541   1.322   2.888   5.969  0.8810 -0.9589 -0.5794
  397SOL    HW2 4542   1.284   2.734   5.933 -1.7147 -0.5015  0.0173
  398SOL     OW 4543   0.111   1.444   5.952  0.0777  0.5647 -0.1162
  398SOL    HW1 4544   0.180   1.462   6.022  0.1269  0.1937 -0.0655
  398SOL    HW2 4545   0.080   1.349   5.959  0.0769  0.5250 -0.5877
  399SOL     OW 4546   0.900   0.750   4.995  0.3161 -0.3007 -0.2783
  399SOL    HW1 4547   0.802   0.768   4.999  0.3205 -0.1186 -0.8038
  399SOL    HW2 4548   0.948   0.834   4.967  0.2897 -1.2095 -3.3748
  400SOL     OW 4549   0.616   1.135   3.825 -0.0592  1.2456 -0.2179
  400SOL    HW1 4550   0.622   1.235   3.822 -0.7644  1.3336  0.7832
  400SOL    HW2 4551   0.696   1.098   3.872  0.0481  1.3615 -0.3083
  401SOL     OW 4552   2.954   6.069   4.159 -0.3851 -0.4651 -0.3668
  401SOL    HW1 4553   3.026   6.125   4.118 -1.1096  0.9788  0.2624
  401SOL    HW2 4554   2.981   6.044   4.252  0.0980 -1.4927 -0.7746
  402SOL     OW 4555   0.636   0.902   5.008 -0.1414 -0.4010  0.0285
  402SOL    HW1 4556   0.678   0.963   5.075  0.3339 -1.9468  1.2168
  402SOL    HW2 4557   0.542   0.883   5.036  0.2764 -1.6007  0.6892
  403SOL     OW 4558   0.946   1.484   4.491 -0.2351 -0.6828 -0.2098
  403SOL    HW1 4559   0.944   1.543   4.572 -2.4385 -1.7191  0.5701
  403SOL    HW2 4560   0.854   1.451   4.472  0.7029 -2.7786 -1.4399
  404SOL     OW 4561   0.960   1.329   6.285 -0.4251  0.0929 -0.0398
  404SOL    HW1 4562   0.948   1.302   6.381 -0.5689  0.6762  0.1115
  404SOL    HW2 4563   0.993   1.423   6.281  1.6472 -0.5854 -0.5132
  405SOL     OW 4564   2.520   7.966   3.670 -0.5254 -0.2500  0.2763
  405SOL    HW1 4565   2.455   7.967   3.746  0.7123  1.1723  1.3967
  405SOL    HW2 4566   2.613   7.955   3.707  0.0284 -0.3736 -1.1127
  406SOL     OW 4567   7.996   1.882   3.340 -0.0655  0.7488  0.0043
  406SOL    HW1 4568   7.997   1.966   3.394  0.3300  1.7375 -1.4683
  406SOL    HW2 4569   7.915   1.881   3.281 -1.5399 -1.2205  1.8707
  407SOL     OW 4570   1.583   1.253   6.070 -0.2879 -0.3354  0.4221
  407SOL    HW1 4571   1.678   1.279   6.086  0.4327 -1.5035 -1.5457
  407SOL    HW2 4572   1.569   1.236   5.972 -2.2025 -1.3780  0.8233
  408SOL     OW 4573   2.769   1.652   3.625 -0.3060 -0.0849  0.3630
  408SOL    HW1 4574   2.836   1.657   3.552  1.9052 -1.0749  2.1800
  408SOL    HW2 4575   2.690   1.599   3.594  0.1329  0.3081 -1.5569
  409SOL     OW 4576   1.476   7.032   0.790 -0.4369  0.2900  0.0874
  409SOL    HW1 4577   1.533   7.020   0.709  0.7966 -0.6906  1.0606
  409SOL    HW2 4578   1.386   6.992   0.773 -0.4538  0.7592 -1.0399
  410SOL     OW 4579   2.073   0.388   4.826  0.4961  0.3963 -0.1304
  410SOL    HW1 4580   2.102   0.464   4.768 -0.4397  1.3454  0.5782
  410SOL    HW2 4581   2.124   0.390   4.912  1.7176 -0.8665 -0.7929
  411SOL     OW 4582   2.191   1.052   3.882  0.1604 -0.4716 -0.0115
  411SOL    HW1 4583   2.100   1.083   3.909  0.2823  0.1986 -0.3687
  411SOL    HW2 4584   2.232   1.117   3.818  1.0634 -0.5452  0.4713
  412SOL     OW 4585   1.151   0.278   5.119  0.2806  0.0276 -0.2445
  412SOL    HW1 4586   1.110   0.187   5.114 -1.0745  0.6164 -0.4012
  412SOL    HW2 4587   1.249   0.270   5.138 -0.1172 -1.4236  1.4910
  413SOL     OW 4588   1.627   0.195   6.555 -0.3196  0.4149  0.0717
  413SOL    HW1 4589   1.631   0.187   6.655  0.4926 -1.5533 -0.0683
  413SOL    HW2 4590   1.532   0.199   6.525 -0.5633  1.3560  0.9401
  414SOL     OW 4591   7.341   1.187   5.120 -0.8322  0.1713  0.7079
  414SOL    HW1 4592   7.440   1.185   5.135 -1.0302  0.8329  2.3957
  414SOL    HW2 4593   7.311   1.282   5.111 -1.4291  0.0530  1.3280
  415SOL     OW 4594   0.097   7.913   4.681 -0.0185 -0.4624  0.0517
  415SOL    HW1 4595   0.122   7.834   4.625 -0.4522 -0.4634 -0.1389
  415SOL    HW2 4596   0.010   7.896   4.727 -0.6139  0.3038 -0.7761
  416SOL     OW 4597   0.842   1.833   4.003  0.0840 -0.0344  0.1019
  416SOL    HW1 4598   0.930   1.808   3.963  0.2501 -0.6057  0.8058
  416SOL    HW2 4599   0.791   1.889   3.938  1.5108  1.4304  0.1867
  417SOL     OW 4600   2.684   1.403   4.461 -0.0848  0.2277 -0.0277
  417SOL    HW1 4601   2.763   1.380   4.404 -1.8649  0.1890 -2.6548
  417SOL    HW2 4602   2.634   1.320   4.484 -1.0570  0.5095 -1.0606
  418SOL     OW 4603   2.281   7.829   2.487 -0.5331 -0.4622 -0.5969
  418SOL    HW1 4604   2.184   7.843   2.506 -0.4659  1.7227 -1.5556
  418SOL    HW2 4605   2.330   7.915   2.503  1.1060 -1.2953 -0.9655
  419SOL     OW 4606   2.194   7.757   4.599 -0.4544  0.6383 -0.2952
  419SOL    HW1 4607   2.133   7.733   4.674  0.6589  1.0058  0.7580
  419SOL    HW2 4608   2.140   7.781   4.518 -1.6422 -1.3569 -0.1460
  420SOL     OW 4609   3.110   6.844   5.961  0.1240 -0.3708  0.4138
  420SOL    HW1 4610   3.173   6.862   5.886 -0.7767  0.6714 -0.1210
  420SOL    HW2 4611   3.117   6.748   5.989  0.4306 -0.7855 -1.0346
  421SOL     OW 4612   0.634   0.175   5.221  0.3653 -0.1575 -0.1699
  421SOL    HW1 4613   0.549   0.124   5.208  0.3331 -0.0731 -0.2933
  421SOL    HW2 4614   0.709   0.124   5.180  0.4243 -0.3846  0.2172
  422SOL     OW 4615   0.014   1.423   5.258  0.0451 -0.3156 -0.3267
  422SOL    HW1 4616   0.021   1.433   5.357  2.5635  0.2561 -0.4755
  422SOL    HW2 4617  -0.070   1.375   5.235 -0.8918  0.0116  2.0346
  423SOL     OW 4618   2.153   1.275   5.169 -0.0703  0.0003 -0.0042
  423SOL    HW1 4619   2.058   1.262   5.196  0.7123  0.4431  3.4295
  423SOL    HW2 4620   2.205   1.191   5.188  0.5684  0.3293 -0.2459
  424SOL     OW 4621   3.064   0.614   4.278 -0.3233 -0.1977 -0.1079
  424SOL    HW1 4622   3.052   0.712   4.264 -1.0427 -0.1163  0.9100
  424SOL    HW2 4623   3.143   0.582   4.226  0.9248  1.2461  0.8072
  425SOL     OW 4624   1.090   2.187   4.141  0.1262  0.3442 -0.2794
  425SOL    HW1 4625   1.121   2.105   4.187  1.5109  1.4833  0.9085
  425SOL    HW2 4626   1.144   2.266   4.172 -1.4600  1.7913 -1.0107
  426SOL     OW 4627   1.187   1.327   4.847  0.6932 -0.1134  0.0473
  426SOL    HW1 4628   1.246   1.297   4.922 -0.5541 -0.5401  0.8815
  426SOL    HW2 4629   1.092   1.331   4.878  0.3332  1.1203 -1.1038
  427SOL     OW 4630   2.887   7.524   4.223  0.1880  0.1814  0.9515
  427SOL    HW1 4631   2.893   7.616   4.262 -0.1945  0.7184 -0.2259
  427SOL    HW2 4632   2.973   7.502   4.177 -1.1088  1.7315 -2.5326
  428SOL     OW 4633   7.433   0.787   7.160 -0.2692  0.1266 -0.2467
  428SOL    HW1 4634   7.493   0.851   7.111 -0.6035 -0.5121 -1.5457
  428SOL    HW2 4635   7.486   0.736   7.227  0.5224  0.0069 -0.9455
  429SOL     OW 4636   0.780   4.630   4.956 -0.0557 -0.5863 -0.0322
  429SOL    HW1 4637   0.877   4.628   4.932  0.6377  1.3463  2.2418
  429SOL    HW2 4638   0.747   4.536   4.969  1.4049 -1.2853 -1.1084
  430SOL     OW 4639   0.178   1.858   5.690 -0.2478 -0.0186  0.3670
  430SOL    HW1 4640   0.236   1.796   5.637  1.2561  1.0390  0.7315
  430SOL    HW2 4641   0.148   1.813   5.774  0.8477 -0.2572  0.6405
  431SOL     OW 4642   1.393   1.066   5.199 -0.1462 -0.1889  0.6161
  431SOL    HW1 4643   1.384   1.150   5.146  2.2639  0.2382  0.7817
  431SOL    HW2 4644   1.377   1.086   5.296  0.8051  0.1876  0.7059
  432SOL     OW 4645   1.288   0.699   2.164 -0.2253 -0.5075  0.1109
  432SOL    HW1 4646   1.262   0.630   2.096 -0.6917  1.0694 -1.3679
  432SOL    HW2 4647   1.384   0.723   2.151 -0.7250  0.9859 -1.1547
  433SOL     OW 4648   1.392   7.350   4.960  0.4426 -0.3280  0.1885
  433SOL    HW1 4649   1.373   7.420   5.029 -0.8376  0.4101 -0.8543
  433SOL    HW2 4650   1.323   7.356   4.888  2.2160 -0.4865 -1.6058
  434SOL     OW 4651   2.414   1.963   3.971 -0.0664 -0.0762  0.3868
  434SOL    HW1 4652   2.498   1.913   3.954  0.4756  0.4314  1.4864
  434SOL    HW2 4653   2.353   1.908   4.028 -0.4828 -0.4373 -0.3958
  435SOL     OW 4654   0.059   7.488   3.789 -0.6882  0.0825 -0.1454
  435SOL    HW1 4655   0.075   7.397   3.827 -0.8097 -0.2437 -0.8527
  435SOL    HW2 4656   0.097   7.558   3.850  1.9428 -0.5704 -0.9425
  436SOL     OW 4657   2.216   0.940   4.885  0.6608  0.0114 -0.0747
  436SOL    HW1 4658   2.132   0.939   4.938  0.2714 -0.6917 -0.6849
  436SOL    HW2 4659   2.221   1.026   4.833  0.6728  0.3623  0.4976
  437SOL     OW 4660   0.482   6.933   5.043  0.8923 -0.1925 -0.1528
  437SOL    HW1 4661   0.445   6.852   5.088  2.0722 -0.6019  0.1018
  437SOL    HW2 4662   0.559   6.908   4.985  1.3646  0.7646  0.0379
  438SOL     OW 4663   3.782   1.101   5.855 -0.4849 -0.1893  0.4775
  438SOL    HW1 4664   3.772   1.088   5.756 -0.6750 -1.0372  0.6013
  438SOL    HW2 4665   3.707   1.054   5.903 -1.3720  1.6105  0.9652
  439SOL     OW 4666   0.227   3.556   3.726  0.4623  0.1627  0.1892
  439SOL    HW1 4667   0.284   3.578   3.647  0.6173  0.6488  0.4345
  439SOL    HW2 4668   0.285   3.525   3.801  0.4977  1.4783  0.7247
  440SOL     OW 4669   2.746   6.867   2.510  0.0746 -0.1733 -0.0038
  440SOL    HW1 4670   2.671   6.892   2.570  0.4664  0.8546  0.0822
  440SOL    HW2 4671   2.792   6.950   2.477  1.3013 -0.7751  0.1167
  441SOL     OW 4672   0.748   1.079   7.214 -0.2815 -0.5931 -0.0616
  441SOL    HW1 4673   0.799   1.039   7.138 -0.5477 -0.8380 -0.1172
  441SOL    HW2 4674   0.784   1.045   7.301  1.2996  1.1776  0.0304
  442SOL     OW 4675   1.735   7.503   5.387  0.0177 -0.1263 -0.2830
  442SOL    HW1 4676   1.815   7.546   5.345 -0.3252  0.0170 -0.7946
  442SOL    HW2 4677   1.740   7.404   5.376  0.1271 -0.1190 -0.3015
  443SOL     OW 4678   1.414   2.453   4.160  0.5367  0.1999 -0.4809
  443SOL    HW1 4679   1.462   2.412   4.083  0.1737 -0.4638 -0.3624
  443SOL    HW2 4680   1.322   2.482   4.131  0.6608  0.6066 -0.4741
  444SOL     OW 4681   6.798   0.012   2.180  0.2295  0.3707 -1.1533
  444SOL    HW1 4682   6.779   0.093   2.236 -2.6946 -0.4746 -0.7271
  444SOL    HW2 4683   6.770  -0.070   2.230  1.2931 -0.7868 -2.3471
  445SOL     OW 4684   1.921   0.194   5.152  0.0508 -0.5102  0.4464
  445SOL    HW1 4685   1.919   0.119   5.218  0.5068 -0.2083  0.8141
  445SOL    HW2 4686   1.960   0.162   5.066  0.9765 -0.5094  0.8550
  446SOL     OW 4687   0.926   0.526   3.074 -0.0016  0.1506  0.6179
  446SOL    HW1 4688   0.930   0.569   3.164 -2.2028 -1.9217  1.8109
  446SOL    HW2 4689   0.884   0.436   3.082  0.9018 -0.6436 -2.3327
  447SOL     OW 4690   1.209   0.924   5.044  0.5439 -0.2242  0.5445
  447SOL    HW1 4691   1.272   0.978   5.100  1.4750 -0.3272 -0.3762
  447SOL    HW2 4692   1.252   0.836   5.022  0.4222  0.0305 -0.7658
  448SOL     OW 4693   1.059   2.107   3.641  0.0528 -0.7049  0.1713
  448SOL    HW1 4694   1.026   2.107   3.735  0.3075 -0.9498  0.2639
  448SOL    HW2 4695   1.134   2.041   3.632 -0.2496 -0.9980 -0.2996
  449SOL     OW 4696   0.692   0.643   3.463  0.1711 -0.2518  0.0486
  449SOL    HW1 4697   0.595   0.628   3.481  0.6118 -1.7188  1.4701
  449SOL    HW2 4698   0.703   0.704   3.385 -1.8856  0.6658  0.4329
  450SOL     OW 4699   0.977   2.249   2.584 -0.4849 -0.7893 -0.3727
  450SOL    HW1 4700   1.025   2.335   2.605 -0.3355 -0.7970 -0.6650
  450SOL    HW2 4701   0.883   2.255   2.615 -0.4629 -0.5333 -0.3491
  451SOL     OW 4702   1.002   0.524   2.464 -0.0313 -0.5282  0.2969
  451SOL    HW1 4703   0.952   0.446   2.425 -0.8247  0.0315  0.1907
  451SOL    HW2 4704   1.100   0.504   2.461 -0.1094 -0.8452 -1.2737
  452SOL     OW 4705   1.919   1.263   3.404  0.4828 -0.1131  0.9197
  452SOL    HW1 4706   1.925   1.341   3.342  1.2893  0.6166  1.8708
  452SOL    HW2 4707   1.824   1.237   3.416  0.2414  0.3827  0.1808
  453SOL     OW 4708   0.199   1.529   6.939  0.1821 -0.0527 -0.5642
  453SOL    HW1 4709   0.250   1.614   6.928 -0.5361  0.1857 -2.4581
  453SOL    HW2 4710   0.104   1.550   6.962  0.3456 -0.4077  0.4645
  454SOL     OW 4711   1.171   1.806   5.609 -0.1035  0.1008 -0.2282
  454SOL    HW1 4712   1.191   1.736   5.678 -0.8253  0.6217  0.5369
  454SOL    HW2 4713   1.252   1.863   5.595 -0.3216  0.8365  1.2207
  455SOL     OW 4714   7.682   1.632   5.055 -0.1236 -0.0456 -0.8154
  455SOL    HW1 4715   7.591   1.596   5.034  0.1463  0.1529 -2.4518
  455SOL    HW2 4716   7.720   1.676   4.974  1.0076  0.8250  0.1518
  456SOL     OW 4717   2.125   1.135   3.513 -0.2081  0.6560  0.2425
  456SOL    HW1 4718   2.144   1.183   3.599  0.3872  0.4352  0.2394
  456SOL    HW2 4719   2.032   1.157   3.482  0.3272  2.4996 -0.2009
  457SOL     OW 4720   3.158   1.807   3.615  0.0836  0.0234  0.0528
  457SOL    HW1 4721   3.224   1.813   3.691 -0.2775  0.7765  0.3197
  457SOL    HW2 4722   3.144   1.898   3.577 -0.4530 -0.2097 -0.3119
  458SOL     OW 4723   1.294   1.626   2.083  0.1375  0.4189  0.5991
  458SOL    HW1 4724   1.210   1.589   2.043  0.1617  0.8628  0.1271
  458SOL    HW2 4725   1.325   1.565   2.157  0.0057 -0.3264  0.0558
  459SOL     OW 4726   0.652   1.723   4.683 -0.1760  0.0963 -0.0937
  459SOL    HW1 4727   0.706   1.716   4.599 -1.4458  2.4257 -1.2037
  459SOL    HW2 4728   0.619   1.817   4.694 -1.9127 -0.6591  1.8453
  460SOL     OW 4729   0.011   1.867   4.327 -0.6083  0.3390  0.1214
  460SOL    HW1 4730  -0.044   1.945   4.296 -2.1562  0.1716  2.2427
  460SOL    HW2 4731   0.037   1.812   4.247 -0.2343  2.5028 -1.3278
  461SOL     OW 4732   0.587   7.900   3.267 -0.1943  0.1228 -0.0837
  461SOL    HW1 4733   0.656   7.897   3.339 -1.0505 -1.5245  0.7351
  461SOL    HW2 4734   0.523   7.974   3.286 -0.5717 -0.4603  1.0540
  462SOL     OW 4735   2.702   0.683   5.588 -0.0182 -0.4078 -0.1682
  462SOL    HW1 4736   2.656   0.605   5.630 -0.2227 -0.2031 -0.0097
  462SOL    HW2 4737   2.793   0.693   5.626 -0.7365  0.7046  1.3765
  463SOL     OW 4738   2.184   1.752   4.928 -0.4292  0.5003 -0.0321
  463SOL    HW1 4739   2.160   1.658   4.953  0.9117 -0.1856 -1.1641
  463SOL    HW2 4740   2.279   1.770   4.954 -0.0926  0.8946 -1.4466
  464SOL     OW 4741   3.293   0.668   5.505 -0.4446  0.1679 -0.5426
  464SOL    HW1 4742   3.335   0.678   5.415 -0.4959 -0.6798 -0.6728
  464SOL    HW2 4743   3.197   0.695   5.499 -0.5118 -0.1184 -0.8048
  465SOL     OW 4744   1.363   1.505   6.416 -0.1679 -0.0064  0.4584
  465SOL    HW1 4745   1.296   1.501   6.342 -0.8906  0.6099  1.0639
  465SOL    HW2 4746   1.418   1.422   6.416  0.1434  0.1767 -1.0396
  466SOL     OW 4747   2.661   6.743   4.806 -0.3601  0.1814 -0.1948
  466SOL    HW1 4748   2.586   6.684   4.835 -0.4367  0.2772 -0.1974
  466SOL    HW2 4749   2.629   6.838   4.802 -0.0975  0.2932  0.3195
  467SOL     OW 4750   2.801   7.384   5.421 -0.0520 -0.3727  0.0160
  467SOL    HW1 4751   2.801   7.334   5.335  0.2761 -1.6930  0.7500
  467SOL    HW2 4752   2.860   7.464   5.414 -0.2640 -0.2961 -1.0607
  468SOL     OW 4753   0.940   7.630   2.687  0.1834 -0.1190  0.1712
  468SOL    HW1 4754   0.900   7.713   2.648 -0.1930 -0.5699 -0.4181
  468SOL    HW2 4755   0.899   7.611   2.775  0.3297  0.3656  0.3483
  469SOL     OW 4756   1.332   7.562   5.589 -0.1552  0.0724  0.5484
  469SOL    HW1 4757   1.387   7.543   5.671 -0.0486 -0.3261  0.3849
  469SOL    HW2 4758   1.247   7.510   5.594 -0.2438  0.2114  0.5033
  470SOL     OW 4759   1.132   6.580   7.750  0.0983  0.3663  0.2419
  470SOL    HW1 4760   1.115   6.620   7.660 -1.1919 -0.2499  0.1941
  470SOL    HW2 4761   1.182   6.494   7.740 -0.9532 -0.2314  0.0254
  471SOL     OW 4762   1.033   6.245   4.110  0.3648 -0.4693  0.1022
  471SOL    HW1 4763   1.127   6.268   4.138  0.2502 -0.7333  0.7139
  471SOL    HW2 4764   1.028   6.241   4.010  0.4236  2.0817 -0.0800
  472SOL     OW 4765   2.506   0.831   3.475  0.3324  0.1034  0.4841
  472SOL    HW1 4766   2.570   0.799   3.545  1.6412 -0.2038 -0.7884
  472SOL    HW2 4767   2.528   0.926   3.452  0.6238 -0.1354 -0.2527
  473SOL     OW 4768   1.728   7.947   6.174  0.3054  0.3386 -0.3992
  473SOL    HW1 4769   1.708   8.030   6.226 -1.8336  0.6696 -1.6305
  473SOL    HW2 4770   1.782   7.971   6.094  0.9411  0.3027  0.0139
  474SOL     OW 4771   0.340   3.464   4.462  0.1127  0.5165  0.2017
  474SOL    HW1 4772   0.343   3.481   4.561  0.4119 -0.1282  0.3067
  474SOL    HW2 4773   0.399   3.387   4.440 -1.8366 -0.9415 -0.1587
  475SOL     OW 4774   0.969   3.335   4.783  0.2834  0.0904  0.2331
  475SOL    HW1 4775   0.988   3.417   4.837  0.2382 -0.6545  1.4132
  475SOL    HW2 4776   1.028   3.260   4.814  1.1398 -0.0354 -1.5984
  476SOL     OW 4777   1.959   0.796   2.784  0.1600  0.3760 -1.0645
  476SOL    HW1 4778   1.899   0.716   2.777 -1.4386  1.1738  2.1046
  476SOL    HW2 4779   1.926   0.868   2.723 -0.3529 -0.2046 -1.4887
  477SOL     OW 4780   6.587   2.285   4.451  0.0412 -0.3059 -0.1624
  477SOL    HW1 4781   6.598   2.276   4.550  1.9071  0.1026 -0.2966
  477SOL    HW2 4782   6.620   2.374   4.421  1.1183 -1.0705 -1.3440
  478SOL     OW 4783   7.991   3.276   4.313 -0.0936  0.2496  0.0647
  478SOL    HW1 4784   7.913   3.318   4.360 -0.3846 -0.5357  0.3178
  478SOL    HW2 4785   8.072   3.333   4.323 -0.2127  0.2515  1.2585
  479SOL     OW 4786   2.623   1.329   4.786 -0.0085  0.4134 -0.2209
  479SOL    HW1 4787   2.593   1.384   4.864 -0.9281  0.8357 -0.8566
  479SOL    HW2 4788   2.661   1.388   4.715 -2.6437  0.5257 -1.6749
  480SOL     OW 4789   7.299   0.053   6.831 -0.2616  0.3461  0.0841
  480SOL    HW1 4790   7.337   0.056   6.739  1.3739  0.1041  0.7221
  480SOL    HW2 4791   7.200   0.040   6.825 -0.3367  1.3143 -1.6426
  481SOL     OW 4792   7.243   2.001   5.397 -0.5278  0.4656  0.0857
  481SOL    HW1 4793   7.304   1.923   5.410 -2.0369 -0.7695  0.0355
  481SOL    HW2 4794   7.174   1.978   5.328 -0.5999  2.1115 -0.4265
  482SOL     OW 4795   2.367   1.720   6.890  0.6449 -0.0680 -0.3080
  482SOL    HW1 4796   2.359   1.623   6.866 -2.8070 -0.1193  0.5339
  482SOL    HW2 4797   2.357   1.730   6.989  1.2908  1.1628 -0.3528
  483SOL     OW 4798   1.034   1.221   4.429 -0.6042 -0.4437  0.6690
  483SOL    HW1 4799   1.047   1.319   4.444 -0.2061 -0.4272  0.2427
  483SOL    HW2 4800   1.111   1.170   4.467  0.3945 -0.4047 -1.1826
  484SOL     OW 4801   0.389   7.303   5.745  0.1867 -0.2025  0.4225
  484SOL    HW1 4802   0.461   7.340   5.686  0.9036  0.2425  1.5346
  484SOL    HW2 4803   0.305   7.291   5.693  0.8955 -0.1418 -0.7566
  485SOL     OW 4804   0.799   0.358   5.458  0.3733 -0.2237 -0.0640
  485SOL    HW1 4805   0.769   0.432   5.398  0.5769  0.2413  0.4043
  485SOL    HW2 4806   0.739   0.351   5.537  1.2926  0.5156  0.7250
  486SOL     OW 4807   2.116   5.798   3.961  0.1833 -0.0656 -0.0062
  486SOL    HW1 4808   2.143   5.894   3.966 -0.8835  0.3085 -0.9815
  486SOL    HW2 4809   2.195   5.740   3.980  1.4064  0.9809 -1.6244
  487SOL     OW 4810   2.047   1.606   5.477 -0.0154  0.0670 -0.5614
  487SOL    HW1 4811   2.123   1.669   5.463  0.6376 -0.4054  0.7576
  487SOL    HW2 4812   1.987   1.609   5.397  1.0178  0.9431 -1.3351
  488SOL     OW 4813   2.071   0.626   4.674 -0.3064 -0.5762  0.7617
  488SOL    HW1 4814   2.169   0.638   4.691  0.0506 -1.3082 -0.6643
  488SOL    HW2 4815   2.022   0.707   4.704  0.9120  0.4267  0.1165
  489SOL     OW 4816   1.972   7.026   5.282 -0.1535  0.2510 -0.0485
  489SOL    HW1 4817   2.032   7.011   5.361  0.1476 -0.7438 -0.4499
  489SOL    HW2 4818   1.895   6.963   5.286  1.1303 -1.5708 -1.7731
  490SOL     OW 4819   7.426   1.968   4.477  0.2576  0.1414 -0.2020
  490SOL    HW1 4820   7.404   1.914   4.396  2.8909 -1.1885 -0.1461
  490SOL    HW2 4821   7.387   1.925   4.558  0.8023 -0.6954 -0.3713
  491SOL     OW 4822   2.197   1.290   3.708 -0.1339  0.3136  0.4980
  491SOL    HW1 4823   2.244   1.337   3.633 -3.1906 -0.6037 -2.2444
  491SOL    HW2 4824   2.125   1.350   3.745  0.3000  0.1572  1.6342
  492SOL     OW 4825   1.082   8.031   4.062  0.4272  0.2457  0.0425
  492SOL    HW1 4826   1.067   8.075   4.151  0.0176 -0.4066  0.3021
  492SOL    HW2 4827   1.048   7.937   4.065 -1.9884  0.9639 -1.5757
  493SOL     OW 4828   0.934   0.273   5.879 -0.2481  0.6021  0.4344
  493SOL    HW1 4829   0.865   0.259   5.809  2.8613 -0.6741 -2.6909
  493SOL    HW2 4830   0.986   0.356   5.859  1.6366 -0.5527  0.2519
  494SOL     OW 4831   3.531   0.541   4.676 -0.0902  0.3842 -0.1478
  494SOL    HW1 4832   3.455   0.605   4.660 -1.0257 -0.6998 -0.1694
  494SOL    HW2 4833   3.570   0.514   4.588 -1.2878 -0.9107 -0.3260
  495SOL     OW 4834   1.018   7.537   4.897  0.4153  0.4478 -0.3379
  495SOL    HW1 4835   1.076   7.581   4.828 -0.6614  0.8404 -1.0133
  495SOL    HW2 4836   1.015   7.439   4.880  0.6399  0.4666 -0.4868
  496SOL     OW 4837   1.323   1.086   6.554 -0.1023 -0.1133  0.1374
  496SOL    HW1 4838   1.344   0.989   6.547 -1.6615 -0.4677 -0.1090
  496SOL    HW2 4839   1.405   1.140   6.535  0.8812 -1.3718  0.6745
  497SOL     OW 4840   3.444   0.813   5.275 -0.1225  0.3837 -0.4561
  497SOL    HW1 4841   3.538   0.803   5.243 -0.4824  3.1361 -2.7295
  497SOL    HW2 4842   3.441   0.880   5.348 -0.1816 -0.9516  0.8199
  498SOL     OW 4843   1.926   7.873   5.589 -0.2944  1.0588  0.7810
  498SOL    HW1 4844   1.989   7.812   5.637  0.1770  1.4407  0.6560
  498SOL    HW2 4845   1.848   7.820   5.556  0.5959  0.2981 -0.2127
  499SOL     OW 4846   0.849   1.011   6.964 -0.1942 -0.3523 -0.1777
  499SOL    HW1 4847   0.851   1.103   6.923  0.1969 -0.1582  0.2728
  499SOL    HW2 4848   0.943   0.975   6.970 -0.1335  0.0157  1.4268
  500SOL     OW 4849   3.688   1.130   4.385 -0.6994  0.7492  0.2708
  500SOL    HW1 4850   3.765   1.135   4.322 -0.2701 -0.5373  0.6697
  500SOL    HW2 4851   3.717   1.087   4.470 -2.3099 -1.8116 -0.3476
  501SOL     OW 4852   3.321   7.260   6.300  0.1194 -0.0227  0.6096
  501SOL    HW1 4853   3.288   7.169   6.275  1.6130 -0.4016 -0.0910
  501SOL    HW2 4854   3.410   7.276   6.256  0.2769  1.4352  1.4203
  502SOL     OW 4855   1.261   0.490   3.545 -1.1781  0.1543 -0.5660
  502SOL    HW1 4856   1.344   0.494   3.489  0.5417  1.6820  1.8939
  502SOL    HW2 4857   1.201   0.567   3.521 -0.0671  1.2888  0.1537
  503SOL     OW 4858   2.002   1.696   6.316  0.1439  0.3311  0.3076
  503SOL    HW1 4859   1.941   1.675   6.239  0.1729 -1.4636  0.7238
  503SOL    HW2 4860   1.967   1.776   6.366 -1.0309  0.2407 -0.3345
  504SOL     OW 4861   0.410   0.678   3.689 -0.0771  0.3241 -0.1681
  504SOL    HW1 4862   0.352   0.629   3.625 -0.8108 -0.4411  1.0314
  504SOL    HW2 4863   0.383   0.774   3.692 -0.2212  0.3063 -0.7779
  505SOL     OW 4864   1.844   7.382   3.247 -0.1731  0.3168  0.0553
  505SOL    HW1 4865   1.777   7.443   3.205 -0.8772 -0.0664  0.6140
  505SOL    HW2 4866   1.861   7.409   3.341 -0.1062 -0.0414  0.1492
  506SOL     OW 4867   0.474   0.268   6.169  0.0839  0.5176  0.3956
  506SOL    HW1 4868   0.433   0.207   6.238  0.0624  1.5294  1.3030
  506SOL    HW2 4869   0.436   0.247   6.079  2.7993 -3.4560 -0.1192
  507SOL     OW 4870   1.411   0.186   4.342 -0.5599 -0.5631 -0.3419
  507SOL    HW1 4871   1.348   0.227   4.275 -0.8283 -0.6311 -0.1325
  507SOL    HW2 4872   1.504   0.187   4.305 -0.8078 -1.2213 -1.0008
  508SOL     OW 4873   0.961   3.007   7.212  0.1405  0.0864 -0.4310
  508SOL    HW1 4874   0.997   3.026   7.121  1.5693 -0.2454  0.0385
  508SOL    HW2 4875   0.920   3.090   7.250  0.9316  0.6307 -0.7623
  509SOL     OW 4876   0.870   1.793   3.178 -0.2441 -0.0510 -0.4606
  509SOL    HW1 4877   0.834   1.702   3.157  0.9949 -0.4827 -0.7833
  509SOL    HW2 4878   0.798   1.848   3.220 -1.1920 -0.9682 -0.8365
  510SOL     OW 4879   7.956   3.045   4.729  0.6377  0.2674  0.4575
  510SOL    HW1 4880   7.877   3.098   4.762 -0.9563 -0.6383 -1.7065
  510SOL    HW2 4881   8.027   3.108   4.699 -1.4880  1.3873 -2.7198
  511SOL     OW 4882   1.770   2.897   5.158 -0.5666  0.2914  0.1217
  511SOL    HW1 4883   1.775   2.809   5.204  1.4693  0.6892  0.7613
  511SOL    HW2 4884   1.785   2.885   5.060  1.1527  0.0546  0.3982
  512SOL     OW 4885   1.466   1.170   4.365 -0.1186  0.1170  0.1107
  512SOL    HW1 4886   1.371   1.138   4.372 -0.0407  0.1399  1.5247
  512SOL    HW2 4887   1.520   1.103   4.315 -0.4002 -0.9825  1.2523
  513SOL     OW 4888   0.774   1.038   1.934 -1.1164 -0.3124 -0.0588
  513SOL    HW1 4889   0.859   1.056   1.983 -0.7931  0.8904 -1.0238
  513SOL    HW2 4890   0.705   1.106   1.960 -1.5687 -0.8542  0.1855
  514SOL     OW 4891   1.871   1.776   2.945 -0.2742 -0.6105  0.1996
  514SOL    HW1 4892   1.939   1.703   2.950  0.5872  0.2523  1.8143
  514SOL    HW2 4893   1.915   1.865   2.957 -1.3382  0.2170 -1.4708
  515SOL     OW 4894   2.458   0.387   3.969  0.2961  0.0257  0.3157
  515SOL    HW1 4895   2.447   0.303   4.022 -0.9917  0.2625  0.4505
  515SOL    HW2 4896   2.378   0.444   3.980  1.6930  1.9017  1.2863
  516SOL     OW 4897   7.855   7.248   4.821 -0.2826  0.0745  0.4342
  516SOL    HW1 4898   7.783   7.311   4.851 -2.6860 -2.0119 -0.5528
  516SOL    HW2 4899   7.907   7.290   4.747 -2.3276  0.6760 -0.7369
  517SOL     OW 4900   1.089   2.968   5.170 -0.1964  0.4106  0.1502
  517SOL    HW1 4901   1.172   2.990   5.119 -0.2044  0.3415  0.1077
  517SOL    HW2 4902   1.023   3.044   5.161 -0.6046 -0.0431 -0.7956
  518SOL     OW 4903   0.838   7.429   5.627  0.7669 -0.0507  0.1156
  518SOL    HW1 4904   0.754   7.426   5.573  0.7121 -0.4322  0.2195
  518SOL    HW2 4905   0.916   7.448   5.568  0.8363 -1.3701 -0.2499
  519SOL     OW 4906   1.163   7.988   2.687 -0.0097 -0.1730 -0.0951
  519SOL    HW1 4907   1.100   8.051   2.733 -0.1177 -0.3059 -0.0374
  519SOL    HW2 4908   1.218   7.940   2.755 -0.7939 -1.0545 -0.0525
  520SOL     OW 4909   7.828   0.714   7.244 -0.1889 -0.4587 -0.1863
  520SOL    HW1 4910   7.771   0.796   7.239 -1.1412 -1.1560 -1.9240
  520SOL    HW2 4911   7.908   0.731   7.301 -1.4349  0.9899  1.1985
  521SOL     OW 4912   1.890   1.195   3.814  0.4331  0.2333 -0.0985
  521SOL    HW1 4913   1.866   1.167   3.721  0.1271  0.6777 -0.1562
  521SOL    HW2 4914   1.904   1.294   3.816  0.4564  0.2213  0.3281
  522SOL     OW 4915   2.306   0.120   4.038  0.7379  0.1002  0.1854
  522SOL    HW1 4916   2.232   0.138   3.974  0.0223 -0.8208  0.7232
  522SOL    HW2 4917   2.279   0.147   4.130  0.6534 -1.1445  0.5538
  523SOL     OW 4918   6.321   0.927   4.470  0.0179 -0.7055  0.3862
  523SOL    HW1 4919   6.263   0.924   4.389 -1.0683  1.1840  1.0300
  523SOL    HW2 4920   6.265   0.917   4.552  1.0328 -2.0040  0.9708
  524SOL     OW 4921   7.395   0.273   3.133 -0.5991 -0.7583  0.1510
  524SOL    HW1 4922   7.295   0.270   3.142 -0.7082 -1.2056 -1.0200
  524SOL    HW2 4923   7.434   0.325   3.209 -1.5853 -2.0569  1.5958
  525SOL     OW 4924   2.752   0.241   5.655  0.0637  0.1620  0.8444
  525SOL    HW1 4925   2.713   0.333   5.661 -0.8600 -0.2722  1.9399
  525SOL    HW2 4926   2.696   0.185   5.594  0.4611  0.2333  0.4062
  526SOL     OW 4927   0.991   1.712   4.226 -0.3418 -0.5132  0.7617
  526SOL    HW1 4928   1.066   1.651   4.201  0.7687  0.8245  0.7365
  526SOL    HW2 4929   0.940   1.736   4.143  0.5384  0.2757  0.4283
  527SOL     OW 4930   2.009   7.797   3.711 -0.4569  0.2919 -0.1212
  527SOL    HW1 4931   2.021   7.699   3.726 -2.0309 -0.2787 -2.1797
  527SOL    HW2 4932   2.073   7.829   3.642 -0.9493  0.3828 -0.5390
  528SOL     OW 4933   0.078   1.477   3.857  0.1796  0.1496  0.1257
  528SOL    HW1 4934  -0.016   1.443   3.852 -0.1521  0.6080  2.1051
  528SOL    HW2 4935   0.137   1.421   3.799 -1.0055 -1.3018  0.2561
  529SOL     OW 4936   3.306   0.295   4.419  0.2650 -0.3078 -0.2694
  529SOL    HW1 4937   3.365   0.215   4.412 -0.0020 -0.4955 -0.3645
  529SOL    HW2 4938   3.232   0.276   4.483  0.5500  0.0798  0.1873
  530SOL     OW 4939   1.310   1.863   3.875  0.0110  0.2812  0.4062
  530SOL    HW1 4940   1.373   1.925   3.923  0.2728  0.9845 -0.7821
  530SOL    HW2 4941   1.307   1.888   3.778 -1.9547  0.1317  0.3883
  531SOL     OW 4942   2.240   7.806   5.461 -0.3082 -0.0038  0.4542
  531SOL    HW1 4943   2.256   7.872   5.387 -1.4625  0.1616  0.3244
  531SOL    HW2 4944   2.290   7.722   5.442  0.8633  0.6833  0.4209
  532SOL     OW 4945   0.595   2.638   3.694  0.1088 -0.4773 -0.1174
  532SOL    HW1 4946   0.645   2.565   3.647  0.3976 -0.1730 -0.2910
  532SOL    HW2 4947   0.498   2.631   3.672  0.2020 -0.5126 -0.5428
  533SOL     OW 4948   3.163   0.598   4.892  0.1835 -0.0996  0.8666
  533SOL    HW1 4949   3.159   0.655   4.975 -0.2671 -2.2834  2.4339
  533SOL    HW2 4950   3.218   0.517   4.911 -0.6428 -1.0586 -0.7256
  534SOL     OW 4951   1.295   1.624   5.784 -0.1018 -0.4170  0.3728
  534SOL    HW1 4952   1.343   1.598   5.701  0.3359  0.2371  0.4164
  534SOL    HW2 4953   1.357   1.618   5.862 -0.4894 -0.9604  0.6455
  535SOL     OW 4954   0.568   0.601   5.912 -0.4532 -0.2921 -0.3847
  535SOL    HW1 4955   0.549   0.503   5.914 -0.0121 -0.3877 -0.7986
  535SOL    HW2 4956   0.632   0.625   5.985 -0.5805 -0.3042 -0.2681
  536SOL     OW 4957   5.591   0.274   4.003 -0.6908  0.3988 -0.0452
  536SOL    HW1 4958   5.584   0.175   4.018 -1.1964  0.6935  1.9236
  536SOL    HW2 4959   5.501   0.310   3.977 -0.2290  0.1974 -2.1782
  537SOL     OW 4960   1.754   2.320   5.841  0.3641 -0.0032  0.1052
  537SOL    HW1 4961   1.805   2.311   5.755 -1.4421  0.5523 -1.0838
  537SOL    HW2 4962   1.660   2.288   5.827  0.7877 -2.8175  2.7421
  538SOL     OW 4963   0.774   3.690   5.343  0.8300 -0.2912  0.3958
  538SOL    HW1 4964   0.702   3.628   5.313  0.7369 -0.5926  1.2342
  538SOL    HW2 4965   0.739   3.748   5.417  0.5937  1.4584 -0.9894
  539SOL     OW 4966   2.507   0.139   4.603  0.2671 -0.0479 -0.6586
  539SOL    HW1 4967   2.439   0.190   4.551 -0.0698  0.7265  0.5020
  539SOL    HW2 4968   2.471   0.049   4.627 -0.0259  0.0324 -0.7931
  540SOL     OW 4969   1.577   0.087   6.796  0.2479 -0.0442 -0.1415
  540SOL    HW1 4970   1.566   0.115   6.891  1.3824  0.5269 -0.1625
  540SOL    HW2 4971   1.647   0.016   6.790  0.6695  0.3821 -0.6118
  541SOL     OW 4972   2.261   1.543   4.130 -0.1803 -0.0476  0.0619
  541SOL    HW1 4973   2.310   1.457   4.148  2.7994  1.5784  0.4276
  541SOL    HW2 4974   2.229   1.544   4.036  0.5045 -1.2098 -0.2032
  542SOL     OW 4975   1.999   2.059   4.677 -0.0058  0.1699 -0.3265
  542SOL    HW1 4976   1.940   2.012   4.612 -0.2822  0.5636 -0.3604
  542SOL    HW2 4977   1.990   2.158   4.666  0.8863  0.2431 -0.5448
  543SOL     OW 4978   0.455   0.511   6.679 -0.1866  0.8118  0.0325
  543SOL    HW1 4979   0.502   0.502   6.767 -2.3685 -0.0471  1.1949
  543SOL    HW2 4980   0.448   0.421   6.636  2.3446  1.4343 -1.9424
  544SOL     OW 4981   7.920   0.453   2.943  0.6237 -0.1438 -0.5233
  544SOL    HW1 4982   7.975   0.477   2.863  1.4314  1.3092  0.4137
  544SOL    HW2 4983   7.852   0.525   2.960 -0.8660 -1.3920 -1.0175
  545SOL     OW 4984   0.154   2.803   3.323 -0.1176  0.1481  0.1069
  545SOL    HW1 4985   0.067   2.770   3.285  1.3746 -6.6775  1.2329
  545SOL    HW2 4986   0.144   2.815   3.422 -0.1947  1.5835 -0.0576
  546SOL     OW 4987   3.732   1.874   6.527  0.6040  0.3577 -0.3903
  546SOL    HW1 4988   3.677   1.947   6.487  0.5297  0.5649  0.0828
  546SOL    HW2 4989   3.683   1.787   6.519 -1.1014  0.9123  2.4377
  547SOL     OW 4990   7.575   1.875   4.877  0.1799  0.0268 -0.1083
  547SOL    HW1 4991   7.651   1.816   4.849  0.4678  0.1943  0.3101
  547SOL    HW2 4992   7.494   1.852   4.823  0.2972 -0.7337  0.0144
  548SOL     OW 4993   0.120   1.185   4.552 -0.5289  0.0665 -0.2221
  548SOL    HW1 4994   0.092   1.274   4.517 -0.8621 -0.3402 -1.0359
  548SOL    HW2 4995   0.216   1.168   4.528 -0.8987 -0.4260 -1.4431
  549SOL     OW 4996   2.249   2.120   3.838  0.0789 -0.9117  0.0587
  549SOL    HW1 4997   2.209   2.053   3.775  0.5483 -1.0464 -0.1064
  549SOL    HW2 4998   2.317   2.074   3.896 -1.9538 -1.3147  2.2840
  550SOL     OW 4999   8.041   1.178   5.973 -0.4576 -0.3321  0.5125
  550SOL    HW1 5000   8.028   1.187   5.874 -1.2087 -1.0740  0.5293
  550SOL    HW2 5001   7.952   1.179   6.018 -0.1043  0.9065  1.2631
  551SOL     OW 5002   2.941   1.568   4.591 -0.1356 -0.0786  0.0266
  551SOL    HW1 5003   3.007   1.633   4.628  0.8447 -0.9636 -0.1213
  551SOL    HW2 5004   2.948   1.481   4.641 -0.4254 -0.5342 -0.7068
  552SOL     OW 5005   0.110   6.929   5.704 -0.3843 -0.4198  0.0622
  552SOL    HW1 5006   0.152   6.956   5.617 -1.9172  1.4249 -0.1779
  552SOL    HW2 5007   0.168   6.957   5.780  1.0129 -2.1229 -0.3210
  553SOL     OW 5008   3.270   7.514   2.665 -0.2191 -0.4467 -0.1348
  553SOL    HW1 5009   3.324   7.571   2.727 -0.9142 -0.6213  0.6407
  553SOL    HW2 5010   3.270   7.556   2.574 -0.7785  0.8592  0.4345
  554SOL     OW 5011   7.877   1.751   2.423  0.0510  0.0221 -0.7791
  554SOL    HW1 5012   7.892   1.675   2.486  1.5147 -0.0568 -1.1722
  554SOL    HW2 5013   7.787   1.791   2.439 -0.5539 -1.4981 -0.2670
  555SOL     OW 5014   3.064   0.549   5.221  0.4285  0.2377 -0.0358
  555SOL    HW1 5015   3.096   0.480   5.287  1.0854  0.3411 -0.2483
  555SOL    HW2 5016   3.063   0.509   5.129 -1.5955 -0.2869  0.1552
  556SOL     OW 5017   2.939   6.915   2.848  0.5216 -0.0041  0.4740
  556SOL    HW1 5018   2.950   6.953   2.939  1.5170  0.1485  0.2982
  556SOL    HW2 5019   2.883   6.832   2.853 -0.0288  0.3955  1.1122
  557SOL     OW 5020   3.498   0.061   5.620 -0.2648  0.0717  0.1667
  557SOL    HW1 5021   3.501   0.029   5.525  0.0292 -1.8856  0.7832
  557SOL    HW2 5022   3.427   0.130   5.629 -0.9727 -0.4068 -1.2920
  558SOL     OW 5023   0.017   0.864   4.946  0.1478 -0.5787  0.4807
  558SOL    HW1 5024  -0.031   0.946   4.979  0.2902 -0.8020  1.2976
  558SOL    HW2 5025  -0.048   0.788   4.939  0.5546 -1.2700  2.9583
  559SOL     OW 5026   1.158   1.101   6.754  0.4935  0.1757  0.5228
  559SOL    HW1 5027   1.234   1.098   6.690 -0.1908 -1.9312 -0.2848
  559SOL    HW2 5028   1.125   1.195   6.763  1.1589  0.6584 -1.5725
  560SOL     OW 5029   2.839   7.197   3.943 -0.5210 -0.1850 -0.0898
  560SOL    HW1 5030   2.931   7.160   3.962 -1.1237 -0.3416  3.1553
  560SOL    HW2 5031   2.770   7.134   3.977 -1.7020  1.6858  1.1851
  561SOL     OW 5032   0.671   0.762   5.310  0.0554  0.5533 -0.3886
  561SOL    HW1 5033   0.589   0.804   5.270  1.1564  2.5957 -0.6581
  561SOL    HW2 5034   0.742   0.832   5.321  2.0393 -1.2834 -0.8617
  562SOL     OW 5035   1.066   1.216   4.149  0.4768  0.1387 -0.3588
  562SOL    HW1 5036   1.132   1.143   4.167  1.0722  0.5811 -0.6812
  562SOL    HW2 5037   1.033   1.254   4.235  0.5025 -0.2098 -0.1936
  563SOL     OW 5038   3.785   1.906   5.462  0.1614  0.0433  0.7782
  563SOL    HW1 5039   3.760   1.908   5.365  0.3153  0.1265  0.7410
  563SOL    HW2 5040   3.727   1.970   5.512  0.3066  0.2434  0.6901
  564SOL     OW 5041   0.018   0.441   3.859 -0.0674  0.4167 -0.0701
  564SOL    HW1 5042   0.043   0.516   3.921 -1.6444  2.6242 -1.9605
  564SOL    HW2 5043  -0.063   0.394   3.895  0.5195 -0.0037  0.7866
  565SOL     OW 5044   7.489   0.183   6.280 -0.0705 -0.6896 -0.1102
  565SOL    HW1 5045   7.475   0.182   6.181  0.6199 -2.5775 -0.2335
  565SOL    HW2 5046   7.407   0.218   6.325 -0.2569  0.5593 -1.3428
  566SOL     OW 5047   0.824   0.559   5.247  0.3433 -0.0276 -0.2637
  566SOL    HW1 5048   0.919   0.587   5.237 -0.0062  0.9679 -1.0454
  566SOL    HW2 5049   0.768   0.639   5.270 -0.2260 -0.7101  0.8134
  567SOL     OW 5050   8.011   1.650   5.669 -0.2681 -0.6556  0.4263
  567SOL    HW1 5051   8.038   1.712   5.595  0.0753 -1.4050 -0.0907
  567SOL    HW2 5052   8.042   1.687   5.757  1.9092 -1.1334 -0.0743
  568SOL     OW 5053   3.891   2.136   6.039  0.0306 -0.6194 -0.7053
  568SOL    HW1 5054   3.829   2.149   5.962 -0.5378 -1.2407 -0.3707
  568SOL    HW2 5055   3.847   2.170   6.123  0.2045 -0.9153 -0.4917
  569SOL     OW 5056   3.553   1.984   6.322  0.2882  0.2964 -0.5112
  569SOL    HW1 5057   3.623   2.034   6.272  0.8212  0.2950  0.2135
  569SOL    HW2 5058   3.463   2.019   6.298  0.5077  0.1180 -1.6598
  570SOL     OW 5059   2.189   0.348   7.121  0.0050 -0.3295  0.5931
  570SOL    HW1 5060   2.098   0.317   7.149 -0.1038  1.0284  1.8749
  570SOL    HW2 5061   2.258   0.308   7.181 -0.1604  1.9768  2.4503
  571SOL     OW 5062   2.452   0.298   7.420  0.0680 -0.8832  0.0161
  571SOL    HW1 5063   2.451   0.199   7.430  2.2281 -0.9394  0.0258
  571SOL    HW2 5064   2.515   0.324   7.347  0.0716  0.5134  0.4829
  572SOL     OW 5065   7.432   0.325   1.446 -0.0050  0.2740 -0.2967
  572SOL    HW1 5066   7.396   0.252   1.504 -1.4673  0.9149 -0.3453
  572SOL    HW2 5067   7.357   0.367   1.394  0.9966  0.9412 -1.2660
  573SOL     OW 5068   2.014   2.435   5.313 -0.2122 -0.1344  0.9153
  573SOL    HW1 5069   2.077   2.479   5.376 -0.2626  1.2343  0.0570
  573SOL    HW2 5070   1.990   2.499   5.240  0.3126 -1.8455 -0.8325
  574SOL     OW 5071   0.579   0.160   1.200  0.0971  0.2957 -0.4874
  574SOL    HW1 5072   0.504   0.211   1.241 -1.0785 -0.3896 -1.7274
  574SOL    HW2 5073   0.639   0.126   1.272 -1.6781 -0.5310  0.6629
  575SOL     OW 5074   0.248   2.564   7.002 -0.5814 -0.2348  0.8464
  575SOL    HW1 5075   0.156   2.575   7.040 -0.3645  0.8545  1.0988
  575SOL    HW2 5076   0.311   2.538   7.075 -0.3928  0.6581  1.0174
  576SOL     OW 5077   1.668   0.736   5.335 -0.4329 -0.0094  0.0366
  576SOL    HW1 5078   1.701   0.649   5.299  1.3023 -0.9525  3.5280
  576SOL    HW2 5079   1.569   0.732   5.348 -0.3963 -1.3666 -0.0489
  577SOL     OW 5080   1.219   6.341   6.912 -0.1751  0.3375 -0.6999
  577SOL    HW1 5081   1.272   6.395   6.846 -0.5218  1.1052 -0.3565
  577SOL    HW2 5082   1.157   6.280   6.863 -0.3525  0.8232 -1.0836
  578SOL     OW 5083   0.323   1.335   5.523  0.2246  0.0283 -0.3371
  578SOL    HW1 5084   0.238   1.387   5.513 -0.2164 -0.5843  0.1206
  578SOL    HW2 5085   0.343   1.285   5.439 -0.1373 -0.2192 -0.2762
  579SOL     OW 5086   3.715   0.645   7.928 -0.0513  0.1145 -0.1017
  579SOL    HW1 5087   3.724   0.733   7.975 -0.3004  1.6399 -2.6780
  579SOL    HW2 5088   3.719   0.571   7.994  1.0119  2.0079  2.1020
  580SOL     OW 5089   7.120   1.945   5.886  0.7060 -0.0750 -0.7124
  580SOL    HW1 5090   7.093   1.933   5.790 -0.2639 -0.0269 -0.4550
  580SOL    HW2 5091   7.047   1.992   5.935  1.1265 -0.2530  0.0929
  581SOL     OW 5092   4.659   7.926   5.707  0.5396 -0.2468 -0.3360
  581SOL    HW1 5093   4.674   8.021   5.737 -1.7485  0.3879 -0.9674
  581SOL    HW2 5094   4.585   7.886   5.761 -0.4982 -0.6643 -2.0052
  582SOL     OW 5095   0.733   6.435   7.012 -0.3423 -0.1310  0.0703
  582SOL    HW1 5096   0.818   6.473   6.977 -1.2173  1.2643 -0.6629
  582SOL    HW2 5097   0.694   6.497   7.080 -0.0788 -1.4536  1.4709
  583SOL     OW 5098   2.479   2.297   4.577 -0.4726  0.6100  0.0944
  583SOL    HW1 5099   2.521   2.384   4.550 -0.8902  0.9215  0.4182
  583SOL    HW2 5100   2.540   2.248   4.639 -0.0721  0.4933 -0.3858
  584SOL     OW 5101   3.809   1.621   6.674  0.2740  0.2316 -0.1364
  584SOL    HW1 5102   3.788   1.704   6.726  3.6328  1.0478  0.1237
  584SOL    HW2 5103   3.861   1.558   6.731 -1.6704 -1.8881 -0.5395
  585SOL     OW 5104   0.235   0.754   4.446 -0.0679 -0.4996 -0.2819
  585SOL    HW1 5105   0.222   0.791   4.538 -0.4737  0.8580 -0.8512
  585SOL    HW2 5106   0.201   0.660   4.443 -1.7178  0.0162  0.5228
  586SOL     OW 5107   2.096   3.615   4.987 -0.0022  0.4623 -0.1029
  586SOL    HW1 5108   2.185   3.661   4.991  0.4509 -0.4731  1.8061
  586SOL    HW2 5109   2.023   3.682   4.998  0.4878  1.1236 -0.7607
  587SOL     OW 5110   0.588   1.497   0.498  0.2650  0.1973 -0.1246
  587SOL    HW1 5111   0.521   1.446   0.552 -0.3509  1.6134  0.5102
  587SOL    HW2 5112   0.571   1.595   0.508  0.3302  0.5410 -2.6507
  588SOL     OW 5113   0.427   0.866   5.226  0.5043 -0.5649 -0.1106
  588SOL    HW1 5114   0.375   0.909   5.152  2.0961  1.9960  0.1355
  588SOL    HW2 5115   0.364   0.837   5.298 -0.7494  0.6672 -0.6598
  589SOL     OW 5116   7.864   2.407   7.546  0.4281  0.5370 -0.0658
  589SOL    HW1 5117   7.812   2.322   7.540  1.8038 -0.3617  0.3064
  589SOL    HW2 5118   7.927   2.402   7.623  1.6763  1.2326 -0.9986
  590SOL     OW 5119   2.291   7.405   7.361  0.1567  0.6320 -0.2515
  590SOL    HW1 5120   2.244   7.322   7.393  0.8822 -0.5886 -2.1850
  590SOL    HW2 5121   2.367   7.425   7.423  1.1874 -1.3376 -0.7863
  591SOL     OW 5122   2.500   1.492   4.957  0.4476  0.1442  0.1204
  591SOL    HW1 5123   2.492   1.592   4.949  2.2197  0.2339 -1.4125
  591SOL    HW2 5124   2.503   1.466   5.053 -0.1667  1.5423  0.5490
  592SOL     OW 5125   2.644   0.930   4.872 -0.9591  0.1111 -0.0137
  592SOL    HW1 5126   2.634   0.837   4.837 -0.6055  0.2560 -0.5196
  592SOL    HW2 5127   2.592   0.993   4.813  0.4610  0.4905 -0.9252
  593SOL     OW 5128   0.712   1.381   4.803  0.1460  0.2743 -0.5930
  593SOL    HW1 5129   0.696   1.402   4.706  0.3545  2.2902 -0.2404
  593SOL    HW2 5130   0.628   1.344   4.844 -0.5825  1.3216 -1.0889
  594SOL     OW 5131   1.654   0.591   1.258 -0.1512  0.2027  0.2967
  594SOL    HW1 5132   1.700   0.505   1.235  0.8613  0.5449  0.9981
  594SOL    HW2 5133   1.555   0.579   1.249 -0.2053 -1.7465  2.5211
  595SOL     OW 5134   1.839   1.849   4.845 -0.2741 -0.2024  0.0777
  595SOL    HW1 5135   1.794   1.914   4.906  1.6136 -1.0411  2.5654
  595SOL    HW2 5136   1.778   1.824   4.771 -2.3621  1.6259  1.0727
  596SOL     OW 5137   0.109   1.998   7.558 -0.0623 -0.0108 -0.2561
  596SOL    HW1 5138   0.203   1.970   7.537  0.5169  0.9242  1.0167
  596SOL    HW2 5139   0.082   1.961   7.646 -0.3290  0.9946  0.0975
  597SOL     OW 5140   1.862   1.733   7.918  0.0753  0.3713  0.0222
  597SOL    HW1 5141   1.801   1.756   7.994 -2.8239 -1.5927 -1.5092
  597SOL    HW2 5142   1.952   1.709   7.954 -1.1660 -0.5130  2.8437
  598SOL     OW 5143   0.432   1.376   7.207  0.2203 -0.0658 -0.3478
  598SOL    HW1 5144   0.454   1.343   7.299 -1.8829  0.4647  0.3958
  598SOL    HW2 5145   0.431   1.476   7.207  1.3855 -0.0230 -1.2873
  599SOL     OW 5146   1.824   1.779   6.955 -0.1862 -0.1321  0.1439
  599SOL    HW1 5147   1.832   1.723   7.037  2.1741  0.4955  0.4277
  599SOL    HW2 5148   1.787   1.725   6.880 -0.1630 -1.3846  1.0163
  600SOL     OW 5149   0.397   0.765   6.640  0.0665  0.1156  0.3546
  600SOL    HW1 5150   0.395   0.666   6.654 -0.7139  0.0350 -0.2572
  600SOL    HW2 5151   0.471   0.805   6.696  0.6280 -0.8437  0.3284
  601SOL     OW 5152   1.806   6.326   6.349  0.2308 -0.2354  0.0968
  601SOL    HW1 5153   1.830   6.419   6.379 -0.6149 -0.3260  1.1157
  601SOL    HW2 5154   1.859   6.260   6.402  0.7123 -0.3569 -0.5169
  602SOL     OW 5155   1.633   1.179   3.952  0.4244  0.2968 -0.0713
  602SOL    HW1 5156   1.609   1.274   3.968  0.2655  0.4458 -1.1359
  602SOL    HW2 5157   1.718   1.174   3.898  1.2378 -0.1890  1.2048
  603SOL     OW 5158   1.277   1.010   4.786  0.0591 -0.1508  0.4263
  603SOL    HW1 5159   1.230   0.966   4.862 -0.6806 -1.2361 -0.6260
  603SOL    HW2 5160   1.359   1.057   4.820 -1.7067  1.8076  2.3200
  604SOL     OW 5161   0.593   0.450   5.147 -0.1857  0.4092 -0.4415
  604SOL    HW1 5162   0.681   0.493   5.162  0.0110  0.0212 -0.4569
  604SOL    HW2 5163   0.594   0.357   5.186 -1.0156  0.8612  0.7025
  605SOL     OW 5164   0.448   0.926   7.074 -0.5340  0.1891 -0.2243
  605SOL    HW1 5165   0.500   0.991   7.019 -1.1598 -0.0676 -1.1308
  605SOL    HW2 5166   0.478   0.933   7.170  1.3540 -0.1476 -0.7531
  606SOL     OW 5167   1.529   0.817   6.197 -0.3663  0.4071  0.1581
  606SOL    HW1 5168   1.514   0.810   6.098  2.0874  0.4534 -0.2917
  606SOL    HW2 5169   1.495   0.905   6.230 -3.0583 -0.4067 -0.1846
  607SOL     OW 5170   7.641   1.666   0.369 -0.0062 -0.1837  0.4267
  607SOL    HW1 5171   7.715   1.731   0.382  0.5220 -0.2832 -1.6100
  607SOL    HW2 5172   7.635   1.605   0.448 -0.2250  1.9723  2.1772
  608SOL     OW 5173   1.662   1.639   0.495 -0.0903 -0.2555  0.1787
  608SOL    HW1 5174   1.564   1.629   0.513 -0.1084  0.1656  0.3355
  608SOL    HW2 5175   1.691   1.568   0.431 -0.0867 -1.5996  1.6182
  609SOL     OW 5176   1.640   0.357   7.484  0.3460  0.3386  0.2371
  609SOL    HW1 5177   1.716   0.321   7.537  0.6406  0.3641 -0.1617
  609SOL    HW2 5178   1.635   0.456   7.495  0.7125  0.4016 -0.1782
  610SOL     OW 5179   0.683   1.918   3.318  0.1675 -0.3797  0.5447
  610SOL    HW1 5180   0.636   1.926   3.230 -1.1959 -2.1199  1.0537
  610SOL    HW2 5181   0.628   1.862   3.380  1.3836  0.3039  2.3190
  611SOL     OW 5182   3.307   7.875   5.011 -0.5977 -0.5163  0.6677
  611SOL    HW1 5183   3.283   7.801   4.949  0.8710 -1.6347  1.3561
  611SOL    HW2 5184   3.372   7.841   5.079  0.6570  1.5802  0.6029
  612SOL     OW 5185   3.327   2.572   7.999 -0.0032  0.3799  0.2198
  612SOL    HW1 5186   3.384   2.492   7.986 -1.2170 -0.5997  0.7266
  612SOL    HW2 5187   3.332   2.603   8.094 -2.1646 -1.2531  0.9724
  613SOL     OW 5188   2.166   1.967   6.539 -0.3310 -0.0312  0.7629
  613SOL    HW1 5189   2.220   2.013   6.469 -0.7241 -1.3304 -0.4600
  613SOL    HW2 5190   2.222   1.952   6.620  0.4250  0.6826  0.3896
  614SOL     OW 5191   1.560   0.768   4.847 -0.5185 -0.2032 -0.6290
  614SOL    HW1 5192   1.515   0.793   4.933  0.6115 -1.4889  0.3914
  614SOL    HW2 5193   1.504   0.703   4.797 -0.5813 -0.4733 -0.2091
  615SOL     OW 5194   7.237   7.292   5.311 -0.5573  0.4022  0.3505
  615SOL    HW1 5195   7.236   7.392   5.309 -1.9651  0.4110  0.2463
  615SOL    HW2 5196   7.239   7.260   5.405 -0.5711  0.5264  0.3928
  616SOL     OW 5197   1.529   1.137   4.761 -0.5463  0.2979  0.3243
  616SOL    HW1 5198   1.570   1.074   4.695 -2.2187  0.6792 -1.1572
  616SOL    HW2 5199   1.600   1.170   4.824  1.1986  0.2053 -1.4949
  617SOL     OW 5200   0.730   7.385   0.661 -0.0399  0.0653 -0.0383
  617SOL    HW1 5201   0.761   7.324   0.588 -1.5313 -0.8466  0.0449
  617SOL    HW2 5202   0.804   7.447   0.686  1.2284 -1.0759 -0.7932
  618SOL     OW 5203   0.807   1.154   6.095  0.3096 -0.1548 -0.1297
  618SOL    HW1 5204   0.844   1.195   6.178 -0.6308 -0.1484  0.2972
  618SOL    HW2 5205   0.714   1.187   6.080  0.0619 -1.0203 -0.5641
  619SOL     OW 5206   2.574   1.362   7.560 -0.5073  0.2314 -0.2832
  619SOL    HW1 5207   2.538   1.411   7.481  0.1063  4.1073  1.6003
  619SOL    HW2 5208   2.666   1.395   7.581 -0.0834 -1.7203  1.2629
  620SOL     OW 5209   2.170   1.498   7.427 -0.0552  0.1694 -0.2847
  620SOL    HW1 5210   2.133   1.529   7.339 -0.4001  0.6126  0.0071
  620SOL    HW2 5211   2.096   1.460   7.483  0.0728  0.3252 -0.0047
  621SOL     OW 5212   6.798   7.459   5.818 -0.1982  0.2830  0.5494
  621SOL    HW1 5213   6.805   7.419   5.727  2.7192  0.2874  0.6923
  621SOL    HW2 5214   6.735   7.404   5.873 -0.0335 -1.2434 -0.7044
  622SOL     OW 5215   7.064   0.995   6.532 -0.2879 -0.0023  0.3212
  622SOL    HW1 5216   7.029   1.070   6.475  0.3179 -0.0773 -0.1605
  622SOL    HW2 5217   7.085   0.916   6.475 -1.1461 -0.6361  0.8601
  623SOL     OW 5218   2.212   0.254   6.851 -0.2447  0.3352 -0.7355
  623SOL    HW1 5219   2.238   0.285   6.942 -1.8691  4.0385 -1.3641
  623SOL    HW2 5220   2.294   0.239   6.796  0.7951  2.8727 -0.0391
  624SOL     OW 5221   8.015   1.598   0.170 -0.8185 -0.1410  0.2730
  624SOL    HW1 5222   7.921   1.576   0.144 -0.3551 -1.4108 -0.4056
  624SOL    HW2 5223   8.052   1.665   0.106 -1.3314  0.6201  0.7392
  625SOL     OW 5224   0.296   2.682   6.441 -0.1179  0.2977 -0.5977
  625SOL    HW1 5225   0.232   2.623   6.392 -0.5490  1.1046 -1.0160
  625SOL    HW2 5226   0.285   2.776   6.411  0.3829  0.6420  0.2532
  626SOL     OW 5227   0.639   0.435   7.343 -0.1069  0.3888  0.0571
  626SOL    HW1 5228   0.710   0.394   7.285 -0.6509 -0.2612 -0.1678
  626SOL    HW2 5229   0.553   0.387   7.327 -0.5755  1.1173  0.3916
  627SOL     OW 5230   0.387   0.753   0.865  0.8129 -0.2686 -0.3864
  627SOL    HW1 5231   0.390   0.718   0.771 -0.0344 -0.0316 -0.5102
  627SOL    HW2 5232   0.325   0.697   0.920  0.9733 -0.1481 -0.0817
  628SOL     OW 5233   0.083   3.024   5.789 -0.0884  0.1177  0.0447
  628SOL    HW1 5234   0.010   3.062   5.846 -1.2693 -0.0512 -1.3065
  628SOL    HW2 5235   0.096   2.927   5.812  0.1579  0.3079  0.7270
  629SOL     OW 5236   0.256   2.659   6.070 -0.1444 -0.0528 -0.3569
  629SOL    HW1 5237   0.342   2.613   6.051 -0.2096 -0.7624  0.9873
  629SOL    HW2 5238   0.273   2.747   6.114 -0.1021  0.1766 -0.8160
  630SOL     OW 5239   2.713   1.985   6.307 -0.0731  0.7187  0.2181
  630SOL    HW1 5240   2.778   1.920   6.266 -0.7123  1.1694 -1.6111
  630SOL    HW2 5241   2.654   1.937   6.371 -0.7182 -0.6208 -1.3068
  631SOL     OW 5242   1.146   1.109   6.291 -0.1014  0.1632 -0.2086
  631SOL    HW1 5243   1.185   1.116   6.382 -1.7047  0.2177  0.4957
  631SOL    HW2 5244   1.092   1.190   6.271 -1.2851 -0.6678 -0.4593
  632SOL     OW 5245   0.886   2.303   6.612 -0.5816  0.0813 -0.0103
  632SOL    HW1 5246   0.968   2.250   6.592  0.1472  0.5847  1.4654
  632SOL    HW2 5247   0.853   2.281   6.704  0.0327  2.4750  0.8644
  633SOL     OW 5248   2.556   6.999   4.859  0.6304 -0.7108  0.0851
  633SOL    HW1 5249   2.605   7.060   4.797  0.4260 -0.2197  0.3983
  633SOL    HW2 5250   2.468   7.040   4.882  0.5822 -1.0266  0.4654
  634SOL     OW 5251   1.564   2.993   6.021 -0.0557 -0.0246  0.1801
  634SOL    HW1 5252   1.589   2.970   5.927  0.4996 -1.2734  0.6126
  634SOL    HW2 5253   1.627   2.947   6.084 -0.1315  1.1606  1.1593
  635SOL     OW 5254   2.398   6.848   5.099 -0.1508 -0.6018  0.2601
  635SOL    HW1 5255   2.429   6.875   5.190 -1.4644 -0.8104  0.7920
  635SOL    HW2 5256   2.474   6.808   5.048  0.6878 -0.1464  1.1237
  636SOL     OW 5257   1.996   0.197   7.303  0.4536  0.0978  0.2808
  636SOL    HW1 5258   1.971   0.131   7.232  0.9455 -1.8720  1.8591
  636SOL    HW2 5259   2.042   0.150   7.378  0.8908  2.2740  1.4598
  637SOL     OW 5260   2.019   0.926   5.559 -0.2215 -0.5349  0.0327
  637SOL    HW1 5261   2.034   0.840   5.607 -0.1395 -0.7248 -0.3254
  637SOL    HW2 5262   2.098   0.986   5.572 -0.8141 -0.0077  1.3225
  638SOL     OW 5263   0.054   7.756   7.150 -0.0660 -0.2093  0.0248
  638SOL    HW1 5264   0.095   7.696   7.218 -1.7350  0.2039  1.4517
  638SOL    HW2 5265  -0.019   7.708   7.102  0.9866 -0.4519 -1.4360
  639SOL     OW 5266   2.950   1.191   7.219 -0.2155 -0.0152  0.9680
  639SOL    HW1 5267   2.866   1.202   7.271 -0.0082  2.0587  0.9550
  639SOL    HW2 5268   2.957   1.264   7.150  1.5809 -0.1358  0.9597
  640SOL     OW 5269   1.301   0.458   6.679 -0.0696 -0.0564  0.3729
  640SOL    HW1 5270   1.325   0.386   6.613 -0.7813 -0.3266  0.4075
  640SOL    HW2 5271   1.374   0.527   6.680 -0.1295  0.0491 -0.8221
  641SOL     OW 5272   1.520   0.655   6.703  0.4792  0.2236 -0.1883
  641SOL    HW1 5273   1.569   0.573   6.673 -0.2238 -0.2320 -0.1190
  641SOL    HW2 5274   1.568   0.696   6.780  0.9551 -0.0042 -0.3627
  642SOL     OW 5275   1.456   1.457   7.295 -0.3231  0.3656 -0.3169
  642SOL    HW1 5276   1.459   1.539   7.238 -0.4303  0.2478 -0.4898
  642SOL    HW2 5277   1.424   1.481   7.386  1.4696  0.8726  0.2282
  643SOL     OW 5278   2.584   2.294   5.515  0.3507 -0.8322  0.0291
  643SOL    HW1 5279   2.538   2.237   5.583 -0.1565 -0.3082  0.1362
  643SOL    HW2 5280   2.543   2.385   5.515  1.2620 -0.4154 -0.0233
  644SOL     OW 5281   2.874   7.330   4.554 -0.6467 -0.0720  0.2780
  644SOL    HW1 5282   2.843   7.312   4.461 -1.3082 -0.6845  0.6027
  644SOL    HW2 5283   2.974   7.340   4.555 -0.5107 -1.1396 -0.3495
  645SOL     OW 5284   1.403   1.120   7.683  0.2035 -0.1174 -0.2570
  645SOL    HW1 5285   1.368   1.119   7.589  1.4480  0.0086 -0.7382
  645SOL    HW2 5286   1.499   1.147   7.683  0.0123  0.6824  1.1388
  646SOL     OW 5287   1.427   3.282   6.767 -0.1974  0.0081  0.1131
  646SOL    HW1 5288   1.441   3.358   6.703  0.8380 -1.9139 -2.0631
  646SOL    HW2 5289   1.467   3.306   6.856  1.0249  1.6243 -0.8136
  647SOL     OW 5290   1.618   2.058   7.280  0.2171 -0.2696 -0.6566
  647SOL    HW1 5291   1.709   2.078   7.317  0.9618 -2.2388 -1.3018
  647SOL    HW2 5292   1.576   1.984   7.332 -2.0032  1.9813  1.0110
  648SOL     OW 5293   1.394   2.993   6.983  0.2444 -0.0162  0.3010
  648SOL    HW1 5294   1.320   3.034   6.931 -0.1246 -0.7587  0.2233
  648SOL    HW2 5295   1.482   3.020   6.944 -0.0171 -0.1749 -0.4054
  649SOL     OW 5296   1.924   1.614   6.059 -0.0470 -0.0479 -0.3015
  649SOL    HW1 5297   2.022   1.634   6.057  0.1215 -0.8184  0.1702
  649SOL    HW2 5298   1.876   1.683   6.004  0.4671  1.9992  1.6419
  650SOL     OW 5299   2.735   1.938   4.574 -0.0681  0.3299 -0.3060
  650SOL    HW1 5300   2.833   1.928   4.590 -0.1838  1.5137  1.3585
  650SOL    HW2 5301   2.720   1.980   4.484  0.9117 -0.2361 -0.7477
  651SOL     OW 5302   7.525   4.747   2.035  0.1055 -0.6960 -0.0917
  651SOL    HW1 5303   7.539   4.828   2.093 -1.4030  0.5334 -1.3528
  651SOL    HW2 5304   7.427   4.736   2.018  0.3621 -2.3455 -0.6000
  652SOL     OW 5305   7.815   1.981   6.873  0.4877 -0.5423 -0.0078
  652SOL    HW1 5306   7.827   1.884   6.892  3.2543 -0.2275  0.4287
  652SOL    HW2 5307   7.777   2.026   6.954  0.2242 -1.1143  0.1888
  653SOL     OW 5308   7.647   0.881   4.383 -0.3404 -0.4865 -0.4468
  653SOL    HW1 5309   7.659   0.980   4.379  3.2737 -0.8121 -1.8188
  653SOL    HW2 5310   7.630   0.853   4.477 -1.9979  1.4287 -0.1215
  654SOL     OW 5311   7.932   0.796   0.164 -0.2703  0.3013  0.2754
  654SOL    HW1 5312   8.031   0.807   0.170 -0.3562  1.6408 -0.5340
  654SOL    HW2 5313   7.911   0.699   0.150  0.9036 -0.0137  0.5190
  655SOL     OW 5314   2.526   7.032   6.555 -0.1445 -0.1224 -0.5589
  655SOL    HW1 5315   2.527   7.083   6.468  1.7041  2.1142  0.6513
  655SOL    HW2 5316   2.461   7.075   6.618  0.6733  0.1048  0.1395
  656SOL     OW 5317   0.414   1.450   4.477 -0.1804 -0.3850  0.5519
  656SOL    HW1 5318   0.384   1.356   4.466 -0.4172 -0.1896 -0.5728
  656SOL    HW2 5319   0.374   1.489   4.560 -0.4769 -1.1141  0.7528
  657SOL     OW 5320   0.257   0.167   7.823  0.3225 -0.1656  0.0976
  657SOL    HW1 5321   0.330   0.221   7.781  0.9510 -1.5002 -0.5997
  657SOL    HW2 5322   0.240   0.200   7.916  0.2227  1.6214 -0.5259
  658SOL     OW 5323   1.050   0.009   5.958  0.1794  0.1054 -0.2018
  658SOL    HW1 5324   1.005   0.095   5.933  0.7266  0.3447 -0.3676
  658SOL    HW2 5325   1.147   0.025   5.976  0.3797 -0.5481 -0.6565
  659SOL     OW 5326   2.521   0.707   6.103 -0.0554 -0.3015  0.1175
  659SOL    HW1 5327   2.577   0.719   6.021 -0.2222  1.0105  0.1656
  659SOL    HW2 5328   2.425   0.724   6.080 -0.0995  0.0984  0.5725
  660SOL     OW 5329   4.874   0.861   6.050 -0.0213  0.0207 -0.2417
  660SOL    HW1 5330   4.815   0.826   5.978  0.4692 -2.8961  0.6106
  660SOL    HW2 5331   4.863   0.805   6.132  2.6783  0.3600  0.4715
  661SOL     OW 5332   0.818   3.982   7.453 -0.0858  0.2996  0.0986
  661SOL    HW1 5333   0.791   4.067   7.497 -1.4220 -0.3110  0.5022
  661SOL    HW2 5334   0.738   3.923   7.443  1.0813 -1.5425  1.1981
  662SOL     OW 5335   1.301   1.757   6.763  0.6930 -0.1773  0.1749
  662SOL    HW1 5336   1.372   1.702   6.721  0.1854 -0.7585  0.0672
  662SOL    HW2 5337   1.301   1.742   6.862  0.4709 -0.4749  0.1311
  663SOL     OW 5338   1.632   7.278   5.650  0.0726 -0.1481 -0.2065
  663SOL    HW1 5339   1.593   7.345   5.714 -0.1319  0.9209 -1.4114
  663SOL    HW2 5340   1.727   7.300   5.632 -0.2712  0.4425 -1.3824
  664SOL     OW 5341   6.908   2.063   6.026 -0.7916 -0.1437  0.4808
  664SOL    HW1 5342   6.910   2.128   6.101  2.8363  1.0334 -0.4287
  664SOL    HW2 5343   6.843   2.094   5.957  0.0221  1.9807  0.5874
  665SOL     OW 5344   6.530   7.613   7.238 -0.0710  0.2226  0.0232
  665SOL    HW1 5345   6.491   7.603   7.146 -1.2136  2.1767  0.2417
  665SOL    HW2 5346   6.622   7.573   7.239 -0.2806 -0.4367 -1.7755
  666SOL     OW 5347   7.369   6.842   5.105 -0.6630  0.1890  0.2996
  666SOL    HW1 5348   7.413   6.908   5.044 -1.1381 -0.0394 -0.3039
  666SOL    HW2 5349   7.426   6.827   5.185 -0.5148  1.2770  0.4111
  667SOL     OW 5350   8.022   6.662   5.682  0.4451  0.3259 -0.0880
  667SOL    HW1 5351   7.982   6.704   5.600  1.2052 -0.9135 -1.1268
  667SOL    HW2 5352   8.099   6.718   5.713  1.7793 -0.4868 -1.7513
  668SOL     OW 5353   1.802   1.223   5.230  0.2600 -0.1745 -0.1193
  668SOL    HW1 5354   1.755   1.142   5.266 -1.2580  0.3061 -0.9268
  668SOL    HW2 5355   1.797   1.297   5.296 -0.1045 -0.1390 -0.1835
  669SOL     OW 5356   0.886   7.333   7.788 -0.0363  0.5756 -0.0870
  669SOL    HW1 5357   0.888   7.415   7.731 -0.4667  1.1806  0.7563
  669SOL    HW2 5358   0.868   7.253   7.730 -1.9784  1.3452 -0.6218
  670SOL     OW 5359   0.700   7.782   6.901 -0.0645  0.0576  0.5178
  670SOL    HW1 5360   0.703   7.751   6.997 -1.3646 -0.5287  0.3852
  670SOL    HW2 5361   0.608   7.771   6.865 -0.4219  3.3452  0.1711
  671SOL     OW 5362   0.182   6.475   6.323 -0.1360 -0.0386 -0.0848
  671SOL    HW1 5363   0.208   6.562   6.280 -0.6758 -0.4587 -1.3272
  671SOL    HW2 5364   0.193   6.401   6.256 -0.8613 -0.7460  0.5570
  672SOL     OW 5365   1.675   6.866   3.393 -0.6398  0.2613 -0.6218
  672SOL    HW1 5366   1.768   6.896   3.412 -0.5578 -0.8561  0.9167
  672SOL    HW2 5367   1.626   6.939   3.345  0.1316  2.0804  1.1866
  673SOL     OW 5368   1.424   7.239   4.531 -0.2972 -0.2005 -0.7978
  673SOL    HW1 5369   1.370   7.198   4.604  0.7816 -0.1233  0.0634
  673SOL    HW2 5370   1.425   7.339   4.543  1.0520 -0.2817 -0.0616
  674SOL     OW 5371   0.559   0.514   6.251  0.1522 -0.1553  0.7495
  674SOL    HW1 5372   0.518   0.425   6.233 -0.8865  0.3306  0.6540
  674SOL    HW2 5373   0.624   0.506   6.326 -0.6722 -0.8029  1.4148
  675SOL     OW 5374   3.117   6.177   6.993 -0.0185  0.3407  0.2766
  675SOL    HW1 5375   3.146   6.197   6.900  2.6439 -0.4463  0.8593
  675SOL    HW2 5376   3.047   6.105   6.991  1.1281 -0.7989 -1.0832
  676SOL     OW 5377   2.236   1.939   4.428 -0.6707  0.7165 -0.0727
  676SOL    HW1 5378   2.188   1.963   4.512  1.1590  1.4720  0.8303
  676SOL    HW2 5379   2.268   2.022   4.383 -1.0793  0.2839 -1.1917
  677SOL     OW 5380   2.766   0.616   5.891 -0.3247 -0.1055 -0.1486
  677SOL    HW1 5381   2.750   0.573   5.980  0.4719 -1.1959 -0.5222
  677SOL    HW2 5382   2.863   0.634   5.879 -0.5317  0.9098 -0.4197
  678SOL     OW 5383   0.415   2.491   3.095 -0.0618  1.0801 -0.7253
  678SOL    HW1 5384   0.464   2.419   3.144 -0.1101  1.4488 -0.1339
  678SOL    HW2 5385   0.478   2.537   3.032  0.4663  1.7823  0.2828
  679SOL     OW 5386   0.698   2.194   7.447 -0.2939 -0.7502  0.2523
  679SOL    HW1 5387   0.677   2.284   7.487 -0.6683 -0.9366  0.4719
  679SOL    HW2 5388   0.621   2.163   7.392  1.4290  1.0722 -3.5797
  680SOL     OW 5389   1.648   0.617   7.537 -0.3124  0.0755  0.0355
  680SOL    HW1 5390   1.706   0.647   7.613 -3.9256 -1.5729  3.8739
  680SOL    HW2 5391   1.596   0.694   7.502  0.3687  0.6194  0.2024
  681SOL     OW 5392   0.897   7.614   7.732 -0.0144  0.0384 -0.6458
  681SOL    HW1 5393   0.861   7.652   7.646  1.7647  1.2914 -0.9006
  681SOL    HW2 5394   0.843   7.649   7.809 -1.0559 -0.3735 -1.1635
  682SOL     OW 5395   0.164   7.216   0.149  0.5872  0.4204  0.6704
  682SOL    HW1 5396   0.121   7.300   0.184  0.1663  0.2123  0.6563
  682SOL    HW2 5397   0.259   7.213   0.181  0.9448  1.4418 -0.2265
  683SOL     OW 5398   7.784   2.264   7.216 -0.0801  0.1268  0.0451
  683SOL    HW1 5399   7.830   2.316   7.144  0.8656 -1.2401 -0.3765
  683SOL    HW2 5400   7.799   2.166   7.201 -1.3718 -0.2606  1.1089
  684SOL     OW 5401   3.807   1.571   0.088 -0.1761  0.4110  0.5005
  684SOL    HW1 5402   3.835   1.589  -0.006  1.3242 -1.7014  0.4553
  684SOL    HW2 5403   3.739   1.498   0.089 -3.6795  3.3960  0.8245
  685SOL     OW 5404   6.264   7.495   6.751 -0.4590 -0.1678 -0.1172
  685SOL    HW1 5405   6.303   7.452   6.832 -1.2681 -0.8159 -0.0563
  685SOL    HW2 5406   6.166   7.510   6.765 -0.3332  1.0219 -0.4329
  686SOL     OW 5407   1.489   1.462   4.325 -0.5085  0.0674 -0.4972
  686SOL    HW1 5408   1.418   1.509   4.378  0.3741 -0.7553  1.5003
  686SOL    HW2 5409   1.494   1.367   4.353  1.4006  0.1085 -0.5864
  687SOL     OW 5410   0.976   2.310   0.358 -0.5460  0.2757  0.4636
  687SOL    HW1 5411   0.928   2.393   0.387 -1.8106 -0.6579  1.1809
  687SOL    HW2 5412   1.017   2.266   0.438  0.2588  0.2787  0.0646
  688SOL     OW 5413   1.392   7.606   7.993 -0.0130 -0.2891 -0.1561
  688SOL    HW1 5414   1.324   7.639   7.928  0.8550 -1.4213 -1.7245
  688SOL    HW2 5415   1.351   7.597   8.084 -1.0046  2.3055 -0.2713
  689SOL     OW 5416   1.731   1.387   7.413 -0.0175 -0.4525 -0.0678
  689SOL    HW1 5417   1.722   1.326   7.334  0.3174  0.2528 -0.6561
  689SOL    HW2 5418   1.730   1.482   7.383  0.3668 -0.1761  0.7546
  690SOL     OW 5419   7.977   1.136   5.004  0.1489  0.0842  0.4501
  690SOL    HW1 5420   7.900   1.168   5.058  0.8474  1.1446  0.8559
  690SOL    HW2 5421   7.961   1.156   4.907  0.5523  1.7108  0.6890
  691SOL     OW 5422   0.011   1.304   6.252 -0.2387  0.3854  0.5393
  691SOL    HW1 5423  -0.032   1.303   6.162 -2.9074  0.5070  1.7061
  691SOL    HW2 5424   0.025   1.210   6.283 -2.7042  0.2226  1.3951
  692SOL     OW 5425   2.251   1.415   7.023  0.6401 -0.4327 -0.0932
  692SOL    HW1 5426   2.292   1.384   6.937  2.2715  0.3106  0.3631
  692SOL    HW2 5427   2.322   1.420   7.094  0.0069  1.9561  0.4781
  693SOL     OW 5428   0.593   2.783   7.860  0.1355  0.1076 -0.2543
  693SOL    HW1 5429   0.661   2.851   7.831  0.8184 -0.8725 -1.0148
  693SOL    HW2 5430   0.517   2.830   7.905 -0.2285  1.5846 -2.2138
  694SOL     OW 5431   2.007   1.747   4.614 -0.2258  0.0223  0.0004
  694SOL    HW1 5432   1.951   1.786   4.541 -0.9468 -1.8880 -0.5404
  694SOL    HW2 5433   2.080   1.691   4.574 -1.3831 -2.0693  0.6665
  695SOL     OW 5434   6.471   1.916   1.081  0.2939  0.0495 -0.5423
  695SOL    HW1 5435   6.509   1.832   1.044  1.7403  0.0490  0.8611
  695SOL    HW2 5436   6.480   1.917   1.180 -2.0095  0.7679 -0.2747
  696SOL     OW 5437   3.122   7.833   6.574 -0.4075 -0.1080 -0.0328
  696SOL    HW1 5438   3.113   7.758   6.509  1.3253 -0.2951 -0.1231
  696SOL    HW2 5439   3.099   7.919   6.529 -0.3289 -0.3586 -0.5655
  697SOL     OW 5440   1.245   0.206   5.529 -0.2092 -0.1352 -0.3365
  697SOL    HW1 5441   1.176   0.274   5.506  1.0764  1.4828  0.4437
  697SOL    HW2 5442   1.213   0.115   5.500 -1.7152  0.8396 -1.9023
  698SOL     OW 5443   0.197   1.934   0.191 -0.5972  0.3923 -0.8580
  698SOL    HW1 5444   0.134   1.882   0.133 -1.4008  0.0546  0.2983
  698SOL    HW2 5445   0.235   2.010   0.138 -0.7184 -0.3539 -2.0555
  699SOL     OW 5446   0.367   0.030   7.233  0.4484 -0.3908 -0.0797
  699SOL    HW1 5447   0.383  -0.050   7.176  0.2731 -1.0883  0.7996
  699SOL    HW2 5448   0.278   0.070   7.211  1.1303  0.4206 -1.4973
  700SOL     OW 5449   0.958   3.830   6.654  0.3872  0.8774  0.0896
  700SOL    HW1 5450   1.008   3.753   6.694  0.6992  0.1404 -1.6257
  700SOL    HW2 5451   0.997   3.916   6.687  1.6459  0.3020  0.1412
  701SOL     OW 5452   2.011   2.416   0.855 -0.0327 -1.0111 -0.1302
  701SOL    HW1 5453   1.985   2.513   0.859 -1.6438 -1.3681 -1.0723
  701SOL    HW2 5454   1.980   2.370   0.938  1.7818 -0.5223  0.8694
  702SOL     OW 5455   1.581   0.376   3.995 -0.4260 -0.2009 -0.2274
  702SOL    HW1 5456   1.602   0.306   4.063  0.7257 -0.2209 -0.5805
  702SOL    HW2 5457   1.485   0.403   4.003 -0.3356 -0.2755  1.3378
  703SOL     OW 5458   0.731   0.922   6.534 -0.1007  0.3468  0.0599
  703SOL    HW1 5459   0.831   0.920   6.535 -0.0672  0.8697 -0.7737
  703SOL    HW2 5460   0.695   0.829   6.540  0.4609  0.0713 -0.6806
  704SOL     OW 5461   0.232   0.616   4.927  0.1337 -0.2496 -0.5280
  704SOL    HW1 5462   0.326   0.622   4.962 -0.2067 -0.7824  0.5180
  704SOL    HW2 5463   0.172   0.673   4.983 -0.3953 -0.9728 -0.3487
  705SOL     OW 5464   2.809   0.563   0.350  0.4308 -0.2465 -0.3519
  705SOL    HW1 5465   2.743   0.628   0.312  0.4415  0.2986  0.5434
  705SOL    HW2 5466   2.764   0.506   0.420  1.0758  0.6507  0.8203
  706SOL     OW 5467   0.849   0.284   3.181  0.0869  0.6107  0.2817
  706SOL    HW1 5468   0.885   0.191   3.185  1.2335  0.8691 -2.2562
  706SOL    HW2 5469   0.851   0.324   3.273  0.3344 -1.5602  1.2866
  707SOL     OW 5470   3.433   1.639   4.963 -0.1805 -0.2815 -0.1897
  707SOL    HW1 5471   3.343   1.666   4.997  0.5252  1.9647  0.0550
  707SOL    HW2 5472   3.453   1.688   4.878  1.4445  0.5273  0.6052
  708SOL     OW 5473   3.030   7.674   6.360 -0.1402 -0.0226  0.6120
  708SOL    HW1 5474   3.121   7.640   6.337 -0.7950 -0.1699 -2.0591
  708SOL    HW2 5475   2.987   7.713   6.279 -2.8199 -0.7453  1.5759
  709SOL     OW 5476   1.240   7.988   6.352 -0.4523 -0.8034  0.1999
  709SOL    HW1 5477   1.228   8.073   6.299 -2.1801 -0.8448  0.4560
  709SOL    HW2 5478   1.316   7.935   6.312 -0.8668 -0.2425 -1.4240
  710SOL     OW 5479   7.962   0.888   6.944  0.1418 -0.5941  0.1676
  710SOL    HW1 5480   8.047   0.889   6.997  0.3544  0.9255 -0.1286
  710SOL    HW2 5481   7.981   0.924   6.852 -0.8123 -0.2329  0.1022
  711SOL     OW 5482   0.389   0.254   6.595 -0.9166  0.1658  0.3320
  711SOL    HW1 5483   0.456   0.195   6.549 -0.2804  0.9620  0.2090
  711SOL    HW2 5484   0.330   0.297   6.528 -0.4845  0.7323  0.3078
  712SOL     OW 5485   3.681   7.947   6.060 -0.2008 -0.8434  0.2718
  712SOL    HW1 5486   3.771   7.985   6.040 -0.6129 -0.1548 -0.3074
  712SOL    HW2 5487   3.645   7.987   6.144 -0.0137 -1.0445  0.4490
  713SOL     OW 5488   3.050   1.019   5.168  0.1718  0.1375 -0.2277
  713SOL    HW1 5489   3.056   0.937   5.226  0.5125  1.4311  1.6499
  713SOL    HW2 5490   2.992   0.999   5.089 -0.4582 -1.6690  0.6271
  714SOL     OW 5491   2.327   0.640   5.892 -0.2432  0.2963 -0.2583
  714SOL    HW1 5492   2.355   0.545   5.879 -0.1834  0.3426 -0.4863
  714SOL    HW2 5493   2.406   0.700   5.878 -0.1747  0.3498  0.3550
  715SOL     OW 5494   0.875   2.219   6.876 -0.2668 -0.1912  0.2583
  715SOL    HW1 5495   0.960   2.173   6.903 -0.2336 -0.0269  0.4331
  715SOL    HW2 5496   0.797   2.170   6.916 -0.1951  0.3308  1.0660
  716SOL     OW 5497   1.389   2.066   4.803 -0.3097  0.2003  0.0654
  716SOL    HW1 5498   1.488   2.079   4.802  0.2862 -2.8158  2.5281
  716SOL    HW2 5499   1.361   2.014   4.722 -0.1994  2.2978 -1.3856
  717SOL     OW 5500   7.511   1.432   1.273  0.4460  0.0662 -0.3531
  717SOL    HW1 5501   7.555   1.444   1.184  0.0407 -1.2943 -0.7607
  717SOL    HW2 5502   7.489   1.335   1.287  0.2178  0.3019  1.0980
  718SOL     OW 5503   4.172   1.061   5.465 -0.1837 -0.2318 -0.3250
  718SOL    HW1 5504   4.128   0.989   5.411  0.7723 -0.0073 -1.4456
  718SOL    HW2 5505   4.256   1.026   5.506  0.1744  0.1862 -0.6999
  719SOL     OW 5506   8.020   7.361   7.271 -0.1567 -0.1869 -0.4514
  719SOL    HW1 5507   8.045   7.351   7.367  1.1724  0.9737 -0.6415
  719SOL    HW2 5508   8.083   7.309   7.214  0.7336  1.2007 -0.8142
  720SOL     OW 5509   6.878   1.214   6.020 -0.2320 -0.3985  0.4266
  720SOL    HW1 5510   6.810   1.147   6.047 -1.6038  1.0785  0.7676
  720SOL    HW2 5511   6.947   1.170   5.963 -0.3719 -2.3523  1.6613
  721SOL     OW 5512   7.653   0.740   4.634  0.8443  0.2726 -0.2962
  721SOL    HW1 5513   7.707   0.656   4.636  1.3548  0.5898  1.8977
  721SOL    HW2 5514   7.556   0.718   4.631  1.0115 -0.3510 -1.5774
  722SOL     OW 5515   1.216   1.008   4.527 -0.0182 -0.3808 -0.0800
  722SOL    HW1 5516   1.122   0.977   4.543  0.9256 -3.3613  0.4316
  722SOL    HW2 5517   1.264   1.015   4.615  0.8841 -1.4300 -0.4589
  723SOL     OW 5518   1.601   7.372   6.595  0.6264 -0.7903  0.0775
  723SOL    HW1 5519   1.659   7.433   6.648  2.0878 -1.8149 -0.2994
  723SOL    HW2 5520   1.616   7.278   6.624 -2.0068 -0.9864  1.0529
  724SOL     OW 5521   7.522   1.501   8.008 -0.1107 -0.2717  0.4906
  724SOL    HW1 5522   7.566   1.411   7.999 -2.1188 -1.1073 -3.5342
  724SOL    HW2 5523   7.434   1.490   8.054 -0.8772 -0.6818 -0.9854
  725SOL     OW 5524   3.201   1.529   7.730  0.2726  0.0206 -0.1387
  725SOL    HW1 5525   3.180   1.512   7.634  0.9781  0.9773 -0.4801
  725SOL    HW2 5526   3.140   1.600   7.765  2.0187  1.9207 -0.7869
  726SOL     OW 5527   4.072   0.402   6.715 -0.2737 -0.2334 -0.2457
  726SOL    HW1 5528   4.157   0.451   6.733 -0.9852  0.3147  1.8136
  726SOL    HW2 5529   4.079   0.309   6.752 -0.8430  0.0783  0.6718
  727SOL     OW 5530   1.976   0.994   5.001  0.4701 -0.5942  0.0788
  727SOL    HW1 5531   1.906   1.054   4.961  0.0937 -1.0588  0.0266
  727SOL    HW2 5532   1.961   0.987   5.099  0.6419 -0.4358  0.1162
  728SOL     OW 5533   1.319   1.879   6.107 -0.1457 -0.4310 -0.9263
  728SOL    HW1 5534   1.361   1.956   6.060 -0.5877 -0.8564 -2.0401
  728SOL    HW2 5535   1.280   1.910   6.194  0.1849  0.4735 -1.0939
  729SOL     OW 5536   2.293   0.323   0.344  0.1550 -0.4993 -0.2917
  729SOL    HW1 5537   2.249   0.277   0.267 -0.1683  0.8861 -0.9555
  729SOL    HW2 5538   2.231   0.322   0.423 -1.0340  1.2271 -1.1483
  730SOL     OW 5539   2.036   7.706   5.933  0.5381  0.1647  0.6623
  730SOL    HW1 5540   2.075   7.696   5.842 -0.7034  0.6087  0.0637
  730SOL    HW2 5541   2.028   7.616   5.976  1.6893  0.0151  0.5882
  731SOL     OW 5542   1.219   0.163   6.189 -0.2979  0.2798  0.0334
  731SOL    HW1 5543   1.149   0.234   6.196  2.3946  3.0056  2.2351
  731SOL    HW2 5544   1.268   0.174   6.103 -1.2226 -0.3338 -0.5903
  732SOL     OW 5545   2.075   2.733   7.034  0.0953 -0.3111 -0.4059
  732SOL    HW1 5546   2.113   2.814   6.988  0.0929  0.0104  0.1543
  732SOL    HW2 5547   2.046   2.667   6.965  0.1381  0.1464 -0.8723
  733SOL     OW 5548   0.207   1.594   0.434 -0.2455 -0.3013  0.0605
  733SOL    HW1 5549   0.265   1.531   0.383 -2.5289 -2.3462 -0.1420
  733SOL    HW2 5550   0.211   1.685   0.391  0.9651 -0.9568 -1.3074
  734SOL     OW 5551   3.321   0.917   7.084  0.2702  0.4649 -0.6471
  734SOL    HW1 5552   3.406   0.878   7.050 -0.1819 -1.5042  0.3562
  734SOL    HW2 5553   3.255   0.844   7.103 -1.3857  1.8829 -0.6588
  735SOL     OW 5554   0.223   6.947   5.413  0.1567  0.7674 -0.3784
  735SOL    HW1 5555   0.207   6.851   5.389 -2.2553  1.3773 -1.4972
  735SOL    HW2 5556   0.321   6.963   5.422  0.6110 -1.9206  0.4279
  736SOL     OW 5557   2.975   1.905   7.215 -0.3360 -0.2511  0.0082
  736SOL    HW1 5558   2.893   1.928   7.267  1.0324 -0.7912  2.5348
  736SOL    HW2 5559   2.956   1.825   7.158 -1.4405 -0.6644  0.9083
  737SOL     OW 5560   1.084   1.299   3.468 -0.0192 -0.2228  0.6106
  737SOL    HW1 5561   1.088   1.207   3.429 -0.5852 -0.2700  0.6499
  737SOL    HW2 5562   1.079   1.294   3.568 -1.3975 -0.2067  0.5580
  738SOL     OW 5563   1.889   7.332   5.598 -0.1101  0.3685  0.1216
  738SOL    HW1 5564   1.870   7.273   5.519 -0.3025  0.2588  0.2476
  738SOL    HW2 5565   1.984   7.363   5.595  1.1613 -2.8265  1.9036
  739SOL     OW 5566   0.127   1.581   7.524 -0.2969  0.0315 -0.2289
  739SOL    HW1 5567   0.148   1.487   7.551 -1.7377 -0.1360  0.3987
  739SOL    HW2 5568   0.212   1.633   7.515  0.5422 -1.4213 -0.9864
  740SOL     OW 5569   0.981   0.279   7.387 -0.5563 -0.0130  0.5105
  740SOL    HW1 5570   0.920   0.200   7.385  0.5119 -0.8420  0.3635
  740SOL    HW2 5571   0.967   0.334   7.305 -2.5172  0.9284  1.3820
  741SOL     OW 5572   7.712   1.783   5.488 -1.0400  0.3491 -0.0847
  741SOL    HW1 5573   7.804   1.822   5.484 -0.5015 -0.9883 -2.5406
  741SOL    HW2 5574   7.646   1.847   5.449 -1.0542  1.0015  0.9864
  742SOL     OW 5575   3.194   7.843   5.368  0.2906  0.2447  0.0418
  742SOL    HW1 5576   3.123   7.800   5.313 -0.7674  0.1608  1.4276
  742SOL    HW2 5577   3.233   7.920   5.318  0.7970 -1.0406 -1.6452
  743SOL     OW 5578   4.543   7.514   6.469 -0.0911 -0.1666 -0.4280
  743SOL    HW1 5579   4.542   7.461   6.554 -0.6948  2.3125  1.1976
  743SOL    HW2 5580   4.462   7.571   6.465  1.4783  2.1374 -1.0693
  744SOL     OW 5581   2.331   0.775   3.881 -0.4332  0.1868 -0.2725
  744SOL    HW1 5582   2.245   0.736   3.916 -0.6788  0.7687 -0.2279
  744SOL    HW2 5583   2.319   0.872   3.863 -0.3747 -0.1241 -2.1806
  745SOL     OW 5584   1.939   1.463   4.806 -0.2221  0.3526 -0.5108
  745SOL    HW1 5585   2.022   1.479   4.753  0.2995 -0.6162  0.0022
  745SOL    HW2 5586   1.939   1.523   4.886  0.3444 -0.1796 -0.1130
  746SOL     OW 5587   7.032   1.877   6.209  0.2303  0.1422  0.9288
  746SOL    HW1 5588   6.989   1.927   6.134  0.4008  0.1189  0.8145
  746SOL    HW2 5589   7.029   1.779   6.190 -0.7067  0.0485  1.4657
  747SOL     OW 5590   7.093   1.424   0.994 -0.1457  0.5235  0.0385
  747SOL    HW1 5591   7.187   1.442   0.965 -0.1254  0.7988  0.2735
  747SOL    HW2 5592   7.086   1.438   1.093 -0.1377 -0.6933  0.2303
  748SOL     OW 5593   0.223   0.461   1.659  0.3491  0.1410 -0.4904
  748SOL    HW1 5594   0.195   0.385   1.600  0.4660  0.1722 -0.5852
  748SOL    HW2 5595   0.145   0.488   1.716 -0.3330  1.2862 -1.8803
  749SOL     OW 5596   7.835   0.942   0.525 -0.6374  0.0551  0.4963
  749SOL    HW1 5597   7.748   0.982   0.556 -1.3033 -0.7621 -0.2379
  749SOL    HW2 5598   7.894   1.014   0.489 -2.1339  0.3409 -1.5516
  750SOL     OW 5599   3.016   1.497   0.572  0.8032  0.5508  0.4066
  750SOL    HW1 5600   3.033   1.401   0.553  0.1195  0.3662  0.6912
  750SOL    HW2 5601   3.103   1.546   0.579  1.1524  0.3746 -1.8113
  751SOL     OW 5602   2.045   0.124   7.814  0.8198  0.7720 -0.1396
  751SOL    HW1 5603   2.135   0.155   7.782  0.4098  1.1137 -0.9790
  751SOL    HW2 5604   1.974   0.176   7.768  0.2047  2.1106  2.1974
  752SOL     OW 5605   3.646   0.201   6.711  0.3405  0.1574  1.1041
  752SOL    HW1 5606   3.634   0.125   6.775 -0.1201 -2.2182 -1.5975
  752SOL    HW2 5607   3.561   0.215   6.660  1.9570 -1.5365 -2.4314
  753SOL     OW 5608   1.432   0.587   1.066  0.0723 -0.0476  0.8232
  753SOL    HW1 5609   1.370   0.635   1.004  0.1791  0.3731  1.0337
  753SOL    HW2 5610   1.382   0.517   1.116  0.3689 -1.7538 -1.1275
  754SOL     OW 5611   0.398   1.239   6.272  0.4600  0.0714  0.1051
  754SOL    HW1 5612   0.343   1.158   6.253  0.1185  0.3221  0.0030
  754SOL    HW2 5613   0.420   1.243   6.369  1.2116 -0.5953 -0.0293
  755SOL     OW 5614   2.467   0.516   0.267  0.7844 -0.3265 -0.4316
  755SOL    HW1 5615   2.489   0.585   0.335 -0.7008 -0.0654 -0.1887
  755SOL    HW2 5616   2.397   0.455   0.303 -1.0111  0.6102 -2.1435
  756SOL     OW 5617   0.067   2.153   2.186 -0.3701 -0.2288  0.2986
  756SOL    HW1 5618   0.004   2.127   2.113  0.2506 -0.0455 -0.3203
  756SOL    HW2 5619   0.159   2.122   2.162  0.5215  2.8134 -0.6985
  757SOL     OW 5620   0.511   3.739   2.203 -0.4208  0.2916  0.3102
  757SOL    HW1 5621   0.456   3.726   2.121 -0.7728  1.2458  0.3904
  757SOL    HW2 5622   0.569   3.658   2.217 -0.3761  0.1096 -0.8515
  758SOL     OW 5623   6.967   2.866   7.744  0.0877  0.1785  0.8870
  758SOL    HW1 5624   6.877   2.833   7.714  0.4473 -0.2970  0.3108
  758SOL    HW2 5625   6.964   2.887   7.842 -0.5034 -0.3343  0.9823
  759SOL     OW 5626   0.077   3.298   7.030  0.2421  0.2679  0.2493
  759SOL    HW1 5627   0.145   3.240   7.075 -0.4292 -0.2179  0.6539
  759SOL    HW2 5628  -0.014   3.257   7.039 -0.2957  1.4683  0.7229
  760SOL     OW 5629   3.186   1.013   5.664 -0.6369  0.2312 -0.2233
  760SOL    HW1 5630   3.209   1.052   5.753 -0.0743  0.6196 -0.5320
  760SOL    HW2 5631   3.115   0.943   5.676 -0.9854  0.6820  0.4534
  761SOL     OW 5632   7.456   1.001   7.964  0.1873 -0.1329  0.5764
  761SOL    HW1 5633   7.495   1.090   7.984 -0.2150  0.1442  0.1534
  761SOL    HW2 5634   7.411   0.964   8.045 -1.2367  0.8723  0.2788
  762SOL     OW 5635   3.929   0.525   6.963 -0.0526  0.3674  0.2436
  762SOL    HW1 5636   3.971   0.436   6.947  0.2574  0.1108  2.2553
  762SOL    HW2 5637   3.863   0.518   7.038 -1.8941  1.3105 -1.1899
  763SOL     OW 5638   1.785   1.290   0.974  0.0424  0.3620 -0.3684
  763SOL    HW1 5639   1.792   1.332   0.884  2.5386  0.7164 -0.0701
  763SOL    HW2 5640   1.760   1.359   1.041  0.0098  0.4840 -0.5049
  764SOL     OW 5641   2.656   0.432   0.559  0.0626 -0.2592 -0.3346
  764SOL    HW1 5642   2.588   0.359   0.571  0.8822 -1.2563 -1.4974
  764SOL    HW2 5643   2.609   0.519   0.550 -0.9971 -0.7552  0.1906
  765SOL     OW 5644   6.614   0.664   7.814  0.6288 -0.4106 -0.3054
  765SOL    HW1 5645   6.685   0.664   7.743  0.7992 -0.3005 -0.1375
  765SOL    HW2 5646   6.531   0.707   7.777  0.7744 -0.1906 -0.3824
  766SOL     OW 5647   0.429   0.010   0.280 -0.4933 -0.6853  0.4208
  766SOL    HW1 5648   0.521   0.044   0.298 -0.0506 -1.4291 -0.3553
  766SOL    HW2 5649   0.434  -0.072   0.223 -1.7271  0.6494 -1.7750
  767SOL     OW 5650   0.057   0.092   6.882 -0.4876  0.0554  0.4940
  767SOL    HW1 5651   0.098   0.177   6.914 -0.1241 -0.2630  0.8975
  767SOL    HW2 5652   0.030   0.037   6.961  1.1052 -1.0923  0.2975
  768SOL     OW 5653   1.549   1.591   7.763  0.0477 -0.0895  0.4622
  768SOL    HW1 5654   1.581   1.530   7.835  2.1903  0.9145  0.4229
  768SOL    HW2 5655   1.465   1.637   7.793  0.1990 -0.6386  1.7702
  769SOL     OW 5656   1.471   0.955   1.900 -0.0917  0.8029  0.1006
  769SOL    HW1 5657   1.462   1.054   1.908 -1.5449  0.6714  0.4188
  769SOL    HW2 5658   1.384   0.916   1.869  0.9551 -0.2183 -1.8057
  770SOL     OW 5659   0.646   7.599   6.578 -0.2453 -0.0020  0.0734
  770SOL    HW1 5660   0.677   7.566   6.489 -0.3965  0.0398  0.0050
  770SOL    HW2 5661   0.719   7.651   6.622  0.0956 -0.6626  0.3034
  771SOL     OW 5662   1.668   8.015   7.987 -0.3691  0.0033 -0.7626
  771SOL    HW1 5663   1.642   7.949   7.917 -0.1037  0.0505 -0.9060
  771SOL    HW2 5664   1.636   7.983   8.076 -0.2998 -0.2873 -0.8252
  772SOL     OW 5665   0.752   1.482   7.423  0.1963 -0.8469  0.4475
  772SOL    HW1 5666   0.756   1.523   7.514 -1.2812 -1.2813  0.7348
  772SOL    HW2 5667   0.840   1.495   7.377  0.2882  1.2581  1.1100
  773SOL     OW 5668   2.160   0.739   6.500 -0.6165 -0.1712  0.0496
  773SOL    HW1 5669   2.203   0.821   6.540  0.0785 -0.1287 -0.7566
  773SOL    HW2 5670   2.083   0.712   6.557  0.0563  0.1586  1.1706
  774SOL     OW 5671   1.591   0.738   8.003  0.1843  0.0036 -0.1346
  774SOL    HW1 5672   1.595   0.764   8.099 -0.7392  0.1361 -0.1067
  774SOL    HW2 5673   1.556   0.644   7.996 -0.5652  0.2952 -0.3739
  775SOL     OW 5674   1.224   1.153   7.892  0.4882  0.8278 -0.1108
  775SOL    HW1 5675   1.305   1.126   7.840  2.2515  1.1324  2.2791
  775SOL    HW2 5676   1.191   1.242   7.859  2.5751  1.8109  0.3020
  776SOL     OW 5677   0.320   2.334   6.833  0.1680  0.5122 -0.2258
  776SOL    HW1 5678   0.353   2.397   6.903  0.1360 -0.6519  0.8673
  776SOL    HW2 5679   0.226   2.359   6.808 -0.0799  0.5197  0.6726
  777SOL     OW 5680   1.334   1.156   5.778 -0.1556  0.0025  0.1530
  777SOL    HW1 5681   1.429   1.182   5.761 -1.0568  1.5574 -3.3897
  777SOL    HW2 5682   1.282   1.237   5.806 -1.0427 -0.0864 -1.1640
  778SOL     OW 5683   1.463   0.491   0.764 -0.0472 -0.0022  0.0966
  778SOL    HW1 5684   1.434   0.406   0.807  0.1289 -0.2312 -0.2318
  778SOL    HW2 5685   1.539   0.530   0.816  0.6932 -0.6896 -0.4489
  779SOL     OW 5686   1.687   1.615   6.241 -0.1047 -0.1304  0.3768
  779SOL    HW1 5687   1.752   1.552   6.199 -0.6285 -2.2511  2.5174
  779SOL    HW2 5688   1.734   1.672   6.308  0.1038  0.7369 -0.4899
  780SOL     OW 5689   1.700   1.048   0.142 -0.0818 -0.1471 -0.2544
  780SOL    HW1 5690   1.747   1.065   0.229 -2.1925  1.4227  0.6679
  780SOL    HW2 5691   1.764   1.060   0.067  0.7159  3.6409  0.8234
  781SOL     OW 5692   1.796   0.196   7.682 -0.2379 -0.7654  0.4847
  781SOL    HW1 5693   1.711   0.212   7.733 -0.3164 -1.2640  0.5157
  781SOL    HW2 5694   1.808   0.098   7.668 -0.0843 -0.6456 -0.2399
  782SOL     OW 5695   1.407   2.181   6.327  0.3773 -0.1226  0.2162
  782SOL    HW1 5696   1.388   2.226   6.414  2.2099  1.3638 -0.0762
  782SOL    HW2 5697   1.465   2.101   6.342  0.0611 -0.3139  0.4221
  783SOL     OW 5698   0.299   2.121   7.130  0.5914 -0.2697 -0.6107
  783SOL    HW1 5699   0.236   2.184   7.174  0.8630 -0.0870 -0.4818
  783SOL    HW2 5700   0.295   2.032   7.176 -0.7123 -0.7481 -1.5611
  784SOL     OW 5701   0.550   1.327   0.865 -0.3646 -0.4251 -0.1122
  784SOL    HW1 5702   0.459   1.287   0.852 -0.4497 -0.2224 -0.1371
  784SOL    HW2 5703   0.559   1.359   0.959 -0.3411 -0.3859 -0.1280
  785SOL     OW 5704   0.133   2.269   0.720  0.0514 -0.1692  0.2303
  785SOL    HW1 5705   0.170   2.307   0.804 -0.9309  1.6365 -0.1069
  785SOL    HW2 5706   0.033   2.272   0.722 -0.0950 -2.5508  0.0509
  786SOL     OW 5707   3.153   1.051   7.754 -0.4076  0.5841 -0.0671
  786SOL    HW1 5708   3.204   0.965   7.764  1.7283  1.6754 -1.0764
  786SOL    HW2 5709   3.099   1.048   7.670 -0.1860  0.3005 -0.2008
  787SOL     OW 5710   2.898   0.980   6.993 -0.1077 -0.6266 -0.0956
  787SOL    HW1 5711   2.963   0.931   7.051  1.6969  1.4506 -0.2517
  787SOL    HW2 5712   2.878   1.070   7.033 -3.0035 -1.2065 -0.0227
  788SOL     OW 5713   0.329   1.151   0.319  0.1121  0.2341  0.4009
  788SOL    HW1 5714   0.323   1.250   0.307  1.6424  0.4315  1.1032
  788SOL    HW2 5715   0.281   1.125   0.402 -2.8176 -0.0365 -1.2297
  789SOL     OW 5716   0.077   1.089   7.821  0.1446 -0.0294 -0.1646
  789SOL    HW1 5717   0.019   1.031   7.878  1.4545  0.0034  1.2639
  789SOL    HW2 5718   0.021   1.134   7.751 -0.9027 -3.4209 -1.7714
  790SOL     OW 5719   7.133   1.736   1.224 -0.1188 -0.1127 -0.6647
  790SOL    HW1 5720   7.231   1.758   1.224  0.2125 -1.3497  0.7951
  790SOL    HW2 5721   7.094   1.758   1.313  0.0693 -4.1959  0.6544
  791SOL     OW 5722   1.496   2.255   5.782 -0.5715 -0.3694  0.1566
  791SOL    HW1 5723   1.441   2.173   5.762 -0.8865 -0.1707  0.1932
  791SOL    HW2 5724   1.481   2.323   5.710 -0.5895 -0.2068  0.3131
  792SOL     OW 5725   2.423   1.270   5.727  0.3321 -0.4534 -0.4528
  792SOL    HW1 5726   2.467   1.351   5.766  0.1305 -0.7352  0.3806
  792SOL    HW2 5727   2.349   1.300   5.667 -1.0712  0.0248  1.3863
  793SOL     OW 5728   7.299   6.681   0.076  0.3520  0.5566 -0.2438
  793SOL    HW1 5729   7.312   6.779   0.058 -1.2345  0.4779 -2.1835
  793SOL    HW2 5730   7.258   6.669   0.167 -0.4694  1.7980 -0.4241
  794SOL     OW 5731   2.381   7.978   6.653  0.3894 -0.3489  0.1406
  794SOL    HW1 5732   2.412   7.932   6.570  0.1257 -2.4278  1.1389
  794SOL    HW2 5733   2.336   7.912   6.714 -0.0884  1.2594  1.6308
  795SOL     OW 5734   0.136   7.502   2.424 -0.8863  0.3632 -0.8383
  795SOL    HW1 5735   0.133   7.470   2.519 -1.1956 -1.5554 -1.4535
  795SOL    HW2 5736   0.204   7.575   2.416 -0.3615  0.0909  0.7288
  796SOL     OW 5737   2.612   1.572   7.058 -0.0021 -0.4263 -0.1045
  796SOL    HW1 5738   2.557   1.571   6.975 -0.0137  1.7537 -0.1915
  796SOL    HW2 5739   2.700   1.528   7.040  0.3513  0.7748 -1.5876
  797SOL     OW 5740   3.010   1.016   6.625  0.0055  0.5579  0.0783
  797SOL    HW1 5741   3.074   0.986   6.696 -0.1486  1.1768  0.4815
  797SOL    HW2 5742   3.061   1.035   6.541  0.9288  4.2930  1.2995
  798SOL     OW 5743   7.988   6.002   5.544  0.6063 -0.2572  0.5314
  798SOL    HW1 5744   7.972   6.094   5.508 -0.7174 -0.1591  1.3014
  798SOL    HW2 5745   7.948   5.935   5.482 -0.4906 -0.1629  1.1099
  799SOL     OW 5746   0.824   7.661   0.130  0.4438 -0.1092  0.6616
  799SOL    HW1 5747   0.740   7.677   0.181  1.0781 -0.9794  2.0129
  799SOL    HW2 5748   0.883   7.598   0.180  0.8997 -1.3852 -1.3679
  800SOL     OW 5749   1.195   2.303   0.161  0.2763 -0.4163 -0.8300
  800SOL    HW1 5750   1.269   2.364   0.189 -1.6921  2.8921 -2.2179
  800SOL    HW2 5751   1.120   2.309   0.226 -0.9264  0.7276 -2.2329
  801SOL     OW 5752   1.414   7.874   5.848  0.3967 -0.2137 -0.3194
  801SOL    HW1 5753   1.513   7.863   5.844  1.1739  4.4473  0.6381
  801SOL    HW2 5754   1.375   7.865   5.756  1.7954 -1.1490 -0.8516
  802SOL     OW 5755   2.400   1.167   2.347  0.3870 -0.3125 -0.0004
  802SOL    HW1 5756   2.472   1.107   2.382 -1.8717 -2.1390  1.8681
  802SOL    HW2 5757   2.409   1.258   2.387  2.8855  0.2477 -1.5695
  803SOL     OW 5758   0.284   2.057   7.865 -0.6760 -0.1652  0.0686
  803SOL    HW1 5759   0.266   2.093   7.956 -0.3791 -1.0023  0.4666
  803SOL    HW2 5760   0.314   2.131   7.805 -0.5290  0.3269  0.7427
  804SOL     OW 5761   0.696   3.595   1.983  0.6167  0.0890 -0.4521
  804SOL    HW1 5762   0.601   3.615   1.958  1.0104  0.1027 -2.0992
  804SOL    HW2 5763   0.702   3.576   2.081 -0.8454  1.5236 -0.0386
  805SOL     OW 5764   0.228   4.462   2.250  0.3403 -0.0366  0.1684
  805SOL    HW1 5765   0.195   4.549   2.214  0.0483 -0.0204  0.4727
  805SOL    HW2 5766   0.296   4.479   2.321  1.7180 -0.0702 -1.0817
  806SOL     OW 5767   6.634   5.752   7.614 -0.5358  0.0409  0.2591
  806SOL    HW1 5768   6.733   5.739   7.609 -0.5206  0.5730 -2.5684
  806SOL    HW2 5769   6.594   5.682   7.673  1.5338  0.1272  1.8738
  807SOL     OW 5770   1.801   4.919   0.878  0.1064  0.4427  0.8533
  807SOL    HW1 5771   1.782   5.014   0.851  0.8376  0.6462  1.0476
  807SOL    HW2 5772   1.791   4.860   0.798 -0.1274  0.7121  0.6798
  808SOL     OW 5773   0.193   0.579   0.293  0.2840 -0.0993  0.1090
  808SOL    HW1 5774   0.163   0.658   0.346  1.0722  0.9234 -0.9231
  808SOL    HW2 5775   0.249   0.519   0.350  4.0161  2.6780 -0.2853
  809SOL     OW 5776   1.171   2.002   0.825 -0.3189  0.3382  0.4591
  809SOL    HW1 5777   1.139   2.097   0.823 -0.7915  0.1931 -1.8870
  809SOL    HW2 5778   1.260   1.995   0.779 -1.2720 -0.6151 -1.3632
  810SOL     OW 5779   3.166   2.365   0.376 -0.2875 -0.3021  0.0358
  810SOL    HW1 5780   3.227   2.287   0.372 -2.6134 -2.2320  0.1571
  810SOL    HW2 5781   3.098   2.352   0.448 -0.6010  1.9519  0.2205
  811SOL     OW 5782   1.065   2.366   2.273  0.1455 -0.2458  0.7392
  811SOL    HW1 5783   1.134   2.335   2.338  1.1028  0.6341  0.1803
  811SOL    HW2 5784   1.038   2.290   2.214  0.5931 -0.6194  1.0086
  812SOL     OW 5785   1.243   1.174   1.638  0.2633 -0.5235  0.3357
  812SOL    HW1 5786   1.328   1.128   1.664 -0.6476 -1.2755  2.1227
  812SOL    HW2 5787   1.220   1.150   1.544  1.3944 -1.2464  0.2207
  813SOL     OW 5788   7.770   4.416   0.960 -0.3054 -0.5157  0.4181
  813SOL    HW1 5789   7.837   4.490   0.948 -2.5735  1.5329 -0.6331
  813SOL    HW2 5790   7.697   4.427   0.893 -0.5067 -4.1338 -0.1445
  814SOL     OW 5791   1.093   1.399   1.182  0.0315  0.2898 -0.0682
  814SOL    HW1 5792   1.015   1.410   1.245 -0.4949 -0.3719 -0.5888
  814SOL    HW2 5793   1.121   1.303   1.181  0.8952  0.5299  0.1428
  815SOL     OW 5794   0.890   1.679   0.079 -0.3659 -0.0516 -0.3220
  815SOL    HW1 5795   0.845   1.656   0.166 -2.2087  0.6710 -1.0471
  815SOL    HW2 5796   0.936   1.767   0.088 -0.2699 -0.1329  0.0111
[truncated: 3,017,126 more chars]
