# Supplementary material for: Control over the fibrillization yield by varying the oligomeric nucleation propensities of self-assembling peptides
Source: Commun Chem. 2020 Nov 11;3:164. doi: 10.1038/s42004-020-00417-7 (PMC9814929; doi:10.1038/s42004-020-00417-7)
Supplement: Supplementary file 3 — Supplementary Data 1 [file 42004_2020_417_MOESM3_ESM.zip › MD_trajectory/Oligomer structure equilibriation/SLP4/Final_trajectory.gro]

Generated by trjconv : Protein in water t= 100000.00000
50078
    1ACE     CA    1   1.873   6.328   2.863
    1ACE      C    2   1.737   6.268   2.825
    1ACE      O    3   1.646   6.350   2.833
    2VAL      N    4   1.721   6.134   2.780
    2VAL      H    5   1.799   6.077   2.753
    2VAL     CA    6   1.592   6.074   2.743
    2VAL     CB    7   1.599   6.057   2.591
    2VAL    CG1    8   1.493   5.962   2.536
    2VAL    CG2    9   1.579   6.196   2.532
    2VAL      C   10   1.588   5.935   2.805
    2VAL      O   11   1.677   5.852   2.788
    3VAL      N   12   1.470   5.899   2.856
    3VAL      H   13   1.397   5.967   2.861
    3VAL     CA   14   1.466   5.779   2.941
    3VAL     CB   15   1.394   5.810   3.073
    3VAL    CG1   16   1.475   5.923   3.136
    3VAL    CG2   17   1.249   5.851   3.048
    3VAL      C   18   1.397   5.670   2.860
    3VAL      O   19   1.314   5.709   2.778
    4VAL      N   20   1.459   5.553   2.870
    4VAL      H   21   1.547   5.542   2.917
    4VAL     CA   22   1.410   5.434   2.799
    4VAL     CB   23   1.505   5.403   2.683
    4VAL    CG1   24   1.636   5.341   2.730
    4VAL    CG2   25   1.436   5.318   2.576
    4VAL      C   26   1.387   5.311   2.887
    4VAL      O   27   1.460   5.286   2.983
    5THR      N   28   1.276   5.241   2.865
    5THR      H   29   1.218   5.271   2.789
    5THR     CA   30   1.219   5.135   2.948
    5THR     CB   31   1.077   5.091   2.914
    5THR    OG1   32   1.011   5.064   3.038
    5THR    HG1   33   0.924   5.020   3.019
    5THR    CG2   34   1.061   4.987   2.803
    5THR      C   35   1.313   5.015   2.966
    5THR      O   36   1.380   4.985   2.868
    6LEU      N   37   1.328   4.967   3.089
    6LEU      H   38   1.289   5.025   3.161
    6LEU     CA   39   1.400   4.849   3.138
    6LEU     CB   40   1.428   4.872   3.287
    6LEU     CG   41   1.522   4.772   3.354
    6LEU    CD1   42   1.669   4.785   3.314
    6LEU    CD2   43   1.515   4.769   3.507
    6LEU      C   44   1.323   4.718   3.123
    6LEU      O   45   1.210   4.710   3.171
    7LEU      N   46   1.362   4.626   3.036
    7LEU      H   47   1.301   4.548   3.022
    7LEU     CA   48   1.472   4.635   2.938
    7LEU     CB   49   1.565   4.515   2.962
    7LEU     CG   50   1.698   4.531   2.888
    7LEU    CD1   51   1.784   4.643   2.948
    7LEU    CD2   52   1.777   4.400   2.892
    7LEU      C   53   1.415   4.628   2.797
    7LEU      O   54   1.369   4.520   2.760
    8LEU      N   55   1.396   4.745   2.737
    8LEU      H   56   1.400   4.835   2.781
    8LEU     CA   57   1.368   4.761   2.594
    8LEU     CB   58   1.490   4.737   2.504
    8LEU     CG   59   1.615   4.805   2.559
    8LEU    CD1   60   1.738   4.754   2.483
    8LEU    CD2   61   1.612   4.957   2.546
    8LEU      C   62   1.249   4.683   2.539
    8LEU      O   63   1.258   4.567   2.497
    9GLU      N   64   1.138   4.752   2.516
    9GLU      H   65   1.150   4.851   2.520
    9GLU     CA   66   1.015   4.702   2.453
    9GLU     CB   67   0.895   4.781   2.507
    9GLU     CG   68   0.761   4.710   2.485
    9GLU     CD   69   0.647   4.785   2.552
    9GLU    OE1   70   0.634   4.909   2.538
    9GLU    OE2   71   0.565   4.723   2.624
    9GLU      C   72   1.005   4.696   2.300
    9GLU      O   73   1.028   4.795   2.231
   10GLU      N   74   0.960   4.580   2.253
   10GLU      H   75   0.924   4.513   2.318
   10GLU     CA   76   0.970   4.537   2.113
   10GLU     CB   77   0.964   4.385   2.099
   10GLU     CG   78   0.998   4.350   1.954
   10GLU     CD   79   1.013   4.201   1.920
   10GLU    OE1   80   1.053   4.182   1.803
   10GLU    OE2   81   0.988   4.119   2.011
   10GLU      C   82   0.869   4.616   2.029
   10GLU      O   83   0.753   4.577   2.037
   11GLU      N   84   0.917   4.719   1.959
   11GLU      H   85   0.990   4.779   1.989
   11GLU     CA   86   0.855   4.772   1.837
   11GLU     CB   87   0.819   4.920   1.850
   11GLU     CG   88   0.709   4.940   1.954
   11GLU     CD   89   0.683   5.084   2.000
   11GLU    OE1   90   0.742   5.140   2.095
   11GLU    OE2   91   0.591   5.142   1.937
   11GLU      C   92   0.940   4.733   1.715
   11GLU     O1   93   0.904   4.743   1.596
   11GLU     O2   94   1.063   4.716   1.727
    1ACE     CA   95   2.683   2.157   3.429
    1ACE      C   96   2.789   2.267   3.418
    1ACE      O   97   2.910   2.248   3.420
    2VAL      N   98   2.731   2.398   3.410
    2VAL      H   99   2.633   2.391   3.396
    2VAL     CA  100   2.814   2.518   3.395
    2VAL     CB  101   2.740   2.617   3.304
    2VAL    CG1  102   2.812   2.751   3.285
    2VAL    CG2  103   2.711   2.555   3.167
    2VAL      C  104   2.859   2.578   3.528
    2VAL      O  105   2.795   2.668   3.583
    3VAL      N  106   2.957   2.512   3.590
    3VAL      H  107   2.969   2.413   3.580
    3VAL     CA  108   3.012   2.556   3.719
    3VAL     CB  109   3.100   2.447   3.778
    3VAL    CG1  110   3.235   2.418   3.710
    3VAL    CG2  111   3.114   2.463   3.930
    3VAL      C  112   3.079   2.694   3.726
    3VAL      O  113   3.194   2.712   3.686
    4VAL      N  114   2.994   2.792   3.754
    4VAL      H  115   2.898   2.768   3.765
    4VAL     CA  116   3.030   2.933   3.776
    4VAL     CB  117   2.997   3.016   3.652
    4VAL    CG1  118   3.105   3.006   3.545
    4VAL    CG2  119   2.861   2.996   3.584
    4VAL      C  120   2.956   2.986   3.899
    4VAL      O  121   2.874   3.078   3.897
    5THR      N  122   3.020   2.947   4.008
    5THR      H  123   3.099   2.885   4.000
    5THR     CA  124   2.985   2.987   4.145
    5THR     CB  125   2.963   2.865   4.234
    5THR    OG1  126   3.078   2.781   4.223
    5THR    HG1  127   3.069   2.702   4.284
    5THR    CG2  128   2.838   2.793   4.181
    5THR      C  129   3.075   3.092   4.210
    5THR      O  130   3.182   3.065   4.264
    6LEU      N  131   3.022   3.211   4.183
    6LEU      H  132   2.925   3.225   4.160
    6LEU     CA  133   3.090   3.337   4.216
    6LEU     CB  134   3.042   3.450   4.125
    6LEU     CG  135   3.109   3.440   3.987
    6LEU    CD1  136   3.033   3.535   3.894
    6LEU    CD2  137   3.252   3.491   3.997
    6LEU      C  138   3.069   3.389   4.358
    6LEU      O  139   2.957   3.429   4.390
    7LEU      N  140   3.164   3.344   4.439
    7LEU      H  141   3.216   3.261   4.420
    7LEU     CA  142   3.183   3.380   4.581
    7LEU     CB  143   3.237   3.523   4.584
    7LEU     CG  144   3.370   3.547   4.511
    7LEU    CD1  145   3.362   3.699   4.493
    7LEU    CD2  146   3.480   3.513   4.611
    7LEU      C  147   3.069   3.349   4.677
    7LEU      O  148   2.978   3.429   4.698
    8LEU      N  149   3.053   3.224   4.722
    8LEU      H  150   3.117   3.154   4.692
    8LEU     CA  151   2.966   3.173   4.828
    8LEU     CB  152   2.870   3.064   4.779
    8LEU     CG  153   2.789   3.101   4.654
    8LEU    CD1  154   2.734   2.966   4.608
    8LEU    CD2  155   2.686   3.209   4.688
    8LEU      C  156   3.034   3.112   4.951
    8LEU      O  157   3.122   3.026   4.944
    9GLU      N  158   2.984   3.158   5.065
    9GLU      H  159   2.929   3.241   5.074
    9GLU     CA  160   3.016   3.098   5.196
    9GLU     CB  161   2.942   3.170   5.309
    9GLU     CG  162   3.048   3.255   5.380
    9GLU     CD  163   3.000   3.303   5.517
    9GLU    OE1  164   2.968   3.218   5.602
    9GLU    OE2  165   3.030   3.424   5.531
    9GLU      C  166   2.974   2.951   5.208
    9GLU      O  167   2.900   2.895   5.127
   10GLU      N  168   3.048   2.879   5.291
   10GLU      H  169   3.145   2.901   5.299
   10GLU     CA  170   3.017   2.739   5.323
   10GLU     CB  171   3.106   2.681   5.432
   10GLU     CG  172   3.254   2.671   5.393
   10GLU     CD  173   3.336   2.597   5.499
   10GLU    OE1  174   3.293   2.482   5.521
   10GLU    OE2  175   3.454   2.624   5.531
   10GLU      C  176   2.871   2.720   5.363
   10GLU      O  177   2.831   2.784   5.460
   11GLU      N  178   2.810   2.626   5.290
   11GLU      H  179   2.868   2.577   5.224
   11GLU     CA  180   2.678   2.564   5.307
   11GLU     CB  181   2.570   2.665   5.266
   11GLU     CG  182   2.433   2.619   5.316
   11GLU     CD  183   2.317   2.711   5.279
   11GLU    OE1  184   2.243   2.669   5.188
   11GLU    OE2  185   2.279   2.812   5.342
   11GLU      C  186   2.671   2.434   5.226
   11GLU     O1  187   2.668   2.448   5.102
   11GLU     O2  188   2.702   2.322   5.273
    1ACE     CA  189   3.183   4.553   6.454
    1ACE      C  190   3.284   4.439   6.450
    1ACE      O  191   3.332   4.395   6.555
    2VAL      N  192   3.317   4.387   6.321
    2VAL      H  193   3.284   4.419   6.233
    2VAL     CA  194   3.419   4.280   6.321
    2VAL     CB  195   3.367   4.171   6.228
    2VAL    CG1  196   3.468   4.057   6.217
    2VAL    CG2  197   3.226   4.118   6.255
    2VAL      C  198   3.549   4.337   6.261
    2VAL      O  199   3.543   4.400   6.156
    3VAL      N  200   3.660   4.292   6.319
    3VAL      H  201   3.661   4.270   6.416
    3VAL     CA  202   3.792   4.311   6.256
    3VAL     CB  203   3.896   4.335   6.365
    3VAL    CG1  204   4.045   4.348   6.336
    3VAL    CG2  205   3.858   4.456   6.450
    3VAL      C  206   3.829   4.184   6.179
    3VAL      O  207   3.811   4.075   6.232
    4VAL      N  208   3.843   4.210   6.049
    4VAL      H  209   3.800   4.290   6.007
    4VAL     CA  210   3.904   4.121   5.950
    4VAL     CB  211   3.799   4.073   5.850
    4VAL    CG1  212   3.862   3.977   5.749
    4VAL    CG2  213   3.669   4.021   5.912
    4VAL      C  214   4.032   4.185   5.896
    4VAL      O  215   4.017   4.282   5.822
    5THR      N  216   4.143   4.121   5.930
    5THR      H  217   4.141   4.034   5.980
    5THR     CA  218   4.273   4.180   5.896
    5THR     CB  219   4.376   4.067   5.912
    5THR    OG1  220   4.382   4.027   6.049
    5THR    HG1  221   4.396   4.109   6.106
    5THR    CG2  222   4.518   4.114   5.876
    5THR      C  223   4.291   4.232   5.754
    5THR      O  224   4.236   4.176   5.659
    6LEU      N  225   4.344   4.354   5.758
    6LEU      H  226   4.345   4.398   5.848
    6LEU     CA  227   4.391   4.435   5.645
    6LEU     CB  228   4.518   4.372   5.589
    6LEU     CG  229   4.549   4.404   5.443
    6LEU    CD1  230   4.612   4.542   5.419
    6LEU    CD2  231   4.640   4.292   5.393
    6LEU      C  232   4.284   4.480   5.544
    6LEU      O  233   4.300   4.590   5.491
    7LEU      N  234   4.179   4.401   5.521
    7LEU      H  235   4.177   4.303   5.540
    7LEU     CA  236   4.063   4.440   5.440
    7LEU     CB  237   3.983   4.324   5.382
    7LEU     CG  238   4.073   4.227   5.306
    7LEU    CD1  239   4.015   4.086   5.317
    7LEU    CD2  240   4.087   4.257   5.156
    7LEU      C  241   3.973   4.534   5.521
    7LEU      O  242   3.965   4.654   5.493
    8LEU      N  243   3.933   4.485   5.638
    8LEU      H  244   3.994   4.425   5.689
    8LEU     CA  245   3.837   4.560   5.721
    8LEU     CB  246   3.701   4.497   5.688
    8LEU     CG  247   3.590   4.587   5.742
    8LEU    CD1  248   3.574   4.708   5.650
    8LEU    CD2  249   3.460   4.511   5.769
    8LEU      C  250   3.878   4.569   5.868
    8LEU      O  251   3.858   4.477   5.946
    9GLU      N  252   3.941   4.679   5.907
    9GLU      H  253   3.975   4.749   5.844
    9GLU     CA  254   3.976   4.707   6.047
    9GLU     CB  255   4.128   4.706   6.060
    9GLU     CG  256   4.184   4.565   6.034
    9GLU     CD  257   4.335   4.550   6.043
    9GLU    OE1  258   4.381   4.435   6.022
    9GLU    OE2  259   4.408   4.650   6.061
    9GLU      C  260   3.920   4.842   6.092
    9GLU      O  261   3.890   4.933   6.015
   10GLU      N  262   3.887   4.845   6.221
   10GLU      H  263   3.912   4.774   6.287
   10GLU     CA  264   3.835   4.963   6.292
   10GLU     CB  265   3.845   4.934   6.442
   10GLU     CG  266   3.743   4.821   6.460
   10GLU     CD  267   3.755   4.757   6.599
   10GLU    OE1  268   3.870   4.732   6.641
   10GLU    OE2  269   3.650   4.749   6.666
   10GLU      C  270   3.891   5.103   6.266
   10GLU      O  271   4.008   5.125   6.234
   11GLU      N  272   3.802   5.202   6.265
   11GLU      H  273   3.710   5.188   6.230
   11GLU     CA  274   3.836   5.344   6.279
   11GLU     CB  275   3.756   5.436   6.187
   11GLU     CG  276   3.604   5.413   6.185
   11GLU     CD  277   3.567   5.301   6.087
   11GLU    OE1  278   3.566   5.329   5.965
   11GLU    OE2  279   3.531   5.190   6.132
   11GLU      C  280   3.830   5.404   6.420
   11GLU     O1  281   3.936   5.458   6.459
   11GLU     O2  282   3.725   5.397   6.488
    1ACE     CA  283   1.970   4.597   2.224
    1ACE      C  284   2.083   4.558   2.320
    1ACE      O  285   2.089   4.595   2.438
    2VAL      N  286   2.188   4.481   2.262
    2VAL      H  287   2.189   4.458   2.164
    2VAL     CA  288   2.296   4.410   2.332
    2VAL     CB  289   2.304   4.264   2.287
    2VAL    CG1  290   2.402   4.196   2.384
    2VAL    CG2  291   2.169   4.194   2.303
    2VAL      C  292   2.426   4.478   2.289
    2VAL      O  293   2.443   4.518   2.174
    3VAL      N  294   2.496   4.523   2.393
    3VAL      H  295   2.455   4.547   2.482
    3VAL     CA  296   2.637   4.562   2.387
    3VAL     CB  297   2.697   4.601   2.522
    3VAL    CG1  298   2.840   4.654   2.511
    3VAL    CG2  299   2.616   4.700   2.605
    3VAL      C  300   2.729   4.468   2.308
    3VAL      O  301   2.810   4.516   2.228
    4VAL      N  302   2.729   4.343   2.352
    4VAL      H  303   2.678   4.313   2.432
    4VAL     CA  304   2.821   4.252   2.281
    4VAL     CB  305   2.914   4.179   2.379
    4VAL    CG1  306   3.045   4.132   2.315
    4VAL    CG2  307   2.916   4.249   2.515
    4VAL      C  308   2.741   4.152   2.198
    4VAL      O  309   2.700   4.052   2.257
    5THR      N  310   2.754   4.169   2.067
    5THR      H  311   2.810   4.243   2.029
    5THR     CA  312   2.679   4.085   1.972
    5THR     CB  313   2.629   4.161   1.849
    5THR    OG1  314   2.737   4.234   1.790
    5THR    HG1  315   2.827   4.189   1.795
    5THR    CG2  316   2.511   4.249   1.892
    5THR      C  317   2.760   3.970   1.913
    5THR      O  318   2.875   3.987   1.873
    6LEU      N  319   2.691   3.856   1.913
    6LEU      H  320   2.610   3.845   1.971
    6LEU     CA  321   2.741   3.731   1.854
    6LEU     CB  322   2.713   3.612   1.946
    6LEU     CG  323   2.824   3.589   2.049
    6LEU    CD1  324   2.792   3.651   2.186
    6LEU    CD2  325   2.877   3.446   2.057
    6LEU      C  326   2.688   3.705   1.713
    6LEU      O  327   2.569   3.678   1.697
    7LEU      N  328   2.777   3.707   1.613
    7LEU      H  329   2.868   3.740   1.637
    7LEU     CA  330   2.753   3.690   1.469
    7LEU     CB  331   2.800   3.808   1.384
    7LEU     CG  332   2.719   3.936   1.406
    7LEU    CD1  333   2.794   4.041   1.323
    7LEU    CD2  334   2.570   3.916   1.377
    7LEU      C  335   2.807   3.558   1.413
    7LEU      O  336   2.904   3.551   1.337
    8LEU      N  337   2.725   3.456   1.441
    8LEU      H  338   2.645   3.466   1.498
    8LEU     CA  339   2.746   3.321   1.385
    8LEU     CB  340   2.747   3.223   1.503
    8LEU     CG  341   2.864   3.241   1.600
    8LEU    CD1  342   2.848   3.154   1.725
    8LEU    CD2  343   2.990   3.187   1.532
    8LEU      C  344   2.655   3.275   1.272
    8LEU      O  345   2.661   3.161   1.225
    9GLU      N  346   2.551   3.349   1.234
    9GLU      H  347   2.523   3.432   1.282
    9GLU     CA  348   2.463   3.319   1.120
    9GLU     CB  349   2.349   3.421   1.118
    9GLU     CG  350   2.256   3.403   1.238
    9GLU     CD  351   2.295   3.476   1.367
    9GLU    OE1  352   2.216   3.463   1.462
    9GLU    OE2  353   2.403   3.532   1.391
    9GLU      C  354   2.522   3.315   0.979
    9GLU      O  355   2.570   3.419   0.933
   10GLU      N  356   2.530   3.196   0.919
   10GLU      H  357   2.485   3.117   0.961
   10GLU     CA  358   2.594   3.168   0.791
   10GLU     CB  359   2.718   3.080   0.812
   10GLU     CG  360   2.832   3.156   0.881
   10GLU     CD  361   2.954   3.181   0.792
   10GLU    OE1  362   3.039   3.267   0.823
   10GLU    OE2  363   2.997   3.093   0.714
   10GLU      C  364   2.490   3.113   0.693
   10GLU      O  365   2.390   3.052   0.733
   11GLU      N  366   2.499   3.140   0.564
   11GLU      H  367   2.576   3.190   0.526
   11GLU     CA  368   2.399   3.112   0.461
   11GLU     CB  369   2.353   3.232   0.378
   11GLU     CG  370   2.310   3.360   0.449
   11GLU     CD  371   2.171   3.370   0.513
   11GLU    OE1  372   2.168   3.422   0.626
   11GLU    OE2  373   2.071   3.330   0.451
   11GLU      C  374   2.453   3.006   0.364
   11GLU     O1  375   2.550   3.043   0.293
   11GLU     O2  376   2.398   2.894   0.362
    1ACE     CA  377   5.061   3.166   2.773
    1ACE      C  378   4.924   3.198   2.833
    1ACE      O  379   4.918   3.270   2.932
    2VAL      N  380   4.808   3.155   2.762
    2VAL      H  381   4.813   3.068   2.712
    2VAL     CA  382   4.669   3.192   2.794
    2VAL     CB  383   4.594   3.264   2.682
    2VAL    CG1  384   4.669   3.393   2.648
    2VAL    CG2  385   4.583   3.173   2.559
    2VAL      C  386   4.581   3.084   2.858
    2VAL      O  387   4.580   2.967   2.821
    3VAL      N  388   4.498   3.140   2.946
    3VAL      H  389   4.516   3.235   2.973
    3VAL     CA  390   4.402   3.064   3.026
    3VAL     CB  391   4.427   3.040   3.175
    3VAL    CG1  392   4.538   2.936   3.188
    3VAL    CG2  393   4.458   3.166   3.255
    3VAL      C  394   4.260   3.119   3.006
    3VAL      O  395   4.248   3.237   2.974
    4VAL      N  396   4.168   3.023   2.994
    4VAL      H  397   4.194   2.927   3.002
    4VAL     CA  398   4.022   3.036   2.988
    4VAL     CB  399   3.938   2.989   3.107
    4VAL    CG1  400   3.969   2.844   3.144
    4VAL    CG2  401   3.951   3.082   3.227
    4VAL      C  402   3.970   3.165   2.922
    4VAL      O  403   3.964   3.268   2.989
    5THR      N  404   3.898   3.141   2.814
    5THR      H  405   3.897   3.046   2.781
    5THR     CA  406   3.823   3.239   2.734
    5THR     CB  407   3.913   3.308   2.631
    5THR    OG1  408   4.028   3.366   2.693
    5THR    HG1  409   4.106   3.367   2.630
    5THR    CG2  410   3.846   3.402   2.532
    5THR      C  411   3.718   3.156   2.660
    5THR      O  412   3.752   3.068   2.580
    6LEU      N  413   3.592   3.191   2.680
    6LEU      H  414   3.567   3.249   2.759
    6LEU     CA  415   3.482   3.122   2.612
    6LEU     CB  416   3.360   3.131   2.704
    6LEU     CG  417   3.369   3.052   2.835
    6LEU    CD1  418   3.251   3.061   2.931
    6LEU    CD2  419   3.394   2.905   2.800
    6LEU      C  420   3.458   3.178   2.471
    6LEU      O  421   3.439   3.099   2.379
    7LEU      N  422   3.457   3.311   2.471
    7LEU      H  423   3.475   3.361   2.555
    7LEU     CA  424   3.420   3.391   2.352
    7LEU     CB  425   3.324   3.501   2.395
    7LEU     CG  426   3.195   3.443   2.454
    7LEU    CD1  427   3.109   3.549   2.523
    7LEU    CD2  428   3.111   3.358   2.358
    7LEU      C  429   3.545   3.453   2.288
    7LEU      O  430   3.585   3.558   2.340
    8LEU      N  431   3.597   3.391   2.183
    8LEU      H  432   3.564   3.305   2.144
    8LEU     CA  433   3.726   3.430   2.124
    8LEU     CB  434   3.833   3.329   2.165
    8LEU     CG  435   3.831   3.185   2.112
    8LEU    CD1  436   3.962   3.119   2.155
    8LEU    CD2  437   3.714   3.105   2.171
    8LEU      C  438   3.711   3.449   1.973
    8LEU      O  439   3.615   3.396   1.917
    9GLU      N  440   3.811   3.517   1.918
    9GLU      H  441   3.879   3.563   1.975
    9GLU     CA  442   3.820   3.543   1.774
    9GLU     CB  443   3.789   3.686   1.732
    9GLU     CG  444   3.639   3.714   1.723
    9GLU     CD  445   3.622   3.845   1.645
    9GLU    OE1  446   3.700   3.943   1.661
    9GLU    OE2  447   3.540   3.847   1.551
    9GLU      C  448   3.943   3.478   1.709
    9GLU      O  449   3.945   3.464   1.586
   10GLU      N  450   4.051   3.450   1.782
   10GLU      H  451   4.061   3.451   1.882
   10GLU     CA  452   4.176   3.393   1.734
   10GLU     CB  453   4.261   3.362   1.857
   10GLU     CG  454   4.332   3.487   1.910
   10GLU     CD  455   4.482   3.483   1.877
   10GLU    OE1  456   4.511   3.515   1.760
   10GLU    OE2  457   4.562   3.437   1.961
   10GLU      C  458   4.170   3.269   1.645
   10GLU      O  459   4.127   3.163   1.691
   11GLU      N  460   4.253   3.278   1.541
   11GLU      H  461   4.329   3.342   1.532
   11GLU     CA  462   4.264   3.171   1.442
   11GLU     CB  463   4.233   3.226   1.302
   11GLU     CG  464   4.082   3.240   1.283
   11GLU     CD  465   4.032   3.253   1.140
   11GLU    OE1  466   3.914   3.288   1.128
   11GLU    OE2  467   4.110   3.236   1.043
   11GLU      C  468   4.400   3.101   1.444
   11GLU     O1  469   4.497   3.160   1.496
   11GLU     O2  470   4.407   2.980   1.416
    1ACE     CA  471   3.299   4.956   4.343
    1ACE      C  472   3.281   4.891   4.205
    1ACE      O  473   3.287   4.771   4.179
    2VAL      N  474   3.237   4.980   4.102
    2VAL      H  475   3.213   5.075   4.123
    2VAL     CA  476   3.219   4.951   3.959
    2VAL     CB  477   3.179   5.076   3.881
    2VAL    CG1  478   3.036   5.116   3.917
    2VAL    CG2  479   3.278   5.191   3.905
    2VAL      C  480   3.340   4.877   3.901
    2VAL      O  481   3.452   4.927   3.902
    3VAL      N  482   3.329   4.746   3.880
    3VAL      H  483   3.249   4.694   3.909
    3VAL     CA  484   3.430   4.657   3.822
    3VAL     CB  485   3.491   4.569   3.930
    3VAL    CG1  486   3.394   4.481   4.009
    3VAL    CG2  487   3.618   4.498   3.884
    3VAL      C  488   3.376   4.575   3.704
    3VAL      O  489   3.447   4.577   3.604
    4VAL      N  490   3.263   4.505   3.707
    4VAL      H  491   3.227   4.472   3.794
    4VAL     CA  492   3.206   4.430   3.594
    4VAL     CB  493   3.103   4.329   3.647
    4VAL    CG1  494   3.079   4.230   3.533
    4VAL    CG2  495   3.139   4.258   3.777
    4VAL      C  496   3.151   4.515   3.479
    4VAL      O  497   3.197   4.519   3.365
    5THR      N  498   3.038   4.577   3.511
    5THR      H  499   3.009   4.589   3.606
    5THR     CA  500   2.964   4.650   3.407
    5THR     CB  501   2.813   4.656   3.431
    5THR    OG1  502   2.788   4.712   3.561
    5THR    HG1  503   2.693   4.740   3.572
    5THR    CG2  504   2.753   4.515   3.434
    5THR      C  505   3.025   4.782   3.362
    5THR      O  506   2.957   4.852   3.287
    6LEU      N  507   3.158   4.793   3.365
    6LEU      H  508   3.213   4.710   3.368
    6LEU     CA  509   3.229   4.921   3.351
    6LEU     CB  510   3.365   4.925   3.422
    6LEU     CG  511   3.417   5.067   3.439
    6LEU    CD1  512   3.330   5.163   3.521
    6LEU    CD2  513   3.560   5.074   3.492
    6LEU      C  514   3.250   4.929   3.200
    6LEU      O  515   3.340   4.861   3.151
    7LEU      N  516   3.168   5.012   3.136
    7LEU      H  517   3.102   5.073   3.179
    7LEU     CA  518   3.170   5.034   2.991
    7LEU     CB  519   3.025   5.059   2.949
    7LEU     CG  520   3.013   5.053   2.797
    7LEU    CD1  521   2.981   4.910   2.751
    7LEU    CD2  522   2.892   5.140   2.762
    7LEU      C  523   3.252   5.157   2.953
    7LEU      O  524   3.327   5.139   2.858
    8LEU      N  525   3.232   5.275   3.012
    8LEU      H  526   3.179   5.288   3.096
    8LEU     CA  527   3.309   5.396   2.980
    8LEU     CB  528   3.236   5.490   2.885
    8LEU     CG  529   3.330   5.587   2.812
    8LEU    CD1  530   3.355   5.535   2.670
    8LEU    CD2  531   3.269   5.727   2.805
    8LEU      C  532   3.359   5.470   3.104
    8LEU      O  533   3.285   5.472   3.202
    9GLU      N  534   3.492   5.480   3.108
    9GLU      H  535   3.557   5.431   3.051
    9GLU     CA  536   3.560   5.564   3.207
    9GLU     CB  537   3.646   5.476   3.298
    9GLU     CG  538   3.653   5.537   3.439
    9GLU     CD  539   3.754   5.462   3.525
    9GLU    OE1  540   3.866   5.512   3.549
    9GLU    OE2  541   3.734   5.339   3.540
    9GLU      C  542   3.632   5.689   3.155
    9GLU      O  543   3.717   5.679   3.067
   10GLU      N  544   3.587   5.806   3.200
   10GLU      H  545   3.513   5.817   3.267
   10GLU     CA  546   3.647   5.929   3.147
   10GLU     CB  547   3.527   6.000   3.084
   10GLU     CG  548   3.556   6.117   2.990
   10GLU     CD  549   3.430   6.191   2.945
   10GLU    OE1  550   3.358   6.234   3.037
   10GLU    OE2  551   3.397   6.191   2.824
   10GLU      C  552   3.708   6.017   3.257
   10GLU      O  553   3.644   6.031   3.362
   11GLU      N  554   3.833   6.055   3.236
   11GLU      H  555   3.885   6.026   3.155
   11GLU     CA  556   3.909   6.147   3.322
   11GLU     CB  557   4.031   6.082   3.385
   11GLU     CG  558   3.997   5.952   3.460
   11GLU     CD  559   4.128   5.903   3.522
   11GLU    OE1  560   4.207   5.833   3.454
   11GLU    OE2  561   4.138   5.937   3.641
   11GLU      C  562   3.978   6.249   3.232
   11GLU     O1  563   3.953   6.370   3.252
   11GLU     O2  564   4.040   6.214   3.129
    1ACE     CA  565   6.270   2.757   6.393
    1ACE      C  566   6.327   2.766   6.252
    1ACE      O  567   6.446   2.761   6.221
    2VAL      N  568   6.239   2.838   6.165
    2VAL      H  569   6.176   2.901   6.211
    2VAL     CA  570   6.255   2.855   6.019
    2VAL     CB  571   6.121   2.850   5.946
    2VAL    CG1  572   6.138   2.842   5.794
    2VAL    CG2  573   6.025   2.746   6.004
    2VAL      C  574   6.333   2.981   5.983
    2VAL      O  575   6.325   3.087   6.046
    3VAL      N  576   6.411   2.972   5.876
    3VAL      H  577   6.387   2.897   5.814
    3VAL     CA  578   6.500   3.071   5.813
    3VAL     CB  579   6.625   2.998   5.764
    3VAL    CG1  580   6.723   3.102   5.709
    3VAL    CG2  581   6.706   2.929   5.874
    3VAL      C  582   6.420   3.124   5.694
    3VAL      O  583   6.385   3.051   5.602
    4VAL      N  584   6.425   3.257   5.679
    4VAL      H  585   6.471   3.318   5.744
    4VAL     CA  586   6.343   3.327   5.580
    4VAL     CB  587   6.267   3.439   5.652
    4VAL    CG1  588   6.146   3.487   5.571
    4VAL    CG2  589   6.215   3.394   5.788
    4VAL      C  590   6.441   3.382   5.476
    4VAL      O  591   6.397   3.387   5.361
    5THR      N  592   6.547   3.457   5.505
    5THR      H  593   6.568   3.478   5.601
    5THR     CA  594   6.644   3.497   5.402
    5THR     CB  595   6.733   3.605   5.462
    5THR    OG1  596   6.651   3.709   5.516
    5THR    HG1  597   6.657   3.685   5.613
    5THR    CG2  598   6.836   3.654   5.359
    5THR      C  599   6.730   3.375   5.369
    5THR      O  600   6.802   3.332   5.460
    6LEU      N  601   6.699   3.312   5.256
    6LEU      H  602   6.639   3.347   5.184
    6LEU     CA  603   6.757   3.181   5.221
    6LEU     CB  604   6.651   3.073   5.244
    6LEU     CG  605   6.684   2.964   5.346
    6LEU    CD1  606   6.562   2.881   5.387
    6LEU    CD2  607   6.795   2.878   5.283
    6LEU      C  608   6.823   3.174   5.084
    6LEU      O  609   6.938   3.136   5.065
    7LEU      N  610   6.744   3.208   4.982
    7LEU      H  611   6.645   3.213   5.000
    7LEU     CA  612   6.783   3.226   4.842
    7LEU     CB  613   6.686   3.154   4.748
    7LEU     CG  614   6.646   3.009   4.774
    7LEU    CD1  615   6.543   2.978   4.665
    7LEU    CD2  616   6.770   2.919   4.776
    7LEU      C  617   6.811   3.373   4.811
    7LEU      O  618   6.719   3.455   4.811
    8LEU      N  619   6.935   3.399   4.772
    8LEU      H  620   6.998   3.326   4.747
    8LEU     CA  621   6.977   3.536   4.736
    8LEU     CB  622   7.095   3.576   4.825
    8LEU     CG  623   7.058   3.606   4.970
    8LEU    CD1  624   7.183   3.615   5.058
    8LEU    CD2  625   6.970   3.731   4.978
    8LEU      C  626   7.006   3.554   4.587
    8LEU      O  627   7.091   3.478   4.540
    9GLU      N  628   6.916   3.615   4.511
    9GLU      H  629   6.824   3.626   4.549
    9GLU     CA  630   6.936   3.644   4.368
    9GLU     CB  631   6.796   3.669   4.310
    9GLU     CG  632   6.792   3.653   4.158
    9GLU     CD  633   6.666   3.713   4.098
    9GLU    OE1  634   6.669   3.777   3.991
    9GLU    OE2  635   6.562   3.717   4.168
    9GLU      C  636   7.029   3.762   4.343
    9GLU      O  637   7.014   3.865   4.410
   10GLU      N  638   7.131   3.749   4.259
   10GLU      H  639   7.120   3.685   4.183
   10GLU     CA  640   7.254   3.828   4.245
   10GLU     CB  641   7.382   3.748   4.270
   10GLU     CG  642   7.362   3.646   4.383
   10GLU     CD  643   7.491   3.576   4.426
   10GLU    OE1  644   7.604   3.630   4.429
   10GLU    OE2  645   7.483   3.458   4.469
   10GLU      C  646   7.262   3.896   4.108
   10GLU      O  647   7.247   3.829   4.007
   11GLU      N  648   7.288   4.026   4.101
   11GLU      H  649   7.354   4.074   4.159
   11GLU     CA  650   7.276   4.102   3.976
   11GLU     CB  651   7.137   4.166   3.978
   11GLU     CG  652   7.092   4.232   3.847
   11GLU     CD  653   6.967   4.319   3.857
   11GLU    OE1  654   6.966   4.416   3.778
   11GLU    OE2  655   6.858   4.289   3.910
   11GLU      C  656   7.388   4.205   3.984
   11GLU     O1  657   7.476   4.193   4.072
   11GLU     O2  658   7.421   4.268   3.881
    1ACE     CA  659   3.019   5.500   3.848
    1ACE      C  660   2.941   5.629   3.878
    1ACE      O  661   2.841   5.627   3.949
    2VAL      N  662   2.969   5.736   3.788
    2VAL      H  663   3.014   5.718   3.701
    2VAL     CA  664   2.899   5.866   3.790
    2VAL     CB  665   2.971   5.978   3.865
    2VAL    CG1  666   2.991   5.941   4.012
    2VAL    CG2  667   3.104   6.012   3.797
    2VAL      C  668   2.833   5.901   3.656
    2VAL      O  669   2.893   5.964   3.569
    3VAL      N  670   2.703   5.872   3.651
    3VAL      H  671   2.642   5.838   3.723
    3VAL     CA  672   2.633   5.879   3.523
    3VAL     CB  673   2.541   5.757   3.507
    3VAL    CG1  674   2.467   5.762   3.373
    3VAL    CG2  675   2.623   5.629   3.527
    3VAL      C  676   2.557   6.011   3.512
    3VAL      O  677   2.439   6.025   3.543
    4VAL      N  678   2.633   6.110   3.466
    4VAL      H  679   2.727   6.092   3.439
    4VAL     CA  680   2.588   6.250   3.457
    4VAL     CB  681   2.687   6.340   3.532
    4VAL    CG1  682   2.668   6.328   3.683
    4VAL    CG2  683   2.837   6.326   3.506
    4VAL      C  684   2.571   6.297   3.312
    4VAL      O  685   2.664   6.345   3.248
    5THR      N  686   2.445   6.293   3.270
    5THR      H  687   2.372   6.262   3.331
    5THR     CA  688   2.388   6.293   3.134
    5THR     CB  689   2.265   6.209   3.101
    5THR    OG1  690   2.159   6.253   3.187
    5THR    HG1  691   2.162   6.207   3.276
    5THR    CG2  692   2.290   6.058   3.106
    5THR      C  693   2.369   6.435   3.081
    5THR      O  694   2.351   6.538   3.144
    6LEU      N  695   2.391   6.434   2.949
    6LEU      H  696   2.404   6.346   2.904
    6LEU     CA  697   2.390   6.556   2.868
    6LEU     CB  698   2.469   6.528   2.740
    6LEU     CG  699   2.615   6.571   2.759
    6LEU    CD1  700   2.688   6.472   2.850
    6LEU    CD2  701   2.674   6.573   2.618
    6LEU      C  702   2.248   6.604   2.836
    6LEU      O  703   2.156   6.527   2.810
    7LEU      N  704   2.230   6.736   2.828
    7LEU      H  705   2.305   6.799   2.850
    7LEU     CA  706   2.103   6.791   2.777
    7LEU     CB  707   2.067   6.902   2.875
    7LEU     CG  708   1.997   6.851   3.001
    7LEU    CD1  709   2.017   6.941   3.123
    7LEU    CD2  710   1.845   6.839   2.986
    7LEU      C  711   2.116   6.832   2.630
    7LEU      O  712   2.181   6.926   2.584
    8LEU      N  713   2.027   6.772   2.552
    8LEU      H  714   1.979   6.698   2.600
    8LEU     CA  715   1.993   6.782   2.410
    8LEU     CB  716   1.900   6.668   2.367
    8LEU     CG  717   1.967   6.531   2.379
    8LEU    CD1  718   1.867   6.418   2.352
    8LEU    CD2  719   2.097   6.526   2.299
    8LEU      C  720   1.942   6.922   2.375
    8LEU      O  721   1.838   6.959   2.430
    9GLU      N  722   1.988   6.974   2.262
    9GLU      H  723   2.064   6.934   2.211
    9GLU     CA  724   1.942   7.105   2.212
    9GLU     CB  725   2.062   7.195   2.182
    9GLU     CG  726   2.131   7.239   2.311
    9GLU     CD  727   2.047   7.343   2.386
    9GLU    OE1  728   2.013   7.444   2.322
    9GLU    OE2  729   2.025   7.337   2.509
    9GLU      C  730   1.851   7.078   2.092
    9GLU      O  731   1.895   7.046   1.982
   10GLU      N  732   1.728   7.051   2.135
   10GLU      H  733   1.708   7.057   2.233
   10GLU     CA  734   1.618   7.002   2.051
   10GLU     CB  735   1.489   6.993   2.133
   10GLU     CG  736   1.486   6.865   2.216
   10GLU     CD  737   1.361   6.856   2.303
   10GLU    OE1  738   1.385   6.827   2.423
   10GLU    OE2  739   1.249   6.856   2.248
   10GLU      C  740   1.591   7.076   1.920
   10GLU      O  741   1.560   7.195   1.926
   11GLU      N  742   1.603   7.008   1.806
   11GLU      H  743   1.649   6.919   1.808
   11GLU     CA  744   1.562   7.058   1.675
   11GLU     CB  745   1.685   7.100   1.594
   11GLU     CG  746   1.667   7.177   1.463
   11GLU     CD  747   1.797   7.189   1.383
   11GLU    OE1  748   1.847   7.095   1.319
   11GLU    OE2  749   1.846   7.304   1.387
   11GLU      C  750   1.470   6.974   1.586
   11GLU     O1  751   1.519   6.868   1.539
   11GLU     O2  752   1.350   7.004   1.596
    1ACE     CA  753   3.642   3.229   1.568
    1ACE      C  754   3.586   3.135   1.676
    1ACE      O  755   3.662   3.058   1.735
    2VAL      N  756   3.444   3.142   1.690
    2VAL      H  757   3.393   3.165   1.607
    2VAL     CA  758   3.363   3.094   1.803
    2VAL     CB  759   3.271   3.202   1.859
    2VAL    CG1  760   3.209   3.148   1.988
    2VAL    CG2  761   3.326   3.345   1.860
    2VAL      C  762   3.312   2.951   1.785
    2VAL      O  763   3.197   2.932   1.747
    3VAL      N  764   3.410   2.864   1.763
    3VAL      H  765   3.504   2.899   1.764
    3VAL     CA  766   3.396   2.723   1.725
    3VAL     CB  767   3.469   2.710   1.591
    3VAL    CG1  768   3.393   2.777   1.477
    3VAL    CG2  769   3.622   2.725   1.592
    3VAL      C  770   3.446   2.623   1.829
    3VAL      O  771   3.380   2.524   1.861
    4VAL      N  772   3.552   2.663   1.898
    4VAL      H  773   3.613   2.738   1.870
    4VAL     CA  774   3.613   2.596   2.014
    4VAL     CB  775   3.747   2.523   1.994
    4VAL    CG1  776   3.738   2.407   1.894
    4VAL    CG2  777   3.841   2.634   1.946
    4VAL      C  778   3.622   2.679   2.142
    4VAL      O  779   3.632   2.801   2.136
    5THR      N  780   3.610   2.617   2.259
    5THR      H  781   3.585   2.521   2.253
    5THR     CA  782   3.652   2.680   2.385
    5THR     CB  783   3.603   2.589   2.498
    5THR    OG1  784   3.643   2.452   2.485
    5THR    HG1  785   3.630   2.414   2.576
    5THR    CG2  786   3.450   2.590   2.495
    5THR      C  787   3.804   2.688   2.403
    5THR      O  788   3.869   2.591   2.364
    6LEU      N  789   3.858   2.797   2.456
    6LEU      H  790   3.807   2.877   2.487
    6LEU     CA  791   4.001   2.801   2.493
    6LEU     CB  792   4.058   2.940   2.463
    6LEU     CG  793   4.208   2.966   2.454
    6LEU    CD1  794   4.223   3.105   2.392
    6LEU    CD2  795   4.276   2.952   2.591
    6LEU      C  796   4.025   2.780   2.642
    6LEU      O  797   3.960   2.854   2.716
    7LEU      N  798   4.094   2.672   2.678
    7LEU      H  799   4.126   2.608   2.608
    7LEU     CA  800   4.111   2.625   2.816
    7LEU     CB  801   4.069   2.482   2.848
    7LEU     CG  802   3.924   2.445   2.816
    7LEU    CD1  803   3.886   2.306   2.867
    7LEU    CD2  804   3.825   2.551   2.863
    7LEU      C  805   4.252   2.648   2.873
    7LEU      O  806   4.271   2.741   2.950
    8LEU      N  807   4.356   2.574   2.835
    8LEU      H  808   4.354   2.512   2.757
    8LEU     CA  809   4.489   2.600   2.890
    8LEU     CB  810   4.525   2.489   2.989
    8LEU     CG  811   4.460   2.485   3.128
    8LEU    CD1  812   4.469   2.342   3.181
    8LEU    CD2  813   4.509   2.597   3.221
    8LEU      C  814   4.602   2.602   2.786
    8LEU      O  815   4.677   2.506   2.769
    9GLU      N  816   4.625   2.716   2.723
    9GLU      H  817   4.588   2.805   2.750
    9GLU     CA  818   4.707   2.722   2.601
    9GLU     CB  819   4.628   2.770   2.479
    9GLU     CG  820   4.525   2.667   2.433
    9GLU     CD  821   4.469   2.676   2.291
    9GLU    OE1  822   4.531   2.736   2.200
    9GLU    OE2  823   4.359   2.621   2.268
    9GLU      C  824   4.842   2.793   2.608
    9GLU      O  825   4.847   2.915   2.622
   10GLU      N  826   4.943   2.707   2.599
   10GLU      H  827   4.937   2.611   2.625
   10GLU     CA  828   5.081   2.757   2.603
   10GLU     CB  829   5.152   2.674   2.710
   10GLU     CG  830   5.240   2.762   2.800
   10GLU     CD  831   5.313   2.690   2.914
   10GLU    OE1  832   5.296   2.568   2.934
   10GLU    OE2  833   5.367   2.759   3.003
   10GLU      C  834   5.153   2.746   2.468
   10GLU      O  835   5.215   2.840   2.420
   11GLU      N  836   5.138   2.630   2.405
   11GLU      H  837   5.051   2.582   2.420
   11GLU     CA  838   5.207   2.589   2.282
   11GLU     CB  839   5.246   2.441   2.289
   11GLU     CG  840   5.365   2.407   2.378
   11GLU     CD  841   5.397   2.260   2.404
   11GLU    OE1  842   5.469   2.193   2.326
   11GLU    OE2  843   5.345   2.200   2.500
   11GLU      C  844   5.113   2.609   2.163
   11GLU     O1  845   4.994   2.634   2.190
   11GLU     O2  846   5.162   2.590   2.050
    1ACE     CA  847   3.547   0.949   3.186
    1ACE      C  848   3.630   1.068   3.137
    1ACE      O  849   3.724   1.105   3.206
    2VAL      N  850   3.576   1.144   3.028
    2VAL      H  851   3.486   1.122   2.991
    2VAL     CA  852   3.630   1.271   2.977
    2VAL     CB  853   3.677   1.245   2.834
    2VAL    CG1  854   3.746   1.366   2.769
    2VAL    CG2  855   3.792   1.145   2.839
    2VAL      C  856   3.512   1.368   2.982
    2VAL      O  857   3.402   1.345   2.932
    3VAL      N  858   3.539   1.482   3.046
    3VAL      H  859   3.624   1.487   3.098
    3VAL     CA  860   3.447   1.596   3.036
    3VAL     CB  861   3.434   1.661   3.174
    3VAL    CG1  862   3.324   1.768   3.173
    3VAL    CG2  863   3.403   1.570   3.293
    3VAL      C  864   3.494   1.698   2.932
    3VAL      O  865   3.594   1.769   2.943
    4VAL      N  866   3.419   1.707   2.823
    4VAL      H  867   3.323   1.679   2.821
    4VAL     CA  868   3.452   1.789   2.705
    4VAL     CB  869   3.445   1.710   2.574
    4VAL    CG1  870   3.495   1.565   2.586
    4VAL    CG2  871   3.306   1.700   2.512
    4VAL      C  872   3.372   1.918   2.697
    4VAL      O  873   3.252   1.923   2.726
    5THR      N  874   3.444   2.028   2.675
    5THR      H  875   3.538   2.024   2.641
    5THR     CA  876   3.373   2.157   2.676
    5THR     CB  877   3.449   2.273   2.740
    5THR    OG1  878   3.583   2.276   2.689
    5THR    HG1  879   3.622   2.196   2.735
    5THR    CG2  880   3.451   2.249   2.891
    5THR      C  881   3.328   2.198   2.535
    5THR      O  882   3.399   2.205   2.436
    6LEU      N  883   3.195   2.190   2.523
    6LEU      H  884   3.136   2.180   2.603
    6LEU     CA  885   3.127   2.219   2.396
    6LEU     CB  886   3.000   2.135   2.381
    6LEU     CG  887   2.951   2.098   2.241
    6LEU    CD1  888   3.058   2.024   2.162
    6LEU    CD2  889   2.817   2.026   2.222
    6LEU      C  890   3.082   2.365   2.392
    6LEU      O  891   3.018   2.409   2.488
    7LEU      N  892   3.065   2.422   2.274
    7LEU      H  893   3.110   2.372   2.200
    7LEU     CA  894   2.990   2.545   2.242
    7LEU     CB  895   3.076   2.666   2.206
    7LEU     CG  896   3.136   2.741   2.325
    7LEU    CD1  897   3.243   2.840   2.278
    7LEU    CD2  898   3.033   2.817   2.408
    7LEU      C  899   2.891   2.526   2.127
    7LEU      O  900   2.774   2.557   2.148
    8LEU      N  901   2.926   2.455   2.020
    8LEU      H  902   3.017   2.417   2.004
    8LEU     CA  903   2.842   2.440   1.901
    8LEU     CB  904   2.926   2.428   1.774
    8LEU     CG  905   3.027   2.541   1.758
    8LEU    CD1  906   3.090   2.525   1.619
    8LEU    CD2  907   2.957   2.677   1.761
    8LEU      C  908   2.742   2.324   1.901
    8LEU      O  909   2.780   2.208   1.886
    9GLU      N  910   2.625   2.352   1.958
    9GLU      H  911   2.623   2.434   2.016
    9GLU     CA  912   2.503   2.271   1.948
    9GLU     CB  913   2.405   2.314   2.057
    9GLU     CG  914   2.278   2.228   2.055
    9GLU     CD  915   2.160   2.282   2.135
    9GLU    OE1  916   2.167   2.400   2.175
    9GLU    OE2  917   2.069   2.203   2.170
    9GLU      C  918   2.445   2.290   1.808
    9GLU      O  919   2.390   2.395   1.775
   10GLU      N  920   2.431   2.177   1.739
   10GLU      H  921   2.455   2.090   1.781
   10GLU     CA  922   2.393   2.167   1.597
   10GLU     CB  923   2.504   2.110   1.508
   10GLU     CG  924   2.630   2.196   1.513
   10GLU     CD  925   2.734   2.138   1.418
   10GLU    OE1  926   2.725   2.165   1.296
   10GLU    OE2  927   2.788   2.035   1.464
   10GLU      C  928   2.269   2.082   1.568
   10GLU      O  929   2.200   2.111   1.470
   11GLU      N  930   2.236   1.977   1.644
   11GLU      H  931   2.293   1.949   1.721
   11GLU     CA  932   2.124   1.882   1.638
   11GLU     CB  933   2.179   1.745   1.599
   11GLU     CG  934   2.091   1.697   1.483
   11GLU     CD  935   2.146   1.580   1.401
   11GLU    OE1  936   2.229   1.601   1.311
   11GLU    OE2  937   2.120   1.466   1.446
   11GLU      C  938   2.058   1.877   1.776
   11GLU     O1  939   2.094   1.801   1.869
   11GLU     O2  940   1.954   1.946   1.781
    1ACE     CA  941   2.045   4.132   2.920
    1ACE      C  942   2.132   4.225   2.835
    1ACE      O  943   2.109   4.232   2.714
    2VAL      N  944   2.226   4.309   2.902
    2VAL      H  945   2.215   4.321   3.001
    2VAL     CA  946   2.304   4.415   2.837
    2VAL     CB  947   2.292   4.555   2.899
    2VAL    CG1  948   2.165   4.622   2.846
    2VAL    CG2  949   2.271   4.553   3.050
    2VAL      C  950   2.451   4.387   2.805
    2VAL      O  951   2.500   4.435   2.703
    3VAL      N  952   2.513   4.299   2.882
    3VAL      H  953   2.453   4.249   2.944
    3VAL     CA  954   2.651   4.257   2.852
    3VAL     CB  955   2.748   4.258   2.970
    3VAL    CG1  956   2.751   4.399   3.030
    3VAL    CG2  957   2.709   4.167   3.087
    3VAL      C  958   2.677   4.144   2.753
    3VAL      O  959   2.641   4.163   2.637
    4VAL      N  960   2.681   4.022   2.806
    4VAL      H  961   2.655   4.001   2.900
    4VAL     CA  962   2.690   3.905   2.718
    4VAL     CB  963   2.822   3.834   2.748
    4VAL    CG1  964   2.845   3.723   2.644
    4VAL    CG2  965   2.937   3.932   2.726
    4VAL      C  966   2.563   3.819   2.711
    4VAL      O  967   2.541   3.733   2.796
    5THR      N  968   2.487   3.826   2.602
    5THR      H  969   2.502   3.887   2.524
    5THR     CA  970   2.357   3.756   2.597
    5THR     CB  971   2.265   3.841   2.509
    5THR    OG1  972   2.308   3.859   2.373
    5THR    HG1  973   2.228   3.855   2.313
    5THR    CG2  974   2.225   3.971   2.579
    5THR      C  975   2.383   3.621   2.530
    5THR      O  976   2.432   3.615   2.418
    6LEU      N  977   2.412   3.528   2.620
    6LEU      H  978   2.447   3.543   2.713
    6LEU     CA  979   2.422   3.384   2.593
    6LEU     CB  980   2.552   3.309   2.623
    6LEU     CG  981   2.675   3.353   2.544
    6LEU    CD1  982   2.798   3.306   2.622
    6LEU    CD2  983   2.674   3.294   2.403
    6LEU      C  984   2.299   3.307   2.642
    6LEU      O  985   2.195   3.314   2.576
    7LEU      N  986   2.301   3.238   2.756
    7LEU      H  987   2.353   3.267   2.836
    7LEU     CA  988   2.203   3.134   2.790
    7LEU     CB  989   2.252   2.998   2.840
    7LEU     CG  990   2.365   2.932   2.761
    7LEU    CD1  991   2.392   2.793   2.820
    7LEU    CD2  992   2.348   2.927   2.609
    7LEU      C  993   2.104   3.197   2.887
    7LEU      O  994   2.154   3.210   2.999
    8LEU      N  995   1.976   3.179   2.854
    8LEU      H  996   1.957   3.134   2.767
    8LEU     CA  997   1.864   3.240   2.927
    8LEU     CB  998   1.801   3.339   2.829
    8LEU     CG  999   1.844   3.477   2.779
    8LEU    CD1 1000   1.809   3.490   2.631
    8LEU    CD2 1001   1.786   3.590   2.864
    8LEU      C 1002   1.755   3.137   2.958
    8LEU      O 1003   1.740   3.030   2.901
    9GLU      N 1004   1.703   3.150   3.080
    9GLU      H 1005   1.750   3.209   3.146
    9GLU     CA 1006   1.583   3.081   3.129
    9GLU     CB 1007   1.575   3.055   3.279
    9GLU     CG 1008   1.462   2.955   3.309
    9GLU     CD 1009   1.436   2.967   3.459
    9GLU    OE1 1010   1.349   3.047   3.500
    9GLU    OE2 1011   1.509   2.900   3.535
    9GLU      C 1012   1.463   3.161   3.078
    9GLU      O 1013   1.419   3.263   3.131
   10GLU      N 1014   1.437   3.139   2.950
   10GLU      H 1015   1.485   3.070   2.895
   10GLU     CA 1016   1.324   3.193   2.873
   10GLU     CB 1017   1.335   3.187   2.720
   10GLU     CG 1018   1.452   3.265   2.661
   10GLU     CD 1019   1.472   3.232   2.513
   10GLU    OE1 1020   1.419   3.308   2.429
   10GLU    OE2 1021   1.547   3.137   2.481
   10GLU      C 1022   1.188   3.139   2.921
   10GLU      O 1023   1.182   3.019   2.944
   11GLU      N 1024   1.089   3.228   2.923
   11GLU      H 1025   1.108   3.323   2.900
   11GLU     CA 1026   0.949   3.194   2.951
   11GLU     CB 1027   0.882   3.312   3.021
   11GLU     CG 1028   0.941   3.344   3.159
   11GLU     CD 1029   0.856   3.444   3.237
   11GLU    OE1 1030   0.875   3.567   3.228
   11GLU    OE2 1031   0.758   3.400   3.302
   11GLU      C 1032   0.888   3.158   2.815
   11GLU     O1 1033   0.843   3.042   2.805
   11GLU     O2 1034   0.854   3.252   2.739
    1ACE     CA 1035   4.947   2.426   3.019
    1ACE      C 1036   4.941   2.538   3.123
    1ACE      O 1037   4.847   2.549   3.202
    2VAL      N 1038   5.061   2.615   3.130
    2VAL      H 1039   5.135   2.600   3.065
    2VAL     CA 1040   5.081   2.728   3.222
    2VAL     CB 1041   4.975   2.833   3.190
    2VAL    CG1 1042   4.959   2.939   3.299
    2VAL    CG2 1043   4.988   2.892   3.049
    2VAL      C 1044   5.083   2.679   3.367
    2VAL      O 1045   5.181   2.706   3.437
    3VAL      N 1046   4.967   2.644   3.420
    3VAL      H 1047   4.891   2.622   3.359
    3VAL     CA 1048   4.949   2.621   3.564
    3VAL     CB 1049   4.800   2.620   3.599
    3VAL    CG1 1050   4.723   2.747   3.562
    3VAL    CG2 1051   4.721   2.503   3.540
    3VAL      C 1052   5.014   2.493   3.619
    3VAL      O 1053   5.059   2.415   3.535
    4VAL      N 1054   5.026   2.477   3.750
    4VAL      H 1055   4.989   2.546   3.813
    4VAL     CA 1056   5.080   2.364   3.827
    4VAL     CB 1057   5.062   2.386   3.977
    4VAL    CG1 1058   5.173   2.483   4.017
    4VAL    CG2 1059   4.925   2.445   4.010
    4VAL      C 1060   5.023   2.227   3.788
    4VAL      O 1061   4.904   2.199   3.802
    5THR      N 1062   5.096   2.155   3.704
    5THR      H 1063   5.192   2.171   3.678
    5THR     CA 1064   5.036   2.037   3.640
    5THR     CB 1065   5.090   2.012   3.499
    5THR    OG1 1066   5.230   1.988   3.483
    5THR    HG1 1067   5.298   2.051   3.521
    5THR    CG2 1068   5.040   2.111   3.393
    5THR      C 1069   5.036   1.910   3.725
    5THR      O 1070   4.933   1.880   3.785
    6LEU      N 1071   5.148   1.839   3.737
    6LEU      H 1072   5.233   1.855   3.687
    6LEU     CA 1073   5.157   1.730   3.835
    6LEU     CB 1074   5.203   1.600   3.769
    6LEU     CG 1075   5.096   1.522   3.692
    6LEU    CD1 1076   5.152   1.401   3.617
    6LEU    CD2 1077   4.972   1.489   3.775
    6LEU      C 1078   5.245   1.764   3.956
    6LEU      O 1079   5.366   1.746   3.953
    7LEU      N 1080   5.176   1.803   4.063
    7LEU      H 1081   5.093   1.857   4.048
    7LEU     CA 1082   5.219   1.826   4.202
    7LEU     CB 1083   5.223   1.977   4.225
    7LEU     CG 1084   5.341   2.041   4.152
    7LEU    CD1 1085   5.311   2.189   4.178
    7LEU    CD2 1086   5.468   2.013   4.232
    7LEU      C 1087   5.137   1.753   4.308
    7LEU      O 1088   5.026   1.799   4.338
    8LEU      N 1089   5.171   1.639   4.368
    8LEU      H 1090   5.100   1.607   4.430
    8LEU     CA 1091   5.302   1.573   4.355
    8LEU     CB 1092   5.380   1.602   4.484
    8LEU     CG 1093   5.525   1.557   4.474
    8LEU    CD1 1094   5.597   1.636   4.364
    8LEU    CD2 1095   5.582   1.596   4.610
    8LEU      C 1096   5.308   1.429   4.305
    8LEU      O 1097   5.386   1.401   4.215
    9GLU      N 1098   5.222   1.343   4.360
    9GLU      H 1099   5.201   1.339   4.458
    9GLU     CA 1100   5.177   1.218   4.296
    9GLU     CB 1101   5.233   1.105   4.382
    9GLU     CG 1102   5.378   1.072   4.346
    9GLU     CD 1103   5.451   0.969   4.433
    9GLU    OE1 1104   5.496   0.998   4.545
    9GLU    OE2 1105   5.462   0.850   4.394
    9GLU      C 1106   5.026   1.201   4.289
    9GLU      O 1107   4.948   1.252   4.370
   10GLU      N 1108   4.987   1.115   4.195
   10GLU      H 1109   5.050   1.042   4.168
   10GLU     CA 1110   4.847   1.105   4.153
   10GLU     CB 1111   4.842   1.065   4.006
   10GLU     CG 1112   4.894   1.165   3.902
   10GLU     CD 1113   4.893   1.101   3.764
   10GLU    OE1 1114   5.003   1.073   3.712
   10GLU    OE2 1115   4.784   1.077   3.707
   10GLU      C 1116   4.758   1.009   4.233
   10GLU      O 1117   4.741   0.892   4.201
   11GLU      N 1118   4.687   1.072   4.327
   11GLU      H 1119   4.691   1.171   4.338
   11GLU     CA 1120   4.605   1.002   4.427
   11GLU     CB 1121   4.606   1.071   4.564
   11GLU     CG 1122   4.745   1.117   4.607
   11GLU     CD 1123   4.731   1.205   4.731
   11GLU    OE1 1124   4.715   1.140   4.837
   11GLU    OE2 1125   4.715   1.329   4.724
   11GLU      C 1126   4.457   0.982   4.393
   11GLU     O1 1127   4.385   1.077   4.356
   11GLU     O2 1128   4.427   0.861   4.402
    1ACE     CA 1129   2.245   4.889   3.209
    1ACE      C 1130   2.381   4.932   3.263
    1ACE      O 1131   2.431   4.898   3.370
    2VAL      N 1132   2.463   4.960   3.149
    2VAL      H 1133   2.422   4.965   3.058
    2VAL     CA 1134   2.607   4.987   3.152
    2VAL     CB 1135   2.670   4.952   3.017
    2VAL    CG1 1136   2.691   4.803   2.990
    2VAL    CG2 1137   2.587   5.000   2.897
    2VAL      C 1138   2.652   5.124   3.203
    2VAL      O 1139   2.612   5.229   3.155
    3VAL      N 1140   2.739   5.108   3.302
    3VAL      H 1141   2.774   5.016   3.323
    3VAL     CA 1142   2.793   5.221   3.380
    3VAL     CB 1143   2.822   5.216   3.530
    3VAL    CG1 1144   2.692   5.202   3.610
    3VAL    CG2 1145   2.925   5.110   3.569
    3VAL      C 1146   2.903   5.295   3.304
    3VAL      O 1147   3.010   5.242   3.272
    4VAL      N 1148   2.880   5.425   3.301
    4VAL      H 1149   2.788   5.458   3.324
    4VAL     CA 1150   2.972   5.531   3.256
    4VAL     CB 1151   2.907   5.607   3.140
    4VAL    CG1 1152   2.884   5.513   3.022
    4VAL    CG2 1153   2.771   5.665   3.178
    4VAL      C 1154   3.024   5.621   3.368
    4VAL      O 1155   2.950   5.706   3.417
    5THR      N 1156   3.154   5.613   3.395
    5THR      H 1157   3.205   5.528   3.381
    5THR     CA 1158   3.204   5.700   3.503
    5THR     CB 1159   3.307   5.631   3.592
    5THR    OG1 1160   3.263   5.503   3.637
    5THR    HG1 1161   3.343   5.459   3.679
    5THR    CG2 1162   3.322   5.706   3.725
    5THR      C 1163   3.266   5.828   3.445
    5THR      O 1164   3.383   5.840   3.411
    6LEU      N 1165   3.184   5.932   3.440
    6LEU      H 1166   3.087   5.911   3.447
    6LEU     CA 1167   3.212   6.058   3.369
    6LEU     CB 1168   3.088   6.104   3.292
    6LEU     CG 1169   3.035   6.004   3.189
    6LEU    CD1 1170   2.889   6.043   3.163
    6LEU    CD2 1171   3.110   6.026   3.058
    6LEU      C 1172   3.250   6.171   3.464
    6LEU      O 1173   3.169   6.224   3.540
    7LEU      N 1174   3.383   6.169   3.478
    7LEU      H 1175   3.446   6.100   3.443
    7LEU     CA 1176   3.449   6.272   3.560
    7LEU     CB 1177   3.578   6.210   3.614
    7LEU     CG 1178   3.547   6.088   3.702
    7LEU    CD1 1179   3.638   5.974   3.656
    7LEU    CD2 1180   3.574   6.130   3.847
    7LEU      C 1181   3.493   6.398   3.484
    7LEU      O 1182   3.573   6.386   3.392
    8LEU      N 1183   3.449   6.510   3.540
    8LEU      H 1184   3.423   6.503   3.636
    8LEU     CA 1185   3.440   6.648   3.490
    8LEU     CB 1186   3.304   6.708   3.527
    8LEU     CG 1187   3.196   6.650   3.436
    8LEU    CD1 1188   3.059   6.664   3.503
    8LEU    CD2 1189   3.209   6.713   3.297
    8LEU      C 1190   3.542   6.745   3.548
    8LEU      O 1191   3.589   6.734   3.661
    9GLU      N 1192   3.568   6.839   3.456
    9GLU      H 1193   3.553   6.823   3.359
    9GLU     CA 1194   3.632   6.967   3.488
    9GLU     CB 1195   3.666   7.049   3.364
    9GLU     CG 1196   3.789   7.138   3.387
    9GLU     CD 1197   3.863   7.181   3.260
    9GLU    OE1 1198   3.863   7.113   3.155
    9GLU    OE2 1199   3.941   7.278   3.266
    9GLU      C 1200   3.553   7.053   3.587
    9GLU      O 1201   3.483   7.147   3.551
   10GLU      N 1202   3.588   7.031   3.713
   10GLU      H 1203   3.669   6.974   3.730
   10GLU     CA 1204   3.524   7.093   3.830
   10GLU     CB 1205   3.485   6.989   3.936
   10GLU     CG 1206   3.377   6.905   3.869
   10GLU     CD 1207   3.335   6.807   3.978
   10GLU    OE1 1208   3.400   6.706   4.014
   10GLU    OE2 1209   3.217   6.818   4.018
   10GLU      C 1210   3.607   7.206   3.890
   10GLU      O 1211   3.729   7.200   3.898
   11GLU      N 1212   3.535   7.305   3.944
   11GLU      H 1213   3.435   7.300   3.933
   11GLU     CA 1214   3.599   7.424   4.001
   11GLU     CB 1215   3.566   7.547   3.916
   11GLU     CG 1216   3.687   7.573   3.826
   11GLU     CD 1217   3.648   7.543   3.681
   11GLU    OE1 1218   3.549   7.596   3.627
   11GLU    OE2 1219   3.710   7.449   3.626
   11GLU      C 1220   3.538   7.455   4.138
   11GLU     O1 1221   3.431   7.400   4.172
   11GLU     O2 1222   3.598   7.525   4.222
    1ACE     CA 1223   1.945   3.874   3.878
    1ACE      C 1224   1.872   3.857   3.744
    1ACE      O 1225   1.818   3.750   3.717
    2VAL      N 1226   1.884   3.962   3.648
    2VAL      H 1227   1.951   4.036   3.659
    2VAL     CA 1228   1.825   3.968   3.514
    2VAL     CB 1229   1.675   3.993   3.530
    2VAL    CG1 1230   1.644   4.139   3.564
    2VAL    CG2 1231   1.596   3.964   3.402
    2VAL      C 1232   1.879   4.051   3.398
    2VAL      O 1233   1.895   3.991   3.292
    3VAL      N 1234   1.924   4.172   3.428
    3VAL      H 1235   1.939   4.204   3.522
    3VAL     CA 1236   1.975   4.258   3.320
    3VAL     CB 1237   1.899   4.391   3.312
    3VAL    CG1 1238   1.753   4.360   3.276
    3VAL    CG2 1239   1.908   4.467   3.444
    3VAL      C 1240   2.127   4.273   3.307
    3VAL      O 1241   2.167   4.284   3.191
    4VAL      N 1242   2.206   4.267   3.413
    4VAL      H 1243   2.166   4.246   3.503
    4VAL     CA 1244   2.349   4.295   3.398
    4VAL     CB 1245   2.403   4.421   3.466
    4VAL    CG1 1246   2.358   4.543   3.385
    4VAL    CG2 1247   2.370   4.445   3.613
    4VAL      C 1248   2.441   4.178   3.434
    4VAL      O 1249   2.531   4.148   3.356
    5THR      N 1250   2.399   4.094   3.528
    5THR      H 1251   2.309   4.105   3.571
    5THR     CA 1252   2.459   3.971   3.582
    5THR     CB 1253   2.403   3.918   3.714
    5THR    OG1 1254   2.488   3.819   3.774
    5THR    HG1 1255   2.474   3.811   3.873
    5THR    CG2 1256   2.262   3.860   3.697
    5THR      C 1257   2.483   3.863   3.476
    5THR      O 1258   2.412   3.863   3.376
    6LEU      N 1259   2.571   3.765   3.495
    6LEU      H 1260   2.616   3.742   3.582
    6LEU     CA 1261   2.606   3.666   3.392
    6LEU     CB 1262   2.730   3.586   3.434
    6LEU     CG 1263   2.844   3.649   3.514
    6LEU    CD1 1264   2.946   3.542   3.553
    6LEU    CD2 1265   2.918   3.738   3.413
    6LEU      C 1266   2.496   3.570   3.345
    6LEU      O 1267   2.464   3.475   3.415
    7LEU      N 1268   2.466   3.580   3.216
    7LEU      H 1269   2.495   3.663   3.168
    7LEU     CA 1270   2.362   3.505   3.145
    7LEU     CB 1271   2.286   3.594   3.045
    7LEU     CG 1272   2.184   3.689   3.107
    7LEU    CD1 1273   2.157   3.819   3.031
    7LEU    CD2 1274   2.052   3.612   3.119
    7LEU      C 1275   2.414   3.372   3.090
    7LEU      O 1276   2.408   3.339   2.971
    8LEU      N 1277   2.462   3.293   3.185
    8LEU      H 1278   2.472   3.315   3.282
    8LEU     CA 1279   2.505   3.156   3.153
    8LEU     CB 1280   2.650   3.132   3.195
    8LEU     CG 1281   2.745   3.210   3.104
    8LEU    CD1 1282   2.880   3.245   3.166
    8LEU    CD2 1283   2.767   3.128   2.977
    8LEU      C 1284   2.417   3.048   3.217
    8LEU      O 1285   2.462   2.962   3.292
    9GLU      N 1286   2.286   3.063   3.203
    9GLU      H 1287   2.247   3.140   3.151
    9GLU     CA 1288   2.178   2.982   3.262
    9GLU     CB 1289   2.048   3.063   3.263
    9GLU     CG 1290   2.064   3.187   3.352
    9GLU     CD 1291   1.929   3.245   3.392
    9GLU    OE1 1292   1.906   3.245   3.515
    9GLU    OE2 1293   1.863   3.299   3.300
    9GLU      C 1294   2.149   2.851   3.189
    9GLU      O 1295   2.145   2.842   3.066
   10GLU      N 1296   2.101   2.757   3.270
   10GLU      H 1297   2.059   2.783   3.357
   10GLU     CA 1298   2.077   2.618   3.230
   10GLU     CB 1299   2.158   2.516   3.310
   10GLU     CG 1300   2.309   2.538   3.312
   10GLU     CD 1301   2.377   2.438   3.407
   10GLU    OE1 1302   2.421   2.336   3.351
   10GLU    OE2 1303   2.383   2.463   3.529
   10GLU      C 1304   1.929   2.586   3.255
   10GLU      O 1305   1.880   2.591   3.368
   11GLU      N 1306   1.855   2.584   3.145
   11GLU      H 1307   1.884   2.617   3.055
   11GLU     CA 1308   1.712   2.547   3.145
   11GLU     CB 1309   1.643   2.634   3.040
   11GLU     CG 1310   1.490   2.635   3.030
   11GLU     CD 1311   1.451   2.704   2.900
   11GLU    OE1 1312   1.442   2.641   2.792
   11GLU    OE2 1313   1.440   2.829   2.899
   11GLU      C 1314   1.699   2.398   3.115
   11GLU     O1 1315   1.702   2.362   2.995
   11GLU     O2 1316   1.681   2.322   3.212
    1ACE     CA 1317   2.382   4.555   1.841
    1ACE      C 1318   2.272   4.627   1.920
    1ACE      O 1319   2.177   4.560   1.959
    2VAL      N 1320   2.290   4.769   1.936
    2VAL      H 1321   2.375   4.811   1.907
    2VAL     CA 1322   2.196   4.842   2.022
    2VAL     CB 1323   2.277   4.911   2.132
    2VAL    CG1 1324   2.315   4.818   2.247
    2VAL    CG2 1325   2.389   4.999   2.077
    2VAL      C 1326   2.085   4.935   1.972
    2VAL      O 1327   2.115   5.034   1.905
    3VAL      N 1328   1.966   4.877   1.963
    3VAL      H 1329   1.959   4.778   1.977
    3VAL     CA 1330   1.844   4.945   1.917
    3VAL     CB 1331   1.799   4.885   1.784
    3VAL    CG1 1332   1.665   4.950   1.744
    3VAL    CG2 1333   1.900   4.904   1.670
    3VAL      C 1334   1.748   4.952   2.037
    3VAL      O 1335   1.688   4.850   2.071
    4VAL      N 1336   1.751   5.050   2.126
    4VAL      H 1337   1.729   5.015   2.217
    4VAL     CA 1338   1.819   5.180   2.115
    4VAL     CB 1339   1.740   5.285   2.194
    4VAL    CG1 1340   1.604   5.299   2.125
    4VAL    CG2 1341   1.731   5.264   2.346
    4VAL      C 1342   1.962   5.175   2.168
    4VAL      O 1343   2.008   5.085   2.238
    5THR      N 1344   2.038   5.271   2.114
    5THR      H 1345   2.011   5.317   2.029
    5THR     CA 1346   2.172   5.307   2.161
    5THR     CB 1347   2.241   5.414   2.077
    5THR    OG1 1348   2.155   5.518   2.030
    5THR    HG1 1349   2.209   5.577   1.970
    5THR    CG2 1350   2.312   5.346   1.960
    5THR      C 1351   2.174   5.353   2.307
    5THR      O 1352   2.139   5.466   2.338
    6LEU      N 1353   2.187   5.262   2.404
    6LEU      H 1354   2.186   5.166   2.378
    6LEU     CA 1355   2.202   5.289   2.548
    6LEU     CB 1356   2.206   5.151   2.614
    6LEU     CG 1357   2.068   5.086   2.627
    6LEU    CD1 1358   2.077   4.950   2.696
    6LEU    CD2 1359   1.969   5.182   2.694
    6LEU      C 1360   2.324   5.377   2.579
    6LEU      O 1361   2.436   5.334   2.553
    7LEU      N 1362   2.295   5.483   2.654
    7LEU      H 1363   2.199   5.497   2.676
    7LEU     CA 1364   2.389   5.585   2.702
    7LEU     CB 1365   2.476   5.531   2.816
    7LEU     CG 1366   2.420   5.518   2.957
    7LEU    CD1 1367   2.354   5.646   3.010
    7LEU    CD2 1368   2.336   5.391   2.975
    7LEU      C 1369   2.475   5.656   2.596
    7LEU      O 1370   2.440   5.767   2.557
    8LEU      N 1371   2.578   5.591   2.544
    8LEU      H 1372   2.587   5.494   2.566
    8LEU     CA 1373   2.677   5.632   2.443
    8LEU     CB 1374   2.797   5.539   2.424
    8LEU     CG 1375   2.873   5.512   2.553
    8LEU    CD1 1376   2.995   5.422   2.528
    8LEU    CD2 1377   2.923   5.634   2.631
    8LEU      C 1378   2.612   5.663   2.308
    8LEU      O 1379   2.550   5.575   2.250
    9GLU      N 1380   2.627   5.784   2.254
    9GLU      H 1381   2.644   5.865   2.311
    9GLU     CA 1382   2.591   5.823   2.117
    9GLU     CB 1383   2.461   5.902   2.105
    9GLU     CG 1384   2.336   5.814   2.104
    9GLU     CD 1385   2.303   5.782   1.958
    9GLU    OE1 1386   2.231   5.865   1.897
    9GLU    OE2 1387   2.351   5.686   1.894
    9GLU      C 1388   2.706   5.904   2.056
    9GLU      O 1389   2.787   5.967   2.124
   10GLU      N 1390   2.722   5.888   1.925
   10GLU      H 1391   2.652   5.832   1.880
   10GLU     CA 1392   2.813   5.968   1.842
   10GLU     CB 1393   2.780   5.945   1.694
   10GLU     CG 1394   2.815   5.804   1.644
   10GLU     CD 1395   2.751   5.761   1.511
   10GLU    OE1 1396   2.663   5.673   1.520
   10GLU    OE2 1397   2.782   5.823   1.408
   10GLU      C 1398   2.811   6.116   1.880
   10GLU      O 1399   2.708   6.182   1.866
   11GLU      N 1400   2.931   6.172   1.894
   11GLU      H 1401   3.019   6.126   1.898
   11GLU     CA 1402   2.945   6.315   1.922
   11GLU     CB 1403   3.044   6.332   2.037
   11GLU     CG 1404   3.036   6.473   2.097
   11GLU     CD 1405   3.121   6.500   2.221
   11GLU    OE1 1406   3.064   6.556   2.317
   11GLU    OE2 1407   3.243   6.473   2.219
   11GLU      C 1408   3.005   6.378   1.796
   11GLU     O1 1409   3.101   6.323   1.738
   11GLU     O2 1410   2.971   6.495   1.768
    1ACE     CA 1411   2.301   2.674   1.188
    1ACE      C 1412   2.346   2.648   1.332
    1ACE      O 1413   2.264   2.623   1.420
    2VAL      N 1414   2.467   2.715   1.369
    2VAL      H 1415   2.488   2.802   1.325
    2VAL     CA 1416   2.538   2.696   1.497
    2VAL     CB 1417   2.690   2.704   1.484
    2VAL    CG1 1418   2.747   2.571   1.437
    2VAL    CG2 1419   2.760   2.828   1.428
    2VAL      C 1420   2.494   2.771   1.622
    2VAL      O 1421   2.494   2.894   1.630
    3VAL      N 1422   2.441   2.692   1.716
    3VAL      H 1423   2.410   2.598   1.703
    3VAL     CA 1424   2.381   2.752   1.836
    3VAL     CB 1425   2.247   2.685   1.863
    3VAL    CG1 1426   2.168   2.756   1.974
    3VAL    CG2 1427   2.157   2.699   1.740
    3VAL      C 1428   2.486   2.750   1.947
    3VAL      O 1429   2.522   2.639   1.986
    4VAL      N 1430   2.536   2.865   1.989
    4VAL      H 1431   2.513   2.957   1.955
    4VAL     CA 1432   2.635   2.884   2.096
    4VAL     CB 1433   2.708   3.018   2.080
    4VAL    CG1 1434   2.612   3.137   2.077
    4VAL    CG2 1435   2.816   3.034   2.187
    4VAL      C 1436   2.570   2.864   2.233
    4VAL      O 1437   2.522   2.953   2.303
    5THR      N 1438   2.580   2.736   2.267
    5THR      H 1439   2.599   2.678   2.187
    5THR     CA 1440   2.534   2.666   2.388
    5THR     CB 1441   2.426   2.561   2.362
    5THR    OG1 1442   2.326   2.623   2.281
    5THR    HG1 1443   2.273   2.547   2.244
    5THR    CG2 1444   2.349   2.516   2.487
    5THR      C 1445   2.644   2.600   2.471
    5THR      O 1446   2.683   2.490   2.434
    6LEU      N 1447   2.677   2.656   2.587
    6LEU      H 1448   2.638   2.741   2.623
    6LEU     CA 1449   2.778   2.601   2.680
    6LEU     CB 1450   2.836   2.703   2.778
    6LEU     CG 1451   2.968   2.667   2.847
    6LEU    CD1 1452   3.083   2.651   2.747
    6LEU    CD2 1453   2.998   2.752   2.970
    6LEU      C 1454   2.740   2.468   2.745
    6LEU      O 1455   2.648   2.473   2.826
    7LEU      N 1456   2.769   2.356   2.679
    7LEU      H 1457   2.815   2.362   2.590
    7LEU     CA 1458   2.748   2.224   2.740
    7LEU     CB 1459   2.662   2.129   2.657
    7LEU     CG 1460   2.529   2.198   2.626
    7LEU    CD1 1461   2.497   2.169   2.479
    7LEU    CD2 1462   2.409   2.168   2.717
    7LEU      C 1463   2.880   2.155   2.773
    7LEU      O 1464   2.962   2.137   2.684
    8LEU      N 1465   2.884   2.094   2.891
    8LEU      H 1466   2.814   2.110   2.961
    8LEU     CA 1467   2.996   2.022   2.955
    8LEU     CB 1468   3.040   2.074   3.092
    8LEU     CG 1469   3.101   2.214   3.100
    8LEU    CD1 1470   2.996   2.322   3.073
    8LEU    CD2 1471   3.193   2.210   3.222
    8LEU      C 1472   2.976   1.871   2.945
    8LEU      O 1473   2.935   1.800   3.036
    9GLU      N 1474   2.975   1.844   2.815
    9GLU      H 1475   3.011   1.912   2.751
    9GLU     CA 1476   2.949   1.706   2.773
    9GLU     CB 1477   2.934   1.702   2.621
    9GLU     CG 1478   2.799   1.740   2.560
    9GLU     CD 1479   2.709   1.624   2.515
    9GLU    OE1 1480   2.773   1.524   2.476
    9GLU    OE2 1481   2.584   1.629   2.507
    9GLU      C 1482   3.046   1.595   2.815
    9GLU      O 1483   3.162   1.630   2.834
   10GLU      N 1484   2.994   1.473   2.825
   10GLU      H 1485   2.907   1.444   2.785
   10GLU     CA 1486   3.077   1.358   2.863
   10GLU     CB 1487   3.024   1.306   2.997
   10GLU     CG 1488   3.076   1.389   3.114
   10GLU     CD 1489   3.041   1.325   3.249
   10GLU    OE1 1490   3.074   1.208   3.279
   10GLU    OE2 1491   2.947   1.383   3.307
   10GLU      C 1492   3.075   1.253   2.752
   10GLU      O 1493   2.996   1.260   2.657
   11GLU      N 1494   3.187   1.182   2.740
   11GLU      H 1495   3.268   1.216   2.787
   11GLU     CA 1496   3.206   1.050   2.679
   11GLU     CB 1497   3.296   1.055   2.555
   11GLU     CG 1498   3.436   1.105   2.591
   11GLU     CD 1499   3.533   1.082   2.475
   11GLU    OE1 1500   3.531   1.158   2.375
   11GLU    OE2 1501   3.604   0.979   2.468
   11GLU      C 1502   3.267   0.950   2.777
   11GLU     O1 1503   3.326   0.989   2.880
   11GLU     O2 1504   3.252   0.827   2.758
    1ACE     CA 1505   3.876   4.229   3.763
    1ACE      C 1506   3.973   4.170   3.659
    1ACE      O 1507   3.933   4.094   3.572
    2VAL      N 1508   4.105   4.224   3.663
    2VAL      H 1509   4.145   4.264   3.746
    2VAL     CA 1510   4.203   4.197   3.557
    2VAL     CB 1511   4.316   4.299   3.575
    2VAL    CG1 1512   4.439   4.292   3.485
    2VAL    CG2 1513   4.258   4.439   3.556
    2VAL      C 1514   4.254   4.053   3.540
    2VAL      O 1515   4.263   4.003   3.428
    3VAL      N 1516   4.269   3.974   3.646
    3VAL      H 1517   4.266   4.015   3.737
    3VAL     CA 1518   4.309   3.833   3.639
    3VAL     CB 1519   4.370   3.794   3.773
    3VAL    CG1 1520   4.434   3.655   3.769
    3VAL    CG2 1521   4.488   3.888   3.800
    3VAL      C 1522   4.194   3.747   3.586
    3VAL      O 1523   4.209   3.698   3.474
    4VAL      N 1524   4.075   3.752   3.645
    4VAL      H 1525   4.053   3.826   3.707
    4VAL     CA 1526   3.969   3.658   3.603
    4VAL     CB 1527   3.924   3.574   3.723
    4VAL    CG1 1528   3.800   3.489   3.696
    4VAL    CG2 1529   4.044   3.483   3.752
    4VAL      C 1530   3.857   3.733   3.531
    4VAL      O 1531   3.765   3.785   3.595
    5THR      N 1532   3.853   3.706   3.401
    5THR      H 1533   3.911   3.630   3.370
    5THR     CA 1534   3.759   3.762   3.303
    5THR     CB 1535   3.849   3.815   3.191
    5THR    OG1 1536   3.953   3.723   3.158
    5THR    HG1 1537   4.034   3.779   3.138
    5THR    CG2 1538   3.883   3.962   3.214
    5THR      C 1539   3.657   3.669   3.239
    5THR      O 1540   3.564   3.726   3.181
    6LEU      N 1541   3.692   3.544   3.211
    6LEU      H 1542   3.783   3.512   3.238
    6LEU     CA 1543   3.611   3.433   3.157
    6LEU     CB 1544   3.497   3.416   3.257
    6LEU     CG 1545   3.518   3.344   3.391
    6LEU    CD1 1546   3.387   3.305   3.459
    6LEU    CD2 1547   3.603   3.217   3.386
    6LEU      C 1548   3.558   3.435   3.014
    6LEU      O 1549   3.544   3.335   2.945
    7LEU      N 1550   3.507   3.551   2.972
    7LEU      H 1551   3.513   3.623   3.040
    7LEU     CA 1552   3.421   3.573   2.855
    7LEU     CB 1553   3.296   3.654   2.888
    7LEU     CG 1554   3.203   3.588   2.990
    7LEU    CD1 1555   3.087   3.675   3.039
    7LEU    CD2 1556   3.148   3.459   2.929
    7LEU      C 1557   3.492   3.616   2.726
    7LEU      O 1558   3.543   3.525   2.663
    8LEU      N 1559   3.519   3.747   2.726
    8LEU      H 1560   3.503   3.795   2.812
    8LEU     CA 1561   3.593   3.811   2.617
    8LEU     CB 1562   3.545   3.955   2.606
    8LEU     CG 1563   3.402   3.981   2.557
    8LEU    CD1 1564   3.345   4.111   2.613
    8LEU    CD2 1565   3.420   4.001   2.406
    8LEU      C 1566   3.746   3.809   2.630
    8LEU      O 1567   3.812   3.804   2.734
    9GLU      N 1568   3.806   3.827   2.513
    9GLU      H 1569   3.751   3.833   2.429
    9GLU     CA 1570   3.951   3.827   2.486
    9GLU     CB 1571   3.996   3.815   2.340
    9GLU     CG 1572   3.974   3.679   2.272
    9GLU     CD 1573   4.012   3.690   2.125
    9GLU    OE1 1574   4.087   3.606   2.070
    9GLU    OE2 1575   3.943   3.770   2.058
    9GLU      C 1576   4.032   3.940   2.549
    9GLU      O 1577   3.986   4.053   2.533
   10GLU      N 1578   4.125   3.899   2.635
   10GLU      H 1579   4.122   3.805   2.668
   10GLU     CA 1580   4.223   3.993   2.693
   10GLU     CB 1581   4.248   3.937   2.833
   10GLU     CG 1582   4.133   3.917   2.932
   10GLU     CD 1583   4.200   3.888   3.066
   10GLU    OE1 1584   4.201   3.988   3.141
   10GLU    OE2 1585   4.235   3.771   3.093
   10GLU      C 1586   4.350   4.026   2.615
   10GLU      O 1587   4.404   3.936   2.550
   11GLU      N 1588   4.392   4.152   2.616
   11GLU      H 1589   4.341   4.228   2.658
   11GLU     CA 1590   4.526   4.198   2.576
   11GLU     CB 1591   4.513   4.347   2.544
   11GLU     CG 1592   4.463   4.357   2.399
   11GLU     CD 1593   4.571   4.369   2.291
   11GLU    OE1 1594   4.561   4.307   2.184
   11GLU    OE2 1595   4.668   4.440   2.327
   11GLU      C 1596   4.638   4.161   2.674
   11GLU     O1 1597   4.664   4.240   2.767
   11GLU     O2 1598   4.725   4.082   2.633
    1ACE     CA 1599   6.275   2.256   4.582
    1ACE      C 1600   6.406   2.234   4.658
    1ACE      O 1601   6.432   2.121   4.699
    2VAL      N 1602   6.468   2.355   4.700
    2VAL      H 1603   6.426   2.445   4.690
    2VAL     CA 1604   6.598   2.359   4.770
    2VAL     CB 1605   6.646   2.500   4.805
    2VAL    CG1 1606   6.778   2.504   4.884
    2VAL    CG2 1607   6.650   2.583   4.676
    2VAL      C 1608   6.581   2.288   4.904
    2VAL      O 1609   6.508   2.332   4.993
    3VAL      N 1610   6.629   2.165   4.920
    3VAL      H 1611   6.651   2.106   4.842
    3VAL     CA 1612   6.645   2.098   5.050
    3VAL     CB 1613   6.685   1.952   5.032
    3VAL    CG1 1614   6.708   1.879   5.164
    3VAL    CG2 1615   6.572   1.887   4.951
    3VAL      C 1616   6.718   2.168   5.165
    3VAL      O 1617   6.840   2.178   5.161
    4VAL      N 1618   6.643   2.208   5.267
    4VAL      H 1619   6.544   2.192   5.277
    4VAL     CA 1620   6.698   2.270   5.388
    4VAL     CB 1621   6.640   2.407   5.422
    4VAL    CG1 1622   6.704   2.473   5.545
    4VAL    CG2 1623   6.655   2.502   5.304
    4VAL      C 1624   6.676   2.186   5.514
    4VAL      O 1625   6.561   2.169   5.553
    5THR      N 1626   6.775   2.128   5.582
    5THR      H 1627   6.870   2.130   5.548
    5THR     CA 1628   6.749   2.061   5.709
    5THR     CB 1629   6.811   1.925   5.745
    5THR    OG1 1630   6.945   1.925   5.697
    5THR    HG1 1631   7.010   1.930   5.773
    5THR    CG2 1632   6.736   1.803   5.690
    5THR      C 1633   6.777   2.141   5.837
    5THR      O 1634   6.889   2.181   5.866
    6LEU      N 1635   6.668   2.197   5.888
    6LEU      H 1636   6.578   2.181   5.849
    6LEU     CA 1637   6.671   2.271   6.016
    6LEU     CB 1638   6.543   2.353   6.022
    6LEU     CG 1639   6.517   2.478   5.938
    6LEU    CD1 1640   6.372   2.522   5.957
    6LEU    CD2 1641   6.617   2.587   5.980
    6LEU      C 1642   6.676   2.177   6.136
    6LEU      O 1643   6.573   2.145   6.195
    7LEU      N 1644   6.784   2.198   6.211
    7LEU      H 1645   6.850   2.264   6.176
    7LEU     CA 1646   6.817   2.134   6.339
    7LEU     CB 1647   6.967   2.112   6.363
    7LEU     CG 1648   7.026   2.004   6.273
    7LEU    CD1 1649   7.173   2.043   6.278
    7LEU    CD2 1650   7.020   1.866   6.339
    7LEU      C 1651   6.753   2.215   6.452
    7LEU      O 1652   6.769   2.336   6.462
    8LEU      N 1653   6.654   2.155   6.518
    8LEU      H 1654   6.604   2.079   6.477
    8LEU     CA 1655   6.592   2.223   6.633
    8LEU     CB 1656   6.440   2.204   6.639
    8LEU     CG 1657   6.358   2.258   6.522
    8LEU    CD1 1658   6.219   2.194   6.516
    8LEU    CD2 1659   6.356   2.411   6.531
    8LEU      C 1660   6.653   2.175   6.765
    8LEU      O 1661   6.626   2.061   6.800
    9GLU      N 1662   6.708   2.273   6.836
    9GLU      H 1663   6.699   2.367   6.803
    9GLU     CA 1664   6.768   2.258   6.969
    9GLU     CB 1665   6.918   2.291   6.967
    9GLU     CG 1666   6.995   2.201   6.870
    9GLU     CD 1667   7.142   2.242   6.861
    9GLU    OE1 1668   7.235   2.161   6.881
    9GLU    OE2 1669   7.160   2.361   6.826
    9GLU      C 1670   6.697   2.341   7.077
    9GLU      O 1671   6.664   2.457   7.058
   10GLU      N 1672   6.670   2.283   7.194
   10GLU      H 1673   6.703   2.190   7.210
   10GLU     CA 1674   6.619   2.355   7.311
   10GLU     CB 1675   6.547   2.247   7.392
   10GLU     CG 1676   6.421   2.201   7.319
   10GLU     CD 1677   6.304   2.259   7.400
   10GLU    OE1 1678   6.316   2.262   7.525
   10GLU    OE2 1679   6.205   2.302   7.338
   10GLU      C 1680   6.717   2.439   7.394
   10GLU      O 1681   6.832   2.396   7.402
   11GLU      N 1682   6.681   2.566   7.409
   11GLU      H 1683   6.590   2.583   7.373
   11GLU     CA 1684   6.744   2.665   7.498
   11GLU     CB 1685   6.696   2.801   7.448
   11GLU     CG 1686   6.799   2.832   7.338
   11GLU     CD 1687   6.793   2.984   7.316
   11GLU    OE1 1688   6.697   3.019   7.245
   11GLU    OE2 1689   6.857   3.059   7.393
   11GLU      C 1690   6.712   2.659   7.648
   11GLU     O1 1691   6.776   2.732   7.727
   11GLU     O2 1692   6.606   2.604   7.686
    1ACE     CA 1693   3.212   3.633   1.539
    1ACE      C 1694   3.174   3.698   1.673
    1ACE      O 1695   3.053   3.711   1.695
    2VAL      N 1696   3.275   3.757   1.754
    2VAL      H 1697   3.369   3.769   1.721
    2VAL     CA 1698   3.232   3.841   1.867
    2VAL     CB 1699   3.256   3.766   1.998
    2VAL    CG1 1700   3.398   3.756   2.053
    2VAL    CG2 1701   3.152   3.816   2.099
    2VAL      C 1702   3.267   3.990   1.861
    2VAL      O 1703   3.371   4.027   1.915
    3VAL      N 1704   3.168   4.071   1.825
    3VAL      H 1705   3.075   4.037   1.810
    3VAL     CA 1706   3.177   4.217   1.815
    3VAL     CB 1707   3.136   4.256   1.672
    3VAL    CG1 1708   3.260   4.236   1.584
    3VAL    CG2 1709   3.005   4.188   1.634
    3VAL      C 1710   3.100   4.300   1.917
    3VAL      O 1711   2.993   4.269   1.972
    4VAL      N 1712   3.169   4.405   1.961
    4VAL      H 1713   3.259   4.434   1.927
    4VAL     CA 1714   3.118   4.487   2.071
    4VAL     CB 1715   3.226   4.491   2.179
    4VAL    CG1 1716   3.171   4.539   2.314
    4VAL    CG2 1717   3.313   4.367   2.202
    4VAL      C 1718   3.092   4.625   2.010
    4VAL      O 1719   3.171   4.692   1.945
    5THR      N 1720   2.969   4.668   2.037
    5THR      H 1721   2.899   4.622   2.092
    5THR     CA 1722   2.930   4.805   2.000
    5THR     CB 1723   2.792   4.798   1.935
    5THR    OG1 1724   2.750   4.928   1.892
    5THR    HG1 1725   2.678   4.915   1.825
    5THR    CG2 1726   2.687   4.722   2.015
    5THR      C 1727   2.939   4.899   2.121
    5THR      O 1728   3.018   4.871   2.211
    6LEU      N 1729   2.884   5.019   2.107
    6LEU      H 1730   2.827   5.027   2.025
    6LEU     CA 1731   2.888   5.140   2.191
    6LEU     CB 1732   2.821   5.114   2.326
    6LEU     CG 1733   2.669   5.109   2.311
    6LEU    CD1 1734   2.600   5.074   2.443
    6LEU    CD2 1735   2.613   5.238   2.252
    6LEU      C 1736   3.020   5.214   2.213
    6LEU      O 1737   3.026   5.337   2.218
    7LEU      N 1738   3.132   5.143   2.212
    7LEU      H 1739   3.127   5.043   2.213
    7LEU     CA 1740   3.258   5.203   2.259
    7LEU     CB 1741   3.367   5.095   2.260
    7LEU     CG 1742   3.357   4.981   2.363
    7LEU    CD1 1743   3.470   4.882   2.336
    7LEU    CD2 1744   3.396   5.034   2.501
    7LEU      C 1745   3.308   5.318   2.172
    7LEU      O 1746   3.325   5.305   2.051
    8LEU      N 1747   3.349   5.426   2.238
    8LEU      H 1748   3.384   5.421   2.332
    8LEU     CA 1749   3.386   5.545   2.161
    8LEU     CB 1750   3.354   5.677   2.232
    8LEU     CG 1751   3.206   5.695   2.269
    8LEU    CD1 1752   3.175   5.794   2.381
    8LEU    CD2 1753   3.126   5.724   2.142
    8LEU      C 1754   3.525   5.540   2.097
    8LEU      O 1755   3.624   5.531   2.171
    9GLU      N 1756   3.523   5.516   1.967
    9GLU      H 1757   3.435   5.519   1.919
    9GLU     CA 1758   3.648   5.516   1.889
    9GLU     CB 1759   3.646   5.390   1.802
    9GLU     CG 1760   3.729   5.278   1.864
    9GLU     CD 1761   3.876   5.284   1.824
    9GLU    OE1 1762   3.957   5.288   1.919
    9GLU    OE2 1763   3.905   5.316   1.707
    9GLU      C 1764   3.660   5.632   1.789
    9GLU      O 1765   3.556   5.673   1.737
   10GLU      N 1766   3.778   5.692   1.782
   10GLU      H 1767   3.866   5.657   1.815
   10GLU     CA 1768   3.795   5.814   1.703
   10GLU     CB 1769   3.853   5.929   1.786
   10GLU     CG 1770   3.783   5.958   1.919
   10GLU     CD 1771   3.854   6.077   1.985
   10GLU    OE1 1772   3.954   6.043   2.051
   10GLU    OE2 1773   3.818   6.196   1.983
   10GLU      C 1774   3.859   5.801   1.565
   10GLU      O 1775   3.980   5.794   1.546
   11GLU      N 1776   3.771   5.787   1.466
   11GLU      H 1777   3.674   5.779   1.492
   11GLU     CA 1778   3.803   5.796   1.323
   11GLU     CB 1779   3.814   5.657   1.260
   11GLU     CG 1780   3.880   5.667   1.122
   11GLU     CD 1781   3.927   5.530   1.073
   11GLU    OE1 1782   4.046   5.497   1.089
   11GLU    OE2 1783   3.844   5.480   0.994
   11GLU      C 1784   3.691   5.869   1.249
   11GLU     O1 1785   3.593   5.806   1.203
   11GLU     O2 1786   3.688   5.993   1.253
    1ACE     CA 1787   3.326   2.120   3.556
    1ACE      C 1788   3.425   2.030   3.482
    1ACE      O 1789   3.393   1.912   3.466
    2VAL      N 1790   3.541   2.097   3.433
    2VAL      H 1791   3.554   2.191   3.465
    2VAL     CA 1792   3.654   2.041   3.358
    2VAL     CB 1793   3.650   2.106   3.220
    2VAL    CG1 1794   3.532   2.051   3.139
    2VAL    CG2 1795   3.653   2.258   3.206
    2VAL      C 1796   3.785   2.031   3.437
    2VAL      O 1797   3.799   2.095   3.541
    3VAL      N 1798   3.880   1.951   3.389
    3VAL      H 1799   3.872   1.900   3.303
    3VAL     CA 1800   4.006   1.922   3.458
    3VAL     CB 1801   4.054   1.778   3.437
    3VAL    CG1 1802   3.968   1.672   3.506
    3VAL    CG2 1803   4.080   1.730   3.295
    3VAL      C 1804   4.113   2.027   3.427
    3VAL      O 1805   4.131   2.068   3.313
    4VAL      N 1806   4.201   2.051   3.524
    4VAL      H 1807   4.211   1.993   3.604
    4VAL     CA 1808   4.312   2.146   3.503
    4VAL     CB 1809   4.341   2.228   3.628
    4VAL    CG1 1810   4.427   2.350   3.591
    4VAL    CG2 1811   4.210   2.287   3.681
    4VAL      C 1812   4.445   2.074   3.476
    4VAL      O 1813   4.535   2.126   3.411
    5THR      N 1814   4.463   1.948   3.514
    5THR      H 1815   4.388   1.901   3.561
    5THR     CA 1816   4.585   1.869   3.489
    5THR     CB 1817   4.596   1.730   3.551
    5THR    OG1 1818   4.472   1.659   3.542
    5THR    HG1 1819   4.434   1.660   3.634
    5THR    CG2 1820   4.642   1.737   3.697
    5THR      C 1821   4.606   1.840   3.340
    5THR      O 1822   4.541   1.754   3.281
    6LEU      N 1823   4.693   1.925   3.286
    6LEU      H 1824   4.708   2.012   3.332
    6LEU     CA 1825   4.722   1.912   3.143
    6LEU     CB 1826   4.708   2.053   3.084
    6LEU     CG 1827   4.690   2.042   2.932
    6LEU    CD1 1828   4.544   2.003   2.908
    6LEU    CD2 1829   4.698   2.181   2.869
    6LEU      C 1830   4.848   1.840   3.098
    6LEU      O 1831   4.960   1.883   3.124
    7LEU      N 1832   4.831   1.721   3.040
    7LEU      H 1833   4.739   1.686   3.021
    7LEU     CA 1834   4.940   1.632   2.998
    7LEU     CB 1835   4.956   1.505   3.083
    7LEU     CG 1836   5.017   1.515   3.223
    7LEU    CD1 1837   5.135   1.611   3.236
    7LEU    CD2 1838   4.917   1.568   3.326
    7LEU      C 1839   4.937   1.583   2.854
    7LEU      O 1840   4.830   1.567   2.794
    8LEU      N 1841   5.055   1.585   2.794
    8LEU      H 1842   5.132   1.635   2.835
    8LEU     CA 1843   5.082   1.521   2.664
    8LEU     CB 1844   5.191   1.589   2.581
    8LEU     CG 1845   5.189   1.742   2.588
    8LEU    CD1 1846   5.320   1.798   2.533
    8LEU    CD2 1847   5.063   1.814   2.540
    8LEU      C 1848   5.137   1.382   2.696
    8LEU      O 1849   5.082   1.285   2.644
    9GLU      N 1850   5.246   1.371   2.771
    9GLU      H 1851   5.280   1.454   2.816
    9GLU     CA 1852   5.305   1.243   2.812
    9GLU     CB 1853   5.435   1.265   2.889
    9GLU     CG 1854   5.507   1.130   2.876
    9GLU     CD 1855   5.610   1.113   2.989
    9GLU    OE1 1856   5.730   1.136   2.962
    9GLU    OE2 1857   5.570   1.091   3.105
    9GLU      C 1858   5.214   1.152   2.895
    9GLU      O 1859   5.222   1.149   3.017
   10GLU      N 1860   5.126   1.081   2.824
   10GLU      H 1861   5.133   1.083   2.724
   10GLU     CA 1862   5.010   1.011   2.880
   10GLU     CB 1863   4.877   1.069   2.829
   10GLU     CG 1864   4.845   1.196   2.907
   10GLU     CD 1865   4.769   1.165   3.036
   10GLU    OE1 1866   4.835   1.134   3.138
   10GLU    OE2 1867   4.644   1.168   3.043
   10GLU      C 1868   5.006   0.858   2.879
   10GLU      O 1869   4.903   0.794   2.864
   11GLU      N 1870   5.124   0.798   2.897
   11GLU      H 1871   5.196   0.852   2.940
   11GLU     CA 1872   5.159   0.655   2.897
   11GLU     CB 1873   5.276   0.652   2.799
   11GLU     CG 1874   5.236   0.644   2.652
   11GLU     CD 1875   5.358   0.638   2.560
   11GLU    OE1 1876   5.399   0.520   2.553
   11GLU    OE2 1877   5.430   0.735   2.529
   11GLU      C 1878   5.208   0.606   3.033
   11GLU     O1 1879   5.184   0.488   3.065
   11GLU     O2 1880   5.253   0.682   3.122
    1ACE     CA 1881   2.858   4.476   3.921
    1ACE      C 1882   2.978   4.517   4.007
    1ACE      O 1883   3.093   4.533   3.966
    2VAL      N 1884   2.939   4.517   4.145
    2VAL      H 1885   2.874   4.452   4.182
    2VAL     CA 1886   3.027   4.582   4.243
    2VAL     CB 1887   2.956   4.694   4.319
    2VAL    CG1 1888   2.921   4.817   4.235
    2VAL    CG2 1889   2.827   4.644   4.383
    2VAL      C 1890   3.106   4.493   4.340
    2VAL      O 1891   3.057   4.390   4.385
    3VAL      N 1892   3.229   4.537   4.369
    3VAL      H 1893   3.261   4.618   4.320
    3VAL     CA 1894   3.312   4.459   4.461
    3VAL     CB 1895   3.450   4.421   4.406
    3VAL    CG1 1896   3.565   4.522   4.406
    3VAL    CG2 1897   3.498   4.293   4.476
    3VAL      C 1898   3.321   4.511   4.604
    3VAL      O 1899   3.389   4.611   4.626
    4VAL      N 1900   3.235   4.463   4.693
    4VAL      H 1901   3.191   4.373   4.687
    4VAL     CA 1902   3.221   4.531   4.823
    4VAL     CB 1903   3.076   4.563   4.860
    4VAL    CG1 1904   3.015   4.676   4.776
    4VAL    CG2 1905   2.993   4.436   4.838
    4VAL      C 1906   3.276   4.443   4.936
    4VAL      O 1907   3.282   4.321   4.927
    5THR      N 1908   3.319   4.524   5.032
    5THR      H 1909   3.308   4.623   5.025
    5THR     CA 1910   3.366   4.472   5.162
    5THR     CB 1911   3.497   4.527   5.219
    5THR    OG1 1912   3.507   4.670   5.216
    5THR    HG1 1913   3.599   4.703   5.237
    5THR    CG2 1914   3.616   4.462   5.148
    5THR      C 1915   3.258   4.479   5.271
    5THR      O 1916   3.242   4.569   5.353
    6LEU      N 1917   3.182   4.370   5.268
    6LEU      H 1918   3.215   4.296   5.210
    6LEU     CA 1919   3.049   4.355   5.328
    6LEU     CB 1920   2.948   4.350   5.213
    6LEU     CG 1921   2.800   4.345   5.248
    6LEU    CD1 1922   2.773   4.467   5.336
    6LEU    CD2 1923   2.705   4.336   5.128
    6LEU      C 1924   3.030   4.244   5.431
    6LEU      O 1925   3.052   4.127   5.399
    7LEU      N 1926   3.033   4.286   5.557
    7LEU      H 1927   3.076   4.368   5.595
    7LEU     CA 1928   2.990   4.195   5.664
    7LEU     CB 1929   3.108   4.184   5.760
    7LEU     CG 1930   3.115   4.049   5.832
    7LEU    CD1 1931   2.998   4.011   5.922
    7LEU    CD2 1932   3.143   3.935   5.733
    7LEU      C 1933   2.864   4.245   5.735
    7LEU      O 1934   2.853   4.356   5.786
    8LEU      N 1935   2.765   4.157   5.725
    8LEU      H 1936   2.760   4.078   5.664
    8LEU     CA 1937   2.637   4.174   5.796
    8LEU     CB 1938   2.520   4.152   5.700
    8LEU     CG 1939   2.495   4.271   5.607
    8LEU    CD1 1940   2.400   4.222   5.497
    8LEU    CD2 1941   2.431   4.384   5.688
    8LEU      C 1942   2.625   4.083   5.918
    8LEU      O 1943   2.633   3.962   5.898
    9GLU      N 1944   2.627   4.148   6.035
    9GLU      H 1945   2.622   4.248   6.039
    9GLU     CA 1946   2.596   4.069   6.155
    9GLU     CB 1947   2.682   4.129   6.267
    9GLU     CG 1948   2.820   4.065   6.286
    9GLU     CD 1949   2.890   4.113   6.414
    9GLU    OE1 1950   2.917   4.235   6.424
    9GLU    OE2 1951   2.896   4.036   6.512
    9GLU      C 1952   2.448   4.070   6.192
    9GLU      O 1953   2.372   3.974   6.198
   10GLU      N 1954   2.410   4.194   6.221
   10GLU      H 1955   2.469   4.272   6.199
   10GLU     CA 1956   2.273   4.233   6.256
   10GLU     CB 1957   2.257   4.329   6.374
   10GLU     CG 1958   2.343   4.287   6.493
   10GLU     CD 1959   2.368   4.394   6.600
   10GLU    OE1 1960   2.276   4.407   6.683
   10GLU    OE2 1961   2.474   4.461   6.597
   10GLU      C 1962   2.199   4.296   6.138
   10GLU      O 1963   2.252   4.372   6.057
   11GLU      N 1964   2.071   4.259   6.129
   11GLU      H 1965   2.029   4.189   6.187
   11GLU     CA 1966   1.981   4.315   6.028
   11GLU     CB 1967   1.938   4.206   5.929
   11GLU     CG 1968   2.051   4.126   5.864
   11GLU     CD 1969   2.008   4.030   5.753
   11GLU    OE1 1970   2.060   4.044   5.640
   11GLU    OE2 1971   1.914   3.952   5.775
   11GLU      C 1972   1.864   4.374   6.108
   11GLU     O1 1973   1.828   4.490   6.081
   11GLU     O2 1974   1.797   4.314   6.195
    1ACE     CA 1975   5.539   3.124   5.470
    1ACE      C 1976   5.526   3.078   5.325
    1ACE      O 1977   5.620   3.014   5.278
    2VAL      N 1978   5.395   3.072   5.267
    2VAL      H 1979   5.309   3.102   5.309
    2VAL     CA 1980   5.375   3.035   5.126
    2VAL     CB 1981   5.293   2.906   5.128
    2VAL    CG1 1982   5.280   2.848   4.987
    2VAL    CG2 1983   5.352   2.798   5.219
    2VAL      C 1984   5.316   3.150   5.045
    2VAL      O 1985   5.194   3.159   5.062
    3VAL      N 1986   5.404   3.232   4.987
    3VAL      H 1987   5.502   3.227   5.005
    3VAL     CA 1988   5.370   3.351   4.907
    3VAL     CB 1989   5.281   3.324   4.786
    3VAL    CG1 1990   5.280   3.442   4.690
    3VAL    CG2 1991   5.338   3.209   4.702
    3VAL      C 1992   5.303   3.462   4.987
    3VAL      O 1993   5.351   3.576   4.988
    4VAL      N 1994   5.183   3.448   5.043
    4VAL      H 1995   5.146   3.356   5.055
    4VAL     CA 1996   5.106   3.558   5.103
    4VAL     CB 1997   4.957   3.526   5.115
    4VAL    CG1 1998   4.879   3.651   5.154
    4VAL    CG2 1999   4.893   3.460   4.992
    4VAL      C 2000   5.150   3.598   5.244
    4VAL      O 2001   5.112   3.546   5.349
    5THR      N 2002   5.270   3.655   5.236
    5THR      H 2003   5.328   3.641   5.155
    5THR     CA 2004   5.345   3.682   5.359
    5THR     CB 2005   5.484   3.728   5.313
    5THR    OG1 2006   5.474   3.845   5.231
    5THR    HG1 2007   5.481   3.917   5.301
    5THR    CG2 2008   5.567   3.617   5.250
    5THR      C 2009   5.289   3.791   5.451
    5THR      O 2010   5.321   3.909   5.439
    6LEU      N 2011   5.229   3.740   5.559
    6LEU      H 2012   5.195   3.647   5.572
    6LEU     CA 2013   5.193   3.838   5.661
    6LEU     CB 2014   5.041   3.842   5.679
    6LEU     CG 2015   4.964   3.874   5.551
    6LEU    CD1 2016   4.819   3.825   5.555
    6LEU    CD2 2017   4.970   4.026   5.530
    6LEU      C 2018   5.264   3.826   5.796
    6LEU      O 2019   5.311   3.926   5.849
    7LEU      N 2020   5.266   3.707   5.856
    7LEU      H 2021   5.201   3.640   5.821
    7LEU     CA 2022   5.337   3.682   5.983
    7LEU     CB 2023   5.230   3.647   6.085
    7LEU     CG 2024   5.143   3.764   6.133
    7LEU    CD1 2025   5.016   3.726   6.210
    7LEU    CD2 2026   5.215   3.877   6.205
    7LEU      C 2027   5.445   3.576   5.957
    7LEU      O 2028   5.416   3.472   5.899
    8LEU      N 2029   5.568   3.613   5.991
    8LEU      H 2030   5.573   3.712   6.004
    8LEU     CA 2031   5.690   3.533   5.974
    8LEU     CB 2032   5.763   3.596   5.855
    8LEU     CG 2033   5.683   3.585   5.725
    8LEU    CD1 2034   5.759   3.664   5.619
    8LEU    CD2 2035   5.680   3.439   5.678
    8LEU      C 2036   5.781   3.514   6.095
    8LEU      O 2037   5.800   3.609   6.171
    9GLU      N 2038   5.864   3.410   6.093
    9GLU      H 2039   5.845   3.330   6.036
    9GLU     CA 2040   5.976   3.388   6.186
    9GLU     CB 2041   6.053   3.260   6.154
    9GLU     CG 2042   5.978   3.138   6.209
    9GLU     CD 2043   5.999   3.095   6.354
    9GLU    OE1 2044   5.931   3.155   6.441
    9GLU    OE2 2045   6.073   3.001   6.389
    9GLU      C 2046   6.087   3.494   6.186
    9GLU      O 2047   6.120   3.553   6.083
   10GLU      N 2048   6.120   3.538   6.307
   10GLU      H 2049   6.077   3.500   6.389
   10GLU     CA 2050   6.220   3.644   6.325
   10GLU     CB 2051   6.218   3.694   6.469
   10GLU     CG 2052   6.084   3.748   6.521
   10GLU     CD 2053   6.093   3.802   6.664
   10GLU    OE1 2054   6.196   3.856   6.709
   10GLU    OE2 2055   5.991   3.784   6.734
   10GLU      C 2056   6.361   3.601   6.282
   10GLU      O 2057   6.404   3.490   6.310
   11GLU      N 2058   6.435   3.702   6.239
   11GLU      H 2059   6.404   3.792   6.270
   11GLU     CA 2060   6.574   3.700   6.189
   11GLU     CB 2061   6.588   3.701   6.037
   11GLU     CG 2062   6.528   3.579   5.967
   11GLU     CD 2063   6.593   3.552   5.831
   11GLU    OE1 2064   6.645   3.647   5.769
   11GLU    OE2 2065   6.592   3.434   5.789
   11GLU      C 2066   6.641   3.824   6.249
   11GLU     O1 2067   6.578   3.911   6.312
   11GLU     O2 2068   6.765   3.818   6.262
    1ACE     CA 2069   3.068   6.122   2.315
    1ACE      C 2070   2.950   6.192   2.383
    1ACE      O 2071   2.963   6.243   2.494
    2VAL      N 2072   2.823   6.154   2.328
    2VAL      H 2073   2.817   6.104   2.242
    2VAL     CA 2074   2.700   6.212   2.383
    2VAL     CB 2075   2.608   6.296   2.293
    2VAL    CG1 2076   2.667   6.433   2.258
    2VAL    CG2 2077   2.589   6.233   2.155
    2VAL      C 2078   2.622   6.113   2.470
    2VAL      O 2079   2.574   6.011   2.421
    3VAL      N 2080   2.639   6.120   2.601
    3VAL      H 2081   2.709   6.186   2.629
    3VAL     CA 2082   2.573   6.039   2.705
    3VAL     CB 2083   2.663   6.003   2.823
    3VAL    CG1 2084   2.594   5.886   2.894
    3VAL    CG2 2085   2.805   5.962   2.781
    3VAL      C 2086   2.430   6.089   2.727
    3VAL      O 2087   2.403   6.178   2.808
    4VAL      N 2088   2.333   6.033   2.655
    4VAL      H 2089   2.360   5.973   2.579
    4VAL     CA 2090   2.193   6.079   2.650
    4VAL     CB 2091   2.167   6.156   2.520
    4VAL    CG1 2092   2.253   6.282   2.522
    4VAL    CG2 2093   2.182   6.069   2.395
    4VAL      C 2094   2.075   5.986   2.674
    4VAL      O 2095   1.977   6.032   2.733
    5THR      N 2096   2.091   5.856   2.650
    5THR      H 2097   2.180   5.814   2.631
    5THR     CA 2098   1.980   5.760   2.650
    5THR     CB 2099   1.959   5.680   2.522
    5THR    OG1 2100   2.070   5.699   2.434
    5THR    HG1 2101   2.084   5.613   2.385
    5THR    CG2 2102   1.832   5.699   2.439
    5THR      C 2103   1.980   5.661   2.767
    5THR      O 2104   2.032   5.550   2.758
    6LEU      N 2105   1.921   5.710   2.876
    6LEU      H 2106   1.852   5.781   2.862
    6LEU     CA 2107   1.912   5.645   3.008
    6LEU     CB 2108   1.872   5.744   3.118
    6LEU     CG 2109   1.986   5.811   3.195
    6LEU    CD1 2110   1.932   5.921   3.286
    6LEU    CD2 2111   2.067   5.700   3.262
    6LEU      C 2112   1.833   5.514   3.014
    6LEU      O 2113   1.724   5.507   2.958
    7LEU      N 2114   1.862   5.424   3.108
    7LEU      H 2115   1.939   5.434   3.170
    7LEU     CA 2116   1.788   5.297   3.119
    7LEU     CB 2117   1.880   5.178   3.093
    7LEU     CG 2118   1.807   5.043   3.095
    7LEU    CD1 2119   1.700   5.032   2.987
    7LEU    CD2 2120   1.916   4.937   3.086
    7LEU      C 2121   1.724   5.288   3.257
    7LEU      O 2122   1.790   5.273   3.361
    8LEU      N 2123   1.593   5.309   3.260
    8LEU      H 2124   1.550   5.319   3.171
    8LEU     CA 2125   1.513   5.331   3.382
    8LEU     CB 2126   1.501   5.482   3.400
    8LEU     CG 2127   1.614   5.548   3.478
    8LEU    CD1 2128   1.601   5.700   3.495
    8LEU    CD2 2129   1.609   5.491   3.620
    8LEU      C 2130   1.378   5.258   3.378
    8LEU      O 2131   1.318   5.226   3.276
    9GLU      N 2132   1.332   5.219   3.497
    9GLU      H 2133   1.397   5.216   3.572
    9GLU     CA 2134   1.199   5.164   3.527
    9GLU     CB 2135   1.188   5.095   3.664
    9GLU     CG 2136   1.170   4.943   3.652
    9GLU     CD 2137   1.115   4.890   3.785
    9GLU    OE1 2138   0.991   4.874   3.794
    9GLU    OE2 2139   1.200   4.855   3.869
    9GLU      C 2140   1.085   5.266   3.525
    9GLU      O 2141   1.113   5.385   3.535
   10GLU      N 2142   0.965   5.218   3.493
   10GLU      H 2143   0.958   5.125   3.458
   10GLU     CA 2144   0.844   5.299   3.473
   10GLU     CB 2145   0.752   5.264   3.356
   10GLU     CG 2146   0.617   5.334   3.362
   10GLU     CD 2147   0.533   5.326   3.234
   10GLU    OE1 2148   0.529   5.222   3.164
   10GLU    OE2 2149   0.481   5.432   3.196
   10GLU      C 2150   0.760   5.302   3.601
   10GLU      O 2151   0.707   5.199   3.643
   11GLU      N 2152   0.814   5.386   3.689
   11GLU      H 2153   0.892   5.440   3.657
   11GLU     CA 2154   0.743   5.420   3.813
   11GLU     CB 2155   0.802   5.328   3.920
   11GLU     CG 2156   0.708   5.339   4.041
   11GLU     CD 2157   0.751   5.258   4.163
   11GLU    OE1 2158   0.755   5.311   4.276
   11GLU    OE2 2159   0.777   5.139   4.136
   11GLU      C 2160   0.761   5.569   3.845
   11GLU     O1 2161   0.869   5.617   3.884
   11GLU     O2 2162   0.660   5.637   3.818
    1ACE     CA 2163   5.389   4.326   6.882
    1ACE      C 2164   5.357   4.245   6.756
    1ACE      O 2165   5.315   4.295   6.652
    2VAL      N 2166   5.368   4.103   6.773
    2VAL      H 2167   5.428   4.065   6.842
    2VAL     CA 2168   5.326   4.009   6.668
    2VAL     CB 2169   5.420   3.890   6.688
    2VAL    CG1 2170   5.415   3.802   6.563
    2VAL    CG2 2171   5.567   3.920   6.715
    2VAL      C 2172   5.177   3.976   6.663
    2VAL      O 2173   5.132   3.870   6.707
    3VAL      N 2174   5.108   4.082   6.621
    3VAL      H 2175   5.153   4.165   6.586
    3VAL     CA 2176   4.963   4.093   6.637
    3VAL     CB 2177   4.925   4.241   6.622
    3VAL    CG1 2178   4.775   4.261   6.610
    3VAL    CG2 2179   4.995   4.324   6.730
    3VAL      C 2180   4.888   4.007   6.535
    3VAL      O 2181   4.895   4.034   6.415
    4VAL      N 2182   4.845   3.892   6.585
    4VAL      H 2183   4.871   3.866   6.679
    4VAL     CA 2184   4.756   3.787   6.534
    4VAL     CB 2185   4.672   3.732   6.649
    4VAL    CG1 2186   4.761   3.653   6.745
    4VAL    CG2 2187   4.611   3.841   6.738
    4VAL      C 2188   4.670   3.841   6.420
    4VAL      O 2189   4.587   3.931   6.431
    5THR      N 2190   4.660   3.751   6.322
    5THR      H 2191   4.701   3.659   6.322
    5THR     CA 2192   4.575   3.783   6.207
    5THR     CB 2193   4.636   3.732   6.077
    5THR    OG1 2194   4.711   3.611   6.096
    5THR    HG1 2195   4.700   3.551   6.017
    5THR    CG2 2196   4.709   3.850   6.013
    5THR      C 2197   4.437   3.715   6.206
    5THR      O 2198   4.410   3.596   6.192
    6LEU      N 2199   4.338   3.803   6.195
    6LEU      H 2200   4.347   3.894   6.157
    6LEU     CA 2201   4.195   3.770   6.200
    6LEU     CB 2202   4.112   3.874   6.276
    6LEU     CG 2203   4.164   3.903   6.416
    6LEU    CD1 2204   4.263   4.020   6.411
    6LEU    CD2 2205   4.056   3.905   6.525
    6LEU      C 2206   4.143   3.742   6.059
    6LEU      O 2207   4.109   3.836   5.987
    7LEU      N 2208   4.153   3.618   6.012
    7LEU      H 2209   4.200   3.554   6.072
    7LEU     CA 2210   4.096   3.571   5.885
    7LEU     CB 2211   4.195   3.520   5.780
    7LEU     CG 2212   4.304   3.614   5.729
    7LEU    CD1 2213   4.252   3.748   5.679
    7LEU    CD2 2214   4.418   3.623   5.831
    7LEU      C 2215   3.984   3.468   5.899
    7LEU      O 2216   4.003   3.363   5.960
    8LEU      N 2217   3.870   3.504   5.840
    8LEU      H 2218   3.863   3.595   5.800
    8LEU     CA 2219   3.753   3.417   5.855
    8LEU     CB 2220   3.630   3.498   5.815
    8LEU     CG 2221   3.606   3.607   5.920
    8LEU    CD1 2222   3.503   3.701   5.858
    8LEU    CD2 2223   3.557   3.562   6.058
    8LEU      C 2224   3.744   3.288   5.773
    8LEU      O 2225   3.652   3.208   5.794
    9GLU      N 2226   3.861   3.246   5.730
    9GLU      H 2227   3.941   3.287   5.775
    9GLU     CA 2228   3.901   3.126   5.654
    9GLU     CB 2229   3.916   3.144   5.503
    9GLU     CG 2230   3.795   3.192   5.422
    9GLU     CD 2231   3.825   3.179   5.273
    9GLU    OE1 2232   3.823   3.062   5.229
    9GLU    OE2 2233   3.877   3.270   5.204
    9GLU      C 2234   4.031   3.069   5.710
    9GLU      O 2235   4.114   3.148   5.757
   10GLU      N 2236   4.060   2.940   5.696
   10GLU      H 2237   4.005   2.864   5.661
   10GLU     CA 2238   4.187   2.887   5.750
   10GLU     CB 2239   4.161   2.775   5.852
   10GLU     CG 2240   4.121   2.839   5.985
   10GLU     CD 2241   4.059   2.733   6.077
   10GLU    OE1 2242   4.012   2.768   6.187
   10GLU    OE2 2243   4.088   2.614   6.053
   10GLU      C 2244   4.293   2.848   5.648
   10GLU      O 2245   4.281   2.743   5.585
   11GLU      N 2246   4.391   2.936   5.630
   11GLU      H 2247   4.406   3.014   5.691
   11GLU     CA 2248   4.509   2.898   5.551
   11GLU     CB 2249   4.522   2.988   5.429
   11GLU     CG 2250   4.615   2.925   5.324
   11GLU     CD 2251   4.543   2.805   5.260
   11GLU    OE1 2252   4.448   2.826   5.183
   11GLU    OE2 2253   4.593   2.692   5.281
   11GLU      C 2254   4.634   2.898   5.639
   11GLU     O1 2255   4.725   2.817   5.613
   11GLU     O2 2256   4.643   2.975   5.737
    1ACE     CA 2257   3.355   3.330   5.535
    1ACE      C 2258   3.382   3.425   5.419
    1ACE      O 2259   3.488   3.417   5.356
    2VAL      N 2260   3.277   3.518   5.392
    2VAL      H 2261   3.186   3.497   5.428
    2VAL     CA 2262   3.291   3.609   5.277
    2VAL     CB 2263   3.186   3.573   5.171
    2VAL    CG1 2264   3.038   3.593   5.206
    2VAL    CG2 2265   3.238   3.632   5.040
    2VAL      C 2266   3.288   3.757   5.313
    2VAL      O 2267   3.198   3.804   5.382
    3VAL      N 2268   3.406   3.818   5.298
    3VAL      H 2269   3.484   3.757   5.284
    3VAL     CA 2270   3.430   3.961   5.318
    3VAL     CB 2271   3.545   3.988   5.415
    3VAL    CG1 2272   3.578   4.137   5.426
    3VAL    CG2 2273   3.509   3.932   5.552
    3VAL      C 2274   3.432   4.044   5.190
    3VAL      O 2275   3.362   4.145   5.179
    4VAL      N 2276   3.504   3.986   5.094
    4VAL      H 2277   3.568   3.914   5.122
    4VAL     CA 2278   3.513   4.044   4.959
    4VAL     CB 2279   3.650   4.031   4.893
    4VAL    CG1 2280   3.660   4.107   4.760
    4VAL    CG2 2281   3.770   4.077   4.976
    4VAL      C 2282   3.407   3.963   4.884
    4VAL      O 2283   3.432   3.848   4.846
    5THR      N 2284   3.301   4.034   4.848
    5THR      H 2285   3.290   4.133   4.863
    5THR     CA 2286   3.184   3.967   4.790
    5THR     CB 2287   3.075   3.957   4.897
    5THR    OG1 2288   2.968   3.879   4.842
    5THR    HG1 2289   2.905   3.848   4.914
    5THR    CG2 2290   3.015   4.085   4.956
    5THR      C 2291   3.137   4.034   4.661
    5THR      O 2292   3.143   4.157   4.671
    6LEU      N 2293   3.116   3.960   4.552
    6LEU      H 2294   3.125   3.861   4.555
    6LEU     CA 2295   3.058   4.028   4.435
    6LEU     CB 2296   3.096   3.960   4.304
    6LEU     CG 2297   3.238   3.992   4.255
    6LEU    CD1 2298   3.267   3.906   4.132
    6LEU    CD2 2299   3.247   4.138   4.207
    6LEU      C 2300   2.907   4.047   4.444
    6LEU      O 2301   2.832   3.956   4.409
    7LEU      N 2302   2.873   4.176   4.454
    7LEU      H 2303   2.934   4.254   4.455
    7LEU     CA 2304   2.732   4.217   4.462
    7LEU     CB 2305   2.713   4.321   4.573
    7LEU     CG 2306   2.573   4.383   4.572
    7LEU    CD1 2307   2.452   4.298   4.613
    7LEU    CD2 2308   2.581   4.517   4.645
    7LEU      C 2309   2.677   4.243   4.322
    7LEU      O 2310   2.685   4.354   4.269
    8LEU      N 2311   2.642   4.131   4.260
    8LEU      H 2312   2.612   4.049   4.308
    8LEU     CA 2313   2.579   4.132   4.127
    8LEU     CB 2314   2.651   4.031   4.037
    8LEU     CG 2315   2.762   4.092   3.952
    8LEU    CD1 2316   2.880   4.142   4.036
    8LEU    CD2 2317   2.803   3.990   3.845
    8LEU      C 2318   2.426   4.121   4.121
    8LEU      O 2319   2.361   4.017   4.126
    9GLU      N 2320   2.368   4.238   4.098
    9GLU      H 2321   2.424   4.321   4.099
    9GLU     CA 2322   2.228   4.271   4.066
    9GLU     CB 2323   2.192   4.210   3.930
    9GLU     CG 2324   2.081   4.293   3.866
    9GLU     CD 2325   2.026   4.231   3.737
    9GLU    OE1 2326   1.904   4.237   3.712
    9GLU    OE2 2327   2.110   4.183   3.657
    9GLU      C 2328   2.121   4.250   4.173
    9GLU      O 2329   2.053   4.339   4.224
   10GLU      N 2330   2.111   4.121   4.202
   10GLU      H 2331   2.182   4.062   4.163
   10GLU     CA 2332   2.030   4.052   4.304
   10GLU     CB 2333   2.049   3.902   4.281
   10GLU     CG 2334   1.951   3.810   4.354
   10GLU     CD 2335   1.998   3.665   4.363
   10GLU    OE1 2336   1.929   3.561   4.364
   10GLU    OE2 2337   2.123   3.661   4.370
   10GLU      C 2338   2.038   4.101   4.448
   10GLU      O 2339   2.123   4.052   4.523
   11GLU      N 2340   1.945   4.186   4.491
   11GLU      H 2341   1.870   4.232   4.443
   11GLU     CA 2342   1.943   4.232   4.631
   11GLU     CB 2343   2.021   4.363   4.637
   11GLU     CG 2344   2.051   4.408   4.780
   11GLU     CD 2345   2.106   4.551   4.789
   11GLU    OE1 2346   2.024   4.629   4.841
   11GLU    OE2 2347   2.227   4.580   4.791
   11GLU      C 2348   1.797   4.245   4.673
   11GLU     O1 2349   1.727   4.306   4.590
   11GLU     O2 2350   1.753   4.163   4.757
    1ACE     CA 2351   6.159   3.082   4.631
    1ACE      C 2352   6.119   2.952   4.702
    1ACE      O 2353   6.091   2.943   4.821
    2VAL      N 2354   6.091   2.842   4.615
    2VAL      H 2355   6.088   2.854   4.516
    2VAL     CA 2356   6.046   2.712   4.667
    2VAL     CB 2357   5.984   2.621   4.560
    2VAL    CG1 2358   6.085   2.583   4.452
    2VAL    CG2 2359   5.919   2.500   4.627
    2VAL      C 2360   6.147   2.637   4.754
    2VAL      O 2361   6.248   2.586   4.706
    3VAL      N 2362   6.126   2.642   4.885
    3VAL      H 2363   6.059   2.697   4.936
    3VAL     CA 2364   6.223   2.577   4.974
    3VAL     CB 2365   6.307   2.674   5.058
    3VAL    CG1 2366   6.409   2.756   4.979
    3VAL    CG2 2367   6.220   2.769   5.140
    3VAL      C 2368   6.164   2.461   5.054
    3VAL      O 2369   6.080   2.491   5.139
    4VAL      N 2370   6.245   2.358   5.075
    4VAL      H 2371   6.338   2.345   5.039
    4VAL     CA 2372   6.186   2.241   5.141
    4VAL     CB 2373   6.205   2.106   5.072
    4VAL    CG1 2374   6.167   1.985   5.157
    4VAL    CG2 2375   6.134   2.109   4.936
    4VAL      C 2376   6.245   2.243   5.283
    4VAL      O 2377   6.356   2.194   5.301
    5THR      N 2378   6.189   2.322   5.374
    5THR      H 2379   6.131   2.401   5.355
    5THR     CA 2380   6.226   2.317   5.516
    5THR     CB 2381   6.163   2.439   5.585
    5THR    OG1 2382   6.043   2.471   5.516
    5THR    HG1 2383   5.971   2.402   5.519
    5THR    CG2 2384   6.250   2.565   5.577
    5THR      C 2385   6.205   2.191   5.600
    5THR      O 2386   6.088   2.165   5.627
    6LEU      N 2387   6.303   2.103   5.615
    6LEU      H 2388   6.388   2.122   5.567
    6LEU     CA 2389   6.287   1.977   5.690
    6LEU     CB 2390   6.371   1.864   5.629
    6LEU     CG 2391   6.326   1.808   5.494
    6LEU    CD1 2392   6.433   1.713   5.441
    6LEU    CD2 2393   6.194   1.732   5.509
    6LEU      C 2394   6.326   2.008   5.835
    6LEU      O 2395   6.431   2.067   5.857
    7LEU      N 2396   6.226   1.994   5.922
    7LEU      H 2397   6.133   1.967   5.900
    7LEU     CA 2398   6.230   2.025   6.066
    7LEU     CB 2399   6.090   2.069   6.108
    7LEU     CG 2400   6.069   2.219   6.085
    7LEU    CD1 2401   6.026   2.258   5.944
    7LEU    CD2 2402   5.970   2.273   6.188
    7LEU      C 2403   6.284   1.904   6.142
    7LEU      O 2404   6.223   1.797   6.144
    8LEU      N 2405   6.410   1.910   6.182
    8LEU      H 2406   6.465   1.984   6.144
    8LEU     CA 2407   6.474   1.799   6.255
    8LEU     CB 2408   6.605   1.774   6.180
    8LEU     CG 2409   6.680   1.644   6.212
    8LEU    CD1 2410   6.588   1.524   6.230
    8LEU    CD2 2411   6.772   1.618   6.093
    8LEU      C 2412   6.507   1.836   6.400
    8LEU      O 2413   6.585   1.927   6.428
    9GLU      N 2414   6.452   1.761   6.495
    9GLU      H 2415   6.391   1.686   6.468
    9GLU     CA 2416   6.471   1.791   6.637
    9GLU     CB 2417   6.339   1.760   6.709
    9GLU     CG 2418   6.223   1.844   6.656
    9GLU     CD 2419   6.093   1.764   6.664
    9GLU    OE1 2420   6.046   1.755   6.779
    9GLU    OE2 2421   6.050   1.700   6.565
    9GLU      C 2422   6.585   1.709   6.698
    9GLU      O 2423   6.585   1.588   6.676
   10GLU      N 2424   6.672   1.771   6.777
   10GLU      H 2425   6.667   1.867   6.804
   10GLU     CA 2426   6.777   1.698   6.851
   10GLU     CB 2427   6.918   1.744   6.813
   10GLU     CG 2428   7.027   1.640   6.841
   10GLU     CD 2429   7.167   1.697   6.818
   10GLU    OE1 2430   7.232   1.702   6.925
   10GLU    OE2 2431   7.216   1.694   6.703
   10GLU      C 2432   6.767   1.707   7.004
   10GLU      O 2433   6.771   1.817   7.058
   11GLU      N 2434   6.743   1.589   7.060
   11GLU      H 2435   6.737   1.501   7.013
   11GLU     CA 2436   6.734   1.565   7.205
   11GLU     CB 2437   6.637   1.449   7.230
   11GLU     CG 2438   6.671   1.319   7.158
   11GLU     CD 2439   6.629   1.189   7.227
   11GLU    OE1 2440   6.679   1.151   7.335
   11GLU    OE2 2441   6.523   1.143   7.179
   11GLU      C 2442   6.869   1.528   7.265
   11GLU     O1 2443   6.884   1.547   7.388
   11GLU     O2 2444   6.955   1.469   7.196
    1ACE     CA 2445   3.547   5.261   4.508
    1ACE      C 2446   3.398   5.288   4.491
    1ACE      O 2447   3.314   5.226   4.558
    2VAL      N 2448   3.361   5.360   4.373
    2VAL      H 2449   3.422   5.359   4.294
    2VAL     CA 2450   3.222   5.404   4.356
    2VAL     CB 2451   3.202   5.504   4.242
    2VAL    CG1 2452   3.061   5.556   4.211
    2VAL    CG2 2453   3.288   5.624   4.281
    2VAL      C 2454   3.128   5.285   4.338
    2VAL      O 2455   3.152   5.208   4.245
    3VAL      N 2456   3.022   5.280   4.419
    3VAL      H 2457   3.023   5.331   4.505
    3VAL     CA 2458   2.918   5.177   4.427
    3VAL     CB 2459   2.897   5.133   4.572
    3VAL    CG1 2460   2.799   5.016   4.575
    3VAL    CG2 2461   3.031   5.087   4.631
    3VAL      C 2462   2.787   5.226   4.366
    3VAL      O 2463   2.705   5.291   4.431
    4VAL      N 2464   2.764   5.202   4.237
    4VAL      H 2465   2.833   5.169   4.172
    4VAL     CA 2466   2.635   5.235   4.175
    4VAL     CB 2467   2.664   5.341   4.068
    4VAL    CG1 2468   2.723   5.290   3.936
    4VAL    CG2 2469   2.536   5.416   4.031
    4VAL      C 2470   2.560   5.110   4.129
    4VAL      O 2471   2.603   5.032   4.045
    5THR      N 2472   2.448   5.082   4.196
    5THR      H 2473   2.419   5.137   4.275
    5THR     CA 2474   2.350   4.976   4.170
    5THR     CB 2475   2.333   4.875   4.284
    5THR    OG1 2476   2.298   4.919   4.416
    5THR    HG1 2477   2.267   4.841   4.471
    5THR    CG2 2478   2.461   4.792   4.294
    5THR      C 2479   2.218   5.043   4.130
    5THR      O 2480   2.136   5.084   4.211
    6LEU      N 2481   2.178   5.045   4.003
    6LEU      H 2482   2.095   5.097   3.985
    6LEU     CA 2483   2.241   4.997   3.879
    6LEU     CB 2484   2.138   4.909   3.808
    6LEU     CG 2485   2.208   4.798   3.728
    6LEU    CD1 2486   2.209   4.673   3.817
    6LEU    CD2 2487   2.144   4.780   3.591
    6LEU      C 2488   2.305   5.107   3.793
    6LEU      O 2489   2.412   5.081   3.739
    7LEU      N 2490   2.240   5.223   3.787
    7LEU      H 2491   2.142   5.230   3.803
    7LEU     CA 2492   2.289   5.335   3.706
    7LEU     CB 2493   2.200   5.356   3.583
    7LEU     CG 2494   2.229   5.271   3.458
    7LEU    CD1 2495   2.110   5.277   3.362
    7LEU    CD2 2496   2.352   5.325   3.384
    7LEU      C 2497   2.306   5.471   3.773
    7LEU      O 2498   2.417   5.523   3.771
    8LEU      N 2499   2.197   5.520   3.832
    8LEU      H 2500   2.119   5.459   3.844
    8LEU     CA 2501   2.194   5.654   3.893
    8LEU     CB 2502   2.070   5.729   3.843
    8LEU     CG 2503   2.064   5.746   3.691
    8LEU    CD1 2504   1.922   5.797   3.664
    8LEU    CD2 2505   2.172   5.846   3.649
    8LEU      C 2506   2.198   5.644   4.045
    8LEU      O 2507   2.188   5.537   4.104
    9GLU      N 2508   2.236   5.751   4.115
    9GLU      H 2509   2.254   5.839   4.072
    9GLU     CA 2510   2.247   5.761   4.262
    9GLU     CB 2511   2.325   5.887   4.297
    9GLU     CG 2512   2.242   6.013   4.272
    9GLU     CD 2513   2.256   6.080   4.135
    9GLU    OE1 2514   2.241   6.021   4.026
    9GLU    OE2 2515   2.276   6.204   4.136
    9GLU      C 2516   2.114   5.745   4.336
    9GLU      O 2517   2.116   5.719   4.456
   10GLU      N 2518   2.000   5.781   4.277
   10GLU      H 2519   2.005   5.856   4.212
   10GLU     CA 2520   1.863   5.750   4.323
   10GLU     CB 2521   1.798   5.875   4.382
   10GLU     CG 2522   1.660   5.842   4.440
   10GLU     CD 2523   1.584   5.962   4.496
   10GLU    OE1 2524   1.603   5.978   4.619
   10GLU    OE2 2525   1.517   6.028   4.414
   10GLU      C 2526   1.785   5.689   4.206
   10GLU      O 2527   1.771   5.748   4.099
   11GLU      N 2528   1.756   5.560   4.222
   11GLU      H 2529   1.792   5.509   4.300
   11GLU     CA 2530   1.670   5.484   4.131
   11GLU     CB 2531   1.750   5.371   4.067
   11GLU     CG 2532   1.856   5.423   3.970
   11GLU     CD 2533   1.955   5.309   3.944
   11GLU    OE1 2534   1.995   5.300   3.826
   11GLU    OE2 2535   1.976   5.221   4.030
   11GLU      C 2536   1.555   5.426   4.214
   11GLU     O1 2537   1.580   5.323   4.280
   11GLU     O2 2538   1.439   5.472   4.198
    1ACE     CA 2539   3.599   3.571   4.989
    1ACE      C 2540   3.684   3.637   5.097
    1ACE      O 2541   3.646   3.746   5.141
    2VAL      N 2542   3.781   3.561   5.169
    2VAL      H 2543   3.780   3.461   5.166
    2VAL     CA 2544   3.875   3.639   5.251
    2VAL     CB 2545   3.863   3.590   5.395
    2VAL    CG1 2546   3.969   3.660   5.480
    2VAL    CG2 2547   3.728   3.622   5.459
    2VAL      C 2548   4.015   3.626   5.190
    2VAL      O 2549   4.081   3.722   5.150
    3VAL      N 2550   4.048   3.500   5.162
    3VAL      H 2551   3.986   3.423   5.172
    3VAL     CA 2552   4.183   3.454   5.124
    3VAL     CB 2553   4.250   3.366   5.230
    3VAL    CG1 2554   4.394   3.353   5.179
    3VAL    CG2 2555   4.257   3.423   5.371
    3VAL      C 2556   4.159   3.391   4.987
    3VAL      O 2557   4.129   3.272   4.977
    4VAL      N 2558   4.153   3.473   4.883
    4VAL      H 2559   4.170   3.572   4.889
    4VAL     CA 2560   4.135   3.438   4.741
    4VAL     CB 2561   4.026   3.517   4.668
    4VAL    CG1 2562   4.000   3.472   4.524
    4VAL    CG2 2563   3.895   3.500   4.746
    4VAL      C 2564   4.272   3.444   4.673
    4VAL      O 2565   4.307   3.552   4.627
    5THR      N 2566   4.331   3.326   4.659
    5THR      H 2567   4.291   3.245   4.702
    5THR     CA 2568   4.465   3.309   4.602
    5THR     CB 2569   4.560   3.226   4.688
    5THR    OG1 2570   4.487   3.143   4.779
    5THR    HG1 2571   4.472   3.054   4.736
    5THR    CG2 2572   4.669   3.317   4.747
    5THR      C 2573   4.458   3.245   4.463
    5THR      O 2574   4.446   3.125   4.436
    6LEU      N 2575   4.445   3.335   4.366
    6LEU      H 2576   4.475   3.427   4.391
    6LEU     CA 2577   4.432   3.318   4.221
    6LEU     CB 2578   4.360   3.430   4.144
    6LEU     CG 2579   4.208   3.419   4.161
    6LEU    CD1 2580   4.145   3.545   4.100
    6LEU    CD2 2581   4.153   3.302   4.079
    6LEU      C 2582   4.562   3.287   4.148
    6LEU      O 2583   4.656   3.366   4.140
    7LEU      N 2584   4.558   3.160   4.108
    7LEU      H 2585   4.476   3.105   4.124
    7LEU     CA 2586   4.648   3.095   4.011
    7LEU     CB 2587   4.645   3.163   3.874
    7LEU     CG 2588   4.514   3.146   3.796
    7LEU    CD1 2589   4.422   3.268   3.799
    7LEU    CD2 2590   4.542   3.097   3.654
    7LEU      C 2591   4.792   3.071   4.056
    7LEU      O 2592   4.873   3.162   4.068
    8LEU      N 2593   4.834   2.945   4.053
    8LEU      H 2594   4.779   2.869   4.018
    8LEU     CA 2595   4.976   2.914   4.074
    8LEU     CB 2596   4.973   2.832   4.203
    8LEU     CG 2597   5.073   2.874   4.311
    8LEU    CD1 2598   5.012   2.828   4.443
    8LEU    CD2 2599   5.211   2.814   4.286
    8LEU      C 2600   5.042   2.843   3.955
    8LEU      O 2601   4.993   2.742   3.904
    9GLU      N 2602   5.128   2.924   3.894
    9GLU      H 2603   5.142   3.017   3.929
    9GLU     CA 2604   5.208   2.879   3.779
    9GLU     CB 2605   5.236   2.997   3.686
    9GLU     CG 2606   5.109   3.051   3.621
    9GLU     CD 2607   5.105   3.204   3.613
    9GLU    OE1 2608   5.147   3.265   3.512
    9GLU    OE2 2609   5.058   3.261   3.713
    9GLU      C 2610   5.328   2.785   3.799
    9GLU      O 2611   5.393   2.777   3.902
   10GLU      N 2612   5.363   2.717   3.690
   10GLU      H 2613   5.364   2.758   3.599
   10GLU     CA 2614   5.465   2.611   3.704
   10GLU     CB 2615   5.422   2.483   3.632
   10GLU     CG 2616   5.492   2.357   3.682
   10GLU     CD 2617   5.432   2.229   3.623
   10GLU    OE1 2618   5.397   2.125   3.682
   10GLU    OE2 2619   5.428   2.238   3.498
   10GLU      C 2620   5.594   2.660   3.639
   10GLU      O 2621   5.592   2.724   3.534
   11GLU      N 2622   5.705   2.615   3.697
   11GLU      H 2623   5.712   2.528   3.746
   11GLU     CA 2624   5.838   2.660   3.653
   11GLU     CB 2625   5.905   2.763   3.744
   11GLU     CG 2626   5.880   2.740   3.893
   11GLU     CD 2627   5.923   2.861   3.977
   11GLU    OE1 2628   5.912   2.850   4.101
   11GLU    OE2 2629   5.935   2.970   3.916
   11GLU      C 2630   5.927   2.537   3.637
   11GLU     O1 2631   5.894   2.437   3.706
   11GLU     O2 2632   6.032   2.548   3.571
    1ACE     CA 2633   3.532   2.958   5.446
    1ACE      C 2634   3.455   2.981   5.316
    1ACE      O 2635   3.333   2.966   5.313
    2VAL      N 2636   3.527   3.026   5.201
    2VAL      H 2637   3.625   3.047   5.201
    2VAL     CA 2638   3.455   3.054   5.075
    2VAL     CB 2639   3.489   3.196   5.030
    2VAL    CG1 2640   3.629   3.207   4.970
    2VAL    CG2 2641   3.399   3.256   4.922
    2VAL      C 2642   3.473   2.951   4.964
    2VAL      O 2643   3.579   2.892   4.946
    3VAL      N 2644   3.364   2.918   4.894
    3VAL      H 2645   3.283   2.975   4.911
    3VAL     CA 2646   3.371   2.836   4.773
    3VAL     CB 2647   3.273   2.718   4.775
    3VAL    CG1 2648   3.298   2.622   4.891
    3VAL    CG2 2649   3.124   2.751   4.769
    3VAL      C 2650   3.356   2.915   4.642
    3VAL      O 2651   3.262   2.993   4.627
    4VAL      N 2652   3.449   2.899   4.549
    4VAL      H 2653   3.518   2.827   4.560
    4VAL     CA 2654   3.460   2.977   4.426
    4VAL     CB 2655   3.537   3.108   4.448
    4VAL    CG1 2656   3.689   3.106   4.460
    4VAL    CG2 2657   3.493   3.199   4.333
    4VAL      C 2658   3.503   2.888   4.310
    4VAL      O 2659   3.621   2.857   4.290
    5THR      N 2660   3.402   2.837   4.240
    5THR      H 2661   3.306   2.864   4.248
    5THR     CA 2662   3.426   2.740   4.132
    5THR     CB 2663   3.372   2.598   4.149
    5THR    OG1 2664   3.373   2.553   4.285
    5THR    HG1 2665   3.282   2.567   4.324
    5THR    CG2 2666   3.462   2.500   4.074
    5THR      C 2667   3.408   2.795   3.990
    5THR      O 2668   3.296   2.829   3.953
    6LEU      N 2669   3.519   2.826   3.923
    6LEU      H 2670   3.609   2.817   3.966
    6LEU     CA 2671   3.520   2.895   3.793
    6LEU     CB 2672   3.608   3.019   3.809
    6LEU     CG 2673   3.537   3.128   3.890
    6LEU    CD1 2674   3.636   3.233   3.940
    6LEU    CD2 2675   3.427   3.196   3.808
    6LEU      C 2676   3.562   2.806   3.676
    6LEU      O 2677   3.674   2.809   3.624
    7LEU      N 2678   3.463   2.728   3.634
    7LEU      H 2679   3.371   2.741   3.672
    7LEU     CA 2680   3.478   2.641   3.517
    7LEU     CB 2681   3.507   2.716   3.386
    7LEU     CG 2682   3.462   2.641   3.260
    7LEU    CD1 2683   3.311   2.662   3.250
    7LEU    CD2 2684   3.533   2.705   3.141
    7LEU      C 2685   3.561   2.515   3.539
    7LEU      O 2686   3.517   2.400   3.526
    8LEU      N 2687   3.690   2.544   3.553
    8LEU      H 2688   3.714   2.637   3.579
    8LEU     CA 2689   3.791   2.442   3.583
    8LEU     CB 2690   3.927   2.508   3.557
    8LEU     CG 2691   3.959   2.512   3.407
    8LEU    CD1 2692   4.079   2.606   3.398
    8LEU    CD2 2693   3.983   2.370   3.355
    8LEU      C 2694   3.786   2.401   3.731
    8LEU      O 2695   3.773   2.475   3.827
    9GLU      N 2696   3.787   2.268   3.743
    9GLU      H 2697   3.785   2.204   3.666
    9GLU     CA 2698   3.789   2.199   3.872
    9GLU     CB 2699   3.685   2.088   3.863
    9GLU     CG 2700   3.541   2.133   3.889
    9GLU     CD 2701   3.445   2.021   3.930
    9GLU    OE1 2702   3.438   1.983   4.049
    9GLU    OE2 2703   3.371   1.985   3.836
    9GLU      C 2704   3.922   2.128   3.899
    9GLU      O 2705   3.956   2.041   3.818
   10GLU      N 2706   3.974   2.145   4.020
   10GLU      H 2707   3.914   2.165   4.097
   10GLU     CA 2708   4.110   2.106   4.059
   10GLU     CB 2709   4.184   2.221   4.128
   10GLU     CG 2710   4.216   2.343   4.042
   10GLU     CD 2711   4.217   2.470   4.127
   10GLU    OE1 2712   4.321   2.493   4.193
   10GLU    OE2 2713   4.118   2.545   4.119
   10GLU      C 2714   4.123   1.969   4.126
   10GLU      O 2715   4.133   1.961   4.249
   11GLU      N 2716   4.114   1.861   4.049
   11GLU      H 2717   4.130   1.876   3.952
   11GLU     CA 2718   4.117   1.723   4.101
   11GLU     CB 2719   3.977   1.684   4.149
   11GLU     CG 2720   3.971   1.550   4.222
   11GLU     CD 2721   3.827   1.503   4.241
   11GLU    OE1 2722   3.749   1.574   4.309
   11GLU    OE2 2723   3.784   1.403   4.180
   11GLU      C 2724   4.170   1.632   3.990
   11GLU     O1 2725   4.142   1.663   3.872
   11GLU     O2 2726   4.269   1.559   4.016
    1ACE     CA 2727   4.570   2.538   3.950
    1ACE      C 2728   4.522   2.683   3.957
    1ACE      O 2729   4.581   2.778   3.906
    2VAL      N 2730   4.391   2.703   4.010
    2VAL      H 2731   4.353   2.636   4.075
    2VAL     CA 2732   4.311   2.823   3.982
    2VAL     CB 2733   4.183   2.801   3.901
    2VAL    CG1 2734   4.141   2.927   3.826
    2VAL    CG2 2735   4.189   2.681   3.805
    2VAL      C 2736   4.275   2.898   4.110
    2VAL      O 2737   4.329   3.005   4.137
    3VAL      N 2738   4.193   2.840   4.198
    3VAL      H 2739   4.160   2.748   4.176
    3VAL     CA 2740   4.174   2.898   4.332
    3VAL     CB 2741   4.027   2.929   4.360
    3VAL    CG1 2742   3.990   3.054   4.279
    3VAL    CG2 2743   3.937   2.813   4.316
    3VAL      C 2744   4.245   2.812   4.437
    3VAL      O 2745   4.181   2.780   4.537
    4VAL      N 2746   4.377   2.823   4.423
    4VAL      H 2747   4.415   2.883   4.353
    4VAL     CA 2748   4.481   2.753   4.500
    4VAL     CB 2749   4.618   2.766   4.434
    4VAL    CG1 2750   4.599   2.715   4.291
    4VAL    CG2 2751   4.664   2.912   4.421
    4VAL      C 2752   4.486   2.778   4.650
    4VAL      O 2753   4.482   2.890   4.702
    5THR      N 2754   4.495   2.662   4.715
    5THR      H 2755   4.496   2.573   4.669
    5THR     CA 2756   4.514   2.659   4.860
    5THR     CB 2757   4.428   2.555   4.931
    5THR    OG1 2758   4.441   2.426   4.870
    5THR    HG1 2759   4.361   2.369   4.890
    5THR    CG2 2760   4.280   2.596   4.928
    5THR      C 2761   4.664   2.647   4.888
    5THR      O 2762   4.714   2.537   4.866
    6LEU      N 2763   4.709   2.726   4.985
    6LEU      H 2764   4.650   2.780   5.045
    6LEU     CA 2765   4.853   2.738   5.014
    6LEU     CB 2766   4.869   2.870   5.090
    6LEU     CG 2767   4.837   2.992   5.003
    6LEU    CD1 2768   4.879   3.113   5.088
    6LEU    CD2 2769   4.910   2.990   4.869
    6LEU      C 2770   4.912   2.619   5.090
    6LEU      O 2771   4.970   2.530   5.028
    7LEU      N 2772   4.873   2.606   5.216
    7LEU      H 2773   4.795   2.659   5.250
    7LEU     CA 2774   4.928   2.504   5.306
    7LEU     CB 2775   5.046   2.555   5.389
    7LEU     CG 2776   5.145   2.441   5.412
    7LEU    CD1 2777   5.245   2.440   5.295
    7LEU    CD2 2778   5.237   2.470   5.531
    7LEU      C 2779   4.824   2.430   5.391
    7LEU      O 2780   4.850   2.314   5.425
    8LEU      N 2781   4.708   2.482   5.429
    8LEU      H 2782   4.691   2.578   5.404
    8LEU     CA 2783   4.600   2.403   5.491
    8LEU     CB 2784   4.561   2.486   5.613
    8LEU     CG 2785   4.465   2.414   5.707
    8LEU    CD1 2786   4.554   2.312   5.778
    8LEU    CD2 2787   4.412   2.511   5.814
    8LEU      C 2788   4.474   2.377   5.408
    8LEU      O 2789   4.387   2.460   5.382
    9GLU      N 2790   4.453   2.246   5.395
    9GLU      H 2791   4.520   2.178   5.425
    9GLU     CA 2792   4.325   2.202   5.339
    9GLU     CB 2793   4.344   2.159   5.194
    9GLU     CG 2794   4.211   2.126   5.124
    9GLU     CD 2795   4.235   2.122   4.973
    9GLU    OE1 2796   4.285   2.018   4.925
    9GLU    OE2 2797   4.209   2.224   4.907
    9GLU      C 2798   4.263   2.087   5.418
    9GLU      O 2799   4.321   1.979   5.429
   10GLU      N 2800   4.151   2.109   5.488
   10GLU      H 2801   4.096   2.190   5.466
   10GLU     CA 2802   4.090   2.001   5.567
   10GLU     CB 2803   4.041   2.079   5.689
   10GLU     CG 2804   3.953   2.002   5.789
   10GLU     CD 2805   4.018   1.875   5.843
   10GLU    OE1 2806   3.942   1.776   5.836
   10GLU    OE2 2807   4.132   1.876   5.894
   10GLU      C 2808   3.982   1.928   5.488
   10GLU      O 2809   3.887   1.991   5.441
   11GLU      N 2810   4.026   1.811   5.443
   11GLU      H 2811   4.123   1.791   5.433
   11GLU     CA 2812   3.949   1.705   5.376
   11GLU     CB 2813   4.001   1.698   5.233
   11GLU     CG 2814   3.910   1.621   5.136
   11GLU     CD 2815   3.990   1.588   5.010
   11GLU    OE1 2816   4.016   1.468   4.989
   11GLU    OE2 2817   4.053   1.674   4.944
   11GLU      C 2818   3.974   1.569   5.441
   11GLU     O1 2819   4.092   1.529   5.449
   11GLU     O2 2820   3.872   1.510   5.484
    1ACE     CA 2821   4.509   1.915   5.720
    1ACE      C 2822   4.625   1.971   5.637
    1ACE      O 2823   4.596   2.046   5.544
    2VAL      N 2824   4.756   1.962   5.694
    2VAL      H 2825   4.768   1.900   5.772
    2VAL     CA 2826   4.869   2.027   5.625
    2VAL     CB 2827   4.997   2.017   5.709
    2VAL    CG1 2828   5.115   2.095   5.651
    2VAL    CG2 2829   4.975   2.088   5.842
    2VAL      C 2830   4.886   1.957   5.490
    2VAL      O 2831   4.929   1.842   5.490
    3VAL      N 2832   4.867   2.031   5.381
    3VAL      H 2833   4.844   2.128   5.389
    3VAL     CA 2834   4.892   1.986   5.243
    3VAL     CB 2835   4.763   1.982   5.160
    3VAL    CG1 2836   4.664   1.887   5.228
    3VAL    CG2 2837   4.696   2.116   5.133
    3VAL      C 2838   5.007   2.053   5.168
    3VAL      O 2839   5.000   2.132   5.074
    4VAL      N 2840   5.127   1.999   5.184
    4VAL      H 2841   5.129   1.920   5.245
    4VAL     CA 2842   5.251   2.047   5.120
    4VAL     CB 2843   5.362   2.016   5.221
    4VAL    CG1 2844   5.334   2.083   5.356
    4VAL    CG2 2845   5.374   1.868   5.256
    4VAL      C 2846   5.269   1.998   4.976
    4VAL      O 2847   5.366   1.936   4.934
    5THR      N 2848   5.185   2.042   4.883
    5THR      H 2849   5.110   2.107   4.900
    5THR     CA 2850   5.191   1.997   4.743
    5THR     CB 2851   5.058   2.003   4.667
    5THR    OG1 2852   5.021   2.141   4.674
    5THR    HG1 2853   4.922   2.145   4.660
    5THR    CG2 2854   4.950   1.919   4.734
    5THR      C 2855   5.296   2.057   4.650
    5THR      O 2856   5.360   1.981   4.579
    6LEU      N 2857   5.339   2.179   4.681
    6LEU      H 2858   5.323   2.217   4.773
    6LEU     CA 2859   5.430   2.255   4.595
    6LEU     CB 2860   5.420   2.404   4.627
    6LEU     CG 2861   5.318   2.500   4.563
    6LEU    CD1 2862   5.177   2.492   4.622
    6LEU    CD2 2863   5.364   2.646   4.569
    6LEU      C 2864   5.578   2.219   4.610
    6LEU      O 2865   5.665   2.304   4.628
    7LEU      N 2866   5.614   2.096   4.571
    7LEU      H 2867   5.539   2.042   4.533
    7LEU     CA 2868   5.752   2.048   4.557
    7LEU     CB 2869   5.780   1.912   4.623
    7LEU     CG 2870   5.781   1.918   4.776
    7LEU    CD1 2871   5.638   1.900   4.827
    7LEU    CD2 2872   5.876   1.814   4.836
    7LEU      C 2873   5.803   2.066   4.414
    7LEU      O 2874   5.811   1.975   4.333
    8LEU      N 2875   5.833   2.192   4.385
    8LEU      H 2876   5.828   2.261   4.458
    8LEU     CA 2877   5.900   2.243   4.265
    8LEU     CB 2878   5.866   2.387   4.224
    8LEU     CG 2879   5.727   2.410   4.164
    8LEU    CD1 2880   5.691   2.556   4.194
    8LEU    CD2 2881   5.726   2.391   4.013
    8LEU      C 2882   6.050   2.213   4.261
    8LEU      O 2883   6.137   2.291   4.300
    9GLU      N 2884   6.089   2.104   4.195
    9GLU      H 2885   6.029   2.068   4.124
    9GLU     CA 2886   6.229   2.059   4.189
    9GLU     CB 2887   6.234   1.908   4.214
    9GLU     CG 2888   6.179   1.863   4.349
    9GLU     CD 2889   6.278   1.753   4.389
    9GLU    OE1 2890   6.359   1.782   4.480
    9GLU    OE2 2891   6.268   1.645   4.327
    9GLU      C 2892   6.308   2.080   4.060
    9GLU      O 2893   6.266   2.022   3.960
   10GLU      N 2894   6.378   2.194   4.064
   10GLU      H 2895   6.364   2.265   4.132
   10GLU     CA 2896   6.462   2.238   3.952
   10GLU     CB 2897   6.530   2.366   4.001
   10GLU     CG 2898   6.579   2.453   3.886
   10GLU     CD 2899   6.634   2.585   3.939
   10GLU    OE1 2900   6.562   2.636   4.027
   10GLU    OE2 2901   6.746   2.623   3.897
   10GLU      C 2902   6.562   2.130   3.909
   10GLU      O 2903   6.666   2.103   3.970
   11GLU      N 2904   6.527   2.076   3.793
   11GLU      H 2905   6.442   2.110   3.753
   11GLU     CA 2906   6.595   1.969   3.718
   11GLU     CB 2907   6.495   1.896   3.629
   11GLU     CG 2908   6.424   1.783   3.705
   11GLU     CD 2909   6.336   1.689   3.623
   11GLU    OE1 2910   6.274   1.730   3.523
   11GLU    OE2 2911   6.334   1.566   3.645
   11GLU      C 2912   6.715   2.026   3.641
   11GLU     O1 2913   6.834   2.013   3.674
   11GLU     O2 2914   6.683   2.066   3.527
    1ACE     CA 2915   5.362   3.602   4.165
    1ACE      C 2916   5.210   3.586   4.177
    1ACE      O 2917   5.137   3.641   4.094
    2VAL      N 2918   5.160   3.483   4.261
    2VAL      H 2919   5.219   3.439   4.329
    2VAL     CA 2920   5.016   3.458   4.283
    2VAL     CB 2921   4.996   3.353   4.391
    2VAL    CG1 2922   4.863   3.278   4.376
    2VAL    CG2 2923   5.108   3.250   4.409
    2VAL      C 2924   4.939   3.584   4.326
    2VAL      O 2925   4.982   3.659   4.413
    3VAL      N 2926   4.818   3.597   4.273
    3VAL      H 2927   4.776   3.524   4.219
    3VAL     CA 2928   4.739   3.716   4.305
    3VAL     CB 2929   4.667   3.774   4.183
    3VAL    CG1 2930   4.577   3.896   4.198
    3VAL    CG2 2931   4.766   3.806   4.071
    3VAL      C 2932   4.640   3.688   4.418
    3VAL      O 2933   4.569   3.587   4.412
    4VAL      N 2934   4.652   3.769   4.523
    4VAL      H 2935   4.706   3.853   4.524
    4VAL     CA 2936   4.576   3.751   4.648
    4VAL     CB 2937   4.667   3.695   4.758
    4VAL    CG1 2938   4.781   3.790   4.794
    4VAL    CG2 2939   4.590   3.639   4.878
    4VAL      C 2940   4.504   3.877   4.695
    4VAL      O 2941   4.541   3.989   4.658
    5THR      N 2942   4.382   3.856   4.742
    5THR      H 2943   4.343   3.764   4.734
    5THR     CA 2944   4.292   3.958   4.797
    5THR     CB 2945   4.167   3.899   4.864
    5THR    OG1 2946   4.195   3.765   4.906
    5THR    HG1 2947   4.166   3.763   5.001
    5THR    CG2 2948   4.046   3.911   4.771
    5THR      C 2949   4.352   4.056   4.898
    5THR      O 2950   4.353   4.177   4.875
    6LEU      N 2951   4.439   3.996   4.979
    6LEU      H 2952   4.451   3.897   4.967
    6LEU     CA 2953   4.524   4.052   5.085
    6LEU     CB 2954   4.576   3.948   5.184
    6LEU     CG 2955   4.455   3.897   5.263
    6LEU    CD1 2956   4.496   3.754   5.298
    6LEU    CD2 2957   4.465   3.973   5.395
    6LEU      C 2958   4.639   4.140   5.036
    6LEU      O 2959   4.721   4.087   4.963
    7LEU      N 2960   4.617   4.272   5.035
    7LEU      H 2961   4.530   4.311   5.064
    7LEU     CA 2962   4.704   4.381   4.991
    7LEU     CB 2963   4.634   4.512   5.028
    7LEU     CG 2964   4.495   4.527   4.966
    7LEU    CD1 2965   4.449   4.669   5.000
    7LEU    CD2 2966   4.507   4.532   4.813
    7LEU      C 2967   4.841   4.371   5.059
    7LEU      O 2968   4.867   4.401   5.176
    8LEU      N 2969   4.938   4.332   4.977
    8LEU      H 2970   4.920   4.288   4.889
    8LEU     CA 2971   5.077   4.322   5.026
    8LEU     CB 2972   5.163   4.224   4.945
    8LEU     CG 2973   5.110   4.084   4.976
    8LEU    CD1 2974   5.112   4.010   4.842
    8LEU    CD2 2975   5.185   4.004   5.082
    8LEU      C 2976   5.144   4.459   5.032
    8LEU      O 2977   5.117   4.536   4.940
    9GLU      N 2978   5.217   4.493   5.138
    9GLU      H 2979   5.211   4.434   5.219
    9GLU     CA 2980   5.306   4.609   5.151
    9GLU     CB 2981   5.260   4.685   5.276
    9GLU     CG 2982   5.114   4.730   5.286
    9GLU     CD 2983   5.083   4.812   5.411
    9GLU    OE1 2984   5.167   4.814   5.504
    9GLU    OE2 2985   4.963   4.841   5.430
    9GLU      C 2986   5.456   4.581   5.162
    9GLU      O 2987   5.496   4.490   5.234
   10GLU      N 2988   5.533   4.661   5.088
   10GLU      H 2989   5.484   4.726   5.031
   10GLU     CA 2990   5.679   4.653   5.090
   10GLU     CB 2991   5.753   4.743   4.990
   10GLU     CG 2992   5.698   4.726   4.848
   10GLU     CD 2993   5.808   4.797   4.769
   10GLU    OE1 2994   5.893   4.727   4.711
   10GLU    OE2 2995   5.788   4.916   4.738
   10GLU      C 2996   5.752   4.693   5.219
   10GLU      O 2997   5.725   4.790   5.289
   11GLU      N 2998   5.856   4.615   5.246
   11GLU      H 2999   5.867   4.526   5.202
   11GLU     CA 3000   5.947   4.643   5.358
   11GLU     CB 3001   5.953   4.523   5.453
   11GLU     CG 3002   5.983   4.560   5.598
   11GLU     CD 3003   6.010   4.439   5.688
   11GLU    OE1 3004   6.115   4.437   5.755
   11GLU    OE2 3005   5.923   4.351   5.708
   11GLU      C 3006   6.088   4.681   5.312
   11GLU     O1 3007   6.139   4.603   5.228
   11GLU     O2 3008   6.132   4.796   5.332
    1ACE     CA 3009   6.157   3.479   4.402
    1ACE      C 3010   6.083   3.450   4.533
    1ACE      O 3011   6.149   3.429   4.634
    2VAL      N 3012   5.943   3.428   4.513
    2VAL      H 3013   5.913   3.389   4.426
    2VAL     CA 3014   5.851   3.431   4.628
    2VAL     CB 3015   5.709   3.438   4.572
    2VAL    CG1 3016   5.680   3.584   4.538
    2VAL    CG2 3017   5.689   3.354   4.445
    2VAL      C 3018   5.867   3.313   4.724
    2VAL      O 3019   5.839   3.198   4.693
    3VAL      N 3020   5.901   3.341   4.850
    3VAL      H 3021   5.906   3.437   4.878
    3VAL     CA 3022   5.921   3.241   4.955
    3VAL     CB 3023   5.974   3.317   5.076
    3VAL    CG1 3024   5.872   3.413   5.138
    3VAL    CG2 3025   6.023   3.221   5.184
    3VAL      C 3026   5.800   3.151   4.982
    3VAL      O 3027   5.687   3.189   5.010
    4VAL      N 3028   5.829   3.027   4.942
    4VAL      H 3029   5.913   3.010   4.890
    4VAL     CA 3030   5.749   2.908   4.972
    4VAL     CB 3031   5.690   2.848   4.843
    4VAL    CG1 3032   5.618   2.715   4.863
    4VAL    CG2 3033   5.617   2.952   4.759
    4VAL      C 3034   5.821   2.808   5.062
    4VAL      O 3035   5.901   2.723   5.023
    5THR      N 3036   5.810   2.833   5.193
    5THR      H 3037   5.751   2.911   5.212
    5THR     CA 3038   5.861   2.744   5.298
    5THR     CB 3039   5.900   2.819   5.426
    5THR    OG1 3040   5.793   2.886   5.492
    5THR    HG1 3041   5.715   2.830   5.462
    5THR    CG2 3042   6.030   2.898   5.410
    5THR      C 3043   5.752   2.640   5.321
    5THR      O 3044   5.641   2.680   5.357
    6LEU      N 3045   5.766   2.524   5.257
    6LEU      H 3046   5.828   2.517   5.179
    6LEU     CA 3047   5.694   2.401   5.292
    6LEU     CB 3048   5.729   2.294   5.188
    6LEU     CG 3049   5.686   2.330   5.046
    6LEU    CD1 3050   5.753   2.242   4.941
    6LEU    CD2 3051   5.534   2.322   5.027
    6LEU      C 3052   5.719   2.342   5.431
    6LEU      O 3053   5.836   2.309   5.448
    7LEU      N 3054   5.617   2.338   5.516
    7LEU      H 3055   5.529   2.384   5.506
    7LEU     CA 3056   5.636   2.270   5.645
    7LEU     CB 3057   5.525   2.310   5.742
    7LEU     CG 3058   5.525   2.236   5.877
    7LEU    CD1 3059   5.647   2.266   5.964
    7LEU    CD2 3060   5.397   2.275   5.951
    7LEU      C 3061   5.642   2.118   5.625
    7LEU      O 3062   5.542   2.050   5.606
    8LEU      N 3063   5.764   2.064   5.624
    8LEU      H 3064   5.845   2.123   5.624
    8LEU     CA 3065   5.790   1.921   5.639
    8LEU     CB 3066   5.832   1.862   5.504
    8LEU     CG 3067   5.712   1.821   5.419
    8LEU    CD1 3068   5.756   1.799   5.274
    8LEU    CD2 3069   5.644   1.697   5.477
    8LEU      C 3070   5.883   1.887   5.756
    8LEU      O 3071   5.993   1.934   5.782
    9GLU      N 3072   5.827   1.802   5.842
    9GLU      H 3073   5.733   1.768   5.835
    9GLU     CA 3074   5.898   1.749   5.959
    9GLU     CB 3075   5.782   1.741   6.059
    9GLU     CG 3076   5.741   1.874   6.124
    9GLU     CD 3077   5.615   1.866   6.209
    9GLU    OE1 3078   5.509   1.893   6.148
    9GLU    OE2 3079   5.616   1.819   6.325
    9GLU      C 3080   5.962   1.613   5.932
    9GLU      O 3081   5.890   1.516   5.908
   10GLU      N 3082   6.094   1.608   5.952
   10GLU      H 3083   6.133   1.694   5.984
   10GLU     CA 3084   6.189   1.497   5.942
   10GLU     CB 3085   6.327   1.550   5.904
   10GLU     CG 3086   6.422   1.447   5.843
   10GLU     CD 3087   6.359   1.360   5.734
   10GLU    OE1 3088   6.326   1.404   5.622
   10GLU    OE2 3089   6.329   1.240   5.757
   10GLU      C 3090   6.206   1.428   6.078
   10GLU      O 3091   6.212   1.492   6.183
   11GLU      N 3092   6.224   1.298   6.060
   11GLU      H 3093   6.227   1.265   5.966
   11GLU     CA 3094   6.246   1.201   6.169
   11GLU     CB 3095   6.122   1.128   6.222
   11GLU     CG 3096   6.055   1.186   6.347
   11GLU     CD 3097   5.920   1.116   6.365
   11GLU    OE1 3098   5.914   0.993   6.387
   11GLU    OE2 3099   5.823   1.194   6.379
   11GLU      C 3100   6.347   1.093   6.130
   11GLU     O1 3101   6.303   1.015   6.044
   11GLU     O2 3102   6.453   1.084   6.197
    1ACE     CA 3103   3.904   4.207   2.805
    1ACE      C 3104   3.792   4.304   2.845
    1ACE      O 3105   3.777   4.336   2.963
    2VAL      N 3106   3.736   4.379   2.737
    2VAL      H 3107   3.745   4.358   2.640
    2VAL     CA 3108   3.628   4.476   2.759
    2VAL     CB 3109   3.591   4.554   2.633
    2VAL    CG1 3110   3.709   4.636   2.579
    2VAL    CG2 3111   3.522   4.469   2.526
    2VAL      C 3112   3.502   4.421   2.825
    2VAL      O 3113   3.464   4.304   2.831
    3VAL      N 3114   3.457   4.510   2.914
    3VAL      H 3115   3.505   4.597   2.927
    3VAL     CA 3116   3.344   4.496   3.006
    3VAL     CB 3117   3.207   4.484   2.939
    3VAL    CG1 3118   3.105   4.507   3.051
    3VAL    CG2 3119   3.172   4.594   2.839
    3VAL      C 3120   3.358   4.381   3.106
    3VAL      O 3121   3.401   4.417   3.216
    4VAL      N 3122   3.333   4.253   3.078
    4VAL      H 3123   3.356   4.219   2.987
    4VAL     CA 3124   3.318   4.150   3.181
    4VAL     CB 3125   3.243   4.032   3.120
    4VAL    CG1 3126   3.198   3.932   3.228
    4VAL    CG2 3127   3.118   4.060   3.037
    4VAL      C 3128   3.451   4.111   3.248
    4VAL      O 3129   3.536   4.036   3.201
    5THR      N 3130   3.485   4.193   3.347
    5THR      H 3131   3.423   4.270   3.363
    5THR     CA 3132   3.602   4.188   3.436
    5THR     CB 3133   3.701   4.303   3.419
    5THR    OG1 3134   3.659   4.440   3.430
    5THR    HG1 3135   3.612   4.447   3.518
    5THR    CG2 3136   3.774   4.280   3.287
    5THR      C 3137   3.569   4.159   3.583
    5THR      O 3138   3.554   4.249   3.666
    6LEU      N 3139   3.566   4.027   3.602
    6LEU      H 3140   3.597   3.959   3.536
    6LEU     CA 3141   3.515   3.974   3.729
    6LEU     CB 3142   3.463   3.831   3.711
    6LEU     CG 3143   3.359   3.828   3.599
    6LEU    CD1 3144   3.331   3.682   3.566
    6LEU    CD2 3145   3.228   3.903   3.623
    6LEU      C 3146   3.595   3.983   3.859
    6LEU      O 3147   3.557   4.060   3.947
    7LEU      N 3148   3.693   3.895   3.879
    7LEU      H 3149   3.711   3.819   3.817
    7LEU     CA 3150   3.776   3.893   4.000
    7LEU     CB 3151   3.758   3.753   4.059
    7LEU     CG 3152   3.685   3.738   4.193
    7LEU    CD1 3153   3.669   3.592   4.237
    7LEU    CD2 3154   3.741   3.833   4.299
    7LEU      C 3155   3.922   3.940   3.998
    7LEU      O 3156   4.004   3.891   3.921
    8LEU      N 3157   3.959   4.017   4.099
    8LEU      H 3158   3.888   4.056   4.158
    8LEU     CA 3159   4.087   4.081   4.132
    8LEU     CB 3160   4.191   3.980   4.182
    8LEU     CG 3161   4.150   3.914   4.313
    8LEU    CD1 3162   4.242   3.798   4.351
    8LEU    CD2 3163   4.132   4.015   4.427
    8LEU      C 3164   4.139   4.179   4.027
    8LEU      O 3165   4.180   4.143   3.917
    9GLU      N 3166   4.172   4.298   4.076
    9GLU      H 3167   4.151   4.323   4.171
    9GLU     CA 3168   4.231   4.405   3.995
    9GLU     CB 3169   4.161   4.541   4.004
    9GLU     CG 3170   4.030   4.519   3.928
    9GLU     CD 3171   3.966   4.657   3.922
    9GLU    OE1 3172   3.923   4.709   4.027
    9GLU    OE2 3173   3.971   4.730   3.821
    9GLU      C 3174   4.381   4.420   4.020
    9GLU      O 3175   4.424   4.428   4.135
   10GLU      N 3176   4.461   4.406   3.914
   10GLU      H 3177   4.423   4.394   3.822
   10GLU     CA 3178   4.602   4.446   3.910
   10GLU     CB 3179   4.690   4.321   3.915
   10GLU     CG 3180   4.671   4.236   3.790
   10GLU     CD 3181   4.802   4.169   3.746
   10GLU    OE1 3182   4.843   4.181   3.629
   10GLU    OE2 3183   4.867   4.093   3.821
   10GLU      C 3184   4.641   4.540   3.795
   10GLU      O 3185   4.557   4.572   3.711
   11GLU      N 3186   4.758   4.602   3.799
   11GLU      H 3187   4.798   4.604   3.891
   11GLU     CA 3188   4.811   4.708   3.713
   11GLU     CB 3189   4.828   4.839   3.791
   11GLU     CG 3190   4.699   4.886   3.858
   11GLU     CD 3191   4.722   4.977   3.979
   11GLU    OE1 3192   4.811   5.063   3.969
   11GLU    OE2 3193   4.640   4.979   4.074
   11GLU      C 3194   4.949   4.663   3.662
   11GLU     O1 3195   5.041   4.641   3.743
   11GLU     O2 3196   4.981   4.676   3.542
    1ACE     CA 3197   4.551   2.795   6.027
    1ACE      C 3198   4.704   2.784   6.026
    1ACE      O 3199   4.765   2.816   6.128
    2VAL      N 3200   4.765   2.746   5.902
    2VAL      H 3201   4.722   2.753   5.812
    2VAL     CA 3202   4.910   2.720   5.907
    2VAL     CB 3203   4.932   2.587   5.835
    2VAL    CG1 3204   5.078   2.541   5.842
    2VAL    CG2 3205   4.848   2.473   5.894
    2VAL      C 3206   4.998   2.831   5.848
    2VAL      O 3207   5.094   2.869   5.915
    3VAL      N 3208   4.955   2.895   5.740
    3VAL      H 3209   4.881   2.860   5.683
    3VAL     CA 3210   5.030   3.008   5.683
    3VAL     CB 3211   5.079   2.975   5.542
    3VAL    CG1 3212   5.185   2.865   5.545
    3VAL    CG2 3213   4.972   2.919   5.449
    3VAL      C 3214   4.973   3.150   5.694
    3VAL      O 3215   5.054   3.242   5.686
    4VAL      N 3216   4.841   3.167   5.694
    4VAL      H 3217   4.783   3.090   5.668
    4VAL     CA 3218   4.782   3.301   5.703
    4VAL     CB 3219   4.700   3.330   5.577
    4VAL    CG1 3220   4.669   3.477   5.550
    4VAL    CG2 3221   4.767   3.271   5.452
    4VAL      C 3222   4.704   3.324   5.833
    4VAL      O 3223   4.727   3.422   5.904
    5THR      N 3224   4.610   3.236   5.865
    5THR      H 3225   4.594   3.155   5.807
    5THR     CA 3226   4.526   3.242   5.985
    5THR     CB 3227   4.395   3.167   5.957
    5THR    OG1 3228   4.363   3.155   5.819
    5THR    HG1 3229   4.263   3.160   5.807
    5THR    CG2 3230   4.280   3.215   6.046
    5THR      C 3231   4.597   3.198   6.113
    5THR      O 3232   4.584   3.087   6.164
    6LEU      N 3233   4.658   3.299   6.175
    6LEU      H 3234   4.654   3.394   6.144
    6LEU     CA 3235   4.747   3.272   6.289
    6LEU     CB 3236   4.884   3.326   6.247
    6LEU     CG 3237   4.959   3.256   6.133
    6LEU    CD1 3238   5.089   3.330   6.103
    6LEU    CD2 3239   4.980   3.112   6.183
    6LEU      C 3240   4.696   3.337   6.418
    6LEU      O 3241   4.708   3.457   6.442
    7LEU      N 3242   4.627   3.242   6.480
    7LEU      H 3243   4.606   3.155   6.434
    7LEU     CA 3244   4.567   3.275   6.610
    7LEU     CB 3245   4.417   3.246   6.600
    7LEU     CG 3246   4.346   3.338   6.500
    7LEU    CD1 3247   4.205   3.280   6.499
    7LEU    CD2 3248   4.343   3.487   6.534
    7LEU      C 3249   4.623   3.190   6.724
    7LEU      O 3250   4.719   3.116   6.701
    8LEU      N 3251   4.566   3.195   6.844
    8LEU      H 3252   4.474   3.233   6.847
    8LEU     CA 3253   4.628   3.122   6.956
    8LEU     CB 3254   4.660   3.222   7.066
    8LEU     CG 3255   4.747   3.342   7.029
    8LEU    CD1 3256   4.779   3.433   7.147
    8LEU    CD2 3257   4.886   3.303   6.979
    8LEU      C 3258   4.544   3.010   7.018
    8LEU      O 3259   4.444   3.038   7.083
    9GLU      N 3260   4.566   2.888   6.969
    9GLU      H 3261   4.635   2.854   6.906
    9GLU     CA 3262   4.479   2.778   7.014
    9GLU     CB 3263   4.457   2.678   6.900
    9GLU     CG 3264   4.385   2.745   6.783
    9GLU     CD 3265   4.312   2.643   6.695
    9GLU    OE1 3266   4.302   2.668   6.573
    9GLU    OE2 3267   4.253   2.547   6.749
    9GLU      C 3268   4.521   2.705   7.142
    9GLU      O 3269   4.638   2.676   7.166
   10GLU      N 3270   4.423   2.684   7.230
   10GLU      H 3271   4.326   2.705   7.219
   10GLU     CA 3272   4.431   2.620   7.362
   10GLU     CB 3273   4.303   2.618   7.446
   10GLU     CG 3274   4.341   2.563   7.583
   10GLU     CD 3275   4.224   2.549   7.681
   10GLU    OE1 3276   4.240   2.493   7.791
   10GLU    OE2 3277   4.114   2.601   7.653
   10GLU      C 3278   4.480   2.476   7.348
   10GLU      O 3279   4.416   2.395   7.280
   11GLU      N 3280   4.598   2.449   7.402
   11GLU      H 3281   4.649   2.505   7.467
   11GLU     CA 3282   4.660   2.315   7.404
   11GLU     CB 3283   4.768   2.307   7.295
   11GLU     CG 3284   4.841   2.172   7.287
   11GLU     CD 3285   4.968   2.182   7.202
   11GLU    OE1 3286   5.044   2.282   7.203
   11GLU    OE2 3287   5.008   2.078   7.147
   11GLU      C 3288   4.706   2.303   7.549
   11GLU     O1 3289   4.648   2.222   7.624
   11GLU     O2 3290   4.762   2.406   7.592
    1ACE     CA 3291   5.946   3.149   5.681
    1ACE      C 3292   5.829   3.106   5.771
    1ACE      O 3293   5.785   3.188   5.852
    2VAL      N 3294   5.769   2.978   5.751
    2VAL      H 3295   5.778   2.945   5.657
    2VAL     CA 3296   5.657   2.937   5.837
    2VAL     CB 3297   5.590   2.807   5.793
    2VAL    CG1 3298   5.484   2.823   5.683
    2VAL    CG2 3299   5.679   2.690   5.752
    2VAL      C 3300   5.682   2.964   5.986
    2VAL      O 3301   5.792   2.965   6.040
    3VAL      N 3302   5.576   2.939   6.062
    3VAL      H 3303   5.510   2.868   6.035
    3VAL     CA 3304   5.566   2.977   6.204
    3VAL     CB 3305   5.448   3.073   6.224
    3VAL    CG1 3306   5.456   3.121   6.369
    3VAL    CG2 3307   5.441   3.199   6.139
    3VAL      C 3308   5.589   2.868   6.309
    3VAL      O 3309   5.502   2.791   6.351
    4VAL      N 3310   5.714   2.870   6.352
    4VAL      H 3311   5.777   2.932   6.304
    4VAL     CA 3312   5.758   2.776   6.456
    4VAL     CB 3313   5.863   2.679   6.402
    4VAL    CG1 3314   5.900   2.582   6.514
    4VAL    CG2 3315   5.815   2.601   6.279
    4VAL      C 3316   5.789   2.825   6.598
    4VAL      O 3317   5.708   2.794   6.684
    5THR      N 3318   5.889   2.913   6.610
    5THR      H 3319   5.929   2.953   6.528
    5THR     CA 3320   5.918   2.970   6.742
    5THR     CB 3321   6.065   3.010   6.756
    5THR    OG1 3322   6.094   3.107   6.654
    5THR    HG1 3323   6.046   3.081   6.571
    5THR    CG2 3324   6.168   2.898   6.735
    5THR      C 3325   5.833   3.084   6.799
    5THR      O 3326   5.779   3.080   6.910
    6LEU      N 3327   5.800   3.166   6.701
    6LEU      H 3328   5.823   3.141   6.607
    6LEU     CA 3329   5.728   3.294   6.708
    6LEU     CB 3330   5.701   3.332   6.562
    6LEU     CG 3331   5.644   3.473   6.543
    6LEU    CD1 3332   5.748   3.579   6.579
    6LEU    CD2 3333   5.576   3.482   6.406
    6LEU      C 3334   5.599   3.281   6.790
    6LEU      O 3335   5.491   3.240   6.747
    7LEU      N 3336   5.621   3.315   6.917
    7LEU      H 3337   5.711   3.327   6.959
    7LEU     CA 3338   5.506   3.340   7.005
    7LEU     CB 3339   5.565   3.359   7.145
    7LEU     CG 3340   5.453   3.381   7.247
    7LEU    CD1 3341   5.395   3.244   7.283
    7LEU    CD2 3342   5.506   3.457   7.369
    7LEU      C 3343   5.427   3.459   6.949
    7LEU      O 3344   5.488   3.565   6.930
    8LEU      N 3345   5.306   3.432   6.901
    8LEU      H 3346   5.262   3.343   6.891
    8LEU     CA 3347   5.209   3.535   6.864
    8LEU     CB 3348   5.108   3.478   6.764
    8LEU     CG 3349   5.163   3.388   6.653
    8LEU    CD1 3350   5.061   3.283   6.608
    8LEU    CD2 3351   5.203   3.452   6.520
    8LEU      C 3352   5.140   3.609   6.980
    8LEU      O 3353   5.140   3.567   7.095
    9GLU      N 3354   5.114   3.735   6.947
    9GLU      H 3355   5.114   3.771   6.854
    9GLU     CA 3356   5.061   3.823   7.053
    9GLU     CB 3357   5.150   3.944   7.081
    9GLU     CG 3358   5.297   3.910   7.106
    9GLU     CD 3359   5.386   4.035   7.108
    9GLU    OE1 3360   5.357   4.120   7.195
    9GLU    OE2 3361   5.491   4.035   7.040
    9GLU      C 3362   4.928   3.891   7.021
    9GLU      O 3363   4.886   3.893   6.906
   10GLU      N 3364   4.852   3.936   7.120
   10GLU      H 3365   4.849   3.904   7.214
   10GLU     CA 3366   4.748   4.038   7.096
   10GLU     CB 3367   4.623   4.003   7.178
   10GLU     CG 3368   4.563   3.866   7.144
   10GLU     CD 3369   4.423   3.842   7.199
   10GLU    OE1 3370   4.329   3.914   7.159
   10GLU    OE2 3371   4.408   3.762   7.294
   10GLU      C 3372   4.788   4.182   7.128
   10GLU      O 3373   4.879   4.202   7.209
   11GLU      N 3374   4.716   4.272   7.063
   11GLU      H 3375   4.634   4.244   7.012
   11GLU     CA 3376   4.713   4.410   7.112
   11GLU     CB 3377   4.770   4.496   6.999
   11GLU     CG 3378   4.766   4.643   7.040
   11GLU     CD 3379   4.785   4.729   6.915
   11GLU    OE1 3380   4.900   4.770   6.886
   11GLU    OE2 3381   4.687   4.757   6.843
   11GLU      C 3382   4.568   4.442   7.152
   11GLU     O1 3383   4.473   4.414   7.076
   11GLU     O2 3384   4.551   4.500   7.261
   12SOL     OW 3385   0.279   7.010   7.419
   12SOL    HW1 3386   0.292   7.101   7.381
   12SOL    HW2 3387   0.216   7.014   7.497
   13SOL     OW 3388   4.267   6.605   7.745
   13SOL    HW1 3389   4.300   6.527   7.693
   13SOL    HW2 3390   4.256   6.579   7.841
   14SOL     OW 3391  -1.978   7.891   3.336
   14SOL    HW1 3392  -1.964   7.818   3.403
   14SOL    HW2 3393  -1.892   7.942   3.324
   15SOL     OW 3394   5.027   5.465   3.309
   15SOL    HW1 3395  -3.003   5.396   3.262
   15SOL    HW2 3396   4.972   5.422   3.380
   16SOL     OW 3397  -2.413   6.940   5.072
   16SOL    HW1 3398  -2.496   6.981   5.110
   16SOL    HW2 3399  -2.368   7.006   5.012
   17SOL     OW 3400  -0.309   4.190   1.826
   17SOL    HW1 3401  -0.309   4.265   1.761
   17SOL    HW2 3402  -0.341   4.107   1.782
   18SOL     OW 3403  -1.989   5.905   4.627
   18SOL    HW1 3404  -1.918   5.962   4.587
   18SOL    HW2 3405  -1.968   5.808   4.610
   19SOL     OW 3406  -0.124   4.243   6.399
   19SOL    HW1 3407  -0.112   4.162   6.343
   19SOL    HW2 3408  -0.172   4.219   6.483
   20SOL     OW 3409   3.653   6.473   4.436
   20SOL    HW1 3410   3.736   6.528   4.444
   20SOL    HW2 3411   3.659   6.415   4.355
   21SOL     OW 3412   3.945   9.117   8.560
   21SOL    HW1 3413   4.030   9.134   8.511
   21SOL    HW2 3414   3.963   9.110   8.658
   22SOL     OW 3415   2.539   2.826   4.046
   22SOL    HW1 3416   2.473   2.752   4.060
   22SOL    HW2 3417   2.596   2.805   3.966
   23SOL     OW 3418   0.690   9.319   7.597
   23SOL    HW1 3419   0.763   9.253   7.615
   23SOL    HW2 3420   0.638   9.290   7.517
   24SOL     OW 3421   4.545   3.556   7.389
   24SOL    HW1 3422   4.502   3.640   7.356
   24SOL    HW2 3423   4.509   3.478   7.338
   25SOL     OW 3424   2.702   5.217   8.045
   25SOL    HW1 3425   2.778   5.281   8.051
   25SOL    HW2 3426   2.703   5.156   8.123
   26SOL     OW 3427  -2.048   5.919   2.632
   26SOL    HW1 3428  -2.146   5.911   2.651
   26SOL    HW2 3429  -2.028   5.883   2.541
   27SOL     OW 3430  -0.980   7.934   8.348
   27SOL    HW1 3431  -0.967   8.026   8.385
   27SOL    HW2 3432  -1.056   7.935   8.283
   28SOL     OW 3433   0.700   7.303   6.702
   28SOL    HW1 3434   0.634   7.342   6.638
   28SOL    HW2 3435   0.782   7.275   6.652
   29SOL     OW 3436  -1.987   3.908   2.052
   29SOL    HW1 3437  -1.992   3.857   1.966
   29SOL    HW2 3438  -2.003   4.005   2.034
   30SOL     OW 3439  -1.202   6.896   7.743
   30SOL    HW1 3440  -1.183   6.989   7.711
   30SOL    HW2 3441  -1.290   6.866   7.705
   31SOL     OW 3442  -0.831   5.579   5.447
   31SOL    HW1 3443  -0.761   5.595   5.516
   31SOL    HW2 3444  -0.789   5.536   5.366
   32SOL     OW 3445   3.727   8.756   4.074
   32SOL    HW1 3446   3.793   8.728   4.144
   32SOL    HW2 3447   3.766   8.739   3.984
   33SOL     OW 3448   3.401   2.067   8.376
   33SOL    HW1 3449   3.427   1.972   8.397
   33SOL    HW2 3450   3.480   2.116   8.341
   34SOL     OW 3451   4.939   5.353   5.925
   34SOL    HW1 3452   4.993   5.279   5.964
   34SOL    HW2 3453   4.949   5.354   5.826
   35SOL     OW 3454   1.624   8.593   8.042
   35SOL    HW1 3455   1.717   8.604   8.075
   35SOL    HW2 3456   1.559   8.621   8.113
   36SOL     OW 3457   1.122   3.093   5.636
   36SOL    HW1 3458   1.151   3.187   5.654
   36SOL    HW2 3459   1.026   3.092   5.610
   37SOL     OW 3460   0.414   7.859   6.115
   37SOL    HW1 3461   0.383   7.902   6.200
   37SOL    HW2 3462   0.505   7.820   6.129
   38SOL     OW 3463   1.352   3.782   3.141
   38SOL    HW1 3464   1.279   3.717   3.122
   38SOL    HW2 3465   1.377   3.777   3.237
   39SOL     OW 3466   0.486   3.287   4.284
   39SOL    HW1 3467   0.496   3.281   4.185
   39SOL    HW2 3468   0.391   3.309   4.308
   40SOL     OW 3469   1.649   4.198   3.884
   40SOL    HW1 3470   1.736   4.216   3.839
   40SOL    HW2 3471   1.576   4.250   3.838
   41SOL     OW 3472   3.742   5.635   4.258
   41SOL    HW1 3473   3.704   5.703   4.195
   41SOL    HW2 3474   3.841   5.645   4.263
   42SOL     OW 3475  -0.905   9.297   8.684
   42SOL    HW1 3476  -0.967   9.359   8.636
   42SOL    HW2 3477  -0.832   9.350   8.727
   43SOL     OW 3478  -2.223   6.412   7.938
   43SOL    HW1 3479  -2.180   6.341   7.994
   43SOL    HW2 3480  -2.308   6.441   7.982
   44SOL     OW 3481   1.430   3.511   7.344
   44SOL    HW1 3482   1.455   3.494   7.249
   44SOL    HW2 3483   1.386   3.601   7.351
   45SOL     OW 3484   2.191   7.004   3.877
   45SOL    HW1 3485   2.227   6.967   3.791
   45SOL    HW2 3486   2.249   6.974   3.952
   46SOL     OW 3487   4.235   9.545   9.256
   46SOL    HW1 3488   4.263   9.492   9.177
   46SOL    HW2 3489   4.288   9.517   9.336
   47SOL     OW 3490   2.125   9.358   4.432
   47SOL    HW1 3491   2.198   9.424   4.419
   47SOL    HW2 3492   2.154   9.269   4.397
   48SOL     OW 3493  -2.183   3.141   3.272
   48SOL    HW1 3494  -2.101   3.198   3.270
   48SOL    HW2 3495  -2.163   3.051   3.233
   49SOL     OW 3496  -2.537   7.381   7.862
   49SOL    HW1 3497  -2.505   7.436   7.939
   49SOL    HW2 3498  -2.507   7.286   7.874
   50SOL     OW 3499   1.854   2.096   5.766
   50SOL    HW1 3500   1.778   2.038   5.795
   50SOL    HW2 3501   1.836   2.129   5.673
   51SOL     OW 3502   4.451   5.795   4.410
   51SOL    HW1 3503   4.388   5.857   4.363
   51SOL    HW2 3504   4.445   5.811   4.509
   52SOL     OW 3505  -2.336   4.234   5.326
   52SOL    HW1 3506  -2.308   4.168   5.396
   52SOL    HW2 3507  -2.433   4.256   5.338
   53SOL     OW 3508   0.763   5.290   9.029
   53SOL    HW1 3509   0.730   5.202   8.993
   53SOL    HW2 3510   0.777   5.283   9.128
   54SOL     OW 3511   5.007   7.632   6.376
   54SOL    HW1 3512   4.953   7.715   6.387
   54SOL    HW2 3513   4.951   7.552   6.397
   55SOL     OW 3514   2.202   3.630   8.298
   55SOL    HW1 3515   2.142   3.688   8.243
   55SOL    HW2 3516   2.191   3.652   8.395
   56SOL     OW 3517   2.383   3.411   3.972
   56SOL    HW1 3518   2.410   3.394   3.877
   56SOL    HW2 3519   2.462   3.443   4.024
   57SOL     OW 3520   0.317   7.610   5.636
   57SOL    HW1 3521   0.246   7.540   5.644
   57SOL    HW2 3522   0.353   7.633   5.727
   58SOL     OW 3523   1.389   9.498   5.738
   58SOL    HW1 3524   1.418   9.594   5.742
   58SOL    HW2 3525   1.297   9.492   5.699
   59SOL     OW 3526   4.848   2.475   2.375
   59SOL    HW1 3527   4.751   2.466   2.397
   59SOL    HW2 3528   4.858   2.502   2.279
   60SOL     OW 3529   4.205   5.618   7.694
   60SOL    HW1 3530   4.283   5.568   7.731
   60SOL    HW2 3531   4.185   5.697   7.753
   61SOL     OW 3532  -1.840   3.981   4.332
   61SOL    HW1 3533  -1.847   3.888   4.295
   61SOL    HW2 3534  -1.826   3.976   4.431
   62SOL     OW 3535   4.473   1.756   4.072
   62SOL    HW1 3536   4.536   1.694   4.117
   62SOL    HW2 3537   4.385   1.711   4.059
   63SOL     OW 3538   1.261   6.969   7.258
   63SOL    HW1 3539   1.333   7.003   7.198
   63SOL    HW2 3540   1.283   6.875   7.285
   64SOL     OW 3541   4.162   4.772   6.739
   64SOL    HW1 3542   4.232   4.738   6.801
   64SOL    HW2 3543   4.083   4.710   6.740
   65SOL     OW 3544  -0.830   9.558   3.505
   65SOL    HW1 3545  -0.884   9.474   3.510
   65SOL    HW2 3546  -0.891   1.552   3.503
   66SOL     OW 3547   3.973   5.910   6.151
   66SOL    HW1 3548   4.019   5.825   6.177
   66SOL    HW2 3549   3.894   5.924   6.211
   67SOL     OW 3550  -3.029   4.383   2.103
   67SOL    HW1 3551  -3.017   4.460   2.166
   67SOL    HW2 3552  -2.991   4.407   2.014
   68SOL     OW 3553   0.769   5.625   1.810
   68SOL    HW1 3554   0.751   5.546   1.869
   68SOL    HW2 3555   0.831   5.688   1.856
   69SOL     OW 3556   4.597   5.135   9.407
   69SOL    HW1 3557   4.639   5.222   9.381
   69SOL    HW2 3558   4.653   5.092   9.478
   70SOL     OW 3559   2.606   8.408   5.332
   70SOL    HW1 3560   2.695   8.409   5.287
   70SOL    HW2 3561   2.555   8.327   5.304
   71SOL     OW 3562  -2.067   4.185   8.350
   71SOL    HW1 3563  -2.140   4.123   8.322
   71SOL    HW2 3564  -2.107   4.271   8.383
   72SOL     OW 3565  -1.934   4.896   7.496
   72SOL    HW1 3566  -1.862   4.892   7.565
   72SOL    HW2 3567  -1.924   4.979   7.442
   73SOL     OW 3568   2.701   3.656   5.269
   73SOL    HW1 3569   2.735   3.587   5.205
   73SOL    HW2 3570   2.744   3.643   5.358
   74SOL     OW 3571  -2.014   6.202   2.027
   74SOL    HW1 3572  -2.072   6.198   2.108
   74SOL    HW2 3573  -1.976   6.294   2.017
   75SOL     OW 3574   1.875   6.256   4.611
   75SOL    HW1 3575   1.958   6.208   4.584
   75SOL    HW2 3576   1.800   6.231   4.550
   76SOL     OW 3577   3.317   7.823   8.109
   76SOL    HW1 3578   3.386   7.883   8.069
   76SOL    HW2 3579   3.289   7.755   8.041
   77SOL     OW 3580   4.965   8.456   4.980
   77SOL    HW1 3581   4.918   8.413   4.903
   77SOL    HW2 3582  -3.030   8.489   4.951
   78SOL     OW 3583  -0.025   9.110   9.054
   78SOL    HW1 3584  -0.094   9.042   9.031
   78SOL    HW2 3585  -0.065   9.180   9.113
   79SOL     OW 3586  -0.578   8.659   6.022
   79SOL    HW1 3587  -0.599   8.569   6.060
   79SOL    HW2 3588  -0.569   8.725   6.096
   80SOL     OW 3589  -3.004   4.389   1.805
   80SOL    HW1 3590  -2.959   4.312   1.851
   80SOL    HW2 3591   4.990   4.404   1.846
   81SOL     OW 3592  -0.370   3.434   2.159
   81SOL    HW1 3593  -0.372   3.334   2.170
   81SOL    HW2 3594  -0.302   3.458   2.090
   82SOL     OW 3595   3.649   7.187   6.429
   82SOL    HW1 3596   3.668   7.270   6.376
   82SOL    HW2 3597   3.699   7.110   6.390
   83SOL     OW 3598  -2.177   1.776   8.800
   83SOL    HW1 3599  -2.213   1.808   8.713
   83SOL    HW2 3600  -2.108   1.705   8.784
   84SOL     OW 3601  -1.990   1.551   8.730
   84SOL    HW1 3602  -1.930   1.536   8.808
   84SOL    HW2 3603  -2.048   9.554   8.717
   85SOL     OW 3604  -0.948   4.124   1.815
   85SOL    HW1 3605  -1.039   4.164   1.822
   85SOL    HW2 3606  -0.933   4.093   1.722
   86SOL     OW 3607   0.026   6.626   5.619
   86SOL    HW1 3608   0.088   6.613   5.541
   86SOL    HW2 3609   0.062   6.700   5.676
   87SOL     OW 3610  -2.880   2.519   6.175
   87SOL    HW1 3611  -2.808   2.452   6.195
   87SOL    HW2 3612  -2.969   2.476   6.190
   88SOL     OW 3613   3.833   2.636   9.403
   88SOL    HW1 3614   3.826   2.684   9.316
   88SOL    HW2 3615   3.870   2.698   9.473
   89SOL     OW 3616  -1.587   4.271   7.075
   89SOL    HW1 3617  -1.531   4.330   7.017
   89SOL    HW2 3618  -1.673   4.317   7.095
   90SOL     OW 3619   2.970   4.770   5.955
   90SOL    HW1 3620   2.995   4.820   6.038
   90SOL    HW2 3621   2.943   4.677   5.979
   91SOL     OW 3622  -2.399   8.275   1.761
   91SOL    HW1 3623  -2.421   8.372   1.763
   91SOL    HW2 3624  -2.311   8.262   1.717
   92SOL     OW 3625   1.161   5.827   7.751
   92SOL    HW1 3626   1.064   5.834   7.727
   92SOL    HW2 3627   1.200   5.919   7.759
   93SOL     OW 3628  -2.950   6.101   2.639
   93SOL    HW1 3629  -2.985   6.022   2.590
   93SOL    HW2 3630  -2.962   6.183   2.583
   94SOL     OW 3631  -1.489   3.140   6.980
   94SOL    HW1 3632  -1.430   3.106   7.053
   94SOL    HW2 3633  -1.556   3.203   7.018
   95SOL     OW 3634   4.697   4.727   2.802
   95SOL    HW1 3635   4.611   4.714   2.753
   95SOL    HW2 3636   4.716   4.647   2.858
   96SOL     OW 3637  -0.159   5.490   4.170
   96SOL    HW1 3638  -0.101   5.556   4.216
   96SOL    HW2 3639  -0.170   5.517   4.074
   97SOL     OW 3640   1.707   3.447   5.568
   97SOL    HW1 3641   1.629   3.386   5.564
   97SOL    HW2 3642   1.722   3.476   5.663
   98SOL     OW 3643   2.197   3.054   5.456
   98SOL    HW1 3644   2.226   2.964   5.423
   98SOL    HW2 3645   2.278   3.112   5.468
   99SOL     OW 3646   2.241   5.165   7.360
   99SOL    HW1 3647   2.302   5.130   7.431
   99SOL    HW2 3648   2.224   5.092   7.293
  100SOL     OW 3649   0.126   3.446   8.078
  100SOL    HW1 3650   0.186   3.393   8.018
  100SOL    HW2 3651   0.046   3.392   8.102
  101SOL     OW 3652   4.779   5.766   1.928
  101SOL    HW1 3653   4.690   5.806   1.909
  101SOL    HW2 3654   4.768   5.669   1.952
  102SOL     OW 3655   3.743   3.646   8.338
  102SOL    HW1 3656   3.723   3.550   8.357
  102SOL    HW2 3657   3.663   3.702   8.360
  103SOL     OW 3658  -1.324   8.657   8.505
  103SOL    HW1 3659  -1.243   8.713   8.491
  103SOL    HW2 3660  -1.390   8.674   8.432
  104SOL     OW 3661  -1.242   8.360   3.567
  104SOL    HW1 3662  -1.174   8.414   3.616
  104SOL    HW2 3663  -1.304   8.317   3.633
  105SOL     OW 3664   3.752   7.250   5.663
  105SOL    HW1 3665   3.749   7.333   5.720
  105SOL    HW2 3666   3.757   7.277   5.567
  106SOL     OW 3667   4.361   9.097   9.410
  106SOL    HW1 3668   4.394   9.012   9.451
  106SOL    HW2 3669   4.439   9.155   9.385
  107SOL     OW 3670   4.209   6.163   7.005
  107SOL    HW1 3671   4.176   6.236   7.065
  107SOL    HW2 3672   4.173   6.075   7.037
  108SOL     OW 3673   1.537   3.245   4.709
  108SOL    HW1 3674   1.520   3.330   4.659
  108SOL    HW2 3675   1.474   3.175   4.679
  109SOL     OW 3676   1.664   6.013   7.430
  109SOL    HW1 3677   1.751   6.040   7.470
  109SOL    HW2 3678   1.655   5.913   7.434
  110SOL     OW 3679   3.824   9.393   2.378
  110SOL    HW1 3680   3.773   9.336   2.443
  110SOL    HW2 3681   3.765   9.466   2.344
  111SOL     OW 3682   3.188   2.629   7.903
  111SOL    HW1 3683   3.252   2.591   7.836
  111SOL    HW2 3684   3.173   2.563   7.976
  112SOL     OW 3685  -2.261   3.068   4.438
  112SOL    HW1 3686  -2.261   3.086   4.536
  112SOL    HW2 3687  -2.196   2.994   4.418
  113SOL     OW 3688   1.430   7.094   4.836
  113SOL    HW1 3689   1.344   7.144   4.839
  113SOL    HW2 3690   1.413   6.997   4.856
  114SOL     OW 3691  -2.242   1.683   7.132
  114SOL    HW1 3692  -2.304   1.711   7.058
  114SOL    HW2 3693  -2.158   1.645   7.093
  115SOL     OW 3694  -2.672   7.537   3.476
  115SOL    HW1 3695  -2.764   7.509   3.448
  115SOL    HW2 3696  -2.609   7.524   3.399
  116SOL     OW 3697  -0.490   7.618   3.069
  116SOL    HW1 3698  -0.417   7.645   3.131
  116SOL    HW2 3699  -0.562   7.687   3.071
  117SOL     OW 3700  -1.896   4.841   2.388
  117SOL    HW1 3701  -1.813   4.791   2.363
  117SOL    HW2 3702  -1.935   4.802   2.471
  118SOL     OW 3703   1.712   6.293   5.028
  118SOL    HW1 3704   1.802   6.259   5.002
  118SOL    HW2 3705   1.716   6.329   5.121
  119SOL     OW 3706   2.376   8.549   5.263
  119SOL    HW1 3707   2.321   8.527   5.182
  119SOL    HW2 3708   2.440   8.475   5.280
  120SOL     OW 3709  -0.829   3.588   3.348
  120SOL    HW1 3710  -0.913   3.535   3.339
  120SOL    HW2 3711  -0.846   3.668   3.407
  121SOL     OW 3712   4.539   5.865   9.671
  121SOL    HW1 3713   4.478   5.916   1.648
  121SOL    HW2 3714   4.582   5.929   9.607
  122SOL     OW 3715  -0.775   2.363   8.619
  122SOL    HW1 3716  -0.859   2.356   8.566
  122SOL    HW2 3717  -0.717   2.435   8.581
  123SOL     OW 3718   3.874   8.987   6.202
  123SOL    HW1 3719   3.822   9.038   6.271
  123SOL    HW2 3720   3.818   8.976   6.120
  124SOL     OW 3721   4.546   4.546   6.296
  124SOL    HW1 3722   4.620   4.513   6.237
  124SOL    HW2 3723   4.459   4.538   6.247
  125SOL     OW 3724  -1.312   5.085   1.984
  125SOL    HW1 3725  -1.394   5.061   1.932
  125SOL    HW2 3726  -1.232   5.080   1.925
  126SOL     OW 3727   2.860   8.194   5.180
  126SOL    HW1 3728   2.777   8.143   5.202
  126SOL    HW2 3729   2.863   8.212   5.082
  127SOL     OW 3730  -1.585   2.877   7.758
  127SOL    HW1 3731  -1.503   2.828   7.728
  127SOL    HW2 3732  -1.661   2.856   7.697
  128SOL     OW 3733   4.493   7.378   4.864
  128SOL    HW1 3734   4.394   7.366   4.855
  128SOL    HW2 3735   4.539   7.335   4.786
  129SOL     OW 3736  -2.549   6.581   4.216
  129SOL    HW1 3737  -2.607   6.557   4.138
  129SOL    HW2 3738  -2.604   6.580   4.300
  130SOL     OW 3739  -0.267   1.938   9.623
  130SOL    HW1 3740  -0.319   1.942   1.625
  130SOL    HW2 3741  -0.191   2.002   9.627
  131SOL     OW 3742   2.276   3.372   4.834
  131SOL    HW1 3743   2.307   3.401   4.744
  131SOL    HW2 3744   2.271   3.451   4.895
  132SOL     OW 3745  -2.092   8.509   5.323
  132SOL    HW1 3746  -2.049   8.437   5.376
  132SOL    HW2 3747  -2.022   8.554   5.267
  133SOL     OW 3748   0.181   2.147   4.117
  133SOL    HW1 3749   0.106   2.096   4.158
  133SOL    HW2 3750   0.210   2.102   4.033
  134SOL     OW 3751   0.138   7.952   6.672
  134SOL    HW1 3752   0.165   8.000   6.589
  134SOL    HW2 3753   0.048   7.984   6.701
  135SOL     OW 3754   2.319   8.063   9.391
  135SOL    HW1 3755   2.307   7.973   9.348
  135SOL    HW2 3756   2.413   8.073   9.422
  136SOL     OW 3757  -2.846   2.135   6.992
  136SOL    HW1 3758  -2.819   2.231   6.986
  136SOL    HW2 3759  -2.928   2.127   7.050
  137SOL     OW 3760   3.755   7.293   4.322
  137SOL    HW1 3761   3.683   7.352   4.286
  137SOL    HW2 3762   3.743   7.200   4.287
  138SOL     OW 3763  -0.841   6.403   1.970
  138SOL    HW1 3764  -0.932   6.383   1.933
  138SOL    HW2 3765  -0.844   6.403   2.070
  139SOL     OW 3766  -1.098   3.256   4.256
  139SOL    HW1 3767  -1.012   3.297   4.284
  139SOL    HW2 3768  -1.082   3.160   4.232
  140SOL     OW 3769   4.219   9.200   1.790
  140SOL    HW1 3770   4.219   9.144   1.707
  140SOL    HW2 3771   4.155   9.161   1.857
  141SOL     OW 3772  -1.629   7.964   4.256
  141SOL    HW1 3773  -1.593   8.042   4.205
  141SOL    HW2 3774  -1.713   7.990   4.302
  142SOL     OW 3775   0.418   4.455   7.101
  142SOL    HW1 3776   0.419   4.465   7.201
  142SOL    HW2 3777   0.381   4.538   7.059
  143SOL     OW 3778  -2.357   9.422   8.299
  143SOL    HW1 3779  -2.381   9.379   8.212
  143SOL    HW2 3780  -2.423   9.394   8.369
  144SOL     OW 3781   1.363   8.858   8.250
  144SOL    HW1 3782   1.424   8.893   8.179
  144SOL    HW2 3783   1.342   8.932   8.314
  145SOL     OW 3784   1.569   3.620   4.973
  145SOL    HW1 3785   1.536   3.526   4.985
  145SOL    HW2 3786   1.669   3.621   4.972
  146SOL     OW 3787   2.190   3.650   3.935
  146SOL    HW1 3788   2.234   3.564   3.912
  146SOL    HW2 3789   2.253   3.707   3.988
  147SOL     OW 3790   3.670   8.895   7.297
  147SOL    HW1 3791   3.629   8.870   7.385
  147SOL    HW2 3792   3.685   8.813   7.243
  148SOL     OW 3793  -2.842   9.177   3.870
  148SOL    HW1 3794  -2.863   9.106   3.938
  148SOL    HW2 3795  -2.924   9.198   3.817
  149SOL     OW 3796   4.737   7.591   2.123
  149SOL    HW1 3797   4.780   7.635   2.044
  149SOL    HW2 3798   4.723   7.494   2.102
  150SOL     OW 3799   3.673   2.888   8.029
  150SOL    HW1 3800   3.701   2.858   7.938
  150SOL    HW2 3801   3.678   2.811   8.093
  151SOL     OW 3802   3.824   8.355   3.856
  151SOL    HW1 3803   3.848   8.439   3.906
  151SOL    HW2 3804   3.885   8.345   3.777
  152SOL     OW 3805   1.372   8.677   5.357
  152SOL    HW1 3806   1.458   8.725   5.337
  152SOL    HW2 3807   1.349   8.689   5.454
  153SOL     OW 3808   0.357   7.743   4.338
  153SOL    HW1 3809   0.450   7.771   4.313
  153SOL    HW2 3810   0.313   7.816   4.391
  154SOL     OW 3811  -0.588   2.349   5.424
  154SOL    HW1 3812  -0.572   2.256   5.391
  154SOL    HW2 3813  -0.508   2.381   5.475
  155SOL     OW 3814   1.462   8.361   3.957
  155SOL    HW1 3815   1.476   8.418   3.876
  155SOL    HW2 3816   1.401   8.408   4.020
  156SOL     OW 3817  -2.876   4.607   8.804
  156SOL    HW1 3818  -2.884   4.528   8.865
  156SOL    HW2 3819  -2.872   4.691   8.859
  157SOL     OW 3820   2.521   2.252   7.412
  157SOL    HW1 3821   2.560   2.216   7.327
  157SOL    HW2 3822   2.588   2.310   7.457
  158SOL     OW 3823   2.343   7.716   6.726
  158SOL    HW1 3824   2.365   7.734   6.631
  158SOL    HW2 3825   2.397   7.639   6.759
  159SOL     OW 3826   3.772   6.200   8.956
  159SOL    HW1 3827   3.783   6.300   8.961
  159SOL    HW2 3828   3.852   6.156   8.996
  160SOL     OW 3829  -1.333   9.406   7.787
  160SOL    HW1 3830  -1.397   9.457   7.730
  160SOL    HW2 3831  -1.268   9.357   7.729
  161SOL     OW 3832   2.868   9.330   2.025
  161SOL    HW1 3833   2.801   9.259   2.048
  161SOL    HW2 3834   2.825   9.420   2.035
  162SOL     OW 3835  -2.433   8.930   6.116
  162SOL    HW1 3836  -2.403   9.018   6.078
  162SOL    HW2 3837  -2.354   8.884   6.158
  163SOL     OW 3838  -0.035   6.939   6.966
  163SOL    HW1 3839  -0.065   7.033   6.953
  163SOL    HW2 3840   0.060   6.938   6.998
  164SOL     OW 3841  -1.974   8.929   6.513
  164SOL    HW1 3842  -2.049   8.973   6.463
  164SOL    HW2 3843  -1.952   8.842   6.469
  165SOL     OW 3844   3.823   6.318   6.055
  165SOL    HW1 3845   3.734   6.358   6.079
  165SOL    HW2 3846   3.852   6.256   6.128
  166SOL     OW 3847  -1.633   7.821   7.380
  166SOL    HW1 3848  -1.549   7.825   7.434
  166SOL    HW2 3849  -1.708   7.863   7.432
  167SOL     OW 3850  -0.168   4.489   6.091
  167SOL    HW1 3851  -0.213   4.510   6.004
  167SOL    HW2 3852  -0.232   4.441   6.151
  168SOL     OW 3853   0.399   3.979   7.787
  168SOL    HW1 3854   0.374   3.976   7.690
  168SOL    HW2 3855   0.423   3.886   7.818
  169SOL     OW 3856  -0.591   5.716   5.291
  169SOL    HW1 3857  -0.527   5.683   5.361
  169SOL    HW2 3858  -0.540   5.747   5.211
  170SOL     OW 3859   5.001   5.061   8.876
  170SOL    HW1 3860   4.903   5.039   8.882
  170SOL    HW2 3861   5.016   5.121   8.797
  171SOL     OW 3862   0.755   6.964   8.494
  171SOL    HW1 3863   0.829   6.979   8.560
  171SOL    HW2 3864   0.783   6.996   8.404
  172SOL     OW 3865   2.575   5.195   5.125
  172SOL    HW1 3866   2.656   5.147   5.158
  172SOL    HW2 3867   2.565   5.180   5.027
  173SOL     OW 3868  -0.237   3.517   7.301
  173SOL    HW1 3869  -0.222   3.611   7.334
  173SOL    HW2 3870  -0.291   3.467   7.368
  174SOL     OW 3871  -0.471   3.053   9.081
  174SOL    HW1 3872  -0.531   3.091   9.152
  174SOL    HW2 3873  -0.525   3.038   8.998
  175SOL     OW 3874   3.003   1.855   6.298
  175SOL    HW1 3875   3.066   1.837   6.222
  175SOL    HW2 3876   3.032   1.802   6.378
  176SOL     OW 3877  -0.957   3.960   5.347
  176SOL    HW1 3878  -0.969   3.897   5.270
  176SOL    HW2 3879  -0.929   4.049   5.312
  177SOL     OW 3880  -1.861   4.029   1.683
  177SOL    HW1 3881  -1.835   3.966   1.611
  177SOL    HW2 3882  -1.955   4.010   1.713
  178SOL     OW 3883   0.246   2.676   3.745
  178SOL    HW1 3884   0.272   2.580   3.754
  178SOL    HW2 3885   0.162   2.683   3.690
  179SOL     OW 3886  -0.552   7.958   8.299
  179SOL    HW1 3887  -0.595   8.005   8.222
  179SOL    HW2 3888  -0.589   7.866   8.307
  180SOL     OW 3889   1.849   6.589   7.632
  180SOL    HW1 3890   1.808   6.515   7.685
  180SOL    HW2 3891   1.789   6.668   7.631
  181SOL     OW 3892   4.333   8.079   3.915
  181SOL    HW1 3893   4.252   8.055   3.863
  181SOL    HW2 3894   4.389   8.143   3.863
  182SOL     OW 3895   0.027   7.574   5.284
  182SOL    HW1 3896  -0.006   7.664   5.255
  182SOL    HW2 3897  -0.014   7.503   5.227
  183SOL     OW 3898  -2.643   2.011   6.844
  183SOL    HW1 3899  -2.672   1.922   6.808
  183SOL    HW2 3900  -2.710   2.042   6.912
  184SOL     OW 3901   1.222   7.872   2.629
  184SOL    HW1 3902   1.235   7.834   2.720
  184SOL    HW2 3903   1.281   7.951   2.616
  185SOL     OW 3904   3.227   8.368   3.149
  185SOL    HW1 3905   3.233   8.283   3.098
  185SOL    HW2 3906   3.190   8.440   3.091
  186SOL     OW 3907  -0.614   3.350   4.207
  186SOL    HW1 3908  -0.702   3.396   4.199
  186SOL    HW2 3909  -0.576   3.367   4.298
  187SOL     OW 3910   0.002   2.775   6.433
  187SOL    HW1 3911   0.062   2.831   6.490
  187SOL    HW2 3912  -0.060   2.722   6.491
  188SOL     OW 3913   1.693   8.285   6.387
  188SOL    HW1 3914   1.691   8.381   6.413
  188SOL    HW2 3915   1.600   8.254   6.366
  189SOL     OW 3916  -2.459   5.792   5.042
  189SOL    HW1 3917  -2.464   5.820   4.947
  189SOL    HW2 3918  -2.460   5.873   5.101
  190SOL     OW 3919   2.528   3.203   7.642
  190SOL    HW1 3920   2.507   3.135   7.571
  190SOL    HW2 3921   2.593   3.269   7.606
  191SOL     OW 3922   2.665   7.780   3.919
  191SOL    HW1 3923   2.690   7.762   3.824
  191SOL    HW2 3924   2.747   7.805   3.971
  192SOL     OW 3925   4.798   2.229   9.083
  192SOL    HW1 3926   4.710   2.250   9.125
  192SOL    HW2 3927   4.823   2.303   9.020
  193SOL     OW 3928   0.597   8.461   3.015
  193SOL    HW1 3929   0.640   8.543   2.979
  193SOL    HW2 3930   0.500   8.460   2.989
  194SOL     OW 3931  -0.879   8.423   2.214
  194SOL    HW1 3932  -0.960   8.467   2.253
  194SOL    HW2 3933  -0.801   8.436   2.276
  195SOL     OW 3934  -0.741   2.546   7.602
  195SOL    HW1 3935  -0.654   2.511   7.636
  195SOL    HW2 3936  -0.812   2.477   7.617
  196SOL     OW 3937   4.115   9.547   9.645
  196SOL    HW1 3938   4.072   9.593   9.567
  196SOL    HW2 3939   4.047   9.491   1.608
  197SOL     OW 3940   0.217   3.822   2.498
  197SOL    HW1 3941   0.200   3.886   2.424
  197SOL    HW2 3942   0.143   3.756   2.503
  198SOL     OW 3943   3.370   6.372   6.860
  198SOL    HW1 3944   3.345   6.414   6.773
  198SOL    HW2 3945   3.400   6.278   6.845
  199SOL     OW 3946  -1.543   6.593   6.222
  199SOL    HW1 3947  -1.451   6.598   6.260
  199SOL    HW2 3948  -1.538   6.553   6.130
  200SOL     OW 3949  -2.643   2.591   8.275
  200SOL    HW1 3950  -2.546   2.576   8.257
  200SOL    HW2 3951  -2.685   2.506   8.306
  201SOL     OW 3952   4.816   4.377   8.403
  201SOL    HW1 3953   4.881   4.357   8.476
  201SOL    HW2 3954   4.863   4.378   8.315
  202SOL     OW 3955  -0.927   3.488   6.645
  202SOL    HW1 3956  -0.923   3.436   6.559
  202SOL    HW2 3957  -0.871   3.442   6.714
  203SOL     OW 3958   3.592   3.174   6.166
  203SOL    HW1 3959   3.503   3.143   6.200
  203SOL    HW2 3960   3.648   3.095   6.144
  204SOL     OW 3961   1.757   8.518   2.339
  204SOL    HW1 3962   1.794   8.477   2.422
  204SOL    HW2 3963   1.789   8.468   2.259
  205SOL     OW 3964   4.324   7.259   9.483
  205SOL    HW1 3965   4.297   7.356   9.483
  205SOL    HW2 3966   4.380   7.240   9.403
  206SOL     OW 3967   3.205   9.341   6.644
  206SOL    HW1 3968   3.115   9.325   6.602
  206SOL    HW2 3969   3.235   9.433   6.622
  207SOL     OW 3970   2.740   7.995   5.339
  207SOL    HW1 3971   2.684   7.985   5.422
  207SOL    HW2 3972   2.831   7.959   5.356
  208SOL     OW 3973   2.685   5.289   5.441
  208SOL    HW1 3974   2.763   5.229   5.423
  208SOL    HW2 3975   2.653   5.276   5.535
  209SOL     OW 3976   4.241   5.255   3.012
  209SOL    HW1 3977   4.160   5.237   2.957
  209SOL    HW2 3978   4.285   5.169   3.036
  210SOL     OW 3979   2.035   4.547   9.026
  210SOL    HW1 3980   2.049   4.526   8.929
  210SOL    HW2 3981   2.024   4.646   9.037
  211SOL     OW 3982  -2.559   6.763   7.063
  211SOL    HW1 3983  -2.495   6.726   6.995
  211SOL    HW2 3984  -2.509   6.787   7.146
  212SOL     OW 3985  -0.262   6.537   2.312
  212SOL    HW1 3986  -0.201   6.460   2.292
  212SOL    HW2 3987  -0.341   6.533   2.251
  213SOL     OW 3988   1.493   2.491   9.654
  213SOL    HW1 3989   1.479   2.568   9.591
  213SOL    HW2 3990   1.559   2.427   9.614
  214SOL     OW 3991  -1.795   6.886   8.289
  214SOL    HW1 3992  -1.817   6.910   8.194
  214SOL    HW2 3993  -1.853   6.809   8.317
  215SOL     OW 3994   2.362   8.968   8.332
  215SOL    HW1 3995   2.449   9.017   8.330
  215SOL    HW2 3996   2.373   8.879   8.288
  216SOL     OW 3997  -1.227   2.476   1.936
  216SOL    HW1 3998  -1.321   2.498   1.962
  216SOL    HW2 3999  -1.226   2.390   1.885
  217SOL     OW 4000   4.705   1.694   2.578
  217SOL    HW1 4001   4.740   1.787   2.590
  217SOL    HW2 4002   4.745   1.634   2.648
  218SOL     OW 4003  -0.385   3.096   8.370
  218SOL    HW1 4004  -0.330   3.029   8.419
  218SOL    HW2 4005  -0.472   3.054   8.342
  219SOL     OW 4006   3.102   1.862   8.334
  219SOL    HW1 4007   3.187   1.890   8.290
  219SOL    HW2 4008   3.123   1.811   8.418
  220SOL     OW 4009  -1.780   8.693   5.926
  220SOL    HW1 4010  -1.758   8.765   5.861
  220SOL    HW2 4011  -1.829   8.732   6.004
  221SOL     OW 4012  -1.369   3.016   9.466
  221SOL    HW1 4013  -1.306   3.020   9.544
  221SOL    HW2 4014  -1.463   3.006   9.498
  222SOL     OW 4015  -0.142   5.153   6.882
  222SOL    HW1 4016  -0.065   5.213   6.858
  222SOL    HW2 4017  -0.192   5.130   6.799
  223SOL     OW 4018   0.416   4.400   5.042
  223SOL    HW1 4019   0.343   4.375   5.106
  223SOL    HW2 4020   0.504   4.393   5.088
  224SOL     OW 4021   0.196   5.570   8.604
  224SOL    HW1 4022   0.164   5.477   8.625
  224SOL    HW2 4023   0.279   5.588   8.656
  225SOL     OW 4024   3.642   7.790   4.151
  225SOL    HW1 4025   3.741   7.801   4.163
  225SOL    HW2 4026   3.616   7.697   4.178
  226SOL     OW 4027  -2.331   4.933   5.868
  226SOL    HW1 4028  -2.285   4.891   5.947
  226SOL    HW2 4029  -2.312   4.880   5.786
  227SOL     OW 4030   0.919   8.759   8.906
  227SOL    HW1 4031   0.851   8.831   8.918
  227SOL    HW2 4032   1.006   8.787   8.946
  228SOL     OW 4033  -0.691   9.506   3.710
  228SOL    HW1 4034  -0.752   9.521   3.633
  228SOL    HW2 4035  -0.744   9.477   3.790
  229SOL     OW 4036  -0.842   5.374   3.492
  229SOL    HW1 4037  -0.862   5.290   3.442
  229SOL    HW2 4038  -0.923   5.401   3.545
  230SOL     OW 4039   3.536   5.519   8.604
  230SOL    HW1 4040   3.442   5.527   8.571
  230SOL    HW2 4041   3.540   5.547   8.700
  231SOL     OW 4042   3.868   7.254   8.459
  231SOL    HW1 4043   3.912   7.189   8.397
  231SOL    HW2 4044   3.936   7.318   8.494
  232SOL     OW 4045  -0.410   7.037   3.083
  232SOL    HW1 4046  -0.408   7.113   3.149
  232SOL    HW2 4047  -0.443   7.072   2.994
  233SOL     OW 4048   3.032   7.809   3.436
  233SOL    HW1 4049   3.078   7.894   3.463
  233SOL    HW2 4050   3.101   7.740   3.414
  234SOL     OW 4051   4.929   4.768   4.933
  234SOL    HW1 4052   5.012   4.820   4.912
  234SOL    HW2 4053   4.953   4.673   4.952
  235SOL     OW 4054   4.218   9.006   2.089
  235SOL    HW1 4055   4.132   9.056   2.102
  235SOL    HW2 4056   4.291   9.052   2.138
  236SOL     OW 4057   0.525   2.848   7.496
  236SOL    HW1 4058   0.491   2.755   7.481
  236SOL    HW2 4059   0.581   2.850   7.580
  237SOL     OW 4060   0.907   2.768   6.759
  237SOL    HW1 4061   0.810   2.792   6.755
  237SOL    HW2 4062   0.951   2.822   6.831
  238SOL     OW 4063  -2.664   2.061   3.154
  238SOL    HW1 4064  -2.574   2.075   3.196
  238SOL    HW2 4065  -2.721   2.142   3.171
  239SOL     OW 4066   1.418   3.639   8.703
  239SOL    HW1 4067   1.481   3.576   8.657
  239SOL    HW2 4068   1.405   3.721   8.647
  240SOL     OW 4069   1.331   2.046   1.623
  240SOL    HW1 4070   1.393   2.120   1.650
  240SOL    HW2 4071   1.385   1.963   1.604
  241SOL     OW 4072   0.969   7.449   2.107
  241SOL    HW1 4073   1.002   7.356   2.127
  241SOL    HW2 4074   1.046   7.513   2.107
  242SOL     OW 4075   3.850   5.769   6.701
  242SOL    HW1 4076   3.808   5.727   6.621
  242SOL    HW2 4077   3.906   5.702   6.749
  243SOL     OW 4078   1.172   9.606   4.097
  243SOL    HW1 4079   1.269   9.595   4.118
  243SOL    HW2 4080   1.151   9.559   4.011
  244SOL     OW 4081   0.195   3.661   3.189
  244SOL    HW1 4082   0.234   3.683   3.279
  244SOL    HW2 4083   0.177   3.563   3.184
  245SOL     OW 4084  -2.870   2.870   8.189
  245SOL    HW1 4085  -2.861   2.918   8.102
  245SOL    HW2 4086  -2.779   2.847   8.223
  246SOL     OW 4087  -2.519   3.935   8.836
  246SOL    HW1 4088  -2.424   3.906   8.847
  246SOL    HW2 4089  -2.546   3.924   8.740
  247SOL     OW 4090   4.307   7.821   2.780
  247SOL    HW1 4091   4.314   7.905   2.726
  247SOL    HW2 4092   4.228   7.768   2.750
  248SOL     OW 4093   1.357   3.494   6.127
  248SOL    HW1 4094   1.307   3.440   6.194
  248SOL    HW2 4095   1.349   3.591   6.149
  249SOL     OW 4096  -0.403   3.862   4.889
  249SOL    HW1 4097  -0.312   3.834   4.859
  249SOL    HW2 4098  -0.418   3.958   4.866
  250SOL     OW 4099   3.437   2.181   6.328
  250SOL    HW1 4100   3.351   2.230   6.348
  250SOL    HW2 4101   3.461   2.195   6.232
  251SOL     OW 4102  -2.509   7.008   2.539
  251SOL    HW1 4103  -2.581   7.047   2.597
  251SOL    HW2 4104  -2.428   7.067   2.543
  252SOL     OW 4105   0.027   1.827   5.541
  252SOL    HW1 4106   0.044   1.905   5.601
  252SOL    HW2 4107   0.056   1.849   5.448
  253SOL     OW 4108  -0.251   1.986   7.146
  253SOL    HW1 4109  -0.330   1.937   7.111
  253SOL    HW2 4110  -0.191   1.922   7.195
  254SOL     OW 4111   1.022   7.642   8.339
  254SOL    HW1 4112   0.999   7.722   8.394
  254SOL    HW2 4113   1.065   7.672   8.254
  255SOL     OW 4114   2.130   7.985   4.518
  255SOL    HW1 4115   2.037   7.992   4.553
  255SOL    HW2 4116   2.189   7.945   4.589
  256SOL     OW 4117   0.126   5.823   7.811
  256SOL    HW1 4118   0.061   5.833   7.887
  256SOL    HW2 4119   0.102   5.888   7.738
  257SOL     OW 4120   1.447   9.209   7.602
  257SOL    HW1 4121   1.414   9.285   7.658
  257SOL    HW2 4122   1.400   9.125   7.628
  258SOL     OW 4123   1.680   4.984   7.974
  258SOL    HW1 4124   1.731   4.901   7.955
  258SOL    HW2 4125   1.598   4.962   8.026
  259SOL     OW 4126   3.682   2.209   5.711
  259SOL    HW1 4127   3.659   2.117   5.680
  259SOL    HW2 4128   3.730   2.257   5.637
  260SOL     OW 4129   0.868   5.026   4.871
  260SOL    HW1 4130   0.809   4.957   4.830
  260SOL    HW2 4131   0.932   4.983   4.935
  261SOL     OW 4132  -1.830   9.348   1.694
  261SOL    HW1 4133  -1.759   9.300   1.643
  261SOL    HW2 4134  -1.828   9.317   1.789
  262SOL     OW 4135   3.403   8.380   9.112
  262SOL    HW1 4136   3.418   8.286   9.080
  262SOL    HW2 4137   3.464   8.399   9.189
  263SOL     OW 4138  -0.214   2.086   8.551
  263SOL    HW1 4139  -0.297   2.048   8.594
  263SOL    HW2 4140  -0.177   2.158   8.609
  264SOL     OW 4141   2.713   6.503   8.449
  264SOL    HW1 4142   2.734   6.433   8.517
  264SOL    HW2 4143   2.777   6.580   8.459
  265SOL     OW 4144  -1.611   8.333   6.945
  265SOL    HW1 4145  -1.537   8.396   6.922
  265SOL    HW2 4146  -1.592   8.243   6.907
  266SOL     OW 4147   4.547   7.014   5.439
  266SOL    HW1 4148   4.647   7.020   5.433
  266SOL    HW2 4149   4.520   6.998   5.533
  267SOL     OW 4150  -1.770   4.813   7.223
  267SOL    HW1 4151  -1.716   4.733   7.196
  267SOL    HW2 4152  -1.708   4.890   7.239
  268SOL     OW 4153  -0.659   8.811   8.505
  268SOL    HW1 4154  -0.579   8.856   8.544
  268SOL    HW2 4155  -0.701   8.753   8.575
  269SOL     OW 4156  -0.804   9.386   9.163
  269SOL    HW1 4157  -0.867   9.398   9.087
  269SOL    HW2 4158  -0.791   9.473   9.210
  270SOL     OW 4159  -1.498   2.905   3.615
  270SOL    HW1 4160  -1.459   2.996   3.604
  270SOL    HW2 4161  -1.583   2.912   3.668
  271SOL     OW 4162  -1.694   7.611   7.584
  271SOL    HW1 4163  -1.781   7.637   7.541
  271SOL    HW2 4164  -1.631   7.579   7.514
  272SOL     OW 4165   2.154   9.087   7.724
  272SOL    HW1 4166   2.125   9.005   7.674
  272SOL    HW2 4167   2.236   9.068   7.777
  273SOL     OW 4168  -0.924   8.653   4.265
  273SOL    HW1 4169  -0.977   8.569   4.270
  273SOL    HW2 4170  -0.948   8.713   4.342
  274SOL     OW 4171  -2.617   4.049   1.654
  274SOL    HW1 4172  -2.652   4.141   1.674
  274SOL    HW2 4173  -2.690   3.993   1.615
  275SOL     OW 4174   1.417   2.623   3.485
  275SOL    HW1 4175   1.339   2.643   3.425
  275SOL    HW2 4176   1.467   2.708   3.503
  276SOL     OW 4177   0.760   7.918   7.099
  276SOL    HW1 4178   0.801   7.865   7.174
  276SOL    HW2 4179   0.683   7.971   7.135
  277SOL     OW 4180  -2.860   7.924   7.233
  277SOL    HW1 4181  -2.764   7.953   7.235
  277SOL    HW2 4182  -2.891   7.906   7.327
  278SOL     OW 4183  -1.828   7.703   9.509
  278SOL    HW1 4184  -1.728   7.705   9.511
  278SOL    HW2 4185  -1.861   7.612   9.535
  279SOL     OW 4186   0.226   3.564   4.945
  279SOL    HW1 4187   0.211   3.582   4.848
  279SOL    HW2 4188   0.178   3.632   5.000
  280SOL     OW 4189   3.315   5.774   8.220
  280SOL    HW1 4190   3.362   5.824   8.148
  280SOL    HW2 4191   3.368   5.693   8.245
  281SOL     OW 4192   2.490   9.115   9.144
  281SOL    HW1 4193   2.544   9.057   9.206
  281SOL    HW2 4194   2.414   9.156   9.194
  282SOL     OW 4195  -1.652   4.769   7.955
  282SOL    HW1 4196  -1.569   4.716   7.971
  282SOL    HW2 4197  -1.628   4.862   7.928
  283SOL     OW 4198   4.182   6.258   4.197
  283SOL    HW1 4199   4.202   6.273   4.294
  283SOL    HW2 4200   4.213   6.337   4.145
  284SOL     OW 4201   0.205   3.386   3.200
  284SOL    HW1 4202   0.272   3.325   3.159
  284SOL    HW2 4203   0.114   3.343   3.197
  285SOL     OW 4204  -0.506   5.014   5.568
  285SOL    HW1 4205  -0.491   4.945   5.497
  285SOL    HW2 4206  -0.550   5.094   5.527
  286SOL     OW 4207  -2.643   7.726   6.146
  286SOL    HW1 4208  -2.626   7.813   6.192
  286SOL    HW2 4209  -2.667   7.743   6.050
  287SOL     OW 4210   0.856   5.704   6.841
  287SOL    HW1 4211   0.882   5.781   6.900
  287SOL    HW2 4212   0.757   5.695   6.841
  288SOL     OW 4213  -1.800   8.532   3.654
  288SOL    HW1 4214  -1.841   8.623   3.642
  288SOL    HW2 4215  -1.873   8.465   3.671
  289SOL     OW 4216   0.915   6.916   3.448
  289SOL    HW1 4217   0.930   7.015   3.449
  289SOL    HW2 4218   0.860   6.890   3.528
  290SOL     OW 4219  -2.136   3.211   8.146
  290SOL    HW1 4220  -2.199   3.248   8.078
  290SOL    HW2 4221  -2.048   3.257   8.138
  291SOL     OW 4222   4.321   7.075   1.948
  291SOL    HW1 4223   4.373   6.991   1.964
  291SOL    HW2 4224   4.369   7.130   1.879
  292SOL     OW 4225   3.445   6.263   5.942
  292SOL    HW1 4226   3.366   6.249   6.002
  292SOL    HW2 4227   3.524   6.216   5.981
  293SOL     OW 4228   0.161   4.291   6.394
  293SOL    HW1 4229   0.201   4.307   6.485
  293SOL    HW2 4230   0.062   4.280   6.403
  294SOL     OW 4231   2.606   8.505   5.989
  294SOL    HW1 4232   2.546   8.504   6.069
  294SOL    HW2 4233   2.654   8.592   5.984
  295SOL     OW 4234   2.889   7.729   8.925
  295SOL    HW1 4235   2.870   7.746   8.829
  295SOL    HW2 4236   2.803   7.723   8.976
  296SOL     OW 4237   0.505   3.348   5.179
  296SOL    HW1 4238   0.576   3.325   5.245
  296SOL    HW2 4239   0.480   3.445   5.189
  297SOL     OW 4240   3.574   4.096   9.504
  297SOL    HW1 4241   3.575   3.999   9.528
  297SOL    HW2 4242   3.601   4.150   9.583
  298SOL     OW 4243   3.797   7.981   3.823
  298SOL    HW1 4244   3.846   8.046   3.765
  298SOL    HW2 4245   3.858   7.948   3.896
  299SOL     OW 4246  -1.458   9.502   9.114
  299SOL    HW1 4247  -1.441   9.538   9.206
  299SOL    HW2 4248  -1.444   9.574   9.046
  300SOL     OW 4249  -2.460   7.425   5.300
  300SOL    HW1 4250  -2.516   7.354   5.343
  300SOL    HW2 4251  -2.443   7.498   5.365
  301SOL     OW 4252   1.777   3.397   7.126
  301SOL    HW1 4253   1.858   3.455   7.119
  301SOL    HW2 4254   1.775   3.353   7.216
  302SOL     OW 4255  -2.441   9.534   6.152
  302SOL    HW1 4256  -2.407   9.451   6.196
  302SOL    HW2 4257  -2.415   1.530   6.207
  303SOL     OW 4258  -0.149   2.827   2.060
  303SOL    HW1 4259  -0.120   2.852   2.153
  303SOL    HW2 4260  -0.071   2.836   1.998
  304SOL     OW 4261   0.600   2.530   7.265
  304SOL    HW1 4262   0.676   2.558   7.206
  304SOL    HW2 4263   0.515   2.532   7.213
  305SOL     OW 4264   4.912   1.889   7.934
  305SOL    HW1 4265   4.967   1.973   7.941
  305SOL    HW2 4266   4.891   1.870   7.838
  306SOL     OW 4267   1.165   2.412   8.571
  306SOL    HW1 4268   1.251   2.435   8.526
  306SOL    HW2 4269   1.118   2.496   8.598
  307SOL     OW 4270   3.765   2.805   4.055
  307SOL    HW1 4271   3.814   2.729   4.011
  307SOL    HW2 4272   3.746   2.781   4.150
  308SOL     OW 4273   3.928   1.726   9.189
  308SOL    HW1 4274   3.929   1.629   9.212
  308SOL    HW2 4275   3.860   1.773   9.245
  309SOL     OW 4276   4.910   6.851   9.650
  309SOL    HW1 4277   4.835   6.855   1.631
  309SOL    HW2 4278   4.927   6.757   9.623
  310SOL     OW 4279  -2.054   2.934   3.065
  310SOL    HW1 4280  -2.084   2.856   3.011
  310SOL    HW2 4281  -1.960   2.920   3.095
  311SOL     OW 4282   4.907   3.794   7.358
  311SOL    HW1 4283   4.983   3.734   7.384
  311SOL    HW2 4284   4.922   3.885   7.398
  312SOL     OW 4285  -0.646   6.897   3.432
  312SOL    HW1 4286  -0.680   6.807   3.462
  312SOL    HW2 4287  -0.713   6.938   3.370
  313SOL     OW 4288   0.745   6.303   4.830
  313SOL    HW1 4289   0.793   6.381   4.791
  313SOL    HW2 4290   0.648   6.325   4.839
  314SOL     OW 4291   3.243   6.947   8.520
  314SOL    HW1 4292   3.240   7.024   8.456
  314SOL    HW2 4293   3.158   6.944   8.573
  315SOL     OW 4294  -1.874   8.830   6.169
  315SOL    HW1 4295  -1.857   8.794   6.260
  315SOL    HW2 4296  -1.838   8.923   6.162
  316SOL     OW 4297  -0.557   9.165   7.564
  316SOL    HW1 4298  -0.467   9.177   7.607
  316SOL    HW2 4299  -0.549   9.102   7.487
  317SOL     OW 4300  -1.742   8.122   2.266
  317SOL    HW1 4301  -1.661   8.068   2.242
  317SOL    HW2 4302  -1.821   8.087   2.216
  318SOL     OW 4303  -2.605   6.080   8.260
  318SOL    HW1 4304  -2.664   6.013   8.216
  318SOL    HW2 4305  -2.627   6.085   8.358
  319SOL     OW 4306   0.647   2.099   2.111
  319SOL    HW1 4307   0.612   2.019   2.159
  319SOL    HW2 4308   0.703   2.153   2.173
  320SOL     OW 4309  -1.319   6.366   2.127
  320SOL    HW1 4310  -1.382   6.322   2.191
  320SOL    HW2 4311  -1.372   6.409   2.053
  321SOL     OW 4312  -0.754   2.963   6.845
  321SOL    HW1 4313  -0.852   2.982   6.848
  321SOL    HW2 4314  -0.729   2.904   6.922
  322SOL     OW 4315  -0.157   3.425   2.878
  322SOL    HW1 4316  -0.063   3.409   2.847
  322SOL    HW2 4317  -0.221   3.377   2.818
  323SOL     OW 4318  -0.074   1.593   3.118
  323SOL    HW1 4319   0.005   1.532   3.123
  323SOL    HW2 4320  -0.147   1.557   3.177
  324SOL     OW 4321   3.668   9.133   3.596
  324SOL    HW1 4322   3.620   9.194   3.533
  324SOL    HW2 4323   3.609   9.056   3.619
  325SOL     OW 4324   1.243   6.108   2.814
  325SOL    HW1 4325   1.272   6.199   2.782
  325SOL    HW2 4326   1.166   6.118   2.877
  326SOL     OW 4327   2.182   3.181   8.970
  326SOL    HW1 4328   2.141   3.270   8.990
  326SOL    HW2 4329   2.168   3.159   8.874
  327SOL     OW 4330  -2.940   6.824   5.453
  327SOL    HW1 4331  -2.970   6.859   5.542
  327SOL    HW2 4332  -2.852   6.778   5.463
  328SOL     OW 4333   2.248   2.369   7.367
  328SOL    HW1 4334   2.232   2.376   7.268
  328SOL    HW2 4335   2.323   2.305   7.384
  329SOL     OW 4336  -1.600   1.637   8.592
  329SOL    HW1 4337  -1.652   1.645   8.507
  329SOL    HW2 4338  -1.636   1.560   8.645
  330SOL     OW 4339   0.621   8.857   2.002
  330SOL    HW1 4340   0.534   8.813   2.024
  330SOL    HW2 4341   0.641   8.845   1.905
  331SOL     OW 4342   4.835   4.548   2.099
  331SOL    HW1 4343   4.909   4.482   2.088
  331SOL    HW2 4344   4.804   4.548   2.194
  332SOL     OW 4345   1.661   1.543   1.931
  332SOL    HW1 4346   1.593   1.528   1.859
  332SOL    HW2 4347   1.615   1.560   2.018
  333SOL     OW 4348   2.793   5.356   8.673
  333SOL    HW1 4349   2.818   5.453   8.671
  333SOL    HW2 4350   2.862   5.305   8.724
  334SOL     OW 4351   0.114   7.397   4.526
  334SOL    HW1 4352   0.184   7.465   4.551
  334SOL    HW2 4353   0.100   7.334   4.603
  335SOL     OW 4354   4.681   2.653   9.373
  335SOL    HW1 4355   4.618   2.583   9.407
  335SOL    HW2 4356   4.670   2.737   9.426
  336SOL     OW 4357   2.743   5.192   6.261
  336SOL    HW1 4358   2.716   5.124   6.329
  336SOL    HW2 4359   2.842   5.203   6.264
  337SOL     OW 4360  -2.393   9.493   5.253
  337SOL    HW1 4361  -2.406   9.555   5.176
  337SOL    HW2 4362  -2.478   9.488   5.306
  338SOL     OW 4363   1.838   8.241   7.836
  338SOL    HW1 4364   1.785   8.259   7.918
  338SOL    HW2 4365   1.916   8.183   7.859
  339SOL     OW 4366   1.519   8.061   1.658
  339SOL    HW1 4367   1.565   8.004   9.673
  339SOL    HW2 4368   1.490   8.004   1.735
  340SOL     OW 4369  -1.707   6.475   8.012
  340SOL    HW1 4370  -1.767   6.446   8.087
  340SOL    HW2 4371  -1.646   6.400   7.987
  341SOL     OW 4372  -0.689   8.719   4.701
  341SOL    HW1 4373  -0.753   8.647   4.729
  341SOL    HW2 4374  -0.618   8.680   4.642
  342SOL     OW 4375  -0.686   2.829   4.014
  342SOL    HW1 4376  -0.638   2.906   4.056
  342SOL    HW2 4377  -0.622   2.778   3.956
  343SOL     OW 4378  -0.827   5.052   5.006
  343SOL    HW1 4379  -0.872   5.058   5.095
  343SOL    HW2 4380  -0.740   5.004   5.016
  344SOL     OW 4381   4.105   2.744   8.111
  344SOL    HW1 4382   4.030   2.720   8.050
  344SOL    HW2 4383   4.184   2.773   8.057
  345SOL     OW 4384  -2.703   4.321   1.638
  345SOL    HW1 4385  -2.766   4.321   9.645
  345SOL    HW2 4386  -2.639   4.397   1.629
  346SOL     OW 4387   1.786   5.606   5.914
  346SOL    HW1 4388   1.728   5.685   5.899
  346SOL    HW2 4389   1.877   5.636   5.941
  347SOL     OW 4390   0.175   8.046   3.062
  347SOL    HW1 4391   0.211   7.997   2.983
  347SOL    HW2 4392   0.249   8.098   3.105
  348SOL     OW 4393   2.309   7.184   4.557
  348SOL    HW1 4394   2.398   7.148   4.583
  348SOL    HW2 4395   2.238   7.120   4.585
  349SOL     OW 4396   1.806   7.345   3.600
  349SOL    HW1 4397   1.904   7.353   3.618
  349SOL    HW2 4398   1.778   7.417   3.537
  350SOL     OW 4399   0.287   8.426   8.065
  350SOL    HW1 4400   0.194   8.441   8.031
  350SOL    HW2 4401   0.285   8.358   8.138
  351SOL     OW 4402  -1.876   8.706   2.391
  351SOL    HW1 4403  -1.895   8.796   2.430
  351SOL    HW2 4404  -1.832   8.717   2.302
  352SOL     OW 4405  -1.852   1.647   1.915
  352SOL    HW1 4406  -1.888   1.739   1.899
  352SOL    HW2 4407  -1.913   1.580   1.872
  353SOL     OW 4408   4.206   9.511   8.837
  353SOL    HW1 4409   4.107   9.503   8.832
  353SOL    HW2 4410   4.242   9.440   8.899
  354SOL     OW 4411  -0.942   9.552   3.881
  354SOL    HW1 4412  -0.909   1.560   3.864
  354SOL    HW2 4413  -1.032   9.540   3.840
  355SOL     OW 4414   3.821   7.731   5.827
  355SOL    HW1 4415   3.820   7.806   5.760
  355SOL    HW2 4416   3.839   7.768   5.918
  356SOL     OW 4417   0.306   6.158   7.621
  356SOL    HW1 4418   0.214   6.171   7.585
  356SOL    HW2 4419   0.373   6.181   7.551
  357SOL     OW 4420   1.801   2.671   9.673
  357SOL    HW1 4421   1.782   2.573   9.661
  357SOL    HW2 4422   1.861   2.702   9.599
  358SOL     OW 4423  -2.317   5.617   2.298
  358SOL    HW1 4424  -2.355   5.660   2.379
  358SOL    HW2 4425  -2.217   5.622   2.302
  359SOL     OW 4426  -0.146   9.050   2.886
  359SOL    HW1 4427  -0.202   9.047   2.802
  359SOL    HW2 4428  -0.180   8.981   2.950
  360SOL     OW 4429   0.810   7.475   7.775
  360SOL    HW1 4430   0.886   7.463   7.711
  360SOL    HW2 4431   0.758   7.557   7.750
  361SOL     OW 4432  -0.760   7.815   1.947
  361SOL    HW1 4433  -0.679   7.795   1.892
  361SOL    HW2 4434  -0.790   7.732   1.994
  362SOL     OW 4435   0.618   8.808   5.547
  362SOL    HW1 4436   0.522   8.825   5.568
  362SOL    HW2 4437   0.676   8.870   5.600
  363SOL     OW 4438  -1.942   5.699   6.834
  363SOL    HW1 4439  -1.953   5.797   6.849
  363SOL    HW2 4440  -2.028   5.652   6.852
  364SOL     OW 4441   0.912   6.551   3.943
  364SOL    HW1 4442   0.933   6.638   3.898
  364SOL    HW2 4443   0.972   6.480   3.908
  365SOL     OW 4444  -1.842   9.513   8.958
  365SOL    HW1 4445  -1.812   9.541   9.049
  365SOL    HW2 4446  -1.920   9.452   8.966
  366SOL     OW 4447   3.974   8.566   5.602
  366SOL    HW1 4448   3.931   8.501   5.539
  366SOL    HW2 4449   3.910   8.640   5.622
  367SOL     OW 4450  -0.304   5.445   2.303
  367SOL    HW1 4451  -0.280   5.538   2.273
  367SOL    HW2 4452  -0.394   5.421   2.266
  368SOL     OW 4453   3.542   5.080   8.846
  368SOL    HW1 4454   3.489   5.112   8.924
  368SOL    HW2 4455   3.613   5.017   8.878
  369SOL     OW 4456   2.043   8.064   4.113
  369SOL    HW1 4457   2.107   8.016   4.173
  369SOL    HW2 4458   2.006   8.000   4.046
  370SOL     OW 4459   1.679   5.205   9.525
  370SOL    HW1 4460   1.699   5.253   9.610
  370SOL    HW2 4461   1.595   5.152   9.535
  371SOL     OW 4462  -0.814   7.261   8.668
  371SOL    HW1 4463  -0.858   7.172   8.678
  371SOL    HW2 4464  -0.854   7.326   8.732
  372SOL     OW 4465   0.968   5.005   3.317
  372SOL    HW1 4466   0.956   4.907   3.303
  372SOL    HW2 4467   0.986   5.049   3.230
  373SOL     OW 4468   1.923   8.234   9.273
  373SOL    HW1 4469   1.991   8.168   9.241
  373SOL    HW2 4470   1.969   8.309   9.320
  374SOL     OW 4471   4.264   9.075   8.708
  374SOL    HW1 4472   4.229   9.090   8.616
  374SOL    HW2 4473   4.204   9.012   8.757
  375SOL     OW 4474   2.066   8.991   7.311
  375SOL    HW1 4475   1.977   8.968   7.271
  375SOL    HW2 4476   2.072   9.091   7.320
  376SOL     OW 4477   3.487   9.188   4.675
  376SOL    HW1 4478   3.532   9.142   4.752
  376SOL    HW2 4479   3.424   9.257   4.710
  377SOL     OW 4480   2.379   9.247   4.342
  377SOL    HW1 4481   2.476   9.268   4.328
  377SOL    HW2 4482   2.339   9.217   4.255
  378SOL     OW 4483   0.091   7.997   9.582
  378SOL    HW1 4484   0.091   8.005   1.598
  378SOL    HW2 4485   0.010   8.043   9.545
  379SOL     OW 4486   2.243   2.267   9.329
  379SOL    HW1 4487   2.337   2.301   9.339
  379SOL    HW2 4488   2.222   2.205   9.406
  380SOL     OW 4489   2.408   9.374   7.804
  380SOL    HW1 4490   2.326   9.402   7.754
  380SOL    HW2 4491   2.411   9.274   7.810
  381SOL     OW 4492   4.056   8.756   7.350
  381SOL    HW1 4493   3.985   8.749   7.420
  381SOL    HW2 4494   4.053   8.847   7.308
  382SOL     OW 4495  -2.887   8.059   8.645
  382SOL    HW1 4496  -2.806   8.091   8.595
  382SOL    HW2 4497  -2.908   7.965   8.618
  383SOL     OW 4498   4.510   2.121   4.818
  383SOL    HW1 4499   4.439   2.098   4.884
  383SOL    HW2 4500   4.542   2.037   4.773
  384SOL     OW 4501   2.952   5.830   5.582
  384SOL    HW1 4502   2.876   5.889   5.559
  384SOL    HW2 4503   2.920   5.754   5.639
  385SOL     OW 4504   0.474   3.973   4.015
  385SOL    HW1 4505   0.447   4.069   4.000
  385SOL    HW2 4506   0.529   3.942   3.938
  386SOL     OW 4507   1.717   4.581   1.605
  386SOL    HW1 4508   1.807   4.621   1.620
  386SOL    HW2 4509   1.654   4.652   9.657
  387SOL     OW 4510  -0.294   2.319   2.978
  387SOL    HW1 4511  -0.207   2.313   2.929
  387SOL    HW2 4512  -0.289   2.394   3.045
  388SOL     OW 4513   3.473   2.310   5.412
  388SOL    HW1 4514   3.478   2.309   5.312
  388SOL    HW2 4515   3.423   2.391   5.442
  389SOL     OW 4516   1.444   6.951   5.671
  389SOL    HW1 4517   1.380   6.875   5.686
  389SOL    HW2 4518   1.409   7.033   5.717
  390SOL     OW 4519   0.294   2.642   3.317
  390SOL    HW1 4520   0.383   2.665   3.356
  390SOL    HW2 4521   0.228   2.715   3.338
  391SOL     OW 4522   2.273   8.146   6.615
  391SOL    HW1 4523   2.290   8.073   6.682
  391SOL    HW2 4524   2.197   8.203   6.647
  392SOL     OW 4525   1.163   6.620   2.114
  392SOL    HW1 4526   1.213   6.697   2.153
  392SOL    HW2 4527   1.125   6.646   2.025
  393SOL     OW 4528   4.453   7.551   4.527
  393SOL    HW1 4529   4.435   7.639   4.571
  393SOL    HW2 4530   4.370   7.496   4.528
  394SOL     OW 4531   1.321   7.662   5.917
  394SOL    HW1 4532   1.240   7.718   5.904
  394SOL    HW2 4533   1.390   7.686   5.849
  395SOL     OW 4534  -1.302   2.498   8.437
  395SOL    HW1 4535  -1.307   2.505   8.337
  395SOL    HW2 4536  -1.362   2.566   8.478
  396SOL     OW 4537  -2.585   7.351   3.194
  396SOL    HW1 4538  -2.499   7.399   3.209
  396SOL    HW2 4539  -2.631   7.390   3.114
  397SOL     OW 4540  -2.766   8.752   5.017
  397SOL    HW1 4541  -2.675   8.758   4.975
  397SOL    HW2 4542  -2.824   8.824   4.979
  398SOL     OW 4543   2.369   2.913   3.585
  398SOL    HW1 4544   2.392   2.930   3.489
  398SOL    HW2 4545   2.403   2.822   3.612
  399SOL     OW 4546   1.275   5.173   6.257
  399SOL    HW1 4547   1.259   5.192   6.354
  399SOL    HW2 4548   1.265   5.076   6.239
  400SOL     OW 4549   4.623   4.600   6.621
  400SOL    HW1 4550   4.641   4.648   6.707
  400SOL    HW2 4551   4.610   4.503   6.639
  401SOL     OW 4552  -2.768   8.788   4.222
  401SOL    HW1 4553  -2.706   8.711   4.211
  401SOL    HW2 4554  -2.723   8.858   4.279
  402SOL     OW 4555  -0.650   8.150   4.345
  402SOL    HW1 4556  -0.688   8.206   4.419
  402SOL    HW2 4557  -0.584   8.085   4.383
  403SOL     OW 4558   0.119   4.627   5.616
  403SOL    HW1 4559   0.122   4.536   5.575
  403SOL    HW2 4560   0.047   4.681   5.572
  404SOL     OW 4561   1.091   2.649   4.588
  404SOL    HW1 4562   1.110   2.746   4.577
  404SOL    HW2 4563   1.095   2.604   4.498
  405SOL     OW 4564  -1.166   4.214   5.450
  405SOL    HW1 4565  -1.066   4.207   5.456
  405SOL    HW2 4566  -1.208   4.146   5.510
  406SOL     OW 4567   2.689   8.798   5.567
  406SOL    HW1 4568   2.705   8.893   5.591
  406SOL    HW2 4569   2.666   8.746   5.649
  407SOL     OW 4570   2.880   9.517   8.576
  407SOL    HW1 4571   2.860   9.603   8.529
  407SOL    HW2 4572   2.939   9.460   8.519
  408SOL     OW 4573   2.045   6.523   5.752
  408SOL    HW1 4574   2.013   6.468   5.829
  408SOL    HW2 4575   1.996   6.496   5.669
  409SOL     OW 4576   4.242   1.726   7.359
  409SOL    HW1 4577   4.302   1.788   7.410
  409SOL    HW2 4578   4.292   1.690   7.280
  410SOL     OW 4579   0.723   5.366   7.831
  410SOL    HW1 4580   0.651   5.304   7.863
  410SOL    HW2 4581   0.757   5.419   7.909
  411SOL     OW 4582   2.543   1.934   7.010
  411SOL    HW1 4583   2.444   1.939   7.002
  411SOL    HW2 4584   2.576   2.005   7.072
  412SOL     OW 4585   4.295   8.159   5.323
  412SOL    HW1 4586   4.226   8.101   5.366
  412SOL    HW2 4587   4.344   8.107   5.253
  413SOL     OW 4588  -1.539   5.668   5.506
  413SOL    HW1 4589  -1.635   5.644   5.493
  413SOL    HW2 4590  -1.482   5.611   5.447
  414SOL     OW 4591   3.533   7.901   1.936
  414SOL    HW1 4592   3.542   7.840   1.857
  414SOL    HW2 4593   3.504   7.848   2.016
  415SOL     OW 4594   1.981   9.072   4.080
  415SOL    HW1 4595   2.003   8.978   4.052
  415SOL    HW2 4596   1.944   9.071   4.173
  416SOL     OW 4597   1.056   2.644   8.694
  416SOL    HW1 4598   0.989   2.597   8.751
  416SOL    HW2 4599   1.054   2.742   8.714
  417SOL     OW 4600   4.504   6.061   4.257
  417SOL    HW1 4601   4.418   6.063   4.309
  417SOL    HW2 4602   4.483   6.068   4.159
  418SOL     OW 4603  -0.697   5.422   5.215
  418SOL    HW1 4604  -0.725   5.381   5.129
  418SOL    HW2 4605  -0.622   5.486   5.199
  419SOL     OW 4606   2.140   9.531   1.732
  419SOL    HW1 4607   2.153   9.434   1.754
  419SOL    HW2 4608   2.130   9.542   1.633
  420SOL     OW 4609  -0.208   7.017   2.391
  420SOL    HW1 4610  -0.291   7.061   2.423
  420SOL    HW2 4611  -0.199   6.927   2.433
  421SOL     OW 4612   2.351   9.564   9.172
  421SOL    HW1 4613   2.289   9.607   9.237
  421SOL    HW2 4614   2.428   9.522   9.222
  422SOL     OW 4615   3.948   5.200   9.173
  422SOL    HW1 4616   3.948   5.296   9.145
  422SOL    HW2 4617   3.982   5.193   9.267
  423SOL     OW 4618   2.438   3.754   8.248
  423SOL    HW1 4619   2.399   3.663   8.234
  423SOL    HW2 4620   2.410   3.815   8.174
  424SOL     OW 4621  -0.937   4.069   4.590
  424SOL    HW1 4622  -1.006   4.099   4.655
  424SOL    HW2 4623  -0.933   3.969   4.590
  425SOL     OW 4624   2.456   5.275   4.552
  425SOL    HW1 4625   2.401   5.341   4.603
  425SOL    HW2 4626   2.528   5.323   4.502
  426SOL     OW 4627   4.186   5.229   2.307
  426SOL    HW1 4628   4.187   5.130   2.306
  426SOL    HW2 4629   4.099   5.261   2.347
  427SOL     OW 4630   1.484   8.745   3.452
  427SOL    HW1 4631   1.453   8.650   3.458
  427SOL    HW2 4632   1.407   8.803   3.426
  428SOL     OW 4633   0.940   4.658   4.753
  428SOL    HW1 4634   0.949   4.626   4.659
  428SOL    HW2 4635   1.031   4.669   4.793
  429SOL     OW 4636  -0.423   8.789   7.743
  429SOL    HW1 4637  -0.448   8.693   7.756
  429SOL    HW2 4638  -0.324   8.797   7.735
  430SOL     OW 4639  -2.278   8.383   2.508
  430SOL    HW1 4640  -2.302   8.287   2.498
  430SOL    HW2 4641  -2.297   8.412   2.602
  431SOL     OW 4642   0.581   7.752   4.922
  431SOL    HW1 4643   0.547   7.768   4.829
  431SOL    HW2 4644   0.525   7.683   4.967
  432SOL     OW 4645   3.810   5.743   8.377
  432SOL    HW1 4646   3.883   5.727   8.444
  432SOL    HW2 4647   3.722   5.748   8.425
  433SOL     OW 4648   0.570   2.080   3.577
  433SOL    HW1 4649   0.495   2.083   3.511
  433SOL    HW2 4650   0.557   2.151   3.646
  434SOL     OW 4651   0.852   4.512   3.331
  434SOL    HW1 4652   0.894   4.514   3.421
  434SOL    HW2 4653   0.773   4.451   3.332
  435SOL     OW 4654  -0.926   5.008   6.436
  435SOL    HW1 4655  -0.967   4.951   6.365
  435SOL    HW2 4656  -0.964   5.100   6.431
  436SOL     OW 4657  -1.500   5.890   2.956
  436SOL    HW1 4658  -1.565   5.838   2.902
  436SOL    HW2 4659  -1.532   5.895   3.051
  437SOL     OW 4660  -0.555   2.008   3.761
  437SOL    HW1 4661  -0.607   2.093   3.750
  437SOL    HW2 4662  -0.609   1.942   3.811
  438SOL     OW 4663  -1.469   5.194   3.735
  438SOL    HW1 4664  -1.550   5.191   3.794
  438SOL    HW2 4665  -1.427   5.103   3.732
  439SOL     OW 4666  -0.567   4.060   9.314
  439SOL    HW1 4667  -0.573   3.975   9.367
  439SOL    HW2 4668  -0.489   4.054   9.251
  440SOL     OW 4669   2.741   3.577   7.345
  440SOL    HW1 4670   2.836   3.594   7.369
  440SOL    HW2 4671   2.683   3.649   7.383
  441SOL     OW 4672   0.424   6.928   3.464
  441SOL    HW1 4673   0.500   6.870   3.493
  441SOL    HW2 4674   0.372   6.882   3.393
  442SOL     OW 4675   2.802   3.834   6.757
  442SOL    HW1 4676   2.757   3.755   6.714
  442SOL    HW2 4677   2.828   3.900   6.687
  443SOL     OW 4678   4.270   6.709   2.906
  443SOL    HW1 4679   4.222   6.678   2.824
  443SOL    HW2 4680   4.243   6.652   2.984
  444SOL     OW 4681   4.041   8.973   7.205
  444SOL    HW1 4682   4.138   8.983   7.224
  444SOL    HW2 4683   4.029   8.911   7.127
  445SOL     OW 4684  -0.436   8.330   3.755
  445SOL    HW1 4685  -0.350   8.368   3.787
  445SOL    HW2 4686  -0.512   8.382   3.794
  446SOL     OW 4687   0.841   6.347   8.436
  446SOL    HW1 4688   0.859   6.440   8.469
  446SOL    HW2 4689   0.839   6.284   8.514
  447SOL     OW 4690  -0.673   5.852   9.225
  447SOL    HW1 4691  -0.718   5.912   9.159
  447SOL    HW2 4692  -0.646   5.905   9.305
  448SOL     OW 4693  -1.946   1.686   9.137
  448SOL    HW1 4694  -1.939   1.785   9.152
  448SOL    HW2 4695  -1.854   1.646   9.139
  449SOL     OW 4696  -2.805   5.992   5.329
  449SOL    HW1 4697  -2.804   5.892   5.335
  449SOL    HW2 4698  -2.832   6.019   5.236
  450SOL     OW 4699   4.634   6.379   7.027
  450SOL    HW1 4700   4.583   6.302   7.065
  450SOL    HW2 4701   4.660   6.442   7.100
  451SOL     OW 4702  -2.281   8.999   2.122
  451SOL    HW1 4703  -2.342   9.061   2.171
  451SOL    HW2 4704  -2.205   8.974   2.181
  452SOL     OW 4705   4.001   6.342   2.435
  452SOL    HW1 4706   3.943   6.371   2.359
  452SOL    HW2 4707   4.014   6.243   2.431
  453SOL     OW 4708   2.806   5.480   8.006
  453SOL    HW1 4709   2.783   5.504   8.100
  453SOL    HW2 4710   2.904   5.492   7.991
  454SOL     OW 4711  -0.470   5.796   7.442
  454SOL    HW1 4712  -0.569   5.809   7.437
  454SOL    HW2 4713  -0.443   5.718   7.386
  455SOL     OW 4714  -2.099   4.809   5.989
  455SOL    HW1 4715  -2.037   4.859   6.049
  455SOL    HW2 4716  -2.093   4.847   5.896
  456SOL     OW 4717  -2.073   4.095   8.986
  456SOL    HW1 4718  -2.162   4.092   9.032
  456SOL    HW2 4719  -2.009   4.147   9.042
  457SOL     OW 4720   1.169   5.264   2.348
  457SOL    HW1 4721   1.079   5.282   2.311
  457SOL    HW2 4722   1.219   5.350   2.360
  458SOL     OW 4723   0.787   5.202   2.539
  458SOL    HW1 4724   0.874   5.158   2.560
  458SOL    HW2 4725   0.717   5.133   2.521
  459SOL     OW 4726   0.132   9.497   3.156
  459SOL    HW1 4727   0.169   9.544   3.236
  459SOL    HW2 4728   0.079   9.417   3.185
  460SOL     OW 4729  -0.076   7.436   8.561
  460SOL    HW1 4730  -0.161   7.472   8.523
  460SOL    HW2 4731  -0.004   7.505   8.554
  461SOL     OW 4732  -0.751   3.912   2.960
  461SOL    HW1 4733  -0.778   3.835   3.018
  461SOL    HW2 4734  -0.831   3.968   2.940
  462SOL     OW 4735   1.070   6.882   5.217
  462SOL    HW1 4736   1.110   6.920   5.133
  462SOL    HW2 4737   1.137   6.886   5.291
  463SOL     OW 4738   1.183   5.730   8.027
  463SOL    HW1 4739   1.272   5.757   8.063
  463SOL    HW2 4740   1.167   5.777   7.940
  464SOL     OW 4741   1.452   1.806   9.646
  464SOL    HW1 4742   1.428   1.709   9.647
  464SOL    HW2 4743   1.537   1.820   1.611
  465SOL     OW 4744   2.844   9.030   4.008
  465SOL    HW1 4745   2.761   8.977   4.024
  465SOL    HW2 4746   2.891   9.046   4.095
  466SOL     OW 4747   2.662   6.130   9.018
  466SOL    HW1 4748   2.571   6.149   8.983
  466SOL    HW2 4749   2.697   6.046   8.977
  467SOL     OW 4750   4.279   1.739   2.121
  467SOL    HW1 4751   4.236   1.745   2.211
  467SOL    HW2 4752   4.209   1.746   2.050
  468SOL     OW 4753   3.073   8.661   7.094
  468SOL    HW1 4754   3.059   8.724   7.018
  468SOL    HW2 4755   3.080   8.713   7.179
  469SOL     OW 4756  -1.251   8.456   5.845
  469SOL    HW1 4757  -1.320   8.491   5.908
  469SOL    HW2 4758  -1.209   8.374   5.884
  470SOL     OW 4759  -1.587   8.706   3.049
  470SOL    HW1 4760  -1.648   8.644   2.999
  470SOL    HW2 4761  -1.627   8.797   3.050
  471SOL     OW 4762  -2.270   5.927   6.733
  471SOL    HW1 4763  -2.241   5.868   6.658
  471SOL    HW2 4764  -2.202   5.998   6.747
  472SOL     OW 4765  -1.019   8.688   2.617
  472SOL    HW1 4766  -1.031   8.755   2.544
  472SOL    HW2 4767  -0.959   8.615   2.585
  473SOL     OW 4768   3.395   8.834   2.514
  473SOL    HW1 4769   3.343   8.873   2.590
  473SOL    HW2 4770   3.477   8.890   2.497
  474SOL     OW 4771   0.705   9.222   1.853
  474SOL    HW1 4772   0.785   9.262   1.897
  474SOL    HW2 4773   0.735   9.156   1.784
  475SOL     OW 4774  -1.469   5.515   2.306
  475SOL    HW1 4775  -1.513   5.525   2.396
  475SOL    HW2 4776  -1.377   5.554   2.310
  476SOL     OW 4777   3.162   8.682   5.887
  476SOL    HW1 4778   3.083   8.742   5.874
  476SOL    HW2 4779   3.183   8.635   5.802
  477SOL     OW 4780   4.261   1.653   1.701
  477SOL    HW1 4781   4.342   1.683   1.650
  477SOL    HW2 4782   4.203   1.597   1.642
  478SOL     OW 4783  -0.498   5.423   6.479
  478SOL    HW1 4784  -0.515   5.462   6.569
  478SOL    HW2 4785  -0.536   5.331   6.474
  479SOL     OW 4786  -2.934   8.594   3.336
  479SOL    HW1 4787  -2.899   8.586   3.243
  479SOL    HW2 4788  -3.002   8.668   3.340
  480SOL     OW 4789  -1.572   3.634   7.173
  480SOL    HW1 4790  -1.607   3.611   7.082
  480SOL    HW2 4791  -1.555   3.732   7.179
  481SOL     OW 4792   4.501   5.708   7.778
  481SOL    HW1 4793   4.427   5.659   7.823
  481SOL    HW2 4794   4.587   5.690   7.827
  482SOL     OW 4795   0.446   5.306   7.461
  482SOL    HW1 4796   0.508   5.228   7.473
  482SOL    HW2 4797   0.478   5.382   7.517
  483SOL     OW 4798   0.145   2.915   5.735
  483SOL    HW1 4799   0.100   2.969   5.664
  483SOL    HW2 4800   0.087   2.837   5.760
  484SOL     OW 4801   4.675   9.419   3.305
  484SOL    HW1 4802   4.715   9.391   3.393
  484SOL    HW2 4803   4.705   9.357   3.233
  485SOL     OW 4804   0.890   4.170   6.806
  485SOL    HW1 4805   0.844   4.104   6.746
  485SOL    HW2 4806   0.989   4.154   6.803
  486SOL     OW 4807   2.205   8.060   7.506
  486SOL    HW1 4808   2.263   8.078   7.585
  486SOL    HW2 4809   2.167   8.147   7.472
  487SOL     OW 4810   3.703   3.325   7.030
  487SOL    HW1 4811   3.734   3.307   7.123
  487SOL    HW2 4812   3.697   3.424   7.015
  488SOL     OW 4813   0.706   6.453   2.112
  488SOL    HW1 4814   0.771   6.524   2.142
  488SOL    HW2 4815   0.728   6.425   2.019
  489SOL     OW 4816   1.091   5.863   9.285
  489SOL    HW1 4817   1.063   5.890   9.193
  489SOL    HW2 4818   1.145   5.937   9.326
  490SOL     OW 4819  -1.043   7.750   5.227
  490SOL    HW1 4820  -1.118   7.744   5.161
  490SOL    HW2 4821  -1.062   7.823   5.292
  491SOL     OW 4822   2.465   8.655   3.099
  491SOL    HW1 4823   2.381   8.605   3.125
  491SOL    HW2 4824   2.441   8.730   3.038
  492SOL     OW 4825  -0.135   4.781   7.206
  492SOL    HW1 4826  -0.088   4.826   7.130
  492SOL    HW2 4827  -0.216   4.734   7.172
  493SOL     OW 4828  -1.395   8.555   6.080
  493SOL    HW1 4829  -1.363   8.649   6.087
  493SOL    HW2 4830  -1.336   8.495   6.133
  494SOL     OW 4831   4.575   5.565   2.300
  494SOL    HW1 4832   4.533   5.599   2.216
  494SOL    HW2 4833   4.505   5.537   2.365
  495SOL     OW 4834   4.922   9.571   6.784
  495SOL    HW1 4835   4.916   1.552   6.708
  495SOL    HW2 4836   5.018   9.551   6.804
  496SOL     OW 4837   3.136   9.459   7.855
  496SOL    HW1 4838   3.201   9.395   7.815
  496SOL    HW2 4839   3.080   9.499   7.782
  497SOL     OW 4840  -1.832   7.619   2.915
  497SOL    HW1 4841  -1.740   7.582   2.932
  497SOL    HW2 4842  -1.852   7.689   2.983
  498SOL     OW 4843   4.311   8.819   4.914
  498SOL    HW1 4844   4.315   8.722   4.938
  498SOL    HW2 4845   4.338   8.830   4.818
  499SOL     OW 4846  -2.439   3.390   1.618
  499SOL    HW1 4847  -2.498   3.382   1.698
  499SOL    HW2 4848  -2.441   3.484   9.667
  500SOL     OW 4849  -1.678   3.928   7.963
  500SOL    HW1 4850  -1.596   3.874   7.943
  500SOL    HW2 4851  -1.734   3.937   7.881
  501SOL     OW 4852   1.164   7.740   1.833
  501SOL    HW1 4853   1.100   7.727   1.757
  501SOL    HW2 4854   1.199   7.833   1.832
  502SOL     OW 4855   0.084   8.921   2.914
  502SOL    HW1 4856   0.083   8.936   3.013
  502SOL    HW2 4857  -0.001   8.956   2.874
  503SOL     OW 4858  -2.312   4.126   9.105
  503SOL    HW1 4859  -2.328   4.042   9.156
  503SOL    HW2 4860  -2.395   4.150   9.055
  504SOL     OW 4861  -0.738   3.968   5.598
  504SOL    HW1 4862  -0.782   3.969   5.688
  504SOL    HW2 4863  -0.789   4.028   5.536
  505SOL     OW 4864  -1.066   6.367   3.566
  505SOL    HW1 4865  -1.143   6.382   3.628
  505SOL    HW2 4866  -1.057   6.270   3.548
  506SOL     OW 4867   0.458   1.607   3.222
  506SOL    HW1 4868   0.374   1.568   3.260
  506SOL    HW2 4869   0.435   1.661   3.141
  507SOL     OW 4870   2.508   2.003   4.835
  507SOL    HW1 4871   2.510   1.904   4.832
  507SOL    HW2 4872   2.525   2.034   4.929
  508SOL     OW 4873   2.781   9.527   8.170
  508SOL    HW1 4874   2.818   9.452   8.115
  508SOL    HW2 4875   2.855   9.591   8.193
  509SOL     OW 4876  -0.868   7.316   5.164
  509SOL    HW1 4877  -0.962   7.281   5.175
  509SOL    HW2 4878  -0.838   7.357   5.250
  510SOL     OW 4879  -0.703   5.672   7.796
  510SOL    HW1 4880  -0.761   5.633   7.867
  510SOL    HW2 4881  -0.612   5.631   7.801
  511SOL     OW 4882  -1.193   5.299   1.637
  511SOL    HW1 4883  -1.098   5.309   1.607
  511SOL    HW2 4884  -1.226   5.386   1.673
  512SOL     OW 4885   2.738   4.965   6.443
  512SOL    HW1 4886   2.674   4.902   6.488
  512SOL    HW2 4887   2.827   4.921   6.433
  513SOL     OW 4888  -0.099   8.704   6.174
  513SOL    HW1 4889  -0.113   8.787   6.120
  513SOL    HW2 4890  -0.136   8.625   6.124
  514SOL     OW 4891   0.737   2.912   8.621
  514SOL    HW1 4892   0.740   2.947   8.528
  514SOL    HW2 4893   0.693   2.822   8.622
  515SOL     OW 4894   1.198   4.534   5.995
  515SOL    HW1 4895   1.191   4.541   6.094
  515SOL    HW2 4896   1.119   4.484   5.960
  516SOL     OW 4897  -2.466   2.938   3.077
  516SOL    HW1 4898  -2.422   2.993   3.006
  516SOL    HW2 4899  -2.526   2.871   3.034
  517SOL     OW 4900   0.726   4.420   2.667
  517SOL    HW1 4901   0.654   4.351   2.661
  517SOL    HW2 4902   0.685   4.512   2.667
  518SOL     OW 4903   3.823   9.171   5.907
  518SOL    HW1 4904   3.777   9.084   5.920
  518SOL    HW2 4905   3.843   9.185   5.810
  519SOL     OW 4906  -0.452   6.425   8.890
  519SOL    HW1 4907  -0.354   6.434   8.911
  519SOL    HW2 4908  -0.491   6.515   8.874
  520SOL     OW 4909   4.202   7.436   4.505
  520SOL    HW1 4910   4.186   7.347   4.463
  520SOL    HW2 4911   4.116   7.469   4.545
  521SOL     OW 4912   1.179   9.309   6.942
  521SOL    HW1 4913   1.084   9.324   6.916
  521SOL    HW2 4914   1.231   9.393   6.928
  522SOL     OW 4915   2.177   9.197   8.010
  522SOL    HW1 4916   2.109   9.243   7.954
  522SOL    HW2 4917   2.198   9.254   8.090
  523SOL     OW 4918  -0.545   9.411   7.445
  523SOL    HW1 4919  -0.453   9.422   7.407
  523SOL    HW2 4920  -0.551   9.323   7.492
  524SOL     OW 4921   3.126   2.169   7.170
  524SOL    HW1 4922   3.069   2.193   7.092
  524SOL    HW2 4923   3.116   2.238   7.242
  525SOL     OW 4924  -2.970   5.381   3.670
  525SOL    HW1 4925  -2.977   5.463   3.612
  525SOL    HW2 4926  -2.956   5.301   3.613
  526SOL     OW 4927   1.010   5.048   2.092
  526SOL    HW1 4928   0.945   5.124   2.090
  526SOL    HW2 4929   0.975   4.976   2.151
  527SOL     OW 4930  -1.556   6.272   5.569
  527SOL    HW1 4931  -1.473   6.227   5.536
  527SOL    HW2 4932  -1.532   6.354   5.621
  528SOL     OW 4933   3.802   9.127   7.211
  528SOL    HW1 4934   3.735   9.058   7.237
  528SOL    HW2 4935   3.894   9.088   7.214
  529SOL     OW 4936  -1.761   4.624   7.481
  529SOL    HW1 4937  -1.826   4.700   7.474
  529SOL    HW2 4938  -1.799   4.552   7.539
  530SOL     OW 4939   0.630   3.904   6.768
  530SOL    HW1 4940   0.574   3.977   6.730
  530SOL    HW2 4941   0.686   3.864   6.695
  531SOL     OW 4942   2.353   2.126   8.233
  531SOL    HW1 4943   2.336   2.104   8.329
  531SOL    HW2 4944   2.440   2.085   8.205
  532SOL     OW 4945   3.273   9.309   2.269
  532SOL    HW1 4946   3.355   9.286   2.321
  532SOL    HW2 4947   3.280   9.403   2.236
  533SOL     OW 4948   2.968   8.832   8.329
  533SOL    HW1 4949   3.032   8.882   8.271
  533SOL    HW2 4950   3.004   8.824   8.421
  534SOL     OW 4951   3.633   2.619   5.045
  534SOL    HW1 4952   3.598   2.711   5.058
  534SOL    HW2 4953   3.638   2.572   5.133
  535SOL     OW 4954   0.465   4.762   6.787
  535SOL    HW1 4955   0.516   4.679   6.763
  535SOL    HW2 4956   0.510   4.842   6.747
  536SOL     OW 4957   2.115   6.887   9.231
  536SOL    HW1 4958   2.112   6.984   9.252
  536SOL    HW2 4959   2.138   6.835   9.313
  537SOL     OW 4960   4.502   5.968   2.357
  537SOL    HW1 4961   4.505   6.048   2.418
  537SOL    HW2 4962   4.450   5.895   2.402
  538SOL     OW 4963   4.731   6.094   6.323
  538SOL    HW1 4964   4.634   6.108   6.342
  538SOL    HW2 4965   4.743   6.064   6.228
  539SOL     OW 4966   4.828   2.811   2.074
  539SOL    HW1 4967   4.886   2.738   2.111
  539SOL    HW2 4968   4.736   2.802   2.112
  540SOL     OW 4969  -2.054   4.707   7.303
  540SOL    HW1 4970  -2.136   4.760   7.325
  540SOL    HW2 4971  -1.973   4.761   7.322
  541SOL     OW 4972   0.650   3.585   5.002
  541SOL    HW1 4973   0.714   3.574   5.078
  541SOL    HW2 4974   0.685   3.538   4.921
  542SOL     OW 4975   4.374   5.809   8.559
  542SOL    HW1 4976   4.378   5.754   8.643
  542SOL    HW2 4977   4.461   5.801   8.511
  543SOL     OW 4978  -1.970   6.250   4.496
  543SOL    HW1 4979  -2.053   6.256   4.440
  543SOL    HW2 4980  -1.915   6.172   4.466
  544SOL     OW 4981  -1.291   6.129   4.552
  544SOL    HW1 4982  -1.351   6.200   4.589
  544SOL    HW2 4983  -1.287   6.052   4.616
  545SOL     OW 4984   1.264   5.100   4.016
  545SOL    HW1 4985   1.217   5.103   4.104
  545SOL    HW2 4986   1.217   5.036   3.955
  546SOL     OW 4987  -2.910   6.454   7.121
  546SOL    HW1 4988  -2.823   6.486   7.085
  546SOL    HW2 4989  -2.983   6.475   7.056
  547SOL     OW 4990   0.418   8.661   1.933
  547SOL    HW1 4991   0.403   8.665   1.834
  547SOL    HW2 4992   0.330   8.672   1.980
  548SOL     OW 4993   3.514   7.306   9.534
  548SOL    HW1 4994   3.427   7.258   9.543
  548SOL    HW2 4995   3.585   7.240   9.508
  549SOL     OW 4996   2.442   9.204   1.616
  549SOL    HW1 4997   2.355   9.246   1.642
  549SOL    HW2 4998   2.450   9.114   1.658
  550SOL     OW 4999   0.956   5.764   5.098
  550SOL    HW1 5000   0.933   5.859   5.076
  550SOL    HW2 5001   1.040   5.738   5.050
  551SOL     OW 5002   4.245   2.687   2.031
  551SOL    HW1 5003   4.318   2.691   2.099
  551SOL    HW2 5004   4.193   2.602   2.044
  552SOL     OW 5005  -2.376   3.733   2.480
  552SOL    HW1 5006  -2.456   3.793   2.477
  552SOL    HW2 5007  -2.312   3.759   2.407
  553SOL     OW 5008   3.993   7.710   3.620
  553SOL    HW1 5009   3.996   7.625   3.568
  553SOL    HW2 5010   3.956   7.783   3.563
  554SOL     OW 5011   2.935   8.486   7.942
  554SOL    HW1 5012   3.015   8.431   7.920
  554SOL    HW2 5013   2.946   8.527   8.032
  555SOL     OW 5014   0.505   4.506   9.291
  555SOL    HW1 5015   0.515   4.540   9.198
  555SOL    HW2 5016   0.421   4.453   9.299
  556SOL     OW 5017  -1.720   4.836   2.741
  556SOL    HW1 5018  -1.722   4.916   2.799
  556SOL    HW2 5019  -1.704   4.864   2.646
  557SOL     OW 5020   2.035   8.703   4.886
  557SOL    HW1 5021   1.988   8.785   4.921
  557SOL    HW2 5022   2.040   8.708   4.786
  558SOL     OW 5023  -0.122   6.526   6.545
  558SOL    HW1 5024  -0.121   6.589   6.467
  558SOL    HW2 5025  -0.191   6.555   6.610
  559SOL     OW 5026  -1.217   4.289   8.193
  559SOL    HW1 5027  -1.256   4.373   8.231
  559SOL    HW2 5028  -1.208   4.221   8.265
  560SOL     OW 5029  -1.358   6.726   7.261
  560SOL    HW1 5030  -1.411   6.807   7.287
  560SOL    HW2 5031  -1.415   6.666   7.204
  561SOL     OW 5032  -0.993   8.649   1.707
  561SOL    HW1 5033  -0.953   8.594   1.780
  561SOL    HW2 5034  -0.949   8.739   1.706
  562SOL     OW 5035  -2.377   5.633   2.884
  562SOL    HW1 5036  -2.472   5.604   2.880
  562SOL    HW2 5037  -2.343   5.625   2.978
  563SOL     OW 5038  -2.851   2.007   7.579
  563SOL    HW1 5039  -2.898   2.084   7.536
  563SOL    HW2 5040  -2.901   1.923   7.561
  564SOL     OW 5041  -2.051   5.605   2.318
  564SOL    HW1 5042  -1.958   5.596   2.284
  564SOL    HW2 5043  -2.087   5.515   2.344
  565SOL     OW 5044   0.277   7.377   3.929
  565SOL    HW1 5045   0.258   7.398   4.025
  565SOL    HW2 5046   0.291   7.462   3.879
  566SOL     OW 5047   2.054   3.935   6.480
  566SOL    HW1 5048   2.034   3.876   6.558
  566SOL    HW2 5049   2.097   4.019   6.512
  567SOL     OW 5050  -2.103   5.259   6.251
  567SOL    HW1 5051  -2.188   5.284   6.298
  567SOL    HW2 5052  -2.124   5.230   6.157
  568SOL     OW 5053   2.929   4.512   6.011
  568SOL    HW1 5054   3.020   4.488   6.045
  568SOL    HW2 5055   2.914   4.466   5.923
  569SOL     OW 5056   3.778   3.097   6.911
  569SOL    HW1 5057   3.859   3.045   6.936
  569SOL    HW2 5058   3.773   3.180   6.966
  570SOL     OW 5059  -1.558   1.671   4.123
  570SOL    HW1 5060  -1.514   1.760   4.134
  570SOL    HW2 5061  -1.656   1.680   4.137
  571SOL     OW 5062   2.641   9.258   4.239
  571SOL    HW1 5063   2.730   9.300   4.222
  571SOL    HW2 5064   2.593   9.245   4.152
  572SOL     OW 5065   0.042   9.481   7.822
  572SOL    HW1 5066   0.059   9.517   7.914
  572SOL    HW2 5067   0.015   9.385   7.829
  573SOL     OW 5068   0.136   2.066   9.384
  573SOL    HW1 5069   0.124   2.018   9.297
  573SOL    HW2 5070   0.138   2.165   9.367
  574SOL     OW 5071   2.408   3.803   5.705
  574SOL    HW1 5072   2.405   3.807   5.805
  574SOL    HW2 5073   2.489   3.850   5.672
  575SOL     OW 5074  -0.304   4.058   3.303
  575SOL    HW1 5075  -0.344   4.054   3.211
  575SOL    HW2 5076  -0.250   3.975   3.319
  576SOL     OW 5077  -1.485   4.011   8.648
  576SOL    HW1 5078  -1.396   3.976   8.620
  576SOL    HW2 5079  -1.523   4.068   8.575
  577SOL     OW 5080   0.298   9.524   2.900
  577SOL    HW1 5081   0.239   9.490   2.973
  577SOL    HW2 5082   0.246   9.533   2.816
  578SOL     OW 5083  -1.649   6.512   5.754
  578SOL    HW1 5084  -1.593   6.544   5.677
  578SOL    HW2 5085  -1.739   6.486   5.721
  579SOL     OW 5086   2.004   3.481   4.075
  579SOL    HW1 5087   2.043   3.548   4.011
  579SOL    HW2 5088   2.004   3.519   4.167
  580SOL     OW 5089   3.772   6.676   3.877
  580SOL    HW1 5090   3.703   6.711   3.814
  580SOL    HW2 5091   3.760   6.717   3.967
  581SOL     OW 5092  -0.531   5.061   3.489
  581SOL    HW1 5093  -0.606   5.085   3.550
  581SOL    HW2 5094  -0.507   4.965   3.503
  582SOL     OW 5095  -1.140   3.793   2.135
  582SOL    HW1 5096  -1.117   3.803   2.038
  582SOL    HW2 5097  -1.118   3.877   2.183
  583SOL     OW 5098  -0.627   8.077   6.254
  583SOL    HW1 5099  -0.709   8.051   6.305
  583SOL    HW2 5100  -0.606   8.173   6.272
  584SOL     OW 5101   1.249   5.024   2.415
  584SOL    HW1 5102   1.223   5.120   2.402
  584SOL    HW2 5103   1.294   4.990   2.332
  585SOL     OW 5104   3.554   6.577   5.613
  585SOL    HW1 5105   3.628   6.642   5.632
  585SOL    HW2 5106   3.520   6.591   5.521
  586SOL     OW 5107   1.903   7.667   7.943
  586SOL    HW1 5108   1.933   7.693   7.852
  586SOL    HW2 5109   1.809   7.635   7.940
  587SOL     OW 5110  -1.751   4.295   1.728
  587SOL    HW1 5111  -1.691   4.337   1.659
  587SOL    HW2 5112  -1.789   4.210   1.691
  588SOL     OW 5113   4.614   7.319   6.812
  588SOL    HW1 5114   4.712   7.337   6.800
  588SOL    HW2 5115   4.589   7.334   6.907
  589SOL     OW 5116   4.781   7.425   3.430
  589SOL    HW1 5117   4.690   7.439   3.390
  589SOL    HW2 5118   4.796   7.493   3.501
  590SOL     OW 5119   1.385   5.187   8.547
  590SOL    HW1 5120   1.303   5.225   8.592
  590SOL    HW2 5121   1.454   5.258   8.538
  591SOL     OW 5122  -0.961   2.060   5.178
  591SOL    HW1 5123  -1.058   2.067   5.201
  591SOL    HW2 5124  -0.907   2.102   5.251
  592SOL     OW 5125  -1.502   9.463   4.490
  592SOL    HW1 5126  -1.437   9.495   4.421
  592SOL    HW2 5127  -1.551   9.541   4.529
  593SOL     OW 5128  -2.598   5.239   7.098
  593SOL    HW1 5129  -2.632   5.146   7.115
  593SOL    HW2 5130  -2.564   5.278   7.183
  594SOL     OW 5131   4.161   4.384   2.599
  594SOL    HW1 5132   4.182   4.479   2.576
  594SOL    HW2 5133   4.111   4.341   2.524
  595SOL     OW 5134   2.522   2.417   9.055
  595SOL    HW1 5135   2.556   2.487   8.992
  595SOL    HW2 5136   2.532   2.327   9.013
  596SOL     OW 5137   2.633   7.926   4.168
  596SOL    HW1 5138   2.650   7.874   4.253
  596SOL    HW2 5139   2.645   7.866   4.090
  597SOL     OW 5140   1.974   6.649   7.207
  597SOL    HW1 5141   1.976   6.560   7.162
  597SOL    HW2 5142   1.883   6.665   7.246
  598SOL     OW 5143   2.476   6.300   4.289
  598SOL    HW1 5144   2.402   6.250   4.244
  598SOL    HW2 5145   2.448   6.395   4.302
  599SOL     OW 5146  -0.500   5.007   1.708
  599SOL    HW1 5147  -0.541   5.095   1.731
  599SOL    HW2 5148  -0.563   4.933   1.733
  600SOL     OW 5149   1.538   4.794   4.193
  600SOL    HW1 5150   1.547   4.798   4.292
  600SOL    HW2 5151   1.442   4.783   4.168
  601SOL     OW 5152  -2.360   7.192   3.924
  601SOL    HW1 5153  -2.442   7.143   3.894
  601SOL    HW2 5154  -2.292   7.126   3.957
  602SOL     OW 5155  -1.182   2.904   1.870
  602SOL    HW1 5156  -1.265   2.871   1.915
  602SOL    HW2 5157  -1.132   2.965   1.932
  603SOL     OW 5158  -2.074   7.628   2.784
  603SOL    HW1 5159  -1.991   7.598   2.831
  603SOL    HW2 5160  -2.085   7.727   2.796
  604SOL     OW 5161   4.748   8.073   2.306
  604SOL    HW1 5162   4.710   8.141   2.243
  604SOL    HW2 5163   4.725   8.100   2.400
  605SOL     OW 5164  -0.097   4.798   8.285
  605SOL    HW1 5165  -0.172   4.856   8.315
  605SOL    HW2 5166  -0.134   4.713   8.247
  606SOL     OW 5167  -1.866   7.631   8.030
  606SOL    HW1 5168  -1.869   7.555   7.964
  606SOL    HW2 5169  -1.818   7.601   8.113
  607SOL     OW 5170  -0.648   3.664   8.467
  607SOL    HW1 5171  -0.680   3.571   8.445
  607SOL    HW2 5172  -0.555   3.660   8.502
  608SOL     OW 5173  -0.271   8.667   4.271
  608SOL    HW1 5174  -0.293   8.639   4.177
  608SOL    HW2 5175  -0.353   8.705   4.314
  609SOL     OW 5176   2.851   5.477   7.715
  609SOL    HW1 5177   2.887   5.477   7.808
  609SOL    HW2 5178   2.783   5.550   7.705
  610SOL     OW 5179  -1.986   6.009   7.778
  610SOL    HW1 5180  -1.987   6.088   7.839
  610SOL    HW2 5181  -2.073   5.961   7.784
  611SOL     OW 5182   0.643   7.035   4.818
  611SOL    HW1 5183   0.698   7.094   4.759
  611SOL    HW2 5184   0.553   7.022   4.777
  612SOL     OW 5185   4.047   5.204   5.086
  612SOL    HW1 5186   3.973   5.189   5.021
  612SOL    HW2 5187   4.132   5.166   5.049
  613SOL     OW 5188  -1.945   3.199   2.554
  613SOL    HW1 5189  -1.916   3.271   2.617
  613SOL    HW2 5190  -2.024   3.231   2.501
  614SOL     OW 5191   0.867   2.965   7.982
  614SOL    HW1 5192   0.861   3.050   7.929
  614SOL    HW2 5193   0.919   2.897   7.931
  615SOL     OW 5194   4.389   3.870   8.264
  615SOL    HW1 5195   4.338   3.875   8.349
  615SOL    HW2 5196   4.427   3.961   8.243
  616SOL     OW 5197  -1.796   4.009   7.676
  616SOL    HW1 5198  -1.873   4.050   7.628
  616SOL    HW2 5199  -1.752   3.942   7.616
  617SOL     OW 5200   0.600   5.461   6.402
  617SOL    HW1 5201   0.539   5.502   6.334
  617SOL    HW2 5202   0.591   5.362   6.399
  618SOL     OW 5203   2.669   1.710   5.039
  618SOL    HW1 5204   2.600   1.718   4.968
  618SOL    HW2 5205   2.680   1.613   5.064
  619SOL     OW 5206  -1.833   7.410   4.469
  619SOL    HW1 5207  -1.784   7.433   4.384
  619SOL    HW2 5208  -1.931   7.421   4.455
  620SOL     OW 5209   0.770   8.022   3.067
  620SOL    HW1 5210   0.683   8.022   3.115
  620SOL    HW2 5211   0.775   8.100   3.005
  621SOL     OW 5212  -2.817   1.882   3.044
  621SOL    HW1 5213  -2.915   1.896   3.059
  621SOL    HW2 5214  -2.765   1.939   3.108
  622SOL     OW 5215  -0.055   1.914   2.752
  622SOL    HW1 5216  -0.126   1.895   2.819
  622SOL    HW2 5217  -0.096   1.952   2.669
  623SOL     OW 5218   1.367   8.655   6.737
  623SOL    HW1 5219   1.293   8.660   6.804
  623SOL    HW2 5220   1.362   8.568   6.688
  624SOL     OW 5221   2.662   8.636   4.703
  624SOL    HW1 5222   2.584   8.694   4.721
  624SOL    HW2 5223   2.743   8.692   4.686
  625SOL     OW 5224   1.275   4.219   7.089
  625SOL    HW1 5225   1.338   4.145   7.110
  625SOL    HW2 5226   1.324   4.306   7.090
  626SOL     OW 5227  -0.353   8.132   8.122
  626SOL    HW1 5228  -0.423   8.069   8.089
  626SOL    HW2 5229  -0.302   8.089   8.197
  627SOL     OW 5230  -0.736   7.776   4.473
  627SOL    HW1 5231  -0.818   7.833   4.481
  627SOL    HW2 5232  -0.710   7.769   4.376
  628SOL     OW 5233   1.374   5.150   5.401
  628SOL    HW1 5234   1.402   5.183   5.311
  628SOL    HW2 5235   1.325   5.064   5.391
  629SOL     OW 5236  -2.464   5.194   8.097
  629SOL    HW1 5237  -2.506   5.126   8.158
  629SOL    HW2 5238  -2.442   5.276   8.150
  630SOL     OW 5239  -2.289   9.000   7.705
  630SOL    HW1 5240  -2.316   8.967   7.614
  630SOL    HW2 5241  -2.371   9.008   7.762
  631SOL     OW 5242  -1.518   8.199   3.326
  631SOL    HW1 5243  -1.440   8.256   3.303
  631SOL    HW2 5244  -1.586   8.253   3.376
  632SOL     OW 5245   3.281   5.482   6.769
  632SOL    HW1 5246   3.190   5.443   6.753
  632SOL    HW2 5247   3.312   5.530   6.687
  633SOL     OW 5248  -0.826   6.271   1.729
  633SOL    HW1 5249  -0.815   6.315   1.818
  633SOL    HW2 5250  -0.737   6.241   1.695
  634SOL     OW 5251  -1.818   5.694   4.021
  634SOL    HW1 5252  -1.792   5.760   3.950
  634SOL    HW2 5253  -1.818   5.602   3.983
  635SOL     OW 5254  -1.964   3.927   4.878
  635SOL    HW1 5255  -1.890   3.995   4.885
  635SOL    HW2 5256  -1.930   3.838   4.909
  636SOL     OW 5257  -2.617   5.578   6.205
  636SOL    HW1 5258  -2.622   5.606   6.109
  636SOL    HW2 5259  -2.574   5.650   6.259
  637SOL     OW 5260   0.783   7.916   8.869
  637SOL    HW1 5261   0.743   7.918   8.777
  637SOL    HW2 5262   0.877   7.950   8.865
  638SOL     OW 5263  -2.421   2.173   2.867
  638SOL    HW1 5264  -2.435   2.094   2.807
  638SOL    HW2 5265  -2.332   2.213   2.849
  639SOL     OW 5266   2.833   2.164   6.190
  639SOL    HW1 5267   2.752   2.107   6.205
  639SOL    HW2 5268   2.895   2.119   6.125
  640SOL     OW 5269   3.130   7.381   5.419
  640SOL    HW1 5270   3.173   7.379   5.509
  640SOL    HW2 5271   3.039   7.422   5.427
  641SOL     OW 5272   1.910   7.774   7.446
  641SOL    HW1 5273   1.819   7.814   7.435
  641SOL    HW2 5274   1.913   7.721   7.531
  642SOL     OW 5275   3.132   3.591   6.904
  642SOL    HW1 5276   3.131   3.551   6.813
  642SOL    HW2 5277   3.209   3.553   6.956
  643SOL     OW 5278   2.366   6.725   2.422
  643SOL    HW1 5279   2.388   6.751   2.328
  643SOL    HW2 5280   2.409   6.789   2.485
  644SOL     OW 5281  -1.569   1.663   1.937
  644SOL    HW1 5282  -1.517   1.741   1.903
  644SOL    HW2 5283  -1.665   1.674   1.913
  645SOL     OW 5284   0.099   3.797   3.764
  645SOL    HW1 5285   0.029   3.840   3.821
  645SOL    HW2 5286   0.150   3.730   3.818
  646SOL     OW 5287  -1.659   6.947   6.884
  646SOL    HW1 5288  -1.611   6.901   6.809
  646SOL    HW2 5289  -1.727   7.010   6.845
  647SOL     OW 5290   4.601   7.578   3.210
  647SOL    HW1 5291   4.551   7.540   3.289
  647SOL    HW2 5292   4.540   7.581   3.131
  648SOL     OW 5293   4.459   8.281   8.047
  648SOL    HW1 5294   4.406   8.228   8.113
  648SOL    HW2 5295   4.529   8.223   8.006
  649SOL     OW 5296   1.690   7.044   9.169
  649SOL    HW1 5297   1.617   6.976   9.178
  649SOL    HW2 5298   1.742   7.048   9.254
  650SOL     OW 5299   0.689   7.139   3.709
  650SOL    HW1 5300   0.662   7.177   3.797
  650SOL    HW2 5301   0.630   7.178   3.637
  651SOL     OW 5302   1.905   2.885   4.904
  651SOL    HW1 5303   1.806   2.876   4.903
  651SOL    HW2 5304   1.937   2.898   4.998
  652SOL     OW 5305   3.667   9.509   9.452
  652SOL    HW1 5306   3.645   9.425   9.502
  652SOL    HW2 5307   3.608   9.583   9.485
  653SOL     OW 5308   0.207   3.941   2.754
  653SOL    HW1 5309   0.137   4.011   2.740
  653SOL    HW2 5310   0.227   3.897   2.666
  654SOL     OW 5311   0.553   1.907   3.009
  654SOL    HW1 5312   0.568   1.939   2.916
  654SOL    HW2 5313   0.472   1.847   3.011
  655SOL     OW 5314   1.260   4.113   4.576
  655SOL    HW1 5315   1.271   4.015   4.559
  655SOL    HW2 5316   1.169   4.129   4.614
  656SOL     OW 5317   0.213   4.821   4.014
  656SOL    HW1 5318   0.252   4.754   3.951
  656SOL    HW2 5319   0.237   4.913   3.983
  657SOL     OW 5320  -0.836   3.396   2.638
  657SOL    HW1 5321  -0.841   3.359   2.731
  657SOL    HW2 5322  -0.816   3.494   2.642
  658SOL     OW 5323  -1.277   8.264   9.069
  658SOL    HW1 5324  -1.196   8.321   9.058
  658SOL    HW2 5325  -1.354   8.304   9.018
  659SOL     OW 5326  -0.915   9.074   2.227
  659SOL    HW1 5327  -0.842   9.140   2.244
  659SOL    HW2 5328  -0.892   9.019   2.146
  660SOL     OW 5329  -2.557   8.384   4.124
  660SOL    HW1 5330  -2.527   8.293   4.097
  660SOL    HW2 5331  -2.638   8.410   4.072
  661SOL     OW 5332   4.083   5.539   2.965
  661SOL    HW1 5333   4.032   5.612   3.012
  661SOL    HW2 5334   4.043   5.451   2.989
  662SOL     OW 5335   0.825   2.875   8.991
  662SOL    HW1 5336   0.828   2.887   9.090
  662SOL    HW2 5337   0.737   2.835   8.965
  663SOL     OW 5338   1.487   7.646   6.626
  663SOL    HW1 5339   1.532   7.575   6.681
  663SOL    HW2 5340   1.468   7.726   6.684
  664SOL     OW 5341  -2.449   3.644   7.913
  664SOL    HW1 5342  -2.495   3.661   7.826
  664SOL    HW2 5343  -2.412   3.551   7.914
  665SOL     OW 5344   2.282   6.609   7.392
  665SOL    HW1 5345   2.301   6.525   7.341
  665SOL    HW2 5346   2.271   6.588   7.489
  666SOL     OW 5347   3.013   6.505   8.662
  666SOL    HW1 5348   2.944   6.434   8.675
  666SOL    HW2 5349   3.092   6.466   8.616
  667SOL     OW 5350  -0.073   4.557   7.686
  667SOL    HW1 5351  -0.002   4.561   7.756
  667SOL    HW2 5352  -0.055   4.625   7.616
  668SOL     OW 5353   3.580   3.015   6.749
  668SOL    HW1 5354   3.653   3.027   6.816
  668SOL    HW2 5355   3.617   3.028   6.657
  669SOL     OW 5356  -2.583   6.272   2.989
  669SOL    HW1 5357  -2.678   6.254   2.963
  669SOL    HW2 5358  -2.564   6.370   2.976
  670SOL     OW 5359  -1.561   5.459   2.845
  670SOL    HW1 5360  -1.539   5.471   2.942
  670SOL    HW2 5361  -1.652   5.419   2.836
  671SOL     OW 5362   1.729   7.118   7.988
  671SOL    HW1 5363   1.778   7.140   8.072
  671SOL    HW2 5364   1.787   7.063   7.929
  672SOL     OW 5365   2.173   1.925   4.251
  672SOL    HW1 5366   2.074   1.926   4.237
  672SOL    HW2 5367   2.219   1.915   4.163
  673SOL     OW 5368  -1.912   6.943   5.585
  673SOL    HW1 5369  -1.944   7.035   5.607
  673SOL    HW2 5370  -1.979   6.898   5.525
  674SOL     OW 5371  -0.719   4.282   1.765
  674SOL    HW1 5372  -0.799   4.226   1.789
  674SOL    HW2 5373  -0.697   4.267   1.668
  675SOL     OW 5374  -0.474   4.963   6.484
  675SOL    HW1 5375  -0.411   4.928   6.415
  675SOL    HW2 5376  -0.560   4.912   6.480
  676SOL     OW 5377   0.968   3.377   8.227
  676SOL    HW1 5378   0.990   3.475   8.229
  676SOL    HW2 5379   1.025   3.332   8.159
  677SOL     OW 5380   1.806   8.698   2.922
  677SOL    HW1 5381   1.712   8.727   2.937
  677SOL    HW2 5382   1.854   8.767   2.868
  678SOL     OW 5383  -2.998   4.618   4.646
  678SOL    HW1 5384  -3.006   4.584   4.552
  678SOL    HW2 5385  -2.987   4.541   4.709
  679SOL     OW 5386   4.659   2.102   6.887
  679SOL    HW1 5387   4.618   2.187   6.918
  679SOL    HW2 5388   4.625   2.026   6.944
  680SOL     OW 5389  -0.045   4.441   6.640
  680SOL    HW1 5390  -0.065   4.516   6.576
  680SOL    HW2 5391   0.052   4.418   6.635
  681SOL     OW 5392   4.372   4.319   4.374
  681SOL    HW1 5393   4.396   4.354   4.284
  681SOL    HW2 5394   4.453   4.276   4.415
  682SOL     OW 5395  -2.885   8.012   9.371
  682SOL    HW1 5396  -2.815   7.978   9.435
  682SOL    HW2 5397  -2.974   8.010   9.416
  683SOL     OW 5398  -1.643   2.714   8.859
  683SOL    HW1 5399  -1.682   2.669   8.779
  683SOL    HW2 5400  -1.558   2.761   8.833
  684SOL     OW 5401   3.991   6.398   8.361
  684SOL    HW1 5402   4.066   6.424   8.423
  684SOL    HW2 5403   3.904   6.405   8.410
  685SOL     OW 5404  -1.724   5.561   6.778
  685SOL    HW1 5405  -1.735   5.513   6.691
  685SOL    HW2 5406  -1.794   5.631   6.787
  686SOL     OW 5407  -0.939   2.899   9.149
  686SOL    HW1 5408  -1.032   2.936   9.155
  686SOL    HW2 5409  -0.902   2.918   9.058
  687SOL     OW 5410   4.433   9.417   7.901
  687SOL    HW1 5411   4.489   9.336   7.886
  687SOL    HW2 5412   4.343   9.390   7.936
  688SOL     OW 5413   1.334   6.136   6.031
  688SOL    HW1 5414   1.259   6.089   5.985
  688SOL    HW2 5415   1.326   6.123   6.130
  689SOL     OW 5416   1.142   4.948   7.463
  689SOL    HW1 5417   1.202   4.971   7.539
  689SOL    HW2 5418   1.137   4.849   7.453
  690SOL     OW 5419   1.313   4.317   1.702
  690SOL    HW1 5420   1.262   4.402   1.698
  690SOL    HW2 5421   1.249   4.240   1.714
  691SOL     OW 5422   4.023   1.589   6.104
  691SOL    HW1 5423   4.055   9.585   6.069
  691SOL    HW2 5424   4.013   1.653   6.028
  692SOL     OW 5425  -1.528   8.536   1.598
  692SOL    HW1 5426  -1.453   8.476   1.627
  692SOL    HW2 5427  -1.533   8.614   1.660
  693SOL     OW 5428   2.131   8.207   4.917
  693SOL    HW1 5429   2.165   8.114   4.928
  693SOL    HW2 5430   2.107   8.245   5.006
  694SOL     OW 5431  -0.148   6.050   1.622
  694SOL    HW1 5432  -0.181   6.137   9.667
  694SOL    HW2 5433  -0.225   5.998   1.658
  695SOL     OW 5434  -1.540   7.435   4.651
  695SOL    HW1 5435  -1.540   7.346   4.606
  695SOL    HW2 5436  -1.627   7.481   4.633
  696SOL     OW 5437  -1.796   9.054   5.162
  696SOL    HW1 5438  -1.807   9.142   5.209
  696SOL    HW2 5439  -1.813   9.066   5.065
  697SOL     OW 5440  -1.369   5.997   2.127
  697SOL    HW1 5441  -1.274   6.016   2.103
  697SOL    HW2 5442  -1.430   6.043   2.063
  698SOL     OW 5443   0.833   6.876   7.162
  698SOL    HW1 5444   0.766   6.893   7.090
  698SOL    HW2 5445   0.811   6.932   7.242
  699SOL     OW 5446  -0.101   8.694   3.515
  699SOL    HW1 5447  -0.163   8.686   3.593
  699SOL    HW2 5448  -0.128   8.774   3.460
  700SOL     OW 5449   1.527   5.315   9.144
  700SOL    HW1 5450   1.456   5.262   9.190
  700SOL    HW2 5451   1.485   5.391   9.094
  701SOL     OW 5452   0.551   3.454   3.152
  701SOL    HW1 5453   0.622   3.439   3.221
  701SOL    HW2 5454   0.497   3.370   3.141
  702SOL     OW 5455  -0.391   4.136   4.818
  702SOL    HW1 5456  -0.436   4.212   4.769
  702SOL    HW2 5457  -0.307   4.112   4.771
  703SOL     OW 5458   1.734   1.707   5.145
  703SOL    HW1 5459   1.674   1.776   5.186
  703SOL    HW2 5460   1.798   1.673   5.214
  704SOL     OW 5461  -0.207   4.302   3.385
  704SOL    HW1 5462  -0.112   4.299   3.353
  704SOL    HW2 5463  -0.252   4.215   3.363
  705SOL     OW 5464   4.451   8.329   4.052
  705SOL    HW1 5465   4.489   8.375   3.972
  705SOL    HW2 5466   4.472   8.231   4.047
  706SOL     OW 5467   1.980   2.430   6.256
  706SOL    HW1 5468   1.947   2.369   6.184
  706SOL    HW2 5469   2.007   2.375   6.335
  707SOL     OW 5470   0.551   9.398   7.305
  707SOL    HW1 5471   0.534   9.313   7.355
  707SOL    HW2 5472   0.495   9.471   7.343
  708SOL     OW 5473   2.244   7.487   5.115
  708SOL    HW1 5474   2.323   7.491   5.054
  708SOL    HW2 5475   2.252   7.557   5.185
  709SOL     OW 5476  -0.875   8.989   4.967
  709SOL    HW1 5477  -0.934   9.070   4.959
  709SOL    HW2 5478  -0.901   8.937   5.048
  710SOL     OW 5479  -1.097   3.955   8.759
  710SOL    HW1 5480  -1.160   3.893   8.807
  710SOL    HW2 5481  -1.111   4.049   8.791
  711SOL     OW 5482  -0.935   5.110   3.379
  711SOL    HW1 5483  -1.019   5.115   3.324
  711SOL    HW2 5484  -0.863   5.064   3.326
  712SOL     OW 5485   0.405   5.600   3.716
  712SOL    HW1 5486   0.499   5.609   3.746
  712SOL    HW2 5487   0.391   5.509   3.676
  713SOL     OW 5488   1.728   5.975   9.215
  713SOL    HW1 5489   1.759   6.068   9.193
  713SOL    HW2 5490   1.628   5.972   9.212
  714SOL     OW 5491   3.295   6.609   2.955
  714SOL    HW1 5492   3.363   6.588   3.024
  714SOL    HW2 5493   3.337   6.608   2.864
  715SOL     OW 5494  -1.556   8.269   6.389
  715SOL    HW1 5495  -1.550   8.368   6.401
  715SOL    HW2 5496  -1.626   8.247   6.321
  716SOL     OW 5497   1.041   9.531   8.560
  716SOL    HW1 5498   0.966   9.511   8.623
  716SOL    HW2 5499   1.056   1.546   8.558
  717SOL     OW 5500   2.974   7.801   6.889
  717SOL    HW1 5501   3.052   7.752   6.929
  717SOL    HW2 5502   2.957   7.766   6.797
  718SOL     OW 5503  -2.770   8.610   8.813
  718SOL    HW1 5504  -2.695   8.563   8.860
  718SOL    HW2 5505  -2.820   8.544   8.756
  719SOL     OW 5506   0.429   3.702   5.931
  719SOL    HW1 5507   0.348   3.757   5.952
  719SOL    HW2 5508   0.473   3.739   5.849
  720SOL     OW 5509   1.810   7.540   4.237
  720SOL    HW1 5510   1.875   7.614   4.251
  720SOL    HW2 5511   1.857   7.452   4.249
  721SOL     OW 5512   3.830   1.630   2.298
  721SOL    HW1 5513   3.863   1.611   2.391
  721SOL    HW2 5514   3.871   1.566   2.234
  722SOL     OW 5515  -2.653   3.455   9.218
  722SOL    HW1 5516  -2.627   3.541   9.262
  722SOL    HW2 5517  -2.572   3.398   9.207
  723SOL     OW 5518  -1.371   7.562   6.274
  723SOL    HW1 5519  -1.292   7.501   6.283
  723SOL    HW2 5520  -1.410   7.579   6.365
  724SOL     OW 5521   3.307   5.272   5.187
  724SOL    HW1 5522   3.341   5.232   5.272
  724SOL    HW2 5523   3.378   5.329   5.145
  725SOL     OW 5524   3.470   4.317   9.369
  725SOL    HW1 5525   3.435   4.398   9.417
  725SOL    HW2 5526   3.475   4.240   9.433
  726SOL     OW 5527   0.240   6.902   1.883
  726SOL    HW1 5528   0.220   6.816   1.836
  726SOL    HW2 5529   0.158   6.933   1.932
  727SOL     OW 5530  -1.906   3.487   9.053
  727SOL    HW1 5531  -1.935   3.563   8.994
  727SOL    HW2 5532  -1.884   3.408   8.997
  728SOL     OW 5533   2.166   8.091   2.866
  728SOL    HW1 5534   2.167   8.072   2.964
  728SOL    HW2 5535   2.208   8.181   2.849
  729SOL     OW 5536  -2.694   7.321   1.610
  729SOL    HW1 5537  -2.733   7.284   9.609
  729SOL    HW2 5538  -2.736   7.274   1.688
  730SOL     OW 5539   4.178   9.299   7.065
  730SOL    HW1 5540   4.184   9.373   7.132
  730SOL    HW2 5541   4.123   9.330   6.987
  731SOL     OW 5542   2.686   1.695   6.884
  731SOL    HW1 5543   2.624   1.767   6.916
  731SOL    HW2 5544   2.780   1.718   6.908
  732SOL     OW 5545  -1.294   3.971   4.502
  732SOL    HW1 5546  -1.306   3.922   4.588
  732SOL    HW2 5547  -1.208   3.943   4.458
  733SOL     OW 5548   0.450   5.548   1.801
  733SOL    HW1 5549   0.392   5.551   1.883
  733SOL    HW2 5550   0.470   5.452   1.779
  734SOL     OW 5551  -0.293   3.145   7.738
  734SOL    HW1 5552  -0.269   3.165   7.643
  734SOL    HW2 5553  -0.218   3.173   7.798
  735SOL     OW 5554  -2.404   8.572   1.904
  735SOL    HW1 5555  -2.340   8.647   1.924
  735SOL    HW2 5556  -2.411   8.512   1.984
  736SOL     OW 5557   1.469   6.213   7.419
  736SOL    HW1 5558   1.470   6.226   7.319
  736SOL    HW2 5559   1.536   6.143   7.444
  737SOL     OW 5560  -1.090   9.188   8.441
  737SOL    HW1 5561  -1.121   9.199   8.536
  737SOL    HW2 5562  -1.156   9.132   8.391
  738SOL     OW 5563   4.575   9.298   7.264
  738SOL    HW1 5564   4.548   9.388   7.232
  738SOL    HW2 5565   4.650   9.263   7.208
  739SOL     OW 5566   0.954   6.949   2.564
  739SOL    HW1 5567   0.941   6.891   2.644
  739SOL    HW2 5568   0.871   7.002   2.548
  740SOL     OW 5569  -1.509   6.186   6.108
  740SOL    HW1 5570  -1.446   6.258   6.138
  740SOL    HW2 5571  -1.531   6.127   6.186
  741SOL     OW 5572   1.927   5.052   8.203
  741SOL    HW1 5573   1.838   5.089   8.232
  741SOL    HW2 5574   1.921   4.953   8.195
  742SOL     OW 5575   0.436   6.637   4.723
  742SOL    HW1 5576   0.463   6.553   4.768
  742SOL    HW2 5577   0.453   6.715   4.783
  743SOL     OW 5578   0.151   4.992   7.268
  743SOL    HW1 5579   0.069   4.986   7.211
  743SOL    HW2 5580   0.195   4.903   7.272
  744SOL     OW 5581   1.508   6.854   9.201
  744SOL    HW1 5582   1.509   6.773   9.260
  744SOL    HW2 5583   1.482   6.828   9.109
  745SOL     OW 5584   4.409   5.301   9.182
  745SOL    HW1 5585   4.500   5.289   9.142
  745SOL    HW2 5586   4.342   5.312   9.108
  746SOL     OW 5587  -1.657   6.261   3.851
  746SOL    HW1 5588  -1.592   6.334   3.832
  746SOL    HW2 5589  -1.642   6.225   3.943
  747SOL     OW 5590   3.706   9.018   7.804
  747SOL    HW1 5591   3.615   8.989   7.774
  747SOL    HW2 5592   3.770   8.941   7.795
  748SOL     OW 5593   0.981   4.225   7.856
  748SOL    HW1 5594   0.937   4.151   7.805
  748SOL    HW2 5595   0.929   4.309   7.842
  749SOL     OW 5596  -0.234   6.073   6.325
  749SOL    HW1 5597  -0.194   6.022   6.249
  749SOL    HW2 5598  -0.165   6.129   6.369
  750SOL     OW 5599   3.362   9.427   6.323
  750SOL    HW1 5600   3.461   9.417   6.318
  750SOL    HW2 5601   3.318   9.356   6.268
  751SOL     OW 5602  -0.554   3.941   1.895
  751SOL    HW1 5603  -0.638   3.950   1.949
  751SOL    HW2 5604  -0.498   3.867   1.931
  752SOL     OW 5605  -1.795   9.516   6.450
  752SOL    HW1 5606  -1.875   9.527   6.509
  752SOL    HW2 5607  -1.819   9.542   6.356
  753SOL     OW 5608  -2.856   2.705   1.800
  753SOL    HW1 5609  -2.884   2.663   1.714
  753SOL    HW2 5610  -2.897   2.655   1.876
  754SOL     OW 5611   1.089   3.579   3.829
  754SOL    HW1 5612   1.065   3.579   3.926
  754SOL    HW2 5613   1.018   3.625   3.776
  755SOL     OW 5614  -0.124   8.296   2.173
  755SOL    HW1 5615  -0.219   8.294   2.141
  755SOL    HW2 5616  -0.122   8.314   2.271
  756SOL     OW 5617   2.004   6.514   1.919
  756SOL    HW1 5618   2.079   6.581   1.919
  756SOL    HW2 5619   2.027   6.439   1.857
  757SOL     OW 5620   1.351   1.546   9.608
  757SOL    HW1 5621   1.261   9.596   9.636
  757SOL    HW2 5622   1.380   9.584   9.525
  758SOL     OW 5623  -1.276   8.293   2.285
  758SOL    HW1 5624  -1.279   8.212   2.227
  758SOL    HW2 5625  -1.354   8.292   2.348
  759SOL     OW 5626   1.513   2.002   3.875
  759SOL    HW1 5627   1.610   2.024   3.863
  759SOL    HW2 5628   1.478   1.958   3.793
  760SOL     OW 5629  -2.767   9.394   9.483
  760SOL    HW1 5630  -2.842   9.331   9.464
  760SOL    HW2 5631  -2.755   9.403   9.581
  761SOL     OW 5632   1.919   5.622   1.977
  761SOL    HW1 5633   1.988   5.577   2.034
  761SOL    HW2 5634   1.959   5.701   1.930
  762SOL     OW 5635  -2.341   8.399   2.760
  762SOL    HW1 5636  -2.435   8.401   2.795
  762SOL    HW2 5637  -2.285   8.342   2.821
  763SOL     OW 5638   0.092   8.451   7.494
  763SOL    HW1 5639   0.101   8.524   7.426
  763SOL    HW2 5640   0.005   8.404   7.480
  764SOL     OW 5641  -1.525   7.024   8.361
  764SOL    HW1 5642  -1.480   7.040   8.274
  764SOL    HW2 5643  -1.460   6.986   8.427
  765SOL     OW 5644   3.906   8.483   9.052
  765SOL    HW1 5645   3.857   8.401   9.082
  765SOL    HW2 5646   3.973   8.458   8.983
  766SOL     OW 5647   0.675   9.006   3.642
  766SOL    HW1 5648   0.613   8.968   3.710
  766SOL    HW2 5649   0.669   8.952   3.558
  767SOL     OW 5650   2.726   2.950   6.289
  767SOL    HW1 5651   2.686   2.918   6.375
  767SOL    HW2 5652   2.694   2.893   6.214
  768SOL     OW 5653   1.054   2.453   3.319
  768SOL    HW1 5654   1.026   2.453   3.415
  768SOL    HW2 5655   0.973   2.450   3.260
  769SOL     OW 5656  -2.228   9.395   4.684
  769SOL    HW1 5657  -2.314   9.357   4.650
  769SOL    HW2 5658  -2.215   9.370   4.780
  770SOL     OW 5659  -2.765   6.249   4.508
  770SOL    HW1 5660  -2.817   6.326   4.545
  770SOL    HW2 5661  -2.709   6.280   4.431
  771SOL     OW 5662   1.840   3.224   5.068
  771SOL    HW1 5663   1.879   3.310   5.101
  771SOL    HW2 5664   1.878   3.148   5.120
  772SOL     OW 5665   4.350   8.581   6.801
  772SOL    HW1 5666   4.374   8.494   6.845
  772SOL    HW2 5667   4.283   8.563   6.729
  773SOL     OW 5668  -0.891   4.662   6.604
  773SOL    HW1 5669  -0.846   4.588   6.555
  773SOL    HW2 5670  -0.866   4.658   6.701
  774SOL     OW 5671   4.888   8.830   5.958
  774SOL    HW1 5672   4.871   8.868   6.048
  774SOL    HW2 5673   4.946   8.748   5.966
  775SOL     OW 5674  -1.126   1.570   9.637
  775SOL    HW1 5675  -1.070   1.638   1.600
  775SOL    HW2 5676  -1.083   1.545   9.550
  776SOL     OW 5677  -2.819   5.663   5.000
  776SOL    HW1 5678  -2.724   5.658   4.971
  776SOL    HW2 5679  -2.879   5.658   4.920
  777SOL     OW 5680   0.949   3.278   7.066
  777SOL    HW1 5681   1.003   3.296   7.148
  777SOL    HW2 5682   0.881   3.207   7.085
  778SOL     OW 5683   1.566   5.670   9.178
  778SOL    HW1 5684   1.473   5.652   9.209
  778SOL    HW2 5685   1.563   5.713   9.087
  779SOL     OW 5686   1.799   7.483   1.632
  779SOL    HW1 5687   1.820   7.424   9.639
  779SOL    HW2 5688   1.711   7.456   1.672
  780SOL     OW 5689   1.745   7.987   2.754
  780SOL    HW1 5690   1.773   7.981   2.659
  780SOL    HW2 5691   1.696   7.904   2.780
  781SOL     OW 5692  -1.749   2.264   2.097
  781SOL    HW1 5693  -1.754   2.346   2.155
  781SOL    HW2 5694  -1.812   2.195   2.131
  782SOL     OW 5695   4.385   4.717   6.523
  782SOL    HW1 5696   4.393   4.714   6.423
  782SOL    HW2 5697   4.449   4.653   6.564
  783SOL     OW 5698   1.291   2.656   9.196
  783SOL    HW1 5699   1.334   2.566   9.191
  783SOL    HW2 5700   1.193   2.646   9.213
  784SOL     OW 5701  -2.785   8.570   1.799
  784SOL    HW1 5702  -2.789   8.550   1.896
  784SOL    HW2 5703  -2.877   8.575   1.761
  785SOL     OW 5704   4.220   9.166   7.672
  785SOL    HW1 5705   4.286   9.216   7.615
  785SOL    HW2 5706   4.204   9.216   7.757
  786SOL     OW 5707  -2.025   9.082   6.929
  786SOL    HW1 5708  -2.001   9.176   6.954
  786SOL    HW2 5709  -1.958   9.019   6.969
  787SOL     OW 5710  -2.379   1.774   2.146
  787SOL    HW1 5711  -2.360   1.722   2.230
  787SOL    HW2 5712  -2.292   1.805   2.106
  788SOL     OW 5713  -2.034   1.631   2.197
  788SOL    HW1 5714  -1.953   1.651   2.252
  788SOL    HW2 5715  -2.011   1.561   2.130
  789SOL     OW 5716   4.061   7.556   5.408
  789SOL    HW1 5717   4.116   7.537   5.490
  789SOL    HW2 5718   4.103   7.512   5.329
  790SOL     OW 5719   4.855   2.304   4.912
  790SOL    HW1 5720   4.886   2.398   4.932
  790SOL    HW2 5721   4.905   2.240   4.970
  791SOL     OW 5722  -2.263   3.718   9.473
  791SOL    HW1 5723  -2.191   3.672   9.526
  791SOL    HW2 5724  -2.236   3.813   9.457
  792SOL     OW 5725  -1.858   5.670   9.378
  792SOL    HW1 5726  -1.873   5.765   9.350
  792SOL    HW2 5727  -1.794   5.668   9.455
  793SOL     OW 5728   1.491   6.565   3.627
  793SOL    HW1 5729   1.591   6.575   3.620
  793SOL    HW2 5730   1.447   6.649   3.595
  794SOL     OW 5731   1.594   4.733   8.668
  794SOL    HW1 5732   1.559   4.668   8.601
  794SOL    HW2 5733   1.618   4.685   8.752
  795SOL     OW 5734  -0.301   2.799   2.978
  795SOL    HW1 5735  -0.392   2.841   2.977
  795SOL    HW2 5736  -0.265   2.802   3.071
  796SOL     OW 5737   3.765   8.263   4.935
  796SOL    HW1 5738   3.753   8.173   4.977
  796SOL    HW2 5739   3.676   8.302   4.912
  797SOL     OW 5740  -2.996   1.806   1.773
  797SOL    HW1 5741  -2.955   1.723   1.734
  797SOL    HW2 5742  -2.923   1.865   1.808
  798SOL     OW 5743   4.541   6.573   2.120
  798SOL    HW1 5744   4.599   6.645   2.081
  798SOL    HW2 5745   4.595   6.490   2.132
  799SOL     OW 5746   4.842   8.602   3.625
  799SOL    HW1 5747   4.795   8.520   3.592
  799SOL    HW2 5748   4.927   8.575   3.671
  800SOL     OW 5749   3.395   6.151   5.696
  800SOL    HW1 5750   3.302   6.112   5.691
  800SOL    HW2 5751   3.409   6.192   5.786
  801SOL     OW 5752   3.288   7.931   5.721
  801SOL    HW1 5753   3.262   7.903   5.628
  801SOL    HW2 5754   3.297   8.030   5.725
  802SOL     OW 5755   1.760   6.225   6.671
  802SOL    HW1 5756   1.769   6.298   6.739
  802SOL    HW2 5757   1.706   6.150   6.710
  803SOL     OW 5758  -0.822   2.733   4.367
  803SOL    HW1 5759  -0.910   2.727   4.413
  803SOL    HW2 5760  -0.775   2.645   4.374
  804SOL     OW 5761   2.127   8.704   1.974
  804SOL    HW1 5762   2.076   8.669   2.052
  804SOL    HW2 5763   2.078   8.783   1.935
  805SOL     OW 5764   1.139   8.330   7.805
  805SOL    HW1 5765   1.190   8.387   7.741
  805SOL    HW2 5766   1.127   8.239   7.766
  806SOL     OW 5767  -0.157   5.786   4.648
  806SOL    HW1 5768  -0.143   5.688   4.633
  806SOL    HW2 5769  -0.070   5.835   4.636
  807SOL     OW 5770  -1.938   7.611   7.421
  807SOL    HW1 5771  -1.968   7.530   7.470
  807SOL    HW2 5772  -2.005   7.684   7.433
  808SOL     OW 5773  -1.473   6.914   5.014
  808SOL    HW1 5774  -1.481   6.967   5.098
  808SOL    HW2 5775  -1.495   6.818   5.032
  809SOL     OW 5776   0.330   3.532   8.428
  809SOL    HW1 5777   0.237   3.526   8.391
  809SOL    HW2 5778   0.356   3.627   8.441
  810SOL     OW 5779  -2.909   5.219   5.147
  810SOL    HW1 5780  -2.817   5.182   5.145
  810SOL    HW2 5781  -2.957   5.193   5.063
  811SOL     OW 5782   0.504   9.484   3.921
  811SOL    HW1 5783   0.521   9.388   3.946
  811SOL    HW2 5784   0.587   9.537   3.938
  812SOL     OW 5785  -2.320   8.197   7.391
  812SOL    HW1 5786  -2.375   8.275   7.363
  812SOL    HW2 5787  -2.240   8.190   7.331
  813SOL     OW 5788  -1.189   1.769   2.706
  813SOL    HW1 5789  -1.142   1.851   2.672
  813SOL    HW2 5790  -1.178   1.694   2.641
  814SOL     OW 5791   2.792   1.598   6.036
  814SOL    HW1 5792   2.710   1.645   6.003
  814SOL    HW2 5793   2.874   1.645   6.002
  815SOL     OW 5794   0.102   7.050   8.841
  815SOL    HW1 5795   0.130   6.963   8.803
  815SOL    HW2 5796   0.156   7.124   8.801
  816SOL     OW 5797   2.327   6.113   9.373
  816SOL    HW1 5798   2.419   6.076   9.365
  816SOL    HW2 5799   2.300   6.115   9.470
  817SOL     OW 5800  -1.032   3.924   3.276
  817SOL    HW1 5801  -1.111   3.977   3.246
  817SOL    HW2 5802  -1.056   3.870   3.356
  818SOL     OW 5803   1.594   7.002   2.524
  818SOL    HW1 5804   1.676   6.956   2.490
  818SOL    HW2 5805   1.513   6.951   2.495
  819SOL     OW 5806   1.584   8.772   5.235
  819SOL    HW1 5807   1.527   8.826   5.173
  819SOL    HW2 5808   1.658   8.729   5.184
  820SOL     OW 5809   1.342   7.727   6.912
  820SOL    HW1 5810   1.269   7.720   6.979
  820SOL    HW2 5811   1.420   7.673   6.942
  821SOL     OW 5812  -1.566   8.332   5.218
  821SOL    HW1 5813  -1.487   8.311   5.276
  821SOL    HW2 5814  -1.534   8.358   5.127
  822SOL     OW 5815   1.900   6.987   5.483
  822SOL    HW1 5816   1.905   7.031   5.573
  822SOL    HW2 5817   1.970   6.915   5.478
  823SOL     OW 5818   4.509   6.749   3.821
  823SOL    HW1 5819   4.478   6.842   3.805
  823SOL    HW2 5820   4.437   6.684   3.796
  824SOL     OW 5821  -0.681   7.949   8.571
  824SOL    HW1 5822  -0.646   7.998   8.651
  824SOL    HW2 5823  -0.612   7.951   8.498
  825SOL     OW 5824  -1.195   5.078   5.289
  825SOL    HW1 5825  -1.278   5.086   5.344
  825SOL    HW2 5826  -1.207   5.127   5.203
  826SOL     OW 5827   2.004   6.635   8.180
  826SOL    HW1 5828   2.079   6.692   8.147
  826SOL    HW2 5829   2.012   6.543   8.140
  827SOL     OW 5830   2.024   4.781   6.860
  827SOL    HW1 5831   1.971   4.708   6.904
  827SOL    HW2 5832   2.108   4.742   6.823
  828SOL     OW 5833  -2.441   2.941   9.135
  828SOL    HW1 5834  -2.515   2.954   9.069
  828SOL    HW2 5835  -2.464   2.988   9.220
  829SOL     OW 5836  -2.577   6.121   3.722
  829SOL    HW1 5837  -2.671   6.127   3.689
  829SOL    HW2 5838  -2.518   6.180   3.666
  830SOL     OW 5839   2.941   2.373   5.044
  830SOL    HW1 5840   2.847   2.369   5.079
  830SOL    HW2 5841   2.956   2.462   5.000
  831SOL     OW 5842  -1.041   3.747   7.824
  831SOL    HW1 5843  -0.955   3.713   7.862
  831SOL    HW2 5844  -1.066   3.693   7.743
  832SOL     OW 5845   3.873   3.973   7.685
  832SOL    HW1 5846   3.789   4.026   7.697
  832SOL    HW2 5847   3.933   3.986   7.764
  833SOL     OW 5848  -2.286   6.174   7.771
  833SOL    HW1 5849  -2.370   6.171   7.826
  833SOL    HW2 5850  -2.211   6.208   7.827
  834SOL     OW 5851  -0.322   7.374   4.934
  834SOL    HW1 5852  -0.323   7.317   4.852
  834SOL    HW2 5853  -0.354   7.466   4.911
  835SOL     OW 5854  -2.235   7.921   8.145
  835SOL    HW1 5855  -2.316   7.953   8.195
  835SOL    HW2 5856  -2.173   7.998   8.131
  836SOL     OW 5857   0.571   5.826   5.604
  836SOL    HW1 5858   0.578   5.851   5.507
  836SOL    HW2 5859   0.551   5.729   5.612
  837SOL     OW 5860   0.366   3.649   2.309
  837SOL    HW1 5861   0.326   3.625   2.221
  837SOL    HW2 5862   0.398   3.744   2.306
  838SOL     OW 5863   0.481   2.621   2.732
  838SOL    HW1 5864   0.383   2.637   2.742
  838SOL    HW2 5865   0.527   2.644   2.817
  839SOL     OW 5866   1.009   9.027   9.177
  839SOL    HW1 5867   0.969   9.052   9.088
  839SOL    HW2 5868   1.072   9.100   9.206
  840SOL     OW 5869   3.842   2.405   7.362
  840SOL    HW1 5870   3.837   2.406   7.462
  840SOL    HW2 5871   3.795   2.324   7.327
  841SOL     OW 5872  -2.870   3.183   9.081
  841SOL    HW1 5873  -2.831   3.203   9.171
  841SOL    HW2 5874  -2.906   3.267   9.041
  842SOL     OW 5875   0.164   9.267   4.487
  842SOL    HW1 5876   0.221   9.316   4.553
  842SOL    HW2 5877   0.205   9.275   4.396
  843SOL     OW 5878   0.025   7.224   6.098
  843SOL    HW1 5879   0.020   7.300   6.163
  843SOL    HW2 5880  -0.053   7.229   6.036
  844SOL     OW 5881  -0.101   8.908   1.653
  844SOL    HW1 5882  -0.083   9.001   1.622
  844SOL    HW2 5883  -0.019   8.870   1.696
  845SOL     OW 5884  -2.700   8.658   8.125
  845SOL    HW1 5885  -2.649   8.722   8.067
  845SOL    HW2 5886  -2.784   8.702   8.157
  846SOL     OW 5887  -1.651   3.134   1.727
  846SOL    HW1 5888  -1.750   3.136   1.718
  846SOL    HW2 5889  -1.617   3.227   1.741
  847SOL     OW 5890   4.828   2.872   7.720
  847SOL    HW1 5891   4.858   2.801   7.657
  847SOL    HW2 5892   4.728   2.876   7.720
  848SOL     OW 5893   3.563   1.807   1.873
  848SOL    HW1 5894   3.589   1.764   1.959
  848SOL    HW2 5895   3.530   1.738   1.809
  849SOL     OW 5896  -2.984   5.372   6.393
  849SOL    HW1 5897  -2.967   5.432   6.471
  849SOL    HW2 5898  -2.935   5.286   6.406
  850SOL     OW 5899   4.669   4.004   7.780
  850SOL    HW1 5900   4.617   4.014   7.696
  850SOL    HW2 5901   4.764   4.031   7.764
  851SOL     OW 5902   3.653   2.030   7.748
  851SOL    HW1 5903   3.695   1.968   7.813
  851SOL    HW2 5904   3.705   2.030   7.662
  852SOL     OW 5905   4.806   6.467   9.066
  852SOL    HW1 5906   4.872   6.535   9.033
  852SOL    HW2 5907   4.774   6.412   8.989
  853SOL     OW 5908   2.478   4.268   9.325
  853SOL    HW1 5909   2.413   4.322   9.377
  853SOL    HW2 5910   2.442   4.175   9.314
  854SOL     OW 5911   0.262   5.399   6.247
  854SOL    HW1 5912   0.226   5.306   6.253
  854SOL    HW2 5913   0.230   5.452   6.325
  855SOL     OW 5914   2.171   3.495   6.636
  855SOL    HW1 5915   2.231   3.447   6.572
  855SOL    HW2 5916   2.084   3.447   6.643
  856SOL     OW 5917   0.196   2.103   7.258
  856SOL    HW1 5918   0.117   2.104   7.196
  856SOL    HW2 5919   0.165   2.081   7.350
  857SOL     OW 5920  -0.294   2.515   7.314
  857SOL    HW1 5921  -0.380   2.512   7.264
  857SOL    HW2 5922  -0.255   2.423   7.319
  858SOL     OW 5923   4.091   6.875   4.354
  858SOL    HW1 5924   4.165   6.807   4.358
  858SOL    HW2 5925   4.011   6.840   4.403
  859SOL     OW 5926  -2.066   5.707   8.374
  859SOL    HW1 5927  -2.027   5.641   8.310
  859SOL    HW2 5928  -2.007   5.713   8.454
  860SOL     OW 5929   3.080   7.156   5.032
  860SOL    HW1 5930   3.034   7.125   4.949
  860SOL    HW2 5931   3.067   7.254   5.044
  861SOL     OW 5932  -0.376   6.001   3.843
  861SOL    HW1 5933  -0.405   6.092   3.873
  861SOL    HW2 5934  -0.331   5.954   3.919
  862SOL     OW 5935  -2.543   7.745   7.861
  862SOL    HW1 5936  -2.502   7.822   7.813
  862SOL    HW2 5937  -2.586   7.683   7.795
  863SOL     OW 5938   0.197   9.523   6.883
  863SOL    HW1 5939   0.144   9.452   6.930
  863SOL    HW2 5940   0.253   9.482   6.811
  864SOL     OW 5941   0.647   9.473   4.305
  864SOL    HW1 5942   0.572   9.407   4.300
  864SOL    HW2 5943   0.614   9.563   4.278
  865SOL     OW 5944   2.973   6.338   9.042
  865SOL    HW1 5945   3.010   6.415   9.093
  865SOL    HW2 5946   3.010   6.252   9.079
  866SOL     OW 5947   0.016   4.613   3.633
  866SOL    HW1 5948  -0.066   4.593   3.686
  866SOL    HW2 5949  -0.002   4.594   3.536
  867SOL     OW 5950   0.192   7.682   4.085
  867SOL    HW1 5951   0.251   7.642   4.155
  867SOL    HW2 5952   0.097   7.678   4.115
  868SOL     OW 5953  -1.549   3.196   8.156
  868SOL    HW1 5954  -1.546   3.282   8.207
  868SOL    HW2 5955  -1.503   3.125   8.210
  869SOL     OW 5956   1.045   4.455   7.346
  869SOL    HW1 5957   0.952   4.440   7.379
  869SOL    HW2 5958   1.111   4.415   7.410
  870SOL     OW 5959   0.501   3.987   2.752
  870SOL    HW1 5960   0.495   4.077   2.795
  870SOL    HW2 5961   0.409   3.951   2.735
  871SOL     OW 5962   3.129   3.450   8.704
  871SOL    HW1 5963   3.111   3.399   8.788
  871SOL    HW2 5964   3.228   3.457   8.690
  872SOL     OW 5965   3.482   7.120   8.369
  872SOL    HW1 5966   3.557   7.169   8.413
  872SOL    HW2 5967   3.466   7.159   8.278
  873SOL     OW 5968   3.763   8.003   5.356
  873SOL    HW1 5969   3.679   8.054   5.337
  873SOL    HW2 5970   3.786   7.947   5.277
  874SOL     OW 5971   0.811   7.526   2.295
  874SOL    HW1 5972   0.867   7.571   2.364
  874SOL    HW2 5973   0.870   7.482   2.227
  875SOL     OW 5974   0.588   7.459   1.886
  875SOL    HW1 5975   0.492   7.439   1.903
  875SOL    HW2 5976   0.632   7.488   1.971
  876SOL     OW 5977   4.397   4.763   7.993
  876SOL    HW1 5978   4.358   4.687   8.045
  876SOL    HW2 5979   4.420   4.837   8.055
  877SOL     OW 5980  -2.413   8.824   8.756
  877SOL    HW1 5981  -2.480   8.822   8.830
  877SOL    HW2 5982  -2.400   8.919   8.726
  878SOL     OW 5983   4.953   2.536   9.177
  878SOL    HW1 5984   4.926   2.470   9.248
  878SOL    HW2 5985   4.935   2.497   9.087
  879SOL     OW 5986   1.101   7.212   2.161
  879SOL    HW1 5987   1.067   7.134   2.110
  879SOL    HW2 5988   1.107   7.189   2.258
  880SOL     OW 5989  -1.027   2.679   4.766
  880SOL    HW1 5990  -1.093   2.670   4.840
  880SOL    HW2 5991  -0.966   2.757   4.786
  881SOL     OW 5992   1.195   2.132   5.413
  881SOL    HW1 5993   1.217   2.224   5.382
  881SOL    HW2 5994   1.245   2.065   5.356
  882SOL     OW 5995  -2.521   2.055   2.617
  882SOL    HW1 5996  -2.552   2.116   2.544
  882SOL    HW2 5997  -2.586   2.059   2.693
  883SOL     OW 5998   0.198   2.429   5.783
  883SOL    HW1 5999   0.187   2.390   5.875
  883SOL    HW2 6000   0.242   2.362   5.723
  884SOL     OW 6001   4.460   8.767   9.640
  884SOL    HW1 6002   4.452   8.862   9.669
  884SOL    HW2 6003   4.478   8.763   9.542
  885SOL     OW 6004   2.536   9.271   9.450
  885SOL    HW1 6005   2.494   9.285   9.539
  885SOL    HW2 6006   2.469   9.233   9.386
  886SOL     OW 6007   1.495   2.557   2.018
  886SOL    HW1 6008   1.417   2.612   2.049
  886SOL    HW2 6009   1.510   2.481   2.082
  887SOL     OW 6010   0.300   2.665   6.739
  887SOL    HW1 6011   0.323   2.568   6.753
  887SOL    HW2 6012   0.381   2.714   6.708
  888SOL     OW 6013  -2.806   4.313   9.231
  888SOL    HW1 6014  -2.756   4.233   9.263
  888SOL    HW2 6015  -2.839   4.296   9.138
  889SOL     OW 6016   3.969   2.076   7.208
  889SOL    HW1 6017   3.989   2.112   7.299
  889SOL    HW2 6018   3.886   2.020   7.212
  890SOL     OW 6019   1.004   3.467   8.954
  890SOL    HW1 6020   1.098   3.464   8.921
  890SOL    HW2 6021   0.994   3.539   9.022
  891SOL     OW 6022   4.424   8.004   8.414
  891SOL    HW1 6023   4.331   8.040   8.407
  891SOL    HW2 6024   4.480   8.066   8.468
  892SOL     OW 6025   0.088   6.359   2.597
  892SOL    HW1 6026   0.095   6.281   2.659
  892SOL    HW2 6027  -0.002   6.401   2.606
  893SOL     OW 6028  -2.087   7.241   6.973
  893SOL    HW1 6029  -2.006   7.234   7.031
  893SOL    HW2 6030  -2.149   7.311   7.009
  894SOL     OW 6031  -1.366   4.190   6.214
  894SOL    HW1 6032  -1.382   4.107   6.268
  894SOL    HW2 6033  -1.418   4.266   6.253
  895SOL     OW 6034  -1.865   6.682   7.939
  895SOL    HW1 6035  -1.901   6.683   7.846
  895SOL    HW2 6036  -1.810   6.599   7.953
  896SOL     OW 6037   3.900   2.124   6.118
  896SOL    HW1 6038   3.841   2.149   6.041
  896SOL    HW2 6039   3.995   2.138   6.093
  897SOL     OW 6040  -0.987   8.014   3.718
  897SOL    HW1 6041  -0.902   8.055   3.753
  897SOL    HW2 6042  -1.032   8.080   3.658
  898SOL     OW 6043   3.803   2.338   5.043
  898SOL    HW1 6044   3.716   2.383   5.064
  898SOL    HW2 6045   3.804   2.248   5.086
  899SOL     OW 6046  -0.224   4.869   5.334
  899SOL    HW1 6047  -0.161   4.812   5.388
  899SOL    HW2 6048  -0.194   4.964   5.337
  900SOL     OW 6049  -2.227   4.171   9.530
  900SOL    HW1 6050  -2.273   4.085   9.509
  900SOL    HW2 6051  -2.222   4.183   9.629
  901SOL     OW 6052   3.670   1.983   6.033
  901SOL    HW1 6053   3.670   1.938   5.944
  901SOL    HW2 6054   3.763   1.987   6.069
  902SOL     OW 6055  -2.197   8.723   7.466
  902SOL    HW1 6056  -2.224   8.652   7.401
  902SOL    HW2 6057  -2.113   8.767   7.434
  903SOL     OW 6058   0.831   7.919   6.842
  903SOL    HW1 6059   0.815   7.919   6.941
  903SOL    HW2 6060   0.829   7.825   6.808
  904SOL     OW 6061  -0.024   6.026   5.117
  904SOL    HW1 6062  -0.026   6.059   5.211
  904SOL    HW2 6063   0.063   5.981   5.099
  905SOL     OW 6064   2.415   2.273   4.913
  905SOL    HW1 6065   2.395   2.371   4.917
  905SOL    HW2 6066   2.506   2.256   4.951
  906SOL     OW 6067  -2.776   2.075   1.676
  906SOL    HW1 6068  -2.720   2.054   1.595
  906SOL    HW2 6069  -2.739   2.028   1.755
  907SOL     OW 6070   4.146   8.181   7.934
  907SOL    HW1 6071   4.221   8.234   7.973
  907SOL    HW2 6072   4.140   8.093   7.980
  908SOL     OW 6073   1.210   7.794   3.479
  908SOL    HW1 6074   1.162   7.738   3.547
  908SOL    HW2 6075   1.288   7.743   3.444
  909SOL     OW 6076   2.051   5.590   6.899
  909SOL    HW1 6077   2.055   5.508   6.955
  909SOL    HW2 6078   2.066   5.565   6.803
  910SOL     OW 6079   2.884   6.489   3.140
  910SOL    HW1 6080   2.802   6.436   3.165
  910SOL    HW2 6081   2.965   6.433   3.156
  911SOL     OW 6082   0.680   6.600   5.908
  911SOL    HW1 6083   0.717   6.686   5.874
  911SOL    HW2 6084   0.594   6.618   5.956
  912SOL     OW 6085  -0.478   6.448   4.774
  912SOL    HW1 6086  -0.560   6.499   4.799
  912SOL    HW2 6087  -0.439   6.404   4.855
  913SOL     OW 6088   3.579   8.848   3.607
  913SOL    HW1 6089   3.517   8.778   3.643
  913SOL    HW2 6090   3.655   8.861   3.671
  914SOL     OW 6091   4.895   4.077   2.396
  914SOL    HW1 6092   4.878   4.175   2.404
  914SOL    HW2 6093   4.963   4.049   2.464
  915SOL     OW 6094   2.415   7.770   8.898
  915SOL    HW1 6095   2.367   7.851   8.930
  915SOL    HW2 6096   2.480   7.795   8.827
  916SOL     OW 6097  -0.371   5.943   1.791
  916SOL    HW1 6098  -0.460   5.915   1.755
  916SOL    HW2 6099  -0.381   6.026   1.846
  917SOL     OW 6100  -1.499   5.119   6.283
  917SOL    HW1 6101  -1.421   5.074   6.327
  917SOL    HW2 6102  -1.522   5.203   6.333
  918SOL     OW 6103  -2.152   9.094   5.513
  918SOL    HW1 6104  -2.212   9.129   5.442
  918SOL    HW2 6105  -2.076   9.157   5.526
  919SOL     OW 6106  -1.579   7.279   8.058
  919SOL    HW1 6107  -1.545   7.185   8.066
  919SOL    HW2 6108  -1.598   7.299   7.962
  920SOL     OW 6109   4.942   5.979   8.780
  920SOL    HW1 6110   4.886   5.996   8.861
  920SOL    HW2 6111   4.883   5.951   8.704
  921SOL     OW 6112  -1.393   2.545   6.706
  921SOL    HW1 6113  -1.394   2.489   6.623
  921SOL    HW2 6114  -1.302   2.583   6.720
  922SOL     OW 6115   4.397   4.812   5.361
  922SOL    HW1 6116   4.494   4.803   5.341
  922SOL    HW2 6117   4.367   4.734   5.416
  923SOL     OW 6118   2.169   7.477   3.332
  923SOL    HW1 6119   2.168   7.508   3.427
  923SOL    HW2 6120   2.159   7.556   3.271
  924SOL     OW 6121   4.473   2.099   6.253
  924SOL    HW1 6122   4.516   2.027   6.307
  924SOL    HW2 6123   4.419   2.058   6.180
  925SOL     OW 6124  -2.299   5.076   7.910
  925SOL    HW1 6125  -2.316   4.977   7.913
  925SOL    HW2 6126  -2.350   5.121   7.982
  926SOL     OW 6127  -2.958   4.962   3.934
  926SOL    HW1 6128  -2.929   4.916   3.850
  926SOL    HW2 6129   5.027   4.957   3.943
  927SOL     OW 6130   2.081   9.485   3.592
  927SOL    HW1 6131   2.109   9.470   3.497
  927SOL    HW2 6132   1.984   9.460   3.603
  928SOL     OW 6133  -1.946   7.741   5.033
  928SOL    HW1 6134  -2.029   7.717   5.083
  928SOL    HW2 6135  -1.867   7.705   5.081
  929SOL     OW 6136  -2.948   5.946   7.929
  929SOL    HW1 6137  -2.915   6.040   7.931
  929SOL    HW2 6138  -2.879   5.886   7.969
  930SOL     OW 6139   3.747   9.403   5.340
  930SOL    HW1 6140   3.824   9.461   5.367
  930SOL    HW2 6141   3.733   9.332   5.409
  931SOL     OW 6142   0.701   6.431   8.902
  931SOL    HW1 6143   0.649   6.347   8.888
  931SOL    HW2 6144   0.788   6.426   8.853
  932SOL     OW 6145  -2.406   9.595   9.020
  932SOL    HW1 6146  -2.424   9.497   9.011
  932SOL    HW2 6147  -2.307   1.527   9.010
  933SOL     OW 6148  -2.963   7.634   5.879
  933SOL    HW1 6149  -2.966   7.639   5.979
  933SOL    HW2 6150  -2.896   7.564   5.852
  934SOL     OW 6151   3.901   8.438   8.074
  934SOL    HW1 6152   3.809   8.476   8.070
  934SOL    HW2 6153   3.958   8.479   8.003
  935SOL     OW 6154   1.127   2.495   2.058
  935SOL    HW1 6155   1.189   2.574   2.056
  935SOL    HW2 6156   1.174   2.416   2.097
  936SOL     OW 6157   0.640   2.981   3.688
  936SOL    HW1 6158   0.684   3.041   3.621
  936SOL    HW2 6159   0.575   2.922   3.642
  937SOL     OW 6160  -0.141   2.725   7.306
  937SOL    HW1 6161  -0.077   2.725   7.383
  937SOL    HW2 6162  -0.209   2.653   7.319
  938SOL     OW 6163   0.026   5.822   8.108
  938SOL    HW1 6164  -0.001   5.905   8.060
  938SOL    HW2 6165   0.112   5.838   8.156
  939SOL     OW 6166  -0.461   6.701   2.661
  939SOL    HW1 6167  -0.547   6.751   2.666
  939SOL    HW2 6168  -0.434   6.671   2.752
  940SOL     OW 6169   3.565   2.541   7.928
  940SOL    HW1 6170   3.531   2.464   7.982
  940SOL    HW2 6171   3.623   2.599   7.985
  941SOL     OW 6172  -0.360   3.784   3.893
  941SOL    HW1 6173  -0.408   3.722   3.955
  941SOL    HW2 6174  -0.418   3.801   3.813
  942SOL     OW 6175  -2.103   8.588   6.942
  942SOL    HW1 6176  -2.026   8.538   6.902
  942SOL    HW2 6177  -2.080   8.613   7.037
  943SOL     OW 6178   1.511   7.322   5.110
  943SOL    HW1 6179   1.595   7.268   5.111
  943SOL    HW2 6180   1.501   7.367   5.021
  944SOL     OW 6181  -2.115   7.032   7.212
  944SOL    HW1 6182  -2.212   7.056   7.216
  944SOL    HW2 6183  -2.096   6.959   7.277
  945SOL     OW 6184  -1.390   6.058   5.880
  945SOL    HW1 6185  -1.430   5.977   5.837
  945SOL    HW2 6186  -1.444   6.083   5.960
  946SOL     OW 6187   3.318   3.302   6.090
  946SOL    HW1 6188   3.297   3.399   6.106
  946SOL    HW2 6189   3.417   3.291   6.086
  947SOL     OW 6190   3.594   8.227   8.096
  947SOL    HW1 6191   3.655   8.204   8.171
  947SOL    HW2 6192   3.624   8.313   8.053
  948SOL     OW 6193   0.964   1.717   8.848
  948SOL    HW1 6194   0.888   1.778   8.868
  948SOL    HW2 6195   1.040   1.769   8.809
  949SOL     OW 6196  -0.552   6.458   7.236
  949SOL    HW1 6197  -0.610   6.384   7.200
  949SOL    HW2 6198  -0.607   6.541   7.247
  950SOL     OW 6199   2.604   1.913   8.627
  950SOL    HW1 6200   2.603   1.817   8.598
  950SOL    HW2 6201   2.695   1.936   8.662
  951SOL     OW 6202   1.152   7.411   2.695
  951SOL    HW1 6203   1.211   7.393   2.616
  951SOL    HW2 6204   1.142   7.327   2.749
  952SOL     OW 6205   3.270   9.157   8.871
  952SOL    HW1 6206   3.274   9.060   8.894
  952SOL    HW2 6207   3.361   9.188   8.843
  953SOL     OW 6208   0.384   4.324   9.633
  953SOL    HW1 6209   0.350   4.234   9.605
  953SOL    HW2 6210   0.338   4.394   9.579
  954SOL     OW 6211   4.400   5.656   3.123
  954SOL    HW1 6212   4.349   5.738   3.150
  954SOL    HW2 6213   4.336   5.587   3.087
  955SOL     OW 6214   1.324   8.594   1.612
  955SOL    HW1 6215   1.404   8.544   1.645
  955SOL    HW2 6216   1.294   8.659   1.682
  956SOL     OW 6217  -1.062   6.128   4.349
  956SOL    HW1 6218  -1.089   6.124   4.253
  956SOL    HW2 6219  -1.143   6.140   4.406
  957SOL     OW 6220   4.647   8.936   9.433
  957SOL    HW1 6221   4.640   8.980   9.344
  957SOL    HW2 6222   4.610   8.843   9.428
  958SOL     OW 6223   4.937   5.593   9.345
  958SOL    HW1 6224   4.994   5.615   9.424
  958SOL    HW2 6225   4.851   5.644   9.352
  959SOL     OW 6226   2.967   8.096   8.636
  959SOL    HW1 6227   2.969   7.998   8.654
  959SOL    HW2 6228   3.026   8.143   8.701
  960SOL     OW 6229  -2.491   4.110   7.355
  960SOL    HW1 6230  -2.403   4.131   7.311
  960SOL    HW2 6231  -2.560   4.094   7.285
  961SOL     OW 6232   1.938   8.695   4.299
  961SOL    HW1 6233   1.925   8.596   4.293
  961SOL    HW2 6234   2.007   8.724   4.233
  962SOL     OW 6235   0.765   8.969   3.133
  962SOL    HW1 6236   0.833   8.926   3.074
  962SOL    HW2 6237   0.678   8.976   3.084
  963SOL     OW 6238   0.643   4.977   3.286
  963SOL    HW1 6239   0.740   4.957   3.276
  963SOL    HW2 6240   0.625   5.072   3.261
  964SOL     OW 6241   0.863   3.191   7.791
  964SOL    HW1 6242   0.820   3.274   7.828
  964SOL    HW2 6243   0.942   3.216   7.735
  965SOL     OW 6244   0.115   7.306   8.378
  965SOL    HW1 6245   0.069   7.394   8.369
  965SOL    HW2 6246   0.056   7.243   8.429
  966SOL     OW 6247   3.253   5.264   7.917
  966SOL    HW1 6248   3.306   5.346   7.894
  966SOL    HW2 6249   3.156   5.288   7.924
  967SOL     OW 6250   0.563   5.038   3.812
  967SOL    HW1 6251   0.584   5.070   3.905
  967SOL    HW2 6252   0.605   5.100   3.746
  968SOL     OW 6253  -1.243   9.153   3.788
  968SOL    HW1 6254  -1.171   9.108   3.735
  968SOL    HW2 6255  -1.281   9.088   3.854
  969SOL     OW 6256  -3.017   4.598   5.677
  969SOL    HW1 6257  -2.995   4.665   5.606
  969SOL    HW2 6258  -2.932   4.563   5.716
  970SOL     OW 6259   0.966   9.011   6.660
  970SOL    HW1 6260   0.922   8.990   6.748
  970SOL    HW2 6261   0.911   9.078   6.610
  971SOL     OW 6262   0.485   7.174   2.058
  971SOL    HW1 6263   0.518   7.080   2.067
  971SOL    HW2 6264   0.559   7.238   2.081
  972SOL     OW 6265   0.596   2.860   3.361
  972SOL    HW1 6266   0.538   2.895   3.435
  972SOL    HW2 6267   0.660   2.931   3.333
  973SOL     OW 6268   0.331   6.945   1.612
  973SOL    HW1 6269   0.266   6.996   9.640
  973SOL    HW2 6270   0.312   6.962   1.709
  974SOL     OW 6271   0.840   3.353   3.718
  974SOL    HW1 6272   0.926   3.358   3.668
  974SOL    HW2 6273   0.822   3.259   3.747
  975SOL     OW 6274   3.747   4.203   4.185
  975SOL    HW1 6275   3.668   4.239   4.137
  975SOL    HW2 6276   3.733   4.213   4.284
  976SOL     OW 6277   0.119   3.402   2.842
  976SOL    HW1 6278   0.164   3.491   2.847
  976SOL    HW2 6279   0.188   3.330   2.838
  977SOL     OW 6280   2.366   8.471   4.318
  977SOL    HW1 6281   2.283   8.435   4.360
  977SOL    HW2 6282   2.427   8.395   4.294
  978SOL     OW 6283   4.320   6.682   5.500
  978SOL    HW1 6284   4.350   6.740   5.425
  978SOL    HW2 6285   4.339   6.586   5.478
  979SOL     OW 6286   0.515   2.234   2.391
  979SOL    HW1 6287   0.597   2.288   2.368
  979SOL    HW2 6288   0.453   2.234   2.313
  980SOL     OW 6289  -1.635   9.104   4.780
  980SOL    HW1 6290  -1.598   9.189   4.817
  980SOL    HW2 6291  -1.728   9.091   4.813
  981SOL     OW 6292   3.176   4.380   8.496
  981SOL    HW1 6293   3.200   4.353   8.403
  981SOL    HW2 6294   3.078   4.364   8.511
  982SOL     OW 6295   3.729   6.221   8.107
  982SOL    HW1 6296   3.688   6.292   8.164
  982SOL    HW2 6297   3.716   6.132   8.149
  983SOL     OW 6298  -2.682   5.164   7.790
  983SOL    HW1 6299  -2.638   5.185   7.702
  983SOL    HW2 6300  -2.648   5.077   7.824
  984SOL     OW 6301  -1.863   8.169   8.701
  984SOL    HW1 6302  -1.821   8.130   8.783
  984SOL    HW2 6303  -1.962   8.154   8.705
  985SOL     OW 6304   0.374   1.679   5.929
  985SOL    HW1 6305   0.423   1.766   5.919
  985SOL    HW2 6306   0.279   1.690   5.901
  986SOL     OW 6307  -2.592   5.215   7.542
  986SOL    HW1 6308  -2.503   5.223   7.586
  986SOL    HW2 6309  -2.606   5.293   7.481
  987SOL     OW 6310   2.687   4.136   7.732
  987SOL    HW1 6311   2.756   4.208   7.729
  987SOL    HW2 6312   2.620   4.157   7.803
  988SOL     OW 6313  -0.165   7.656   2.285
  988SOL    HW1 6314  -0.141   7.612   2.199
  988SOL    HW2 6315  -0.254   7.702   2.275
  989SOL     OW 6316  -1.037   6.267   6.641
  989SOL    HW1 6317  -1.044   6.168   6.636
  989SOL    HW2 6318  -0.946   6.295   6.611
  990SOL     OW 6319   4.864   5.799   2.891
  990SOL    HW1 6320   4.815   5.712   2.886
  990SOL    HW2 6321   4.955   5.788   2.851
  991SOL     OW 6322   4.318   7.168   9.080
  991SOL    HW1 6323   4.296   7.266   9.087
  991SOL    HW2 6324   4.234   7.117   9.062
  992SOL     OW 6325   4.805   2.472   9.651
  992SOL    HW1 6326   4.746   2.403   9.609
  992SOL    HW2 6327   4.861   2.429   1.638
  993SOL     OW 6328  -0.187   5.560   5.321
  993SOL    HW1 6329  -0.227   5.548   5.230
  993SOL    HW2 6330  -0.119   5.489   5.337
  994SOL     OW 6331   2.211   8.376   2.883
  994SOL    HW1 6332   2.122   8.415   2.859
  994SOL    HW2 6333   2.283   8.431   2.841
  995SOL     OW 6334   2.043   7.972   9.230
  995SOL    HW1 6335   2.030   7.947   9.326
  995SOL    HW2 6336   2.071   7.891   9.178
  996SOL     OW 6337  -2.881   4.290   5.415
  996SOL    HW1 6338  -2.830   4.241   5.486
  996SOL    HW2 6339  -2.979   4.285   5.435
  997SOL     OW 6340   0.802   3.056   5.752
  997SOL    HW1 6341   0.860   2.985   5.711
  997SOL    HW2 6342   0.804   3.138   5.695
  998SOL     OW 6343  -1.072   6.414   8.866
  998SOL    HW1 6344  -0.996   6.384   8.809
  998SOL    HW2 6345  -1.128   6.480   8.816
  999SOL     OW 6346   4.789   3.678   3.145
  999SOL    HW1 6347   4.787   3.578   3.133
  999SOL    HW2 6348   4.779   3.700   3.242
 1000SOL     OW 6349  -0.335   6.637   7.672
 1000SOL    HW1 6350  -0.386   6.568   7.621
 1000SOL    HW2 6351  -0.285   6.594   7.747
 1001SOL     OW 6352   3.669   7.966   8.681
 1001SOL    HW1 6353   3.666   7.867   8.690
 1001SOL    HW2 6354   3.594   8.007   8.732
 1002SOL     OW 6355  -1.366   6.360   7.168
 1002SOL    HW1 6356  -1.328   6.326   7.082
 1002SOL    HW2 6357  -1.355   6.289   7.238
 1003SOL     OW 6358   4.755   6.454   3.075
 1003SOL    HW1 6359   4.685   6.436   3.006
 1003SOL    HW2 6360   4.793   6.545   3.060
 1004SOL     OW 6361   0.392   4.326   8.998
 1004SOL    HW1 6362   0.447   4.324   8.915
 1004SOL    HW2 6363   0.295   4.325   8.974
 1005SOL     OW 6364   0.114   4.979   5.357
 1005SOL    HW1 6365   0.139   4.919   5.281
 1005SOL    HW2 6366   0.192   4.993   5.417
 1006SOL     OW 6367   0.774   8.990   8.949
 1006SOL    HW1 6368   0.817   9.068   8.903
 1006SOL    HW2 6369   0.676   9.005   8.956
 1007SOL     OW 6370  -0.029   2.198   2.436
 1007SOL    HW1 6371   0.054   2.185   2.491
 1007SOL    HW2 6372  -0.097   2.129   2.462
 1008SOL     OW 6373   0.393   5.389   5.372
 1008SOL    HW1 6374   0.352   5.418   5.459
 1008SOL    HW2 6375   0.427   5.470   5.323
 1009SOL     OW 6376  -2.135   9.378   3.980
 1009SOL    HW1 6377  -2.235   9.389   3.980
 1009SOL    HW2 6378  -2.112   9.282   3.964
 1010SOL     OW 6379   1.182   5.483   3.132
 1010SOL    HW1 6380   1.107   5.452   3.075
 1010SOL    HW2 6381   1.257   5.417   3.129
 1011SOL     OW 6382   4.148   1.807   8.352
 1011SOL    HW1 6383   4.207   1.734   8.316
 1011SOL    HW2 6384   4.153   1.886   8.291
 1012SOL     OW 6385  -2.629   4.375   7.192
 1012SOL    HW1 6386  -2.674   4.294   7.231
 1012SOL    HW2 6387  -2.621   4.445   7.263
 1013SOL     OW 6388   3.355   5.839   5.721
 1013SOL    HW1 6389   3.341   5.818   5.818
 1013SOL    HW2 6390   3.268   5.862   5.679
 1014SOL     OW 6391   3.100   6.005   4.413
 1014SOL    HW1 6392   3.155   6.000   4.330
 1014SOL    HW2 6393   3.044   6.088   4.412
 1015SOL     OW 6394   1.380   3.060   5.521
 1015SOL    HW1 6395   1.383   3.042   5.423
 1015SOL    HW2 6396   1.288   3.087   5.547
 1016SOL     OW 6397   4.298   5.070   3.892
 1016SOL    HW1 6398   4.376   5.127   3.918
 1016SOL    HW2 6399   4.217   5.099   3.943
 1017SOL     OW 6400   2.557   6.785   5.501
 1017SOL    HW1 6401   2.467   6.822   5.482
 1017SOL    HW2 6402   2.548   6.691   5.536
 1018SOL     OW 6403  -1.769   6.947   8.617
 1018SOL    HW1 6404  -1.842   6.893   8.659
 1018SOL    HW2 6405  -1.734   7.013   8.684
 1019SOL     OW 6406  -1.755   3.795   2.561
 1019SOL    HW1 6407  -1.840   3.846   2.570
 1019SOL    HW2 6408  -1.755   3.744   2.475
 1020SOL     OW 6409   1.342   7.678   5.063
 1020SOL    HW1 6410   1.386   7.698   4.975
 1020SOL    HW2 6411   1.316   7.764   5.108
 1021SOL     OW 6412   3.909   4.376   7.465
 1021SOL    HW1 6413   3.908   4.331   7.376
 1021SOL    HW2 6414   3.996   4.357   7.511
 1022SOL     OW 6415   0.560   1.924   5.165
 1022SOL    HW1 6416   0.588   1.964   5.252
 1022SOL    HW2 6417   0.620   1.958   5.092
 1023SOL     OW 6418  -2.514   6.890   6.292
 1023SOL    HW1 6419  -2.539   6.903   6.196
 1023SOL    HW2 6420  -2.441   6.822   6.297
 1024SOL     OW 6421  -1.698   4.049   5.605
 1024SOL    HW1 6422  -1.773   3.982   5.602
 1024SOL    HW2 6423  -1.635   4.025   5.678
 1025SOL     OW 6424   1.284   7.307   5.284
 1025SOL    HW1 6425   1.378   7.308   5.249
 1025SOL    HW2 6426   1.227   7.251   5.224
 1026SOL     OW 6427  -0.354   5.705   6.244
 1026SOL    HW1 6428  -0.302   5.746   6.169
 1026SOL    HW2 6429  -0.449   5.734   6.239
 1027SOL     OW 6430   4.292   4.679   4.268
 1027SOL    HW1 6431   4.235   4.630   4.334
 1027SOL    HW2 6432   4.234   4.741   4.214
 1028SOL     OW 6433  -2.367   3.529   1.873
 1028SOL    HW1 6434  -2.447   3.575   1.911
 1028SOL    HW2 6435  -2.358   3.551   1.776
 1029SOL     OW 6436   2.905   1.709   9.147
 1029SOL    HW1 6437   2.819   1.664   9.125
 1029SOL    HW2 6438   2.964   1.710   9.067
 1030SOL     OW 6439   1.877   7.363   4.529
 1030SOL    HW1 6440   1.795   7.324   4.572
 1030SOL    HW2 6441   1.915   7.434   4.587
 1031SOL     OW 6442  -0.784   2.468   8.885
 1031SOL    HW1 6443  -0.788   2.426   8.795
 1031SOL    HW2 6444  -0.692   2.459   8.922
 1032SOL     OW 6445   0.600   4.609   7.346
 1032SOL    HW1 6446   0.578   4.693   7.298
 1032SOL    HW2 6447   0.516   4.565   7.377
 1033SOL     OW 6448  -2.441   7.733   3.341
 1033SOL    HW1 6449  -2.359   7.790   3.349
 1033SOL    HW2 6450  -2.468   7.701   3.431
 1034SOL     OW 6451   2.971   6.019   5.261
 1034SOL    HW1 6452   3.039   5.985   5.196
 1034SOL    HW2 6453   2.971   5.960   5.342
 1035SOL     OW 6454   1.423   5.307   6.051
 1035SOL    HW1 6455   1.378   5.393   6.027
 1035SOL    HW2 6456   1.374   5.263   6.126
 1036SOL     OW 6457   3.409   4.908   5.243
 1036SOL    HW1 6458   3.446   4.819   5.218
 1036SOL    HW2 6459   3.312   4.900   5.263
 1037SOL     OW 6460  -3.031   8.564   1.741
 1037SOL    HW1 6461   4.966   8.532   1.780
 1037SOL    HW2 6462   5.035   8.612   1.655
 1038SOL     OW 6463   0.518   6.755   9.642
 1038SOL    HW1 6464   0.465   6.833   1.593
 1038SOL    HW2 6465   0.612   6.785   9.622
 1039SOL     OW 6466   1.591   9.459   3.384
 1039SOL    HW1 6467   1.659   9.429   3.451
 1039SOL    HW2 6468   1.502   9.467   3.428
 1040SOL     OW 6469  -1.093   2.672   6.490
 1040SOL    HW1 6470  -1.096   2.646   6.587
 1040SOL    HW2 6471  -1.185   2.669   6.451
 1041SOL     OW 6472   3.451   8.913   7.771
 1041SOL    HW1 6473   3.426   8.819   7.794
 1041SOL    HW2 6474   3.368   8.966   7.755
 1042SOL     OW 6475  -1.766   5.918   5.502
 1042SOL    HW1 6476  -1.787   5.823   5.478
 1042SOL    HW2 6477  -1.793   5.978   5.427
 1043SOL     OW 6478   3.784   6.474   8.953
 1043SOL    HW1 6479   3.875   6.464   8.913
 1043SOL    HW2 6480   3.785   6.544   9.023
 1044SOL     OW 6481  -1.457   2.303   2.400
 1044SOL    HW1 6482  -1.487   2.368   2.329
 1044SOL    HW2 6483  -1.531   2.286   2.464
 1045SOL     OW 6484   2.138   2.033   5.423
 1045SOL    HW1 6485   2.090   2.019   5.510
 1045SOL    HW2 6486   2.237   2.021   5.437
 1046SOL     OW 6487   3.373   9.321   7.793
 1046SOL    HW1 6488   3.387   9.369   7.880
 1046SOL    HW2 6489   3.432   9.361   7.723
 1047SOL     OW 6490   0.769   4.380   2.412
 1047SOL    HW1 6491   0.739   4.395   2.506
 1047SOL    HW2 6492   0.865   4.352   2.412
 1048SOL     OW 6493  -1.131   1.821   4.120
 1048SOL    HW1 6494  -1.121   1.722   4.134
 1048SOL    HW2 6495  -1.121   1.842   4.023
 1049SOL     OW 6496   1.774   8.632   9.668
 1049SOL    HW1 6497   1.707   8.587   1.642
 1049SOL    HW2 6498   1.805   8.717   1.627
 1050SOL     OW 6499   0.131   6.171   8.285
 1050SOL    HW1 6500   0.220   6.205   8.318
 1050SOL    HW2 6501   0.147   6.097   8.220
 1051SOL     OW 6502   4.527   5.854   2.817
 1051SOL    HW1 6503   4.456   5.920   2.843
 1051SOL    HW2 6504   4.495   5.762   2.838
 1052SOL     OW 6505  -1.818   6.429   4.175
 1052SOL    HW1 6506  -1.881   6.448   4.100
 1052SOL    HW2 6507  -1.745   6.498   4.176
 1053SOL     OW 6508   0.630   5.461   9.661
 1053SOL    HW1 6509   0.609   5.454   9.563
 1053SOL    HW2 6510   0.628   5.370   1.618
 1054SOL     OW 6511   3.848   7.823   7.528
 1054SOL    HW1 6512   3.814   7.737   7.564
 1054SOL    HW2 6513   3.773   7.889   7.524
 1055SOL     OW 6514   0.271   2.619   4.698
 1055SOL    HW1 6515   0.304   2.680   4.627
 1055SOL    HW2 6516   0.307   2.527   4.683
 1056SOL     OW 6517   2.321   6.515   3.799
 1056SOL    HW1 6518   2.265   6.510   3.882
 1056SOL    HW2 6519   2.353   6.423   3.775
 1057SOL     OW 6520   3.815   3.231   8.649
 1057SOL    HW1 6521   3.890   3.166   8.640
 1057SOL    HW2 6522   3.728   3.182   8.643
 1058SOL     OW 6523   3.125   1.933   6.056
 1058SOL    HW1 6524   3.215   1.889   6.053
 1058SOL    HW2 6525   3.122   2.007   5.989
 1059SOL     OW 6526  -1.046   2.348   8.868
 1059SOL    HW1 6527  -1.120   2.413   8.882
 1059SOL    HW2 6528  -0.958   2.393   8.886
 1060SOL     OW 6529  -2.167   7.163   2.875
 1060SOL    HW1 6530  -2.246   7.159   2.935
 1060SOL    HW2 6531  -2.197   7.179   2.781
 1061SOL     OW 6532   3.224   9.095   5.744
 1061SOL    HW1 6533   3.274   9.180   5.726
 1061SOL    HW2 6534   3.132   9.118   5.777
 1062SOL     OW 6535  -2.704   8.306   3.235
 1062SOL    HW1 6536  -2.676   8.397   3.208
 1062SOL    HW2 6537  -2.686   8.241   3.161
 1063SOL     OW 6538  -1.387   1.983   8.074
 1063SOL    HW1 6539  -1.354   1.892   8.101
 1063SOL    HW2 6540  -1.324   2.052   8.110
 1064SOL     OW 6541  -2.538   7.670   8.311
 1064SOL    HW1 6542  -2.499   7.652   8.221
 1064SOL    HW2 6543  -2.512   7.761   8.342
 1065SOL     OW 6544  -0.002   9.368   6.187
 1065SOL    HW1 6545   0.059   9.439   6.221
 1065SOL    HW2 6546  -0.095   9.386   6.220
 1066SOL     OW 6547   3.102   6.197   6.874
 1066SOL    HW1 6548   3.092   6.296   6.881
 1066SOL    HW2 6549   3.198   6.172   6.889
 1067SOL     OW 6550   0.478   5.919   6.376
 1067SOL    HW1 6551   0.478   5.956   6.283
 1067SOL    HW2 6552   0.401   5.957   6.427
 1068SOL     OW 6553   0.555   8.528   8.581
 1068SOL    HW1 6554   0.572   8.618   8.620
 1068SOL    HW2 6555   0.579   8.457   8.647
 1069SOL     OW 6556   1.631   8.768   6.302
 1069SOL    HW1 6557   1.569   8.772   6.224
 1069SOL    HW2 6558   1.614   8.846   6.362
 1070SOL     OW 6559  -0.778   2.388   5.689
 1070SOL    HW1 6560  -0.739   2.356   5.603
 1070SOL    HW2 6561  -0.824   2.312   5.735
 1071SOL     OW 6562   0.881   7.382   5.410
 1071SOL    HW1 6563   0.921   7.473   5.415
 1071SOL    HW2 6564   0.929   7.329   5.340
 1072SOL     OW 6565   1.444   1.703   3.931
 1072SOL    HW1 6566   1.419   1.772   3.998
 1072SOL    HW2 6567   1.468   1.748   3.845
 1073SOL     OW 6568   0.442   9.026   4.539
 1073SOL    HW1 6569   0.426   9.107   4.594
 1073SOL    HW2 6570   0.485   8.955   4.595
 1074SOL     OW 6571  -2.195   8.027   4.887
 1074SOL    HW1 6572  -2.244   7.941   4.867
 1074SOL    HW2 6573  -2.098   8.007   4.901
 1075SOL     OW 6574   1.308   5.113   8.288
 1075SOL    HW1 6575   1.323   5.161   8.375
 1075SOL    HW2 6576   1.244   5.165   8.232
 1076SOL     OW 6577   2.488   3.380   4.421
 1076SOL    HW1 6578   2.562   3.433   4.462
 1076SOL    HW2 6579   2.515   3.349   4.330
 1077SOL     OW 6580   4.039   8.720   2.916
 1077SOL    HW1 6581   3.941   8.742   2.916
 1077SOL    HW2 6582   4.059   8.658   2.840
 1078SOL     OW 6583  -1.109   8.131   2.456
 1078SOL    HW1 6584  -1.152   8.189   2.386
 1078SOL    HW2 6585  -1.162   8.136   2.540
 1079SOL     OW 6586   1.499   5.276   8.070
 1079SOL    HW1 6587   1.539   5.355   8.116
 1079SOL    HW2 6588   1.433   5.308   8.002
 1080SOL     OW 6589   4.158   8.053   7.195
 1080SOL    HW1 6590   4.098   7.993   7.247
 1080SOL    HW2 6591   4.110   8.086   7.113
 1081SOL     OW 6592  -2.029   3.845   2.638
 1081SOL    HW1 6593  -2.052   3.898   2.719
 1081SOL    HW2 6594  -2.041   3.901   2.556
 1082SOL     OW 6595   3.474   7.271   5.463
 1082SOL    HW1 6596   3.568   7.302   5.450
 1082SOL    HW2 6597   3.427   7.268   5.375
 1083SOL     OW 6598   1.182   3.541   2.855
 1083SOL    HW1 6599   1.268   3.578   2.819
 1083SOL    HW2 6600   1.134   3.491   2.783
 1084SOL     OW 6601  -0.879   7.019   4.693
 1084SOL    HW1 6602  -0.964   7.024   4.745
 1084SOL    HW2 6603  -0.891   7.066   4.606
 1085SOL     OW 6604  -1.054   3.258   7.719
 1085SOL    HW1 6605  -1.040   3.259   7.620
 1085SOL    HW2 6606  -1.136   3.204   7.740
 1086SOL     OW 6607  -1.146   5.598   2.989
 1086SOL    HW1 6608  -1.212   5.660   3.031
 1086SOL    HW2 6609  -1.112   5.637   2.904
 1087SOL     OW 6610  -0.479   5.150   7.747
 1087SOL    HW1 6611  -0.422   5.233   7.752
 1087SOL    HW2 6612  -0.576   5.176   7.749
 1088SOL     OW 6613   3.320   5.730   7.356
 1088SOL    HW1 6614   3.367   5.775   7.281
 1088SOL    HW2 6615   3.386   5.703   7.426
 1089SOL     OW 6616   3.167   2.388   6.597
 1089SOL    HW1 6617   3.252   2.366   6.645
 1089SOL    HW2 6618   3.104   2.311   6.603
 1090SOL     OW 6619   2.787   1.962   1.730
 1090SOL    HW1 6620   2.766   1.997   1.639
 1090SOL    HW2 6621   2.790   2.037   1.795
 1091SOL     OW 6622   3.158   3.221   8.084
 1091SOL    HW1 6623   3.257   3.208   8.096
 1091SOL    HW2 6624   3.117   3.251   8.170
 1092SOL     OW 6625  -2.133   8.630   2.035
 1092SOL    HW1 6626  -2.113   8.679   2.120
 1092SOL    HW2 6627  -2.113   8.533   2.047
 1093SOL     OW 6628   4.366   2.876   1.690
 1093SOL    HW1 6629   4.365   2.921   1.601
 1093SOL    HW2 6630   4.273   2.844   1.712
 1094SOL     OW 6631   1.562   7.041   7.520
 1094SOL    HW1 6632   1.551   6.968   7.452
 1094SOL    HW2 6633   1.477   7.095   7.524
 1095SOL     OW 6634   3.861   5.057   3.597
 1095SOL    HW1 6635   3.799   5.125   3.559
 1095SOL    HW2 6636   3.808   4.989   3.649
 1096SOL     OW 6637  -1.487   8.109   5.998
 1096SOL    HW1 6638  -1.391   8.135   5.986
 1096SOL    HW2 6639  -1.520   8.145   6.085
 1097SOL     OW 6640  -0.444   1.593   6.684
 1097SOL    HW1 6641  -0.476   1.658   6.753
 1097SOL    HW2 6642  -0.483   9.587   6.702
 1098SOL     OW 6643   0.566   6.623   8.624
 1098SOL    HW1 6644   0.473   6.654   8.602
 1098SOL    HW2 6645   0.575   6.613   8.723
 1099SOL     OW 6646   4.182   3.496   3.088
 1099SOL    HW1 6647   4.223   3.586   3.075
 1099SOL    HW2 6648   4.251   3.434   3.126
 1100SOL     OW 6649  -2.380   7.315   1.703
 1100SOL    HW1 6650  -2.410   7.326   1.798
 1100SOL    HW2 6651  -2.454   7.342   1.641
 1101SOL     OW 6652  -1.049   4.712   3.266
 1101SOL    HW1 6653  -1.080   4.700   3.361
 1101SOL    HW2 6654  -0.954   4.744   3.266
 1102SOL     OW 6655  -2.377   3.046   3.774
 1102SOL    HW1 6656  -2.428   3.050   3.860
 1102SOL    HW2 6657  -2.286   3.010   3.791
 1103SOL     OW 6658   0.562   6.416   4.510
 1103SOL    HW1 6659   0.479   6.456   4.551
 1103SOL    HW2 6660   0.632   6.488   4.501
 1104SOL     OW 6661  -0.761   7.446   2.777
 1104SOL    HW1 6662  -0.665   7.452   2.805
 1104SOL    HW2 6663  -0.773   7.494   2.690
 1105SOL     OW 6664  -1.251   3.746   8.872
 1105SOL    HW1 6665  -1.334   3.736   8.926
 1105SOL    HW2 6666  -1.172   3.758   8.932
 1106SOL     OW 6667   4.475   8.934   5.176
 1106SOL    HW1 6668   4.531   8.960   5.098
 1106SOL    HW2 6669   4.399   8.876   5.146
 1107SOL     OW 6670  -2.406   1.785   6.932
 1107SOL    HW1 6671  -2.342   1.757   6.861
 1107SOL    HW2 6672  -2.494   1.740   6.918
 1108SOL     OW 6673   2.844   9.084   3.705
 1108SOL    HW1 6674   2.845   9.095   3.805
 1108SOL    HW2 6675   2.898   9.157   3.663
 1109SOL     OW 6676  -0.557   5.591   4.018
 1109SOL    HW1 6677  -0.533   5.574   3.923
 1109SOL    HW2 6678  -0.551   5.506   4.070
 1110SOL     OW 6679   0.389   4.987   9.093
 1110SOL    HW1 6680   0.395   5.000   8.994
 1110SOL    HW2 6681   0.468   4.934   9.123
 1111SOL     OW 6682  -2.911   4.001   7.739
 1111SOL    HW1 6683  -2.901   3.989   7.640
 1111SOL    HW2 6684  -2.847   3.940   7.786
 1112SOL     OW 6685  -2.220   6.819   7.584
 1112SOL    HW1 6686  -2.269   6.898   7.547
 1112SOL    HW2 6687  -2.232   6.741   7.523
 1113SOL     OW 6688   4.833   7.738   3.202
 1113SOL    HW1 6689   4.871   7.747   3.110
 1113SOL    HW2 6690   4.751   7.681   3.199
 1114SOL     OW 6691  -1.456   1.548   4.909
 1114SOL    HW1 6692  -1.382   9.599   4.967
 1114SOL    HW2 6693  -1.542   9.587   4.935
 1115SOL     OW 6694   1.748   6.626   3.586
 1115SOL    HW1 6695   1.791   6.564   3.521
 1115SOL    HW2 6696   1.769   6.720   3.562
 1116SOL     OW 6697   0.041   6.287   7.596
 1116SOL    HW1 6698  -0.040   6.282   7.538
 1116SOL    HW2 6699   0.014   6.300   7.691
 1117SOL     OW 6700   2.302   8.874   2.315
 1117SOL    HW1 6701   2.258   8.963   2.320
 1117SOL    HW2 6702   2.355   8.868   2.230
 1118SOL     OW 6703  -2.638   7.944   5.273
 1118SOL    HW1 6704  -2.690   7.973   5.192
 1118SOL    HW2 6705  -2.578   8.018   5.302
 1119SOL     OW 6706   3.210   4.553   6.011
 1119SOL    HW1 6707   3.206   4.599   5.922
 1119SOL    HW2 6708   3.275   4.601   6.071
 1120SOL     OW 6709  -1.299   6.527   1.763
 1120SOL    HW1 6710  -1.275   6.623   1.773
 1120SOL    HW2 6711  -1.386   6.509   1.810
 1121SOL     OW 6712   1.558   6.379   9.435
 1121SOL    HW1 6713   1.614   6.405   9.513
 1121SOL    HW2 6714   1.493   6.309   9.462
 1122SOL     OW 6715  -1.641   5.479   7.192
 1122SOL    HW1 6716  -1.564   5.418   7.171
 1122SOL    HW2 6717  -1.717   5.426   7.229
 1123SOL     OW 6718   0.922   2.773   7.582
 1123SOL    HW1 6719   0.886   2.681   7.563
 1123SOL    HW2 6720   0.925   2.826   7.498
 1124SOL     OW 6721   4.026   7.937   9.259
 1124SOL    HW1 6722   4.097   7.888   9.208
 1124SOL    HW2 6723   4.058   7.954   9.352
 1125SOL     OW 6724  -2.900   4.299   7.725
 1125SOL    HW1 6725  -2.879   4.202   7.739
 1125SOL    HW2 6726  -2.915   4.315   7.627
 1126SOL     OW 6727   3.253   4.435   7.932
 1126SOL    HW1 6728   3.339   4.437   7.882
 1126SOL    HW2 6729   3.217   4.528   7.941
 1127SOL     OW 6730   3.097   5.562   8.404
 1127SOL    HW1 6731   3.060   5.653   8.385
 1127SOL    HW2 6732   3.032   5.492   8.374
 1128SOL     OW 6733   0.736   2.460   2.672
 1128SOL    HW1 6734   0.756   2.464   2.770
 1128SOL    HW2 6735   0.695   2.546   2.642
 1129SOL     OW 6736  -0.636   5.281   6.775
 1129SOL    HW1 6737  -0.637   5.237   6.686
 1129SOL    HW2 6738  -0.706   5.353   6.777
 1130SOL     OW 6739  -2.107   7.426   5.514
 1130SOL    HW1 6740  -2.190   7.482   5.515
 1130SOL    HW2 6741  -2.048   7.452   5.591
 1131SOL     OW 6742   3.890   2.411   7.623
 1131SOL    HW1 6743   3.954   2.486   7.640
 1131SOL    HW2 6744   3.911   2.335   7.684
 1132SOL     OW 6745  -2.740   9.276   3.285
 1132SOL    HW1 6746  -2.711   9.368   3.311
 1132SOL    HW2 6747  -2.675   9.238   3.219
 1133SOL     OW 6748  -1.485   8.845   5.569
 1133SOL    HW1 6749  -1.534   8.776   5.515
 1133SOL    HW2 6750  -1.462   8.923   5.510
 1134SOL     OW 6751  -1.233   8.187   5.935
 1134SOL    HW1 6752  -1.156   8.214   5.993
 1134SOL    HW2 6753  -1.202   8.123   5.866
 1135SOL     OW 6754  -2.377   3.768   4.217
 1135SOL    HW1 6755  -2.426   3.815   4.143
 1135SOL    HW2 6756  -2.279   3.768   4.197
 1136SOL     OW 6757  -0.803   6.138   2.114
 1136SOL    HW1 6758  -0.754   6.217   2.150
 1136SOL    HW2 6759  -0.738   6.063   2.100
 1137SOL     OW 6760   3.858   6.049   5.557
 1137SOL    HW1 6761   3.787   6.095   5.505
 1137SOL    HW2 6762   3.854   6.077   5.653
 1138SOL     OW 6763   2.632   5.908   5.820
 1138SOL    HW1 6764   2.649   5.867   5.731
 1138SOL    HW2 6765   2.566   5.852   5.871
 1139SOL     OW 6766   2.202   5.375   5.610
 1139SOL    HW1 6767   2.187   5.452   5.672
 1139SOL    HW2 6768   2.267   5.311   5.652
 1140SOL     OW 6769   1.936   6.617   3.797
 1140SOL    HW1 6770   1.868   6.603   3.724
 1140SOL    HW2 6771   1.969   6.711   3.794
 1141SOL     OW 6772   2.394   5.035   6.003
 1141SOL    HW1 6773   2.328   4.961   6.016
 1141SOL    HW2 6774   2.486   4.999   6.015
 1142SOL     OW 6775  -2.971   9.315   6.530
 1142SOL    HW1 6776  -2.970   9.234   6.471
 1142SOL    HW2 6777  -2.880   9.327   6.571
 1143SOL     OW 6778   1.909   4.696   7.584
 1143SOL    HW1 6779   1.922   4.783   7.537
 1143SOL    HW2 6780   1.813   4.689   7.614
 1144SOL     OW 6781   0.804   4.879   3.051
 1144SOL    HW1 6782   0.849   4.806   3.103
 1144SOL    HW2 6783   0.757   4.838   2.972
 1145SOL     OW 6784   1.322   7.284   6.708
 1145SOL    HW1 6785   1.409   7.236   6.698
 1145SOL    HW2 6786   1.316   7.357   6.640
 1146SOL     OW 6787   0.043   6.966   7.599
 1146SOL    HW1 6788   0.001   6.955   7.508
 1146SOL    HW2 6789   0.108   6.892   7.614
 1147SOL     OW 6790  -2.247   4.632   9.554
 1147SOL    HW1 6791  -2.187   4.552   9.559
 1147SOL    HW2 6792  -2.203   4.703   9.499
 1148SOL     OW 6793   3.749   2.174   8.616
 1148SOL    HW1 6794   3.740   2.077   8.637
 1148SOL    HW2 6795   3.759   2.226   8.700
 1149SOL     OW 6796   3.551   8.415   2.281
 1149SOL    HW1 6797   3.464   8.366   2.286
 1149SOL    HW2 6798   3.543   8.502   2.331
 1150SOL     OW 6799  -0.039   4.112   8.750
 1150SOL    HW1 6800   0.021   4.032   8.754
 1150SOL    HW2 6801  -0.132   4.086   8.778
 1151SOL     OW 6802  -2.123   9.177   7.251
 1151SOL    HW1 6803  -2.080   9.096   7.211
 1151SOL    HW2 6804  -2.127   9.167   7.350
 1152SOL     OW 6805   0.253   3.681   7.173
 1152SOL    HW1 6806   0.203   3.685   7.086
 1152SOL    HW2 6807   0.235   3.593   7.217
 1153SOL     OW 6808  -2.256   7.007   8.924
 1153SOL    HW1 6809  -2.198   7.015   9.004
 1153SOL    HW2 6810  -2.265   6.910   8.899
 1154SOL     OW 6811  -0.753   2.244   2.098
 1154SOL    HW1 6812  -0.724   2.338   2.113
 1154SOL    HW2 6813  -0.754   2.223   2.001
 1155SOL     OW 6814   0.108   1.673   8.701
 1155SOL    HW1 6815   0.066   1.662   8.792
 1155SOL    HW2 6816   0.111   1.584   8.656
 1156SOL     OW 6817   3.958   5.268   2.432
 1156SOL    HW1 6818   3.884   5.280   2.366
 1156SOL    HW2 6819   3.932   5.199   2.499
 1157SOL     OW 6820   3.441   8.554   7.334
 1157SOL    HW1 6821   3.448   8.505   7.421
 1157SOL    HW2 6822   3.377   8.631   7.345
 1158SOL     OW 6823  -2.459   9.128   2.294
 1158SOL    HW1 6824  -2.428   9.222   2.308
 1158SOL    HW2 6825  -2.464   9.082   2.383
 1159SOL     OW 6826   0.197   4.227   5.496
 1159SOL    HW1 6827   0.209   4.254   5.591
 1159SOL    HW2 6828   0.246   4.142   5.479
 1160SOL     OW 6829   5.021   5.874   2.568
 1160SOL    HW1 6830   4.953   5.837   2.505
 1160SOL    HW2 6831   5.037   5.808   2.641
 1161SOL     OW 6832   1.141   4.043   2.639
 1161SOL    HW1 6833   1.156   4.140   2.659
 1161SOL    HW2 6834   1.192   4.016   2.557
 1162SOL     OW 6835   2.550   4.225   7.183
 1162SOL    HW1 6836   2.469   4.185   7.227
 1162SOL    HW2 6837   2.612   4.259   7.253
 1163SOL     OW 6838   4.400   6.228   4.801
 1163SOL    HW1 6839   4.342   6.291   4.851
 1163SOL    HW2 6840   4.392   6.136   4.840
 1164SOL     OW 6841   3.175   2.774   6.049
 1164SOL    HW1 6842   3.148   2.777   5.953
 1164SOL    HW2 6843   3.167   2.866   6.088
 1165SOL     OW 6844  -0.676   4.651   5.667
 1165SOL    HW1 6845  -0.666   4.736   5.718
 1165SOL    HW2 6846  -0.601   4.644   5.601
 1166SOL     OW 6847  -1.443   8.876   7.178
 1166SOL    HW1 6848  -1.435   8.969   7.142
 1166SOL    HW2 6849  -1.521   8.872   7.241
 1167SOL     OW 6850  -2.496   7.296   5.032
 1167SOL    HW1 6851  -2.534   7.257   5.116
 1167SOL    HW2 6852  -2.562   7.359   4.992
 1168SOL     OW 6853  -0.004   2.580   4.609
 1168SOL    HW1 6854  -0.044   2.641   4.541
 1168SOL    HW2 6855   0.077   2.622   4.649
 1169SOL     OW 6856   2.186   7.229   7.599
 1169SOL    HW1 6857   2.189   7.148   7.540
 1169SOL    HW2 6858   2.151   7.307   7.547
 1170SOL     OW 6859   1.822   1.780   3.203
 1170SOL    HW1 6860   1.722   1.782   3.203
 1170SOL    HW2 6861   1.855   1.689   3.226
 1171SOL     OW 6862   1.794   9.315   9.636
 1171SOL    HW1 6863   1.883   9.300   1.596
 1171SOL    HW2 6864   1.756   9.227   9.607
 1172SOL     OW 6865  -2.922   6.651   8.215
 1172SOL    HW1 6866  -2.831   6.632   8.176
 1172SOL    HW2 6867  -2.912   6.709   8.296
 1173SOL     OW 6868  -1.234   5.006   4.547
 1173SOL    HW1 6869  -1.234   4.946   4.627
 1173SOL    HW2 6870  -1.235   4.950   4.464
 1174SOL     OW 6871   0.791   5.214   6.951
 1174SOL    HW1 6872   0.756   5.135   6.901
 1174SOL    HW2 6873   0.747   5.298   6.917
 1175SOL     OW 6874  -1.340   7.973   4.085
 1175SOL    HW1 6875  -1.297   7.950   4.172
 1175SOL    HW2 6876  -1.358   7.890   4.033
 1176SOL     OW 6877  -0.059   6.801   6.326
 1176SOL    HW1 6878  -0.060   6.723   6.263
 1176SOL    HW2 6879  -0.115   6.875   6.288
 1177SOL     OW 6880   2.760   6.930   3.611
 1177SOL    HW1 6881   2.848   6.969   3.585
 1177SOL    HW2 6882   2.737   6.958   3.704
 1178SOL     OW 6883   0.412   7.972   3.688
 1178SOL    HW1 6884   0.508   7.955   3.666
 1178SOL    HW2 6885   0.354   7.907   3.640
 1179SOL     OW 6886  -2.654   9.137   6.977
 1179SOL    HW1 6887  -2.751   9.133   6.950
 1179SOL    HW2 6888  -2.603   9.191   6.910
 1180SOL     OW 6889  -1.246   6.425   5.825
 1180SOL    HW1 6890  -1.236   6.363   5.748
 1180SOL    HW2 6891  -1.170   6.411   5.889
 1181SOL     OW 6892   0.823   4.395   5.445
 1181SOL    HW1 6893   0.763   4.326   5.486
 1181SOL    HW2 6894   0.805   4.484   5.488
 1182SOL     OW 6895   0.536   4.344   7.842
 1182SOL    HW1 6896   0.506   4.300   7.758
 1182SOL    HW2 6897   0.462   4.402   7.878
 1183SOL     OW 6898   4.925   8.270   8.401
 1183SOL    HW1 6899   4.876   8.357   8.401
 1183SOL    HW2 6900   4.986   8.265   8.322
 1184SOL     OW 6901  -0.992   3.449   2.424
 1184SOL    HW1 6902  -1.045   3.533   2.414
 1184SOL    HW2 6903  -0.961   3.441   2.519
 1185SOL     OW 6904  -1.513   3.938   5.787
 1185SOL    HW1 6905  -1.448   3.992   5.840
 1185SOL    HW2 6906  -1.473   3.850   5.765
 1186SOL     OW 6907   3.916   6.267   2.873
 1186SOL    HW1 6908   3.895   6.180   2.828
 1186SOL    HW2 6909   3.945   6.250   2.967
 1187SOL     OW 6910  -1.667   7.750   8.441
 1187SOL    HW1 6911  -1.714   7.687   8.380
 1187SOL    HW2 6912  -1.593   7.702   8.488
 1188SOL     OW 6913  -0.982   8.704   8.675
 1188SOL    HW1 6914  -1.051   8.714   8.603
 1188SOL    HW2 6915  -0.953   8.794   8.706
 1189SOL     OW 6916   3.566   4.032   8.117
 1189SOL    HW1 6917   3.644   3.993   8.068
 1189SOL    HW2 6918   3.580   4.023   8.215
 1190SOL     OW 6919  -0.436   5.261   5.095
 1190SOL    HW1 6920  -0.352   5.217   5.064
 1190SOL    HW2 6921  -0.442   5.255   5.195
 1191SOL     OW 6922  -2.931   6.871   8.414
 1191SOL    HW1 6923  -2.885   6.849   8.500
 1191SOL    HW2 6924  -3.000   6.941   8.430
 1192SOL     OW 6925   4.816   7.666   9.639
 1192SOL    HW1 6926   4.896   7.648   1.613
 1192SOL    HW2 6927   4.765   7.744   1.592
 1193SOL     OW 6928  -1.252   6.784   1.793
 1193SOL    HW1 6929  -1.171   6.838   1.771
 1193SOL    HW2 6930  -1.324   6.844   1.829
 1194SOL     OW 6931  -1.506   3.250   3.709
 1194SOL    HW1 6932  -1.532   3.329   3.653
 1194SOL    HW2 6933  -1.470   3.283   3.797
 1195SOL     OW 6934   1.303   8.490   2.656
 1195SOL    HW1 6935   1.358   8.452   2.582
 1195SOL    HW2 6936   1.362   8.539   2.720
 1196SOL     OW 6937   0.268   8.440   6.614
 1196SOL    HW1 6938   0.272   8.482   6.524
 1196SOL    HW2 6939   0.304   8.503   6.682
 1197SOL     OW 6940  -1.468   5.177   3.200
 1197SOL    HW1 6941  -1.455   5.255   3.140
 1197SOL    HW2 6942  -1.514   5.206   3.284
 1198SOL     OW 6943  -0.644   6.056   5.054
 1198SOL    HW1 6944  -0.726   6.065   5.110
 1198SOL    HW2 6945  -0.563   6.073   5.111
 1199SOL     OW 6946   3.304   5.724   6.588
 1199SOL    HW1 6947   3.312   5.823   6.573
 1199SOL    HW2 6948   3.208   5.700   6.600
 1200SOL     OW 6949   4.453   2.607   6.291
 1200SOL    HW1 6950   4.412   2.561   6.212
 1200SOL    HW2 6951   4.400   2.585   6.373
 1201SOL     OW 6952   2.916   8.106   5.674
 1201SOL    HW1 6953   2.949   8.133   5.764
 1201SOL    HW2 6954   2.893   8.188   5.621
 1202SOL     OW 6955   3.265   3.454   7.708
 1202SOL    HW1 6956   3.200   3.495   7.644
 1202SOL    HW2 6957   3.216   3.404   7.779
 1203SOL     OW 6958   3.022   5.293   6.255
 1203SOL    HW1 6959   2.978   5.301   6.166
 1203SOL    HW2 6960   3.017   5.380   6.303
 1204SOL     OW 6961   1.655   6.738   4.924
 1204SOL    HW1 6962   1.614   6.647   4.923
 1204SOL    HW2 6963   1.708   6.749   5.008
 1205SOL     OW 6964  -1.222   4.214   7.513
 1205SOL    HW1 6965  -1.152   4.252   7.453
 1205SOL    HW2 6966  -1.188   4.131   7.557
 1206SOL     OW 6967   1.654   7.074   5.533
 1206SOL    HW1 6968   1.721   7.001   5.516
 1206SOL    HW2 6969   1.568   7.035   5.565
 1207SOL     OW 6970   2.871   7.077   4.256
 1207SOL    HW1 6971   2.864   7.003   4.323
 1207SOL    HW2 6972   2.844   7.043   4.166
 1208SOL     OW 6973  -0.749   8.072   9.061
 1208SOL    HW1 6974  -0.814   8.090   8.987
 1208SOL    HW2 6975  -0.799   8.059   9.147
 1209SOL     OW 6976  -1.061   5.743   7.788
 1209SOL    HW1 6977  -1.095   5.820   7.735
 1209SOL    HW2 6978  -0.989   5.774   7.850
 1210SOL     OW 6979  -2.699   3.504   8.804
 1210SOL    HW1 6980  -2.775   3.520   8.741
 1210SOL    HW2 6981  -2.617   3.482   8.753
 1211SOL     OW 6982  -2.557   2.830   7.482
 1211SOL    HW1 6983  -2.639   2.828   7.541
 1211SOL    HW2 6984  -2.500   2.751   7.503
 1212SOL     OW 6985  -0.558   8.718   5.442
 1212SOL    HW1 6986  -0.513   8.629   5.435
 1212SOL    HW2 6987  -0.656   8.707   5.426
 1213SOL     OW 6988  -1.458   7.133   6.992
 1213SOL    HW1 6989  -1.391   7.162   6.924
 1213SOL    HW2 6990  -1.510   7.055   6.956
 1214SOL     OW 6991  -0.375   8.281   3.327
 1214SOL    HW1 6992  -0.341   8.323   3.243
 1214SOL    HW2 6993  -0.470   8.253   3.314
 1215SOL     OW 6994   2.451   7.234   9.020
 1215SOL    HW1 6995   2.365   7.187   9.002
 1215SOL    HW2 6996   2.452   7.322   8.972
 1216SOL     OW 6997  -1.066   3.289   3.066
 1216SOL    HW1 6998  -1.163   3.281   3.042
 1216SOL    HW2 6999  -1.023   3.199   3.058
 1217SOL     OW 7000  -0.048   8.311   6.268
 1217SOL    HW1 7001  -0.136   8.268   6.288
 1217SOL    HW2 7002  -0.016   8.360   6.349
 1218SOL     OW 7003   1.358   3.661   1.812
 1218SOL    HW1 7004   1.413   3.744   1.816
 1218SOL    HW2 7005   1.291   3.663   1.887
 1219SOL     OW 7006  -0.338   5.645   7.661
 1219SOL    HW1 7007  -0.391   5.683   7.585
 1219SOL    HW2 7008  -0.316   5.718   7.726
 1220SOL     OW 7009  -0.975   4.563   6.069
 1220SOL    HW1 7010  -0.944   4.500   6.140
 1220SOL    HW2 7011  -0.977   4.515   5.981
 1221SOL     OW 7012  -1.777   5.383   3.227
 1221SOL    HW1 7013  -1.802   5.461   3.170
 1221SOL    HW2 7014  -1.808   5.298   3.184
 1222SOL     OW 7015   3.605   1.818   7.435
 1222SOL    HW1 7016   3.609   1.917   7.433
 1222SOL    HW2 7017   3.695   1.781   7.456
 1223SOL     OW 7018  -0.691   2.255   3.793
 1223SOL    HW1 7019  -0.789   2.245   3.780
 1223SOL    HW2 7020  -0.674   2.321   3.867
 1224SOL     OW 7021   0.426   3.410   5.849
 1224SOL    HW1 7022   0.501   3.388   5.912
 1224SOL    HW2 7023   0.389   3.499   5.872
 1225SOL     OW 7024  -3.000   2.450   6.986
 1225SOL    HW1 7025  -3.022   2.543   7.015
 1225SOL    HW2 7026  -3.028   2.385   7.056
 1226SOL     OW 7027   2.748   2.133   7.309
 1226SOL    HW1 7028   2.749   2.037   7.338
 1226SOL    HW2 7029   2.802   2.188   7.373
 1227SOL     OW 7030  -2.616   8.086   7.309
 1227SOL    HW1 7031  -2.519   8.074   7.331
 1227SOL    HW2 7032  -2.624   8.121   7.216
 1228SOL     OW 7033  -1.358   5.160   9.553
 1228SOL    HW1 7034  -1.283   5.200   9.606
 1228SOL    HW2 7035  -1.430   5.228   9.541
 1229SOL     OW 7036   2.983   1.743   5.909
 1229SOL    HW1 7037   2.988   1.791   5.821
 1229SOL    HW2 7038   3.032   1.795   5.979
 1230SOL     OW 7039   2.804   2.235   8.941
 1230SOL    HW1 7040   2.824   2.319   8.891
 1230SOL    HW2 7041   2.877   2.218   9.007
 1231SOL     OW 7042  -2.452   5.971   5.270
 1231SOL    HW1 7043  -2.470   5.884   5.316
 1231SOL    HW2 7044  -2.368   6.011   5.306
 1232SOL     OW 7045  -0.123   6.440   2.938
 1232SOL    HW1 7046  -0.222   6.448   2.946
 1232SOL    HW2 7047  -0.079   6.498   3.007
 1233SOL     OW 7048   1.260   7.316   6.328
 1233SOL    HW1 7049   1.255   7.380   6.405
 1233SOL    HW2 7050   1.302   7.231   6.359
 1234SOL     OW 7051   4.720   5.250   2.885
 1234SOL    HW1 7052   4.635   5.266   2.935
 1234SOL    HW2 7053   4.729   5.152   2.866
 1235SOL     OW 7054   0.479   5.338   9.365
 1235SOL    HW1 7055   0.424   5.257   9.385
 1235SOL    HW2 7056   0.574   5.312   9.354
 1236SOL     OW 7057  -0.035   4.924   1.989
 1236SOL    HW1 7058  -0.047   4.864   1.910
 1236SOL    HW2 7059   0.022   5.002   1.962
 1237SOL     OW 7060  -1.731   7.587   9.119
 1237SOL    HW1 7061  -1.638   7.564   9.145
 1237SOL    HW2 7062  -1.795   7.539   9.179
 1238SOL     OW 7063   0.709   5.813   2.279
 1238SOL    HW1 7064   0.696   5.776   2.372
 1238SOL    HW2 7065   0.650   5.764   2.215
 1239SOL     OW 7066   2.832   8.555   2.281
 1239SOL    HW1 7067   2.801   8.505   2.201
 1239SOL    HW2 7068   2.831   8.494   2.361
 1240SOL     OW 7069  -1.963   5.049   2.177
 1240SOL    HW1 7070  -1.885   5.110   2.161
 1240SOL    HW2 7071  -1.948   4.998   2.262
 1241SOL     OW 7072   1.772   7.419   6.509
 1241SOL    HW1 7073   1.787   7.337   6.452
 1241SOL    HW2 7074   1.717   7.394   6.588
 1242SOL     OW 7075   3.234   6.795   7.559
 1242SOL    HW1 7076   3.192   6.749   7.637
 1242SOL    HW2 7077   3.265   6.727   7.492
 1243SOL     OW 7078   4.685   5.140   8.009
 1243SOL    HW1 7079   4.685   5.128   8.109
 1243SOL    HW2 7080   4.762   5.198   7.982
 1244SOL     OW 7081  -1.147   7.767   1.867
 1244SOL    HW1 7082  -1.098   7.839   1.916
 1244SOL    HW2 7083  -1.163   7.795   1.773
 1245SOL     OW 7084  -1.430   6.095   9.535
 1245SOL    HW1 7085  -1.397   6.184   9.505
 1245SOL    HW2 7086  -1.521   6.078   9.496
 1246SOL     OW 7087   1.837   2.815   4.535
 1246SOL    HW1 7088   1.805   2.909   4.522
 1246SOL    HW2 7089   1.915   2.815   4.598
 1247SOL     OW 7090   0.396   4.882   3.228
 1247SOL    HW1 7091   0.360   4.957   3.172
 1247SOL    HW2 7092   0.493   4.898   3.246
 1248SOL     OW 7093   2.437   2.363   3.766
 1248SOL    HW1 7094   2.423   2.409   3.679
 1248SOL    HW2 7095   2.520   2.307   3.762
 1249SOL     OW 7096   3.392   7.783   2.972
 1249SOL    HW1 7097   3.323   7.815   3.037
 1249SOL    HW2 7098   3.458   7.725   3.018
 1250SOL     OW 7099  -1.411   7.049   2.834
 1250SOL    HW1 7100  -1.482   7.077   2.899
 1250SOL    HW2 7101  -1.327   7.100   2.853
 1251SOL     OW 7102   2.361   2.761   5.867
 1251SOL    HW1 7103   2.388   2.673   5.905
 1251SOL    HW2 7104   2.327   2.748   5.774
 1252SOL     OW 7105   1.458   2.799   4.036
 1252SOL    HW1 7106   1.374   2.829   4.083
 1252SOL    HW2 7107   1.475   2.859   3.958
 1253SOL     OW 7108   3.351   7.316   4.893
 1253SOL    HW1 7109   3.390   7.396   4.938
 1253SOL    HW2 7110   3.252   7.315   4.906
 1254SOL     OW 7111   3.596   8.612   1.597
 1254SOL    HW1 7112   3.601   8.699   9.632
 1254SOL    HW2 7113   3.604   8.536   9.617
 1255SOL     OW 7114   3.829   4.821   8.289
 1255SOL    HW1 7115   3.767   4.742   8.289
 1255SOL    HW2 7116   3.860   4.840   8.382
 1256SOL     OW 7117  -0.051   2.270   9.035
 1256SOL    HW1 7118  -0.072   2.186   9.084
 1256SOL    HW2 7119   0.036   2.307   9.068
 1257SOL     OW 7120  -2.882   7.208   5.614
 1257SOL    HW1 7121  -2.910   7.253   5.699
 1257SOL    HW2 7122  -2.956   7.215   5.547
 1258SOL     OW 7123  -0.110   2.820   2.603
 1258SOL    HW1 7124  -0.100   2.767   2.688
 1258SOL    HW2 7125  -0.077   2.766   2.526
 1259SOL     OW 7126  -0.364   4.839   2.907
 1259SOL    HW1 7127  -0.376   4.833   3.006
 1259SOL    HW2 7128  -0.428   4.906   2.870
 1260SOL     OW 7129   2.094   3.116   4.559
 1260SOL    HW1 7130   2.192   3.134   4.559
 1260SOL    HW2 7131   2.074   3.035   4.614
 1261SOL     OW 7132   0.181   2.966   4.803
 1261SOL    HW1 7133   0.187   3.034   4.877
 1261SOL    HW2 7134   0.085   2.941   4.789
 1262SOL     OW 7135   0.405   3.519   3.400
 1262SOL    HW1 7136   0.418   3.504   3.302
 1262SOL    HW2 7137   0.484   3.484   3.450
 1263SOL     OW 7138  -2.469   4.920   6.463
 1263SOL    HW1 7139  -2.530   4.842   6.462
 1263SOL    HW2 7140  -2.380   4.894   6.424
 1264SOL     OW 7141   3.024   8.583   8.180
 1264SOL    HW1 7142   2.975   8.662   8.217
 1264SOL    HW2 7143   3.071   8.535   8.255
 1265SOL     OW 7144  -1.762   4.298   7.356
 1265SOL    HW1 7145  -1.816   4.314   7.274
 1265SOL    HW2 7146  -1.796   4.356   7.430
 1266SOL     OW 7147  -0.642   2.963   3.008
 1266SOL    HW1 7148  -0.716   2.984   2.944
 1266SOL    HW2 7149  -0.658   2.872   3.048
 1267SOL     OW 7150  -2.349   4.732   4.454
 1267SOL    HW1 7151  -2.357   4.633   4.444
 1267SOL    HW2 7152  -2.299   4.753   4.539
 1268SOL     OW 7153  -2.522   7.338   7.236
 1268SOL    HW1 7154  -2.585   7.415   7.247
 1268SOL    HW2 7155  -2.430   7.372   7.218
 1269SOL     OW 7156  -0.405   7.860   1.656
 1269SOL    HW1 7157  -0.394   7.877   1.754
 1269SOL    HW2 7158  -0.435   7.945   1.611
 1270SOL     OW 7159  -1.382   8.095   3.106
 1270SOL    HW1 7160  -1.446   8.165   3.135
 1270SOL    HW2 7161  -1.317   8.134   3.041
 1271SOL     OW 7162   1.092   6.055   9.033
 1271SOL    HW1 7163   1.002   6.017   9.056
 1271SOL    HW2 7164   1.108   6.137   9.086
 1272SOL     OW 7165   2.582   8.280   2.350
 1272SOL    HW1 7166   2.645   8.202   2.345
 1272SOL    HW2 7167   2.555   8.293   2.445
 1273SOL     OW 7168   3.612   8.912   2.240
 1273SOL    HW1 7169   3.524   8.917   2.194
 1273SOL    HW2 7170   3.625   8.992   2.299
 1274SOL     OW 7171  -2.128   9.346   3.117
 1274SOL    HW1 7172  -2.190   9.336   3.039
 1274SOL    HW2 7173  -2.083   9.258   3.135
 1275SOL     OW 7174   3.268   3.350   9.053
 1275SOL    HW1 7175   3.195   3.327   8.990
 1275SOL    HW2 7176   3.298   3.268   9.101
 1276SOL     OW 7177  -2.213   8.182   2.919
 1276SOL    HW1 7178  -2.259   8.108   2.871
 1276SOL    HW2 7179  -2.146   8.144   2.983
 1277SOL     OW 7180   2.497   1.738   4.815
 1277SOL    HW1 7181   2.565   1.690   4.759
 1277SOL    HW2 7182   2.407   1.697   4.801
 1278SOL     OW 7183  -2.419   1.691   2.575
 1278SOL    HW1 7184  -2.337   1.636   2.559
 1278SOL    HW2 7185  -2.400   1.786   2.550
 1279SOL     OW 7186   4.620   5.865   3.136
 1279SOL    HW1 7187   4.619   5.825   3.045
 1279SOL    HW2 7188   4.529   5.858   3.177
 1280SOL     OW 7189  -1.999   5.463   7.691
 1280SOL    HW1 7190  -2.093   5.496   7.681
 1280SOL    HW2 7191  -2.001   5.365   7.708
 1281SOL     OW 7192  -1.105   7.947   4.265
 1281SOL    HW1 7193  -1.114   7.848   4.275
 1281SOL    HW2 7194  -1.009   7.971   4.251
 1282SOL     OW 7195   0.845   9.579   7.943
 1282SOL    HW1 7196   0.826   1.545   8.027
 1282SOL    HW2 7197   0.786   9.499   7.938
 1283SOL     OW 7198   3.924   3.509   8.037
 1283SOL    HW1 7199   3.841   3.565   8.035
 1283SOL    HW2 7200   3.921   3.448   8.116
 1284SOL     OW 7201   4.517   7.917   5.686
 1284SOL    HW1 7202   4.463   7.854   5.742
 1284SOL    HW2 7203   4.570   7.866   5.619
 1285SOL     OW 7204  -0.841   2.523   3.646
 1285SOL    HW1 7205  -0.860   2.510   3.743
 1285SOL    HW2 7206  -0.928   2.524   3.595
 1286SOL     OW 7207  -0.932   2.010   6.653
 1286SOL    HW1 7208  -0.921   1.919   6.693
 1286SOL    HW2 7209  -0.892   2.078   6.715
 1287SOL     OW 7210   4.467   5.343   5.296
 1287SOL    HW1 7211   4.512   5.345   5.206
 1287SOL    HW2 7212   4.442   5.249   5.318
 1288SOL     OW 7213  -2.977   8.033   7.524
 1288SOL    HW1 7214  -2.934   8.089   7.594
 1288SOL    HW2 7215  -3.004   7.944   7.563
 1289SOL     OW 7216   1.044   6.103   3.666
 1289SOL    HW1 7217   1.123   6.147   3.623
 1289SOL    HW2 7218   1.036   6.009   3.632
 1290SOL     OW 7219   3.692   8.016   2.501
 1290SOL    HW1 7220   3.662   8.110   2.513
 1290SOL    HW2 7221   3.779   8.002   2.548
 1291SOL     OW 7222   3.948   4.482   8.332
 1291SOL    HW1 7223   3.959   4.487   8.431
 1291SOL    HW2 7224   3.964   4.572   8.292
 1292SOL     OW 7225   2.541   8.029   5.823
 1292SOL    HW1 7226   2.549   8.095   5.748
 1292SOL    HW2 7227   2.480   8.066   5.893
 1293SOL     OW 7228  -2.067   2.111   1.908
 1293SOL    HW1 7229  -2.084   2.167   1.989
 1293SOL    HW2 7230  -2.070   2.168   1.826
 1294SOL     OW 7231   0.753   9.174   9.297
 1294SOL    HW1 7232   0.739   9.267   9.263
 1294SOL    HW2 7233   0.834   9.134   9.253
 1295SOL     OW 7234   4.108   8.128   5.679
 1295SOL    HW1 7235   4.047   8.113   5.757
 1295SOL    HW2 7236   4.196   8.162   5.712
 1296SOL     OW 7237   0.073   2.350   9.318
 1296SOL    HW1 7238   0.145   2.394   9.264
 1296SOL    HW2 7239  -0.012   2.402   9.308
 1297SOL     OW 7240   4.161   6.061   9.580
 1297SOL    HW1 7241   4.116   6.151   9.584
 1297SOL    HW2 7242   4.209   6.045   9.666
 1298SOL     OW 7243   1.074   5.194   8.137
 1298SOL    HW1 7244   1.041   5.100   8.129
 1298SOL    HW2 7245   1.051   5.245   8.053
 1299SOL     OW 7246  -2.896   3.522   3.280
 1299SOL    HW1 7247  -2.970   3.491   3.219
 1299SOL    HW2 7248  -2.922   3.505   3.375
 1300SOL     OW 7249  -0.634   4.261   2.313
 1300SOL    HW1 7250  -0.634   4.226   2.407
 1300SOL    HW2 7251  -0.563   4.215   2.260
 1301SOL     OW 7252   3.442   8.047   2.818
 1301SOL    HW1 7253   3.510   8.086   2.880
 1301SOL    HW2 7254   3.432   7.949   2.836
 1302SOL     OW 7255  -0.814   3.408   1.773
 1302SOL    HW1 7256  -0.903   3.362   1.768
 1302SOL    HW2 7257  -0.746   3.343   1.807
 1303SOL     OW 7258   3.303   1.711   3.954
 1303SOL    HW1 7259   3.380   1.675   4.005
 1303SOL    HW2 7260   3.327   1.800   3.915
 1304SOL     OW 7261   4.671   6.022   6.062
 1304SOL    HW1 7262   4.712   5.951   6.004
 1304SOL    HW2 7263   4.573   6.025   6.047
 1305SOL     OW 7264   4.597   4.180   7.973
 1305SOL    HW1 7265   4.625   4.114   7.904
 1305SOL    HW2 7266   4.646   4.266   7.960
 1306SOL     OW 7267  -0.082   5.398   2.094
 1306SOL    HW1 7268  -0.137   5.417   2.013
 1306SOL    HW2 7269  -0.143   5.385   2.173
 1307SOL     OW 7270   3.290   7.469   2.524
 1307SOL    HW1 7271   3.223   7.483   2.596
 1307SOL    HW2 7272   3.247   7.422   2.447
 1308SOL     OW 7273  -2.548   6.108   9.161
 1308SOL    HW1 7274  -2.571   6.191   9.212
 1308SOL    HW2 7275  -2.564   6.028   9.219
 1309SOL     OW 7276   0.037   1.920   5.023
 1309SOL    HW1 7277   0.131   1.910   4.989
 1309SOL    HW2 7278  -0.026   1.924   4.946
 1310SOL     OW 7279  -0.222   4.328   2.054
 1310SOL    HW1 7280  -0.236   4.282   1.966
 1310SOL    HW2 7281  -0.204   4.425   2.037
 1311SOL     OW 7282  -0.034   9.023   3.459
 1311SOL    HW1 7283  -0.104   9.044   3.526
 1311SOL    HW2 7284   0.039   9.091   3.463
 1312SOL     OW 7285   4.722   6.296   6.782
 1312SOL    HW1 7286   4.820   6.275   6.780
 1312SOL    HW2 7287   4.697   6.331   6.872
 1313SOL     OW 7288   4.696   7.207   8.524
 1313SOL    HW1 7289   4.723   7.127   8.470
 1313SOL    HW2 7290   4.774   7.269   8.532
 1314SOL     OW 7291  -1.841   9.295   7.709
 1314SOL    HW1 7292  -1.887   9.209   7.731
 1314SOL    HW2 7293  -1.794   9.329   7.791
 1315SOL     OW 7294   0.041   7.263   2.560
 1315SOL    HW1 7295   0.005   7.219   2.478
 1315SOL    HW2 7296   0.115   7.208   2.598
 1316SOL     OW 7297  -1.126   8.366   8.258
 1316SOL    HW1 7298  -1.096   8.456   8.227
 1316SOL    HW2 7299  -1.225   8.358   8.246
 1317SOL     OW 7300  -0.012   6.222   4.049
 1317SOL    HW1 7301   0.073   6.237   3.998
 1317SOL    HW2 7302  -0.080   6.289   4.021
 1318SOL     OW 7303   0.055   1.552   2.103
 1318SOL    HW1 7304   0.061   1.579   2.199
 1318SOL    HW2 7305   0.086   1.626   2.045
 1319SOL     OW 7306  -1.515   5.182   9.172
 1319SOL    HW1 7307  -1.434   5.126   9.158
 1319SOL    HW2 7308  -1.496   5.276   9.143
 1320SOL     OW 7309  -1.661   4.050   1.952
 1320SOL    HW1 7310  -1.753   4.077   1.920
 1320SOL    HW2 7311  -1.668   4.000   2.037
 1321SOL     OW 7312   3.895   7.115   7.845
 1321SOL    HW1 7313   3.955   7.143   7.770
 1321SOL    HW2 7314   3.871   7.018   7.834
 1322SOL     OW 7315  -2.157   3.874   8.828
 1322SOL    HW1 7316  -2.191   3.803   8.891
 1322SOL    HW2 7317  -2.120   3.950   8.882
 1323SOL     OW 7318  -1.655   9.187   9.618
 1323SOL    HW1 7319  -1.628   9.158   9.526
 1323SOL    HW2 7320  -1.659   9.108   1.595
 1324SOL     OW 7321  -1.504   7.378   3.818
 1324SOL    HW1 7322  -1.529   7.473   3.799
 1324SOL    HW2 7323  -1.466   7.371   3.910
 1325SOL     OW 7324   2.017   8.058   7.945
 1325SOL    HW1 7325   1.988   7.999   8.020
 1325SOL    HW2 7326   2.108   8.094   7.964
 1326SOL     OW 7327   0.164   4.857   8.253
 1326SOL    HW1 7328   0.193   4.915   8.329
 1326SOL    HW2 7329   0.064   4.850   8.253
 1327SOL     OW 7330  -2.268   4.047   5.134
 1327SOL    HW1 7331  -2.267   4.119   5.203
 1327SOL    HW2 7332  -2.307   4.082   5.049
 1328SOL     OW 7333   3.902   6.043   2.693
 1328SOL    HW1 7334   3.894   6.008   2.600
 1328SOL    HW2 7335   3.909   5.967   2.757
 1329SOL     OW 7336  -2.522   4.599   6.215
 1329SOL    HW1 7337  -2.433   4.598   6.168
 1329SOL    HW2 7338  -2.510   4.640   6.306
 1330SOL     OW 7339  -1.638   6.213   7.360
 1330SOL    HW1 7340  -1.684   6.143   7.415
 1330SOL    HW2 7341  -1.706   6.264   7.308
 1331SOL     OW 7342  -2.252   7.449   2.297
 1331SOL    HW1 7343  -2.253   7.548   2.306
 1331SOL    HW2 7344  -2.343   7.412   2.313
 1332SOL     OW 7345  -1.477   2.972   1.848
 1332SOL    HW1 7346  -1.405   3.030   1.810
 1332SOL    HW2 7347  -1.566   3.003   1.812
 1333SOL     OW 7348   3.444   5.878   7.111
 1333SOL    HW1 7349   3.452   5.779   7.098
 1333SOL    HW2 7350   3.398   5.918   7.032
 1334SOL     OW 7351  -1.336   8.623   9.236
 1334SOL    HW1 7352  -1.340   8.581   9.145
 1334SOL    HW2 7353  -1.242   8.652   9.255
 1335SOL     OW 7354   1.236   2.464   2.805
 1335SOL    HW1 7355   1.317   2.522   2.815
 1335SOL    HW2 7356   1.161   2.518   2.767
 1336SOL     OW 7357  -0.929   1.706   2.459
 1336SOL    HW1 7358  -0.978   1.791   2.478
 1336SOL    HW2 7359  -0.963   1.666   2.374
 1337SOL     OW 7360   1.296   8.443   6.590
 1337SOL    HW1 7361   1.207   8.488   6.587
 1337SOL    HW2 7362   1.323   8.415   6.498
 1338SOL     OW 7363  -2.168   7.706   2.098
 1338SOL    HW1 7364  -2.069   7.707   2.084
 1338SOL    HW2 7365  -2.206   7.621   2.062
 1339SOL     OW 7366   1.013   6.053   5.494
 1339SOL    HW1 7367   1.035   6.124   5.561
 1339SOL    HW2 7368   1.081   5.980   5.498
 1340SOL     OW 7369   4.927   1.611   1.880
 1340SOL    HW1 7370   4.983   1.692   1.859
 1340SOL    HW2 7371   4.832   1.629   1.856
 1341SOL     OW 7372   2.880   3.850   7.968
 1341SOL    HW1 7373   2.864   3.843   8.066
 1341SOL    HW2 7374   2.794   3.839   7.918
 1342SOL     OW 7375   1.003   6.306   7.088
 1342SOL    HW1 7376   0.968   6.351   7.170
 1342SOL    HW2 7377   0.936   6.315   7.014
 1343SOL     OW 7378  -0.191   3.661   3.381
 1343SOL    HW1 7379  -0.207   3.575   3.334
 1343SOL    HW2 7380  -0.168   3.732   3.314
 1344SOL     OW 7381   0.897   1.969   4.353
 1344SOL    HW1 7382   0.976   1.955   4.413
 1344SOL    HW2 7383   0.849   2.052   4.379
 1345SOL     OW 7384  -2.202   3.981   7.675
 1345SOL    HW1 7385  -2.165   3.990   7.767
 1345SOL    HW2 7386  -2.297   4.013   7.674
 1346SOL     OW 7387   3.676   8.308   9.206
 1346SOL    HW1 7388   3.682   8.241   9.132
 1346SOL    HW2 7389   3.718   8.271   9.289
 1347SOL     OW 7390  -1.994   8.554   7.714
 1347SOL    HW1 7391  -1.962   8.646   7.736
 1347SOL    HW2 7392  -1.929   8.511   7.650
 1348SOL     OW 7393   0.997   2.445   5.080
 1348SOL    HW1 7394   1.017   2.466   4.985
 1348SOL    HW2 7395   0.906   2.404   5.086
 1349SOL     OW 7396   0.623   3.575   6.077
 1349SOL    HW1 7397   0.638   3.485   6.037
 1349SOL    HW2 7398   0.550   3.622   6.027
 1350SOL     OW 7399   3.790   9.424   6.067
 1350SOL    HW1 7400   3.876   9.468   6.043
 1350SOL    HW2 7401   3.786   9.333   6.025
 1351SOL     OW 7402   0.890   3.696   9.564
 1351SOL    HW1 7403   0.833   3.770   9.600
 1351SOL    HW2 7404   0.962   3.674   9.629
 1352SOL     OW 7405   0.200   3.191   4.330
 1352SOL    HW1 7406   0.149   3.217   4.412
 1352SOL    HW2 7407   0.155   3.113   4.286
 1353SOL     OW 7408  -0.191   6.660   3.838
 1353SOL    HW1 7409  -0.268   6.709   3.798
 1353SOL    HW2 7410  -0.117   6.652   3.771
 1354SOL     OW 7411   4.145   2.236   6.305
 1354SOL    HW1 7412   4.228   2.247   6.359
 1354SOL    HW2 7413   4.123   2.139   6.297
 1355SOL     OW 7414   4.801   4.285   9.277
 1355SOL    HW1 7415   4.778   4.279   9.180
 1355SOL    HW2 7416   4.898   4.308   9.286
 1356SOL     OW 7417  -2.767   1.956   9.464
 1356SOL    HW1 7418  -2.675   1.927   9.436
 1356SOL    HW2 7419  -2.815   1.879   9.506
 1357SOL     OW 7420   3.892   1.752   7.563
 1357SOL    HW1 7421   3.893   1.674   7.626
 1357SOL    HW2 7422   3.934   1.725   7.476
 1358SOL     OW 7423   3.296   1.965   7.249
 1358SOL    HW1 7424   3.259   2.057   7.235
 1358SOL    HW2 7425   3.241   1.917   7.317
 1359SOL     OW 7426  -2.886   5.467   8.339
 1359SOL    HW1 7427  -2.946   5.408   8.286
 1359SOL    HW2 7428  -2.885   5.437   8.434
 1360SOL     OW 7429   4.716   4.974   2.453
 1360SOL    HW1 7430   4.714   4.883   2.413
 1360SOL    HW2 7431   4.622   5.008   2.464
 1361SOL     OW 7432  -1.685   6.347   8.900
 1361SOL    HW1 7433  -1.785   6.334   8.905
 1361SOL    HW2 7434  -1.661   6.386   8.812
 1362SOL     OW 7435   1.979   6.419   7.468
 1362SOL    HW1 7436   1.961   6.491   7.535
 1362SOL    HW2 7437   1.994   6.461   7.378
 1363SOL     OW 7438   0.437   2.717   6.047
 1363SOL    HW1 7439   0.483   2.797   6.010
 1363SOL    HW2 7440   0.389   2.742   6.132
 1364SOL     OW 7441   0.027   5.173   8.895
 1364SOL    HW1 7442   0.041   5.122   8.980
 1364SOL    HW2 7443   0.002   5.267   8.916
 1365SOL     OW 7444   0.299   8.457   5.662
 1365SOL    HW1 7445   0.380   8.495   5.707
 1365SOL    HW2 7446   0.314   8.458   5.563
 1366SOL     OW 7447   3.258   7.238   2.334
 1366SOL    HW1 7448   3.179   7.237   2.395
 1366SOL    HW2 7449   3.333   7.188   2.377
 1367SOL     OW 7450  -1.279   6.364   7.614
 1367SOL    HW1 7451  -1.195   6.397   7.571
 1367SOL    HW2 7452  -1.257   6.313   7.696
 1368SOL     OW 7453  -0.170   8.128   1.874
 1368SOL    HW1 7454  -0.230   8.051   1.855
 1368SOL    HW2 7455  -0.093   8.098   1.931
 1369SOL     OW 7456   4.050   8.129   8.605
 1369SOL    HW1 7457   4.074   8.127   8.508
 1369SOL    HW2 7458   3.954   8.154   8.615
 1370SOL     OW 7459  -2.836   5.385   5.959
 1370SOL    HW1 7460  -2.881   5.298   5.979
 1370SOL    HW2 7461  -2.821   5.435   6.044
 1371SOL     OW 7462  -2.868   2.182   9.366
 1371SOL    HW1 7463  -2.903   2.243   9.437
 1371SOL    HW2 7464  -2.825   2.102   9.409
 1372SOL     OW 7465   0.261   2.728   7.319
 1372SOL    HW1 7466   0.242   2.826   7.326
 1372SOL    HW2 7467   0.275   2.703   7.223
 1373SOL     OW 7468  -0.643   8.678   7.561
 1373SOL    HW1 7469  -0.586   8.614   7.509
 1373SOL    HW2 7470  -0.598   8.699   7.648
 1374SOL     OW 7471  -2.554   4.998   3.171
 1374SOL    HW1 7472  -2.541   5.051   3.086
 1374SOL    HW2 7473  -2.647   5.013   3.204
 1375SOL     OW 7474  -2.595   5.506   6.554
 1375SOL    HW1 7475  -2.555   5.554   6.476
 1375SOL    HW2 7476  -2.621   5.413   6.526
 1376SOL     OW 7477  -2.003   5.674   9.044
 1376SOL    HW1 7478  -1.914   5.699   9.008
 1376SOL    HW2 7479  -2.055   5.624   8.974
 1377SOL     OW 7480  -0.187   3.709   8.622
 1377SOL    HW1 7481  -0.154   3.671   8.535
 1377SOL    HW2 7482  -0.283   3.687   8.634
 1378SOL     OW 7483   1.838   6.710   6.717
 1378SOL    HW1 7484   1.777   6.778   6.759
 1378SOL    HW2 7485   1.831   6.716   6.618
 1379SOL     OW 7486   3.486   8.262   4.154
 1379SOL    HW1 7487   3.392   8.229   4.151
 1379SOL    HW2 7488   3.545   8.203   4.099
 1380SOL     OW 7489  -1.764   5.918   8.674
 1380SOL    HW1 7490  -1.810   5.967   8.747
 1380SOL    HW2 7491  -1.816   5.837   8.650
 1381SOL     OW 7492   2.780   9.186   2.704
 1381SOL    HW1 7493   2.847   9.260   2.705
 1381SOL    HW2 7494   2.689   9.224   2.685
 1382SOL     OW 7495   1.103   2.463   2.458
 1382SOL    HW1 7496   1.090   2.536   2.525
 1382SOL    HW2 7497   1.194   2.471   2.418
 1383SOL     OW 7498   2.727   5.231   7.365
 1383SOL    HW1 7499   2.823   5.251   7.341
 1383SOL    HW2 7500   2.680   5.195   7.285
 1384SOL     OW 7501   0.068   9.466   3.746
 1384SOL    HW1 7502  -0.015   9.438   3.794
 1384SOL    HW2 7503   0.051   9.553   3.698
 1385SOL     OW 7504  -1.256   9.324   3.569
 1385SOL    HW1 7505  -1.267   9.300   3.665
 1385SOL    HW2 7506  -1.298   9.253   3.512
 1386SOL     OW 7507  -2.933   8.235   4.302
 1386SOL    HW1 7508  -2.847   8.186   4.293
 1386SOL    HW2 7509  -2.990   8.217   4.222
 1387SOL     OW 7510   2.974   1.716   5.596
 1387SOL    HW1 7511   3.005   1.809   5.576
 1387SOL    HW2 7512   3.018   1.652   5.533
 1388SOL     OW 7513   3.848   8.266   4.358
 1388SOL    HW1 7514   3.846   8.234   4.263
 1388SOL    HW2 7515   3.759   8.305   4.382
 1389SOL     OW 7516   0.131   5.080   6.224
 1389SOL    HW1 7517   0.175   5.061   6.311
 1389SOL    HW2 7518   0.119   4.996   6.172
 1390SOL     OW 7519   0.368   3.245   2.785
 1390SOL    HW1 7520   0.454   3.290   2.808
 1390SOL    HW2 7521   0.386   3.152   2.754
 1391SOL     OW 7522  -0.483   2.954   4.706
 1391SOL    HW1 7523  -0.471   2.940   4.804
 1391SOL    HW2 7524  -0.511   3.049   4.689
 1392SOL     OW 7525   2.563   7.146   3.973
 1392SOL    HW1 7526   2.513   7.212   3.918
 1392SOL    HW2 7527   2.652   7.128   3.931
 1393SOL     OW 7528   3.567   4.913   6.054
 1393SOL    HW1 7529   3.648   4.901   5.997
 1393SOL    HW2 7530   3.556   5.009   6.078
 1394SOL     OW 7531   3.189   9.213   4.192
 1394SOL    HW1 7532   3.163   9.310   4.190
 1394SOL    HW2 7533   3.253   9.197   4.266
 1395SOL     OW 7534  -0.162   6.827   3.376
 1395SOL    HW1 7535  -0.080   6.807   3.429
 1395SOL    HW2 7536  -0.218   6.745   3.368
 1396SOL     OW 7537   0.168   1.956   7.840
 1396SOL    HW1 7538   0.154   1.955   7.940
 1396SOL    HW2 7539   0.254   1.911   7.818
 1397SOL     OW 7540  -1.794   3.911   7.080
 1397SOL    HW1 7541  -1.765   3.846   7.010
 1397SOL    HW2 7542  -1.713   3.947   7.127
 1398SOL     OW 7543  -0.285   6.067   2.202
 1398SOL    HW1 7544  -0.376   6.063   2.245
 1398SOL    HW2 7545  -0.293   6.038   2.107
 1399SOL     OW 7546   0.940   8.803   2.434
 1399SOL    HW1 7547   0.982   8.726   2.481
 1399SOL    HW2 7548   0.892   8.770   2.353
 1400SOL     OW 7549  -2.219   5.134   3.965
 1400SOL    HW1 7550  -2.143   5.199   3.957
 1400SOL    HW2 7551  -2.262   5.146   4.055
 1401SOL     OW 7552  -1.100   3.921   8.304
 1401SOL    HW1 7553  -1.043   3.842   8.279
 1401SOL    HW2 7554  -1.140   3.961   8.221
 1402SOL     OW 7555   4.840   7.368   6.329
 1402SOL    HW1 7556   4.768   7.433   6.302
 1402SOL    HW2 7557   4.803   7.276   6.329
 1403SOL     OW 7558   2.539   9.002   2.424
 1403SOL    HW1 7559   2.555   8.903   2.421
 1403SOL    HW2 7560   2.472   9.024   2.495
 1404SOL     OW 7561   4.500   6.361   9.456
 1404SOL    HW1 7562   4.443   6.412   9.391
 1404SOL    HW2 7563   4.591   6.402   9.459
 1405SOL     OW 7564   1.329   8.535   5.119
 1405SOL    HW1 7565   1.330   8.435   5.126
 1405SOL    HW2 7566   1.361   8.575   5.205
 1406SOL     OW 7567   3.994   5.975   5.333
 1406SOL    HW1 7568   3.973   6.036   5.410
 1406SOL    HW2 7569   3.909   5.946   5.290
 1407SOL     OW 7570  -2.892   5.224   2.535
 1407SOL    HW1 7571  -2.956   5.236   2.459
 1407SOL    HW2 7572  -2.881   5.126   2.554
 1408SOL     OW 7573   4.879   5.378   9.027
 1408SOL    HW1 7574   4.895   5.462   8.975
 1408SOL    HW2 7575   4.953   5.364   9.092
 1409SOL     OW 7576   2.093   6.191   5.629
 1409SOL    HW1 7577   2.025   6.118   5.629
 1409SOL    HW2 7578   2.048   6.279   5.636
 1410SOL     OW 7579  -0.688   3.281   5.750
 1410SOL    HW1 7580  -0.744   3.252   5.827
 1410SOL    HW2 7581  -0.687   3.209   5.681
 1411SOL     OW 7582   0.242   4.519   7.705
 1411SOL    HW1 7583   0.268   4.603   7.656
 1411SOL    HW2 7584   0.290   4.515   7.792
 1412SOL     OW 7585  -2.343   4.807   2.903
 1412SOL    HW1 7586  -2.376   4.725   2.951
 1412SOL    HW2 7587  -2.354   4.887   2.962
 1413SOL     OW 7588   4.968   8.790   3.479
 1413SOL    HW1 7589   4.947   8.713   3.539
 1413SOL    HW2 7590   5.042   8.844   3.518
 1414SOL     OW 7591   2.693   4.899   9.315
 1414SOL    HW1 7592   2.776   4.940   9.277
 1414SOL    HW2 7593   2.614   4.930   9.263
 1415SOL     OW 7594   0.118   6.573   4.418
 1415SOL    HW1 7595   0.021   6.555   4.437
 1415SOL    HW2 7596   0.125   6.624   4.333
 1416SOL     OW 7597   4.006   4.522   6.799
 1416SOL    HW1 7598   3.928   4.573   6.764
 1416SOL    HW2 7599   4.035   4.454   6.732
 1417SOL     OW 7600   0.231   9.244   2.206
 1417SOL    HW1 7601   0.231   9.154   2.250
 1417SOL    HW2 7602   0.156   9.247   2.139
 1418SOL     OW 7603   2.686   4.447   6.422
 1418SOL    HW1 7604   2.759   4.379   6.427
 1418SOL    HW2 7605   2.609   4.419   6.480
 1419SOL     OW 7606   3.928   8.033   5.876
 1419SOL    HW1 7607   3.831   8.035   5.899
 1419SOL    HW2 7608   3.980   8.008   5.957
 1420SOL     OW 7609   4.073   2.920   7.730
 1420SOL    HW1 7610   4.053   2.977   7.651
 1420SOL    HW2 7611   4.054   2.824   7.708
 1421SOL     OW 7612   1.276   8.681   1.862
 1421SOL    HW1 7613   1.298   8.777   1.877
 1421SOL    HW2 7614   1.306   8.627   1.941
 1422SOL     OW 7615  -0.246   8.905   3.900
 1422SOL    HW1 7616  -0.246   8.958   3.815
 1422SOL    HW2 7617  -0.339   8.871   3.918
 1423SOL     OW 7618  -2.525   4.748   8.131
 1423SOL    HW1 7619  -2.474   4.761   8.216
 1423SOL    HW2 7620  -2.613   4.703   8.151
 1424SOL     OW 7621  -0.010   4.601   8.934
 1424SOL    HW1 7622   0.047   4.684   8.929
 1424SOL    HW2 7623  -0.106   4.628   8.938
 1425SOL     OW 7624   4.882   6.584   4.608
 1425SOL    HW1 7625   4.912   6.499   4.566
 1425SOL    HW2 7626   4.809   6.565   4.674
 1426SOL     OW 7627   0.379   9.168   3.696
 1426SOL    HW1 7628   0.351   9.234   3.767
 1426SOL    HW2 7629   0.395   9.079   3.738
 1427SOL     OW 7630  -1.776   3.887   8.572
 1427SOL    HW1 7631  -1.781   3.787   8.577
 1427SOL    HW2 7632  -1.689   3.918   8.609
 1428SOL     OW 7633   3.418   6.149   8.228
 1428SOL    HW1 7634   3.474   6.230   8.244
 1428SOL    HW2 7635   3.476   6.067   8.237
 1429SOL     OW 7636   3.324   4.060   8.461
 1429SOL    HW1 7637   3.227   4.055   8.484
 1429SOL    HW2 7638   3.338   4.023   8.369
 1430SOL     OW 7639   0.936   8.597   5.569
 1430SOL    HW1 7640   0.946   8.694   5.591
 1430SOL    HW2 7641   0.999   8.544   5.625
 1431SOL     OW 7642   2.768   9.276   6.097
 1431SOL    HW1 7643   2.763   9.181   6.127
 1431SOL    HW2 7644   2.748   9.281   5.999
 1432SOL     OW 7645   1.795   7.520   4.919
 1432SOL    HW1 7646   1.846   7.469   4.850
 1432SOL    HW2 7647   1.722   7.573   4.874
 1433SOL     OW 7648   1.838   6.170   1.945
 1433SOL    HW1 7649   1.788   6.254   1.925
 1433SOL    HW2 7650   1.778   6.106   1.994
 1434SOL     OW 7651  -2.980   5.737   2.782
 1434SOL    HW1 7652  -2.913   5.811   2.777
 1434SOL    HW2 7653  -2.939   5.659   2.829
 1435SOL     OW 7654   1.250   7.287   6.996
 1435SOL    HW1 7655   1.222   7.381   7.010
 1435SOL    HW2 7656   1.292   7.278   6.906
 1436SOL     OW 7657  -0.672   5.112   3.238
 1436SOL    HW1 7658  -0.670   5.075   3.145
 1436SOL    HW2 7659  -0.615   5.056   3.298
 1437SOL     OW 7660   0.800   2.253   5.083
 1437SOL    HW1 7661   0.802   2.205   5.170
 1437SOL    HW2 7662   0.711   2.239   5.039
 1438SOL     OW 7663   3.635   8.457   9.462
 1438SOL    HW1 7664   3.639   8.359   9.446
 1438SOL    HW2 7665   3.656   8.506   9.378
 1439SOL     OW 7666   0.060   3.385   9.475
 1439SOL    HW1 7667   0.024   3.292   9.478
 1439SOL    HW2 7668   0.011   3.437   9.405
 1440SOL     OW 7669   1.070   4.974   9.654
 1440SOL    HW1 7670   1.095   5.036   1.644
 1440SOL    HW2 7671   1.060   4.881   1.606
 1441SOL     OW 7672   0.707   7.291   7.051
 1441SOL    HW1 7673   0.782   7.300   6.985
 1441SOL    HW2 7674   0.741   7.313   7.142
 1442SOL     OW 7675   1.734   4.241   8.309
 1442SOL    HW1 7676   1.762   4.194   8.225
 1442SOL    HW2 7677   1.722   4.174   8.382
 1443SOL     OW 7678   0.664   4.485   4.013
 1443SOL    HW1 7679   0.664   4.408   3.949
 1443SOL    HW2 7680   0.699   4.454   4.102
 1444SOL     OW 7681  -1.440   5.127   2.682
 1444SOL    HW1 7682  -1.533   5.108   2.649
 1444SOL    HW2 7683  -1.402   5.203   2.629
 1445SOL     OW 7684  -1.697   6.036   9.471
 1445SOL    HW1 7685  -1.707   5.982   9.387
 1445SOL    HW2 7686  -1.788   6.068   9.500
 1446SOL     OW 7687  -1.139   8.055   9.106
 1446SOL    HW1 7688  -1.144   8.022   9.200
 1446SOL    HW2 7689  -1.190   8.140   9.097
 1447SOL     OW 7690   4.497   5.604   9.159
 1447SOL    HW1 7691   4.401   5.627   9.175
 1447SOL    HW2 7692   4.510   5.505   9.172
 1448SOL     OW 7693  -0.439   9.069   4.787
 1448SOL    HW1 7694  -0.373   9.127   4.834
 1448SOL    HW2 7695  -0.495   9.021   4.854
 1449SOL     OW 7696   2.496   8.154   6.174
 1449SOL    HW1 7697   2.473   8.215   6.251
 1449SOL    HW2 7698   2.477   8.060   6.200
 1450SOL     OW 7699   1.203   8.637   6.947
 1450SOL    HW1 7700   1.178   8.728   6.980
 1450SOL    HW2 7701   1.123   8.595   6.904
 1451SOL     OW 7702   0.735   5.416   1.986
 1451SOL    HW1 7703   0.694   5.329   2.013
 1451SOL    HW2 7704   0.699   5.489   2.043
 1452SOL     OW 7705   4.487   9.442   2.891
 1452SOL    HW1 7706   4.521   9.521   2.943
 1452SOL    HW2 7707   4.542   9.361   2.913
 1453SOL     OW 7708   3.780   4.459   8.775
 1453SOL    HW1 7709   3.727   4.433   8.694
 1453SOL    HW2 7710   3.878   4.451   8.754
 1454SOL     OW 7711  -1.498   4.233   3.858
 1454SOL    HW1 7712  -1.400   4.236   3.878
 1454SOL    HW2 7713  -1.548   4.207   3.941
 1455SOL     OW 7714   0.737   8.810   8.380
 1455SOL    HW1 7715   0.786   8.809   8.292
 1455SOL    HW2 7716   0.745   8.719   8.422
 1456SOL     OW 7717   2.484   8.494   2.207
 1456SOL    HW1 7718   2.437   8.531   2.287
 1456SOL    HW2 7719   2.548   8.422   2.236
 1457SOL     OW 7720  -0.410   8.315   2.156
 1457SOL    HW1 7721  -0.434   8.264   2.073
 1457SOL    HW2 7722  -0.384   8.408   2.130
 1458SOL     OW 7723   2.025   8.268   3.868
 1458SOL    HW1 7724   2.024   8.249   3.966
 1458SOL    HW2 7725   2.066   8.191   3.820
 1459SOL     OW 7726   1.512   2.085   9.041
 1459SOL    HW1 7727   1.494   2.084   9.139
 1459SOL    HW2 7728   1.595   2.137   9.023
 1460SOL     OW 7729   0.075   3.948   5.798
 1460SOL    HW1 7730  -0.000   3.977   5.859
 1460SOL    HW2 7731   0.162   3.953   5.847
 1461SOL     OW 7732   4.822   7.168   2.037
 1461SOL    HW1 7733   4.882   7.102   2.082
 1461SOL    HW2 7734   4.841   7.168   1.939
 1462SOL     OW 7735   0.623   8.449   2.678
 1462SOL    HW1 7736   0.672   8.483   2.598
 1462SOL    HW2 7737   0.642   8.352   2.690
 1463SOL     OW 7738  -1.550   5.168   3.462
 1463SOL    HW1 7739  -1.510   5.200   3.548
 1463SOL    HW2 7740  -1.650   5.167   3.472
 1464SOL     OW 7741  -0.336   9.543   3.234
 1464SOL    HW1 7742  -0.427   9.531   3.274
 1464SOL    HW2 7743  -0.288   9.455   3.234
 1465SOL     OW 7744   0.028   8.919   3.212
 1465SOL    HW1 7745   0.087   8.841   3.231
 1465SOL    HW2 7746   0.003   8.965   3.297
 1466SOL     OW 7747  -0.178   3.093   2.497
 1466SOL    HW1 7748  -0.190   3.014   2.556
 1466SOL    HW2 7749  -0.130   3.165   2.547
 1467SOL     OW 7750  -0.156   1.709   5.212
 1467SOL    HW1 7751  -0.194   1.704   5.305
 1467SOL    HW2 7752  -0.182   1.796   5.171
 1468SOL     OW 7753   1.761   7.283   9.094
 1468SOL    HW1 7754   1.732   7.201   9.142
 1468SOL    HW2 7755   1.815   7.340   9.156
 1469SOL     OW 7756  -0.678   7.763   9.636
 1469SOL    HW1 7757  -0.580   7.767   9.620
 1469SOL    HW2 7758  -0.720   7.851   9.614
 1470SOL     OW 7759   0.151   1.996   3.217
 1470SOL    HW1 7760   0.135   2.092   3.196
 1470SOL    HW2 7761   0.116   1.939   3.142
 1471SOL     OW 7762   2.550   8.987   5.156
 1471SOL    HW1 7763   2.540   9.085   5.170
 1471SOL    HW2 7764   2.555   8.940   5.244
 1472SOL     OW 7765  -1.595   6.004   6.314
 1472SOL    HW1 7766  -1.538   5.939   6.364
 1472SOL    HW2 7767  -1.678   5.958   6.282
 1473SOL     OW 7768   3.587   7.240   7.012
 1473SOL    HW1 7769   3.660   7.240   7.081
 1473SOL    HW2 7770   3.616   7.294   6.933
 1474SOL     OW 7771  -1.770   9.544   3.354
 1474SOL    HW1 7772  -1.823   9.471   3.398
 1474SOL    HW2 7773  -1.745   1.529   3.421
 1475SOL     OW 7774   3.201   2.981   7.426
 1475SOL    HW1 7775   3.215   2.955   7.330
 1475SOL    HW2 7776   3.118   2.936   7.460
 1476SOL     OW 7777  -2.383   5.172   4.852
 1476SOL    HW1 7778  -2.480   5.149   4.853
 1476SOL    HW2 7779  -2.330   5.092   4.822
 1477SOL     OW 7780   2.596   8.508   9.260
 1477SOL    HW1 7781   2.612   8.413   9.234
 1477SOL    HW2 7782   2.583   8.514   9.359
 1478SOL     OW 7783   5.036   6.328   9.548
 1478SOL    HW1 7784  -3.034   6.302   9.452
 1478SOL    HW2 7785   4.969   6.266   9.589
 1479SOL     OW 7786  -0.270   7.126   7.558
 1479SOL    HW1 7787  -0.343   7.141   7.491
 1479SOL    HW2 7788  -0.304   7.145   7.650
 1480SOL     OW 7789   2.968   9.144   1.858
 1480SOL    HW1 7790   2.945   9.219   1.920
 1480SOL    HW2 7791   2.983   9.061   1.911
 1481SOL     OW 7792  -0.302   5.744   6.747
 1481SOL    HW1 7793  -0.342   5.836   6.745
 1481SOL    HW2 7794  -0.332   5.692   6.668
 1482SOL     OW 7795  -1.588   2.992   6.581
 1482SOL    HW1 7796  -1.554   3.081   6.611
 1482SOL    HW2 7797  -1.642   3.004   6.497
 1483SOL     OW 7798   3.867   2.184   6.401
 1483SOL    HW1 7799   3.806   2.129   6.458
 1483SOL    HW2 7800   3.877   2.141   6.311
 1484SOL     OW 7801   0.187   7.118   2.993
 1484SOL    HW1 7802   0.104   7.098   3.045
 1484SOL    HW2 7803   0.261   7.058   3.023
 1485SOL     OW 7804  -1.997   9.525   7.682
 1485SOL    HW1 7805  -2.081   9.470   7.688
 1485SOL    HW2 7806  -1.917   9.465   7.688
 1486SOL     OW 7807  -1.320   5.948   7.390
 1486SOL    HW1 7808  -1.290   5.925   7.298
 1486SOL    HW2 7809  -1.337   6.047   7.396
 1487SOL     OW 7810   2.261   7.890   8.419
 1487SOL    HW1 7811   2.195   7.903   8.345
 1487SOL    HW2 7812   2.245   7.801   8.463
 1488SOL     OW 7813   4.630   3.105   7.820
 1488SOL    HW1 7814   4.550   3.125   7.764
 1488SOL    HW2 7815   4.617   3.018   7.868
 1489SOL     OW 7816  -2.675   8.401   7.671
 1489SOL    HW1 7817  -2.610   8.422   7.744
 1489SOL    HW2 7818  -2.630   8.412   7.582
 1490SOL     OW 7819   3.950   5.834   5.847
 1490SOL    HW1 7820   3.902   5.921   5.837
 1490SOL    HW2 7821   3.981   5.823   5.941
 1491SOL     OW 7822   1.173   8.443   7.409
 1491SOL    HW1 7823   1.202   8.494   7.328
 1491SOL    HW2 7824   1.242   8.452   7.481
 1492SOL     OW 7825   0.488   7.326   2.440
 1492SOL    HW1 7826   0.428   7.274   2.379
 1492SOL    HW2 7827   0.489   7.284   2.530
 1493SOL     OW 7828  -1.364   2.749   9.432
 1493SOL    HW1 7829  -1.435   2.724   9.367
 1493SOL    HW2 7830  -1.367   2.847   9.449
 1494SOL     OW 7831   4.751   3.194   8.764
 1494SOL    HW1 7832   4.758   3.145   8.851
 1494SOL    HW2 7833   4.659   3.234   8.757
 1495SOL     OW 7834   0.106   8.805   5.517
 1495SOL    HW1 7835   0.115   8.826   5.420
 1495SOL    HW2 7836   0.079   8.710   5.528
 1496SOL     OW 7837  -2.550   8.600   6.148
 1496SOL    HW1 7838  -2.509   8.598   6.240
 1496SOL    HW2 7839  -2.607   8.682   6.140
 1497SOL     OW 7840  -2.787   3.836   8.848
 1497SOL    HW1 7841  -2.790   3.736   8.842
 1497SOL    HW2 7842  -2.821   3.876   8.764
 1498SOL     OW 7843   0.997   6.135   2.963
 1498SOL    HW1 7844   0.958   6.049   2.931
 1498SOL    HW2 7845   0.923   6.198   2.987
 1499SOL     OW 7846   0.079   4.706   8.031
 1499SOL    HW1 7847   0.132   4.754   8.101
 1499SOL    HW2 7848   0.029   4.773   7.975
 1500SOL     OW 7849  -0.664   9.400   2.931
 1500SOL    HW1 7850  -0.760   9.427   2.935
 1500SOL    HW2 7851  -0.645   9.355   2.843
 1501SOL     OW 7852  -0.756   5.178   7.746
 1501SOL    HW1 7853  -0.807   5.261   7.725
 1501SOL    HW2 7854  -0.793   5.137   7.830
 1502SOL     OW 7855  -1.724   6.737   3.126
 1502SOL    HW1 7856  -1.664   6.747   3.206
 1502SOL    HW2 7857  -1.817   6.716   3.156
 1503SOL     OW 7858   4.558   7.900   4.359
 1503SOL    HW1 7859   4.477   7.956   4.376
 1503SOL    HW2 7860   4.614   7.895   4.441
 1504SOL     OW 7861   4.231   8.132   2.006
 1504SOL    HW1 7862   4.284   8.188   1.941
 1504SOL    HW2 7863   4.184   8.191   2.071
 1505SOL     OW 7864   2.395   4.528   5.178
 1505SOL    HW1 7865   2.333   4.600   5.147
 1505SOL    HW2 7866   2.412   4.539   5.276
 1506SOL     OW 7867  -1.075   6.128   5.032
 1506SOL    HW1 7868  -1.045   6.079   4.950
 1506SOL    HW2 7869  -0.999   6.137   5.096
 1507SOL     OW 7870   3.320   4.923   8.280
 1507SOL    HW1 7871   3.333   5.007   8.229
 1507SOL    HW2 7872   3.378   4.923   8.361
 1508SOL     OW 7873   3.894   3.689   9.150
 1508SOL    HW1 7874   3.969   3.638   9.107
 1508SOL    HW2 7875   3.910   3.695   9.249
 1509SOL     OW 7876   4.479   1.527   8.745
 1509SOL    HW1 7877   4.396   9.580   8.791
 1509SOL    HW2 7878   4.558   9.594   8.804
 1510SOL     OW 7879   1.072   2.283   8.344
 1510SOL    HW1 7880   1.109   2.336   8.268
 1510SOL    HW2 7881   1.121   2.307   8.428
 1511SOL     OW 7882   0.609   6.981   6.635
 1511SOL    HW1 7883   0.563   7.069   6.650
 1511SOL    HW2 7884   0.578   6.942   6.548
 1512SOL     OW 7885   4.390   4.384   7.587
 1512SOL    HW1 7886   4.450   4.427   7.520
 1512SOL    HW2 7887   4.324   4.325   7.541
 1513SOL     OW 7888   2.515   8.783   5.362
 1513SOL    HW1 7889   2.462   8.699   5.371
 1513SOL    HW2 7890   2.584   8.786   5.435
 1514SOL     OW 7891  -1.809   2.903   3.412
 1514SOL    HW1 7892  -1.744   2.831   3.436
 1514SOL    HW2 7893  -1.849   2.941   3.495
 1515SOL     OW 7894  -1.760   5.031   6.316
 1515SOL    HW1 7895  -1.792   5.101   6.379
 1515SOL    HW2 7896  -1.665   5.048   6.291
 1516SOL     OW 7897  -1.644   6.475   1.595
 1516SOL    HW1 7898  -1.632   6.573   9.668
 1516SOL    HW2 7899  -1.689   6.437   9.598
 1517SOL     OW 7900   2.012   2.507   2.570
 1517SOL    HW1 7901   1.994   2.538   2.477
 1517SOL    HW2 7902   2.079   2.433   2.568
 1518SOL     OW 7903   1.391   1.840   7.009
 1518SOL    HW1 7904   1.298   1.864   7.035
 1518SOL    HW2 7905   1.446   1.923   6.997
 1519SOL     OW 7906   0.203   3.398   9.248
 1519SOL    HW1 7907   0.167   3.382   9.340
 1519SOL    HW2 7908   0.189   3.494   9.223
 1520SOL     OW 7909   2.240   2.705   3.962
 1520SOL    HW1 7910   2.184   2.704   4.046
 1520SOL    HW2 7911   2.187   2.666   3.887
 1521SOL     OW 7912  -2.322   9.387   2.347
 1521SOL    HW1 7913  -2.356   9.477   2.322
 1521SOL    HW2 7914  -2.252   9.358   2.282
 1522SOL     OW 7915   3.785   4.972   5.595
 1522SOL    HW1 7916   3.868   4.927   5.628
 1522SOL    HW2 7917   3.727   4.997   5.672
 1523SOL     OW 7918   0.364   4.819   7.230
 1523SOL    HW1 7919   0.348   4.764   7.148
 1523SOL    HW2 7920   0.453   4.863   7.224
 1524SOL     OW 7921  -1.932   5.314   6.889
 1524SOL    HW1 7922  -1.838   5.316   6.855
 1524SOL    HW2 7923  -1.995   5.334   6.814
 1525SOL     OW 7924  -0.333   1.579   6.406
 1525SOL    HW1 7925  -0.429   1.553   6.391
 1525SOL    HW2 7926  -0.307   1.556   6.500
 1526SOL     OW 7927   4.694   1.910   1.923
 1526SOL    HW1 7928   4.655   1.819   1.936
 1526SOL    HW2 7929   4.626   1.979   1.951
 1527SOL     OW 7930   1.653   5.379   5.852
 1527SOL    HW1 7931   1.556   5.394   5.870
 1527SOL    HW2 7932   1.700   5.468   5.850
 1528SOL     OW 7933   0.990   6.743   8.195
 1528SOL    HW1 7934   0.955   6.657   8.234
 1528SOL    HW2 7935   1.000   6.733   8.096
 1529SOL     OW 7936  -1.973   6.645   3.332
 1529SOL    HW1 7937  -1.884   6.615   3.366
 1529SOL    HW2 7938  -2.045   6.610   3.393
 1530SOL     OW 7939   0.199   7.371   5.394
 1530SOL    HW1 7940   0.183   7.274   5.376
 1530SOL    HW2 7941   0.119   7.424   5.364
 1531SOL     OW 7942   1.551   9.486   8.138
 1531SOL    HW1 7943   1.519   9.391   8.140
 1531SOL    HW2 7944   1.562   9.519   8.231
 1532SOL     OW 7945   1.473   2.182   7.281
 1532SOL    HW1 7946   1.481   2.142   7.190
 1532SOL    HW2 7947   1.536   2.135   7.344
 1533SOL     OW 7948   0.906   5.269   6.617
 1533SOL    HW1 7949   0.828   5.269   6.679
 1533SOL    HW2 7950   0.874   5.289   6.524
 1534SOL     OW 7951  -2.454   5.011   9.218
 1534SOL    HW1 7952  -2.361   5.020   9.256
 1534SOL    HW2 7953  -2.495   4.927   9.251
 1535SOL     OW 7954   0.515   2.781   4.596
 1535SOL    HW1 7955   0.534   2.720   4.519
 1535SOL    HW2 7956   0.501   2.874   4.563
 1536SOL     OW 7957   0.497   5.054   4.126
 1536SOL    HW1 7958   0.459   5.054   4.219
 1536SOL    HW2 7959   0.596   5.041   4.131
 1537SOL     OW 7960   0.102   3.005   7.029
 1537SOL    HW1 7961   0.096   3.098   6.993
 1537SOL    HW2 7962   0.010   2.969   7.044
 1538SOL     OW 7963  -1.022   5.378   7.936
 1538SOL    HW1 7964  -1.022   5.293   7.988
 1538SOL    HW2 7965  -1.089   5.372   7.862
 1539SOL     OW 7966  -2.761   7.601   8.988
 1539SOL    HW1 7967  -2.721   7.622   9.078
 1539SOL    HW2 7968  -2.835   7.534   9.000
 1540SOL     OW 7969   1.927   3.897   9.313
 1540SOL    HW1 7970   1.837   3.858   9.293
 1540SOL    HW2 7971   1.987   3.826   9.350
 1541SOL     OW 7972   0.713   8.926   2.512
 1541SOL    HW1 7973   0.732   8.949   2.607
 1541SOL    HW2 7974   0.787   8.869   2.475
 1542SOL     OW 7975   3.199   5.385   4.741
 1542SOL    HW1 7976   3.237   5.320   4.675
 1542SOL    HW2 7977   3.173   5.336   4.824
 1543SOL     OW 7978   3.016   2.254   8.538
 1543SOL    HW1 7979   2.997   2.238   8.441
 1543SOL    HW2 7980   3.095   2.199   8.566
 1544SOL     OW 7981   4.785   5.469   5.051
 1544SOL    HW1 7982   4.817   5.488   4.958
 1544SOL    HW2 7983   4.864   5.460   5.112
 1545SOL     OW 7984   1.703   4.876   6.507
 1545SOL    HW1 7985   1.692   4.795   6.450
 1545SOL    HW2 7986   1.637   4.946   6.478
 1546SOL     OW 7987   1.621   7.644   8.364
 1546SOL    HW1 7988   1.665   7.556   8.350
 1546SOL    HW2 7989   1.598   7.655   8.461
 1547SOL     OW 7990   1.826   5.176   9.154
 1547SOL    HW1 7991   1.756   5.247   9.152
 1547SOL    HW2 7992   1.835   5.135   9.064
 1548SOL     OW 7993   0.831   7.540   3.783
 1548SOL    HW1 7994   0.773   7.619   3.801
 1548SOL    HW2 7995   0.786   7.480   3.716
 1549SOL     OW 7996   2.276   1.778   2.108
 1549SOL    HW1 7997   2.204   1.789   2.041
 1549SOL    HW2 7998   2.273   1.853   2.174
 1550SOL     OW 7999  -0.788   7.879   7.092
 1550SOL    HW1 8000  -0.749   7.789   7.075
 1550SOL    HW2 8001  -0.879   7.884   7.050
 1551SOL     OW 8002  -2.611   2.817   1.826
 1551SOL    HW1 8003  -2.592   2.856   1.916
 1551SOL    HW2 8004  -2.697   2.766   1.829
 1552SOL     OW 8005   2.078   2.490   4.643
 1552SOL    HW1 8006   1.991   2.443   4.624
 1552SOL    HW2 8007   2.103   2.476   4.739
 1553SOL     OW 8008   0.768   7.952   6.030
 1553SOL    HW1 8009   0.755   7.932   5.932
 1553SOL    HW2 8010   0.866   7.947   6.052
 1554SOL     OW 8011   0.848   2.802   5.381
 1554SOL    HW1 8012   0.819   2.743   5.456
 1554SOL    HW2 8013   0.889   2.886   5.418
 1555SOL     OW 8014  -0.381   2.224   4.824
 1555SOL    HW1 8015  -0.381   2.173   4.738
 1555SOL    HW2 8016  -0.400   2.320   4.805
 1556SOL     OW 8017  -2.092   5.499   2.744
 1556SOL    HW1 8018  -2.148   5.516   2.825
 1556SOL    HW2 8019  -2.020   5.568   2.738
 1557SOL     OW 8020   3.011   5.011   7.872
 1557SOL    HW1 8021   3.109   5.018   7.885
 1557SOL    HW2 8022   2.968   4.979   7.957
 1558SOL     OW 8023   4.697   5.664   9.468
 1558SOL    HW1 8024   4.751   5.683   9.550
 1558SOL    HW2 8025   4.602   5.645   9.495
 1559SOL     OW 8026  -1.765   4.008   3.172
 1559SOL    HW1 8027  -1.709   4.086   3.200
 1559SOL    HW2 8028  -1.787   4.016   3.075
 1560SOL     OW 8029   4.427   4.999   2.859
 1560SOL    HW1 8030   4.394   5.009   2.953
 1560SOL    HW2 8031   4.422   4.902   2.833
 1561SOL     OW 8032   4.236   6.262   4.530
 1561SOL    HW1 8033   4.322   6.297   4.568
 1561SOL    HW2 8034   4.216   6.173   4.570
 1562SOL     OW 8035   0.259   9.543   4.027
 1562SOL    HW1 8036   0.221   1.538   3.979
 1562SOL    HW2 8037   0.338   9.509   3.976
 1563SOL     OW 8038  -2.286   6.793   4.852
 1563SOL    HW1 8039  -2.344   6.819   4.930
 1563SOL    HW2 8040  -2.206   6.743   4.886
 1564SOL     OW 8041   0.741   4.752   5.998
 1564SOL    HW1 8042   0.683   4.833   6.006
 1564SOL    HW2 8043   0.837   4.780   6.005
 1565SOL     OW 8044   4.852   3.076   9.348
 1565SOL    HW1 8045   4.914   3.145   9.311
 1565SOL    HW2 8046   4.865   2.990   9.299
 1566SOL     OW 8047  -0.222   3.758   6.304
 1566SOL    HW1 8048  -0.252   3.722   6.392
 1566SOL    HW2 8049  -0.154   3.696   6.264
 1567SOL     OW 8050  -0.546   4.007   2.823
 1567SOL    HW1 8051  -0.599   3.964   2.896
 1567SOL    HW2 8052  -0.459   3.958   2.812
 1568SOL     OW 8053   1.648   9.144   4.589
 1568SOL    HW1 8054   1.672   9.235   4.554
 1568SOL    HW2 8055   1.631   9.083   4.512
 1569SOL     OW 8056   4.774   5.587   4.387
 1569SOL    HW1 8057   4.749   5.510   4.445
 1569SOL    HW2 8058   4.873   5.597   4.386
 1570SOL     OW 8059   1.500   4.144   2.382
 1570SOL    HW1 8060   1.588   4.134   2.428
 1570SOL    HW2 8061   1.510   4.198   2.299
 1571SOL     OW 8062   1.272   6.563   3.020
 1571SOL    HW1 8063   1.274   6.467   3.048
 1571SOL    HW2 8064   1.365   6.601   3.024
 1572SOL     OW 8065   1.093   2.018   8.460
 1572SOL    HW1 8066   1.059   2.100   8.414
 1572SOL    HW2 8067   1.032   1.941   8.440
 1573SOL     OW 8068   4.808   9.324   6.691
 1573SOL    HW1 8069   4.710   9.318   6.710
 1573SOL    HW2 8070   4.837   9.420   6.695
 1574SOL     OW 8071   3.039   9.126   8.493
 1574SOL    HW1 8072   2.972   9.167   8.431
 1574SOL    HW2 8073   3.063   9.191   8.565
 1575SOL     OW 8074  -0.387   8.185   8.437
 1575SOL    HW1 8075  -0.367   8.269   8.386
 1575SOL    HW2 8076  -0.451   8.129   8.385
 1576SOL     OW 8077   1.560   6.331   3.519
 1576SOL    HW1 8078   1.500   6.251   3.527
 1576SOL    HW2 8079   1.531   6.402   3.582
 1577SOL     OW 8080   0.618   5.709   8.963
 1577SOL    HW1 8081   0.581   5.650   8.891
 1577SOL    HW2 8082   0.674   5.654   9.025
 1578SOL     OW 8083   3.582   9.122   1.759
 1578SOL    HW1 8084   3.592   9.025   1.781
 1578SOL    HW2 8085   3.550   9.172   1.840
 1579SOL     OW 8086   1.496   3.784   3.821
 1579SOL    HW1 8087   1.551   3.765   3.903
 1579SOL    HW2 8088   1.556   3.815   3.747
 1580SOL     OW 8089   1.271   2.556   7.282
 1580SOL    HW1 8090   1.254   2.464   7.246
 1580SOL    HW2 8091   1.305   2.550   7.375
 1581SOL     OW 8092   3.806   5.388   3.827
 1581SOL    HW1 8093   3.822   5.293   3.854
 1581SOL    HW2 8094   3.787   5.392   3.729
 1582SOL     OW 8095  -1.723   8.808   8.561
 1582SOL    HW1 8096  -1.745   8.730   8.502
 1582SOL    HW2 8097  -1.663   8.871   8.511
 1583SOL     OW 8098  -1.852   5.827   7.389
 1583SOL    HW1 8099  -1.815   5.805   7.298
 1583SOL    HW2 8100  -1.803   5.774   7.458
 1584SOL     OW 8101   3.364   8.226   2.319
 1584SOL    HW1 8102   3.385   8.140   2.273
 1584SOL    HW2 8103   3.356   8.210   2.417
 1585SOL     OW 8104   1.260   8.657   9.233
 1585SOL    HW1 8105   1.300   8.700   9.314
 1585SOL    HW2 8106   1.174   8.613   9.257
 1586SOL     OW 8107  -2.854   8.191   4.872
 1586SOL    HW1 8108  -2.857   8.290   4.885
 1586SOL    HW2 8109  -2.884   8.168   4.779
 1587SOL     OW 8110  -0.075   8.515   9.636
 1587SOL    HW1 8111   0.009   8.528   1.604
 1587SOL    HW2 8112  -0.111   8.423   9.653
 1588SOL     OW 8113   4.653   6.766   6.617
 1588SOL    HW1 8114   4.641   6.703   6.540
 1588SOL    HW2 8115   4.646   6.715   6.703
 1589SOL     OW 8116  -0.890   4.680   4.258
 1589SOL    HW1 8117  -0.982   4.663   4.295
 1589SOL    HW2 8118  -0.857   4.598   4.211
 1590SOL     OW 8119   3.962   3.893   7.020
 1590SOL    HW1 8120   4.004   3.830   7.085
 1590SOL    HW2 8121   3.998   3.985   7.035
 1591SOL     OW 8122   1.909   8.056   3.082
 1591SOL    HW1 8123   1.876   8.121   3.013
 1591SOL    HW2 8124   1.889   7.962   3.052
 1592SOL     OW 8125   0.205   5.222   1.732
 1592SOL    HW1 8126   0.264   5.141   1.728
 1592SOL    HW2 8127   0.228   5.283   1.656
 1593SOL     OW 8128  -0.733   9.067   5.377
 1593SOL    HW1 8129  -0.667   9.081   5.304
 1593SOL    HW2 8130  -0.781   9.153   5.396
 1594SOL     OW 8131   0.862   3.081   8.436
 1594SOL    HW1 8132   0.890   3.032   8.353
 1594SOL    HW2 8133   0.932   3.148   8.460
 1595SOL     OW 8134   0.159   7.270   9.406
 1595SOL    HW1 8135   0.182   7.324   9.325
 1595SOL    HW2 8136   0.082   7.312   9.454
 1596SOL     OW 8137  -0.833   3.056   1.881
 1596SOL    HW1 8138  -0.739   3.090   1.884
 1596SOL    HW2 8139  -0.847   3.001   1.799
 1597SOL     OW 8140  -2.933   6.339   2.486
 1597SOL    HW1 8141  -2.916   6.409   2.555
 1597SOL    HW2 8142  -2.943   6.382   2.396
 1598SOL     OW 8143  -2.013   7.869   7.709
 1598SOL    HW1 8144  -2.062   7.821   7.635
 1598SOL    HW2 8145  -2.053   7.844   7.797
 1599SOL     OW 8146  -0.376   2.236   1.616
 1599SOL    HW1 8147  -0.433   2.170   1.665
 1599SOL    HW2 8148  -0.379   2.324   1.663
 1600SOL     OW 8149   5.040   2.804   9.233
 1600SOL    HW1 8150   5.026   2.707   9.215
 1600SOL    HW2 8151  -3.019   2.850   9.147
 1601SOL     OW 8152   0.183   8.221   3.361
 1601SOL    HW1 8153   0.244   8.210   3.440
 1601SOL    HW2 8154   0.225   8.283   3.295
 1602SOL     OW 8155   2.445   3.024   7.429
 1602SOL    HW1 8156   2.490   2.936   7.418
 1602SOL    HW2 8157   2.371   3.033   7.362
 1603SOL     OW 8158   2.326   8.152   7.764
 1603SOL    HW1 8159   2.279   8.239   7.749
 1603SOL    HW2 8160   2.329   8.133   7.863
 1604SOL     OW 8161  -0.667   2.753   6.692
 1604SOL    HW1 8162  -0.693   2.849   6.699
 1604SOL    HW2 8163  -0.636   2.720   6.781
 1605SOL     OW 8164  -2.526   9.186   5.550
 1605SOL    HW1 8165  -2.585   9.254   5.595
 1605SOL    HW2 8166  -2.458   9.153   5.615
 1606SOL     OW 8167  -0.410   3.575   4.718
 1606SOL    HW1 8168  -0.492   3.525   4.743
 1606SOL    HW2 8169  -0.387   3.558   4.622
 1607SOL     OW 8170  -0.923   7.440   3.421
 1607SOL    HW1 8171  -0.841   7.485   3.385
 1607SOL    HW2 8172  -1.004   7.485   3.384
 1608SOL     OW 8173   3.455   5.829   4.687
 1608SOL    HW1 8174   3.415   5.763   4.750
 1608SOL    HW2 8175   3.500   5.780   4.612
 1609SOL     OW 8176   1.556   2.694   7.496
 1609SOL    HW1 8177   1.475   2.638   7.517
 1609SOL    HW2 8178   1.616   2.643   7.434
 1610SOL     OW 8179   4.601   7.333   2.098
 1610SOL    HW1 8180   4.681   7.274   2.086
 1610SOL    HW2 8181   4.541   7.324   2.019
 1611SOL     OW 8182   4.404   8.779   3.178
 1611SOL    HW1 8183   4.306   8.763   3.187
 1611SOL    HW2 8184   4.438   8.828   3.259
 1612SOL     OW 8185   2.252   6.343   7.510
 1612SOL    HW1 8186   2.298   6.328   7.423
 1612SOL    HW2 8187   2.153   6.339   7.497
 1613SOL     OW 8188   0.829   8.357   7.040
 1613SOL    HW1 8189   0.738   8.342   7.000
 1613SOL    HW2 8190   0.821   8.417   7.119
 1614SOL     OW 8191   1.540   9.249   5.590
 1614SOL    HW1 8192   1.619   9.267   5.531
 1614SOL    HW2 8193   1.525   9.327   5.650
 1615SOL     OW 8194   3.922   3.313   8.253
 1615SOL    HW1 8195   3.879   3.222   8.250
 1615SOL    HW2 8196   4.001   3.310   8.314
 1616SOL     OW 8197  -2.245   8.649   4.729
 1616SOL    HW1 8198  -2.230   8.744   4.756
 1616SOL    HW2 8199  -2.230   8.589   4.808
 1617SOL     OW 8200  -1.962   9.266   4.336
 1617SOL    HW1 8201  -2.032   9.336   4.328
 1617SOL    HW2 8202  -1.876   9.307   4.366
 1618SOL     OW 8203   1.496   5.112   4.125
 1618SOL    HW1 8204   1.400   5.103   4.098
 1618SOL    HW2 8205   1.509   5.195   4.178
 1619SOL     OW 8206  -2.322   8.357   6.509
 1619SOL    HW1 8207  -2.333   8.263   6.540
 1619SOL    HW2 8208  -2.247   8.401   6.558
 1620SOL     OW 8209   3.775   6.990   6.782
 1620SOL    HW1 8210   3.705   6.927   6.750
 1620SOL    HW2 8211   3.764   7.078   6.737
 1621SOL     OW 8212   1.956   6.874   3.854
 1621SOL    HW1 8213   1.887   6.916   3.793
 1621SOL    HW2 8214   2.040   6.928   3.850
 1622SOL     OW 8215   2.008   5.007   5.764
 1622SOL    HW1 8216   2.009   5.106   5.774
 1622SOL    HW2 8217   2.055   4.981   5.680
 1623SOL     OW 8218   2.132   2.507   6.832
 1623SOL    HW1 8219   2.129   2.416   6.789
 1623SOL    HW2 8220   2.049   2.557   6.807
 1624SOL     OW 8221   1.258   7.514   6.538
 1624SOL    HW1 8222   1.169   7.559   6.522
 1624SOL    HW2 8223   1.330   7.584   6.542
 1625SOL     OW 8224   2.438   1.801   4.155
 1625SOL    HW1 8225   2.442   1.897   4.127
 1625SOL    HW2 8226   2.481   1.792   4.245
 1626SOL     OW 8227  -0.097   5.662   2.649
 1626SOL    HW1 8228  -0.036   5.730   2.691
 1626SOL    HW2 8229  -0.044   5.603   2.588
 1627SOL     OW 8230   0.982   2.567   8.041
 1627SOL    HW1 8231   1.050   2.601   8.107
 1627SOL    HW2 8232   0.974   2.631   7.965
 1628SOL     OW 8233   1.700   4.394   8.651
 1628SOL    HW1 8234   1.625   4.443   8.696
 1628SOL    HW2 8235   1.764   4.459   8.612
 1629SOL     OW 8236   3.104   6.097   9.107
 1629SOL    HW1 8237   3.183   6.041   9.082
 1629SOL    HW2 8238   3.030   6.037   9.138
 1630SOL     OW 8239  -0.601   8.609   6.412
 1630SOL    HW1 8240  -0.581   8.534   6.349
 1630SOL    HW2 8241  -0.565   8.694   6.375
 1631SOL     OW 8242  -0.949   2.873   3.438
 1631SOL    HW1 8243  -0.949   2.965   3.398
 1631SOL    HW2 8244  -0.951   2.805   3.364
 1632SOL     OW 8245   4.014   7.848   7.830
 1632SOL    HW1 8246   3.952   7.851   7.908
 1632SOL    HW2 8247   3.997   7.926   7.770
 1633SOL     OW 8248   4.419   1.692   5.406
 1633SOL    HW1 8249   4.413   1.790   5.387
 1633SOL    HW2 8250   4.359   1.669   5.482
 1634SOL     OW 8251   3.685   5.748   8.022
 1634SOL    HW1 8252   3.781   5.725   8.030
 1634SOL    HW2 8253   3.630   5.679   8.070
 1635SOL     OW 8254  -2.043   8.928   8.950
 1635SOL    HW1 8255  -2.104   8.957   9.024
 1635SOL    HW2 8256  -1.951   8.963   8.967
 1636SOL     OW 8257   1.219   6.877   6.369
 1636SOL    HW1 8258   1.186   6.851   6.278
 1636SOL    HW2 8259   1.148   6.932   6.415
 1637SOL     OW 8260   3.276   1.960   8.083
 1637SOL    HW1 8261   3.339   2.007   8.020
 1637SOL    HW2 8262   3.245   1.875   8.042
 1638SOL     OW 8263   4.023   6.840   6.444
 1638SOL    HW1 8264   4.064   6.787   6.518
 1638SOL    HW2 8265   4.083   6.916   6.420
 1639SOL     OW 8266  -2.687   6.232   4.237
 1639SOL    HW1 8267  -2.761   6.181   4.194
 1639SOL    HW2 8268  -2.668   6.315   4.184
 1640SOL     OW 8269   2.564   4.826   5.276
 1640SOL    HW1 8270   2.513   4.767   5.339
 1640SOL    HW2 8271   2.571   4.781   5.187
 1641SOL     OW 8272   2.076   4.130   1.605
 1641SOL    HW1 8273   2.004   4.078   9.643
 1641SOL    HW2 8274   2.156   4.072   1.619
 1642SOL     OW 8275   4.110   6.599   6.294
 1642SOL    HW1 8276   4.053   6.543   6.233
 1642SOL    HW2 8277   4.051   6.661   6.345
 1643SOL     OW 8278   2.061   3.451   7.443
 1643SOL    HW1 8279   2.089   3.507   7.521
 1643SOL    HW2 8280   2.129   3.378   7.429
 1644SOL     OW 8281  -3.038   9.147   6.306
 1644SOL    HW1 8282  -3.034   9.053   6.272
 1644SOL    HW2 8283   4.952   9.171   6.327
 1645SOL     OW 8284   3.767   5.893   7.375
 1645SOL    HW1 8285   3.703   5.959   7.335
 1645SOL    HW2 8286   3.848   5.941   7.408
 1646SOL     OW 8287  -0.036   2.426   2.284
 1646SOL    HW1 8288  -0.038   2.335   2.325
 1646SOL    HW2 8289   0.025   2.426   2.205
 1647SOL     OW 8290  -0.520   7.021   6.056
 1647SOL    HW1 8291  -0.541   6.938   6.003
 1647SOL    HW2 8292  -0.560   7.100   6.010
 1648SOL     OW 8293   4.572   4.547   7.960
 1648SOL    HW1 8294   4.558   4.643   7.938
 1648SOL    HW2 8295   4.489   4.508   7.999
 1649SOL     OW 8296  -1.655   6.896   2.249
 1649SOL    HW1 8297  -1.632   6.980   2.299
 1649SOL    HW2 8298  -1.676   6.823   2.314
 1650SOL     OW 8299  -0.323   2.079   8.933
 1650SOL    HW1 8300  -0.267   2.068   9.015
 1650SOL    HW2 8301  -0.279   2.144   8.871
 1651SOL     OW 8302   4.991   8.922   8.015
 1651SOL    HW1 8303   5.000   9.005   7.960
 1651SOL    HW2 8304   4.911   8.931   8.074
 1652SOL     OW 8305   1.291   7.689   5.600
 1652SOL    HW1 8306   1.287   7.681   5.500
 1652SOL    HW2 8307   1.199   7.701   5.636
 1653SOL     OW 8308   0.743   8.026   4.744
 1653SOL    HW1 8309   0.773   8.012   4.650
 1653SOL    HW2 8310   0.666   7.966   4.763
 1654SOL     OW 8311   2.865   1.726   2.025
 1654SOL    HW1 8312   2.934   1.675   2.077
 1654SOL    HW2 8313   2.890   1.725   1.928
 1655SOL     OW 8314   2.258   6.620   7.046
 1655SOL    HW1 8315   2.186   6.622   6.976
 1655SOL    HW2 8316   2.215   6.622   7.137
 1656SOL     OW 8317  -0.460   6.871   7.130
 1656SOL    HW1 8318  -0.412   6.805   7.187
 1656SOL    HW2 8319  -0.558   6.848   7.128
 1657SOL     OW 8320  -1.289   4.966   8.017
 1657SOL    HW1 8321  -1.278   4.951   7.919
 1657SOL    HW2 8322  -1.230   4.903   8.067
 1658SOL     OW 8323   1.976   9.591   5.694
 1658SOL    HW1 8324   1.882   9.577   5.726
 1658SOL    HW2 8325   1.994   9.530   5.616
 1659SOL     OW 8326  -0.292   5.188   4.447
 1659SOL    HW1 8327  -0.243   5.193   4.360
 1659SOL    HW2 8328  -0.362   5.260   4.450
 1660SOL     OW 8329  -1.745   4.377   6.735
 1660SOL    HW1 8330  -1.669   4.402   6.795
 1660SOL    HW2 8331  -1.767   4.280   6.747
 1661SOL     OW 8332   2.870   7.303   3.128
 1661SOL    HW1 8333   2.894   7.227   3.068
 1661SOL    HW2 8334   2.805   7.363   3.083
 1662SOL     OW 8335   1.048   1.673   5.665
 1662SOL    HW1 8336   1.101   1.738   5.720
 1662SOL    HW2 8337   0.953   1.674   5.696
 1663SOL     OW 8338   4.165   8.686   7.027
 1663SOL    HW1 8339   4.109   8.686   6.944
 1663SOL    HW2 8340   4.137   8.610   7.086
 1664SOL     OW 8341   3.883   1.807   6.316
 1664SOL    HW1 8342   3.897   1.713   6.283
 1664SOL    HW2 8343   3.786   1.829   6.312
 1665SOL     OW 8344   4.630   4.792   9.553
 1665SOL    HW1 8345   4.649   4.778   9.455
 1665SOL    HW2 8346   4.553   4.854   9.563
 1666SOL     OW 8347   1.689   2.418   5.689
 1666SOL    HW1 8348   1.590   2.428   5.684
 1666SOL    HW2 8349   1.728   2.499   5.733
 1667SOL     OW 8350   1.791   8.056   6.962
 1667SOL    HW1 8351   1.873   8.110   6.981
 1667SOL    HW2 8352   1.750   8.026   7.048
 1668SOL     OW 8353  -1.265   4.745   5.020
 1668SOL    HW1 8354  -1.175   4.781   4.995
 1668SOL    HW2 8355  -1.305   4.802   5.092
 1669SOL     OW 8356  -0.655   2.102   3.092
 1669SOL    HW1 8357  -0.716   2.063   3.161
 1669SOL    HW2 8358  -0.637   2.198   3.113
 1670SOL     OW 8359   4.618   7.823   6.326
 1670SOL    HW1 8360   4.582   7.903   6.277
 1670SOL    HW2 8361   4.571   7.814   6.414
 1671SOL     OW 8362  -1.576   3.246   9.082
 1671SOL    HW1 8363  -1.601   3.341   9.097
 1671SOL    HW2 8364  -1.622   3.188   9.149
 1672SOL     OW 8365   0.607   8.439   9.087
 1672SOL    HW1 8366   0.545   8.362   9.069
 1672SOL    HW2 8367   0.676   8.443   9.016
 1673SOL     OW 8368  -1.999   5.196   3.787
 1673SOL    HW1 8369  -2.028   5.267   3.723
 1673SOL    HW2 8370  -2.045   5.110   3.764
 1674SOL     OW 8371   1.832   4.143   1.971
 1674SOL    HW1 8372   1.769   4.209   2.012
 1674SOL    HW2 8373   1.922   4.187   1.958
 1675SOL     OW 8374  -0.146   5.218   4.194
 1675SOL    HW1 8375  -0.163   5.310   4.159
 1675SOL    HW2 8376  -0.139   5.154   4.117
 1676SOL     OW 8377  -0.095   5.183   4.652
 1676SOL    HW1 8378  -0.179   5.176   4.599
 1676SOL    HW2 8379  -0.116   5.175   4.749
 1677SOL     OW 8380   2.277   4.219   7.400
 1677SOL    HW1 8381   2.310   4.311   7.422
 1677SOL    HW2 8382   2.195   4.199   7.454
 1678SOL     OW 8383   4.494   1.927   8.212
 1678SOL    HW1 8384   4.540   1.952   8.297
 1678SOL    HW2 8385   4.558   1.876   8.154
 1679SOL     OW 8386   1.062   1.638   9.492
 1679SOL    HW1 8387   1.037   1.598   9.580
 1679SOL    HW2 8388   1.014   1.725   9.479
 1680SOL     OW 8389   4.325   8.045   3.268
 1680SOL    HW1 8390   4.330   7.994   3.354
 1680SOL    HW2 8391   4.233   8.040   3.231
 1681SOL     OW 8392  -2.777   3.858   9.619
 1681SOL    HW1 8393  -2.799   3.869   9.522
 1681SOL    HW2 8394  -2.719   3.777   9.631
 1682SOL     OW 8395   0.896   4.776   7.188
 1682SOL    HW1 8396   0.960   4.705   7.214
 1682SOL    HW2 8397   0.946   4.857   7.158
 1683SOL     OW 8398  -2.421   6.329   3.581
 1683SOL    HW1 8399  -2.391   6.415   3.622
 1683SOL    HW2 8400  -2.457   6.346   3.489
 1684SOL     OW 8401  -2.875   7.547   6.527
 1684SOL    HW1 8402  -2.953   7.593   6.484
 1684SOL    HW2 8403  -2.901   7.516   6.618
 1685SOL     OW 8404   2.989   7.520   1.896
 1685SOL    HW1 8405   2.918   7.518   1.967
 1685SOL    HW2 8406   2.978   7.439   1.837
 1686SOL     OW 8407   0.317   1.591   4.938
 1686SOL    HW1 8408   0.269   1.546   5.014
 1686SOL    HW2 8409   0.254   1.605   4.862
 1687SOL     OW 8410   3.928   4.475   7.937
 1687SOL    HW1 8411   3.929   4.531   7.854
 1687SOL    HW2 8412   3.903   4.532   8.015
 1688SOL     OW 8413   1.621   2.728   8.770
 1688SOL    HW1 8414   1.674   2.668   8.711
 1688SOL    HW2 8415   1.547   2.770   8.718
 1689SOL     OW 8416   0.565   5.177   5.362
 1689SOL    HW1 8417   0.571   5.134   5.272
 1689SOL    HW2 8418   0.490   5.244   5.362
 1690SOL     OW 8419  -2.253   9.508   3.517
 1690SOL    HW1 8420  -2.338   9.542   3.558
 1690SOL    HW2 8421  -2.175   9.554   3.558
 1691SOL     OW 8422  -2.232   3.943   7.299
 1691SOL    HW1 8423  -2.138   3.933   7.330
 1691SOL    HW2 8424  -2.253   4.041   7.290
 1692SOL     OW 8425   4.320   5.759   5.950
 1692SOL    HW1 8426   4.412   5.793   5.972
 1692SOL    HW2 8427   4.327   5.664   5.920
 1693SOL     OW 8428  -2.154   4.231   9.277
 1693SOL    HW1 8429  -2.193   4.209   9.366
 1693SOL    HW2 8430  -2.216   4.201   9.205
 1694SOL     OW 8431   3.786   9.548   3.901
 1694SOL    HW1 8432   3.765   9.459   3.859
 1694SOL    HW2 8433   3.799   9.535   3.999
 1695SOL     OW 8434   3.490   5.504   4.782
 1695SOL    HW1 8435   3.411   5.446   4.766
 1695SOL    HW2 8436   3.467   5.574   4.850
 1696SOL     OW 8437   0.532   7.655   3.309
 1696SOL    HW1 8438   0.504   7.560   3.322
 1696SOL    HW2 8439   0.628   7.658   3.284
 1697SOL     OW 8440   1.978   7.261   2.910
 1697SOL    HW1 8441   1.944   7.355   2.919
 1697SOL    HW2 8442   1.928   7.215   2.837
 1698SOL     OW 8443   2.551   5.412   7.498
 1698SOL    HW1 8444   2.486   5.338   7.513
 1698SOL    HW2 8445   2.618   5.385   7.428
 1699SOL     OW 8446  -0.474   6.639   9.144
 1699SOL    HW1 8447  -0.439   6.715   9.199
 1699SOL    HW2 8448  -0.481   6.667   9.049
 1700SOL     OW 8449  -0.062   4.693   9.356
 1700SOL    HW1 8450   0.014   4.727   9.412
 1700SOL    HW2 8451  -0.096   4.765   9.297
 1701SOL     OW 8452  -0.600   8.895   2.816
 1701SOL    HW1 8453  -0.576   8.930   2.906
 1701SOL    HW2 8454  -0.699   8.882   2.810
 1702SOL     OW 8455  -2.205   6.579   7.075
 1702SOL    HW1 8456  -2.108   6.556   7.074
 1702SOL    HW2 8457  -2.219   6.672   7.040
 1703SOL     OW 8458  -2.282   5.781   6.946
 1703SOL    HW1 8459  -2.266   5.824   6.857
 1703SOL    HW2 8460  -2.367   5.815   6.985
 1704SOL     OW 8461   1.497   9.534   3.851
 1704SOL    HW1 8462   1.482   1.539   3.893
 1704SOL    HW2 8463   1.413   9.505   3.804
 1705SOL     OW 8464   1.923   2.856   6.144
 1705SOL    HW1 8465   1.990   2.884   6.075
 1705SOL    HW2 8466   1.950   2.890   6.233
 1706SOL     OW 8467   2.625   7.888   4.512
 1706SOL    HW1 8468   2.714   7.926   4.485
 1706SOL    HW2 8469   2.626   7.869   4.610
 1707SOL     OW 8470  -0.459   2.578   2.640
 1707SOL    HW1 8471  -0.466   2.600   2.543
 1707SOL    HW2 8472  -0.469   2.479   2.652
 1708SOL     OW 8473   0.791   4.330   8.961
 1708SOL    HW1 8474   0.788   4.355   9.058
 1708SOL    HW2 8475   0.884   4.341   8.926
 1709SOL     OW 8476  -1.024   2.673   1.864
 1709SOL    HW1 8477  -1.079   2.755   1.877
 1709SOL    HW2 8478  -1.080   2.592   1.884
 1710SOL     OW 8479   1.078   4.870   6.823
 1710SOL    HW1 8480   1.088   4.918   6.736
 1710SOL    HW2 8481   1.169   4.850   6.860
 1711SOL     OW 8482   3.694   5.456   7.755
 1711SOL    HW1 8483   3.794   5.464   7.746
 1711SOL    HW2 8484   3.650   5.524   7.696
 1712SOL     OW 8485   2.874   8.917   3.091
 1712SOL    HW1 8486   2.935   8.990   3.124
 1712SOL    HW2 8487   2.898   8.831   3.137
 1713SOL     OW 8488  -0.752   6.292   6.623
 1713SOL    HW1 8489  -0.690   6.280   6.701
 1713SOL    HW2 8490  -0.747   6.386   6.591
 1714SOL     OW 8491   3.941   7.259   6.910
 1714SOL    HW1 8492   3.970   7.165   6.925
 1714SOL    HW2 8493   3.881   7.264   6.830
 1715SOL     OW 8494  -0.065   1.871   6.057
 1715SOL    HW1 8495   0.012   1.838   6.002
 1715SOL    HW2 8496  -0.136   1.905   5.996
 1716SOL     OW 8497   1.683   8.501   9.378
 1716SOL    HW1 8498   1.592   8.461   9.369
 1716SOL    HW2 8499   1.690   8.549   9.465
 1717SOL     OW 8500   4.087   7.046   6.987
 1717SOL    HW1 8501   4.080   6.958   7.035
 1717SOL    HW2 8502   4.114   7.030   6.892
 1718SOL     OW 8503   0.522   6.731   3.089
 1718SOL    HW1 8504   0.560   6.654   3.037
 1718SOL    HW2 8505   0.596   6.781   3.132
 1719SOL     OW 8506   2.075   8.960   4.646
 1719SOL    HW1 8507   2.124   8.971   4.560
 1719SOL    HW2 8508   2.018   8.878   4.641
 1720SOL     OW 8509   5.024   6.799   9.134
 1720SOL    HW1 8510  -2.981   6.859   9.144
 1720SOL    HW2 8511   5.028   6.752   9.046
 1721SOL     OW 8512   1.481   4.633   5.912
 1721SOL    HW1 8513   1.440   4.694   5.844
 1721SOL    HW2 8514   1.580   4.648   5.914
 1722SOL     OW 8515  -0.876   7.890   3.248
 1722SOL    HW1 8516  -0.781   7.863   3.260
 1722SOL    HW2 8517  -0.927   7.869   3.332
 1723SOL     OW 8518  -1.264   6.250   6.253
 1723SOL    HW1 8519  -1.217   6.226   6.168
 1723SOL    HW2 8520  -1.219   6.203   6.330
 1724SOL     OW 8521   2.703   8.277   7.946
 1724SOL    HW1 8522   2.612   8.314   7.931
 1724SOL    HW2 8523   2.771   8.350   7.936
 1725SOL     OW 8524   4.409   7.740   1.676
 1725SOL    HW1 8525   4.334   7.684   1.710
 1725SOL    HW2 8526   4.374   7.806   1.609
 1726SOL     OW 8527   0.874   6.624   9.099
 1726SOL    HW1 8528   0.906   6.718   9.107
 1726SOL    HW2 8529   0.814   6.616   9.020
 1727SOL     OW 8530   5.038   7.646   7.297
 1727SOL    HW1 8531  -2.972   7.677   7.236
 1727SOL    HW2 8532  -3.020   7.559   7.338
 1728SOL     OW 8533  -1.453   8.806   4.494
 1728SOL    HW1 8534  -1.504   8.890   4.510
 1728SOL    HW2 8535  -1.362   8.814   4.535
 1729SOL     OW 8536   2.603   9.609   4.099
 1729SOL    HW1 8537   2.697   1.543   4.072
 1729SOL    HW2 8538   2.550   1.610   4.095
 1730SOL     OW 8539   4.535   9.154   2.608
 1730SOL    HW1 8540   4.508   9.248   2.583
 1730SOL    HW2 8541   4.599   9.119   2.539
 1731SOL     OW 8542  -1.681   3.747   1.976
 1731SOL    HW1 8543  -1.754   3.739   1.908
 1731SOL    HW2 8544  -1.620   3.823   1.951
 1732SOL     OW 8545   4.126   6.315   6.751
 1732SOL    HW1 8546   4.159   6.246   6.816
 1732SOL    HW2 8547   4.041   6.283   6.709
 1733SOL     OW 8548  -2.529   3.598   3.073
 1733SOL    HW1 8549  -2.573   3.617   3.160
 1733SOL    HW2 8550  -2.592   3.619   2.998
 1734SOL     OW 8551  -2.108   3.249   4.278
 1734SOL    HW1 8552  -2.157   3.185   4.336
 1734SOL    HW2 8553  -2.010   3.227   4.279
 1735SOL     OW 8554   5.045   8.204   8.178
 1735SOL    HW1 8555  -2.945   8.201   8.214
 1735SOL    HW2 8556   5.035   8.134   8.107
 1736SOL     OW 8557   1.710   8.262   1.688
 1736SOL    HW1 8558   1.637   8.194   1.681
 1736SOL    HW2 8559   1.765   8.242   1.769
 1737SOL     OW 8560   4.945   7.296   8.675
 1737SOL    HW1 8561   5.033   7.309   8.629
 1737SOL    HW2 8562   4.900   7.384   8.687
 1738SOL     OW 8563  -2.403   4.811   7.553
 1738SOL    HW1 8564  -2.317   4.793   7.601
 1738SOL    HW2 8565  -2.389   4.805   7.455
 1739SOL     OW 8566  -1.259   5.710   5.979
 1739SOL    HW1 8567  -1.299   5.650   6.049
 1739SOL    HW2 8568  -1.333   5.750   5.924
 1740SOL     OW 8569  -1.715   9.290   6.660
 1740SOL    HW1 8570  -1.758   9.201   6.671
 1740SOL    HW2 8571  -1.669   9.294   6.571
 1741SOL     OW 8572  -0.223   4.101   8.475
 1741SOL    HW1 8573  -0.323   4.099   8.479
 1741SOL    HW2 8574  -0.190   4.029   8.413
 1742SOL     OW 8575  -2.978   5.607   7.500
 1742SOL    HW1 8576  -3.012   5.691   7.458
 1742SOL    HW2 8577  -2.943   5.545   7.430
 1743SOL     OW 8578  -2.405   8.409   2.165
 1743SOL    HW1 8579  -2.413   8.502   2.200
 1743SOL    HW2 8580  -2.462   8.348   2.221
 1744SOL     OW 8581   2.544   4.054   6.795
 1744SOL    HW1 8582   2.615   4.056   6.865
 1744SOL    HW2 8583   2.494   3.968   6.800
 1745SOL     OW 8584  -2.839   8.489   4.927
 1745SOL    HW1 8585  -2.800   8.574   4.961
 1745SOL    HW2 8586  -2.770   8.441   4.872
 1746SOL     OW 8587  -2.364   3.363   3.005
 1746SOL    HW1 8588  -2.450   3.407   3.031
 1746SOL    HW2 8589  -2.306   3.352   3.086
 1747SOL     OW 8590   0.244   9.173   8.428
 1747SOL    HW1 8591   0.173   9.124   8.479
 1747SOL    HW2 8592   0.249   9.137   8.335
 1748SOL     OW 8593  -1.697   5.545   8.060
 1748SOL    HW1 8594  -1.682   5.451   8.091
 1748SOL    HW2 8595  -1.614   5.599   8.077
 1749SOL     OW 8596   2.489   6.366   8.840
 1749SOL    HW1 8597   2.437   6.441   8.799
 1749SOL    HW2 8598   2.426   6.294   8.870
 1750SOL     OW 8599   4.478   4.429   6.791
 1750SOL    HW1 8600   4.514   4.428   6.884
 1750SOL    HW2 8601   4.466   4.334   6.759
 1751SOL     OW 8602  -2.375   6.656   5.440
 1751SOL    HW1 8603  -2.327   6.571   5.458
 1751SOL    HW2 8604  -2.388   6.667   5.341
 1752SOL     OW 8605   2.480   1.534   9.565
 1752SOL    HW1 8606   2.491   1.627   9.530
 1752SOL    HW2 8607   2.387   9.586   9.547
 1753SOL     OW 8608  -2.009   6.937   3.415
 1753SOL    HW1 8609  -2.038   6.842   3.423
 1753SOL    HW2 8610  -2.058   6.981   3.339
 1754SOL     OW 8611   3.317   1.801   4.237
 1754SOL    HW1 8612   3.395   1.753   4.276
 1754SOL    HW2 8613   3.348   1.881   4.187
 1755SOL     OW 8614   4.511   1.953   6.658
 1755SOL    HW1 8615   4.587   1.997   6.707
 1755SOL    HW2 8616   4.425   1.990   6.693
 1756SOL     OW 8617  -0.753   6.306   3.855
 1756SOL    HW1 8618  -0.730   6.244   3.780
 1756SOL    HW2 8619  -0.839   6.278   3.898
 1757SOL     OW 8620   0.663   9.048   4.934
 1757SOL    HW1 8621   0.657   8.981   5.009
 1757SOL    HW2 8622   0.727   9.015   4.865
 1758SOL     OW 8623  -0.154   9.519   5.131
 1758SOL    HW1 8624  -0.141   9.609   5.174
 1758SOL    HW2 8625  -0.101   9.515   5.047
 1759SOL     OW 8626   4.556   8.452   2.917
 1759SOL    HW1 8627   4.603   8.375   2.960
 1759SOL    HW2 8628   4.466   8.423   2.885
 1760SOL     OW 8629   4.097   9.554   4.695
 1760SOL    HW1 8630   4.012   9.568   4.644
 1760SOL    HW2 8631   4.086   9.591   4.788
 1761SOL     OW 8632   0.102   3.504   1.665
 1761SOL    HW1 8633   0.055   3.444   1.601
 1761SOL    HW2 8634   0.142   3.450   1.739
 1762SOL     OW 8635  -0.473   6.851   4.481
 1762SOL    HW1 8636  -0.393   6.873   4.537
 1762SOL    HW2 8637  -0.555   6.855   4.538
 1763SOL     OW 8638   2.947   7.274   3.721
 1763SOL    HW1 8639   2.995   7.225   3.794
 1763SOL    HW2 8640   2.857   7.303   3.754
 1764SOL     OW 8641  -2.446   4.961   3.624
 1764SOL    HW1 8642  -2.425   4.893   3.553
 1764SOL    HW2 8643  -2.530   5.009   3.600
 1765SOL     OW 8644   4.929   7.392   9.426
 1765SOL    HW1 8645   4.955   7.346   9.342
 1765SOL    HW2 8646   4.869   7.470   9.405
 1766SOL     OW 8647   0.674   2.444   3.472
 1766SOL    HW1 8648   0.672   2.415   3.376
 1766SOL    HW2 8649   0.764   2.424   3.511
 1767SOL     OW 8650  -2.591   4.154   8.992
 1767SOL    HW1 8651  -2.573   4.087   8.920
 1767SOL    HW2 8652  -2.631   4.108   9.071
 1768SOL     OW 8653   4.374   4.725   4.590
 1768SOL    HW1 8654   4.321   4.792   4.539
 1768SOL    HW2 8655   4.312   4.660   4.633
 1769SOL     OW 8656   2.770   9.266   3.363
 1769SOL    HW1 8657   2.846   9.299   3.308
 1769SOL    HW2 8658   2.739   9.339   3.423
 1770SOL     OW 8659  -1.368   8.248   8.206
 1770SOL    HW1 8660  -1.377   8.210   8.113
 1770SOL    HW2 8661  -1.369   8.174   8.272
 1771SOL     OW 8662  -0.410   6.187   1.893
 1771SOL    HW1 8663  -0.317   6.224   1.888
 1771SOL    HW2 8664  -0.475   6.262   1.909
 1772SOL     OW 8665  -2.552   8.506   8.384
 1772SOL    HW1 8666  -2.516   8.593   8.419
 1772SOL    HW2 8667  -2.509   8.486   8.296
 1773SOL     OW 8668   0.867   2.307   6.899
 1773SOL    HW1 8669   0.864   2.328   6.996
 1773SOL    HW2 8670   0.952   2.342   6.859
 1774SOL     OW 8671  -2.849   5.389   9.545
 1774SOL    HW1 8672  -2.889   5.481   9.545
 1774SOL    HW2 8673  -2.752   5.395   9.565
 1775SOL     OW 8674   3.158   2.250   6.213
 1775SOL    HW1 8675   3.122   2.254   6.120
 1775SOL    HW2 8676   3.123   2.169   6.259
 1776SOL     OW 8677   0.859   1.599   3.296
 1776SOL    HW1 8678   0.785   1.644   3.345
 1776SOL    HW2 8679   0.824   1.563   3.209
 1777SOL     OW 8680  -0.059   6.069   7.991
 1777SOL    HW1 8681  -0.158   6.081   7.978
 1777SOL    HW2 8682  -0.010   6.144   7.948
 1778SOL     OW 8683   3.101   4.697   9.589
 1778SOL    HW1 8684   3.148   4.734   9.669
 1778SOL    HW2 8685   3.004   4.722   9.593
 1779SOL     OW 8686  -0.298   3.640   7.051
 1779SOL    HW1 8687  -0.314   3.566   6.986
 1779SOL    HW2 8688  -0.258   3.603   7.135
 1780SOL     OW 8689   2.192   7.029   8.067
 1780SOL    HW1 8690   2.112   7.076   8.104
 1780SOL    HW2 8691   2.193   6.934   8.098
 1781SOL     OW 8692  -0.548   2.144   2.316
 1781SOL    HW1 8693  -0.484   2.214   2.285
 1781SOL    HW2 8694  -0.521   2.111   2.406
 1782SOL     OW 8695  -1.652   7.041   5.547
 1782SOL    HW1 8696  -1.730   6.979   5.558
 1782SOL    HW2 8697  -1.568   6.995   5.577
 1783SOL     OW 8698  -2.672   6.685   6.740
 1783SOL    HW1 8699  -2.741   6.694   6.813
 1783SOL    HW2 8700  -2.641   6.776   6.713
 1784SOL     OW 8701  -2.866   2.791   6.388
 1784SOL    HW1 8702  -2.770   2.816   6.373
 1784SOL    HW2 8703  -2.890   2.715   6.327
 1785SOL     OW 8704  -2.907   6.128   5.561
 1785SOL    HW1 8705  -2.871   6.070   5.635
 1785SOL    HW2 8706  -2.876   6.092   5.473
 1786SOL     OW 8707   0.031   2.173   5.172
 1786SOL    HW1 8708  -0.031   2.241   5.132
 1786SOL    HW2 8709   0.015   2.084   5.128
 1787SOL     OW 8710  -0.083   8.224   3.582
 1787SOL    HW1 8711  -0.109   8.310   3.538
 1787SOL    HW2 8712  -0.158   8.159   3.575
 1788SOL     OW 8713   2.051   8.144   3.280
 1788SOL    HW1 8714   1.993   8.101   3.211
 1788SOL    HW2 8715   2.028   8.242   3.285
 1789SOL     OW 8716  -1.635   4.650   2.934
 1789SOL    HW1 8717  -1.645   4.741   2.893
 1789SOL    HW2 8718  -1.713   4.632   2.994
 1790SOL     OW 8719   2.132   7.026   4.972
 1790SOL    HW1 8720   2.105   6.930   4.963
 1790SOL    HW2 8721   2.231   7.034   4.967
 1791SOL     OW 8722  -0.745   3.334   8.716
 1791SOL    HW1 8723  -0.754   3.401   8.789
 1791SOL    HW2 8724  -0.653   3.295   8.717
 1792SOL     OW 8725  -0.866   6.967   3.880
 1792SOL    HW1 8726  -0.952   7.017   3.867
 1792SOL    HW2 8727  -0.879   6.896   3.950
 1793SOL     OW 8728   3.475   6.832   2.703
 1793SOL    HW1 8729   3.433   6.746   2.674
 1793SOL    HW2 8730   3.404   6.893   2.739
 1794SOL     OW 8731   4.676   1.580   5.790
 1794SOL    HW1 8732   4.703   1.614   5.700
 1794SOL    HW2 8733   4.576   1.568   5.792
 1795SOL     OW 8734  -2.202   3.077   7.479
 1795SOL    HW1 8735  -2.150   3.161   7.495
 1795SOL    HW2 8736  -2.296   3.090   7.509
 1796SOL     OW 8737   3.126   3.768   7.354
 1796SOL    HW1 8738   3.050   3.797   7.296
 1796SOL    HW2 8739   3.153   3.843   7.414
 1797SOL     OW 8740  -2.336   7.770   2.311
 1797SOL    HW1 8741  -2.391   7.849   2.282
 1797SOL    HW2 8742  -2.278   7.742   2.235
 1798SOL     OW 8743   4.341   4.660   8.464
 1798SOL    HW1 8744   4.406   4.658   8.540
 1798SOL    HW2 8745   4.258   4.612   8.490
 1799SOL     OW 8746   4.951   7.723   5.073
 1799SOL    HW1 8747   5.004   7.801   5.106
 1799SOL    HW2 8748   4.863   7.756   5.038
 1800SOL     OW 8749   4.787   9.388   3.553
 1800SOL    HW1 8750   4.876   9.423   3.582
 1800SOL    HW2 8751   4.769   9.301   3.599
 1801SOL     OW 8752   4.816   8.582   9.125
 1801SOL    HW1 8753   4.764   8.574   9.040
 1801SOL    HW2 8754   4.831   8.679   9.146
 1802SOL     OW 8755   0.842   3.500   4.810
 1802SOL    HW1 8756   0.846   3.400   4.812
 1802SOL    HW2 8757   0.928   3.537   4.846
 1803SOL     OW 8758   1.888   3.063   2.212
 1803SOL    HW1 8759   1.931   3.125   2.277
 1803SOL    HW2 8760   1.845   2.987   2.262
 1804SOL     OW 8761  -2.105   9.184   7.552
 1804SOL    HW1 8762  -2.159   9.099   7.551
 1804SOL    HW2 8763  -2.147   9.249   7.614
 1805SOL     OW 8764   1.061   7.936   6.158
 1805SOL    HW1 8765   1.102   7.888   6.236
 1805SOL    HW2 8766   1.101   8.027   6.150
 1806SOL     OW 8767  -0.691   8.827   6.820
 1806SOL    HW1 8768  -0.728   8.874   6.900
 1806SOL    HW2 8769  -0.637   8.891   6.765
 1807SOL     OW 8770  -1.468   3.320   3.092
 1807SOL    HW1 8771  -1.559   3.288   3.066
 1807SOL    HW2 8772  -1.405   3.243   3.099
 1808SOL     OW 8773   0.525   6.603   4.218
 1808SOL    HW1 8774   0.487   6.651   4.298
 1808SOL    HW2 8775   0.489   6.509   4.216
 1809SOL     OW 8776   2.061   4.146   9.332
 1809SOL    HW1 8777   2.011   4.059   9.338
 1809SOL    HW2 8778   2.015   4.207   9.267
 1810SOL     OW 8779   3.690   9.578   3.625
 1810SOL    HW1 8780   3.750   9.562   3.547
 1810SOL    HW2 8781   3.655   9.490   3.658
 1811SOL     OW 8782   2.354   8.756   9.303
 1811SOL    HW1 8783   2.413   8.835   9.320
 1811SOL    HW2 8784   2.402   8.689   9.246
 1812SOL     OW 8785   1.954   5.906   5.114
 1812SOL    HW1 8786   1.975   5.860   5.200
 1812SOL    HW2 8787   2.020   5.880   5.044
 1813SOL     OW 8788   4.499   6.451   1.672
 1813SOL    HW1 8789   4.595   6.477   1.665
 1813SOL    HW2 8790   4.457   6.454   9.666
 1814SOL     OW 8791   1.753   6.068   3.715
 1814SOL    HW1 8792   1.707   6.140   3.766
 1814SOL    HW2 8793   1.717   5.979   3.743
 1815SOL     OW 8794  -2.083   7.677   9.034
 1815SOL    HW1 8795  -2.042   7.758   8.992
 1815SOL    HW2 8796  -2.098   7.693   9.131
 1816SOL     OW 8797   0.964   3.055   8.713
 1816SOL    HW1 8798   0.876   3.018   8.684
 1816SOL    HW2 8799   0.951   3.112   8.795
 1817SOL     OW 8800   2.098   3.737   9.469
 1817SOL    HW1 8801   2.105   3.664   9.538
 1817SOL    HW2 8802   2.180   3.736   9.412
 1818SOL     OW 8803  -2.676   8.837   6.091
 1818SOL    HW1 8804  -2.582   8.871   6.099
 1818SOL    HW2 8805  -2.726   8.859   6.174
 1819SOL     OW 8806  -1.375   6.206   7.386
 1819SOL    HW1 8807  -1.332   6.255   7.462
 1819SOL    HW2 8808  -1.474   6.212   7.395
 1820SOL     OW 8809  -1.306   7.315   8.631
 1820SOL    HW1 8810  -1.370   7.241   8.613
 1820SOL    HW2 8811  -1.352   7.403   8.620
 1821SOL     OW 8812  -2.440   5.873   7.205
 1821SOL    HW1 8813  -2.457   5.896   7.301
 1821SOL    HW2 8814  -2.454   5.955   7.149
 1822SOL     OW 8815  -0.865   1.594   9.359
 1822SOL    HW1 8816  -0.951   1.544   9.352
 1822SOL    HW2 8817  -0.869   1.677   9.303
 1823SOL     OW 8818   1.574   9.253   6.743
 1823SOL    HW1 8819   1.558   9.303   6.828
 1823SOL    HW2 8820   1.672   9.243   6.728
 1824SOL     OW 8821   2.606   2.388   5.734
 1824SOL    HW1 8822   2.643   2.473   5.771
 1824SOL    HW2 8823   2.587   2.324   5.809
 1825SOL     OW 8824  -1.554   1.902   3.152
 1825SOL    HW1 8825  -1.571   1.998   3.131
 1825SOL    HW2 8826  -1.640   1.859   3.181
 1826SOL     OW 8827  -1.487   8.027   9.462
 1826SOL    HW1 8828  -1.504   8.114   9.417
 1826SOL    HW2 8829  -1.426   7.971   9.407
 1827SOL     OW 8830  -0.459   2.309   2.712
 1827SOL    HW1 8831  -0.520   2.316   2.791
 1827SOL    HW2 8832  -0.364   2.314   2.742
 1828SOL     OW 8833   3.356   5.164   8.155
 1828SOL    HW1 8834   3.323   5.214   8.075
 1828SOL    HW2 8835   3.413   5.224   8.211
 1829SOL     OW 8836   4.523   3.107   7.432
 1829SOL    HW1 8837   4.496   3.026   7.485
 1829SOL    HW2 8838   4.601   3.084   7.374
 1830SOL     OW 8839  -1.717   2.464   8.722
 1830SOL    HW1 8840  -1.810   2.480   8.756
 1830SOL    HW2 8841  -1.704   2.366   8.708
 1831SOL     OW 8842  -2.967   7.918   5.110
 1831SOL    HW1 8843  -2.880   7.930   5.063
 1831SOL    HW2 8844  -2.975   7.986   5.184
 1832SOL     OW 8845  -2.083   5.959   3.746
 1832SOL    HW1 8846  -2.021   6.014   3.802
 1832SOL    HW2 8847  -2.167   5.941   3.799
 1833SOL     OW 8848   3.384   3.007   6.347
 1833SOL    HW1 8849   3.321   2.957   6.406
 1833SOL    HW2 8850   3.471   3.023   6.395
 1834SOL     OW 8851  -0.430   6.039   5.265
 1834SOL    HW1 8852  -0.451   5.952   5.221
 1834SOL    HW2 8853  -0.367   6.091   5.207
 1835SOL     OW 8854  -2.337   9.039   1.635
 1835SOL    HW1 8855  -2.274   9.116   1.644
 1835SOL    HW2 8856  -2.371   9.013   1.726
 1836SOL     OW 8857   0.098   2.556   2.636
 1836SOL    HW1 8858   0.045   2.566   2.552
 1836SOL    HW2 8859   0.162   2.632   2.644
 1837SOL     OW 8860   2.799   8.071   6.827
 1837SOL    HW1 8861   2.741   8.021   6.763
 1837SOL    HW2 8862   2.789   8.033   6.919
 1838SOL     OW 8863  -2.787   5.974   7.360
 1838SOL    HW1 8864  -2.882   5.953   7.382
 1838SOL    HW2 8865  -2.781   6.068   7.326
 1839SOL     OW 8866   4.005   2.721   8.748
 1839SOL    HW1 8867   3.957   2.650   8.696
 1839SOL    HW2 8868   4.103   2.702   8.746
 1840SOL     OW 8869  -0.457   4.989   4.559
 1840SOL    HW1 8870  -0.454   5.047   4.641
 1840SOL    HW2 8871  -0.412   5.037   4.483
 1841SOL     OW 8872  -1.927   7.226   5.875
 1841SOL    HW1 8873  -1.941   7.188   5.784
 1841SOL    HW2 8874  -1.889   7.319   5.867
 1842SOL     OW 8875  -1.307   7.489   4.471
 1842SOL    HW1 8876  -1.404   7.468   4.480
 1842SOL    HW2 8877  -1.262   7.476   4.559
 1843SOL     OW 8878   4.608   8.831   7.363
 1843SOL    HW1 8879   4.534   8.763   7.365
 1843SOL    HW2 8880   4.682   8.801   7.423
 1844SOL     OW 8881  -0.191   8.278   7.704
 1844SOL    HW1 8882  -0.235   8.303   7.618
 1844SOL    HW2 8883  -0.108   8.227   7.686
 1845SOL     OW 8884   2.166   4.374   7.068
 1845SOL    HW1 8885   2.217   4.320   7.002
 1845SOL    HW2 8886   2.089   4.321   7.104
 1846SOL     OW 8887   0.242   8.584   1.696
[truncated: 1,853,627 more chars]
