# Supplementary material for: Control over the fibrillization yield by varying the oligomeric nucleation propensities of self-assembling peptides
Source: Commun Chem. 2020 Nov 11;3:164. doi: 10.1038/s42004-020-00417-7 (PMC9814929; doi:10.1038/s42004-020-00417-7)
Supplement: Supplementary file 3 — Supplementary Data 1 [file 42004_2020_417_MOESM3_ESM.zip › MD_trajectory/Oligomer structure equilibriation/SLP4/Starting_trajectory.gro]

Protein in water
50078
    1ACE     CA    1   1.668   3.796   4.420  0.1548 -0.0723  0.2419
    1ACE      C    2   1.701   3.652   4.381 -0.5975 -0.2114  0.1123
    1ACE      O    3   1.793   3.582   4.423  0.1377  0.7322  0.0929
    2VAL      N    4   1.636   3.617   4.258  0.2141  0.4976 -0.5274
    2VAL      H    5   1.561   3.673   4.224  0.5600  0.3996 -1.4929
    2VAL     CA    6   1.651   3.487   4.191  0.6821 -0.1083  0.7229
    2VAL     CB    7   1.550   3.473   4.077  0.5805  0.2012  0.7740
    2VAL    CG1    8   1.406   3.481   4.129  0.4252 -0.5155  0.4683
    2VAL    CG2    9   1.555   3.586   3.974 -0.0163 -0.1130  0.3933
    2VAL      C   10   1.791   3.443   4.149  0.3649 -0.1521 -0.3039
    2VAL      O   11   1.852   3.491   4.054 -0.5963  0.8079 -0.4517
    3VAL      N   12   1.849   3.357   4.232  0.0627 -0.0124  0.0554
    3VAL      H   13   1.800   3.304   4.301  3.2543  0.2662  2.8209
    3VAL     CA   14   1.991   3.316   4.233  0.0330 -0.1102  0.3388
    3VAL     CB   15   2.030   3.248   4.365  0.2631 -0.3964  0.1254
    3VAL    CG1   16   1.950   3.121   4.393 -0.1129 -0.2044 -0.0640
    3VAL    CG2   17   2.178   3.213   4.354  0.4862  0.3476  0.6770
    3VAL      C   18   2.027   3.231   4.111  0.5155  0.2148  0.2560
    3VAL      O   19   2.018   3.108   4.119 -0.4300  0.2767  0.2535
    4VAL      N   20   2.044   3.304   4.001  0.0234  0.1154  0.1128
    4VAL      H   21   2.002   3.393   3.989  0.0638  0.0638 -0.4587
    4VAL     CA   22   2.106   3.237   3.885 -0.2332  0.1179 -0.0266
    4VAL     CB   23   2.056   3.277   3.746  0.0268 -0.0646 -0.1741
    4VAL    CG1   24   1.942   3.179   3.715 -0.2795 -0.0757  0.9419
    4VAL    CG2   25   2.013   3.423   3.739 -0.4272 -0.1666  0.3308
    4VAL      C   26   2.256   3.205   3.888 -0.1530  0.4622 -0.2394
    4VAL      O   27   2.337   3.274   3.826  0.1430 -0.0103 -0.3861
    5THR      N   28   2.292   3.096   3.956  0.1440  0.6527 -0.0934
    5THR      H   29   2.229   3.051   4.019  1.0416  0.8731  1.0006
    5THR     CA   30   2.427   3.038   3.954 -0.1933 -0.1565  0.1839
    5THR     CB   31   2.450   2.963   4.085 -0.2365  0.0619  0.3162
    5THR    OG1   32   2.345   2.867   4.092 -0.2904  0.0864 -0.1127
    5THR    HG1   33   2.335   2.835   3.998  0.8292 -1.8294  0.3776
    5THR    CG2   34   2.452   3.064   4.200  0.4128  0.4222 -0.0025
    5THR      C   35   2.446   2.948   3.831  0.1550 -0.3981  0.4136
    5THR      O   36   2.424   2.827   3.837 -0.5578 -0.2581  0.6644
    6LEU      N   37   2.468   3.016   3.719 -0.9862 -0.1149  0.3523
    6LEU      H   38   2.486   3.114   3.708  0.8117 -0.4932 -0.3295
    6LEU     CA   39   2.472   2.953   3.586  0.9200  0.6083  0.0384
    6LEU     CB   40   2.486   3.056   3.474  0.4107  0.1002 -0.4940
    6LEU     CG   41   2.373   3.157   3.456  0.1757 -0.2113 -0.7940
    6LEU    CD1   42   2.387   3.255   3.338  0.5814  0.9044  0.1600
    6LEU    CD2   43   2.250   3.071   3.425  0.3408 -0.5267 -0.5778
    6LEU      C   44   2.589   2.855   3.577  0.1585 -0.3143  0.0241
    6LEU      O   45   2.699   2.888   3.620  0.3550 -0.7501 -0.1344
    7LEU      N   46   2.571   2.735   3.523  0.1694 -0.4903  0.4017
    7LEU      H   47   2.645   2.668   3.531  2.3438  1.6271 -0.6362
    7LEU     CA   48   2.456   2.691   3.443  0.1968 -0.1373  0.1645
    7LEU     CB   49   2.502   2.597   3.332  0.2858 -0.0511  0.1278
    7LEU     CG   50   2.549   2.668   3.204  0.4408 -0.1629  0.1225
    7LEU    CD1   51   2.613   2.572   3.104  0.4749 -0.4754  0.4390
    7LEU    CD2   52   2.444   2.757   3.138  0.2320 -0.6745 -0.2408
    7LEU      C   53   2.323   2.642   3.500 -0.3203  0.0141 -0.8765
    7LEU      O   54   2.231   2.720   3.522  0.1054  0.1354  0.6259
    8LEU      N   55   2.300   2.511   3.514  0.0259  0.0731  0.4359
    8LEU      H   56   2.367   2.444   3.545  0.5926  0.8574  0.9231
    8LEU     CA   57   2.164   2.457   3.500  0.1913 -0.3463  0.4336
    8LEU     CB   58   2.149   2.356   3.386  0.0292  0.0899  0.0618
    8LEU     CG   59   2.130   2.434   3.256  0.0958  0.0883  0.0512
    8LEU    CD1   60   2.140   2.329   3.145 -0.9268 -0.0731  0.1023
    8LEU    CD2   61   1.998   2.511   3.249  0.3749  0.5215 -0.5431
    8LEU      C   62   2.075   2.422   3.619 -0.2721  0.3790  0.3070
    8LEU      O   63   1.954   2.409   3.601 -0.3005 -0.5185  1.0393
    9GLU      N   64   2.142   2.392   3.730 -0.1673 -0.2483  0.0801
    9GLU      H   65   2.242   2.391   3.731 -0.1563  0.1177  0.9333
    9GLU     CA   66   2.063   2.369   3.852  0.4606  0.0286  0.5478
    9GLU     CB   67   2.077   2.230   3.916  0.9539 -0.0733  0.2241
    9GLU     CG   68   2.020   2.145   3.803  0.0196  0.0747  0.5729
    9GLU     CD   69   1.989   2.008   3.864  0.0109 -0.1123  0.1532
    9GLU    OE1   70   1.873   1.966   3.843 -0.1799  0.3942  0.1900
    9GLU    OE2   71   2.074   1.940   3.925 -0.0021  0.3188  0.6564
    9GLU      C   72   2.099   2.481   3.949  0.1387  0.2878  0.3706
    9GLU      O   73   2.187   2.470   4.035  0.7207 -0.0059 -0.2563
   10GLU      N   74   2.029   2.591   3.926 -0.1343  0.1428  0.5043
   10GLU      H   75   1.971   2.599   3.844  1.5511 -0.4366 -0.8103
   10GLU     CA   76   2.055   2.719   3.993  0.4612  0.1435  0.2748
   10GLU     CB   77   2.029   2.835   3.898 -0.1130 -0.0709  0.1700
   10GLU     CG   78   2.055   2.813   3.749 -0.1581  0.5145  0.0728
   10GLU     CD   79   1.920   2.779   3.685 -0.3896  0.3773  0.6277
   10GLU    OE1   80   1.884   2.659   3.687  0.0565  0.2375  0.4059
   10GLU    OE2   81   1.845   2.867   3.637 -0.6634 -0.2803 -0.1782
   10GLU      C   82   1.979   2.740   4.124 -0.0605 -0.1534  0.0188
   10GLU      O   83   2.025   2.695   4.229  0.7114  0.0879 -0.2101
   11GLU      N   84   1.855   2.787   4.111 -0.1251 -0.4154 -0.3234
   11GLU      H   85   1.806   2.766   4.026  0.0031 -1.1245 -0.2280
   11GLU     CA   86   1.774   2.826   4.228  0.2955 -0.1422 -0.1235
   11GLU     CB   87   1.642   2.892   4.188  0.3501 -0.1458 -0.3115
   11GLU     CG   88   1.669   3.019   4.107 -0.2987  0.2144  0.0272
   11GLU     CD   89   1.541   3.045   4.027 -0.3088 -0.3109 -0.1356
   11GLU    OE1   90   1.455   3.125   4.070 -0.0746 -0.3935  0.5039
   11GLU    OE2   91   1.535   2.987   3.917 -0.3732 -0.2194 -0.1802
   11GLU      C   92   1.749   2.717   4.333  0.1542 -0.3842 -0.4077
   11GLU     O1   93   1.728   2.754   4.450 -0.3424  0.2419 -0.6836
   11GLU     O2   94   1.730   2.601   4.291  0.0313 -0.6532  0.3723
    1ACE     CA   95   5.365   3.264   2.538 -0.1977 -0.2590  0.0375
    1ACE      C   96   5.260   3.347   2.612 -0.0518  0.2445 -0.3173
    1ACE      O   97   5.280   3.425   2.705 -0.4374 -0.0883  0.0512
    2VAL      N   98   5.134   3.340   2.544  0.0083 -0.0956 -0.3926
    2VAL      H   99   5.124   3.269   2.474  4.0323  0.2914 -1.5984
    2VAL     CA  100   5.009   3.400   2.590  0.2014  0.2546 -0.3270
    2VAL     CB  101   4.897   3.367   2.491 -0.4833  0.3153  0.4130
    2VAL    CG1  102   4.866   3.218   2.488  0.1732  0.1879 -0.4097
    2VAL    CG2  103   4.772   3.455   2.496 -0.1846  0.7973 -0.3789
    2VAL      C  104   4.965   3.385   2.736  0.4697 -0.0420 -0.2765
    2VAL      O  105   4.890   3.470   2.783 -0.1207 -0.5731 -0.2365
    3VAL      N  106   4.991   3.267   2.792  0.4031  0.0596 -0.0284
    3VAL      H  107   5.020   3.187   2.738 -3.9910 -0.1128 -2.6123
    3VAL     CA  108   4.961   3.238   2.933  0.0401  0.0941 -0.0967
    3VAL     CB  109   4.957   3.088   2.964 -0.2658  0.0147 -0.5136
    3VAL    CG1  110   4.848   3.020   2.880 -0.6997  0.4418 -0.3002
    3VAL    CG2  111   5.087   3.019   2.922  0.0912  0.1493  0.3577
    3VAL      C  112   5.049   3.321   3.027  0.1133 -0.0508 -0.0365
    3VAL      O  113   5.149   3.281   3.086 -0.1220  0.7747  0.9472
    4VAL      N  114   5.012   3.448   3.041  0.2876  0.0000 -0.0385
    4VAL      H  115   4.956   3.486   2.967  1.3208 -0.5412 -1.1264
    4VAL     CA  116   5.034   3.542   3.152  0.1853 -0.2074  0.1600
    4VAL     CB  117   5.023   3.694   3.139 -0.5661 -0.2681  0.0249
    4VAL    CG1  118   5.135   3.759   3.222 -0.7451 -0.3920  0.3621
    4VAL    CG2  119   5.035   3.734   2.992  0.3535 -0.6122 -0.0043
    4VAL      C  120   4.960   3.503   3.280 -0.3170 -0.0659 -0.0870
    4VAL      O  121   4.852   3.556   3.307 -0.0681  0.3774  0.0517
    5THR      N  122   5.024   3.411   3.351 -0.0680 -0.2355 -0.5264
    5THR      H  123   5.123   3.409   3.365 -0.3222 -1.8251  1.4945
    5THR     CA  124   4.956   3.326   3.450  0.2105  0.4539  0.2684
    5THR     CB  125   5.040   3.211   3.505  0.2059  0.1464 -0.3548
    5THR    OG1  126   5.172   3.264   3.520  0.3508 -0.2996 -0.0301
    5THR    HG1  127   5.199   3.240   3.613 -0.4461 -1.3103 -0.0500
    5THR    CG2  128   5.037   3.106   3.395  0.3133 -0.3452  0.1097
    5THR      C  129   4.892   3.405   3.564  0.4632 -0.0824  0.7834
    5THR      O  130   4.931   3.517   3.597  0.4831  0.1465  0.0035
    6LEU      N  131   4.787   3.338   3.610 -0.0268 -0.3406 -0.6729
    6LEU      H  132   4.792   3.239   3.618  0.5523 -0.1834  1.3838
    6LEU     CA  133   4.690   3.411   3.694  0.2154 -0.2738 -0.4505
    6LEU     CB  134   4.553   3.409   3.627  0.0062 -0.3733 -0.0190
    6LEU     CG  135   4.500   3.539   3.566 -0.0591 -0.4045 -0.0295
    6LEU    CD1  136   4.551   3.549   3.421  0.2491  0.7659  0.1485
    6LEU    CD2  137   4.348   3.535   3.583 -0.0813  0.0377 -0.1158
    6LEU      C  138   4.652   3.349   3.829 -0.0774  0.4601 -0.1934
    6LEU      O  139   4.696   3.235   3.843 -0.2759  0.2874 -0.9125
    7LEU      N  140   4.613   3.435   3.923  0.1950 -0.0853  0.4226
    7LEU      H  141   4.630   3.532   3.907  1.1382 -0.0760  1.3747
    7LEU     CA  142   4.570   3.411   4.061  0.3027  0.0373  0.4767
    7LEU     CB  143   4.419   3.386   4.069  0.2087  0.3421 -0.3027
    7LEU     CG  144   4.341   3.513   4.106 -0.3444  0.1185 -0.6909
    7LEU    CD1  145   4.195   3.475   4.133 -0.1135 -0.2566  0.0543
    7LEU    CD2  146   4.398   3.558   4.240 -0.1331 -0.1911 -0.6753
    7LEU      C  147   4.645   3.310   4.148  0.5318 -0.2843 -0.0865
    7LEU      O  148   4.731   3.351   4.226  0.0522 -0.0074  0.3074
    8LEU      N  149   4.599   3.187   4.165 -0.2390  0.0087  0.0111
    8LEU      H  150   4.545   3.156   4.086  1.5990  0.2847 -1.4293
    8LEU     CA  151   4.633   3.077   4.256 -0.1953  0.0921  0.0943
    8LEU     CB  152   4.520   2.974   4.264 -0.0410 -0.0862 -0.0323
    8LEU     CG  153   4.417   2.991   4.375 -0.0686  0.5623 -0.1533
    8LEU    CD1  154   4.469   2.939   4.509  0.4186  0.6799 -0.2967
    8LEU    CD2  155   4.372   3.136   4.393  0.1869  0.5672  0.4514
    8LEU      C  156   4.763   3.001   4.228 -0.2938 -0.1687  0.3349
    8LEU      O  157   4.869   3.041   4.277 -0.1297  0.2826 -0.3707
    9GLU      N  158   4.766   2.921   4.122 -0.1039  0.0373  0.1838
    9GLU      H  159   4.708   2.935   4.042  3.7960  1.7306 -2.7015
    9GLU     CA  160   4.854   2.806   4.095  0.0532  0.0999  0.4238
    9GLU     CB  161   4.787   2.685   4.159 -0.4814  0.1607 -0.0125
    9GLU     CG  162   4.829   2.667   4.305  0.2892  0.1997 -0.2225
    9GLU     CD  163   4.755   2.551   4.373  0.5526  0.3066  0.2487
    9GLU    OE1  164   4.715   2.566   4.491 -0.0957 -0.3970  0.1261
    9GLU    OE2  165   4.743   2.442   4.314  0.2276  0.5365 -0.1230
    9GLU      C  166   4.902   2.782   3.951  0.0561  0.2843  0.3937
    9GLU      O  167   4.903   2.868   3.863  0.0089  0.1055  0.2200
   10GLU      N  168   4.993   2.686   3.940 -0.5128 -0.1943 -0.1137
   10GLU      H  169   5.043   2.658   4.022 -0.0551 -3.1505 -1.2683
   10GLU     CA  170   5.046   2.612   3.824 -0.5410  0.0676 -0.2921
   10GLU     CB  171   4.959   2.489   3.800 -0.0536 -0.3037 -0.1559
   10GLU     CG  172   4.954   2.410   3.931  0.2252 -0.2197 -0.0948
   10GLU     CD  173   4.984   2.261   3.913  0.1913 -0.2524  0.1102
   10GLU    OE1  174   5.103   2.222   3.910  0.3605  0.2806 -0.2859
   10GLU    OE2  175   4.887   2.187   3.884 -0.0238  0.1060 -0.0990
   10GLU      C  176   5.100   2.675   3.695 -0.2158  0.0860 -0.1478
   10GLU      O  177   5.170   2.775   3.709 -0.3212  0.0530  0.6673
   11GLU      N  178   5.111   2.590   3.593 -0.2522  0.2267 -0.2696
   11GLU      H  179   5.047   2.514   3.580 -0.6438  0.5340 -0.1525
   11GLU     CA  180   5.196   2.614   3.475  0.0704 -0.0414 -0.0946
   11GLU     CB  181   5.299   2.500   3.473  0.0440 -0.0671  0.0006
   11GLU     CG  182   5.402   2.509   3.585 -0.3489 -0.2577  0.3818
   11GLU     CD  183   5.492   2.386   3.569  0.3906  0.2865  0.2575
   11GLU    OE1  184   5.449   2.274   3.604  0.7428  0.0862  0.0513
   11GLU    OE2  185   5.601   2.407   3.513 -0.0944 -0.4889 -1.0202
   11GLU      C  186   5.129   2.636   3.339  0.0759 -0.3004 -0.1402
   11GLU     O1  187   5.032   2.562   3.311 -0.3740  0.0870  0.3736
   11GLU     O2  188   5.205   2.691   3.257  0.3839  0.0194  0.3547
    1ACE     CA  189   3.331   4.110   5.356 -0.0662  0.5063 -0.5718
    1ACE      C  190   3.332   3.971   5.421 -0.0419  0.6709 -0.2192
    1ACE      O  191   3.438   3.919   5.456  0.0530  0.6345 -0.5612
    2VAL      N  192   3.206   3.904   5.427  0.3562 -0.0790 -0.1943
    2VAL      H  193   3.125   3.917   5.370  0.0278 -2.0678 -0.2515
    2VAL     CA  194   3.192   3.780   5.505  0.3165 -0.0060 -0.0875
    2VAL     CB  195   3.052   3.768   5.566  0.2612 -0.0552 -0.2268
    2VAL    CG1  196   2.946   3.747   5.457  0.0529 -0.8214  0.1182
    2VAL    CG2  197   3.045   3.690   5.697 -0.0218  0.3654  0.0091
    2VAL      C  198   3.255   3.650   5.457  0.0078  0.0733 -0.7193
    2VAL      O  199   3.309   3.574   5.538 -0.1639 -0.0663 -0.7343
    3VAL      N  200   3.242   3.620   5.328  0.0625 -0.4138 -0.6145
    3VAL      H  201   3.215   3.695   5.268 -0.0456 -0.2655 -0.3808
    3VAL     CA  202   3.247   3.490   5.260  0.0228 -0.7085 -0.0576
    3VAL     CB  203   3.233   3.518   5.111  0.3761 -0.2078  0.0009
    3VAL    CG1  204   3.236   3.399   5.014 -0.3913 -0.0948 -0.1705
    3VAL    CG2  205   3.113   3.600   5.062  0.1514 -0.5300  0.0060
    3VAL      C  206   3.372   3.412   5.304  0.4592  0.1911  0.3127
    3VAL      O  207   3.363   3.331   5.396 -0.2357  0.0426  0.1225
    4VAL      N  208   3.480   3.425   5.227  0.2071 -0.1043 -0.0915
    4VAL      H  209   3.475   3.472   5.140  0.1600  3.2883  1.5974
    4VAL     CA  210   3.599   3.343   5.254  0.1546 -0.0429  0.3365
    4VAL     CB  211   3.630   3.252   5.135  0.1070 -0.1758  0.4259
    4VAL    CG1  212   3.767   3.184   5.137  0.1562 -0.0747  0.5012
    4VAL    CG2  213   3.521   3.149   5.105 -0.1779  0.2007  0.1511
    4VAL      C  214   3.717   3.441   5.261  0.1011  0.0591 -0.1391
    4VAL      O  215   3.778   3.480   5.162  0.7712  0.1538  0.3047
    5THR      N  216   3.762   3.465   5.384  0.0630  0.6715 -0.2415
    5THR      H  217   3.722   3.420   5.464  2.6533 -0.0657  0.7161
    5THR     CA  218   3.851   3.577   5.416  0.2538  0.5339 -0.2962
    5THR     CB  219   3.817   3.637   5.552 -0.7309 -0.3304 -0.1506
    5THR    OG1  220   3.812   3.549   5.665  0.2889  0.1075  0.2435
    5THR    HG1  221   3.838   3.606   5.743  1.1828 -0.8984  0.7050
    5THR    CG2  222   3.691   3.723   5.537  0.1491  0.9915 -0.1501
    5THR      C  223   4.001   3.568   5.384  0.2581  0.0517 -0.1406
    5THR      O  224   4.079   3.561   5.479 -0.1520 -0.4934  0.1680
    6LEU      N  225   4.026   3.552   5.255  0.2093 -0.7691 -0.0591
    6LEU      H  226   3.956   3.561   5.183  0.3545 -0.9744 -0.2255
    6LEU     CA  227   4.161   3.552   5.198  0.0858 -0.7668 -0.3553
    6LEU     CB  228   4.263   3.450   5.251 -0.1158 -0.6498  0.2654
    6LEU     CG  229   4.411   3.490   5.242 -0.4206  0.3371 -0.6778
    6LEU    CD1  230   4.449   3.603   5.337  0.3007 -0.4252 -0.0423
    6LEU    CD2  231   4.498   3.365   5.255  0.1993  0.8195 -0.1483
    6LEU      C  232   4.152   3.546   5.045 -0.0472  0.0614 -0.3824
    6LEU      O  233   4.233   3.610   4.977 -0.6448  0.1794 -0.9926
    7LEU      N  234   4.078   3.447   4.997 -0.2156  0.0237 -0.0475
    7LEU      H  235   4.066   3.364   5.051 -0.8411  0.2833  0.2171
    7LEU     CA  236   4.042   3.437   4.855 -0.0213 -0.2923 -0.0751
    7LEU     CB  237   4.037   3.290   4.810 -0.1934 -0.4725  0.5196
    7LEU     CG  238   4.034   3.248   4.663  0.3897  0.2071  0.3091
    7LEU    CD1  239   4.129   3.325   4.571 -0.0665  0.1924 -0.1787
    7LEU    CD2  240   4.046   3.096   4.661  0.2538  0.1925  0.5905
    7LEU      C  241   3.918   3.509   4.803 -0.0670 -0.3465 -0.0418
    7LEU      O  242   3.935   3.589   4.712 -0.1676 -0.2120  0.0573
    8LEU      N  243   3.808   3.502   4.878  0.2207 -0.1532  0.4034
    8LEU      H  244   3.811   3.479   4.976 -2.4340  0.6950  0.7657
    8LEU     CA  245   3.687   3.572   4.833  0.6942  0.2138 -0.3143
    8LEU     CB  246   3.587   3.470   4.780  0.3737  0.4025 -0.0788
    8LEU     CG  247   3.602   3.440   4.631  0.3138  0.1465 -0.0336
    8LEU    CD1  248   3.571   3.292   4.607 -0.0646  0.0949  0.7613
    8LEU    CD2  249   3.529   3.551   4.556 -0.0397 -0.2819 -0.3297
    8LEU      C  250   3.628   3.646   4.953  0.4811 -0.0584 -0.2504
    8LEU      O  251   3.554   3.589   5.033  0.4166  0.4456  0.0587
    9GLU      N  252   3.660   3.775   4.966 -0.3666  0.1513 -0.2182
    9GLU      H  253   3.731   3.813   4.908 -0.9672  0.4473 -0.7810
    9GLU     CA  254   3.578   3.869   5.044  0.0401  0.0638  0.3130
    9GLU     CB  255   3.678   3.965   5.111  0.1259 -0.0230  0.3100
    9GLU     CG  256   3.750   3.889   5.222  0.3657  0.0443  0.2019
    9GLU     CD  257   3.880   3.953   5.269  0.0691  0.7894  0.0155
    9GLU    OE1  258   3.963   3.997   5.185 -0.1229  0.0096 -0.5956
    9GLU    OE2  259   3.884   3.984   5.390 -0.0321  0.2309  0.1646
    9GLU      C  260   3.493   3.957   4.952 -0.1161 -0.2167  0.1885
    9GLU      O  261   3.442   3.908   4.852 -0.0577 -0.1081  0.1062
   10GLU      N  262   3.446   4.068   5.009 -0.4128 -0.4976  0.4988
   10GLU      H  263   3.467   4.078   5.106 -0.1418  0.9184  0.3125
   10GLU     CA  264   3.357   4.162   4.940  0.3754  0.0766  0.2409
   10GLU     CB  265   3.217   4.158   5.001  0.5674 -0.6768  0.6496
   10GLU     CG  266   3.157   4.018   4.986  0.1821 -0.3978 -0.5159
   10GLU     CD  267   3.034   3.989   5.072  0.0429  0.3887 -0.4444
   10GLU    OE1  268   3.064   3.916   5.168 -0.1530 -0.2191 -0.8421
   10GLU    OE2  269   2.932   4.054   5.039 -0.4299  0.0203  0.2721
   10GLU      C  270   3.414   4.304   4.938  0.4306  0.0571  0.3728
   10GLU      O  271   3.529   4.318   4.899  0.3449 -0.6437 -0.1560
   11GLU      N  272   3.340   4.402   4.989  0.2447  0.0350  0.1457
   11GLU      H  273   3.244   4.385   5.014  0.3680 -0.9298 -0.0047
   11GLU     CA  274   3.369   4.546   5.000  0.3508  0.0363 -0.1212
   11GLU     CB  275   3.508   4.569   5.058  0.1818  0.3963  0.1431
   11GLU     CG  276   3.534   4.712   5.107 -0.2910  0.4621  0.1994
   11GLU     CD  277   3.625   4.694   5.228 -0.2623  0.1228  0.1285
   11GLU    OE1  278   3.748   4.677   5.216 -0.3426 -0.0059 -0.5452
   11GLU    OE2  279   3.569   4.720   5.337 -0.2845  0.1605  0.1083
   11GLU      C  280   3.338   4.609   4.864  0.5245  0.0429 -0.1574
   11GLU     O1  281   3.293   4.548   4.766 -0.5338 -0.2293  0.4827
   11GLU     O2  282   3.336   4.734   4.855 -0.4689 -0.0130 -0.7007
    1ACE     CA  283   2.372   3.454   2.264  0.6308 -0.4082  0.0603
    1ACE      C  284   2.344   3.471   2.414 -0.2617 -0.1728 -0.1241
    1ACE      O  285   2.262   3.553   2.455  0.2381  0.2926 -0.0332
    2VAL      N  286   2.426   3.389   2.498 -0.1226 -0.1372 -0.2242
    2VAL      H  287   2.498   3.326   2.470 -0.1776 -1.3894  2.2159
    2VAL     CA  288   2.408   3.384   2.644  0.0296 -0.3550 -0.2134
    2VAL     CB  289   2.465   3.253   2.699  0.1672 -0.1233  0.1956
    2VAL    CG1  290   2.453   3.234   2.851 -0.6163 -0.2074  0.1278
    2VAL    CG2  291   2.395   3.133   2.636 -0.9706  0.5739  0.0947
    2VAL      C  292   2.444   3.510   2.724 -0.1938 -0.2317 -0.3041
    2VAL      O  293   2.358   3.593   2.750 -0.3972 -0.5290 -0.0334
    3VAL      N  294   2.570   3.539   2.755 -0.3472  0.0273  0.0775
    3VAL      H  295   2.650   3.503   2.705 -0.4332  0.9279 -0.7495
    3VAL     CA  296   2.613   3.648   2.844  0.0313  0.0066 -0.0782
    3VAL     CB  297   2.633   3.598   2.987 -0.2150 -0.3248 -0.1598
    3VAL    CG1  298   2.678   3.704   3.087  0.1466 -0.3834 -0.2587
    3VAL    CG2  299   2.502   3.548   3.050 -0.1114 -0.2227  0.1379
    3VAL      C  300   2.729   3.728   2.783 -0.3064  0.1410 -0.5460
    3VAL      O  301   2.703   3.808   2.692  0.0563  0.0713 -0.7110
    4VAL      N  302   2.854   3.701   2.818 -0.4330  0.2336 -0.0266
    4VAL      H  303   2.879   3.611   2.853 -1.8114 -0.2169 -0.1493
    4VAL     CA  304   2.965   3.786   2.773 -0.2139 -0.1673 -0.2477
    4VAL     CB  305   3.063   3.808   2.888  0.0118 -0.0435 -0.4639
    4VAL    CG1  306   3.206   3.849   2.851  0.2073 -0.1233  0.1876
    4VAL    CG2  307   3.015   3.931   2.966  0.0317 -0.3700  0.0672
    4VAL      C  308   3.032   3.747   2.641 -0.0110 -0.4860 -0.0523
    4VAL      O  309   3.069   3.631   2.632 -0.4688 -0.6294 -0.1002
    5THR      N  310   3.018   3.840   2.547  0.7758  0.0479  0.3453
    5THR      H  311   2.960   3.920   2.559 -1.3425 -1.2097 -0.9498
    5THR     CA  312   3.070   3.820   2.410  0.0515  0.1936  0.0459
    5THR     CB  313   2.962   3.751   2.327  0.1822 -0.0149  0.0491
    5THR    OG1  314   2.940   3.621   2.384 -0.7153  0.1173  0.0144
    5THR    HG1  315   3.033   3.586   2.389 -0.0464  1.8114  0.1777
    5THR    CG2  316   2.998   3.750   2.179  0.0743  1.3305  0.0046
    5THR      C  317   3.100   3.955   2.344 -0.2173 -0.0091 -0.4908
    5THR      O  318   3.014   4.040   2.323 -0.1163  0.1757 -0.1477
    6LEU      N  319   3.224   3.992   2.312 -0.0640  0.4939  0.6528
    6LEU      H  320   3.300   3.927   2.314  1.1431  1.8839  1.3662
    6LEU     CA  321   3.266   4.124   2.265  0.4864  0.1351  0.1240
    6LEU     CB  322   3.311   4.193   2.394 -0.4590  0.6054  0.2079
    6LEU     CG  323   3.308   4.345   2.382  0.2867  0.5931 -0.1598
    6LEU    CD1  324   3.163   4.393   2.381  0.1020  0.0557  0.2941
    6LEU    CD2  325   3.386   4.417   2.493  0.2450  0.3164  0.0490
    6LEU      C  326   3.357   4.151   2.144 -0.0781  0.3343 -0.2601
    6LEU      O  327   3.303   4.128   2.036 -0.3984 -0.3951  0.0413
    7LEU      N  328   3.486   4.168   2.168 -0.1597  0.5560  0.0284
    7LEU      H  329   3.532   4.169   2.257  0.5179  1.5439 -0.3113
    7LEU     CA  330   3.580   4.231   2.074  0.3392 -0.2103  0.0041
    7LEU     CB  331   3.731   4.216   2.095  0.2949 -0.1786  0.3511
    7LEU     CG  332   3.793   4.349   2.137  0.2267 -0.0199 -0.0423
    7LEU    CD1  333   3.934   4.332   2.194  0.2375 -0.3312 -0.1641
    7LEU    CD2  334   3.793   4.449   2.020  0.0297 -0.2348 -0.2257
    7LEU      C  335   3.569   4.201   1.924  0.3752 -0.5112  0.0616
    7LEU      O  336   3.541   4.296   1.850  0.0444  0.1250  0.9846
    8LEU      N  337   3.558   4.075   1.883 -0.1974 -0.3174 -0.3848
    8LEU      H  338   3.567   3.994   1.940  0.0571 -1.0276 -1.4103
    8LEU     CA  339   3.540   4.035   1.742  0.2222  0.1865 -0.5852
    8LEU     CB  340   3.625   3.911   1.713  0.2720  0.0762  0.0024
    8LEU     CG  341   3.769   3.942   1.672  0.1193  0.2250 -0.4287
    8LEU    CD1  342   3.849   3.991   1.792 -0.2475 -0.5278  0.1323
    8LEU    CD2  343   3.824   3.829   1.585  0.4483 -0.4521  0.6455
    8LEU      C  344   3.393   4.018   1.704  0.0662  0.1326  0.0329
    8LEU      O  345   3.320   3.937   1.761  0.5849 -0.1004  0.3731
    9GLU      N  346   3.348   4.109   1.619  0.0567 -0.3817 -0.5184
    9GLU      H  347   3.413   4.160   1.564  0.8019 -0.5378  0.2040
    9GLU     CA  348   3.205   4.128   1.592 -0.1391 -0.7488  0.2313
    9GLU     CB  349   3.173   4.266   1.532  0.4685 -0.4997  0.4752
    9GLU     CG  350   3.223   4.379   1.623 -0.5775  0.0315  0.4127
    9GLU     CD  351   3.136   4.498   1.584  0.0983  0.5156  0.3479
    9GLU    OE1  352   3.022   4.505   1.636  0.0328  0.3411  0.2316
    9GLU    OE2  353   3.179   4.594   1.518  0.0716  0.2459 -0.0712
    9GLU      C  354   3.151   4.010   1.510 -1.0957  0.2252 -0.5834
    9GLU      O  355   3.079   3.924   1.558 -0.2312 -0.1627  0.0495
   10GLU      N  356   3.217   3.989   1.397 -0.4716 -0.2967 -0.1283
   10GLU      H  357   3.316   4.002   1.397 -0.6995  1.9481 -1.4490
   10GLU     CA  358   3.182   3.901   1.284 -0.0726 -0.2570 -0.2875
   10GLU     CB  359   3.042   3.919   1.223 -0.3767  0.1185  0.5019
   10GLU     CG  360   2.945   3.819   1.285 -0.3718 -0.2862 -0.1343
   10GLU     CD  361   2.810   3.824   1.212 -0.3072  0.0479 -0.2307
   10GLU    OE1  362   2.723   3.902   1.256 -0.3766  0.0501 -0.3712
   10GLU    OE2  363   2.797   3.745   1.117 -0.1659  0.2033 -0.3798
   10GLU      C  364   3.289   3.875   1.178 -0.4318 -0.4899 -0.5965
   10GLU      O  365   3.325   3.760   1.155  0.5049 -0.2288 -0.4957
   11GLU      N  366   3.338   3.987   1.127 -0.3243 -0.1764  0.1775
   11GLU      H  367   3.310   4.080   1.152 -1.0638 -0.4339  0.3246
   11GLU     CA  368   3.445   3.995   1.026 -0.4047 -0.1566  0.0938
   11GLU     CB  369   3.408   4.014   0.879 -0.3468 -0.3452  0.0550
   11GLU     CG  370   3.532   4.013   0.789 -0.5584  0.3476 -0.2556
   11GLU     CD  371   3.595   3.874   0.778 -0.0240  0.5534  0.1277
   11GLU    OE1  372   3.713   3.877   0.736 -0.0314  0.9739  0.1367
   11GLU    OE2  373   3.530   3.767   0.782  0.3651  0.3064 -0.0483
   11GLU      C  374   3.537   4.110   1.068 -0.2178 -0.5948  0.9034
   11GLU     O1  375   3.649   4.078   1.111  0.3991 -0.0349 -0.2414
   11GLU     O2  376   3.485   4.224   1.057 -0.2683 -0.6483  0.5767
    1ACE     CA  377   4.565   4.938   3.734  0.2982  0.5485  0.4486
    1ACE      C  378   4.661   4.847   3.658 -0.0806  0.1298  0.4711
    1ACE      O  379   4.752   4.899   3.593 -0.1557  0.2611  0.4719
    2VAL      N  380   4.655   4.706   3.682  0.2447  0.0927  0.3582
    2VAL      H  381   4.571   4.667   3.720  0.8690 -2.6105 -0.8174
    2VAL     CA  382   4.753   4.610   3.630  0.3824  0.3616  0.1192
    2VAL     CB  383   4.824   4.537   3.745  0.0117 -0.0249  0.1052
    2VAL    CG1  384   4.741   4.456   3.845 -0.4036 -0.1903 -0.3707
    2VAL    CG2  385   4.952   4.465   3.702  0.0451 -0.2684  0.6058
    2VAL      C  386   4.709   4.521   3.514 -0.1090  0.1616  0.4574
    2VAL      O  387   4.740   4.565   3.403 -0.3921 -0.6767  0.0408
    3VAL      N  388   4.633   4.413   3.527  0.2419 -0.1736 -0.2642
    3VAL      H  389   4.583   4.388   3.610  0.3274  2.4399  0.6420
    3VAL     CA  390   4.613   4.320   3.415  0.0190  0.0627 -0.4230
    3VAL     CB  391   4.571   4.179   3.459  0.1836  0.0562 -0.2891
    3VAL    CG1  392   4.567   4.081   3.342  0.0163 -0.0908 -0.1597
    3VAL    CG2  393   4.675   4.111   3.550  0.3215  0.1683 -0.3615
    3VAL      C  394   4.525   4.365   3.298 -0.4560 -0.0854 -0.1261
    3VAL      O  395   4.585   4.431   3.213  0.2963 -0.3058  0.2244
    4VAL      N  396   4.396   4.335   3.286 -0.6072  0.2272  0.6509
    4VAL      H  397   4.359   4.262   3.343 -0.1424  0.2549  0.9893
    4VAL     CA  398   4.317   4.376   3.169  0.1677 -0.1753 -0.0335
    4VAL     CB  399   4.292   4.269   3.063 -0.3422  0.1741 -0.2750
    4VAL    CG1  400   4.404   4.219   2.972  0.1301  0.2104  0.2753
    4VAL    CG2  401   4.229   4.146   3.130 -0.0084  0.3823  0.4317
    4VAL      C  402   4.189   4.456   3.197  0.3389 -0.0060  0.2759
    4VAL      O  403   4.095   4.403   3.256  0.1226  0.0096 -0.0474
    5THR      N  404   4.197   4.585   3.163  0.3054 -0.1696 -0.3632
    5THR      H  405   4.279   4.641   3.162  0.7699 -0.8343 -1.3982
    5THR     CA  406   4.077   4.670   3.159  0.4032 -0.0195 -0.0688
    5THR     CB  407   4.094   4.791   3.252 -0.3167  0.1199 -0.1175
    5THR    OG1  408   4.231   4.830   3.254 -0.3578  0.2551  0.0878
    5THR    HG1  409   4.237   4.921   3.294 -0.8492  0.5929 -0.5828
    5THR    CG2  410   4.034   4.773   3.391 -0.4314 -0.1509 -0.2002
    5THR      C  411   4.044   4.722   3.019  0.3964  0.6776  0.1863
    5THR      O  412   4.129   4.720   2.931  0.1153  0.3643 -0.0831
    6LEU      N  413   3.916   4.749   2.994  0.4417  0.4971 -0.2376
    6LEU      H  414   3.851   4.770   3.066  0.0407  2.1892 -1.0506
    6LEU     CA  415   3.873   4.747   2.853 -0.1496  0.0788 -0.0540
    6LEU     CB  416   3.817   4.608   2.824  0.4470 -0.1200 -0.2557
    6LEU     CG  417   3.793   4.578   2.676  0.1311  0.0970 -0.2484
    6LEU    CD1  418   3.925   4.571   2.601  0.6435  1.3500  0.5104
    6LEU    CD2  419   3.724   4.441   2.669  0.2244  0.0140  0.3730
    6LEU      C  420   3.785   4.855   2.789 -0.1527  0.0332 -0.1254
    6LEU      O  421   3.834   4.915   2.693  0.3994 -0.0362  0.1085
    7LEU      N  422   3.666   4.892   2.836 -0.1967 -0.1497 -0.0913
    7LEU      H  423   3.636   4.876   2.930  1.4333 -0.9703  0.3420
    7LEU     CA  424   3.576   4.968   2.748  0.1902  0.1140 -0.2614
    7LEU     CB  425   3.429   4.971   2.788  0.2748  0.8884  0.0004
    7LEU     CG  426   3.349   4.856   2.726  0.3880  0.8477 -0.0694
    7LEU    CD1  427   3.201   4.864   2.764  0.2900  0.2786 -0.3321
    7LEU    CD2  428   3.353   4.844   2.574 -0.3087 -0.3604 -0.0050
    7LEU      C  429   3.610   5.097   2.674  0.6891  0.0568 -0.1357
    7LEU      O  430   3.627   5.094   2.552 -0.0289 -0.4849 -0.2246
    8LEU      N  431   3.588   5.214   2.734 -0.7506 -0.0388 -0.4423
    8LEU      H  432   3.634   5.239   2.819  0.6632  1.2215 -1.5242
    8LEU     CA  433   3.544   5.335   2.663 -0.3714 -0.0046 -0.6251
    8LEU     CB  434   3.458   5.420   2.757  0.0368 -0.0697 -0.1895
    8LEU     CG  435   3.315   5.429   2.703  0.0788 -0.1218 -0.3097
    8LEU    CD1  436   3.236   5.298   2.712 -0.0703 -0.0124 -0.0162
    8LEU    CD2  437   3.244   5.556   2.750 -0.0674 -0.1977 -0.3243
    8LEU      C  438   3.649   5.414   2.585  0.4762 -0.2502  0.2497
    8LEU      O  439   3.717   5.502   2.638  0.4265 -0.2824  0.3676
    9GLU      N  440   3.682   5.354   2.471  0.1488  0.2334 -0.1075
    9GLU      H  441   3.699   5.257   2.488  2.3126  0.2139 -1.9980
    9GLU     CA  442   3.740   5.391   2.341  0.2039  0.0115 -0.1465
    9GLU     CB  443   3.635   5.369   2.233  0.1552  0.2960 -0.1578
    9GLU     CG  444   3.539   5.249   2.233  0.0787  0.3571 -0.2461
    9GLU     CD  445   3.456   5.245   2.105 -0.2067  0.4501 -0.0661
    9GLU    OE1  446   3.519   5.230   1.998 -0.4338  0.0060 -0.1386
    9GLU    OE2  447   3.331   5.251   2.111 -0.1925  0.2294  0.4877
    9GLU      C  448   3.836   5.508   2.319  0.1920 -0.0431 -0.4954
    9GLU      O  449   3.955   5.489   2.296  0.2641 -0.4529  0.1859
   10GLU      N  450   3.771   5.621   2.290  0.7568  0.5101  0.3394
   10GLU      H  451   3.679   5.633   2.326  0.6323  0.7714 -0.0690
   10GLU     CA  452   3.816   5.737   2.212  0.0613  0.4244 -0.1962
   10GLU     CB  453   3.709   5.846   2.201  0.1604  0.5780  0.3185
   10GLU     CG  454   3.594   5.781   2.124  0.1190 -0.0201  0.8797
   10GLU     CD  455   3.510   5.903   2.087 -0.0481 -0.2717  0.4191
   10GLU    OE1  456   3.412   5.930   2.159 -0.1791  0.4167 -0.0046
   10GLU    OE2  457   3.533   5.969   1.983  0.5512 -0.3596  0.4941
   10GLU      C  458   3.946   5.814   2.232  0.4874 -0.2105 -0.4833
   10GLU      O  459   4.025   5.833   2.140  0.3135 -0.1633 -0.6228
   11GLU      N  460   3.986   5.831   2.358 -0.2921  0.4324 -0.3120
   11GLU      H  461   3.939   5.784   2.433  2.3427 -0.6044  0.8256
   11GLU     CA  462   4.108   5.904   2.396 -0.0868 -0.2141  0.2919
   11GLU     CB  463   4.074   6.039   2.459 -0.5559 -0.4147  0.4765
   11GLU     CG  464   4.197   6.128   2.477 -0.7788  0.1135 -0.5485
   11GLU     CD  465   4.221   6.218   2.355 -0.2031  0.5269 -0.1352
   11GLU    OE1  466   4.138   6.310   2.338 -0.1801  0.5910  0.1004
   11GLU    OE2  467   4.335   6.205   2.305  0.2736 -0.3789  1.1302
   11GLU      C  468   4.205   5.818   2.477  0.3520 -0.2317 -0.2515
   11GLU     O1  469   4.187   5.804   2.600  0.3613 -0.0386 -0.2277
   11GLU     O2  470   4.305   5.764   2.425  0.8469 -0.0269  0.4764
    1ACE     CA  471   3.158   3.923   4.554  0.0008 -0.0319  0.0956
    1ACE      C  472   3.270   3.955   4.454 -0.0665  0.1569  0.0808
    1ACE      O  473   3.240   3.995   4.341  0.3324 -0.3364 -0.2020
    2VAL      N  474   3.398   3.896   4.472 -0.2839 -0.1867  0.5222
    2VAL      H  475   3.414   3.834   4.549  2.1729  0.3611  0.5607
    2VAL     CA  476   3.522   3.940   4.406 -0.4603 -0.5197 -0.0356
    2VAL     CB  477   3.622   3.990   4.510 -0.8118 -0.0899  0.1002
    2VAL    CG1  478   3.564   4.127   4.548  0.1495  0.6125 -0.9001
    2VAL    CG2  479   3.666   3.893   4.620  0.3181 -0.2210 -0.4619
    2VAL      C  480   3.584   3.833   4.317  0.1438 -0.1986 -0.0093
    2VAL      O  481   3.706   3.820   4.312  0.1744  0.1793 -0.3366
    3VAL      N  482   3.496   3.754   4.256  0.0154 -0.2775  0.2753
    3VAL      H  483   3.399   3.752   4.278  0.1774  2.1621  1.4936
    3VAL     CA  484   3.521   3.677   4.133 -0.1283 -0.0871  0.1271
    3VAL     CB  485   3.571   3.533   4.139 -0.0937 -0.0906 -0.2141
    3VAL    CG1  486   3.627   3.480   4.007  0.0014  0.3586 -0.3526
    3VAL    CG2  487   3.684   3.511   4.239 -0.1761  0.2615 -0.0429
    3VAL      C  488   3.398   3.705   4.046  0.3543 -0.0947 -0.5700
    3VAL      O  489   3.344   3.815   4.042 -0.2041 -0.3467 -0.1907
    4VAL      N  490   3.347   3.592   3.997 -0.1047 -0.2492  0.2374
    4VAL      H  491   3.376   3.503   4.033  1.2485  0.2407  0.4413
    4VAL     CA  492   3.226   3.592   3.914 -0.1923 -0.1195  0.3645
    4VAL     CB  493   3.209   3.466   3.829  0.4216  0.2719 -0.3563
    4VAL    CG1  494   3.264   3.494   3.689  0.2932 -0.0989 -0.4830
    4VAL    CG2  495   3.289   3.343   3.872 -0.4471 -0.3155 -0.3711
    4VAL      C  496   3.103   3.598   4.004 -0.1824 -0.1605  0.3811
    4VAL      O  497   3.052   3.502   4.061 -0.1400 -0.0468  0.6113
    5THR      N  498   3.076   3.724   4.040  0.2275 -0.2006  0.8328
    5THR      H  499   3.134   3.803   4.021 -0.6559  0.5867  1.3527
    5THR     CA  500   2.949   3.761   4.103  0.1045  0.3903  0.2461
    5THR     CB  501   2.966   3.764   4.255  0.0231  0.1633  0.2601
    5THR    OG1  502   2.971   3.624   4.285 -0.2693  0.0501 -0.2051
    5THR    HG1  503   2.985   3.571   4.202 -1.3559 -1.2874  0.4226
    5THR    CG2  504   2.843   3.824   4.325 -0.2315 -0.5926  0.4752
    5THR      C  505   2.912   3.898   4.045 -0.4716  0.2210  0.2022
    5THR      O  506   2.997   3.987   4.043  0.0883 -0.2959  0.4124
    6LEU      N  507   2.803   3.894   3.968 -0.1741  0.1145 -0.2207
    6LEU      H  508   2.756   3.809   3.947  1.1701 -0.3953 -1.3296
    6LEU     CA  509   2.743   4.018   3.917  0.2525  0.5530  0.3209
    6LEU     CB  510   2.811   4.054   3.785 -0.7188  0.1063 -0.3112
    6LEU     CG  511   2.823   3.954   3.670 -0.3041  0.2166 -0.3665
    6LEU    CD1  512   2.690   3.947   3.594 -0.1036  0.2739 -0.7245
    6LEU    CD2  513   2.937   3.997   3.577 -0.0521  0.1261 -0.0992
    6LEU      C  514   2.590   4.027   3.920  0.2277  0.0562  0.6757
    6LEU      O  515   2.525   3.926   3.948 -0.0022 -0.0232 -0.1130
    7LEU      N  516   2.538   4.148   3.905  0.0478 -0.1024 -0.0312
    7LEU      H  517   2.560   4.214   3.977 -0.3955  0.5830 -0.5079
    7LEU     CA  518   2.500   4.207   3.775 -0.2515 -0.2041  0.0090
    7LEU     CB  519   2.348   4.207   3.767 -0.2358 -0.0932 -0.2914
    7LEU     CG  520   2.307   4.269   3.633 -0.1503  0.5284 -0.0320
    7LEU    CD1  521   2.336   4.166   3.523  0.1146  0.1664  0.3725
    7LEU    CD2  522   2.160   4.312   3.633 -0.4053 -0.3136  0.3214
    7LEU      C  523   2.556   4.348   3.761 -0.4539 -0.1283 -0.0308
    7LEU      O  524   2.636   4.364   3.669 -0.6099 -0.2810 -0.1913
    8LEU      N  525   2.535   4.440   3.855  0.1661 -0.1663  0.1534
    8LEU      H  526   2.516   4.417   3.951 -1.2936 -0.1472 -0.1024
    8LEU     CA  527   2.560   4.583   3.834 -0.2081 -0.0679  0.3633
    8LEU     CB  528   2.436   4.646   3.772  0.0042 -0.1579 -0.1541
    8LEU     CG  529   2.449   4.681   3.623  0.3116  0.0771 -0.0718
    8LEU    CD1  530   2.308   4.716   3.575 -0.0507 -0.3430  0.6703
    8LEU    CD2  531   2.533   4.804   3.590  0.1180  0.1545 -0.2755
    8LEU      C  532   2.591   4.652   3.968  0.0904 -0.1720  0.3481
    8LEU      O  533   2.511   4.727   4.024  0.0941  0.1195 -0.0307
    9GLU      N  534   2.720   4.644   4.001  0.1942  0.1839  0.0370
    9GLU      H  535   2.789   4.638   3.930  0.9910 -0.4866  0.8507
    9GLU     CA  536   2.759   4.680   4.138  0.2539  0.2441  0.0045
    9GLU     CB  537   2.798   4.560   4.226  0.0717  0.1300 -0.0700
    9GLU     CG  538   2.698   4.452   4.266 -0.5571  0.6054 -0.3431
    9GLU     CD  539   2.674   4.355   4.150 -0.0059  0.1158 -0.0518
    9GLU    OE1  540   2.562   4.342   4.097 -0.0389 -0.6813  0.1912
    9GLU    OE2  541   2.763   4.269   4.135  0.0057  0.0972  0.1233
    9GLU      C  542   2.860   4.794   4.150  0.2196  0.2729  0.0151
    9GLU      O  543   2.949   4.808   4.067  0.2604 -0.2905 -0.0380
   10GLU      N  544   2.838   4.861   4.263 -0.3305  0.2640 -0.0849
   10GLU      H  545   2.749   4.846   4.306 -0.6180  1.8812 -0.0681
   10GLU     CA  546   2.927   4.950   4.339  0.1073 -0.1427 -0.1170
   10GLU     CB  547   3.054   5.012   4.281  0.0176  0.0432 -0.1143
   10GLU     CG  548   3.041   5.086   4.147 -0.4069 -0.7185 -0.4989
   10GLU     CD  549   3.177   5.140   4.103 -0.0083 -0.2507  1.2180
   10GLU    OE1  550   3.264   5.058   4.067 -0.0054  0.0065  0.6209
   10GLU    OE2  551   3.192   5.264   4.105 -0.0693 -0.2134  0.0313
   10GLU      C  552   2.857   5.059   4.419  0.1079 -0.1493 -0.1076
   10GLU      O  553   2.809   5.157   4.362  0.3998  0.1599  0.1718
   11GLU      N  554   2.829   5.032   4.546 -0.2624  0.2580 -0.0987
   11GLU      H  555   2.834   4.935   4.571 -1.9663  0.0416 -0.4263
   11GLU     CA  556   2.769   5.134   4.633  0.0287  0.2486  0.1129
   11GLU     CB  557   2.703   5.068   4.754 -0.0908 -0.4120 -0.3075
   11GLU     CG  558   2.585   4.983   4.707 -0.0463 -0.5969 -0.0872
   11GLU     CD  559   2.484   4.959   4.819 -0.0825 -0.2040 -0.0369
   11GLU    OE1  560   2.372   5.013   4.821  0.0390  0.0411  0.4372
   11GLU    OE2  561   2.517   4.872   4.902 -0.2961  0.3786  0.6742
   11GLU      C  562   2.870   5.233   4.693 -0.3167  0.6339  0.0644
   11GLU     O1  563   2.993   5.209   4.688 -0.5238 -0.5946  0.4969
   11GLU     O2  564   2.826   5.336   4.747 -0.0292  0.7248  0.1260
    1ACE     CA  565   6.963   2.744   6.114 -0.0556 -0.2664 -0.1853
    1ACE      C  566   6.833   2.663   6.116 -0.2628  0.0675 -0.0160
    1ACE      O  567   6.782   2.640   6.006 -0.1194  0.7496 -0.2303
    2VAL      N  568   6.805   2.601   6.241  0.0125 -0.0614 -0.0176
    2VAL      H  569   6.845   2.628   6.328  1.1249 -0.6283 -0.3330
    2VAL     CA  570   6.681   2.521   6.248 -0.1448  0.1897  0.0585
    2VAL     CB  571   6.702   2.415   6.357  0.1539  0.0804 -0.1053
    2VAL    CG1  572   6.584   2.320   6.374  0.6378 -0.4746  0.1855
    2VAL    CG2  573   6.819   2.324   6.318 -0.1278 -0.1204 -0.4876
    2VAL      C  574   6.557   2.607   6.270 -0.3463  0.0242 -0.4317
    2VAL      O  575   6.566   2.704   6.345  0.3365 -0.2735 -0.1276
    3VAL      N  576   6.439   2.568   6.222 -0.5276 -0.0138  0.0382
    3VAL      H  577   6.436   2.508   6.142 -0.6201  0.3683 -0.2480
    3VAL     CA  578   6.322   2.653   6.248 -0.5185 -0.0061  0.0527
    3VAL     CB  579   6.230   2.682   6.130 -0.1188 -0.4871 -0.3800
    3VAL    CG1  580   6.141   2.805   6.147  0.1746 -0.2934 -0.2529
    3VAL    CG2  581   6.304   2.684   5.996  0.4021 -1.0377 -0.1054
    3VAL      C  582   6.238   2.583   6.355  0.1883 -0.1673  0.5098
    3VAL      O  583   6.162   2.490   6.326  0.2266 -0.1117  0.2339
    4VAL      N  584   6.227   2.659   6.465 -0.3689  0.3743  0.0904
    4VAL      H  585   6.308   2.713   6.487 -0.4280 -0.0242  1.3516
    4VAL     CA  586   6.140   2.620   6.577 -0.1390  0.3770  0.2703
    4VAL     CB  587   6.219   2.616   6.707  0.2263  0.0064  0.0388
    4VAL    CG1  588   6.144   2.546   6.820 -0.1449 -0.1095 -0.2809
    4VAL    CG2  589   6.349   2.537   6.690  0.3759  0.2179  0.1886
    4VAL      C  590   6.020   2.715   6.577 -0.3336  0.1345 -0.2439
    4VAL      O  591   5.906   2.670   6.585 -0.0616 -0.3758  0.7966
    5THR      N  592   6.047   2.845   6.565 -0.2451  0.1182 -0.2204
    5THR      H  593   6.135   2.874   6.526  0.2700  1.6014  1.8542
    5THR     CA  594   5.939   2.942   6.545 -0.7314 -0.2865  0.4039
    5THR     CB  595   5.974   3.083   6.593 -0.1105 -0.3239  0.0698
    5THR    OG1  596   6.103   3.120   6.542 -0.1961 -0.0849  0.0270
    5THR    HG1  597   6.136   3.195   6.599  1.1710 -0.9911  0.4779
    5THR    CG2  598   5.967   3.105   6.744 -0.5200  0.4521 -0.0563
    5THR      C  599   5.875   2.942   6.406  0.2206  0.0225 -0.0421
    5THR      O  600   5.874   3.040   6.330 -0.2157  0.3011  0.3189
    6LEU      N  601   5.788   2.842   6.399  0.4348 -0.1497 -0.2313
    6LEU      H  602   5.775   2.773   6.471 -2.1487  1.9433  1.4695
    6LEU     CA  603   5.718   2.794   6.279  0.1109  0.2825 -0.2170
    6LEU     CB  604   5.575   2.847   6.272  0.1727  0.5270  0.3429
    6LEU     CG  605   5.473   2.750   6.332 -0.1157  0.2026 -0.6449
    6LEU    CD1  606   5.346   2.829   6.365 -0.1504 -0.0866 -0.0616
    6LEU    CD2  607   5.443   2.642   6.229  0.6012 -0.5919 -0.0327
    6LEU      C  608   5.783   2.794   6.141  0.1321 -0.4203 -0.2127
    6LEU      O  609   5.857   2.700   6.111  0.0328 -0.4121 -0.4818
    7LEU      N  610   5.768   2.904   6.068  0.3078  0.0339  0.4341
    7LEU      H  611   5.715   2.980   6.107 -2.1446 -1.9643  1.3211
    7LEU     CA  612   5.818   2.920   5.931 -0.0439  0.3373  0.3361
    7LEU     CB  613   5.707   2.962   5.836  0.2465 -0.1126 -0.2080
    7LEU     CG  614   5.693   2.858   5.725 -0.4253 -0.3710  0.1114
    7LEU    CD1  615   5.560   2.872   5.650 -0.5645 -0.2357  0.3843
    7LEU    CD2  616   5.806   2.873   5.623 -0.1720 -0.6677  0.3447
    7LEU      C  617   5.944   3.002   5.904 -0.1328  0.1946 -0.5238
    7LEU      O  618   6.044   2.944   5.859 -0.4231 -0.3528 -0.4720
    8LEU      N  619   5.946   3.132   5.931  0.1170  0.1792 -0.4629
    8LEU      H  620   5.859   3.180   5.929 -1.0651 -1.8139  0.1368
    8LEU     CA  621   6.073   3.206   5.927  0.2814 -0.0713 -0.0049
    8LEU     CB  622   6.073   3.306   5.811  0.5787  0.4277  0.4226
    8LEU     CG  623   6.128   3.249   5.680 -0.4550  0.0829  0.1284
    8LEU    CD1  624   6.262   3.184   5.713 -0.1669  0.4018 -0.4029
    8LEU    CD2  625   6.024   3.163   5.607 -0.3997  0.8186 -0.8307
    8LEU      C  626   6.112   3.282   6.054  0.0783 -0.3041  0.1982
    8LEU      O  627   6.027   3.333   6.127 -0.4780 -0.0640 -0.6042
    9GLU      N  628   6.244   3.298   6.068  0.0801 -0.1686  0.0323
    9GLU      H  629   6.287   3.368   6.012  0.6955 -0.0779  0.6167
    9GLU     CA  630   6.329   3.246   6.176  0.1619  0.2860  0.1895
    9GLU     CB  631   6.412   3.130   6.119 -0.5040 -0.0347 -0.1442
    9GLU     CG  632   6.519   3.181   6.022 -0.2847 -0.3164 -0.0517
    9GLU     CD  633   6.604   3.067   5.966 -0.1688 -0.3274  0.1479
    9GLU    OE1  634   6.562   3.007   5.865 -0.1891 -0.0072 -0.0334
    9GLU    OE2  635   6.713   3.041   6.022 -0.1727  0.2361  0.4277
    9GLU      C  636   6.407   3.357   6.245 -0.1505  0.0640  0.9112
    9GLU      O  637   6.519   3.337   6.293 -0.0344 -0.2878  0.4965
   10GLU      N  638   6.345   3.472   6.270 -0.2439  0.3504 -0.5421
   10GLU      H  639   6.245   3.479   6.272 -0.3073 -0.5535  0.2934
   10GLU     CA  640   6.419   3.584   6.329  0.1323 -0.1124 -0.1117
   10GLU     CB  641   6.372   3.724   6.289 -0.1623 -0.1893 -0.0354
   10GLU     CG  642   6.488   3.821   6.267 -0.3808 -0.0369 -0.5429
   10GLU     CD  643   6.440   3.963   6.235 -0.6964 -0.0765 -0.2453
   10GLU    OE1  644   6.419   3.994   6.116  0.1718 -0.1582 -0.4278
   10GLU    OE2  645   6.421   4.035   6.335  0.4147 -0.5263  0.3095
   10GLU      C  646   6.424   3.585   6.481  0.2921 -1.0564 -0.1084
   10GLU      O  647   6.534   3.603   6.533  0.2828 -0.2606 -0.3478
   11GLU      N  648   6.312   3.568   6.552  0.2464  0.2048  0.1532
   11GLU      H  649   6.222   3.558   6.509  0.4317  1.8324 -0.6998
   11GLU     CA  650   6.301   3.566   6.698  0.0718 -0.1655  0.1368
   11GLU     CB  651   6.195   3.669   6.737 -0.3637 -0.4018 -0.4212
   11GLU     CG  652   6.214   3.734   6.874 -0.2815 -0.0971 -0.5764
   11GLU     CD  653   6.303   3.858   6.876  0.3817 -0.5742 -0.1148
   11GLU    OE1  654   6.406   3.848   6.946 -0.0999 -0.3981  0.6386
   11GLU    OE2  655   6.273   3.958   6.807  0.1176 -0.4056  0.2385
   11GLU      C  656   6.274   3.429   6.761 -0.8596  0.1462  0.4208
   11GLU     O1  657   6.180   3.361   6.716 -0.5033 -0.1546  0.1265
   11GLU     O2  658   6.351   3.386   6.850 -0.6680 -0.5233 -0.0594
    1ACE     CA  659   2.199   5.881   4.161  0.5910 -0.0784  0.4387
    1ACE      C  660   2.220   5.801   4.032 -0.4469  0.0466  0.1817
    1ACE      O  661   2.308   5.839   3.954 -0.4444  0.1329  0.2260
    2VAL      N  662   2.120   5.716   3.977 -0.4624  0.1475  0.0534
    2VAL      H  663   2.028   5.718   4.016 -0.0960  0.5576  0.9064
    2VAL     CA  664   2.143   5.651   3.846 -0.2933  0.1963  0.0587
    2VAL     CB  665   2.098   5.505   3.842 -0.2179  0.1711  0.1360
    2VAL    CG1  666   2.202   5.410   3.783 -0.3060 -0.0752  0.3788
    2VAL    CG2  667   2.041   5.450   3.973 -0.6655  0.0963 -0.0886
    2VAL      C  668   2.085   5.734   3.731 -0.0647  0.1101 -0.1177
    2VAL      O  669   2.037   5.846   3.749 -0.1286  0.1306 -0.4064
    3VAL      N  670   2.098   5.690   3.606 -0.1428  0.1134 -0.1274
    3VAL      H  671   2.169   5.622   3.586  0.4418  0.0873  1.8206
    3VAL     CA  672   2.022   5.748   3.495  0.2542  0.3496 -0.2765
    3VAL     CB  673   2.084   5.703   3.362  0.7987 -0.0326  0.1005
    3VAL    CG1  674   2.226   5.759   3.348  0.3638  0.9563 -0.4300
    3VAL    CG2  675   2.091   5.550   3.366 -0.0684 -0.0834 -0.0398
    3VAL      C  676   1.872   5.723   3.503  0.2196  0.6902  0.1425
    3VAL      O  677   1.813   5.687   3.606 -0.2063 -0.1839 -0.3902
    4VAL      N  678   1.804   5.751   3.393  0.4599  0.1391 -0.1530
    4VAL      H  679   1.842   5.805   3.318 -0.2130 -0.8408 -1.2416
    4VAL     CA  680   1.660   5.730   3.372  0.4415  0.2042 -0.0890
    4VAL     CB  681   1.601   5.776   3.238  0.3995  0.3946 -0.0070
    4VAL    CG1  682   1.549   5.919   3.246 -0.4072  0.0684  0.6552
    4VAL    CG2  683   1.696   5.750   3.121  0.3332  0.0903  0.0058
    4VAL      C  684   1.615   5.585   3.390 -0.0509  0.4050  0.3405
    4VAL      O  685   1.681   5.506   3.323  0.0227  0.7354  0.0172
    5THR      N  686   1.548   5.558   3.501 -0.4553  0.1824  0.0419
    5THR      H  687   1.552   5.620   3.579  0.2102  0.8986 -0.5537
    5THR     CA  688   1.504   5.419   3.526  0.8089 -0.2765 -0.2216
    5THR     CB  689   1.469   5.385   3.671 -0.2201  0.1407 -0.3675
    5THR    OG1  690   1.589   5.427   3.738 -0.4926  0.0748  0.1718
    5THR    HG1  691   1.669   5.395   3.686  1.5892  3.8954  0.7272
    5THR    CG2  692   1.431   5.241   3.704 -0.2355  0.4447  1.0489
    5THR      C  693   1.381   5.389   3.441  0.0397 -0.3633  0.8932
    5THR      O  694   1.354   5.275   3.402  0.2130 -0.1219  0.0499
    6LEU      N  695   1.291   5.487   3.438  0.6698  0.2083 -0.5803
    6LEU      H  696   1.257   5.532   3.521  1.5522  2.6552 -1.4701
    6LEU     CA  697   1.209   5.512   3.319  0.2048 -0.0933 -0.3295
    6LEU     CB  698   1.104   5.404   3.296 -0.3059  0.3140  0.0482
    6LEU     CG  699   1.062   5.361   3.155 -0.1024 -0.0477  0.0962
    6LEU    CD1  700   0.963   5.470   3.113 -0.1753 -0.0203  0.3380
    6LEU    CD2  701   1.178   5.348   3.056  0.0163  0.5965  0.1466
    6LEU      C  702   1.157   5.656   3.312  0.1516 -0.0737  0.4257
    6LEU      O  703   1.177   5.709   3.203 -0.2015  0.0495  0.4197
    7LEU      N  704   1.120   5.719   3.423  0.2905  0.2607  0.2820
    7LEU      H  705   1.163   5.688   3.508 -1.5959  0.4696  1.3682
    7LEU     CA  706   1.058   5.852   3.410 -0.0399  0.0632 -0.1795
    7LEU     CB  707   0.958   5.891   3.519  0.8684  0.2286  0.6115
    7LEU     CG  708   0.920   5.802   3.638  0.0123 -0.1531  0.0625
    7LEU    CD1  709   0.845   5.875   3.749 -0.3122 -0.4011  0.0099
    7LEU    CD2  710   0.851   5.669   3.606 -0.0379 -0.3034  0.7834
    7LEU      C  711   1.160   5.965   3.397 -0.0848  0.1091 -0.1313
    7LEU      O  712   1.190   6.007   3.286  0.4811  0.1798  0.0454
    8LEU      N  713   1.209   6.006   3.514 -0.0978  0.2430 -0.1729
    8LEU      H  714   1.162   6.004   3.602  1.7435  2.3992  0.9647
    8LEU     CA  715   1.333   6.085   3.520  0.0309  0.0449 -0.2218
    8LEU     CB  716   1.317   6.217   3.597 -0.2551 -0.1198 -0.0002
    8LEU     CG  717   1.215   6.315   3.540 -0.3859 -0.2189  0.0633
    8LEU    CD1  718   1.194   6.424   3.646 -0.4740 -0.2929  0.1218
    8LEU    CD2  719   1.259   6.376   3.407 -0.2732  0.2442  0.3081
    8LEU      C  720   1.435   6.008   3.604 -0.8217  0.0301  0.8165
    8LEU      O  721   1.431   5.885   3.602  0.0977  0.0008  0.4312
    9GLU      N  722   1.554   6.065   3.619 -0.1878 -0.7467 -0.9745
    9GLU      H  723   1.593   6.132   3.556 -2.0107 -1.0009 -2.4781
    9GLU     CA  724   1.648   6.006   3.716 -0.0908  0.6998 -0.1655
    9GLU     CB  725   1.774   6.092   3.713  0.1529  0.3561  0.2303
    9GLU     CG  726   1.852   6.099   3.582  0.0479  0.2267  0.1613
    9GLU     CD  727   1.816   6.218   3.492 -0.0845  0.2011  0.1799
    9GLU    OE1  728   1.908   6.302   3.493 -0.2603  0.3935  0.0807
    9GLU    OE2  729   1.697   6.247   3.468  0.0019  0.0743 -0.4321
    9GLU      C  730   1.594   5.974   3.855 -0.1150  0.1403 -0.3030
    9GLU      O  731   1.558   6.060   3.935 -0.2795  0.2004 -0.4411
   10GLU      N  732   1.551   5.850   3.882 -0.4075  0.2411 -0.2951
   10GLU      H  733   1.603   5.772   3.847 -2.0965 -1.4903  0.8654
   10GLU     CA  734   1.466   5.814   3.996  0.2088 -0.6143 -0.0925
   10GLU     CB  735   1.383   5.691   3.958 -0.0525 -0.4372 -0.1046
   10GLU     CG  736   1.256   5.730   3.883 -0.2614 -0.1043  0.4161
   10GLU     CD  737   1.200   5.609   3.807 -0.2127  0.2057 -0.1198
   10GLU    OE1  738   1.203   5.604   3.682 -0.3946 -1.2748 -0.0792
   10GLU    OE2  739   1.133   5.534   3.881 -0.3482  0.2082 -0.2397
   10GLU      C  740   1.536   5.806   4.131  0.6917 -0.0082 -0.3014
   10GLU      O  741   1.535   5.703   4.199  0.6244 -0.1350 -0.4919
   11GLU      N  742   1.584   5.924   4.168  0.2554  0.2567 -0.5710
   11GLU      H  743   1.585   5.995   4.097  1.5569 -0.9388 -1.8279
   11GLU     CA  744   1.647   5.976   4.290  0.0459 -0.3473 -0.2029
   11GLU     CB  745   1.683   5.886   4.408 -0.2986 -0.3172 -0.0738
   11GLU     CG  746   1.586   5.883   4.527  0.2293 -0.1390  0.3611
   11GLU     CD  747   1.553   6.009   4.607  0.0703  0.1379 -0.1372
   11GLU    OE1  748   1.469   6.096   4.575  0.0187 -0.0053 -0.3867
   11GLU    OE2  749   1.616   6.036   4.712 -0.0617 -0.1094  0.0067
   11GLU      C  750   1.774   6.049   4.249 -0.1078 -0.0649 -0.1845
   11GLU     O1  751   1.841   5.997   4.156  0.0037 -0.2658  0.0084
   11GLU     O2  752   1.800   6.160   4.301  0.2893 -0.3657  0.2642
    1ACE     CA  753   3.885   5.215   3.121  0.2525  0.5805  0.1184
    1ACE      C  754   3.884   5.270   2.978  0.2916  0.1212 -0.0599
    1ACE      O  755   3.780   5.319   2.933 -0.0772  0.1690  0.8086
    2VAL      N  756   4.015   5.278   2.923  0.2487 -0.1044 -0.1927
    2VAL      H  757   4.098   5.270   2.978  0.1674 -2.5068 -0.2999
    2VAL     CA  758   4.043   5.319   2.784 -0.1043  0.2723 -0.1529
    2VAL     CB  759   4.171   5.403   2.779  0.0234  0.1120  0.3186
    2VAL    CG1  760   4.300   5.325   2.802  0.2487  0.2177 -0.5382
    2VAL    CG2  761   4.181   5.496   2.658 -0.7139  0.3878  0.4620
    2VAL      C  762   4.007   5.207   2.686  0.1023  0.3411 -0.3064
    2VAL      O  763   3.887   5.198   2.663  0.0306  0.0516  0.1814
    3VAL      N  764   4.108   5.152   2.620 -0.1056 -0.1522 -0.2140
    3VAL      H  765   4.197   5.195   2.638 -0.7901  1.5431 -0.6740
    3VAL     CA  766   4.085   5.028   2.544 -0.1048 -0.2117 -0.1166
    3VAL     CB  767   4.111   5.055   2.396 -0.2094  0.0888 -0.0819
    3VAL    CG1  768   4.060   4.943   2.305 -0.3206  0.2075 -0.1658
    3VAL    CG2  769   4.032   5.173   2.340 -0.7395 -0.2199  0.0057
    3VAL      C  770   4.155   4.911   2.613  0.3995 -0.0368 -0.3300
    3VAL      O  771   4.170   4.926   2.734 -0.3460 -0.0696 -0.2301
    4VAL      N  772   4.235   4.832   2.541  0.4314 -0.1590 -0.1596
    4VAL      H  773   4.263   4.868   2.452  2.0849 -0.7419  0.0954
    4VAL     CA  774   4.304   4.718   2.602  0.4049 -0.2194 -0.2416
    4VAL     CB  775   4.359   4.609   2.511  0.1925 -0.0788 -0.5388
    4VAL    CG1  776   4.264   4.490   2.501 -0.1907  0.1456  0.3952
    4VAL    CG2  777   4.390   4.664   2.372  0.1585 -0.1078 -0.5581
    4VAL      C  778   4.422   4.770   2.684  0.1905 -0.1238  0.0071
    4VAL      O  779   4.531   4.790   2.631 -0.1380  0.0632 -0.6028
    5THR      N  780   4.391   4.821   2.803 -0.1390 -0.0527 -0.1097
    5THR      H  781   4.298   4.852   2.825  0.3077  0.6944  0.7755
    5THR     CA  782   4.487   4.867   2.904 -0.3939 -0.3294  0.2645
    5THR     CB  783   4.425   4.960   3.008  0.1397  0.3357  0.0015
    5THR    OG1  784   4.323   5.045   2.954 -0.4460 -0.0316  0.5100
    5THR    HG1  785   4.250   4.984   2.923 -1.8112  0.9720  1.6311
    5THR    CG2  786   4.534   5.051   3.065 -0.2192  0.6649  0.1665
    5THR      C  787   4.558   4.744   2.959 -0.1706 -0.4368 -0.2543
    5THR      O  788   4.512   4.685   3.057  0.4670  0.5968  0.6840
    6LEU      N  789   4.686   4.730   2.924  0.1139  0.0316  0.5654
    6LEU      H  790   4.740   4.807   2.889 -2.0427  1.6493  0.5657
    6LEU     CA  791   4.761   4.612   2.968 -0.2021 -0.4006 -0.0355
    6LEU     CB  792   4.845   4.566   2.849 -0.0460 -0.4081  0.0768
    6LEU     CG  793   4.762   4.505   2.736 -0.2502  0.0724 -0.0354
    6LEU    CD1  794   4.857   4.428   2.644 -0.3558  0.0068 -0.0909
    6LEU    CD2  795   4.655   4.403   2.776 -0.2834  0.1490  0.0697
    6LEU      C  796   4.837   4.643   3.097 -0.1551 -0.4103 -0.0613
    6LEU      O  797   4.782   4.699   3.191  0.2160 -0.1337 -0.0070
    7LEU      N  798   4.965   4.606   3.102 -0.1638 -0.3673  0.7220
    7LEU      H  799   5.019   4.618   3.018 -0.1789 -0.7014  0.6622
    7LEU     CA  800   5.031   4.574   3.229  0.1029 -0.3627  0.5862
    7LEU     CB  801   5.156   4.489   3.207  0.2787 -0.0137  0.2271
    7LEU     CG  802   5.135   4.337   3.211 -0.1637  0.0557  0.5440
    7LEU    CD1  803   5.059   4.280   3.091 -0.0950  0.5852  0.2479
    7LEU    CD2  804   5.269   4.267   3.230  0.0071  0.2277  0.0049
    7LEU      C  805   5.044   4.677   3.342 -0.1550  0.7131 -0.3439
    7LEU      O  806   5.054   4.644   3.460  0.1637 -0.7311 -0.7466
    8LEU      N  807   5.086   4.793   3.295  0.3883  0.3118 -0.8608
    8LEU      H  808   5.119   4.807   3.201 -3.1401  1.6282 -2.0570
    8LEU     CA  809   5.099   4.915   3.376  0.0193  0.0118 -0.3487
    8LEU     CB  810   5.208   4.897   3.482 -0.1560 -0.2182 -0.2070
    8LEU     CG  811   5.181   4.936   3.627  0.2548 -0.3958 -0.0797
    8LEU    CD1  812   5.055   4.869   3.683  0.0699  0.0798  0.0777
    8LEU    CD2  813   5.294   4.913   3.727  0.2916 -0.4465 -0.1332
    8LEU      C  814   5.098   5.051   3.306 -0.4641  0.1472 -0.0807
    8LEU      O  815   5.185   5.136   3.324  0.0833 -0.4338  0.0455
    9GLU      N  816   5.005   5.078   3.215 -0.1737 -0.3001 -0.5135
    9GLU      H  817   4.970   5.001   3.162 -0.7105 -0.0182 -0.5784
    9GLU     CA  818   5.002   5.206   3.143  0.1170 -0.0983 -0.1723
    9GLU     CB  819   4.910   5.194   3.020 -0.3457 -0.1086  0.1705
    9GLU     CG  820   4.972   5.114   2.906 -0.3737  0.1105  0.0018
    9GLU     CD  821   4.932   4.967   2.900 -0.6686  0.1802  0.2805
    9GLU    OE1  822   4.976   4.886   2.985 -0.3434  0.1075  0.0431
    9GLU    OE2  823   4.840   4.946   2.817 -0.3498 -0.1190  0.0030
    9GLU      C  824   4.963   5.322   3.235 -0.1770 -0.3065 -0.0303
    9GLU      O  825   5.051   5.396   3.280  0.0783 -0.4411 -0.3023
   10GLU      N  826   4.836   5.342   3.266 -0.0678 -0.4358  0.5090
   10GLU      H  827   4.758   5.289   3.231  0.7332 -2.0520  1.0800
   10GLU     CA  828   4.804   5.452   3.358  0.0929  0.1719 -0.1564
   10GLU     CB  829   4.756   5.576   3.282 -0.2684 -0.2389 -0.6075
   10GLU     CG  830   4.827   5.701   3.336 -0.1038 -0.4569 -0.3139
   10GLU     CD  831   4.803   5.835   3.266  0.4240  0.0798  0.5239
   10GLU    OE1  832   4.698   5.900   3.288  0.4147  0.2930 -0.1244
   10GLU    OE2  833   4.882   5.869   3.176  0.2310  0.4670  0.4964
   10GLU      C  834   4.718   5.413   3.478  0.5252  0.2479  0.1821
   10GLU      O  835   4.760   5.324   3.553 -0.1799  0.1322  0.4500
   11GLU      N  836   4.592   5.456   3.479  0.4512  0.0467 -0.2029
   11GLU      H  837   4.549   5.523   3.417  0.1825  0.7019  0.6702
   11GLU     CA  838   4.498   5.430   3.589  0.2179 -0.3549 -0.4943
   11GLU     CB  839   4.443   5.287   3.585 -0.2145 -0.1942 -0.3271
   11GLU     CG  840   4.346   5.277   3.468  0.0847 -0.0210 -0.5936
   11GLU     CD  841   4.283   5.137   3.458  0.3313 -0.2188  0.5211
   11GLU    OE1  842   4.172   5.113   3.511 -0.3425 -0.0928 -0.7911
   11GLU    OE2  843   4.345   5.051   3.392 -0.2359 -0.0205 -0.2833
   11GLU      C  844   4.521   5.466   3.736 -0.5929  0.8375 -0.6479
   11GLU     O1  845   4.425   5.471   3.816  0.0576 -0.2982  0.2314
   11GLU     O2  846   4.633   5.505   3.773 -0.3748 -0.2336 -0.1363
    1ACE     CA  847   5.017   4.900   2.138 -0.4038  0.5263 -0.5847
    1ACE      C  848   5.058   4.770   2.068  0.1559 -0.0174  0.7200
    1ACE      O  849   4.969   4.691   2.037  0.6239 -0.2590 -0.0401
    2VAL      N  850   5.196   4.733   2.076  0.2756  0.1126 -0.5202
    2VAL      H  851   5.255   4.801   2.120  0.2593 -1.7484  2.7570
    2VAL     CA  852   5.264   4.611   2.031  0.4148 -0.0335  0.0712
    2VAL     CB  853   5.225   4.565   1.890  0.8212  0.3574 -0.1742
    2VAL    CG1  854   5.242   4.681   1.793 -0.5364  0.8339  0.1362
    2VAL    CG2  855   5.282   4.434   1.834  0.3078 -0.1460  0.4522
    2VAL      C  856   5.413   4.607   2.064  0.3756  0.2321  0.2884
    2VAL      O  857   5.494   4.645   1.979  0.3387 -0.6635 -0.1608
    3VAL      N  858   5.450   4.561   2.183  0.1695 -0.0175  0.2573
    3VAL      H  859   5.395   4.589   2.261  0.4790  2.5298 -0.3357
    3VAL     CA  860   5.594   4.547   2.209  0.1700  0.0289  0.2793
    3VAL     CB  861   5.650   4.557   2.351  0.1399  0.0850  0.2871
    3VAL    CG1  862   5.622   4.694   2.413  0.3577  0.8682 -1.2935
    3VAL    CG2  863   5.623   4.435   2.440  0.2559 -0.2220 -0.0970
    3VAL      C  864   5.665   4.428   2.143 -0.6843 -0.2809 -0.1077
    3VAL      O  865   5.788   4.423   2.136 -0.6432  0.8056 -0.3606
    4VAL      N  866   5.593   4.317   2.134 -0.1530 -0.6184 -0.2249
    4VAL      H  867   5.532   4.290   2.208 -0.3640 -0.7756 -0.4564
    4VAL     CA  868   5.620   4.212   2.035  0.2743 -0.3034 -0.4501
    4VAL     CB  869   5.691   4.094   2.102 -0.0221 -0.2166  0.0251
    4VAL    CG1  870   5.620   4.026   2.220 -0.2092  0.0279  0.0532
    4VAL    CG2  871   5.747   3.999   1.997 -0.2493  0.0290 -0.3207
    4VAL      C  872   5.500   4.185   1.944  0.2701  0.0304 -0.5403
    4VAL      O  873   5.508   4.215   1.824  0.5427  0.1429 -0.4936
    5THR      N  874   5.401   4.116   1.999  0.2323  0.3045 -0.2625
    5THR      H  875   5.422   4.060   2.079 -0.4453 -0.2369 -0.4546
    5THR     CA  876   5.266   4.093   1.946  0.1377 -0.1820  0.1804
    5THR     CB  877   5.244   3.972   1.855  0.3059  0.2097 -0.3823
    5THR    OG1  878   5.344   3.965   1.753  0.1666  0.4477 -0.5384
    5THR    HG1  879   5.331   4.045   1.695  0.5173 -0.8724 -2.5188
    5THR    CG2  880   5.101   3.959   1.804  0.2526  0.4999 -0.3110
    5THR      C  881   5.161   4.090   2.057  0.2177  0.6765  0.2904
    5THR      O  882   5.173   4.004   2.145  0.0715  0.2854 -0.0684
    6LEU      N  883   5.060   4.177   2.052 -0.0690  0.3327 -0.0213
    6LEU      H  884   5.054   4.240   1.974 -2.0937 -0.2179 -0.3551
    6LEU     CA  885   4.977   4.199   2.171  0.0805 -0.0153  0.1492
    6LEU     CB  886   5.002   4.345   2.211  0.0581  0.1888 -0.5759
    6LEU     CG  887   5.084   4.362   2.339  0.1004 -0.1492 -0.5588
    6LEU    CD1  888   5.228   4.311   2.320 -0.0065 -0.5406 -0.3475
    6LEU    CD2  889   5.087   4.502   2.400 -0.0766 -0.4944  0.2560
    6LEU      C  890   4.831   4.171   2.136  0.2300 -0.2793 -0.2643
    6LEU      O  891   4.787   4.059   2.157 -0.5500  0.1030  0.1722
    7LEU      N  892   4.747   4.273   2.119 -0.2677 -0.5127  0.7417
    7LEU      H  893   4.764   4.369   2.142 -2.9256  0.7204 -1.7958
    7LEU     CA  894   4.609   4.248   2.077 -0.0915 -0.0485 -0.1440
    7LEU     CB  895   4.514   4.285   2.192  0.1617  0.1575 -0.0002
    7LEU     CG  896   4.518   4.204   2.322 -0.4247 -0.0659 -0.1201
    7LEU    CD1  897   4.581   4.296   2.427 -0.6736 -0.0423  0.0098
    7LEU    CD2  898   4.382   4.146   2.363 -0.0231 -0.4136  0.7230
    7LEU      C  899   4.588   4.314   1.941  0.5487  0.2786 -0.0883
    7LEU      O  900   4.663   4.299   1.845  0.4178  0.1998 -0.1794
    8LEU      N  901   4.474   4.377   1.913  0.3672 -0.0585 -0.1059
    8LEU      H  902   4.396   4.376   1.975  0.8673  2.1462  0.6467
    8LEU     CA  903   4.446   4.456   1.792 -0.2806  0.3075  0.2771
    8LEU     CB  904   4.302   4.501   1.764 -0.1722  0.1337 -0.5723
    8LEU     CG  905   4.182   4.483   1.856  0.2073  0.3271 -0.0336
    8LEU    CD1  906   4.138   4.337   1.872 -0.1858  0.4677  0.2029
    8LEU    CD2  907   4.205   4.555   1.989  0.2011 -0.0665  0.1818
    8LEU      C  908   4.540   4.575   1.802  0.4639 -0.2671  0.2043
    8LEU      O  909   4.530   4.667   1.883  0.0677  0.2189 -0.3888
    9GLU      N  910   4.655   4.548   1.741  0.3409 -0.2021 -0.0599
    9GLU      H  911   4.673   4.460   1.696  1.4727 -0.5171  0.9462
    9GLU     CA  912   4.776   4.633   1.746 -0.0569  0.3705 -0.0986
    9GLU     CB  913   4.882   4.592   1.644 -0.1522  0.1293 -0.1032
    9GLU     CG  914   4.922   4.445   1.657  0.3052  0.2711  0.1453
    9GLU     CD  915   5.002   4.390   1.539  0.2249 -0.6489  0.5109
    9GLU    OE1  916   5.127   4.398   1.543  0.2617 -0.2438 -0.9330
    9GLU    OE2  917   4.943   4.352   1.436  0.1134  0.0346  0.3205
    9GLU      C  918   4.760   4.784   1.761 -0.5394  0.2901  0.2302
    9GLU      O  919   4.809   4.843   1.858 -0.0262 -0.1943  0.2732
   10GLU      N  920   4.687   4.846   1.669 -0.2817 -0.0011 -0.1743
   10GLU      H  921   4.614   4.791   1.627  0.4493 -0.8399 -0.3814
   10GLU     CA  922   4.670   4.992   1.678 -0.1924  0.0222 -0.3949
   10GLU     CB  923   4.668   5.056   1.539 -0.5702 -0.5912 -0.6764
   10GLU     CG  924   4.812   5.070   1.490 -0.5332  0.5108 -0.2559
   10GLU     CD  925   4.880   5.204   1.520 -0.5810  0.4227  0.2623
   10GLU    OE1  926   4.851   5.298   1.442 -0.2367  0.0133 -0.3713
   10GLU    OE2  927   4.954   5.215   1.620  0.3178  0.0816 -0.3427
   10GLU      C  928   4.560   5.051   1.766  0.2807 -0.0094  0.2241
   10GLU      O  929   4.450   4.997   1.776  0.2265  0.0249 -0.1642
   11GLU      N  930   4.584   5.164   1.831  0.0611 -0.0897  0.4510
   11GLU      H  931   4.671   5.212   1.817 -0.9475  2.4534  2.0736
   11GLU     CA  932   4.507   5.223   1.941 -0.0980  0.4453  0.0604
   11GLU     CB  933   4.574   5.354   1.985  0.0949  0.1778  0.5715
   11GLU     CG  934   4.716   5.343   2.041  0.2577 -0.1111  0.1041
   11GLU     CD  935   4.715   5.241   2.155 -0.1844  0.0829  0.2792
   11GLU    OE1  936   4.749   5.123   2.131 -0.2787  0.0948  0.0890
   11GLU    OE2  937   4.739   5.287   2.269 -0.0023  0.0917  0.2378
   11GLU      C  938   4.359   5.253   1.917 -0.0923  0.2225 -0.2614
   11GLU     O1  939   4.327   5.306   1.809 -0.4546  0.9192  0.1814
   11GLU     O2  940   4.282   5.244   2.015  0.1295 -0.0446 -0.1088
    1ACE     CA  941   3.239   2.852   2.477 -0.2137 -0.7115 -1.0095
    1ACE      C  942   3.108   2.931   2.468  0.1886  0.1265  0.2932
    1ACE      O  943   3.098   3.022   2.387  0.1825 -0.3443 -0.2403
    2VAL      N  944   3.022   2.924   2.583  0.0216 -0.0750  0.1577
    2VAL      H  945   3.071   2.887   2.662  1.6234  1.5436 -0.0003
    2VAL     CA  946   2.888   2.982   2.597  0.1526  0.3572 -0.3016
    2VAL     CB  947   2.782   2.871   2.610  0.2649  0.2670 -0.1501
    2VAL    CG1  948   2.769   2.823   2.754  0.4522  0.2899 -0.1248
    2VAL    CG2  949   2.645   2.906   2.552 -0.0363 -0.0260  0.3843
    2VAL      C  950   2.868   3.102   2.690  0.0899  0.1228 -0.0110
    2VAL      O  951   2.818   3.203   2.641  0.0362  0.1630  0.1262
    3VAL      N  952   2.918   3.101   2.814  0.3055 -0.7100 -0.0959
    3VAL      H  953   3.009   3.064   2.832  1.2194  1.6856  0.5646
    3VAL     CA  954   2.871   3.190   2.921  0.0505 -0.3140 -0.5336
    3VAL     CB  955   2.855   3.115   3.053 -0.2586  0.3114 -0.2128
    3VAL    CG1  956   2.785   3.198   3.161 -0.4824  0.1915 -0.2634
    3VAL    CG2  957   2.784   2.979   3.055  0.0393  0.1632  0.3247
    3VAL      C  958   2.946   3.324   2.924 -0.0840 -0.2447 -0.2190
    3VAL      O  959   2.895   3.420   2.867 -0.1228  0.1962  0.5620
    4VAL      N  960   3.058   3.328   2.996 -0.3883  0.4780  0.2140
    4VAL      H  961   3.097   3.242   3.025 -0.2254 -0.0893 -1.5578
    4VAL     CA  962   3.142   3.449   2.997  0.2177  0.0603  0.2194
    4VAL     CB  963   3.163   3.494   3.141 -0.2659  0.0189  0.3055
    4VAL    CG1  964   3.028   3.533   3.202 -0.1855 -0.0124  0.5058
    4VAL    CG2  965   3.228   3.392   3.235  0.1006 -0.1265 -0.1029
    4VAL      C  966   3.268   3.447   2.910  0.1414  0.3104  0.1013
    4VAL      O  967   3.382   3.454   2.956  0.2649 -0.5792 -0.0591
    5THR      N  968   3.254   3.468   2.779  0.5875  0.5772  0.0943
    5THR      H  969   3.172   3.506   2.737 -0.8800 -2.2715  0.1564
    5THR     CA  970   3.363   3.453   2.682  0.3920  0.0076 -0.0402
    5THR     CB  971   3.367   3.320   2.607  0.0477  0.0951 -0.2174
    5THR    OG1  972   3.453   3.320   2.493 -0.0819  0.2249 -0.3154
    5THR    HG1  973   3.497   3.231   2.483  0.0577  0.5190 -3.2884
    5THR    CG2  974   3.231   3.265   2.565  0.2369 -0.3968 -0.1942
    5THR      C  975   3.388   3.573   2.591 -0.0502 -0.2476 -0.5048
    5THR      O  976   3.332   3.580   2.481 -0.6477 -0.7871 -0.2370
    6LEU      N  977   3.469   3.663   2.647 -0.5044 -0.4862  0.5525
    6LEU      H  978   3.476   3.659   2.746 -0.7610 -1.0372  0.5556
    6LEU     CA  979   3.501   3.794   2.589  0.0525 -0.7676  0.2160
    6LEU     CB  980   3.597   3.861   2.688 -0.1113 -0.6831  0.3180
    6LEU     CG  981   3.587   4.013   2.703  0.1817 -0.6095 -0.2154
    6LEU    CD1  982   3.446   4.069   2.719  0.4798 -0.0070  0.3673
    6LEU    CD2  983   3.680   4.056   2.817 -0.4294  0.1715 -0.0072
    6LEU      C  984   3.540   3.815   2.443  0.1148 -0.5844  0.2576
    6LEU      O  985   3.450   3.805   2.359  0.1948  0.0381  0.0905
    7LEU      N  986   3.670   3.809   2.416  0.0757 -0.0598 -0.0672
    7LEU      H  987   3.733   3.803   2.494  0.1917  0.0932 -0.1478
    7LEU     CA  988   3.733   3.838   2.286  0.3103  0.1129  0.0864
    7LEU     CB  989   3.886   3.826   2.291  0.3512  0.2790 -0.6463
    7LEU     CG  990   3.961   3.955   2.326  0.0139  0.3090 -0.0200
    7LEU    CD1  991   3.919   4.024   2.456  0.2588  0.2996  0.0639
    7LEU    CD2  992   4.110   3.923   2.342 -0.1646 -0.8580 -0.5586
    7LEU      C  993   3.670   3.782   2.159  0.3320 -0.3005  0.2583
    7LEU      O  994   3.619   3.854   2.073 -0.1279 -0.1159  0.6805
    8LEU      N  995   3.643   3.652   2.154 -0.2398 -0.1619 -0.3320
    8LEU      H  996   3.644   3.592   2.234  2.0053  0.7801  0.4325
    8LEU     CA  997   3.593   3.590   2.030 -0.0601 -0.1519 -0.4091
    8LEU     CB  998   3.659   3.452   2.025 -0.2804 -0.2691 -0.0427
    8LEU     CG  999   3.645   3.388   1.887 -0.1170 -0.2295 -0.0781
    8LEU    CD1 1000   3.734   3.443   1.776  0.0096 -0.1843  0.0462
    8LEU    CD2 1001   3.688   3.241   1.897 -0.1519 -0.2177  0.2697
    8LEU      C 1002   3.441   3.583   2.041 -0.0228 -0.2089  0.1007
    8LEU      O 1003   3.382   3.544   2.141 -0.0246 -1.1601 -0.2580
    9GLU      N 1004   3.382   3.616   1.926 -0.2271  0.3556  0.3623
    9GLU      H 1005   3.430   3.645   1.842 -1.1002  2.1842  0.4484
    9GLU     CA 1006   3.236   3.607   1.910 -0.1662 -0.1656  0.0445
    9GLU     CB 1007   3.199   3.659   1.772  0.1505  0.1966  0.0918
    9GLU     CG 1008   3.292   3.628   1.655  0.2984  0.0450  0.2504
    9GLU     CD 1009   3.257   3.487   1.608 -0.5557  0.2189  0.3654
    9GLU    OE1 1010   3.318   3.390   1.659 -0.2095  0.3208  0.1445
    9GLU    OE2 1011   3.182   3.489   1.508 -0.0684 -0.1134 -0.0118
    9GLU      C 1012   3.136   3.499   1.949  0.0007 -0.1959  0.3958
    9GLU      O 1013   3.041   3.516   2.025  0.0984  0.0556  0.4610
   10GLU      N 1014   3.166   3.378   1.901 -0.5552 -0.1258 -0.1449
   10GLU      H 1015   3.225   3.368   1.821  0.0109 -4.1956  0.5659
   10GLU     CA 1016   3.103   3.252   1.941  0.0029 -0.5053 -0.4447
   10GLU     CB 1017   3.175   3.185   2.058 -0.1039  0.2864  0.0811
   10GLU     CG 1018   3.318   3.150   2.014 -0.2526 -0.4809  0.1964
   10GLU     CD 1019   3.414   3.122   2.130 -0.3769 -0.0219  0.4109
   10GLU    OE1 1020   3.461   3.222   2.188  0.3696  0.0321 -0.2754
   10GLU    OE2 1021   3.432   3.007   2.173 -0.4056 -0.0639  0.3109
   10GLU      C 1022   2.950   3.254   1.953  0.0158 -0.3473 -0.2960
   10GLU      O 1023   2.897   3.302   1.852  0.3869  0.5567 -0.0735
   11GLU      N 1024   2.894   3.219   2.068 -0.4883  0.4783 -0.2825
   11GLU      H 1025   2.943   3.210   2.154  1.3666 -2.4151 -1.4969
   11GLU     CA 1026   2.747   3.209   2.076 -0.5000  0.7183 -0.2048
   11GLU     CB 1027   2.703   3.094   1.986 -0.0405  0.7338 -0.4508
   11GLU     CG 1028   2.584   3.145   1.905 -0.1666  0.4310 -0.4585
   11GLU     CD 1029   2.506   3.034   1.836 -0.3438  0.2465  0.0353
   11GLU    OE1 1030   2.437   2.955   1.904 -0.0407 -0.1240 -0.0827
   11GLU    OE2 1031   2.546   3.002   1.721  0.2148 -0.1715  0.3410
   11GLU      C 1032   2.693   3.190   2.218 -0.1421  0.0781 -0.1509
   11GLU     O1 1033   2.684   3.073   2.261  0.4868  0.2448  0.4565
   11GLU     O2 1034   2.660   3.294   2.279  0.5925  0.3503 -0.2152
    1ACE     CA 1035   5.434   5.310   2.922  0.7399 -0.3031  0.5105
    1ACE      C 1036   5.344   5.258   2.810  0.7516 -0.1466  0.4280
    1ACE      O 1037   5.248   5.326   2.773  0.9226 -0.0542  0.1483
    2VAL      N 1038   5.384   5.135   2.748 -0.0962 -0.3355  0.2404
    2VAL      H 1039   5.470   5.091   2.771  1.3055  1.9689 -0.2778
    2VAL     CA 1040   5.305   5.061   2.649  0.1512 -0.4289  0.1139
    2VAL     CB 1041   5.352   5.066   2.503 -0.3462 -0.3579 -0.0431
    2VAL    CG1 1042   5.307   5.208   2.469  0.4572 -0.1895 -0.4031
    2VAL    CG2 1043   5.503   5.044   2.503 -0.3503 -0.3881 -0.1400
    2VAL      C 1044   5.249   4.924   2.687  0.1806 -0.4757 -0.0080
    2VAL      O 1045   5.168   4.860   2.619 -0.4274 -0.4282  0.6526
    3VAL      N 1046   5.327   4.856   2.771  0.1510 -0.1327  0.3026
    3VAL      H 1047   5.425   4.874   2.770  0.0847  0.3130 -1.2126
    3VAL     CA 1048   5.283   4.741   2.851 -0.3476 -0.1366  0.0306
    3VAL     CB 1049   5.347   4.613   2.797  0.0613  0.0826 -0.0062
    3VAL    CG1 1050   5.305   4.490   2.876  0.8685  0.0705  0.4203
    3VAL    CG2 1051   5.303   4.581   2.654  0.8218 -0.3624 -0.1505
    3VAL      C 1052   5.330   4.771   2.994 -0.3659 -0.5021  0.1149
    3VAL      O 1053   5.253   4.833   3.068 -0.3196  0.1471 -0.3669
    4VAL      N 1054   5.460   4.763   3.020 -0.2584 -0.4272 -0.3916
    4VAL      H 1055   5.532   4.753   2.951  1.4334  0.3242  1.1923
    4VAL     CA 1056   5.526   4.787   3.149 -0.4494 -0.3266 -0.3117
    4VAL     CB 1057   5.543   4.668   3.243 -0.3276 -0.4515 -0.4898
    4VAL    CG1 1058   5.447   4.686   3.361 -0.3737  0.3323 -0.6420
    4VAL    CG2 1059   5.531   4.532   3.173  0.1761 -0.5631 -0.3616
    4VAL      C 1060   5.666   4.849   3.139 -0.6129  0.1125  0.1352
    4VAL      O 1061   5.757   4.782   3.091 -0.1758  0.8087 -0.0287
    5THR      N 1062   5.674   4.980   3.164 -0.1990  0.0245  0.4635
    5THR      H 1063   5.592   5.037   3.166  0.6777  1.3213  0.8267
    5THR     CA 1064   5.800   5.042   3.207 -0.0688  0.3450 -0.3575
    5THR     CB 1065   5.809   5.189   3.164 -0.6771  0.3444 -0.4875
    5THR    OG1 1066   5.780   5.201   3.024 -0.4682 -0.7262 -0.6309
    5THR    HG1 1067   5.752   5.109   2.996 -0.0421 -0.3123 -2.5741
    5THR    CG2 1068   5.956   5.225   3.182 -0.5999 -0.1440 -0.1127
    5THR      C 1069   5.799   5.038   3.360 -0.2586  0.0178 -0.3668
    5THR      O 1070   5.751   5.131   3.426  0.5306  0.0343  0.1924
    6LEU      N 1071   5.863   4.932   3.408 -0.3223  0.1942  0.1202
    6LEU      H 1072   5.910   4.862   3.353  0.2927  0.8710 -0.2300
    6LEU     CA 1073   5.864   4.905   3.552  0.2410 -0.2103  0.0440
    6LEU     CB 1074   5.813   4.761   3.566 -0.0826 -0.1382 -0.3771
    6LEU     CG 1075   5.746   4.704   3.691  0.2896  0.0529 -0.0887
    6LEU    CD1 1076   5.620   4.781   3.733  0.2980  0.0772 -0.1075
    6LEU    CD2 1077   5.705   4.559   3.666 -0.1337  0.2298 -0.4333
    6LEU      C 1078   6.001   4.932   3.614  0.0770  0.2328  0.2200
    6LEU      O 1079   6.018   4.925   3.736  0.3893  0.3077  0.1806
    7LEU      N 1080   6.100   4.939   3.525 -0.1706 -0.0045 -0.0740
    7LEU      H 1081   6.096   4.875   3.448 -2.6140  1.1927 -1.0617
    7LEU     CA 1082   6.232   4.991   3.560 -0.2638  0.0594  0.1812
    7LEU     CB 1083   6.338   4.881   3.555 -0.1513  0.1678  0.1648
    7LEU     CG 1084   6.330   4.764   3.653  0.5583  0.0536  0.0895
    7LEU    CD1 1085   6.447   4.667   3.631 -0.1008 -0.6517 -0.3603
    7LEU    CD2 1086   6.326   4.800   3.802 -0.3381  0.2357  0.0232
    7LEU      C 1087   6.272   5.104   3.466 -0.6329  0.1588  0.1430
    7LEU      O 1088   6.342   5.074   3.369  0.4481  0.4930  0.7948
    8LEU      N 1089   6.252   5.233   3.493  0.5894  0.4936 -0.4769
    8LEU      H 1090   6.303   5.290   3.428  0.3662  0.7598 -0.4205
    8LEU     CA 1091   6.164   5.287   3.597  0.8015  0.1482 -0.1186
    8LEU     CB 1092   6.223   5.305   3.738  0.1497  0.1673  0.1528
    8LEU     CG 1093   6.122   5.313   3.853  0.1818 -0.5181  0.2283
    8LEU    CD1 1094   6.063   5.175   3.886 -0.5950 -0.2974 -0.1972
    8LEU    CD2 1095   6.183   5.384   3.973 -0.2277  0.0154  0.1271
    8LEU      C 1096   6.078   5.408   3.562  0.4932  0.0558  0.3093
    8LEU      O 1097   5.955   5.400   3.555  0.4962  0.3604 -0.1525
    9GLU      N 1098   6.136   5.514   3.506  0.1525 -0.0728 -0.2960
    9GLU      H 1099   6.206   5.497   3.437 -2.0815  0.0418 -2.7912
    9GLU     CA 1100   6.086   5.651   3.525 -0.3162 -0.2302 -0.3842
    9GLU     CB 1101   6.174   5.721   3.629 -0.8364  0.2152 -0.2374
    9GLU     CG 1102   6.128   5.715   3.775  0.1905 -0.2208  0.0783
    9GLU     CD 1103   6.198   5.827   3.852 -0.4778  0.2117  0.0645
    9GLU    OE1 1104   6.298   5.789   3.917 -0.1030  0.1725 -0.5330
    9GLU    OE2 1105   6.176   5.948   3.829 -0.5797  0.2219  0.2130
    9GLU      C 1106   6.069   5.751   3.410  0.7541  0.0647 -0.2925
    9GLU      O 1107   6.118   5.863   3.416  0.1562  0.3115  0.0234
   10GLU      N 1108   5.994   5.710   3.308  0.4054 -0.0805  0.0217
   10GLU      H 1109   5.966   5.614   3.302 -1.5620  0.5183 -1.0377
   10GLU     CA 1110   5.959   5.798   3.196  0.1566  0.1560  0.2830
   10GLU     CB 1111   5.978   5.720   3.065 -0.5796  0.6014 -0.0973
   10GLU     CG 1112   6.123   5.730   3.016 -0.3448  0.4575  0.5597
   10GLU     CD 1113   6.180   5.864   2.969  0.4106  0.0075  0.1783
   10GLU    OE1 1114   6.214   5.870   2.849  0.7234  0.4685  0.2881
   10GLU    OE2 1115   6.217   5.944   3.058  0.2125  0.0203  0.2491
   10GLU      C 1116   5.816   5.851   3.209  0.0177 -0.0930 -0.2018
   10GLU      O 1117   5.785   5.970   3.211 -0.4685 -0.2241  0.2012
   11GLU      N 1118   5.716   5.764   3.202  0.0586 -0.1378 -0.2242
   11GLU      H 1119   5.720   5.666   3.186 -3.2240 -0.5549  0.6194
   11GLU     CA 1120   5.574   5.800   3.220  0.1787  0.1985  0.0631
   11GLU     CB 1121   5.513   5.891   3.113 -0.1320 -0.1810 -0.0806
   11GLU     CG 1122   5.496   6.039   3.144 -0.2432 -0.2912  0.3798
   11GLU     CD 1123   5.380   6.084   3.233 -0.3615 -0.1733  0.1661
   11GLU    OE1 1124   5.403   6.128   3.348 -0.3078  0.1881  0.0191
   11GLU    OE2 1125   5.261   6.065   3.200 -0.2857 -0.0941 -0.1524
   11GLU      C 1126   5.493   5.671   3.226  0.2559  0.1475  0.0013
   11GLU     O1 1127   5.403   5.663   3.312  0.3357  1.2749  0.2065
   11GLU     O2 1128   5.506   5.583   3.138  0.0397  0.2069 -0.0889
    1ACE     CA 1129   2.461   4.558   4.489 -0.6718  0.0233  0.0218
    1ACE      C 1130   2.432   4.647   4.368 -0.2287  0.0412 -0.0727
    1ACE      O 1131   2.500   4.750   4.361  0.2862 -0.2806  0.1154
    2VAL      N 1132   2.298   4.646   4.320 -0.2115  0.3035 -0.1283
    2VAL      H 1133   2.226   4.603   4.376  0.2668  0.2760  0.4763
    2VAL     CA 1134   2.260   4.714   4.196 -0.2821 -0.0797 -0.3185
    2VAL     CB 1135   2.165   4.623   4.118 -0.2096 -0.3313 -0.1122
    2VAL    CG1 1136   2.085   4.686   4.003 -0.1503 -0.5410 -0.2687
    2VAL    CG2 1137   2.237   4.499   4.065  0.9533  0.3881 -0.2329
    2VAL      C 1138   2.215   4.858   4.225  0.2408  0.0625 -0.2105
    2VAL      O 1139   2.096   4.888   4.227  0.2187 -0.0197 -0.3028
    3VAL      N 1140   2.312   4.939   4.266  0.0243 -0.0138  0.4555
    3VAL      H 1141   2.395   4.900   4.305  1.6010 -0.7767 -3.2643
    3VAL     CA 1142   2.291   5.082   4.294 -0.2008 -0.0325  0.3819
    3VAL     CB 1143   2.228   5.118   4.429 -0.4545 -0.1784  0.3034
    3VAL    CG1 1144   2.111   5.215   4.406  0.0911  0.3927 -0.0987
    3VAL    CG2 1145   2.183   5.005   4.521 -0.2591 -0.1095  0.4831
    3VAL      C 1146   2.425   5.153   4.278 -0.0594 -0.3611  0.1118
    3VAL      O 1147   2.503   5.173   4.371 -0.2399  0.3005  0.1252
    4VAL      N 1148   2.450   5.181   4.150 -0.0608  0.3275  0.2596
    4VAL      H 1149   2.373   5.171   4.087 -0.8645  1.8264  0.9666
    4VAL     CA 1150   2.564   5.264   4.109  0.4023 -0.2224  0.4167
    4VAL     CB 1151   2.622   5.203   3.981  0.2554 -0.0407  0.2610
    4VAL    CG1 1152   2.678   5.063   4.010 -0.1083 -0.2774 -0.1572
    4VAL    CG2 1153   2.534   5.216   3.857  0.2416 -0.5242  0.2184
    4VAL      C 1154   2.528   5.413   4.103  0.3528 -0.2388  0.3044
    4VAL      O 1155   2.410   5.441   4.079  0.3598 -0.0560  0.4897
    5THR      N 1156   2.617   5.505   4.136  0.2338 -0.0388  0.0723
    5THR      H 1157   2.693   5.476   4.195  1.1996  0.4105 -0.9241
    5THR     CA 1158   2.601   5.649   4.108  0.6635 -0.0047 -0.0052
    5THR     CB 1159   2.637   5.743   4.223  0.3592  0.1330 -0.0219
    5THR    OG1 1160   2.567   5.706   4.342  0.1987 -0.2930 -0.2456
    5THR    HG1 1161   2.476   5.672   4.318 -0.7467 -0.1061  2.6398
    5THR    CG2 1162   2.610   5.890   4.193  0.0756 -0.0915 -0.9219
    5THR      C 1163   2.676   5.692   3.981 -0.5603  0.7279 -0.4965
    5THR      O 1164   2.792   5.728   3.996 -0.3052 -0.1890 -0.2272
    6LEU      N 1165   2.602   5.713   3.872 -0.5861  0.4547 -0.5322
    6LEU      H 1166   2.504   5.730   3.875 -0.6191  0.2517 -0.4623
    6LEU     CA 1167   2.659   5.731   3.738  0.2677  0.1397 -0.2185
    6LEU     CB 1168   2.562   5.682   3.631 -0.5564  0.5741  0.3183
    6LEU     CG 1169   2.561   5.530   3.614  0.3858  0.5690  0.2285
    6LEU    CD1 1170   2.461   5.497   3.503  0.3747  0.8122  0.1655
    6LEU    CD2 1171   2.700   5.480   3.576  0.1141 -0.3696  0.4369
    6LEU      C 1172   2.728   5.864   3.706  0.4716  0.2110  0.4998
    6LEU      O 1173   2.680   5.975   3.723  0.2209  0.2429 -0.3662
    7LEU      N 1174   2.843   5.840   3.643  0.2782  0.2346  0.1386
    7LEU      H 1175   2.832   5.804   3.550 -0.7180  0.3107  0.2144
    7LEU     CA 1176   2.962   5.923   3.663  0.2690  0.4035 -0.4880
    7LEU     CB 1177   3.085   5.848   3.611  0.2018 -0.2266  0.2431
    7LEU     CG 1178   3.093   5.814   3.462 -0.1104 -0.1298  0.2034
    7LEU    CD1 1179   3.117   5.933   3.369 -0.3761 -0.1187  0.1500
    7LEU    CD2 1180   3.216   5.723   3.448  0.0737  0.1179  0.2006
    7LEU      C 1181   2.968   6.074   3.639  0.3304  0.5033  0.1579
    7LEU      O 1182   3.052   6.142   3.698  0.4539  0.3039  0.2158
    8LEU      N 1183   2.896   6.123   3.539 -0.0523 -0.0901  0.1389
    8LEU      H 1184   2.835   6.058   3.493 -0.5591  0.2336  0.3473
    8LEU     CA 1185   2.891   6.264   3.499  0.2558 -0.1597 -0.1490
    8LEU     CB 1186   2.844   6.284   3.355 -0.3554  0.4056  0.1198
    8LEU     CG 1187   2.962   6.279   3.257 -0.4498 -0.1558  0.0348
    8LEU    CD1 1188   2.913   6.311   3.115 -0.1862 -0.7467 -0.1915
    8LEU    CD2 1189   3.077   6.375   3.288 -0.2368 -0.2034 -0.5970
    8LEU      C 1190   2.822   6.366   3.591  0.2404 -0.0749 -0.2544
    8LEU      O 1191   2.701   6.388   3.594  0.1785 -0.4193 -0.2503
    9GLU      N 1192   2.906   6.408   3.685 -0.0437 -0.3645  0.1295
    9GLU      H 1193   2.991   6.358   3.697 -1.1116 -2.3595 -0.3039
    9GLU     CA 1194   2.890   6.518   3.783 -0.0098  0.0495 -0.3261
    9GLU     CB 1195   2.777   6.484   3.880  0.3747  0.2306  0.1894
    9GLU     CG 1196   2.666   6.590   3.877  0.0120 -0.1462  0.1280
    9GLU     CD 1197   2.698   6.719   3.953  0.2344 -0.3837  0.4443
    9GLU    OE1 1198   2.774   6.805   3.902 -0.0511  0.1636  0.9285
    9GLU    OE2 1199   2.643   6.741   4.063 -0.3356 -0.0745  0.1045
    9GLU      C 1200   3.013   6.528   3.873  0.2170 -0.5609 -0.5632
    9GLU      O 1201   3.061   6.447   3.953 -0.3657 -0.3573 -0.0048
   10GLU      N 1202   3.089   6.627   3.827  0.1332 -0.2668 -0.0690
   10GLU      H 1203   3.053   6.697   3.765  1.3059 -0.3727 -0.9158
   10GLU     CA 1204   3.235   6.643   3.839  0.0916 -0.0030  0.0847
   10GLU     CB 1205   3.292   6.702   3.710 -0.0505  0.0943  0.0656
   10GLU     CG 1206   3.280   6.599   3.597 -0.0317  0.1248  0.0359
   10GLU     CD 1207   3.368   6.616   3.473  0.1291 -0.2111  0.1032
   10GLU    OE1 1208   3.308   6.615   3.364  0.1481 -0.6199  0.0949
   10GLU    OE2 1209   3.491   6.596   3.475  0.1132 -0.3003  0.2161
   10GLU      C 1210   3.265   6.729   3.962 -0.2190 -0.3969  0.4374
   10GLU      O 1211   3.378   6.712   4.005  0.0086  0.6181  0.2755
   11GLU      N 1212   3.171   6.812   4.008 -0.2244 -0.1338 -0.0449
   11GLU      H 1213   3.112   6.856   3.941  0.8837 -0.4421 -1.2705
   11GLU     CA 1214   3.182   6.876   4.140 -0.5986  0.3635 -0.2510
   11GLU     CB 1215   3.178   7.029   4.138 -0.3464  0.3765  0.0676
   11GLU     CG 1216   3.310   7.087   4.089 -0.3109 -0.1331 -0.4521
   11GLU     CD 1217   3.398   7.123   4.209 -0.5829 -0.1287 -0.2554
   11GLU    OE1 1218   3.518   7.091   4.209 -0.6180 -0.2616 -0.1276
   11GLU    OE2 1219   3.349   7.207   4.289 -0.1624 -0.3215  0.2063
   11GLU      C 1220   3.071   6.826   4.232 -0.2119  0.1213  0.0922
   11GLU     O1 1221   3.019   6.902   4.316  0.2572  0.2543  0.2592
   11GLU     O2 1222   3.072   6.703   4.255  0.5028  0.0414 -0.3458
    1ACE     CA 1223   3.384   2.459   2.773 -0.1992 -0.7399 -0.0907
    1ACE      C 1224   3.248   2.509   2.823  0.0008  0.0705 -0.3517
    1ACE      O 1225   3.172   2.563   2.744 -0.4520  0.1901  0.1570
    2VAL      N 1226   3.193   2.440   2.936  0.3495 -0.0633 -0.2621
    2VAL      H 1227   3.240   2.369   2.989 -1.5425 -1.0930  0.1102
    2VAL     CA 1228   3.055   2.445   2.985  0.5737 -0.1632  0.3863
    2VAL     CB 1229   3.009   2.319   3.058  0.0974 -0.0995  0.2031
    2VAL    CG1 1230   2.860   2.317   3.092 -0.0127 -0.0649 -0.2723
    2VAL    CG2 1231   3.053   2.189   2.990 -0.2223  0.0606 -0.3117
    2VAL      C 1232   3.023   2.580   3.050  0.5589 -0.0824  0.2105
    2VAL      O 1233   2.964   2.666   2.985  0.1236 -0.5066  0.0407
    3VAL      N 1234   3.071   2.604   3.172 -0.3975  0.0003  0.5764
    3VAL      H 1235   3.146   2.546   3.204 -0.7329 -1.5363 -1.1873
    3VAL     CA 1236   3.038   2.720   3.256 -0.1465  0.0044  0.6697
    3VAL     CB 1237   3.033   2.669   3.400 -0.0802 -0.0535  0.6514
    3VAL    CG1 1238   2.968   2.785   3.476 -0.1754  0.7345 -0.6129
    3VAL    CG2 1239   2.954   2.538   3.418 -0.4486  0.0312 -0.2871
    3VAL      C 1240   3.131   2.835   3.218  0.0590 -0.3666  0.0361
    3VAL      O 1241   3.115   2.903   3.118 -0.7068  0.3521  0.6409
    4VAL      N 1242   3.236   2.864   3.295  0.3500 -0.4758 -0.3148
    4VAL      H 1243   3.286   2.803   3.355  0.0603  1.3217  1.8970
    4VAL     CA 1244   3.295   2.998   3.292 -0.3104 -0.1779 -0.2798
    4VAL     CB 1245   3.292   3.068   3.428 -0.3656 -0.3132 -0.2120
    4VAL    CG1 1246   3.149   3.118   3.454 -0.0163  0.3052  0.5591
    4VAL    CG2 1247   3.317   2.967   3.539  0.1452  0.1221  0.0707
    4VAL      C 1248   3.433   3.006   3.224 -0.2714  0.4021 -0.1359
    4VAL      O 1249   3.530   3.049   3.287 -0.0298 -0.2701 -0.0469
    5THR      N 1250   3.437   2.958   3.101 -0.1022 -0.3065  0.1410
    5THR      H 1251   3.360   2.898   3.078 -2.0556  1.7113  0.9636
    5THR     CA 1252   3.548   2.959   3.004 -0.0835  0.0349  0.1652
    5THR     CB 1253   3.519   2.868   2.885 -0.2733 -0.1660  0.3637
    5THR    OG1 1254   3.426   2.761   2.903 -0.1631 -0.1905  0.8064
    5THR    HG1 1255   3.469   2.681   2.945 -0.8893 -1.5682 -0.8986
    5THR    CG2 1256   3.650   2.820   2.824  0.0800  0.3464  0.7098
    5THR      C 1257   3.561   3.104   2.956  0.2104 -0.1814 -0.4107
    5THR      O 1258   3.505   3.156   2.859  0.0262  0.4288  0.0164
    6LEU      N 1259   3.650   3.174   3.025  0.0400 -0.0791 -0.2936
    6LEU      H 1260   3.710   3.124   3.089 -0.1123 -0.2286 -0.2659
    6LEU     CA 1261   3.674   3.318   3.015  0.1335 -0.0846 -0.1529
    6LEU     CB 1262   3.743   3.368   3.143 -0.2911 -0.5197  0.2475
    6LEU     CG 1263   3.719   3.517   3.164 -0.5112 -0.5338  0.1097
    6LEU    CD1 1264   3.577   3.536   3.217 -0.5253 -0.2849 -0.0165
    6LEU    CD2 1265   3.819   3.578   3.263 -0.2456 -0.1385 -0.4004
    6LEU      C 1266   3.725   3.389   2.889  0.4421 -0.3846 -0.1992
    6LEU      O 1267   3.658   3.469   2.824  0.4931 -0.3882 -0.2559
    7LEU      N 1268   3.852   3.365   2.858  0.5736  0.1200 -0.0584
    7LEU      H 1269   3.906   3.297   2.907  0.8247 -0.9020 -1.6886
    7LEU     CA 1270   3.918   3.422   2.739  0.1301  0.5162 -0.1166
    7LEU     CB 1271   4.049   3.488   2.785  0.5560 -0.3622 -0.0581
    7LEU     CG 1272   4.030   3.626   2.848 -0.6078 -0.4114 -0.2646
    7LEU    CD1 1273   4.162   3.681   2.904 -0.6378 -0.2602 -0.3438
    7LEU    CD2 1274   3.953   3.729   2.766  0.0465 -0.0570 -0.4479
    7LEU      C 1275   3.926   3.340   2.611  0.1688  0.0957  0.1523
    7LEU      O 1276   3.982   3.232   2.627 -0.1184 -0.0991 -0.1246
    8LEU      N 1277   3.833   3.366   2.519  0.4673 -0.2410 -0.2460
    8LEU      H 1278   3.749   3.410   2.551  0.3811  0.1953 -1.0211
    8LEU     CA 1279   3.839   3.327   2.377 -0.5353 -0.0259 -0.3508
    8LEU     CB 1280   3.909   3.431   2.290 -0.3021  0.2200  0.1322
    8LEU     CG 1281   4.062   3.433   2.285 -0.3002 -0.1800  0.0241
    8LEU    CD1 1282   4.106   3.494   2.152 -0.7816  0.5063  0.1778
    8LEU    CD2 1283   4.127   3.503   2.405 -0.1368  0.2913 -0.3362
    8LEU      C 1284   3.858   3.183   2.329 -0.2694 -0.2615  0.4399
    8LEU      O 1285   3.823   3.160   2.213  0.0694 -0.0253  0.2910
    9GLU      N 1286   3.920   3.096   2.408  0.2973  0.5016  0.8490
    9GLU      H 1287   3.947   3.107   2.503 -1.7783 -1.5647  1.7873
    9GLU     CA 1288   3.915   2.958   2.356  0.2242  0.8134  0.0091
    9GLU     CB 1289   4.050   2.888   2.365  0.0534  0.5957  0.9602
    9GLU     CG 1290   4.160   2.963   2.291 -0.1155  0.3361  0.4450
    9GLU     CD 1291   4.160   2.949   2.138  0.6967  0.2253  0.4503
    9GLU    OE1 1292   4.122   2.841   2.089  0.0626  0.2013  0.9818
    9GLU    OE2 1293   4.208   3.038   2.064  0.1000  0.0510 -0.1517
    9GLU      C 1294   3.815   2.873   2.435 -0.1650  0.6766 -0.6238
    9GLU      O 1295   3.804   2.895   2.556  0.0315 -0.2374 -0.4334
   10GLU      N 1296   3.750   2.776   2.372  0.1377  0.1494 -0.1282
   10GLU      H 1297   3.747   2.778   2.272 -1.2324  0.8496 -0.0973
   10GLU     CA 1298   3.672   2.669   2.436  0.0922  0.1815 -0.1303
   10GLU     CB 1299   3.593   2.581   2.339  0.1544 -0.0771  0.0539
   10GLU     CG 1300   3.470   2.641   2.272 -0.2439 -0.1229  0.7319
   10GLU     CD 1301   3.406   2.527   2.192 -0.8935  0.6563  0.1171
   10GLU    OE1 1302   3.377   2.423   2.255 -0.5010  0.2857 -0.3033
   10GLU    OE2 1303   3.359   2.555   2.080 -0.2270 -0.1679 -0.3801
   10GLU      C 1304   3.733   2.574   2.539 -0.2548 -0.1687 -0.2445
   10GLU      O 1305   3.676   2.567   2.648  0.4473  0.1654  0.1590
   11GLU      N 1306   3.863   2.553   2.519 -0.2803 -0.2689 -0.3059
   11GLU      H 1307   3.917   2.597   2.447  0.0815  2.3246  1.3743
   11GLU     CA 1308   3.944   2.449   2.583 -0.2033  0.2433  0.4450
   11GLU     CB 1309   4.054   2.498   2.678  0.8522 -0.9483 -0.1248
   11GLU     CG 1310   4.145   2.610   2.626  0.4621 -0.5999 -0.0649
   11GLU     CD 1311   4.251   2.562   2.526  0.4144  0.1274 -0.4726
   11GLU    OE1 1312   4.293   2.647   2.445  0.3985  0.5813 -0.0070
   11GLU    OE2 1313   4.286   2.442   2.525  0.0488  0.0095  0.0418
   11GLU      C 1314   3.888   2.322   2.648  0.0709 -0.0625  0.0911
   11GLU     O1 1315   3.918   2.283   2.763 -0.1488 -0.4108  0.0313
   11GLU     O2 1316   3.808   2.254   2.581 -0.2272 -0.0068  0.3846
    1ACE     CA 1317   1.633   3.066   2.744 -0.0120  0.4875 -0.1147
    1ACE      C 1318   1.510   3.105   2.827 -0.0973 -0.2410  0.1070
    1ACE      O 1319   1.416   3.164   2.776 -0.2448 -0.3914  0.2055
    2VAL      N 1320   1.527   3.074   2.966  0.0023  0.1740  0.1873
    2VAL      H 1321   1.620   3.049   2.993  0.4593  1.3087 -0.2652
    2VAL     CA 1322   1.424   3.103   3.067 -0.1609 -0.8115  0.3049
    2VAL     CB 1323   1.366   2.977   3.131 -0.6134 -0.4144  0.6746
    2VAL    CG1 1324   1.271   2.904   3.036  0.3130 -0.2635 -0.3759
    2VAL    CG2 1325   1.479   2.884   3.175  0.1475  0.3449  0.3499
    2VAL      C 1326   1.466   3.208   3.170 -0.5194 -0.6390  0.2753
    2VAL      O 1327   1.392   3.305   3.180  0.1510 -0.0703 -0.1587
    3VAL      N 1328   1.575   3.176   3.239 -0.1961 -0.2588 -0.0508
    3VAL      H 1329   1.594   3.082   3.266 -1.1418 -0.0749  1.3794
    3VAL     CA 1330   1.657   3.279   3.305 -0.5024 -0.0045 -0.0606
    3VAL     CB 1331   1.644   3.288   3.457 -0.1859  0.1170 -0.0401
    3VAL    CG1 1332   1.723   3.411   3.502  0.4053 -0.2708 -0.0117
    3VAL    CG2 1333   1.498   3.298   3.504 -0.3237 -0.4091 -0.3504
    3VAL      C 1334   1.802   3.242   3.272 -0.3153  0.4294  0.2667
    3VAL      O 1335   1.848   3.140   3.322 -0.2168  0.3605  0.0353
    4VAL      N 1336   1.869   3.299   3.172  0.1753 -0.0096  0.3407
    4VAL      H 1337   1.948   3.252   3.132 -0.9585 -1.5968 -0.1540
    4VAL     CA 1338   1.845   3.435   3.122  0.4467 -0.0954 -0.0245
    4VAL     CB 1339   1.978   3.493   3.074  0.4009  0.1007  0.0830
    4VAL    CG1 1340   2.077   3.509   3.189  0.4021 -0.4507  0.1633
    4VAL    CG2 1341   2.049   3.407   2.969 -0.2291 -0.0090 -0.2610
    4VAL      C 1342   1.740   3.465   3.015  0.0065  0.1312  0.4632
    4VAL      O 1343   1.725   3.385   2.923 -0.7888  0.7430  0.0561
    5THR      N 1344   1.663   3.572   3.033  0.0865  0.3052 -0.2082
    5THR      H 1345   1.655   3.618   3.121  0.9120  1.1933 -0.5780
    5THR     CA 1346   1.570   3.611   2.926  0.1312  0.0051 -0.3591
    5THR     CB 1347   1.423   3.582   2.955  0.1399 -0.0577 -0.3789
    5THR    OG1 1348   1.347   3.634   2.845 -0.5370 -0.2602 -0.0140
    5THR    HG1 1349   1.249   3.626   2.864 -0.3854 -0.8481  0.5749
    5THR    CG2 1350   1.390   3.637   3.094  0.2863 -0.5784 -0.1350
    5THR      C 1351   1.598   3.760   2.903  0.2629  0.0541  0.1103
    5THR      O 1352   1.538   3.856   2.951 -0.0572 -0.1089  0.0379
    6LEU      N 1353   1.728   3.771   2.874  0.4435 -0.4022  0.7218
    6LEU      H 1354   1.770   3.689   2.835  0.6660 -0.2640  0.6716
    6LEU     CA 1355   1.804   3.897   2.875 -0.2494  0.0356 -0.1260
    6LEU     CB 1356   1.947   3.848   2.902 -0.3867 -0.2687  0.0530
    6LEU     CG 1357   2.018   3.926   3.012  0.3340 -0.1162 -0.5162
    6LEU    CD1 1358   2.143   3.850   3.059  0.3107 -0.0360 -0.3236
    6LEU    CD2 1359   2.055   4.066   2.962 -0.1119  0.0912 -0.2713
    6LEU      C 1360   1.795   3.981   2.747 -0.7281 -0.3113 -0.3227
    6LEU      O 1361   1.808   3.927   2.637  0.4156 -0.8452  0.0574
    7LEU      N 1362   1.795   4.113   2.763  0.1568 -0.3269 -0.1551
    7LEU      H 1363   1.792   4.141   2.859  1.3881 -0.5784 -0.0262
    7LEU     CA 1364   1.790   4.225   2.668  0.3821  0.0979  0.3293
    7LEU     CB 1365   1.878   4.335   2.728  0.0797  0.1790  0.6261
    7LEU     CG 1366   1.860   4.471   2.660  0.3984 -0.1003 -0.0316
    7LEU    CD1 1367   1.748   4.552   2.726  0.4479  0.0202 -0.0942
    7LEU    CD2 1368   1.990   4.551   2.660  0.2034  0.2196 -0.1003
    7LEU      C 1369   1.816   4.193   2.520  0.0176 -0.1876  0.3254
    7LEU      O 1370   1.719   4.141   2.465 -0.2373  0.5892  0.0269
    8LEU      N 1371   1.938   4.187   2.468 -0.1125  0.3947 -0.0637
    8LEU      H 1372   2.011   4.148   2.524  0.8754  1.0944 -0.8314
    8LEU     CA 1373   1.967   4.179   2.324 -0.0032 -0.1986 -0.0125
    8LEU     CB 1374   2.102   4.238   2.282 -0.1726  0.2591  0.0832
    8LEU     CG 1375   2.126   4.389   2.297  0.0388  0.2565 -0.2282
    8LEU    CD1 1376   2.271   4.434   2.282  0.0939  0.2484  0.2820
    8LEU    CD2 1377   2.050   4.468   2.191 -0.3953 -0.0207 -0.1271
    8LEU      C 1378   1.945   4.043   2.257 -0.2728 -0.1975  0.0733
    8LEU      O 1379   1.889   4.047   2.147 -0.0631  0.3477 -0.0188
    9GLU      N 1380   1.982   3.931   2.319 -0.4181 -0.2154  0.1277
    9GLU      H 1381   2.033   3.925   2.404  2.1368 -0.7113 -1.3565
    9GLU     CA 1382   2.001   3.810   2.239 -0.1543  0.3562 -0.6949
    9GLU     CB 1383   2.146   3.798   2.194  0.1435  0.4346  0.2258
    9GLU     CG 1384   2.166   3.845   2.049 -0.6017  0.4478  0.1249
    9GLU     CD 1385   2.167   3.717   1.964 -0.6789  0.1864  0.5136
    9GLU    OE1 1386   2.073   3.687   1.888  0.0343  0.1103 -0.3564
    9GLU    OE2 1387   2.264   3.640   1.980 -0.3691  0.4127 -0.2303
    9GLU      C 1388   1.940   3.671   2.263  0.9557 -0.0211  0.0222
    9GLU      O 1389   1.915   3.602   2.165 -0.1587 -0.1584  0.3829
   10GLU      N 1390   1.934   3.614   2.383  0.3578 -0.0139  0.0018
   10GLU      H 1391   1.988   3.654   2.457 -1.3629  2.4298  0.0481
   10GLU     CA 1392   1.876   3.481   2.405  0.1636  0.0968  0.1575
   10GLU     CB 1393   1.879   3.441   2.553  0.0793 -0.0380  0.1240
   10GLU     CG 1394   2.014   3.379   2.590 -0.0105 -0.2082  0.1670
   10GLU     CD 1395   2.028   3.241   2.527  0.0310 -0.2479  0.2623
   10GLU    OE1 1396   2.111   3.227   2.435  0.1980  0.0797  0.3623
   10GLU    OE2 1397   1.936   3.158   2.549  0.0110 -0.1459  0.5639
   10GLU      C 1398   1.747   3.430   2.340 -0.0225  1.0253 -0.2258
   10GLU      O 1399   1.757   3.346   2.251 -0.1244  0.0834  0.6230
   11GLU      N 1400   1.632   3.490   2.370 -0.5242 -0.1105  0.2226
   11GLU      H 1401   1.635   3.581   2.411 -0.2264  0.1472 -0.3499
   11GLU     CA 1402   1.507   3.451   2.303 -0.2373  0.1851 -0.5084
   11GLU     CB 1403   1.504   3.507   2.161 -0.0342 -0.1419 -0.6428
   11GLU     CG 1404   1.488   3.659   2.164 -0.1163 -0.1592 -0.1765
   11GLU     CD 1405   1.435   3.702   2.027  0.1339  0.2241 -0.1552
   11GLU    OE1 1406   1.314   3.726   2.008  0.0027 -0.0391  0.3461
   11GLU    OE2 1407   1.520   3.737   1.942  0.3056  0.0119 -0.0727
   11GLU      C 1408   1.458   3.306   2.306 -0.2480  0.1968 -0.0685
   11GLU     O1 1409   1.436   3.259   2.420  0.3327 -0.3025 -0.1560
   11GLU     O2 1410   1.471   3.238   2.202  0.0490 -0.3170  0.2981
    1ACE     CA 1411   5.155   3.391   1.471  0.1287 -0.2700 -0.0197
    1ACE      C 1412   5.025   3.471   1.471  0.2608 -0.0561 -0.0273
    1ACE      O 1413   5.016   3.559   1.385  0.6565 -0.1141 -0.1321
    2VAL      N 1414   4.929   3.456   1.576  0.1231  0.7236 -0.0350
    2VAL      H 1415   4.939   3.385   1.644 -1.0092  0.7962  0.2396
    2VAL     CA 1416   4.807   3.539   1.574 -0.2816  0.1289 -0.1241
    2VAL     CB 1417   4.683   3.469   1.632 -0.0605 -0.0039  0.1915
    2VAL    CG1 1418   4.555   3.553   1.622 -0.1774 -0.2387 -0.2955
    2VAL    CG2 1419   4.666   3.327   1.580 -0.6012  0.3660 -0.6677
    2VAL      C 1420   4.827   3.682   1.623 -0.1765 -0.0791  0.4553
    2VAL      O 1421   4.888   3.701   1.728  0.0884  0.8101  0.1505
    3VAL      N 1422   4.759   3.774   1.554  0.1375 -0.1979 -0.0122
    3VAL      H 1423   4.709   3.748   1.471 -0.0892 -1.4828  0.4963
    3VAL     CA 1424   4.765   3.911   1.606 -0.0921 -0.0903 -0.2669
    3VAL     CB 1425   4.692   4.006   1.511 -0.5092 -0.0927  0.0459
    3VAL    CG1 1426   4.704   4.148   1.565 -0.4162 -0.0018 -0.2112
    3VAL    CG2 1427   4.768   4.008   1.378 -0.3079 -0.1088  0.1613
    3VAL      C 1428   4.717   3.925   1.751  0.1722 -0.1284 -0.1752
    3VAL      O 1429   4.786   3.981   1.836 -0.0256  0.5552 -0.4572
    4VAL      N 1430   4.608   3.862   1.793 -0.0192  0.3361  0.0261
    4VAL      H 1431   4.548   3.817   1.727 -0.2054 -0.8391  0.9661
    4VAL     CA 1432   4.563   3.866   1.933 -0.1232  0.3301 -0.0071
    4VAL     CB 1433   4.410   3.854   1.924 -0.1041  0.0269  0.0626
    4VAL    CG1 1434   4.340   3.821   2.056 -0.2380 -0.1640 -0.0566
    4VAL    CG2 1435   4.337   3.967   1.852 -0.1898 -0.2107 -0.2214
    4VAL      C 1436   4.625   3.755   2.018 -0.5054  0.2154  0.1258
    4VAL      O 1437   4.596   3.638   1.997  0.1638  0.1328 -0.3681
    5THR      N 1438   4.737   3.794   2.079 -0.2806 -0.1259 -0.0682
    5THR      H 1439   4.793   3.868   2.040 -0.3197  0.9188  1.7387
    5THR     CA 1440   4.814   3.699   2.159  0.0514  0.3013  0.1252
    5THR     CB 1441   4.929   3.631   2.085 -0.1643  0.3488 -0.2534
    5THR    OG1 1442   5.002   3.718   1.997 -0.1395  0.7538  0.1653
    5THR    HG1 1443   4.953   3.735   1.912  0.3097 -0.2304 -0.3115
    5THR    CG2 1444   4.875   3.506   2.015 -0.2235  0.0834  0.2642
    5THR      C 1445   4.875   3.752   2.289  0.2495  0.4230 -0.0171
    5THR      O 1446   4.975   3.700   2.339  0.0809 -0.1632 -0.2763
    6LEU      N 1447   4.799   3.834   2.360  0.0635  0.2885 -0.0601
    6LEU      H 1448   4.710   3.856   2.321 -0.0073  0.8402  0.3985
    6LEU     CA 1449   4.823   3.908   2.485 -0.2553 -0.1436  0.2642
    6LEU     CB 1450   4.781   3.832   2.610 -0.1684 -0.4485  0.1101
    6LEU     CG 1451   4.700   3.916   2.710 -0.2672 -0.0862 -0.2715
    6LEU    CD1 1452   4.779   4.016   2.794  0.1331 -0.6918  0.0760
    6LEU    CD2 1453   4.575   3.981   2.650 -0.1692  0.2385 -0.1239
    6LEU      C 1454   4.955   3.985   2.501 -0.1112 -0.3987  0.3123
    6LEU      O 1455   4.952   4.106   2.524 -0.1184 -0.2807 -0.2811
    7LEU      N 1456   5.059   3.908   2.530 -0.0623 -0.4038  0.1243
    7LEU      H 1457   5.048   3.810   2.543 -1.1748 -0.3147 -0.0386
    7LEU     CA 1458   5.197   3.959   2.541 -0.1105 -0.3252  0.3710
    7LEU     CB 1459   5.274   3.941   2.671  0.1060  0.1258  0.3075
    7LEU     CG 1460   5.210   4.019   2.786 -0.2156  0.0963  0.1470
    7LEU    CD1 1461   5.289   3.991   2.913  0.1586 -0.0312 -0.1125
    7LEU    CD2 1462   5.190   4.170   2.771 -0.6452  0.0370  0.0836
    7LEU      C 1463   5.289   3.896   2.437  0.2662  0.4051  0.2510
    7LEU      O 1464   5.370   3.971   2.383 -0.3314  0.6301 -0.3449
    8LEU      N 1465   5.263   3.776   2.383  0.3148  0.4315  0.1677
    8LEU      H 1466   5.176   3.732   2.365  0.3053  0.6363 -0.2918
    8LEU     CA 1467   5.379   3.695   2.344 -0.0812  0.0220 -0.1625
    8LEU     CB 1468   5.420   3.616   2.469 -0.1881  0.8183  0.3846
    8LEU     CG 1469   5.573   3.608   2.465 -0.2506 -0.2121 -0.2650
    8LEU    CD1 1470   5.634   3.748   2.462  0.3484 -0.4710 -0.2684
    8LEU    CD2 1471   5.626   3.518   2.577 -0.1467 -0.0354 -0.1725
    8LEU      C 1472   5.353   3.597   2.230 -0.4003 -0.3245  0.2024
    8LEU      O 1473   5.331   3.477   2.251  0.0510 -0.4937 -0.2616
    9GLU      N 1474   5.368   3.654   2.111  0.1234  0.0721  0.4549
    9GLU      H 1475   5.370   3.754   2.103  0.7630  0.0221 -0.1624
    9GLU     CA 1476   5.406   3.582   1.989 -0.2966  0.2392  0.2216
    9GLU     CB 1477   5.286   3.551   1.900  0.3730 -0.2405 -0.5325
    9GLU     CG 1478   5.321   3.430   1.813  0.5139 -0.0425 -0.7498
    9GLU     CD 1479   5.330   3.294   1.882  0.2513  0.3757  0.1200
    9GLU    OE1 1480   5.436   3.228   1.893  0.0538 -0.0282 -0.3664
    9GLU    OE2 1481   5.225   3.235   1.916 -0.0431  0.5776 -0.4148
    9GLU      C 1482   5.498   3.678   1.913 -0.1404 -0.2071 -0.1626
    9GLU      O 1483   5.531   3.786   1.961  0.2488 -0.2496 -0.3361
   10GLU      N 1484   5.574   3.622   1.820  0.2124 -0.3426  0.1997
   10GLU      H 1485   5.551   3.534   1.778 -0.7493 -0.7322  1.4868
   10GLU     CA 1486   5.691   3.686   1.759  0.2122 -0.6604 -0.1424
   10GLU     CB 1487   5.823   3.621   1.802  0.5667  0.0018 -0.2093
   10GLU     CG 1488   5.823   3.471   1.772 -0.1627  0.0343 -0.3979
   10GLU     CD 1489   5.951   3.388   1.786  0.0037  0.3009 -0.3306
   10GLU    OE1 1490   5.954   3.313   1.886  0.3371  0.8026  0.0376
   10GLU    OE2 1491   6.026   3.380   1.687  0.4146 -0.9819  0.0645
   10GLU      C 1492   5.690   3.728   1.612  0.0614 -0.0503  0.0315
   10GLU      O 1493   5.797   3.745   1.555  0.0575 -0.7384 -0.1793
   11GLU      N 1494   5.575   3.758   1.551  0.1658 -0.1973 -0.2392
   11GLU      H 1495   5.501   3.803   1.601 -0.2752  0.4845 -1.4743
   11GLU     CA 1496   5.571   3.776   1.406 -0.6065 -0.2692 -0.2327
   11GLU     CB 1497   5.462   3.699   1.331 -0.7853 -0.0535 -0.1936
   11GLU     CG 1498   5.476   3.723   1.180 -0.4324  0.3941 -0.0900
   11GLU     CD 1499   5.427   3.595   1.113 -0.0036  0.0507  0.2431
   11GLU    OE1 1500   5.315   3.595   1.058 -0.0518  0.2523  0.3436
   11GLU    OE2 1501   5.512   3.506   1.089  0.2326  0.2856  0.2034
   11GLU      C 1502   5.573   3.926   1.378  0.0440 -0.2157  0.0770
   11GLU     O1 1503   5.676   3.967   1.321 -0.0446  0.0066  0.0746
   11GLU     O2 1504   5.488   4.002   1.430  0.0256 -0.2266  0.0636
    1ACE     CA 1505   4.038   4.899   4.022 -0.1150  0.5822  0.0455
    1ACE      C 1506   4.174   4.860   3.965 -0.2232 -0.1247  0.2608
    1ACE      O 1507   4.246   4.941   3.907 -0.8323  0.2206 -0.0220
    2VAL      N 1508   4.213   4.724   3.988 -0.2375 -0.1807 -0.0356
    2VAL      H 1509   4.147   4.654   4.014 -0.4296  0.0125  0.0058
    2VAL     CA 1510   4.349   4.674   3.962  0.0743  0.5166  0.2048
    2VAL     CB 1511   4.443   4.659   4.082  0.0774 -0.0872  0.1329
    2VAL    CG1 1512   4.531   4.784   4.089 -0.1037  0.0232  0.4294
    2VAL    CG2 1513   4.379   4.636   4.218 -0.1616 -0.9132 -0.1171
    2VAL      C 1514   4.381   4.560   3.865  0.3313  0.3871  0.4402
    2VAL      O 1515   4.432   4.582   3.755  0.0016  0.3472  0.2775
    3VAL      N 1516   4.366   4.437   3.911  0.8060  0.0543 -0.2653
    3VAL      H 1517   4.351   4.419   4.009  1.6308 -0.7401 -0.2720
    3VAL     CA 1518   4.386   4.321   3.823  0.4068 -0.1981 -0.0328
    3VAL     CB 1519   4.413   4.188   3.893 -0.1303 -0.1849  0.2024
    3VAL    CG1 1520   4.413   4.065   3.803  0.5534 -0.4027  0.4925
    3VAL    CG2 1521   4.549   4.184   3.964  0.0652 -0.1166 -0.1675
    3VAL      C 1522   4.283   4.319   3.710  0.3362  0.2082  0.0224
    3VAL      O 1523   4.311   4.380   3.606  0.5211  0.5121  0.2472
    4VAL      N 1524   4.159   4.273   3.722  0.5102 -0.2584  0.0674
    4VAL      H 1525   4.125   4.232   3.806 -2.2540 -0.9789 -1.2835
    4VAL     CA 1526   4.059   4.298   3.617  0.4173 -0.3814  0.1266
    4VAL     CB 1527   4.050   4.182   3.518  0.1652 -0.1623 -0.1105
    4VAL    CG1 1528   4.183   4.121   3.474 -0.0174 -0.2697 -0.5164
    4VAL    CG2 1529   3.958   4.070   3.569 -0.3418  0.0109 -0.6339
    4VAL      C 1530   3.926   4.342   3.680  0.4330 -0.3782  0.1572
    4VAL      O 1531   3.865   4.265   3.754 -0.2904  0.2294  0.2063
    5THR      N 1532   3.916   4.473   3.665 -0.0130 -0.3826  0.4092
    5THR      H 1533   4.006   4.516   3.660  0.3301 -1.1752 -0.4429
    5THR     CA 1534   3.794   4.551   3.691  0.0366 -0.2175  0.1526
    5THR     CB 1535   3.831   4.691   3.741 -0.1496 -0.0642 -0.1350
    5THR    OG1 1536   3.898   4.666   3.865 -0.7475  0.3590  0.2765
    5THR    HG1 1537   3.851   4.597   3.920 -0.2387 -0.2739 -0.0706
    5THR    CG2 1538   3.704   4.762   3.785  0.0827  0.0784  0.3099
    5THR      C 1539   3.713   4.557   3.562  0.2368  0.2418  0.0457
    5THR      O 1540   3.590   4.564   3.563  0.2036 -0.2930  0.0696
    6LEU      N 1541   3.780   4.539   3.448  0.0180 -0.2566 -0.0100
    6LEU      H 1542   3.871   4.580   3.443 -0.2325  0.2631 -0.3938
    6LEU     CA 1543   3.739   4.457   3.334  0.4793  0.0635 -0.4078
    6LEU     CB 1544   3.681   4.319   3.364  0.2476  0.1316 -0.5392
    6LEU     CG 1545   3.686   4.215   3.252 -0.0017  0.0999 -0.5215
    6LEU    CD1 1546   3.829   4.195   3.203  0.1141  0.0313 -0.1617
    6LEU    CD2 1547   3.641   4.080   3.310  0.0419 -0.0887 -0.9254
    6LEU      C 1548   3.674   4.527   3.214 -0.0581 -0.2552 -0.3066
    6LEU      O 1549   3.721   4.489   3.106  1.0157  0.1195  0.0186
    7LEU      N 1550   3.573   4.612   3.229  0.0278 -0.2497  0.2588
    7LEU      H 1551   3.557   4.659   3.315 -0.9565 -2.6477  1.4769
    7LEU     CA 1552   3.475   4.644   3.125  0.2426 -0.0287  0.1225
    7LEU     CB 1553   3.376   4.530   3.100 -0.1232  0.3883 -0.3665
    7LEU     CG 1554   3.323   4.535   2.956 -0.0124  0.0048 -0.4224
    7LEU    CD1 1555   3.382   4.420   2.874  0.1746 -0.6069  0.5507
    7LEU    CD2 1556   3.170   4.534   2.958 -0.0090  0.3235  0.5393
    7LEU      C 1557   3.401   4.778   3.129 -0.0636 -0.1904 -0.0470
    7LEU      O 1558   3.467   4.877   3.098  0.1418 -0.1025  0.6556
    8LEU      N 1559   3.292   4.792   3.204  0.4044  0.5137  0.5122
    8LEU      H 1560   3.255   4.715   3.255 -2.0918  0.2813 -1.4793
    8LEU     CA 1561   3.223   4.922   3.208 -0.0210  0.3033  0.1072
    8LEU     CB 1562   3.071   4.918   3.202 -0.0443  1.2491 -0.0858
    8LEU     CG 1563   3.011   4.939   3.063 -0.0582  0.1650 -0.2481
    8LEU    CD1 1564   2.879   4.862   3.052 -0.0548  0.1439 -0.1373
    8LEU    CD2 1565   3.003   5.088   3.028 -0.3633  0.1639 -0.1871
    8LEU      C 1566   3.267   5.021   3.316  0.4108 -0.7502  0.9018
    8LEU      O 1567   3.189   5.092   3.378 -0.0961 -0.1960 -0.3504
    9GLU      N 1568   3.394   5.058   3.297  0.0267  0.1032 -0.0711
    9GLU      H 1569   3.442   5.004   3.229 -0.0064 -0.5991  0.4464
    9GLU     CA 1570   3.459   5.175   3.357  0.0374  0.0685 -0.0155
    9GLU     CB 1571   3.577   5.130   3.444 -0.0649 -0.8563 -0.3456
    9GLU     CG 1572   3.554   5.017   3.544 -0.1757 -0.2863  0.2752
    9GLU     CD 1573   3.605   4.886   3.485  0.1038 -0.1824  0.2861
    9GLU    OE1 1574   3.728   4.873   3.465  0.2075  0.1604  0.6943
    9GLU    OE2 1575   3.517   4.812   3.435  0.0499  0.2528 -0.2827
    9GLU      C 1576   3.502   5.273   3.247  0.5403 -0.1351 -0.0063
    9GLU      O 1577   3.533   5.234   3.134  0.1689  0.7393 -0.4219
   10GLU      N 1578   3.515   5.399   3.287 -0.3782 -0.1364  0.3287
   10GLU      H 1579   3.499   5.427   3.382  3.4479 -0.1340  1.1314
   10GLU     CA 1580   3.571   5.498   3.195 -0.1908  0.1195  0.7146
   10GLU     CB 1581   3.465   5.606   3.176  0.0193  0.2213  0.0716
   10GLU     CG 1582   3.335   5.566   3.105  0.2583  0.1312 -0.3166
   10GLU     CD 1583   3.275   5.697   3.053  0.0674 -0.0013 -0.4303
   10GLU    OE1 1584   3.152   5.714   3.061  0.0115 -0.4141 -0.4040
   10GLU    OE2 1585   3.348   5.782   2.997 -0.2632  0.4015 -0.2544
   10GLU      C 1586   3.705   5.564   3.230 -0.1493  0.3859  0.0713
   10GLU      O 1587   3.782   5.589   3.138  0.1722 -0.1202  0.1999
   11GLU      N 1588   3.735   5.582   3.358 -0.5629  0.3281  0.1766
   11GLU      H 1589   3.708   5.513   3.426 -0.5382  0.0744 -0.0702
   11GLU     CA 1590   3.825   5.687   3.405  0.0357  0.0694 -0.3799
   11GLU     CB 1591   3.765   5.722   3.542 -0.8723  0.1744 -0.7984
   11GLU     CG 1592   3.623   5.778   3.550 -0.8514  0.0997  0.1511
   11GLU     CD 1593   3.627   5.931   3.560 -0.4001  0.0790  0.3052
   11GLU    OE1 1594   3.622   5.985   3.673 -0.0833  0.3246  0.2049
   11GLU    OE2 1595   3.654   6.000   3.460  0.3401 -0.1928  0.3043
   11GLU      C 1596   3.970   5.638   3.421  0.0425  0.2719  0.2097
   11GLU     O1 1597   4.055   5.724   3.391 -0.2871  0.6610  0.3717
   11GLU     O2 1598   3.995   5.518   3.446 -0.1992  0.0555 -0.5551
    1ACE     CA 1599   4.755   2.007   5.947 -0.4294  0.2184 -0.1316
    1ACE      C 1600   4.850   2.047   5.833 -0.2977  0.0266 -0.0901
    1ACE      O 1601   4.882   2.165   5.820 -0.2230  0.0147 -0.0115
    2VAL      N 1602   4.836   1.945   5.734 -0.2802 -0.2124  0.1521
    2VAL      H 1603   4.767   1.876   5.758  0.0137 -0.0748  1.4746
    2VAL     CA 1604   4.909   1.925   5.608 -0.3741 -0.2050  0.0966
    2VAL     CB 1605   4.817   1.836   5.525 -0.3431 -0.3693  0.2364
    2VAL    CG1 1606   4.707   1.915   5.453 -0.2089 -0.2771  0.1321
    2VAL    CG2 1607   4.884   1.735   5.432  0.1630  0.1074  0.0774
    2VAL      C 1608   4.967   2.034   5.517 -0.0757 -0.0525  0.4610
    2VAL      O 1609   5.063   2.014   5.442 -0.4388  0.1467 -0.0657
    3VAL      N 1610   4.934   2.154   5.562 -0.0419 -0.0616  0.5101
    3VAL      H 1611   4.881   2.162   5.646  0.4501  0.7151  0.7552
    3VAL     CA 1612   4.977   2.279   5.497 -0.5600  0.0322  0.3417
    3VAL     CB 1613   4.852   2.360   5.465 -0.4284  0.3896  0.7201
    3VAL    CG1 1614   4.881   2.501   5.413 -0.1793  0.1958  0.3312
    3VAL    CG2 1615   4.775   2.295   5.350  0.4578  0.1989  0.2283
    3VAL      C 1616   5.092   2.347   5.573 -0.1597 -0.1130 -0.1295
    3VAL      O 1617   5.192   2.381   5.510  0.1483 -0.0842  0.3697
    4VAL      N 1618   5.082   2.365   5.704 -0.1392  0.0932 -0.1551
    4VAL      H 1619   5.003   2.341   5.760  1.0033  2.0573  2.5384
    4VAL     CA 1620   5.187   2.423   5.790 -0.3313  0.0237  0.1301
    4VAL     CB 1621   5.148   2.558   5.848  0.5661  0.2739  0.1585
    4VAL    CG1 1622   5.101   2.561   5.994  0.0288 -0.7046  0.0126
    4VAL    CG2 1623   5.256   2.661   5.812  0.5190  0.7892  1.4244
    4VAL      C 1624   5.259   2.335   5.893 -0.1460 -0.2193 -0.2016
    4VAL      O 1625   5.376   2.358   5.921 -0.3337  0.3411  0.1505
    5THR      N 1626   5.189   2.227   5.928 -0.6413  0.1693  0.0252
    5THR      H 1627   5.091   2.220   5.911 -1.1068 -0.5782  2.6294
    5THR     CA 1628   5.236   2.107   5.998 -0.1808  0.2997 -0.0516
    5THR     CB 1629   5.173   2.084   6.136 -0.3082  0.2713 -0.1144
    5THR    OG1 1630   5.030   2.071   6.137 -0.2674 -0.1927 -0.0760
    5THR    HG1 1631   5.021   1.975   6.112 -0.7931 -0.2980  0.5137
    5THR    CG2 1632   5.244   2.170   6.240  0.0506 -0.0552 -0.0874
    5THR      C 1633   5.221   1.993   5.896 -0.2385  0.5992 -0.3801
    5THR      O 1634   5.122   1.920   5.897  0.2738 -0.1041  0.0651
    6LEU      N 1635   5.326   1.978   5.815 -0.1004  0.2613 -0.1439
    6LEU      H 1636   5.417   1.996   5.850 -0.1323  0.0481  0.0482
    6LEU     CA 1637   5.318   1.927   5.677 -0.0444 -0.1648  0.0109
    6LEU     CB 1638   5.460   1.928   5.620  0.0681  0.0825  0.2917
    6LEU     CG 1639   5.505   2.069   5.583  0.1772  0.0307  0.2256
    6LEU    CD1 1640   5.648   2.053   5.532 -0.0996 -0.6366 -0.3415
    6LEU    CD2 1641   5.403   2.128   5.486 -0.0918 -0.2875  0.3125
    6LEU      C 1642   5.242   1.800   5.638 -0.0448 -0.1408 -0.0666
    6LEU      O 1643   5.196   1.787   5.525  0.0954 -0.4667 -0.0880
    7LEU      N 1644   5.247   1.692   5.716  0.4928 -0.3248 -0.3532
    7LEU      H 1645   5.312   1.686   5.792  1.3530  0.7730 -0.9645
    7LEU     CA 1646   5.163   1.573   5.702 -0.0722  0.1250 -0.8212
    7LEU     CB 1647   5.234   1.439   5.683 -0.5117 -0.1177 -0.7880
    7LEU     CG 1648   5.291   1.421   5.542  0.3412 -0.3399 -0.4226
    7LEU    CD1 1649   5.208   1.479   5.428 -0.0583 -0.4588 -0.1966
    7LEU    CD2 1650   5.429   1.487   5.545  0.1948 -0.0426  0.1110
    7LEU      C 1651   5.069   1.569   5.823  0.1946 -0.5379 -0.6299
    7LEU      O 1652   5.110   1.592   5.937  0.1614  0.0995 -0.7396
    8LEU      N 1653   4.959   1.497   5.802 -0.4715  0.1945  0.2401
    8LEU      H 1654   4.939   1.459   5.711 -1.7042 -1.5057  1.1684
    8LEU     CA 1655   4.840   1.517   5.886 -0.4847  0.9461  0.0528
    8LEU     CB 1656   4.723   1.453   5.811 -0.0722  0.0367  0.1684
    8LEU     CG 1657   4.609   1.554   5.795 -0.1947 -0.1065  0.1371
    8LEU    CD1 1658   4.499   1.488   5.711  0.0283 -0.2578 -0.0393
    8LEU    CD2 1659   4.554   1.618   5.922 -0.0774  0.3454 -0.0402
    8LEU      C 1660   4.854   1.470   6.031 -0.5037  0.1534 -0.1973
    8LEU      O 1661   4.821   1.541   6.125  0.1859  0.6723 -0.3398
    9GLU      N 1662   4.885   1.342   6.051  0.4503  0.4027 -0.0324
    9GLU      H 1663   4.918   1.283   5.977  2.8630 -0.2768  1.4490
    9GLU     CA 1664   4.892   1.292   6.189 -0.1448 -0.2771 -0.2408
    9GLU     CB 1665   4.815   1.160   6.194  0.4287 -0.6131 -0.1244
    9GLU     CG 1666   4.672   1.206   6.225  0.4871 -0.2728 -0.3651
    9GLU     CD 1667   4.575   1.093   6.192  0.1169 -0.2846  0.7257
    9GLU    OE1 1668   4.610   0.973   6.189  0.5290 -0.1536 -0.2892
    9GLU    OE2 1669   4.464   1.122   6.144  0.2597 -0.2423  0.4190
    9GLU      C 1670   5.032   1.296   6.252 -0.0582  0.5228 -0.4747
    9GLU      O 1671   5.127   1.245   6.194 -0.1101  0.2471 -0.3192
   10GLU      N 1672   5.048   1.355   6.370  0.3686 -0.2300 -0.1476
   10GLU      H 1673   4.972   1.349   6.436  0.3999 -2.1125 -0.2463
   10GLU     CA 1674   5.161   1.435   6.418  0.3523 -0.1982 -0.1609
   10GLU     CB 1675   5.107   1.535   6.520  0.2684  0.1755 -0.5681
   10GLU     CG 1676   5.059   1.659   6.444  0.1967  0.4743 -0.0441
   10GLU     CD 1677   5.173   1.756   6.414  0.3353  0.2229 -0.3358
   10GLU    OE1 1678   5.214   1.756   6.295  0.2755 -0.4261 -0.3591
   10GLU    OE2 1679   5.207   1.841   6.499  0.3464 -0.3666  0.2558
   10GLU      C 1680   5.295   1.380   6.468  0.3035  0.3377  0.5760
   10GLU      O 1681   5.397   1.444   6.441  0.3801 -0.1837 -0.4172
   11GLU      N 1682   5.294   1.287   6.563 -0.0916  0.2100  0.4462
   11GLU      H 1683   5.203   1.259   6.593 -0.0638  0.4963  0.7956
   11GLU     CA 1684   5.404   1.217   6.631  0.0295 -0.0405 -0.0018
   11GLU     CB 1685   5.491   1.125   6.545 -0.7067 -0.1136 -0.6796
   11GLU     CG 1686   5.577   1.188   6.434 -0.1572  0.1412 -0.1144
   11GLU     CD 1687   5.716   1.228   6.483 -0.3442 -0.2728  0.7813
   11GLU    OE1 1688   5.802   1.139   6.497 -0.1076 -0.2501 -0.4350
   11GLU    OE2 1689   5.747   1.349   6.478 -0.3378 -0.2821  0.6034
   11GLU      C 1690   5.485   1.304   6.728 -0.0715  0.0576 -0.0060
   11GLU     O1 1691   5.493   1.425   6.699 -0.1065 -0.0187 -0.3454
   11GLU     O2 1692   5.559   1.237   6.803 -0.1564  0.0014  0.0289
    1ACE     CA 1693   3.406   4.584   2.012 -0.0624 -0.3989  0.5268
    1ACE      C 1694   3.340   4.660   2.128 -0.2519 -0.0477  0.1921
    1ACE      O 1695   3.377   4.646   2.245 -0.5409  0.2319  0.3180
    2VAL      N 1696   3.214   4.714   2.089 -0.3370 -0.3821  0.0025
    2VAL      H 1697   3.191   4.717   1.992 -1.9071  1.0708  0.3792
    2VAL     CA 1698   3.129   4.781   2.189  0.1182 -0.4762  0.4556
    2VAL     CB 1699   3.103   4.923   2.141 -0.5090 -0.6940  0.1371
    2VAL    CG1 1700   3.020   4.927   2.012 -0.0978 -0.2854 -0.1205
    2VAL    CG2 1701   3.055   5.012   2.256 -0.1927 -0.3142 -0.0226
    2VAL      C 1702   2.996   4.714   2.226 -0.2484 -0.1024 -0.1692
    2VAL      O 1703   2.950   4.713   2.340 -0.9035 -0.1355 -0.4317
    3VAL      N 1704   2.954   4.621   2.141  0.2598 -0.6373  0.1608
    3VAL      H 1705   3.003   4.613   2.055 -0.2303  2.2538 -0.4978
    3VAL     CA 1706   2.824   4.553   2.140 -0.1201  0.0826  0.1359
    3VAL     CB 1707   2.770   4.526   2.000 -0.2632  0.2176  0.1650
    3VAL    CG1 1708   2.626   4.479   2.017 -0.2133  0.1173  0.3080
    3VAL    CG2 1709   2.774   4.654   1.915  0.2348  0.2439  0.2269
    3VAL      C 1710   2.834   4.435   2.237 -0.1123  0.1208  0.1812
    3VAL      O 1711   2.804   4.320   2.205 -0.0328  0.2656 -0.4315
    4VAL      N 1712   2.829   4.480   2.362  0.3992  0.3140  0.1328
    4VAL      H 1713   2.854   4.574   2.386  0.2566  0.4147 -0.1124
    4VAL     CA 1714   2.804   4.394   2.479 -0.4742  0.7083  0.2441
    4VAL     CB 1715   2.810   4.466   2.614 -0.1879 -0.2252  0.7346
    4VAL    CG1 1716   2.781   4.387   2.742 -0.5121 -0.0897  0.7449
    4VAL    CG2 1717   2.944   4.537   2.630 -0.2323  0.0653 -0.1083
    4VAL      C 1718   2.665   4.335   2.458 -0.1529 -0.0416  0.1969
    4VAL      O 1719   2.565   4.401   2.484 -0.3476 -0.3398  0.2159
    5THR      N 1720   2.656   4.212   2.408  0.3095  0.1828 -0.4515
    5THR      H 1721   2.735   4.158   2.379 -1.0055 -1.7714 -0.6075
    5THR     CA 1722   2.533   4.132   2.392  0.2891 -0.0470  0.7943
    5THR     CB 1723   2.558   3.992   2.335 -0.5876  0.0334  0.2127
    5THR    OG1 1724   2.650   3.921   2.417 -0.0866 -0.1862 -0.5279
    5THR    HG1 1725   2.600   3.858   2.477  0.3085  0.0688  0.0769
    5THR    CG2 1726   2.625   4.019   2.200 -0.2549 -0.0435  0.3632
    5THR      C 1727   2.438   4.118   2.511 -0.2024  0.1390  0.4218
    5THR      O 1728   2.318   4.105   2.484  0.0494 -0.2651 -0.5356
    6LEU      N 1729   2.487   4.156   2.628  0.9199  0.2007 -0.0596
    6LEU      H 1730   2.586   4.153   2.641  1.2040  0.0573 -1.9563
    6LEU     CA 1731   2.411   4.174   2.753  0.3049  0.0957 -0.4194
    6LEU     CB 1732   2.492   4.181   2.882 -0.3117  0.4735 -0.0510
    6LEU     CG 1733   2.529   4.044   2.939 -0.1181  0.5158 -0.0756
    6LEU    CD1 1734   2.672   4.041   2.993 -0.1040 -0.0848 -0.1458
    6LEU    CD2 1735   2.435   4.012   3.056 -0.1638 -0.0491 -0.2671
    6LEU      C 1736   2.325   4.300   2.742 -0.1593 -0.2311 -0.6095
    6LEU      O 1737   2.215   4.310   2.795  0.3002  0.5048  0.2362
    7LEU      N 1738   2.388   4.402   2.685  0.4098 -0.0915  0.2412
    7LEU      H 1739   2.468   4.385   2.627  0.3570 -0.1530  0.1866
    7LEU     CA 1740   2.357   4.542   2.717  0.5459  0.0337 -0.1579
    7LEU     CB 1741   2.462   4.575   2.824  0.0950  0.0096  0.2940
    7LEU     CG 1742   2.404   4.642   2.949  0.0024 -0.1843  0.3553
    7LEU    CD1 1743   2.526   4.650   3.041  0.4720 -0.6347 -0.2244
    7LEU    CD2 1744   2.360   4.783   2.910  0.4306 -0.1526 -0.0081
    7LEU      C 1745   2.349   4.641   2.601 -0.2875 -0.0919 -0.2127
    7LEU      O 1746   2.255   4.716   2.578 -0.1341  0.1470 -0.0645
    8LEU      N 1747   2.471   4.667   2.556 -0.2336  0.4175  0.2244
    8LEU      H 1748   2.546   4.605   2.578 -1.4383 -0.9612  0.5640
    8LEU     CA 1749   2.500   4.788   2.477  0.0422  0.4097  0.3131
    8LEU     CB 1750   2.647   4.833   2.477  0.1296  0.1258  0.3655
    8LEU     CG 1751   2.688   4.935   2.583  0.8419 -0.2120  0.4210
    8LEU    CD1 1752   2.676   4.875   2.723 -0.2172  0.2422  0.5330
    8LEU    CD2 1753   2.835   4.971   2.564  0.8854 -0.3241  0.5439
    8LEU      C 1754   2.459   4.792   2.329 -0.2382 -0.6437  0.3526
    8LEU      O 1755   2.531   4.731   2.250 -0.3956  0.2556 -0.5047
    9GLU      N 1756   2.340   4.849   2.312  0.1489 -0.0243 -0.3188
    9GLU      H 1757   2.279   4.838   2.390  0.6405 -0.8785 -0.0404
    9GLU     CA 1758   2.279   4.914   2.195  0.2106 -0.1748 -0.4365
    9GLU     CB 1759   2.276   4.827   2.070 -0.3687 -0.5367 -0.1740
    9GLU     CG 1760   2.398   4.840   1.978 -0.3461 -0.3669 -0.1202
    9GLU     CD 1761   2.392   4.946   1.867  0.4863 -0.1945 -0.0034
    9GLU    OE1 1762   2.370   4.896   1.755  0.4098 -0.1981  0.0134
    9GLU    OE2 1763   2.404   5.068   1.888  0.6276 -0.2523  0.2688
    9GLU      C 1764   2.133   4.935   2.237  0.5192  0.0418  0.5530
    9GLU      O 1765   2.056   4.856   2.291  0.1630  0.0836  0.1108
   10GLU      N 1766   2.102   5.062   2.213 -0.0656 -0.1924  0.0699
   10GLU      H 1767   2.146   5.125   2.149 -1.8673  2.1726  1.0064
   10GLU     CA 1768   1.987   5.127   2.276 -0.1982 -0.2848 -0.0737
   10GLU     CB 1769   2.043   5.257   2.335 -0.3183 -0.5080  0.5338
   10GLU     CG 1770   2.156   5.241   2.437  0.2804  0.0025 -0.0438
   10GLU     CD 1771   2.178   5.370   2.517 -0.0948  0.1467 -0.1691
   10GLU    OE1 1772   2.247   5.461   2.467 -0.0775  0.5983  0.6556
   10GLU    OE2 1773   2.132   5.379   2.633 -0.5429 -0.3235 -0.3039
   10GLU      C 1774   1.843   5.140   2.226 -0.4112 -0.1046  0.5703
   10GLU      O 1775   1.749   5.171   2.300 -0.7080 -0.0611  0.1794
   11GLU      N 1776   1.824   5.106   2.099 -0.0385  0.5111  0.3467
   11GLU      H 1777   1.897   5.093   2.031 -1.4979  1.0089 -1.4040
   11GLU     CA 1778   1.690   5.122   2.041  0.3265 -0.1334 -0.7106
   11GLU     CB 1779   1.700   5.204   1.912  0.3351  0.0094 -0.6196
   11GLU     CG 1780   1.739   5.346   1.953  0.4770 -0.1478 -0.2050
   11GLU     CD 1781   1.710   5.457   1.852  0.0189 -0.3754 -0.3292
   11GLU    OE1 1782   1.590   5.480   1.829  0.2149  0.6071 -0.4370
   11GLU    OE2 1783   1.807   5.525   1.809  0.2218 -0.2520  0.3038
   11GLU      C 1784   1.616   4.991   2.014 -0.2350 -0.2110  1.1081
   11GLU     O1 1785   1.678   4.890   1.975 -0.6586 -0.1255  0.1990
   11GLU     O2 1786   1.491   4.994   2.016 -0.2640 -0.6341  0.3161
    1ACE     CA 1787   6.046   3.812   3.023 -0.6496 -0.0159  0.1884
    1ACE      C 1788   5.975   3.947   3.012  0.0063  0.3003 -0.2367
    1ACE      O 1789   5.985   4.001   2.902  0.4386 -0.0689 -0.3809
    2VAL      N 1790   5.909   4.005   3.125 -0.2155 -0.1532 -0.1296
    2VAL      H 1791   5.917   3.959   3.213  2.6464  0.0906 -0.1661
    2VAL     CA 1792   5.846   4.137   3.111  0.3777  0.1249 -0.1902
    2VAL     CB 1793   5.694   4.126   3.119  0.3988 -0.1570 -0.1791
    2VAL    CG1 1794   5.640   4.100   2.978  0.0579  0.5693 -0.1841
    2VAL    CG2 1795   5.656   4.029   3.231  0.1812  0.1095 -0.0214
    2VAL      C 1796   5.897   4.252   3.197 -0.2889 -0.0636  0.4646
    2VAL      O 1797   5.886   4.369   3.159  1.0752  0.1908  0.7939
    3VAL      N 1798   5.946   4.224   3.318 -0.2254  0.0628  0.4687
    3VAL      H 1799   5.988   4.136   3.341  1.9255  1.3437  1.7784
    3VAL     CA 1800   5.992   4.325   3.415 -0.0251  0.3410  0.0893
    3VAL     CB 1801   6.007   4.271   3.557  0.5354 -0.3082 -0.2113
    3VAL    CG1 1802   6.041   4.382   3.657  0.2554 -0.7389  0.3716
    3VAL    CG2 1803   5.870   4.215   3.597  0.3027  0.2595 -0.2123
    3VAL      C 1804   6.114   4.404   3.368  0.0514  0.0364 -0.2255
    3VAL      O 1805   6.116   4.526   3.377 -0.4182  0.0095  0.2843
    4VAL      N 1806   6.220   4.328   3.341  0.0974  0.0344 -0.0380
    4VAL      H 1807   6.222   4.228   3.341 -1.1225 -0.0059 -0.2127
    4VAL     CA 1808   6.343   4.390   3.291 -0.1544  0.5539 -0.0108
    4VAL     CB 1809   6.472   4.325   3.340 -0.1504  0.3162 -0.3359
    4VAL    CG1 1810   6.502   4.182   3.295 -0.4676  0.0995  0.1261
    4VAL    CG2 1811   6.589   4.423   3.343 -0.3688  0.5771 -0.3100
    4VAL      C 1812   6.338   4.427   3.142  0.5605 -0.0701 -0.1971
    4VAL      O 1813   6.348   4.341   3.055 -0.1389 -0.0045 -0.3539
    5THR      N 1814   6.332   4.558   3.117  0.6500 -0.0189  0.0431
    5THR      H 1815   6.338   4.625   3.191 -0.4600 -0.8969  0.9556
    5THR     CA 1816   6.311   4.609   2.980 -0.2590  0.0998  0.2212
    5THR     CB 1817   6.265   4.754   2.972 -0.4152  0.0309 -0.1267
    5THR    OG1 1818   6.136   4.767   3.033 -0.1961 -0.0655  0.3582
    5THR    HG1 1819   6.072   4.765   2.956  0.2170 -0.5497  0.0181
    5THR    CG2 1820   6.259   4.813   2.831 -0.3033  0.0696 -0.1146
    5THR      C 1821   6.453   4.611   2.923 -0.3869  0.2950 -0.0871
    5THR      O 1822   6.540   4.690   2.960 -0.2121  0.0504  0.0214
    6LEU      N 1823   6.483   4.509   2.843  0.0431  0.2575  0.1214
    6LEU      H 1824   6.405   4.465   2.798  0.1962  1.4769 -1.4109
    6LEU     CA 1825   6.616   4.502   2.780 -0.0020 -0.0947  0.0611
    6LEU     CB 1826   6.657   4.356   2.767 -0.5133 -0.2225 -0.1671
    6LEU     CG 1827   6.768   4.338   2.872 -0.0302  0.2429 -0.5900
    6LEU    CD1 1828   6.721   4.314   3.016  0.3724  0.0464 -0.4913
    6LEU    CD2 1829   6.849   4.213   2.836 -0.4516 -0.3109  0.3363
    6LEU      C 1830   6.606   4.568   2.642 -0.3556 -0.0875  0.0880
    6LEU      O 1831   6.614   4.690   2.646 -0.5246 -0.0728 -0.0123
    7LEU      N 1832   6.578   4.494   2.535  0.4104  0.3314 -0.4123
    7LEU      H 1833   6.566   4.395   2.537  0.1145  0.3660  1.4295
    7LEU     CA 1834   6.561   4.562   2.405 -0.0395  0.3255 -0.3599
    7LEU     CB 1835   6.684   4.537   2.318  0.0657 -0.4331 -0.0060
    7LEU     CG 1836   6.721   4.391   2.289  0.2320 -0.3177 -0.3836
    7LEU    CD1 1837   6.750   4.372   2.140  0.4411  0.3787 -0.4357
    7LEU    CD2 1838   6.834   4.345   2.380 -0.0838  0.1982  0.2789
    7LEU      C 1839   6.429   4.542   2.331 -0.3039 -0.2348  0.2496
    7LEU      O 1840   6.429   4.549   2.208  0.2852  0.2733  0.2707
    8LEU      N 1841   6.315   4.531   2.398 -0.5166  0.2140 -0.0297
    8LEU      H 1842   6.310   4.539   2.498  2.4613 -3.1829  0.5985
    8LEU     CA 1843   6.186   4.534   2.328 -0.2140 -0.0557 -0.6007
    8LEU     CB 1844   6.075   4.444   2.383 -0.0013  0.0126 -0.0545
    8LEU     CG 1845   6.077   4.302   2.326  0.5907 -0.0913  0.2215
    8LEU    CD1 1846   5.971   4.207   2.385  0.4094  0.2746  0.4882
    8LEU    CD2 1847   6.082   4.306   2.174 -0.1261 -0.2906  0.1902
    8LEU      C 1848   6.144   4.680   2.318 -1.4520 -0.4167 -0.8396
    8LEU      O 1849   6.096   4.737   2.416  0.2703 -0.6087  0.1327
    9GLU      N 1850   6.207   4.748   2.223  0.0161 -0.0646  0.3539
    9GLU      H 1851   6.283   4.698   2.182  0.3947 -0.3353  1.3659
    9GLU     CA 1852   6.180   4.888   2.187  0.0740 -0.1618 -0.0802
    9GLU     CB 1853   6.276   4.929   2.075 -0.0675  0.0942 -0.1085
    9GLU     CG 1854   6.423   4.927   2.115 -0.0937 -0.0766 -0.0194
    9GLU     CD 1855   6.509   5.027   2.038 -0.3229  0.0830 -0.0664
    9GLU    OE1 1856   6.484   5.149   2.026  0.1083  0.1571 -0.2238
    9GLU    OE2 1857   6.616   4.975   1.999  0.1029  0.5308  0.4851
    9GLU      C 1858   6.030   4.912   2.165  0.0814 -0.2238 -0.1992
    9GLU      O 1859   5.970   4.870   2.067  0.1309 -0.1785 -0.2488
   10GLU      N 1860   5.981   5.005   2.247  0.2095 -0.5977  0.3083
   10GLU      H 1861   6.049   5.062   2.293  0.7027 -0.6017 -0.3923
   10GLU     CA 1862   5.841   5.022   2.287  0.2395 -0.1193  0.2148
   10GLU     CB 1863   5.841   5.111   2.411 -0.0907  0.0892  0.0691
   10GLU     CG 1864   5.833   5.024   2.537 -0.4939 -0.1579 -0.1287
   10GLU     CD 1865   5.838   5.119   2.656 -0.0320 -0.3853  0.0352
   10GLU    OE1 1866   5.945   5.139   2.717  0.0895  0.0474 -0.3138
   10GLU    OE2 1867   5.731   5.166   2.701 -0.2868 -0.5747 -0.3763
   10GLU      C 1868   5.733   5.063   2.187  0.3730  0.5987  0.3597
   10GLU      O 1869   5.620   5.041   2.230  0.3072  0.7169  0.2514
   11GLU      N 1870   5.771   5.077   2.060 -0.5352 -0.1248 -0.0070
   11GLU      H 1871   5.841   5.016   2.022 -0.5165 -0.2329  0.1959
   11GLU     CA 1872   5.691   5.138   1.953 -0.1361  0.0717 -0.1942
   11GLU     CB 1873   5.752   5.268   1.899  0.1365 -0.0484 -0.1777
   11GLU     CG 1874   5.892   5.251   1.841  0.1319 -0.2193 -0.1384
   11GLU     CD 1875   5.940   5.391   1.801  0.4307 -0.2923 -0.0390
   11GLU    OE1 1876   5.970   5.413   1.682  0.0527 -0.0148 -0.0834
   11GLU    OE2 1877   5.933   5.483   1.886  0.2275 -0.2893 -0.0567
   11GLU      C 1878   5.659   5.043   1.838 -0.1605 -0.3161  0.1312
   11GLU     O1 1879   5.758   4.981   1.794  0.3142  0.4183  0.1553
   11GLU     O2 1880   5.548   5.060   1.782 -0.5001 -0.3342  0.7929
    1ACE     CA 1881   4.618   2.527   3.677  0.6467 -0.1691  0.3589
    1ACE      C 1882   4.618   2.667   3.738  0.3576 -0.0211  0.0199
    1ACE      O 1883   4.627   2.686   3.859  0.1228  0.3118 -0.0128
    2VAL      N 1884   4.564   2.766   3.650  0.0895  0.2590  0.4895
    2VAL      H 1885   4.520   2.736   3.565  2.5473 -0.8983 -0.4899
    2VAL     CA 1886   4.574   2.907   3.691  0.0379  0.3980  0.0366
    2VAL     CB 1887   4.588   2.997   3.568  0.1406 -0.2603 -0.4420
    2VAL    CG1 1888   4.723   2.974   3.499  0.2199  0.8016 -0.6518
    2VAL    CG2 1889   4.468   2.980   3.476  0.0695 -0.2691 -0.3480
    2VAL      C 1890   4.489   2.971   3.800 -0.7975 -0.3927 -0.1395
    2VAL      O 1891   4.540   2.982   3.911 -0.2254  0.2454 -0.4614
    3VAL      N 1892   4.357   2.983   3.783 -0.8264 -0.3768  0.0905
    3VAL      H 1893   4.312   2.934   3.708 -1.2463  0.7385 -0.4036
    3VAL     CA 1894   4.275   3.074   3.864 -0.1789  0.2156  0.0837
    3VAL     CB 1895   4.165   3.150   3.789 -0.0737  0.0949 -0.1971
    3VAL    CG1 1896   4.089   3.252   3.874  0.0626 -0.1909  0.2765
    3VAL    CG2 1897   4.239   3.234   3.685  0.0906  0.7221  0.4198
    3VAL      C 1898   4.234   3.028   4.004 -0.0068  0.0322  0.0755
    3VAL      O 1899   4.280   3.099   4.093  0.0204 -0.3008  0.3266
    4VAL      N 1900   4.128   2.950   4.022 -0.2378  0.3914  0.2872
    4VAL      H 1901   4.071   2.923   3.945 -2.3970 -0.2363  2.0107
    4VAL     CA 1902   4.093   2.886   4.150 -0.6850 -0.0902 -0.0751
    4VAL     CB 1903   3.960   2.938   4.205 -0.3604  0.2993  0.3480
    4VAL    CG1 1904   3.992   3.083   4.243  0.4670  0.2450 -0.1210
    4VAL    CG2 1905   3.840   2.893   4.121  0.3290 -0.1243 -0.4256
    4VAL      C 1906   4.103   2.735   4.174 -0.0029 -0.0283  0.0218
    4VAL      O 1907   4.017   2.652   4.149  0.0133 -0.0920  0.1744
    5THR      N 1908   4.220   2.710   4.234  0.1125  0.0204 -0.1820
    5THR      H 1909   4.304   2.763   4.221 -0.4569  0.5961 -1.7034
    5THR     CA 1910   4.240   2.584   4.307 -0.1935  0.1328  0.0959
    5THR     CB 1911   4.386   2.551   4.337 -0.0937  0.2874 -0.2169
    5THR    OG1 1912   4.469   2.579   4.224  0.1659  0.0511 -0.0838
    5THR    HG1 1913   4.562   2.558   4.254  0.6613 -0.5398 -1.9253
    5THR    CG2 1914   4.395   2.413   4.401 -0.3433  0.3368 -0.0731
    5THR      C 1915   4.163   2.597   4.439  0.4432 -0.0917  0.4902
    5THR      O 1916   4.211   2.654   4.538 -0.0864 -0.0007  0.6977
    6LEU      N 1917   4.037   2.557   4.430  0.4189 -0.0107  0.4681
    6LEU      H 1918   3.991   2.550   4.341  1.6799  2.5634 -0.4872
    6LEU     CA 1919   3.940   2.537   4.538 -0.2372  0.4372 -0.0271
    6LEU     CB 1920   3.921   2.667   4.616  0.5037  0.0214  0.8677
    6LEU     CG 1921   3.844   2.657   4.748  0.0979  0.3481  0.6605
    6LEU    CD1 1922   3.944   2.621   4.858  0.3271  0.1136  0.3771
    6LEU    CD2 1923   3.765   2.784   4.778 -0.2303  0.3204 -0.0679
    6LEU      C 1924   3.810   2.474   4.487  0.1583 -0.2317 -0.2259
    6LEU      O 1925   3.729   2.548   4.430  0.0213 -0.0740  0.1610
    7LEU      N 1926   3.787   2.352   4.534  0.1250 -0.1808 -0.1067
    7LEU      H 1927   3.858   2.298   4.578  1.9621  0.6439 -1.8847
    7LEU     CA 1928   3.656   2.285   4.526  0.0339 -0.0678  0.4263
    7LEU     CB 1929   3.672   2.134   4.540  0.0562 -0.1127 -0.0507
    7LEU     CG 1930   3.631   2.054   4.416 -0.2587  0.2740 -0.1980
    7LEU    CD1 1931   3.674   1.908   4.430 -0.1522  0.3641  0.4403
    7LEU    CD2 1932   3.479   2.041   4.418 -0.2380  0.0985  0.3914
    7LEU      C 1933   3.550   2.344   4.619 -0.3359  0.1740 -0.1417
    7LEU      O 1934   3.486   2.270   4.694 -0.4401  0.2266 -0.1782
    8LEU      N 1935   3.500   2.459   4.575 -0.1475  0.1359 -0.4558
    8LEU      H 1936   3.522   2.497   4.485  1.0769  1.6126  0.4069
    8LEU     CA 1937   3.416   2.553   4.651 -0.1105 -0.2951  0.1222
    8LEU     CB 1938   3.426   2.682   4.569 -0.2809 -0.2418  0.1855
    8LEU     CG 1939   3.380   2.801   4.654  0.2132  0.0623  0.0265
    8LEU    CD1 1940   3.410   2.922   4.565 -0.7295  0.1307 -0.2079
    8LEU    CD2 1941   3.231   2.814   4.687  0.2085  0.5353 -0.1712
    8LEU      C 1942   3.278   2.487   4.659 -0.2242 -0.0773 -0.0403
    8LEU      O 1943   3.198   2.506   4.567 -0.0991  0.5679 -0.0221
    9GLU      N 1944   3.249   2.419   4.769  0.2869 -0.4653 -0.1455
    9GLU      H 1945   3.317   2.409   4.843  2.4652  2.2934 -1.6089
    9GLU     CA 1946   3.124   2.348   4.799  0.1952 -0.1841  0.1511
    9GLU     CB 1947   3.137   2.209   4.734  0.0918 -0.4433  0.6826
    9GLU     CG 1948   3.005   2.133   4.724 -0.0651 -0.0755 -0.1133
    9GLU     CD 1949   3.027   2.014   4.629 -0.1698  0.0310 -0.2708
    9GLU    OE1 1950   2.969   1.905   4.648 -0.7801  0.3933  0.0010
    9GLU    OE2 1951   3.116   2.024   4.543  0.3364 -0.1999  0.2221
    9GLU      C 1952   3.107   2.336   4.950  0.7082  0.2201  0.2432
    9GLU      O 1953   3.153   2.240   5.013  0.1909  0.0083  0.3042
   10GLU      N 1954   3.045   2.436   5.011 -0.1999 -0.1884  0.0009
   10GLU      H 1955   3.030   2.525   4.966  1.6480  1.0223  1.6285
   10GLU     CA 1956   3.006   2.436   5.153  0.1115 -0.5605  0.0862
   10GLU     CB 1957   3.092   2.523   5.244 -0.2354 -0.3261  0.1913
   10GLU     CG 1958   3.212   2.449   5.304  0.0905 -0.0207 -0.0867
   10GLU     CD 1959   3.174   2.354   5.417 -0.3627  0.1547 -0.0918
   10GLU    OE1 1960   3.126   2.400   5.523  0.2717  0.6957 -0.0319
   10GLU    OE2 1961   3.200   2.232   5.409 -0.3926  0.1473 -0.0750
   10GLU      C 1962   2.854   2.449   5.170  0.1082 -0.4087 -0.0522
   10GLU      O 1963   2.789   2.344   5.175 -0.9191  0.2142 -0.1503
   11GLU      N 1964   2.803   2.568   5.142  0.0330 -0.4401 -0.0479
   11GLU      H 1965   2.834   2.632   5.072 -1.1654 -2.1498 -2.2627
   11GLU     CA 1966   2.672   2.613   5.193  0.4596  0.0840  0.5985
   11GLU     CB 1967   2.675   2.760   5.233 -0.0452  0.2348  0.0907
   11GLU     CG 1968   2.596   2.799   5.358  0.1404  0.2760  0.1962
   11GLU     CD 1969   2.643   2.753   5.496 -0.2685 -0.1845  0.1850
   11GLU    OE1 1970   2.551   2.708   5.568 -0.2823  0.1716  0.3943
   11GLU    OE2 1971   2.763   2.746   5.530 -0.2563  0.0726  0.1949
   11GLU      C 1972   2.551   2.600   5.101  0.6340 -0.6517  0.4655
   11GLU     O1 1973   2.574   2.602   4.978 -0.1527  0.2537  0.3263
   11GLU     O2 1974   2.437   2.603   5.151  0.2182  0.0713 -0.4984
    1ACE     CA 1975   4.918   4.079   6.436  0.1249  0.1983 -0.1902
    1ACE      C 1976   5.007   3.955   6.435 -0.1154  0.0210  0.1051
    1ACE      O 1977   5.106   3.963   6.508 -0.1822  0.0321  0.1946
    2VAL      N 1978   4.955   3.848   6.356  0.0989  0.2164 -0.3027
    2VAL      H 1979   4.864   3.852   6.313 -0.9717  1.8380  1.8937
    2VAL     CA 1980   5.039   3.731   6.326 -0.0995 -0.0490  0.1729
    2VAL     CB 1981   4.971   3.610   6.390 -0.6696  0.0806 -0.1830
    2VAL    CG1 1982   5.048   3.480   6.363 -0.5163  0.1887 -0.2678
    2VAL    CG2 1983   4.941   3.637   6.537  0.1510  0.1433 -0.0253
    2VAL      C 1984   5.071   3.708   6.178 -0.2792  0.6534  0.0221
    2VAL      O 1985   5.185   3.701   6.132 -0.2216  0.0575  0.2481
    3VAL      N 1986   4.964   3.709   6.100 -0.3219 -0.0042  0.0710
    3VAL      H 1987   4.883   3.760   6.129  0.0463  0.4544  0.2971
    3VAL     CA 1988   4.974   3.690   5.954 -0.2699 -0.3270  0.1149
    3VAL     CB 1989   4.914   3.557   5.910 -0.0270 -0.5692  0.5081
    3VAL    CG1 1990   5.010   3.440   5.935  0.2462 -0.6064 -0.6451
    3VAL    CG2 1991   4.778   3.509   5.960 -0.1601 -0.5110  0.2069
    3VAL      C 1992   4.917   3.813   5.883  0.1035 -0.5049 -0.4964
    3VAL      O 1993   4.987   3.913   5.881 -0.5922 -0.0095 -0.4923
    4VAL      N 1994   4.786   3.809   5.860 -0.0522 -0.1382  0.3005
    4VAL      H 1995   4.746   3.728   5.817  0.4737 -0.8297  1.0801
    4VAL     CA 1996   4.712   3.930   5.820  0.2674 -0.1433 -0.3127
    4VAL     CB 1997   4.597   3.903   5.723  0.2589  0.1391 -0.3811
    4VAL    CG1 1998   4.648   3.886   5.579  0.4457 -0.0326 -0.2949
    4VAL    CG2 1999   4.500   3.793   5.766  0.5768  0.0005 -0.0133
    4VAL      C 2000   4.670   4.018   5.937 -0.0029 -0.1093 -0.4363
    4VAL      O 2001   4.589   3.968   6.016  0.0682 -0.4028 -0.5486
    5THR      N 2002   4.760   4.112   5.965 -0.0129 -0.0543 -0.5918
    5THR      H 2003   4.828   4.136   5.896  0.2423 -0.2582 -0.4116
    5THR     CA 2004   4.761   4.202   6.081 -0.1307 -0.4858 -0.2523
    5THR     CB 2005   4.816   4.334   6.026  0.0561 -0.3526  0.2479
    5THR    OG1 2006   4.957   4.318   6.013  0.0444 -0.4242  0.2101
    5THR    HG1 2007   4.994   4.386   5.950  2.0412  0.1931  1.9222
    5THR    CG2 2008   4.763   4.466   6.084  0.7348 -0.0025  0.0808
    5THR      C 2009   4.647   4.215   6.182 -0.1722 -0.9286 -0.2406
    5THR      O 2010   4.668   4.239   6.301  0.3219  0.4125 -0.5731
    6LEU      N 2011   4.523   4.216   6.133 -0.2867 -0.7446  0.0506
    6LEU      H 2012   4.513   4.233   6.035  3.5450  0.1040 -0.3488
    6LEU     CA 2013   4.392   4.205   6.197 -0.3297  0.3124  0.1482
    6LEU     CB 2014   4.307   4.110   6.113  0.1014 -0.3170  0.4222
    6LEU     CG 2015   4.159   4.146   6.101  0.1887 -0.2362 -0.5370
    6LEU    CD1 2016   4.124   4.286   6.051 -0.7907 -0.4427 -0.4491
    6LEU    CD2 2017   4.075   4.050   6.017  0.0343 -0.1172 -0.5184
    6LEU      C 2018   4.387   4.165   6.345  0.2834  0.1797  0.1322
    6LEU      O 2019   4.306   4.215   6.422  0.2061 -0.0355  0.1897
    7LEU      N 2020   4.470   4.068   6.382  0.1874  0.1972  0.3957
    7LEU      H 2021   4.517   4.015   6.312 -1.5053 -1.4631  0.4444
    7LEU     CA 2022   4.459   4.011   6.517 -0.3221 -0.3622  0.1243
    7LEU     CB 2023   4.556   3.893   6.517  0.0914 -0.0320 -0.8780
    7LEU     CG 2024   4.542   3.814   6.647  0.3991  0.3535 -0.6099
    7LEU    CD1 2025   4.540   3.664   6.619  0.3602  0.1555  0.4058
    7LEU    CD2 2026   4.660   3.842   6.741 -0.0405 -0.4569  0.1991
    7LEU      C 2027   4.480   4.109   6.634 -0.4952  0.2995 -0.3917
    7LEU      O 2028   4.390   4.112   6.718 -0.1494  0.0830 -0.0104
    8LEU      N 2029   4.580   4.195   6.619  0.0076 -0.1633  0.2612
    8LEU      H 2030   4.606   4.226   6.528  0.9052 -2.2530 -0.2333
    8LEU     CA 2031   4.629   4.282   6.727  0.0211  0.5284 -0.2928
    8LEU     CB 2032   4.756   4.221   6.788  0.0084  0.5088 -0.2867
    8LEU     CG 2033   4.758   4.256   6.937  0.3178 -0.2054 -0.1149
    8LEU    CD1 2034   4.646   4.185   7.013  0.3349 -0.3852 -0.2580
    8LEU    CD2 2035   4.895   4.227   6.997  0.4177  0.2174 -0.1334
    8LEU      C 2036   4.641   4.429   6.688 -0.0395  0.5628 -0.1806
    8LEU      O 2037   4.611   4.514   6.773 -0.2848  0.0378  0.2613
    9GLU      N 2038   4.701   4.449   6.571 -0.4597 -0.5986 -0.6044
    9GLU      H 2039   4.790   4.409   6.550  0.0556  0.8706 -1.3045
    9GLU     CA 2040   4.681   4.574   6.497 -0.1912 -0.3654 -0.2858
    9GLU     CB 2041   4.804   4.620   6.419 -0.1550 -0.0794 -0.0612
    9GLU     CG 2042   4.916   4.517   6.405 -0.1370 -0.1039  0.2732
    9GLU     CD 2043   5.001   4.499   6.532 -0.1249  0.2865  0.3211
    9GLU    OE1 2044   4.997   4.390   6.592  0.6175  0.2041  0.2262
    9GLU    OE2 2045   5.100   4.571   6.558  0.7070 -0.7778  0.1634
    9GLU      C 2046   4.558   4.565   6.406 -0.3381 -0.0951 -0.1139
    9GLU      O 2047   4.482   4.472   6.431  0.1973 -0.3942  0.4123
   10GLU      N 2048   4.542   4.650   6.305  0.2430  0.4210  0.2220
   10GLU      H 2049   4.616   4.712   6.276  0.8745 -1.7480 -3.3427
   10GLU     CA 2050   4.403   4.678   6.266  0.3517  0.2471 -0.2895
   10GLU     CB 2051   4.371   4.827   6.284  0.5799  0.2868 -0.1995
   10GLU     CG 2052   4.363   4.859   6.433  0.2384 -0.0075 -0.1514
   10GLU     CD 2053   4.219   4.851   6.484  0.2534  0.0543 -0.1001
   10GLU    OE1 2054   4.153   4.747   6.463  0.2714  0.0071  0.0776
   10GLU    OE2 2055   4.179   4.948   6.551 -0.0436  0.0706 -0.2970
   10GLU      C 2056   4.348   4.618   6.136 -0.0312 -0.1330  0.0478
   10GLU      O 2057   4.241   4.557   6.134  0.1116 -0.3678 -0.4391
   11GLU      N 2058   4.435   4.619   6.036 -0.1509 -0.1708 -0.0570
   11GLU      H 2059   4.533   4.627   6.055  0.2595 -2.4785 -0.7829
   11GLU     CA 2060   4.401   4.602   5.894  0.1892  0.3688 -0.2066
   11GLU     CB 2061   4.459   4.697   5.789  0.2841 -0.0080 -0.4984
   11GLU     CG 2062   4.421   4.841   5.826 -0.3360 -0.2784 -0.0650
   11GLU     CD 2063   4.504   4.936   5.740 -0.3318 -0.1613  0.0681
   11GLU    OE1 2064   4.440   5.002   5.655  0.2363  0.2709 -0.0292
   11GLU    OE2 2065   4.628   4.940   5.752 -0.3703  0.4050  0.2949
   11GLU      C 2066   4.423   4.460   5.842 -0.0411  0.2644 -0.0240
   11GLU     O1 2067   4.527   4.400   5.876  0.1797  0.3113 -0.5936
   11GLU     O2 2068   4.342   4.404   5.765  0.3297 -0.3258  0.0064
    1ACE     CA 2069   2.519   5.453   2.865  0.0714  0.4850  0.2727
    1ACE      C 2070   2.517   5.304   2.900  0.2314  0.3508 -0.2854
    1ACE      O 2071   2.572   5.207   2.848 -0.5156 -0.5171  0.4970
    2VAL      N 2072   2.448   5.285   3.023  0.1369 -0.1282 -0.4095
    2VAL      H 2073   2.425   5.366   3.077  0.6424 -1.3972  1.8741
    2VAL     CA 2074   2.425   5.152   3.081 -0.0594  0.2305  0.3603
    2VAL     CB 2075   2.507   5.131   3.209 -0.1022  0.0295  0.3547
    2VAL    CG1 2076   2.500   4.987   3.261  0.3795 -0.0658  0.1626
    2VAL    CG2 2077   2.655   5.159   3.183 -0.3837  0.6261 -0.6959
    2VAL      C 2078   2.276   5.127   3.103  0.0110 -0.6531 -0.1264
    2VAL      O 2079   2.206   5.111   3.003 -0.2139  0.0569 -0.0885
    3VAL      N 2080   2.222   5.174   3.215  0.4030 -0.4485 -0.0221
    3VAL      H 2081   2.251   5.255   3.266 -0.0286 -0.3866  0.1235
    3VAL     CA 2082   2.097   5.116   3.266  0.2624 -0.2645 -0.1583
    3VAL     CB 2083   2.124   5.079   3.412 -0.6917  0.0094  0.0961
    3VAL    CG1 2084   2.206   5.177   3.497  0.1868  0.0323 -0.7526
    3VAL    CG2 2085   1.998   5.049   3.493 -0.6533 -0.0964  0.1170
    3VAL      C 2086   1.971   5.199   3.241  0.2661 -0.2553 -0.1464
    3VAL      O 2087   1.938   5.297   3.308  0.1387 -0.2940 -0.1521
    4VAL      N 2088   1.885   5.142   3.157 -0.1010  0.1565 -0.0579
    4VAL      H 2089   1.919   5.107   3.069  0.9931  1.3237 -0.1235
    4VAL     CA 2090   1.742   5.169   3.173 -0.1665 -0.0085 -0.3642
    4VAL     CB 2091   1.689   5.252   3.055 -0.2609 -0.2394 -0.4874
    4VAL    CG1 2092   1.564   5.328   3.098 -0.2125  0.1756 -1.0649
    4VAL    CG2 2093   1.785   5.362   3.008 -0.0092 -0.5469 -0.6947
    4VAL      C 2094   1.653   5.047   3.201 -0.4303  0.1017 -0.7062
    4VAL      O 2095   1.575   5.041   3.295  0.6562 -0.7311  0.1660
    5THR      N 2096   1.670   4.948   3.113  0.9387 -0.2459 -0.0854
    5THR      H 2097   1.748   4.950   3.051  1.1193  0.2811  0.1513
    5THR     CA 2098   1.580   4.832   3.104  0.2959  0.2788 -0.5113
    5THR     CB 2099   1.505   4.844   2.971 -0.2127 -0.1333 -0.2663
    5THR    OG1 2100   1.378   4.779   2.983 -0.4653  0.4097  0.0613
    5THR    HG1 2101   1.394   4.691   2.938 -1.3987 -0.1041  0.7011
    5THR    CG2 2102   1.581   4.823   2.840  0.0863  0.4480 -0.1902
    5THR      C 2103   1.648   4.696   3.114  0.0235  0.1725 -0.0465
    5THR      O 2104   1.603   4.593   3.064 -0.2516  0.2477  0.0440
    6LEU      N 2105   1.745   4.689   3.206 -0.0299 -0.0552 -0.0066
    6LEU      H 2106   1.741   4.740   3.291  0.0888  0.9383 -0.5769
    6LEU     CA 2107   1.820   4.563   3.214 -0.1763 -0.1265  0.2477
    6LEU     CB 2108   1.945   4.561   3.126 -0.5260  0.4762 -0.2738
    6LEU     CG 2109   2.054   4.669   3.131  0.5580 -0.6122  0.1806
    6LEU    CD1 2110   2.010   4.783   3.039  0.5097 -0.4186  0.4438
    6LEU    CD2 2111   2.111   4.698   3.270  0.0554 -0.4039  0.3441
    6LEU      C 2112   1.835   4.482   3.343 -0.3261  0.0198  0.3568
    6LEU      O 2113   1.942   4.441   3.388 -0.3319 -0.0069  0.3472
    7LEU      N 2114   1.724   4.417   3.378 -0.2487 -0.0519  0.4717
    7LEU      H 2115   1.636   4.448   3.340  0.8715  1.8342 -0.7491
    7LEU     CA 2116   1.705   4.309   3.475  0.0773 -0.1599  0.4154
    7LEU     CB 2117   1.616   4.347   3.594 -0.0972  0.5112  0.0718
    7LEU     CG 2118   1.708   4.395   3.707 -0.1310 -0.1233  0.3758
    7LEU    CD1 2119   1.616   4.456   3.813 -0.4524 -0.0092  0.0350
    7LEU    CD2 2120   1.792   4.283   3.767 -0.3556 -0.4973 -0.0013
    7LEU      C 2121   1.666   4.177   3.407  0.0514 -0.1665  0.4426
    7LEU      O 2122   1.754   4.131   3.334  0.0137 -0.0611  0.3305
    8LEU      N 2123   1.539   4.138   3.405  0.1471 -0.4577  0.0599
    8LEU      H 2124   1.463   4.177   3.456 -0.5285 -1.5229 -0.0985
    8LEU     CA 2125   1.489   4.024   3.326 -0.6398 -0.0710 -0.0068
    8LEU     CB 2126   1.443   3.905   3.411 -0.0402 -0.1743  0.1775
    8LEU     CG 2127   1.552   3.813   3.465 -0.1750 -0.1708  0.4553
    8LEU    CD1 2128   1.630   3.755   3.347 -0.0465  0.3804  0.2660
    8LEU    CD2 2129   1.625   3.860   3.591 -0.1010  0.1780  0.2831
    8LEU      C 2130   1.383   4.073   3.227 -0.6701  0.4413  0.2778
    8LEU      O 2131   1.268   4.080   3.272 -0.5098 -0.8027  0.9175
    9GLU      N 2132   1.414   4.069   3.098 -0.2591 -0.5048  0.3992
    9GLU      H 2133   1.483   4.012   3.054  0.8364  1.4636 -0.5983
    9GLU     CA 2134   1.327   4.139   3.003  0.2740 -0.0290  0.2550
    9GLU     CB 2135   1.413   4.175   2.882  0.5135 -0.4126  0.3096
    9GLU     CG 2136   1.454   4.322   2.870  0.0417 -0.3151 -0.1504
    9GLU     CD 2137   1.365   4.402   2.774 -0.2485 -0.2082  0.2095
    9GLU    OE1 2138   1.347   4.521   2.808  0.5145  0.1216 -0.5233
    9GLU    OE2 2139   1.307   4.349   2.678 -0.2622  0.2852 -0.0570
    9GLU      C 2140   1.200   4.068   2.956  0.0284  0.2891  0.4283
    9GLU      O 2141   1.154   4.072   2.842  0.0500  0.0746  0.4127
   10GLU      N 2142   1.117   4.044   3.057  0.0992 -0.4842  0.3060
   10GLU      H 2143   1.156   4.039   3.149  0.8702  1.7857  0.1554
   10GLU     CA 2144   0.978   4.001   3.038  0.0200 -0.1297  0.0659
   10GLU     CB 2145   0.957   3.873   3.120 -0.2776  0.1477  0.4311
   10GLU     CG 2146   1.029   3.756   3.052 -0.5247  0.0657  0.3094
   10GLU     CD 2147   0.992   3.717   2.909  0.1955 -0.4762  0.2599
   10GLU    OE1 2148   0.873   3.726   2.871  0.3019 -0.2625 -0.0281
   10GLU    OE2 2149   1.080   3.657   2.844  0.4659 -0.2683  0.4341
   10GLU      C 2150   0.885   4.114   3.083  0.2701  0.0535  0.1247
   10GLU      O 2151   0.883   4.207   3.003  0.6772  0.0550  0.1114
   11GLU      N 2152   0.834   4.129   3.205  0.0765  0.2870  0.0149
   11GLU      H 2153   0.880   4.085   3.282  0.6342 -3.1692 -2.0541
   11GLU     CA 2154   0.714   4.203   3.247  0.0660  0.0243  0.4560
   11GLU     CB 2155   0.729   4.217   3.399  0.5905  0.0513  0.4036
   11GLU     CG 2156   0.618   4.272   3.488  0.1857  0.0394 -0.0901
   11GLU     CD 2157   0.634   4.272   3.640  0.3484  0.4781 -0.1033
   11GLU    OE1 2158   0.527   4.287   3.703  0.2156  0.1894 -0.2554
   11GLU    OE2 2159   0.740   4.300   3.698  0.5372 -0.2133 -0.0983
   11GLU      C 2160   0.662   4.328   3.176  0.2277 -0.2056 -0.0738
   11GLU     O1 2161   0.707   4.443   3.199  0.5086 -0.1832 -0.7043
   11GLU     O2 2162   0.582   4.321   3.080 -0.0324 -0.2315  0.1443
    1ACE     CA 2163   3.680   3.852   6.183 -0.1582  0.0031 -0.0268
    1ACE      C 2164   3.815   3.893   6.242 -0.1303 -0.7567  0.4575
    1ACE      O 2165   3.844   4.009   6.272 -0.0702 -0.5801 -0.2463
    2VAL      N 2166   3.901   3.780   6.260  0.3058 -0.5585 -0.3048
    2VAL      H 2167   3.869   3.694   6.222 -3.0466  0.4823 -0.2053
    2VAL     CA 2168   4.027   3.798   6.334  0.0671  0.5272 -0.1423
    2VAL     CB 2169   4.033   3.726   6.468  0.2698  0.5832 -0.1210
    2VAL    CG1 2170   4.145   3.769   6.563  0.5831 -0.3876 -0.0420
    2VAL    CG2 2171   3.898   3.728   6.540  0.4953  0.4792  0.3123
    2VAL      C 2172   4.149   3.767   6.247  0.0828 -0.0357  0.0826
    2VAL      O 2173   4.248   3.835   6.272 -0.2322  0.3822  0.1899
    3VAL      N 2174   4.150   3.651   6.182 -0.0303 -0.0601  0.1241
    3VAL      H 2175   4.090   3.575   6.207  1.1327 -0.9797  0.2608
    3VAL     CA 2176   4.259   3.625   6.087 -0.4145  0.0606 -0.3508
    3VAL     CB 2177   4.370   3.534   6.142 -0.6223  0.0539  0.0544
    3VAL    CG1 2178   4.466   3.596   6.244 -0.2301  0.2112 -0.4125
    3VAL    CG2 2179   4.320   3.400   6.197 -0.5402  0.0316  0.0740
    3VAL      C 2180   4.205   3.572   5.954 -0.1581 -0.4160 -0.2713
    3VAL      O 2181   4.104   3.617   5.900 -0.3799 -0.6559 -0.0557
    4VAL      N 2182   4.280   3.485   5.888  0.2361  0.0032 -0.3841
    4VAL      H 2183   4.380   3.484   5.900 -0.0237  0.0309  2.4264
    4VAL     CA 2184   4.234   3.389   5.787  0.4257 -0.2808 -0.2030
    4VAL     CB 2185   4.348   3.320   5.712  0.5300 -0.3558  0.0240
    4VAL    CG1 2186   4.278   3.251   5.595 -0.7021 -0.0584  0.5649
    4VAL    CG2 2187   4.453   3.414   5.653  0.2237 -0.2852 -0.4089
    4VAL      C 2188   4.155   3.280   5.861  0.0023  0.1176 -0.0663
    4VAL      O 2189   4.203   3.212   5.952 -0.6541  0.0278  0.2187
    5THR      N 2190   4.023   3.289   5.845 -0.0121  0.1255  0.0528
    5THR      H 2191   3.988   3.381   5.828  1.9416  0.9437  0.2370
    5THR     CA 2192   3.930   3.193   5.904 -0.1068  0.1172 -0.1089
    5THR     CB 2193   3.797   3.256   5.948 -0.0503  0.0600  0.1457
    5THR    OG1 2194   3.829   3.373   6.023  0.0276  0.2391 -0.1633
    5THR    HG1 2195   3.753   3.433   5.998  0.3412  0.7307  0.0601
    5THR    CG2 2196   3.725   3.164   6.047  0.4949 -0.5261  0.0048
    5THR      C 2197   3.911   3.067   5.819  0.0938  0.1763 -0.2413
    5THR      O 2198   3.975   2.966   5.848 -0.1425  0.1229  0.1035
    6LEU      N 2199   3.841   3.077   5.707  0.0064 -0.2795 -0.2279
    6LEU      H 2200   3.796   3.159   5.673 -0.6424 -1.2726 -1.9139
    6LEU     CA 2201   3.809   2.956   5.629  0.0476 -0.2578 -0.2790
    6LEU     CB 2202   3.656   2.945   5.628  0.0082  0.1985  0.1736
    6LEU     CG 2203   3.607   2.819   5.700 -0.0832  0.2862  0.2658
    6LEU    CD1 2204   3.456   2.801   5.681  0.0381 -0.7113  0.1734
    6LEU    CD2 2205   3.669   2.687   5.654 -0.0193  0.4105 -0.0061
    6LEU      C 2206   3.857   2.954   5.484 -0.2296 -0.0712 -0.3745
    6LEU      O 2207   3.782   2.971   5.388  0.1517  0.4993 -0.5803
    7LEU      N 2208   3.976   2.900   5.462 -0.1632 -0.2162  0.3180
    7LEU      H 2209   4.031   2.877   5.542 -0.4330 -0.0079  0.5633
    7LEU     CA 2210   4.038   2.887   5.329  0.0174 -0.1242  0.3927
    7LEU     CB 2211   4.127   3.006   5.292 -0.1333 -0.0448  0.2842
    7LEU     CG 2212   4.173   2.990   5.147 -0.1815 -0.1663  0.2824
    7LEU    CD1 2213   4.068   2.969   5.037 -0.1303 -0.5969  0.3124
    7LEU    CD2 2214   4.260   3.114   5.129 -0.3713 -0.0594  0.0939
    7LEU      C 2215   4.108   2.753   5.303 -0.0585  0.0214 -0.6116
    7LEU      O 2216   4.045   2.670   5.239 -0.0619  0.0339 -0.6247
    8LEU      N 2217   4.214   2.724   5.378 -0.7861  0.0063  0.4273
    8LEU      H 2218   4.246   2.786   5.451  0.8247 -1.0211  0.6479
    8LEU     CA 2219   4.303   2.612   5.347  0.0516  0.5882  0.6891
    8LEU     CB 2220   4.449   2.653   5.325  0.2963 -0.5151  0.2017
    8LEU     CG 2221   4.487   2.756   5.219 -0.0036 -0.5941  0.0168
    8LEU    CD1 2222   4.636   2.785   5.236 -0.1443  0.3119 -0.2408
    8LEU    CD2 2223   4.471   2.728   5.070 -0.5874  0.2764 -0.0925
    8LEU      C 2224   4.306   2.493   5.442  0.4654  0.2500  0.2622
    8LEU      O 2225   4.322   2.510   5.563 -0.1902 -0.2981  0.4288
    9GLU      N 2226   4.314   2.380   5.372 -0.8344  0.1326  0.2801
    9GLU      H 2227   4.338   2.378   5.275 -0.6031 -2.5045  0.3268
    9GLU     CA 2228   4.283   2.247   5.427  0.0353 -0.1122  0.1927
    9GLU     CB 2229   4.400   2.161   5.379  0.1322  0.4711 -0.6271
    9GLU     CG 2230   4.380   2.139   5.229 -0.1851 -0.0991 -0.5032
    9GLU     CD 2231   4.504   2.078   5.164 -0.0785 -0.2600 -0.1463
    9GLU    OE1 2232   4.606   2.147   5.138 -0.3211  0.3643  0.5085
    9GLU    OE2 2233   4.484   1.961   5.124 -0.5832 -0.1442 -0.2335
    9GLU      C 2234   4.231   2.213   5.567  0.3939 -0.2870  0.2837
    9GLU      O 2235   4.112   2.239   5.584  0.4959  0.7128 -0.4509
   10GLU      N 2236   4.315   2.195   5.669  0.1091  0.2901  0.6245
   10GLU      H 2237   4.407   2.234   5.670  0.1150  0.2732  0.9821
   10GLU     CA 2238   4.292   2.097   5.776 -0.1274 -0.0040  0.3043
   10GLU     CB 2239   4.404   1.995   5.790  0.4250  0.5379 -0.1236
   10GLU     CG 2240   4.406   1.892   5.676  0.4981 -0.0838  0.4358
   10GLU     CD 2241   4.287   1.797   5.657  0.0688  0.6217 -0.4281
   10GLU    OE1 2242   4.251   1.750   5.766  0.0443 -0.1256 -0.7545
   10GLU    OE2 2243   4.248   1.780   5.539  0.2931  0.0579 -0.4248
   10GLU      C 2244   4.244   2.137   5.916 -0.4101 -0.1725  0.2566
   10GLU      O 2245   4.128   2.111   5.948 -0.4439 -0.6871 -0.2596
   11GLU      N 2246   4.335   2.186   5.999 -0.2073 -0.3373  0.1326
   11GLU      H 2247   4.406   2.248   5.965 -1.1956  0.7056 -0.0555
   11GLU     CA 2248   4.304   2.201   6.142 -0.1826 -0.2593  0.1296
   11GLU     CB 2249   4.421   2.144   6.222 -0.0610  0.3413  0.3815
   11GLU     CG 2250   4.440   2.163   6.373 -0.2160  0.5010  0.3804
   11GLU     CD 2251   4.336   2.081   6.450 -0.1614  0.1701  0.1005
   11GLU    OE1 2252   4.277   2.148   6.538 -0.7311  0.0235 -0.1658
   11GLU    OE2 2253   4.341   1.956   6.444 -0.2732  0.1689  0.0389
   11GLU      C 2254   4.271   2.346   6.176 -0.1947 -0.3048  0.3102
   11GLU     O1 2255   4.364   2.426   6.201 -0.4391  0.1981 -0.3575
   11GLU     O2 2256   4.152   2.382   6.171 -0.1977 -0.3448  0.1015
    1ACE     CA 2257   4.013   2.965   2.841 -0.2211  0.0263 -0.3828
    1ACE      C 2258   4.165   2.954   2.835 -0.2355 -0.3648 -0.0706
    1ACE      O 2259   4.234   2.861   2.878  0.2637 -0.0548 -0.1929
    2VAL      N 2260   4.216   3.048   2.740 -0.0199  0.0789  0.4799
    2VAL      H 2261   4.152   3.103   2.687 -1.4148 -1.8168  0.1145
    2VAL     CA 2262   4.357   3.055   2.699 -0.0810  0.5736  0.3496
    2VAL     CB 2263   4.369   3.134   2.569  0.0154  0.3042  0.1940
    2VAL    CG1 2264   4.318   3.278   2.585 -0.2465  0.2207  0.1217
    2VAL    CG2 2265   4.508   3.138   2.505 -0.0244  0.4236  0.1136
    2VAL      C 2266   4.446   3.107   2.813  0.0341  0.5234  0.2823
    2VAL      O 2267   4.491   3.021   2.888 -0.3881 -0.0420 -0.0990
    3VAL      N 2268   4.463   3.237   2.836 -0.2277  0.4769  0.7328
    3VAL      H 2269   4.430   3.309   2.777  1.2602  1.8353  1.4755
    3VAL     CA 2270   4.549   3.292   2.943  0.4899  0.3735  0.2170
    3VAL     CB 2271   4.590   3.434   2.903  0.3907  0.2741 -0.2481
    3VAL    CG1 2272   4.474   3.517   2.849  0.1242  0.4272  0.5485
    3VAL    CG2 2273   4.670   3.511   3.008 -0.0767 -0.0302  0.3365
    3VAL      C 2274   4.468   3.283   3.073  0.5086  0.9307  0.2714
    3VAL      O 2275   4.520   3.231   3.172 -0.3997  0.2970  0.4321
    4VAL      N 2276   4.339   3.311   3.058  0.3837  0.2811  0.0685
    4VAL      H 2277   4.303   3.363   2.980 -0.2769  0.0028  0.1899
    4VAL     CA 2278   4.249   3.291   3.172  0.0956  0.1510 -0.1814
    4VAL     CB 2279   4.172   3.418   3.210 -0.3784  0.0825 -0.8967
    4VAL    CG1 2280   4.106   3.409   3.348  0.2115  0.7502 -0.5635
    4VAL    CG2 2281   4.265   3.539   3.223 -0.3100  0.0135 -0.7512
    4VAL      C 2282   4.152   3.175   3.147  0.4303 -0.2123  0.2110
    4VAL      O 2283   4.063   3.177   3.063  0.1934 -0.5933  0.4471
    5THR      N 2284   4.174   3.076   3.234  0.2507  0.0760  0.5901
    5THR      H 2285   4.267   3.039   3.240  1.0963  1.3316 -2.5615
    5THR     CA 2286   4.069   2.983   3.278 -0.1213 -0.0735 -0.5726
    5THR     CB 2287   4.134   2.849   3.311 -0.1956 -0.0295 -0.2423
    5THR    OG1 2288   4.201   2.792   3.197 -0.2550 -0.6375  0.0204
    5THR    HG1 2289   4.298   2.813   3.199  0.1431 -2.2771  2.2265
    5THR    CG2 2290   4.041   2.743   3.372 -0.1669  0.0116 -0.1276
    5THR      C 2291   4.006   3.036   3.407  0.1284  0.3939 -0.6404
    5THR      O 2292   4.079   3.089   3.491 -0.1270 -0.2240 -0.0279
    6LEU      N 2293   3.874   3.033   3.421  0.1863 -0.2507 -0.1874
    6LEU      H 2294   3.825   2.969   3.361 -1.9031 -0.7437  1.8732
    6LEU     CA 2295   3.801   3.075   3.541  0.1790  0.2150 -0.3509
    6LEU     CB 2296   3.721   3.199   3.501 -0.6130 -0.2111 -0.1181
    6LEU     CG 2297   3.692   3.300   3.612 -0.0762  0.3357 -0.4663
    6LEU    CD1 2298   3.816   3.383   3.648  0.0688  0.0016 -0.1773
    6LEU    CD2 2299   3.588   3.407   3.583 -0.8232 -0.3134 -0.2159
    6LEU      C 2300   3.711   2.958   3.580  0.5417  0.0398 -0.0220
    6LEU      O 2301   3.668   2.874   3.500 -0.3871 -0.1546  0.6659
    7LEU      N 2302   3.700   2.951   3.712 -0.5402  0.3416 -0.0801
    7LEU      H 2303   3.750   3.015   3.770  0.1700  0.7110 -1.0616
    7LEU     CA 2304   3.636   2.847   3.795  0.3103 -0.0011  0.1635
    7LEU     CB 2305   3.495   2.885   3.839  0.2839 -0.3147  0.3488
    7LEU     CG 2306   3.443   3.007   3.915  0.4941 -0.2447  0.3797
    7LEU    CD1 2307   3.292   2.982   3.923  0.5587 -0.5639  0.6027
    7LEU    CD2 2308   3.514   3.036   4.048 -0.1336  0.9503  0.4725
    7LEU      C 2309   3.635   2.701   3.748 -0.2866  0.0475  0.0212
    7LEU      O 2310   3.726   2.627   3.784 -0.0340  0.0416 -0.6346
    8LEU      N 2311   3.542   2.668   3.659 -0.1890 -0.0644 -0.0390
    8LEU      H 2312   3.503   2.726   3.587 -0.7493  0.9759  1.0505
    8LEU     CA 2313   3.514   2.525   3.640 -0.2020 -0.1022  0.2559
    8LEU     CB 2314   3.361   2.523   3.634 -0.2062  0.4326  0.0498
    8LEU     CG 2315   3.303   2.551   3.773  0.1279  0.1432  0.2496
    8LEU    CD1 2316   3.159   2.601   3.769  0.1917  0.2634 -0.7035
    8LEU    CD2 2317   3.321   2.428   3.862  0.9269 -0.5404 -0.8387
    8LEU      C 2318   3.582   2.444   3.529  0.0778  0.5069 -0.0235
    8LEU      O 2319   3.561   2.324   3.514  0.1858  0.4371  0.3994
    9GLU      N 2320   3.662   2.501   3.440  0.1038 -0.1446 -0.4212
    9GLU      H 2321   3.681   2.599   3.445  0.8716 -0.1437 -2.3965
    9GLU     CA 2322   3.750   2.416   3.358  0.7184 -0.1221  0.2074
    9GLU     CB 2323   3.818   2.491   3.243 -0.1253  0.3621  0.0183
    9GLU     CG 2324   3.743   2.472   3.111  0.1069  0.5325 -0.1378
    9GLU     CD 2325   3.600   2.525   3.116 -0.1979 -0.2862  0.0163
    9GLU    OE1 2326   3.588   2.649   3.132 -0.5839 -0.2788 -0.3096
    9GLU    OE2 2327   3.513   2.454   3.060 -0.3976  0.0639 -0.1244
    9GLU      C 2328   3.851   2.353   3.455 -0.0405 -0.2612  0.9266
    9GLU      O 2329   3.914   2.420   3.537  0.7090  0.0167  0.1406
   10GLU      N 2330   3.888   2.236   3.404  0.0712  0.1144  0.1207
   10GLU      H 2331   3.885   2.212   3.307 -1.3661 -1.8530  0.5912
   10GLU     CA 2332   3.950   2.128   3.481 -0.0847 -0.0616  0.0018
   10GLU     CB 2333   3.895   1.992   3.438  0.0240 -0.1053  0.0001
   10GLU     CG 2334   3.744   1.971   3.448 -0.0190  0.0650 -0.2878
   10GLU     CD 2335   3.705   1.832   3.398  0.4134 -0.2101  0.1400
   10GLU    OE1 2336   3.629   1.766   3.472  0.1221  0.1889  0.1926
   10GLU    OE2 2337   3.719   1.801   3.277  0.2922 -0.0876  0.0953
   10GLU      C 2338   4.103   2.128   3.484 -0.0726 -0.4448 -0.4850
   10GLU      O 2339   4.164   2.023   3.507 -0.2253 -0.4113  0.0932
   11GLU      N 2340   4.163   2.247   3.485  0.2905 -0.6249  0.4117
   11GLU      H 2341   4.109   2.331   3.487  0.8896 -0.1521 -1.2805
   11GLU     CA 2342   4.304   2.276   3.515  0.2559 -0.3403  0.3031
   11GLU     CB 2343   4.362   2.339   3.389 -0.4056  0.2013  0.2623
   11GLU     CG 2344   4.501   2.277   3.374 -0.4816 -0.0277  0.5085
   11GLU     CD 2345   4.527   2.254   3.225 -0.2502  0.0146  0.5421
   11GLU    OE1 2346   4.612   2.321   3.163 -0.1226  0.0466  0.7473
   11GLU    OE2 2347   4.486   2.146   3.176  0.2244  0.0077  0.1516
   11GLU      C 2348   4.326   2.358   3.643  0.5861  0.4329 -0.2420
   11GLU     O1 2349   4.265   2.466   3.654 -0.0114  0.0392  0.3990
   11GLU     O2 2350   4.375   2.298   3.741 -0.6822  0.1571  0.2511
    1ACE     CA 2351   2.493   6.676   3.477  0.1783  0.3450  0.3209
    1ACE      C 2352   2.598   6.642   3.371 -0.2989 -0.3039  0.0440
    1ACE      O 2353   2.707   6.597   3.408 -0.0973  0.1020 -0.0512
    2VAL      N 2354   2.540   6.642   3.241 -0.1172  0.1868 -0.0402
    2VAL      H 2355   2.444   6.662   3.219  0.0479  0.7701 -0.2529
    2VAL     CA 2356   2.623   6.594   3.130 -0.2179  0.4606 -0.2358
    2VAL     CB 2357   2.525   6.557   3.018  0.2576  0.2085 -0.5772
    2VAL    CG1 2358   2.495   6.669   2.918 -0.3683 -0.0323 -0.6652
    2VAL    CG2 2359   2.562   6.429   2.944  0.1255 -0.0955 -0.1237
    2VAL      C 2360   2.736   6.681   3.074  0.0838 -0.1335 -0.5708
    2VAL      O 2361   2.729   6.804   3.081 -0.1074 -0.1856  0.2387
    3VAL      N 2362   2.824   6.616   3.000  0.2746 -0.7513  0.1855
    3VAL      H 2363   2.791   6.531   2.957 -0.7521 -1.3529  2.0770
    3VAL     CA 2364   2.945   6.676   2.943 -0.0163 -0.5818 -0.2618
    3VAL     CB 2365   2.943   6.705   2.793  0.0622  0.2601 -0.1059
    3VAL    CG1 2366   2.827   6.797   2.755 -0.2258  0.0633  0.2901
    3VAL    CG2 2367   3.077   6.748   2.733  0.1576  0.5488  0.3177
    3VAL      C 2368   3.023   6.771   3.035 -0.8843 -0.4711  0.3671
    3VAL      O 2369   3.083   6.721   3.130 -0.1406 -0.2994 -0.0117
    4VAL      N 2370   3.008   6.902   3.026 -0.3078 -0.3769  0.7490
    4VAL      H 2371   2.932   6.946   2.977  0.0215  0.4519  0.9643
    4VAL     CA 2372   3.093   6.985   3.113  0.4917 -0.2579 -0.1409
    4VAL     CB 2373   3.210   7.067   3.057  0.2246  0.3465  0.1776
    4VAL    CG1 2374   3.334   6.979   3.080  0.2160  0.4459  0.6152
    4VAL    CG2 2375   3.209   7.106   2.909 -0.7466  0.1179  0.1168
    4VAL      C 2376   2.998   7.073   3.193  0.0267 -0.3541 -0.5864
    4VAL      O 2377   2.956   7.177   3.141  0.3049 -0.1802 -0.4627
    5THR      N 2378   2.988   7.035   3.320 -0.3547  0.2063 -0.4438
    5THR      H 2379   3.056   6.970   3.355  0.8817  2.4503  1.6249
    5THR     CA 2380   2.892   7.091   3.416  0.0206  0.0166  0.0425
    5THR     CB 2381   2.867   7.011   3.544  0.3186  0.2175  0.2299
    5THR    OG1 2382   2.974   6.921   3.574  0.1996 -0.0605 -0.1748
    5THR    HG1 2383   2.973   6.834   3.524  1.6255  0.4427 -1.1626
    5THR    CG2 2384   2.732   6.942   3.521  0.3779  0.0760  0.3049
    5THR      C 2385   2.888   7.241   3.447  0.5963 -0.1105  0.7767
    5THR      O 2386   2.790   7.282   3.509 -0.2413 -0.2137 -0.4365
    6LEU      N 2387   2.983   7.319   3.395 -0.0705  0.0952 -0.1549
    6LEU      H 2388   3.078   7.288   3.399  0.6681  2.2860  0.7635
    6LEU     CA 2389   2.966   7.464   3.407 -0.3714  0.0178  0.4020
    6LEU     CB 2390   3.094   7.544   3.431  0.0838 -0.4222 -0.5158
    6LEU     CG 2391   3.174   7.572   3.303  0.4023 -0.0405 -0.2333
    6LEU    CD1 2392   3.306   7.646   3.330  0.4079 -0.0455 -0.2476
    6LEU    CD2 2393   3.209   7.450   3.218 -0.5257 -0.0712 -0.5753
    6LEU      C 2394   2.861   7.527   3.314 -0.0366 -0.1903 -0.1241
    6LEU      O 2395   2.817   7.638   3.343  0.5919  0.1384 -0.4319
    7LEU      N 2396   2.822   7.457   3.208 -0.6272  0.3136 -0.2486
    7LEU      H 2397   2.860   7.365   3.197  1.8494  1.3058 -0.4981
    7LEU     CA 2398   2.741   7.504   3.095 -0.0138  0.4842 -0.6240
    7LEU     CB 2399   2.831   7.500   2.972  0.1291  0.0807 -0.5087
    7LEU     CG 2400   2.919   7.624   2.950  0.0409  0.1935 -0.2225
    7LEU    CD1 2401   3.011   7.604   2.830 -0.0337  0.1845 -0.2780
    7LEU    CD2 2402   2.845   7.756   2.932 -0.0565  0.1302 -0.2898
    7LEU      C 2403   2.609   7.426   3.086 -0.1742  0.7039 -0.1847
    7LEU      O 2404   2.512   7.476   3.143 -0.3446 -0.0045  0.1610
    8LEU      N 2405   2.609   7.306   3.030  0.3516  0.1877  0.8821
    8LEU      H 2406   2.694   7.259   3.006 -0.4277 -0.2286 -1.3447
    8LEU     CA 2407   2.480   7.240   3.003  0.3734  0.3582  0.3454
    8LEU     CB 2408   2.481   7.175   2.864  0.0038  0.7981  0.1358
    8LEU     CG 2409   2.485   7.267   2.742  0.0913  0.9971  0.2867
    8LEU    CD1 2410   2.383   7.381   2.748 -0.1144  0.8009  0.5287
    8LEU    CD2 2411   2.624   7.318   2.704  0.1099  0.4993 -0.3365
    8LEU      C 2412   2.428   7.147   3.112  0.1745  0.1923  0.1090
    8LEU      O 2413   2.436   7.024   3.107 -0.3841  0.1714 -0.3887
    9GLU      N 2414   2.380   7.219   3.212 -1.2000  0.0781 -0.4504
    9GLU      H 2415   2.359   7.316   3.199  0.0951  0.6952  1.5099
    9GLU     CA 2416   2.344   7.162   3.343 -0.2013 -0.0610 -0.2334
    9GLU     CB 2417   2.327   7.278   3.441  0.5573 -0.1609  0.0306
    9GLU     CG 2418   2.458   7.353   3.468  0.3665  0.2220 -0.0885
    9GLU     CD 2419   2.435   7.448   3.585  0.1954  0.1936 -0.0987
    9GLU    OE1 2420   2.423   7.393   3.697  0.1834 -0.3162 -0.3493
    9GLU    OE2 2421   2.408   7.568   3.564 -0.2381  0.3698  1.3215
    9GLU      C 2422   2.229   7.063   3.361 -0.2080 -0.1228 -0.6079
    9GLU      O 2423   2.256   6.961   3.424 -0.2284  0.1551 -0.1455
   10GLU      N 2424   2.110   7.120   3.344 -0.4701 -0.5012 -0.0593
   10GLU      H 2425   2.110   7.220   3.334  1.0742 -0.1320  2.5107
   10GLU     CA 2426   1.980   7.052   3.359 -0.7598  0.0214 -0.1514
   10GLU     CB 2427   1.867   7.149   3.327 -0.2024  0.5458 -0.5701
   10GLU     CG 2428   1.783   7.149   3.455 -0.1140 -0.4948 -0.5086
   10GLU     CD 2429   1.658   7.237   3.459  0.2807  0.0527  0.2124
   10GLU    OE1 2430   1.661   7.348   3.402 -0.0900  0.1068  0.2919
   10GLU    OE2 2431   1.554   7.190   3.511  0.4816  0.0527  0.6160
   10GLU      C 2432   1.965   6.925   3.275 -0.0155 -0.3669  0.2917
   10GLU      O 2433   1.919   6.825   3.328 -0.4107 -0.4442 -0.1906
   11GLU      N 2434   2.004   6.921   3.148 -0.2353 -0.3449  0.2238
   11GLU      H 2435   2.028   7.000   3.092  1.5516 -1.8104 -1.2221
   11GLU     CA 2436   1.995   6.814   3.047 -0.3847 -0.0080 -0.1221
   11GLU     CB 2437   2.106   6.709   3.057 -0.3335  0.0558 -0.0192
   11GLU     CG 2438   2.088   6.615   3.176 -0.0066  0.0790  0.0489
   11GLU     CD 2439   2.196   6.507   3.178  0.3228  0.3917 -0.5120
   11GLU    OE1 2440   2.271   6.490   3.277 -0.1590 -0.1426 -0.2331
   11GLU    OE2 2441   2.190   6.412   3.097  0.4394 -0.2718  0.2479
   11GLU      C 2442   1.856   6.751   3.027  0.0667 -1.0936  0.0940
   11GLU     O1 2443   1.765   6.767   3.112 -0.0634 -0.7247 -0.1142
   11GLU     O2 2444   1.836   6.684   2.924  0.3722 -0.2964 -0.5002
    1ACE     CA 2445   2.756   2.462   4.658 -0.1151  0.1026  0.6475
    1ACE      C 2446   2.842   2.581   4.616 -0.1390 -0.0217  0.2465
    1ACE      O 2447   2.913   2.639   4.698  0.0714  0.0574  0.0074
    2VAL      N 2448   2.837   2.614   4.477 -0.0710 -0.0041  0.2484
    2VAL      H 2449   2.788   2.558   4.411  1.1510  1.0214 -1.6216
    2VAL     CA 2450   2.915   2.722   4.415  0.5003 -0.1812  0.6506
    2VAL     CB 2451   2.978   2.697   4.278  0.0203 -0.2436  0.4431
    2VAL    CG1 2452   3.086   2.803   4.260 -0.0811 -0.1908  0.1401
    2VAL    CG2 2453   3.045   2.559   4.270 -0.2384 -0.3837  0.6561
    2VAL      C 2454   2.841   2.856   4.409  0.3709 -0.2711  0.2313
    2VAL      O 2455   2.761   2.886   4.321  0.0335 -0.5749  0.4352
    3VAL      N 2456   2.864   2.933   4.515 -0.5458  0.1507  0.1298
    3VAL      H 2457   2.914   2.894   4.593 -1.3120 -0.0537  0.5408
    3VAL     CA 2458   2.819   3.071   4.535  0.1444  0.3634  0.2322
    3VAL     CB 2459   2.866   3.111   4.675  0.6627  0.0478  0.1499
    3VAL    CG1 2460   2.821   3.247   4.729  0.1501 -0.1491  0.2257
    3VAL    CG2 2461   2.823   3.007   4.779 -0.0327 -0.3118 -0.4887
    3VAL      C 2462   2.871   3.171   4.431 -0.2940  0.0552 -0.2879
    3VAL      O 2463   2.790   3.244   4.375 -0.2703  0.2927 -0.0125
    4VAL      N 2464   3.000   3.167   4.400 -0.4439  0.2012 -0.9331
    4VAL      H 2465   3.059   3.098   4.442 -0.3128  0.1726 -1.1584
    4VAL     CA 2466   3.066   3.254   4.301  0.2083  0.1583 -0.5430
    4VAL     CB 2467   3.217   3.251   4.324  0.0331  0.2067  0.6481
    4VAL    CG1 2468   3.277   3.111   4.312 -0.1305  0.1727  0.2367
    4VAL    CG2 2469   3.282   3.361   4.240 -0.4440  0.0185  0.0238
    4VAL      C 2470   3.026   3.225   4.156 -0.3075  0.4168 -0.4555
    4VAL      O 2471   3.101   3.170   4.075  0.1304  0.4460 -0.0742
    5THR      N 2472   2.903   3.257   4.119 -0.3745  0.6891 -0.0052
    5THR      H 2473   2.842   3.282   4.194 -0.1407  0.2115  0.3434
    5THR     CA 2474   2.831   3.245   3.991 -0.2710  0.0447 -0.0057
    5THR     CB 2475   2.824   3.109   3.920  0.3377 -0.0237  0.0609
    5THR    OG1 2476   2.751   3.112   3.797  0.0386  0.2606  0.2431
    5THR    HG1 2477   2.778   3.033   3.742 -0.0263  0.1758  0.3320
    5THR    CG2 2478   2.805   2.985   4.007  0.4703 -0.1293 -0.0612
    5THR      C 2479   2.690   3.303   4.007 -0.4839 -0.2802 -0.6666
    5THR      O 2480   2.637   3.294   4.117 -0.0620  0.8221 -0.3647
    6LEU      N 2481   2.621   3.380   3.924 -0.0880  0.7121 -0.0859
    6LEU      H 2482   2.526   3.392   3.954 -0.6023 -0.0583 -1.3223
    6LEU     CA 2483   2.663   3.455   3.805  0.8173  0.3699  0.0099
    6LEU     CB 2484   2.642   3.378   3.674  0.0200  0.1949  0.2326
    6LEU     CG 2485   2.747   3.410   3.567  0.0716  0.2768  0.3072
    6LEU    CD1 2486   2.881   3.342   3.594 -0.1162 -0.0840  0.3457
    6LEU    CD2 2487   2.709   3.410   3.418 -0.5846  0.3754  0.4713
    6LEU      C 2488   2.597   3.592   3.790  0.0156  0.0653  0.6632
    6LEU      O 2489   2.662   3.689   3.829  0.3792 -0.0122  0.2581
    7LEU      N 2490   2.466   3.589   3.766  0.1263  0.0035  0.0422
    7LEU      H 2491   2.410   3.509   3.785 -1.7039  1.4034  0.8188
    7LEU     CA 2492   2.381   3.694   3.708  0.6317  0.2691 -0.2311
    7LEU     CB 2493   2.294   3.625   3.603  0.2968 -0.3280  0.4229
    7LEU     CG 2494   2.306   3.672   3.457 -0.3191  0.1853  0.5365
    7LEU    CD1 2495   2.242   3.811   3.440 -0.3141  0.1494  0.2342
    7LEU    CD2 2496   2.453   3.688   3.418 -0.5312  0.7375 -0.0564
    7LEU      C 2497   2.297   3.785   3.799  0.7416  0.1961 -0.0566
    7LEU      O 2498   2.267   3.895   3.753 -0.4222 -0.1197 -0.0827
    8LEU      N 2499   2.247   3.745   3.916 -0.1042  0.1676 -0.4219
    8LEU      H 2500   2.291   3.673   3.970 -1.5976 -1.6850 -1.5777
    8LEU     CA 2501   2.170   3.841   3.996 -0.3227 -0.1784 -0.2210
    8LEU     CB 2502   2.029   3.792   4.032 -0.4356  0.4239  0.1758
    8LEU     CG 2503   1.922   3.847   3.937 -0.2172  0.3396 -0.1201
    8LEU    CD1 2504   1.913   3.760   3.811 -0.0537  0.3213 -0.1200
    8LEU    CD2 2505   1.786   3.840   4.007  0.1574 -0.2237  0.5683
    8LEU      C 2506   2.246   3.873   4.125 -0.3194  0.1325 -0.2995
    8LEU      O 2507   2.288   3.789   4.205 -0.5820 -0.5224 -0.8378
    9GLU      N 2508   2.254   4.002   4.153 -0.3089  0.1402 -0.3386
    9GLU      H 2509   2.201   4.072   4.104 -0.2546  0.4294  0.0100
    9GLU     CA 2510   2.339   4.066   4.254 -0.6279 -0.6724  0.4561
    9GLU     CB 2511   2.277   4.195   4.309  0.0085 -0.4660  0.7053
    9GLU     CG 2512   2.147   4.199   4.391 -0.2367 -0.3559  0.3129
    9GLU     CD 2513   2.026   4.200   4.298 -0.5970  0.3301  0.7840
    9GLU    OE1 2514   2.000   4.304   4.234 -0.4915 -0.2592 -0.2476
    9GLU    OE2 2515   1.953   4.099   4.297 -0.2311  0.0672  0.0160
    9GLU      C 2516   2.419   3.991   4.360  0.3800  0.2924  0.4096
    9GLU      O 2517   2.531   3.950   4.332 -0.0286 -0.3754 -0.2895
   10GLU      N 2518   2.342   3.953   4.462 -0.1833  0.0315 -0.1092
   10GLU      H 2519   2.243   3.942   4.455 -0.3110  0.3734  0.9631
   10GLU     CA 2520   2.411   3.890   4.576 -0.4770 -0.1677 -0.0408
   10GLU     CB 2521   2.432   3.992   4.688  0.4143 -0.1142 -0.2529
   10GLU     CG 2522   2.509   4.118   4.648 -0.0670  0.2392 -0.0769
   10GLU     CD 2523   2.511   4.218   4.763  0.5787  0.3947 -0.2199
   10GLU    OE1 2524   2.455   4.328   4.743 -0.2344 -0.0053 -0.1822
   10GLU    OE2 2525   2.573   4.195   4.870 -0.2279 -0.1877  0.1329
   10GLU      C 2526   2.354   3.765   4.642 -0.3490 -0.5071 -0.5613
   10GLU      O 2527   2.430   3.678   4.685 -0.0440  0.1620  0.2805
   11GLU      N 2528   2.223   3.768   4.666 -0.2199 -0.1552  0.1168
   11GLU      H 2529   2.162   3.836   4.626  0.4119  0.8362  0.7858
   11GLU     CA 2530   2.146   3.670   4.744 -0.4839  0.2486  0.3708
   11GLU     CB 2531   1.999   3.712   4.745 -0.5186  0.1288  0.2536
   11GLU     CG 2532   1.910   3.607   4.813 -0.0902 -0.4840 -0.1230
   11GLU     CD 2533   1.797   3.686   4.877  0.5478  0.9768 -0.7533
   11GLU    OE1 2534   1.806   3.717   4.998  0.0604 -0.2803 -0.3833
   11GLU    OE2 2535   1.692   3.686   4.810 -0.1308 -0.4191  0.2484
   11GLU      C 2536   2.161   3.520   4.715 -0.7760  0.2931 -0.0190
   11GLU     O1 2537   2.172   3.446   4.815 -0.4019  0.4904  0.0882
   11GLU     O2 2538   2.174   3.485   4.596 -0.1592 -0.2203  0.1931
    1ACE     CA 2539   3.904   4.151   4.895  0.3168 -0.4197 -0.2909
    1ACE      C 2540   4.047   4.171   4.944  0.0554 -0.4502  0.4875
    1ACE      O 2541   4.071   4.258   5.028 -0.5147 -0.1146  0.3077
    2VAL      N 2542   4.135   4.141   4.836  0.0983  0.1603  0.3486
    2VAL      H 2543   4.098   4.150   4.743  1.8175 -0.6382 -0.4630
    2VAL     CA 2544   4.275   4.097   4.843  0.2154  0.4486 -0.1279
    2VAL     CB 2545   4.299   3.963   4.772 -0.0647 -0.0106  0.6312
    2VAL    CG1 2546   4.364   3.869   4.874 -0.5542 -0.7076  0.3024
    2VAL    CG2 2547   4.170   3.907   4.713  0.0364  0.2586  0.1457
    2VAL      C 2548   4.380   4.206   4.821  0.2051  0.3805 -0.5212
    2VAL      O 2549   4.343   4.323   4.832 -0.3538  0.2015 -0.4815
    3VAL      N 2550   4.499   4.174   4.768  0.4129  0.1341  0.0838
    3VAL      H 2551   4.504   4.091   4.713 -1.0156  0.9573 -1.3605
    3VAL     CA 2552   4.626   4.245   4.786  0.5614 -0.1346  0.0893
    3VAL     CB 2553   4.740   4.144   4.803  0.2579 -0.5667 -0.4298
    3VAL    CG1 2554   4.873   4.207   4.842 -0.3441  0.5464 -0.1389
    3VAL    CG2 2555   4.705   4.029   4.898 -0.2858 -0.6556 -0.7274
    3VAL      C 2556   4.668   4.369   4.706 -0.0436  0.5093  0.7495
    3VAL      O 2557   4.716   4.466   4.763  0.0687  0.8259  0.1293
    4VAL      N 2558   4.659   4.370   4.573  0.5036  0.3722  0.7083
    4VAL      H 2559   4.636   4.282   4.533  1.4024  0.9540 -1.2145
    4VAL     CA 2560   4.729   4.463   4.483 -0.2170  0.1181 -0.1272
    4VAL     CB 2561   4.767   4.406   4.346 -0.2892 -0.3081  0.0270
    4VAL    CG1 2562   4.895   4.322   4.355 -0.1019 -0.0337 -0.0134
    4VAL    CG2 2563   4.649   4.360   4.261 -0.0214 -0.1867 -0.4145
    4VAL      C 2564   4.688   4.610   4.472 -0.3542  0.0951  0.0796
    4VAL      O 2565   4.698   4.669   4.365 -0.7825 -0.0241 -0.0313
    5THR      N 2566   4.682   4.675   4.588 -0.3120  0.2295  0.0062
    5THR      H 2567   4.624   4.648   4.664 -0.4204 -0.3909 -0.2896
    5THR     CA 2568   4.690   4.822   4.595  0.4741  0.1714  0.3915
    5THR     CB 2569   4.646   4.851   4.739 -0.2485 -0.4793  0.3073
    5THR    OG1 2570   4.519   4.788   4.761 -0.3471 -0.3486  0.1146
    5THR    HG1 2571   4.484   4.806   4.853 -3.5501 -0.2033 -1.0408
    5THR    CG2 2572   4.646   4.999   4.777  0.1383 -0.4612  0.2434
    5THR      C 2573   4.835   4.863   4.566  0.3420  0.2897 -0.1072
    5THR      O 2574   4.920   4.853   4.655  0.1339  0.7265  0.1450
    6LEU      N 2575   4.858   4.902   4.441  0.4749 -0.1179 -0.2091
    6LEU      H 2576   4.784   4.934   4.383 -0.4911 -2.6779 -0.5311
    6LEU     CA 2577   4.993   4.921   4.388  0.3317  0.1683 -0.4685
    6LEU     CB 2578   4.979   5.000   4.257 -0.0849  0.2025 -0.4016
    6LEU     CG 2579   4.915   4.906   4.154 -0.4603  0.0535 -0.0354
    6LEU    CD1 2580   4.881   4.982   4.026  0.6976  0.0937 -0.3238
    6LEU    CD2 2581   4.998   4.786   4.110  0.0024  0.5257 -0.4646
    6LEU      C 2582   5.108   4.968   4.478 -0.5075 -0.3083  0.8699
    6LEU      O 2583   5.163   4.887   4.552  0.0666  0.0334  0.8260
    7LEU      N 2584   5.161   5.089   4.459 -0.4119 -0.4352  0.3052
    7LEU      H 2585   5.102   5.164   4.432 -2.0232 -1.4804  0.7457
    7LEU     CA 2586   5.294   5.119   4.514 -0.5705  0.5465  0.1573
    7LEU     CB 2587   5.371   5.195   4.406 -0.3960  0.2848  0.0979
    7LEU     CG 2588   5.433   5.105   4.298  0.2310  0.1943  0.5265
    7LEU    CD1 2589   5.510   5.202   4.209  0.6311 -0.3431  0.2853
    7LEU    CD2 2590   5.518   4.992   4.356  0.4899 -0.0623 -0.3367
    7LEU      C 2591   5.312   5.207   4.638 -0.0583  0.6676  0.0006
    7LEU      O 2592   5.232   5.300   4.655 -0.2850  0.4346  0.2235
    8LEU      N 2593   5.405   5.176   4.728  0.0499  0.1508 -0.2902
    8LEU      H 2594   5.423   5.078   4.743  0.2391  0.0950 -0.8535
    8LEU     CA 2595   5.465   5.266   4.827 -0.0042  0.0027 -0.1211
    8LEU     CB 2596   5.616   5.245   4.844 -0.1148 -0.5190  0.2364
    8LEU     CG 2597   5.694   5.186   4.726  0.0763 -0.0749  0.1395
    8LEU    CD1 2598   5.714   5.272   4.601 -0.1647  0.5761  0.5417
    8LEU    CD2 2599   5.831   5.148   4.781  0.1640  0.3637  0.2248
    8LEU      C 2600   5.427   5.414   4.818 -0.5347 -0.1429 -0.3257
    8LEU      O 2601   5.330   5.454   4.881 -0.2085 -0.0818  0.1432
    9GLU      N 2602   5.506   5.501   4.754 -0.2902  0.0237  0.2034
    9GLU      H 2603   5.598   5.475   4.724 -0.8108 -0.3281 -1.1582
    9GLU     CA 2604   5.467   5.638   4.720 -0.6010 -0.0487  0.2710
    9GLU     CB 2605   5.542   5.744   4.800 -1.0584  0.5580 -0.0904
    9GLU     CG 2606   5.517   5.719   4.949 -0.0854  0.6551  0.0965
    9GLU     CD 2607   5.591   5.822   5.035 -0.2955  0.0150  1.0520
    9GLU    OE1 2608   5.533   5.918   5.090 -0.4858  0.2245  0.4850
    9GLU    OE2 2609   5.714   5.805   5.050 -0.1333  0.5728  0.3812
    9GLU      C 2610   5.468   5.661   4.569 -0.0831  0.3390  0.3332
    9GLU      O 2611   5.576   5.687   4.515  0.2169 -0.8940  0.3251
   10GLU      N 2612   5.344   5.670   4.520  0.0797  0.3703 -0.0775
   10GLU      H 2613   5.275   5.723   4.568  1.5950  2.6486 -0.2611
   10GLU     CA 2614   5.316   5.620   4.384  0.0203  0.4988 -0.1118
   10GLU     CB 2615   5.167   5.592   4.367  0.1079 -0.0029 -0.0584
   10GLU     CG 2616   5.118   5.460   4.427 -0.2155  0.2722  0.2886
   10GLU     CD 2617   4.969   5.425   4.417 -0.1936  0.2138  0.1611
   10GLU    OE1 2618   4.900   5.467   4.511 -0.1775  0.5836  0.0085
   10GLU    OE2 2619   4.922   5.382   4.310  0.1075 -0.0015  0.1114
   10GLU      C 2620   5.370   5.687   4.258  0.3839 -0.0250 -0.2377
   10GLU      O 2621   5.451   5.627   4.188 -0.3204 -0.4293 -0.7116
   11GLU      N 2622   5.343   5.815   4.231  0.4645 -0.0076 -0.2358
   11GLU      H 2623   5.309   5.863   4.312  1.0781 -1.8621  1.2045
   11GLU     CA 2624   5.391   5.896   4.118  0.3460  0.3277 -0.0478
   11GLU     CB 2625   5.333   6.037   4.127 -0.5665 -0.0575  0.2085
   11GLU     CG 2626   5.180   6.031   4.129 -0.5747 -0.1148 -0.3634
   11GLU     CD 2627   5.116   6.170   4.129  0.0032  0.1569  0.1187
   11GLU    OE1 2628   4.994   6.173   4.099 -0.0074  0.3599  0.1793
   11GLU    OE2 2629   5.173   6.267   4.182 -0.0599  0.4039 -0.2644
   11GLU      C 2630   5.542   5.901   4.096  0.3123 -0.3218 -0.4795
   11GLU     O1 2631   5.590   5.889   3.981  0.0633 -0.0166 -0.6148
   11GLU     O2 2632   5.612   5.944   4.191 -0.5595  0.3783 -0.1363
    1ACE     CA 2633   5.321   2.925   4.569 -0.6384  0.9760  0.2790
    1ACE      C 2634   5.206   2.836   4.615 -0.0752 -0.0195 -0.2056
    1ACE      O 2635   5.183   2.724   4.568  0.0516 -0.1665  0.0754
    2VAL      N 2636   5.134   2.904   4.718 -0.5369  0.1789 -0.6547
    2VAL      H 2637   5.142   3.004   4.712  0.2476  0.3379  1.8532
    2VAL     CA 2638   5.015   2.842   4.780 -0.2887 -0.0569 -0.4073
    2VAL     CB 2639   5.052   2.800   4.922 -0.1790  0.3045 -0.3270
    2VAL    CG1 2640   4.932   2.808   5.017 -0.1515 -0.4961 -0.2172
    2VAL    CG2 2641   5.098   2.654   4.918 -0.0588  0.3076  0.6814
    2VAL      C 2642   4.881   2.915   4.767 -0.3397 -0.1668 -0.4913
    2VAL      O 2643   4.778   2.856   4.733 -0.2487 -0.6915  0.1093
    3VAL      N 2644   4.882   3.047   4.778 -0.0699 -0.1596 -0.5850
    3VAL      H 2645   4.958   3.107   4.755  0.8996 -1.6119 -1.3203
    3VAL     CA 2646   4.757   3.126   4.775 -0.1088 -0.2104 -0.2735
    3VAL     CB 2647   4.729   3.181   4.915  0.0438  0.2447 -0.4214
    3VAL    CG1 2648   4.644   3.307   4.936  0.0458  0.1098  0.4303
    3VAL    CG2 2649   4.656   3.066   4.984  0.4191  0.2076 -0.0808
    3VAL      C 2650   4.742   3.233   4.667  0.2265  0.1348  0.0192
    3VAL      O 2651   4.632   3.241   4.613  0.0706 -0.7508  0.1882
    4VAL      N 2652   4.846   3.311   4.636  0.1760  0.2609  0.1713
    4VAL      H 2653   4.935   3.290   4.675  0.3829  0.6163 -0.1098
    4VAL     CA 2654   4.849   3.394   4.515 -0.1952 -0.4670 -0.3493
    4VAL     CB 2655   4.810   3.539   4.545 -0.1005 -0.4196 -0.4582
    4VAL    CG1 2656   4.756   3.593   4.413 -0.4416 -0.0556 -0.1722
    4VAL    CG2 2657   4.701   3.566   4.649  0.4939  0.6458 -0.0932
    4VAL      C 2658   4.985   3.397   4.446  0.2103 -0.0001  0.4634
    4VAL      O 2659   5.092   3.402   4.507  0.2688 -0.2539  0.3811
    5THR      N 2660   4.997   3.366   4.318 -0.2706  0.5529  0.2808
    5THR      H 2661   4.908   3.358   4.273 -0.8871  2.9404  0.9244
    5THR     CA 2662   5.114   3.367   4.228  0.1948  0.5039  0.8826
    5THR     CB 2663   5.175   3.227   4.216  0.1141  0.5584 -0.2222
    5THR    OG1 2664   5.211   3.183   4.347 -0.0201  0.8269 -0.0934
    5THR    HG1 2665   5.279   3.245   4.386  0.8815 -0.1144 -0.1361
    5THR    CG2 2666   5.311   3.228   4.145 -0.0397  0.4431 -0.5177
    5THR      C 2667   5.060   3.420   4.095  0.0669 -0.5759  0.4968
    5THR      O 2668   4.960   3.363   4.050 -0.1771  0.2971 -0.0801
    6LEU      N 2669   5.131   3.507   4.024 -0.6310 -0.2961  0.1368
    6LEU      H 2670   5.230   3.515   4.034 -0.7481  0.8848  0.5276
    6LEU     CA 2671   5.074   3.569   3.904 -0.0118 -0.1019 -0.0591
    6LEU     CB 2672   4.956   3.664   3.928 -0.1586 -0.3729  0.2969
    6LEU     CG 2673   4.982   3.776   4.029  0.3721 -0.0774 -0.1583
    6LEU    CD1 2674   4.928   3.907   3.972 -0.4338 -0.0433  0.6526
    6LEU    CD2 2675   4.906   3.746   4.159 -0.7302 -0.1469 -0.8078
    6LEU      C 2676   5.174   3.636   3.810 -0.0143 -0.3196 -0.2176
    6LEU      O 2677   5.291   3.632   3.846 -0.4126 -0.1361  1.1250
    7LEU      N 2678   5.141   3.653   3.682 -0.3494  0.0211 -0.0891
    7LEU      H 2679   5.071   3.595   3.640 -0.8438  0.5761 -0.0365
    7LEU     CA 2680   5.179   3.763   3.592  0.0741 -0.0226  0.0353
    7LEU     CB 2681   5.116   3.888   3.655  0.5665  0.2466  0.0000
    7LEU     CG 2682   5.099   4.014   3.570 -0.1350 -0.0287 -0.2771
    7LEU    CD1 2683   5.012   4.006   3.444  0.2197 -0.6716 -0.4872
    7LEU    CD2 2684   5.049   4.121   3.667 -0.2860 -0.4393  0.1038
    7LEU      C 2685   5.324   3.788   3.549  0.3922 -0.7737  0.6346
    7LEU      O 2686   5.361   3.746   3.439  0.5257 -0.2343  0.4718
    8LEU      N 2687   5.401   3.867   3.623  0.3113  0.2819 -0.3799
    8LEU      H 2688   5.402   3.872   3.723 -1.4825 -0.4644 -0.2857
    8LEU     CA 2689   5.530   3.921   3.577  0.4473  0.1552 -0.1491
    8LEU     CB 2690   5.566   4.037   3.669  0.2578  0.1473 -0.0643
    8LEU     CG 2691   5.476   4.160   3.654 -0.1235 -0.0865  0.2780
    8LEU    CD1 2692   5.510   4.256   3.768 -0.4406  0.1561  0.1697
    8LEU    CD2 2693   5.491   4.221   3.514  0.6867  0.2704  0.5162
    8LEU      C 2694   5.643   3.818   3.567  0.7239  0.4610 -0.1792
    8LEU      O 2695   5.737   3.836   3.491  0.5824 -0.6592 -0.6374
    9GLU      N 2696   5.644   3.725   3.662 -0.3387  0.3238 -0.2862
    9GLU      H 2697   5.646   3.748   3.759  0.0938  0.2517 -0.2752
    9GLU     CA 2698   5.684   3.585   3.640 -0.1700  0.4605 -0.8691
    9GLU     CB 2699   5.567   3.510   3.577 -0.0579 -0.3036 -0.1862
    9GLU     CG 2700   5.558   3.365   3.625 -0.0590 -0.2090  0.1030
    9GLU     CD 2701   5.625   3.272   3.525 -0.2032 -0.3265  0.1151
    9GLU    OE1 2702   5.574   3.271   3.410 -0.0358 -0.1562  0.0390
    9GLU    OE2 2703   5.730   3.212   3.558 -0.0359 -0.1761 -0.1369
    9GLU      C 2704   5.818   3.550   3.575  0.1989 -0.0453  0.1366
    9GLU      O 2705   5.922   3.576   3.636 -0.0181  0.0875  0.4529
   10GLU      N 2706   5.817   3.523   3.445 -0.0961 -0.0483  0.1396
   10GLU      H 2707   5.729   3.517   3.397 -0.2042  0.9987  0.1746
   10GLU     CA 2708   5.926   3.469   3.362 -0.2963  0.1135 -0.2335
   10GLU     CB 2709   5.889   3.514   3.220 -0.1800  0.4144 -0.1696
   10GLU     CG 2710   5.907   3.392   3.129  0.4066  0.3195  0.0673
   10GLU     CD 2711   5.858   3.423   2.988 -0.0856  0.1961  0.2104
   10GLU    OE1 2712   5.751   3.488   2.974 -0.2159 -0.1071 -0.2494
   10GLU    OE2 2713   5.919   3.398   2.882 -0.3969  0.1548  0.0370
   10GLU      C 2714   6.074   3.493   3.389 -0.3207 -0.1768  0.1760
   10GLU      O 2715   6.144   3.392   3.396 -0.3680 -0.2124  0.1406
   11GLU      N 2716   6.123   3.616   3.403 -0.1650 -0.1786 -0.3083
   11GLU      H 2717   6.059   3.690   3.386  1.3884  1.5792  0.9678
   11GLU     CA 2718   6.259   3.663   3.433 -0.5762  0.8834 -0.0762
   11GLU     CB 2719   6.278   3.697   3.581 -0.0168 -0.4400  0.1717
   11GLU     CG 2720   6.301   3.845   3.613  0.8809 -0.2376 -1.3590
   11GLU     CD 2721   6.206   3.945   3.547  0.3298  0.2905  0.1916
   11GLU    OE1 2722   6.095   3.959   3.602  0.1871 -0.4193  0.1002
   11GLU    OE2 2723   6.254   4.022   3.461 -0.4296  0.0241 -0.4858
   11GLU      C 2724   6.377   3.601   3.357 -0.7642 -0.3168  0.5839
   11GLU     O1 2725   6.363   3.586   3.234 -0.1685  0.0961  0.4605
   11GLU     O2 2726   6.492   3.594   3.406 -0.5780 -0.4250  0.1309
    1ACE     CA 2727   5.983   3.878   4.163 -0.1231  0.6452  0.2275
    1ACE      C 2728   5.936   4.019   4.201 -0.2563  0.4412  0.8269
    1ACE      O 2729   5.999   4.098   4.271 -0.2286 -0.1525  1.4907
    2VAL      N 2730   5.838   4.066   4.109  0.1730 -0.3539 -0.0529
    2VAL      H 2731   5.809   4.003   4.036  1.2611 -1.9600  0.8444
    2VAL     CA 2732   5.761   4.190   4.122  0.3450 -0.2425 -0.0991
    2VAL     CB 2733   5.781   4.278   3.998 -0.2306 -0.1088 -0.1022
    2VAL    CG1 2734   5.733   4.421   4.020 -0.0246 -0.0448 -0.0690
    2VAL    CG2 2735   5.930   4.302   3.973 -0.0303 -0.3780  0.7634
    2VAL      C 2736   5.614   4.187   4.166  0.4440 -0.5266  0.2133
    2VAL      O 2737   5.563   4.279   4.230 -0.3492 -0.6087 -0.2909
    3VAL      N 2738   5.541   4.086   4.120 -0.1893  0.0383 -0.0349
    3VAL      H 2739   5.574   4.017   4.055 -0.5240 -0.8486  0.7173
    3VAL     CA 2740   5.403   4.073   4.167 -0.2491  0.0058 -0.2182
    3VAL     CB 2741   5.301   4.038   4.058 -0.4949 -0.0638  0.0318
    3VAL    CG1 2742   5.252   4.172   4.005 -0.0438  0.0414 -0.1250
    3VAL    CG2 2743   5.354   3.935   3.957 -0.4714  0.3702 -0.4034
    3VAL      C 2744   5.391   3.999   4.300 -0.1151  0.2791 -0.0541
    3VAL      O 2745   5.477   4.012   4.388 -0.5692 -0.1405  0.4624
    4VAL      N 2746   5.286   3.923   4.332  0.2587 -0.1496  0.1708
    4VAL      H 2747   5.221   3.912   4.256  1.0722  0.9142 -0.7263
    4VAL     CA 2748   5.259   3.863   4.463  0.2023 -0.1706  0.1496
    4VAL     CB 2749   5.111   3.892   4.489  0.4025  0.4189  0.6592
    4VAL    CG1 2750   5.056   3.832   4.619 -0.1751 -0.2467  0.1179
    4VAL    CG2 2751   5.065   4.038   4.490 -0.1884  0.2400  0.1693
    4VAL      C 2752   5.288   3.713   4.459  0.3450 -0.1338 -0.2480
    4VAL      O 2753   5.263   3.641   4.363 -0.3552  0.0379 -0.1985
    5THR      N 2754   5.365   3.679   4.562 -0.1228  0.2686  0.2409
    5THR      H 2755   5.456   3.719   4.556 -0.3531  0.5744 -3.6423
    5THR     CA 2756   5.355   3.549   4.631 -0.4713 -0.0618 -0.4215
    5THR     CB 2757   5.457   3.441   4.596 -0.0845  0.1371  0.0691
    5THR    OG1 2758   5.435   3.305   4.636 -0.0818 -0.2165 -1.0713
    5THR    HG1 2759   5.512   3.257   4.595 -0.1868 -1.2125 -0.1440
    5THR    CG2 2760   5.597   3.494   4.625  0.1308 -0.1357 -0.4468
    5THR      C 2761   5.317   3.553   4.779  0.4495 -0.8119 -0.1547
    5THR      O 2762   5.392   3.618   4.852 -0.1029  0.4367 -0.6599
    6LEU      N 2763   5.197   3.512   4.819  0.2374 -0.2585 -0.2208
    6LEU      H 2764   5.144   3.443   4.770 -0.5754  1.0974 -1.3655
    6LEU     CA 2765   5.131   3.572   4.936 -0.0887 -0.3137 -0.3731
    6LEU     CB 2766   4.981   3.576   4.908 -0.1649 -0.2395  0.0370
    6LEU     CG 2767   4.908   3.675   4.999 -0.0873 -0.2222  0.0806
    6LEU    CD1 2768   4.947   3.820   4.972 -0.3273 -0.0834  0.4798
    6LEU    CD2 2769   4.755   3.662   4.997 -0.0754 -0.4077  0.3633
    6LEU      C 2770   5.154   3.490   5.063 -0.3551  0.1621 -0.0154
    6LEU      O 2771   5.173   3.552   5.168 -0.2231 -0.3221  0.2497
    7LEU      N 2772   5.177   3.360   5.055  0.6638  0.3251  0.1327
    7LEU      H 2773   5.209   3.313   4.973  1.9163 -4.0817  2.7958
    7LEU     CA 2774   5.161   3.272   5.172  0.3720 -0.0373 -0.1778
    7LEU     CB 2775   5.024   3.203   5.171  0.3251  0.0537 -0.1450
    7LEU     CG 2776   4.942   3.211   5.300 -0.2492 -0.4726 -0.4727
    7LEU    CD1 2777   4.871   3.346   5.315  0.3047 -0.2059 -0.2238
    7LEU    CD2 2778   4.847   3.091   5.309 -0.0945 -0.5412  0.4040
    7LEU      C 2779   5.277   3.174   5.189  0.3105  0.0292  0.6788
    7LEU      O 2780   5.389   3.209   5.152  0.0091 -0.3664 -0.6516
    8LEU      N 2781   5.250   3.061   5.254 -0.1647 -0.2996 -0.0758
    8LEU      H 2782   5.170   3.004   5.235  0.1625 -0.8853  0.2751
    8LEU     CA 2783   5.346   2.977   5.327 -0.3785 -0.5708 -0.1050
    8LEU     CB 2784   5.281   2.926   5.455  0.1589 -0.1030  0.3610
    8LEU     CG 2785   5.183   2.808   5.455  0.1100 -0.0641 -0.3214
    8LEU    CD1 2786   5.049   2.842   5.389 -0.3447 -0.5256  0.3493
    8LEU    CD2 2787   5.244   2.675   5.410  0.5510  0.2671 -0.7017
    8LEU      C 2788   5.448   2.885   5.260  0.0539 -0.1949  0.0285
    8LEU      O 2789   5.544   2.840   5.322 -0.0451 -0.1956  0.1817
    9GLU      N 2790   5.440   2.878   5.127 -0.5599  0.5394  0.0200
    9GLU      H 2791   5.411   2.957   5.074  1.0946  0.8604 -0.4382
    9GLU     CA 2792   5.520   2.784   5.047 -0.3764  0.2954  0.4900
    9GLU     CB 2793   5.439   2.665   4.995  0.2493 -0.0712  0.3512
    9GLU     CG 2794   5.525   2.561   4.921 -0.2194 -0.3549  0.2039
    9GLU     CD 2795   5.458   2.426   4.894 -0.1129 -0.3934  0.1329
    9GLU    OE1 2796   5.541   2.333   4.892  0.2449 -0.0732  0.0318
    9GLU    OE2 2797   5.334   2.421   4.877 -0.0803 -0.4064 -0.1013
    9GLU      C 2798   5.580   2.861   4.930 -0.4955  0.3838  0.4873
    9GLU      O 2799   5.520   2.951   4.871  0.4694  0.6877 -0.0476
   10GLU      N 2800   5.710   2.834   4.916 -0.6232  0.1761 -0.3433
   10GLU      H 2801   5.750   2.768   4.979 -1.1370  0.2879  0.1180
   10GLU     CA 2802   5.801   2.903   4.823 -0.1456 -0.1500 -0.1166
   10GLU     CB 2803   5.942   2.844   4.840 -0.2221 -0.3242 -0.0748
   10GLU     CG 2804   5.983   2.866   4.985 -0.3216  0.2885 -0.1354
   10GLU     CD 2805   6.121   2.803   5.007 -0.3898 -0.0251 -0.6094
   10GLU    OE1 2806   6.135   2.680   5.025  0.1933  0.1084 -0.1620
   10GLU    OE2 2807   6.220   2.878   4.996  0.0158 -0.5667 -0.7021
   10GLU      C 2808   5.756   2.897   4.677 -0.3921  0.0024 -0.0473
   10GLU      O 2809   5.732   3.003   4.620 -0.5043  0.2308  0.4177
   11GLU      N 2810   5.749   2.779   4.616  0.0477 -0.1529  0.1921
   11GLU      H 2811   5.778   2.693   4.658  0.8968  0.2860  0.5157
   11GLU     CA 2812   5.681   2.750   4.488  0.2992  0.0414  0.0140
   11GLU     CB 2813   5.784   2.756   4.375  0.0654 -0.1767 -0.2077
   11GLU     CG 2814   5.808   2.903   4.344  0.1932 -0.1829 -0.1392
   11GLU     CD 2815   5.736   2.973   4.228 -0.0630  0.0718  0.1708
   11GLU    OE1 2816   5.620   3.019   4.241 -0.2896 -0.4657  0.0639
   11GLU    OE2 2817   5.814   2.984   4.130 -0.5420  0.4893 -0.1710
   11GLU      C 2818   5.602   2.620   4.497 -0.1470  0.2847 -0.3427
   11GLU     O1 2819   5.659   2.520   4.546 -0.0356  0.3726 -0.2922
   11GLU     O2 2820   5.488   2.615   4.446 -0.3142  0.6850 -0.0132
    1ACE     CA 2821   6.155   3.294   4.814 -0.4085 -0.2080 -0.4960
    1ACE      C 2822   6.008   3.260   4.842 -0.3680 -0.2013 -0.2736
    1ACE      O 2823   5.927   3.211   4.764  0.0877 -0.1163 -0.8042
    2VAL      N 2824   5.963   3.312   4.968 -0.3089 -0.0185 -0.3275
    2VAL      H 2825   6.008   3.388   5.016 -1.0827  0.3261 -0.1358
    2VAL     CA 2826   5.828   3.283   5.018 -0.2132  0.2456  0.0832
    2VAL     CB 2827   5.824   3.196   5.144 -0.0660 -0.3806 -0.3412
    2VAL    CG1 2828   5.927   3.242   5.249 -0.2460 -0.2673 -0.2143
    2VAL    CG2 2829   5.688   3.181   5.211 -0.0071  0.1734 -0.0907
    2VAL      C 2830   5.739   3.407   5.014 -0.4008  0.1139  0.1806
    2VAL      O 2831   5.658   3.419   4.923  0.1474  0.0780 -0.3177
    3VAL      N 2832   5.747   3.497   5.112 -0.2588 -0.1143  0.3776
    3VAL      H 2833   5.818   3.480   5.180  0.8106 -1.7822 -1.0641
    3VAL     CA 2834   5.665   3.618   5.127 -0.1835  0.0213 -0.2685
    3VAL     CB 2835   5.538   3.604   5.212  0.1753  0.0103  0.2760
    3VAL    CG1 2836   5.567   3.557   5.354  0.1931 -0.2279  0.1943
    3VAL    CG2 2837   5.454   3.732   5.206  0.6206  0.2674 -0.8393
    3VAL      C 2838   5.747   3.739   5.171 -0.2993 -0.0593  0.1766
    3VAL      O 2839   5.801   3.742   5.282  0.1984  0.3212 -0.0700
    4VAL      N 2840   5.783   3.819   5.071 -0.3621 -0.1118  0.1125
    4VAL      H 2841   5.799   3.780   4.980 -2.1056 -0.4363 -0.0868
    4VAL     CA 2842   5.811   3.963   5.076  0.0470 -0.1745 -0.3135
    4VAL     CB 2843   5.955   3.993   5.119 -0.2037 -0.3169  0.6429
    4VAL    CG1 2844   6.059   3.936   5.023 -0.2478  0.4881  0.1041
    4VAL    CG2 2845   5.958   4.145   5.141 -0.0905 -0.2408  0.1074
    4VAL      C 2846   5.747   4.033   4.956 -0.0497  0.4760  0.1083
    4VAL      O 2847   5.811   4.097   4.873 -0.1501 -0.5925 -0.8286
    5THR      N 2848   5.615   4.040   4.971 -0.0401  0.2058  0.3356
    5THR      H 2849   5.579   4.097   5.045  0.3864  0.6363  0.2186
    5THR     CA 2850   5.520   4.019   4.861  0.2714 -0.2444  0.1489
    5THR     CB 2851   5.384   4.087   4.883  0.5533  0.2958  0.2443
    5THR    OG1 2852   5.406   4.212   4.948  0.3756  0.2824  0.3294
    5THR    HG1 2853   5.320   4.264   4.950 -0.9083 -1.6263 -1.3302
    5THR    CG2 2854   5.308   3.994   4.978 -0.3122  0.0974 -0.6255
    5THR      C 2855   5.566   4.070   4.724 -0.2186  0.0884  0.1046
    5THR      O 2856   5.635   4.000   4.651  0.0719  0.7378 -0.2550
    6LEU      N 2857   5.559   4.202   4.708 -0.3636  0.0079 -0.5033
    6LEU      H 2858   5.550   4.265   4.785 -0.8832  1.2627 -1.5471
    6LEU     CA 2859   5.581   4.268   4.579 -0.0247  0.2060 -0.3467
    6LEU     CB 2860   5.500   4.398   4.568  0.3196  0.4392 -0.1188
    6LEU     CG 2861   5.348   4.403   4.583  0.2871  0.0412 -0.2891
    6LEU    CD1 2862   5.304   4.549   4.594  0.2832 -0.0183  0.5946
    6LEU    CD2 2863   5.290   4.348   4.453  0.0784 -0.2438 -0.0760
    6LEU      C 2864   5.719   4.276   4.514  0.0888  0.6931 -0.0479
    6LEU      O 2865   5.759   4.177   4.453  0.1632  0.6372  0.0920
    7LEU      N 2866   5.787   4.385   4.549 -0.2463  0.9565 -0.2111
    7LEU      H 2867   5.750   4.465   4.595 -0.7468  1.3737 -1.2943
    7LEU     CA 2868   5.914   4.419   4.483 -0.0567 -0.2360 -0.4854
    7LEU     CB 2869   5.935   4.568   4.511 -0.0327 -0.3001 -0.1626
    7LEU     CG 2870   5.858   4.675   4.434  0.1146  0.1559  0.3160
    7LEU    CD1 2871   5.901   4.673   4.287  0.0415 -0.3011  0.3011
    7LEU    CD2 2872   5.706   4.679   4.455  0.1191  0.5915  0.2768
    7LEU      C 2873   6.039   4.333   4.501 -0.6343 -1.1150 -0.6241
    7LEU      O 2874   6.129   4.350   4.419 -0.2061 -0.4206 -0.0285
    8LEU      N 2875   6.047   4.257   4.610 -0.2793  0.3482  0.3978
    8LEU      H 2876   5.960   4.222   4.644 -1.3681  0.6197 -1.9344
    8LEU     CA 2877   6.180   4.225   4.666 -0.0168  0.1062 -0.3593
    8LEU     CB 2878   6.173   4.242   4.818 -0.2176  0.1435 -0.3728
    8LEU     CG 2879   6.310   4.271   4.878 -0.3925 -0.0587  0.1262
    8LEU    CD1 2880   6.373   4.402   4.831 -0.5750 -0.2386 -0.6380
    8LEU    CD2 2881   6.303   4.270   5.031 -0.2038 -0.6086  0.1358
    8LEU      C 2882   6.249   4.093   4.630  0.1273  0.1663 -0.3003
    8LEU      O 2883   6.371   4.096   4.611  0.0537 -0.2061 -0.8559
    9GLU      N 2884   6.182   3.978   4.632  0.0551  0.2084 -0.2787
    9GLU      H 2885   6.083   3.984   4.645 -0.0261  0.2844 -0.8973
    9GLU     CA 2886   6.243   3.846   4.614 -0.1979  0.0385  0.1167
    9GLU     CB 2887   6.165   3.741   4.694 -0.2754  0.1584  0.1984
    9GLU     CG 2888   6.257   3.648   4.775  0.2038  0.1781 -0.3200
    9GLU     CD 2889   6.331   3.714   4.891  0.6517 -0.9537  0.0509
    9GLU    OE1 2890   6.456   3.722   4.887  0.5939  0.2094 -0.0115
    9GLU    OE2 2891   6.272   3.730   4.999 -0.3759 -0.6113 -0.5528
    9GLU      C 2892   6.264   3.796   4.471  0.0799 -0.5318  0.3526
    9GLU      O 2893   6.171   3.769   4.395  0.5669  0.7028 -0.7132
   10GLU      N 2894   6.389   3.804   4.428 -0.0906  0.1787 -0.0162
   10GLU      H 2895   6.450   3.853   4.491 -1.4914 -0.8617  2.2829
   10GLU     CA 2896   6.453   3.783   4.297 -0.0426 -0.0964  0.0516
   10GLU     CB 2897   6.594   3.727   4.315  0.0562  0.0441 -0.2827
   10GLU     CG 2898   6.674   3.814   4.412 -0.1615 -0.0880  0.0187
   10GLU     CD 2899   6.788   3.736   4.477  0.0611  0.2344  0.0177
   10GLU    OE1 2900   6.879   3.678   4.414 -0.3762 -0.0744 -0.3324
   10GLU    OE2 2901   6.800   3.751   4.601 -0.2792 -0.1113  0.0944
   10GLU      C 2902   6.382   3.705   4.186  0.5389 -0.6965  0.0961
   10GLU      O 2903   6.331   3.751   4.084  0.1335 -0.5278  0.3717
   11GLU      N 2904   6.383   3.574   4.211  0.3400 -0.6430  0.3893
   11GLU      H 2905   6.431   3.542   4.293 -0.4817 -0.6877  0.8698
   11GLU     CA 2906   6.319   3.468   4.132  0.3296 -0.4797  0.1760
   11GLU     CB 2907   6.166   3.475   4.139  0.3350 -0.3560  0.1606
   11GLU     CG 2908   6.111   3.475   4.281  0.2528  0.6946  0.1434
   11GLU     CD 2909   6.132   3.338   4.347 -0.1966  0.4829 -0.1486
   11GLU    OE1 2910   6.046   3.249   4.330 -0.1743  0.4758 -0.2268
   11GLU    OE2 2911   6.230   3.330   4.424 -0.2673  0.6098 -0.0461
   11GLU      C 2912   6.371   3.446   3.990  0.1347 -0.4605  0.1011
   11GLU     O1 2913   6.461   3.359   3.987  0.0772 -0.5006 -0.4983
   11GLU     O2 2914   6.322   3.497   3.887 -0.2818 -0.0630  0.4913
    1ACE     CA 2915   5.907   4.618   5.710  0.0518  0.0821  0.2045
    1ACE      C 2916   6.000   4.643   5.592 -0.1282 -0.1332  0.0164
    1ACE      O 2917   6.020   4.756   5.548 -0.0050 -0.1137  0.1216
    2VAL      N 2918   6.072   4.534   5.533 -0.6345 -0.1346 -0.6113
    2VAL      H 2919   6.049   4.448   5.579  0.5893  0.5733  1.4948
    2VAL     CA 2920   6.168   4.540   5.422 -0.1943  0.3572 -0.2119
    2VAL     CB 2921   6.261   4.419   5.433 -0.0697  0.5107  0.4851
    2VAL    CG1 2922   6.384   4.439   5.344 -0.0355 -0.1592  0.3745
    2VAL    CG2 2923   6.311   4.391   5.575 -0.3636 -0.1233  0.4684
    2VAL      C 2924   6.104   4.570   5.286 -0.3737  0.3660 -0.1250
    2VAL      O 2925   6.044   4.486   5.219 -0.6025 -0.1246  0.6771
    3VAL      N 2926   6.121   4.696   5.248  0.4770  0.3070  0.0392
    3VAL      H 2927   6.184   4.752   5.301 -0.5375  2.3646 -0.8018
    3VAL     CA 2928   6.088   4.753   5.116 -0.2131 -0.0191  0.0673
    3VAL     CB 2929   6.183   4.705   5.006  0.0652  0.0850  0.2600
    3VAL    CG1 2930   6.146   4.754   4.866 -0.3828  0.2415  0.4295
    3VAL    CG2 2931   6.321   4.751   5.050 -0.0035  0.2693  0.2833
    3VAL      C 2932   5.938   4.751   5.087 -0.1336  0.3398 -0.3797
    3VAL      O 2933   5.871   4.855   5.092 -0.1762  0.2883  0.1230
    4VAL      N 2934   5.883   4.635   5.053 -0.4045  0.2809  0.2551
    4VAL      H 2935   5.932   4.553   5.081  1.1232  1.0387 -0.1130
    4VAL     CA 2936   5.738   4.615   5.042 -0.4304  0.5354  0.1335
    4VAL     CB 2937   5.687   4.618   4.898  0.0792 -0.2332 -0.0687
    4VAL    CG1 2938   5.534   4.615   4.894  0.0691 -0.1856  0.2275
    4VAL    CG2 2939   5.731   4.744   4.824  0.2940 -0.0016  0.4537
    4VAL      C 2940   5.698   4.483   5.108 -0.0781  0.4461  0.1681
    4VAL      O 2941   5.695   4.377   5.044 -0.5329  0.1569  0.6574
    5THR      N 2942   5.668   4.489   5.237  0.2483  0.5548  0.2396
    5THR      H 2943   5.716   4.558   5.291 -1.0071  2.6728 -1.1807
    5THR     CA 2944   5.586   4.384   5.300  0.2534  0.1769 -0.3738
    5THR     CB 2945   5.669   4.282   5.379 -0.3597 -0.1527 -0.1510
    5THR    OG1 2946   5.573   4.186   5.424 -0.6062  0.1087 -0.1184
    5THR    HG1 2947   5.618   4.113   5.475  0.1896  1.8929  1.9366
    5THR    CG2 2948   5.779   4.316   5.480 -0.5257  0.0359 -0.0327
    5THR      C 2949   5.491   4.447   5.402 -0.4564 -0.0808 -0.8731
    5THR      O 2950   5.544   4.502   5.498 -0.9511 -0.3278 -0.4526
    6LEU      N 2951   5.364   4.466   5.366 -0.8086 -0.4040  0.1659
    6LEU      H 2952   5.330   4.417   5.285 -3.5382 -1.6689  1.9113
    6LEU     CA 2953   5.265   4.529   5.454 -0.0122  0.3539  0.5303
    6LEU     CB 2954   5.198   4.655   5.398  0.0861  0.3752  0.4596
    6LEU     CG 2955   5.133   4.651   5.259  0.1755  0.6383  0.4114
    6LEU    CD1 2956   5.030   4.764   5.249 -0.1517  0.3462  0.4582
    6LEU    CD2 2957   5.248   4.670   5.160 -0.2902 -0.0016 -0.2542
    6LEU      C 2958   5.157   4.440   5.517  0.2238 -0.1824  0.1840
    6LEU      O 2959   5.166   4.419   5.638  0.2238 -0.2180  0.1778
    7LEU      N 2960   5.104   4.349   5.436  0.1762 -0.3932  0.4522
    7LEU      H 2961   5.141   4.320   5.348 -2.5271 -0.2975 -0.8221
    7LEU     CA 2962   4.997   4.268   5.497 -0.6137  0.2431 -0.0686
    7LEU     CB 2963   4.865   4.282   5.422 -0.6234 -0.1822 -0.1327
    7LEU     CG 2964   4.884   4.264   5.271 -0.5885 -0.4421 -0.0981
    7LEU    CD1 2965   4.862   4.116   5.237 -0.2584 -0.5768  0.2695
    7LEU    CD2 2966   4.780   4.354   5.203 -0.4256 -0.3424 -0.2134
    7LEU      C 2967   5.033   4.131   5.555 -0.1886  0.0296 -0.8135
    7LEU      O 2968   4.938   4.057   5.581 -0.8347  1.0721 -0.1257
    8LEU      N 2969   5.163   4.109   5.569 -0.2609 -0.0338 -0.1988
    8LEU      H 2970   5.236   4.178   5.574 -0.6666  0.5280 -1.5500
    8LEU     CA 2971   5.207   3.983   5.629 -0.1395  0.1968  0.2034
    8LEU     CB 2972   5.258   3.893   5.515 -0.0388 -0.0043  0.4048
    8LEU     CG 2973   5.159   3.811   5.432  0.1144 -0.1875  0.4036
    8LEU    CD1 2974   5.038   3.758   5.509 -0.2910 -0.2509 -0.2716
    8LEU    CD2 2975   5.110   3.892   5.312  0.2329 -0.0374  0.4554
    8LEU      C 2976   5.310   3.998   5.741  0.0846  0.4691 -0.0372
    8LEU      O 2977   5.425   4.029   5.710  0.2394 -0.0489  0.0080
    9GLU      N 2978   5.262   3.994   5.865 -0.1668  0.6288 -0.1297
    9GLU      H 2979   5.167   3.966   5.873 -0.0816 -0.3633 -2.1435
    9GLU     CA 2980   5.329   4.020   5.994 -0.1066 -0.1018 -0.0107
    9GLU     CB 2981   5.428   3.909   6.032 -0.0038 -0.0643 -0.1637
    9GLU     CG 2982   5.452   3.927   6.182 -0.0168 -0.2326 -0.1417
    9GLU     CD 2983   5.542   3.821   6.246  0.1990  0.0481  0.0263
    9GLU    OE1 2984   5.497   3.770   6.351 -0.2553  0.2769 -0.0559
    9GLU    OE2 2985   5.664   3.814   6.219  0.2057  0.2459  0.0030
    9GLU      C 2986   5.396   4.156   6.017 -0.0928 -0.0638 -0.2703
    9GLU      O 2987   5.355   4.215   6.117 -0.2242  0.5728 -0.6920
   10GLU      N 2988   5.475   4.216   5.928  0.0600  0.2317  0.0626
   10GLU      H 2989   5.527   4.158   5.865 -0.0625 -0.5859  0.6939
   10GLU     CA 2990   5.537   4.348   5.946 -0.1673  0.3501 -0.0074
   10GLU     CB 2991   5.669   4.359   5.869 -0.2966 -0.6040 -0.3861
   10GLU     CG 2992   5.768   4.246   5.900  0.4179  0.0984 -0.0521
   10GLU     CD 2993   5.867   4.299   6.003  0.1242  0.0969  0.2337
   10GLU    OE1 2994   5.976   4.342   5.960 -0.0982  0.3671 -0.0603
   10GLU    OE2 2995   5.840   4.287   6.125  0.2789 -0.5938  0.2060
   10GLU      C 2996   5.442   4.466   5.926 -0.4422  0.0011 -0.7934
   10GLU      O 2997   5.327   4.453   5.967 -0.1714  0.2589  0.0534
   11GLU      N 2998   5.478   4.563   5.843  0.7332  0.5445  0.3223
   11GLU      H 2999   5.545   4.559   5.769  0.4436 -0.0914  0.0847
   11GLU     CA 3000   5.415   4.696   5.846 -0.0895  0.1717 -0.0848
   11GLU     CB 3001   5.448   4.765   5.978 -0.5887 -0.2687  0.2704
   11GLU     CG 3002   5.340   4.851   6.045 -0.0073  0.8030 -0.1451
   11GLU     CD 3003   5.398   4.893   6.179 -0.3272  0.1558  0.2042
   11GLU    OE1 3004   5.445   5.009   6.193  0.2616 -0.0250 -0.2576
   11GLU    OE2 3005   5.402   4.817   6.279 -0.1732 -0.0620  0.0329
   11GLU      C 3006   5.478   4.772   5.729  0.0135 -0.5174 -0.4872
   11GLU     O1 3007   5.592   4.738   5.691  0.4619  0.4994 -0.0803
   11GLU     O2 3008   5.399   4.854   5.676  0.3104 -0.4847 -0.8846
    1ACE     CA 3009   5.962   3.713   6.085  0.4504  0.1270  0.0685
    1ACE      C 3010   5.869   3.780   5.983  0.3281 -0.3162 -0.1119
    1ACE      O 3011   5.849   3.897   5.953 -0.1178 -0.4163 -0.2051
    2VAL      N 3012   5.818   3.679   5.896 -0.3876 -0.4194  0.4153
    2VAL      H 3013   5.824   3.583   5.923 -1.2006 -0.3857  0.7368
    2VAL     CA 3014   5.742   3.712   5.774  0.0034  0.0192  0.2881
    2VAL     CB 3015   5.830   3.701   5.649  0.1112  0.4513  0.3217
    2VAL    CG1 3016   5.925   3.819   5.634  0.0557  0.4455 -0.0926
    2VAL    CG2 3017   5.900   3.567   5.622  0.0199  0.4690 -0.0070
    2VAL      C 3018   5.605   3.647   5.756  0.1028 -0.2497  0.5042
    2VAL      O 3019   5.521   3.692   5.679  0.3763 -0.5932 -0.0041
    3VAL      N 3020   5.609   3.520   5.795  0.4058 -0.3550  0.1389
    3VAL      H 3021   5.664   3.486   5.871  0.5699 -0.6326 -0.1008
    3VAL     CA 3022   5.502   3.421   5.771  0.0742  0.0641 -0.1272
    3VAL     CB 3023   5.543   3.293   5.698 -0.3704  0.0755 -0.3970
    3VAL    CG1 3024   5.420   3.228   5.635 -0.5603 -0.0235  0.0698
    3VAL    CG2 3025   5.649   3.306   5.588  0.3873  0.6615  0.3878
    3VAL      C 3026   5.433   3.392   5.905  0.5745  0.2113  0.1638
    3VAL      O 3027   5.356   3.471   5.958  0.3543 -0.3408  0.6757
    4VAL      N 3028   5.443   3.267   5.949  0.4322  0.2117  0.1953
    4VAL      H 3029   5.440   3.186   5.891 -3.5573  0.1230  0.2316
    4VAL     CA 3030   5.405   3.232   6.087 -0.0403  0.2911  0.0857
    4VAL     CB 3031   5.318   3.106   6.093  0.3792  0.0225  0.5627
    4VAL    CG1 3032   5.173   3.127   6.052  0.5082 -0.3041 -0.0780
    4VAL    CG2 3033   5.379   3.001   5.999 -0.2752  0.4514 -0.3585
    4VAL      C 3034   5.521   3.213   6.184 -0.2879  0.0778  0.3399
    4VAL      O 3035   5.622   3.154   6.144  0.0504  0.5012  0.5636
    5THR      N 3036   5.522   3.310   6.275 -0.0295  0.2334  0.1738
    5THR      H 3037   5.464   3.390   6.261 -0.3990 -0.2581 -1.2389
    5THR     CA 3038   5.598   3.298   6.401  0.0288  0.3255  0.1470
    5THR     CB 3039   5.720   3.390   6.412  0.3424 -0.0812  0.0543
    5THR    OG1 3040   5.769   3.389   6.547 -0.9061  0.6325  0.5261
    5THR    HG1 3041   5.689   3.387   6.607  0.0588  1.0409  1.8401
    5THR    CG2 3042   5.709   3.527   6.345 -0.3790 -0.3045 -0.2897
    5THR      C 3043   5.500   3.331   6.514  0.2198  0.4736  0.2691
    5THR      O 3044   5.494   3.438   6.575  0.4370  0.7229 -0.1373
    6LEU      N 3045   5.441   3.222   6.562  0.2878 -0.0501 -0.8097
    6LEU      H 3046   5.488   3.136   6.580  0.5837  0.5055  1.3062
    6LEU     CA 3047   5.302   3.220   6.608  0.4639 -0.4586 -0.2948
    6LEU     CB 3048   5.273   3.070   6.618 -0.4264 -0.2889 -0.1749
    6LEU     CG 3049   5.125   3.041   6.594 -0.4057 -0.1487 -0.4640
    6LEU    CD1 3050   5.085   3.045   6.446 -0.3594  0.0086 -0.4726
    6LEU    CD2 3051   5.089   2.905   6.652  0.4573 -0.0885  0.2271
    6LEU      C 3052   5.276   3.291   6.741 -0.0737 -0.9076 -0.1567
    6LEU      O 3053   5.366   3.350   6.800 -0.6109 -0.0326 -0.1985
    7LEU      N 3054   5.150   3.311   6.779  0.0806 -0.0734 -0.0611
    7LEU      H 3055   5.075   3.282   6.719  0.0854 -0.4240  0.1010
    7LEU     CA 3056   5.095   3.374   6.899 -0.1454 -0.6606  0.1465
    7LEU     CB 3057   4.951   3.320   6.899 -0.4240  0.0638 -0.4085
    7LEU     CG 3058   4.845   3.417   6.950 -0.2864 -0.1058  0.2035
    7LEU    CD1 3059   4.784   3.503   6.840 -0.5729 -0.1014  0.3627
    7LEU    CD2 3060   4.746   3.334   7.032 -0.2930 -0.1366  0.1645
    7LEU      C 3061   5.165   3.325   7.026 -0.9475 -0.9818  0.4748
    7LEU      O 3062   5.246   3.233   7.028  0.0992 -0.0910  0.0897
    8LEU      N 3063   5.133   3.395   7.135  0.1604  0.4257 -0.0886
    8LEU      H 3064   5.089   3.484   7.121 -0.3820 -0.0164 -1.3671
    8LEU     CA 3065   5.186   3.366   7.269 -0.6022 -0.2462  0.0747
    8LEU     CB 3066   5.124   3.446   7.383 -0.0417  0.1000  0.1433
    8LEU     CG 3067   5.120   3.598   7.380  0.3731  0.0996 -0.5952
    8LEU    CD1 3068   5.255   3.654   7.335  0.1313  0.8199 -0.4503
    8LEU    CD2 3069   4.997   3.637   7.298  0.2960  0.1800 -0.4429
    8LEU      C 3070   5.158   3.222   7.310  0.1459 -0.3134  0.3759
    8LEU      O 3071   5.068   3.152   7.264 -0.1070 -0.1214  0.5724
    9GLU      N 3072   5.229   3.176   7.413  0.0644 -0.8351  0.2033
    9GLU      H 3073   5.298   3.235   7.454  0.2842 -0.0362 -1.2565
    9GLU     CA 3074   5.213   3.048   7.483  0.1116 -0.6329  0.5831
    9GLU     CB 3075   5.290   3.040   7.616 -0.1006 -0.3002  0.7287
    9GLU     CG 3076   5.439   3.056   7.585 -0.3093  0.0417 -0.1219
    9GLU     CD 3077   5.490   2.951   7.487  0.6491  0.1945  0.2089
    9GLU    OE1 3078   5.504   2.994   7.370  0.0728  0.3563  0.1983
    9GLU    OE2 3079   5.505   2.831   7.516  0.3931 -0.0073 -0.4696
    9GLU      C 3080   5.072   3.010   7.529 -0.1745  0.0802  0.3033
    9GLU      O 3081   4.995   3.101   7.558 -0.1340  0.1034  0.3376
   10GLU      N 3082   5.049   2.879   7.539  0.2771 -0.0721 -0.5156
   10GLU      H 3083   5.116   2.807   7.524  0.2731 -0.1572 -0.1187
   10GLU     CA 3084   4.917   2.815   7.553  0.2685  0.0426 -0.0733
   10GLU     CB 3085   4.935   2.666   7.524 -0.0389 -0.0104  0.0112
   10GLU     CG 3086   4.803   2.597   7.486  0.1022 -0.2983  0.0431
   10GLU     CD 3087   4.767   2.588   7.338  0.4119  0.2775 -0.0737
   10GLU    OE1 3088   4.806   2.485   7.277 -0.3606 -0.2899  0.3750
   10GLU    OE2 3089   4.717   2.688   7.283 -0.2474  0.1868  0.3417
   10GLU      C 3090   4.841   2.834   7.685  0.0251 -0.4131 -0.1472
   10GLU      O 3091   4.734   2.893   7.686 -0.0549 -0.5611  0.1533
   11GLU      N 3092   4.909   2.813   7.797  0.1026 -0.0752 -0.1310
   11GLU      H 3093   5.007   2.793   7.786 -0.1431 -0.4913 -1.9188
   11GLU     CA 3094   4.865   2.813   7.937 -0.2160  0.0339 -0.2321
   11GLU     CB 3095   4.983   2.813   8.034 -0.7167 -0.7561  0.3815
   11GLU     CG 3096   5.081   2.696   8.033 -0.2555 -0.3681 -0.0683
   11GLU     CD 3097   5.009   2.581   0.040 -0.2018 -0.4966 -0.2145
   11GLU    OE1 3098   4.973   2.594   0.159 -0.1245  0.1414 -0.2563
   11GLU    OE2 3099   5.021   2.467   8.053  0.1021 -0.2765 -0.6518
   11GLU      C 3100   4.766   2.923   7.977 -0.1316  0.1789 -0.4222
   11GLU     O1 3101   4.781   3.038   7.929  0.1234  0.3333  0.0278
   11GLU     O2 3102   4.689   2.901   0.009  0.6771  0.2266  0.2449
    1ACE     CA 3103   3.358   4.748   3.787  0.0386  0.2082  0.1026
    1ACE      C 3104   3.205   4.757   3.786  0.0072 -0.3494 -0.3551
    1ACE      O 3105   3.139   4.677   3.853  0.3196 -0.2492  0.0721
    2VAL      N 3106   3.143   4.849   3.696  0.1714  0.0637 -0.0424
    2VAL      H 3107   3.198   4.914   3.643 -0.7064  1.3394  0.5659
    2VAL     CA 3108   2.997   4.864   3.689  0.1753 -0.0655 -0.4544
    2VAL     CB 3109   2.969   4.979   3.592  0.1848 -0.0679 -0.4601
    2VAL    CG1 3110   2.836   4.997   3.520  0.2397 -0.2099 -0.5969
    2VAL    CG2 3111   2.996   5.109   3.668 -0.2254  0.0403 -0.4994
    2VAL      C 3112   2.918   4.737   3.659  0.0146 -0.0173 -0.2388
    2VAL      O 3113   2.833   4.691   3.735 -0.1837  0.3213 -0.2547
    3VAL      N 3114   2.966   4.668   3.556  0.0386  0.2032 -0.3754
    3VAL      H 3115   3.061   4.683   3.527  0.7523 -0.7301  1.3705
    3VAL     CA 3116   2.902   4.544   3.510  0.4369 -0.0894 -0.1398
    3VAL     CB 3117   2.862   4.545   3.362  0.4192  0.2640 -0.1346
    3VAL    CG1 3118   2.763   4.655   3.324  0.4037  0.4348  0.3916
    3VAL    CG2 3119   2.982   4.576   3.273  0.3609  0.2647 -0.2130
    3VAL      C 3120   2.972   4.411   3.540  0.3264 -0.0334  0.3758
    3VAL      O 3121   2.911   4.319   3.595 -0.0237  0.2826  0.5255
    4VAL      N 3122   3.104   4.406   3.529  0.3556 -0.1922  0.7959
    4VAL      H 3123   3.157   4.479   3.488  1.9019 -1.4316  0.4614
    4VAL     CA 3124   3.185   4.290   3.571  0.0178 -0.7339 -0.0249
    4VAL     CB 3125   3.266   4.219   3.462 -0.0053 -0.4775 -0.2110
    4VAL    CG1 3126   3.341   4.088   3.488  0.4361 -0.1112  0.4046
    4VAL    CG2 3127   3.200   4.223   3.324 -0.4775  0.0398  0.0255
    4VAL      C 3128   3.282   4.345   3.675 -0.4225  0.2244 -0.1070
    4VAL      O 3129   3.366   4.429   3.643 -0.5857  0.3462 -0.2131
    5THR      N 3130   3.241   4.345   3.802  0.2956  0.2979  0.1349
    5THR      H 3131   3.144   4.366   3.817 -0.0782  0.2378 -1.8683
    5THR     CA 3132   3.341   4.343   3.909  0.3464  0.4734  0.0913
    5THR     CB 3133   3.319   4.450   4.016  0.2096  0.2106  0.3281
    5THR    OG1 3134   3.435   4.466   4.099  0.1117 -0.1124  0.5304
    5THR    HG1 3135   3.432   4.388   4.161  1.4012  0.3991  1.2855
    5THR    CG2 3136   3.191   4.433   4.099 -0.2007 -0.0832 -0.3623
    5THR      C 3137   3.381   4.201   3.950  0.3154  0.4615  0.0819
    5THR      O 3138   3.311   4.135   4.026  0.0319  0.0988 -0.4867
    6LEU      N 3139   3.484   4.163   3.875  0.2695  0.4684  0.0156
    6LEU      H 3140   3.497   4.210   3.787  0.8260  0.6811  0.2072
    6LEU     CA 3141   3.542   4.028   3.884  0.1746  0.4248 -0.0171
    6LEU     CB 3142   3.589   3.986   3.745 -0.1242 -0.1612  0.0542
    6LEU     CG 3143   3.631   3.840   3.736 -0.1621 -0.1568 -0.2005
    6LEU    CD1 3144   3.504   3.755   3.735 -0.3953  0.1949 -0.4065
    6LEU    CD2 3145   3.707   3.821   3.604 -0.3653 -0.0711 -0.3307
    6LEU      C 3146   3.654   4.022   3.988  0.1732 -1.0164 -0.0790
    6LEU      O 3147   3.620   4.021   4.106 -0.0448 -0.3334 -0.1317
    7LEU      N 3148   3.781   4.040   3.953  0.3041  0.4131  1.0078
    7LEU      H 3149   3.801   4.100   3.875 -0.6803 -0.2934  0.1840
    7LEU     CA 3150   3.881   3.995   4.052  0.7129 -0.5016  0.1991
    7LEU     CB 3151   3.899   3.843   4.052  0.4685 -0.5317  0.0688
    7LEU     CG 3152   3.994   3.768   3.958 -0.0981 -0.1090 -0.8600
    7LEU    CD1 3153   3.950   3.622   3.948 -0.3639 -0.0680 -0.2996
    7LEU    CD2 3154   4.021   3.839   3.825 -0.0567  0.3008 -0.6338
    7LEU      C 3155   3.999   4.091   4.062  0.3326  0.0071 -0.1170
    7LEU      O 3156   4.095   4.085   3.986  0.2068  0.6604 -0.3320
    8LEU      N 3157   3.978   4.181   4.159  0.1038 -0.0966 -0.0690
    8LEU      H 3158   3.884   4.202   4.183  0.0306 -0.6492  0.1496
    8LEU     CA 3159   4.078   4.263   4.230 -0.3104  0.4118 -0.0715
    8LEU     CB 3160   4.212   4.192   4.243  0.0509  1.0013 -0.5261
    8LEU     CG 3161   4.304   4.250   4.351 -0.5679 -0.3082  0.7415
    8LEU    CD1 3162   4.228   4.277   4.482 -0.5441 -0.0405  0.7003
    8LEU    CD2 3163   4.401   4.133   4.366  0.0311  0.0539 -0.2313
    8LEU      C 3164   4.086   4.412   4.196 -0.0167  0.4414  0.1247
    8LEU      O 3165   4.123   4.451   4.085  0.0769  0.5299  0.1877
    9GLU      N 3166   4.012   4.480   4.283 -0.1201 -0.1287  0.4876
    9GLU      H 3167   3.950   4.434   4.346  0.9110 -0.8693  1.0012
    9GLU     CA 3168   3.996   4.625   4.300 -0.1076 -0.1262  0.4794
    9GLU     CB 3169   3.848   4.663   4.283 -0.0270  0.0125  0.0960
    9GLU     CG 3170   3.734   4.617   4.373 -0.0990  0.3925  0.1984
    9GLU     CD 3171   3.686   4.472   4.378  0.1940  0.2722 -0.4088
    9GLU    OE1 3172   3.589   4.443   4.452  0.0798  0.3304 -0.5343
    9GLU    OE2 3173   3.761   4.381   4.336 -0.2232 -0.3056  0.0801
    9GLU      C 3174   4.038   4.669   4.441  0.4946 -0.1574  0.3105
    9GLU      O 3175   4.027   4.587   4.532  0.2764 -0.0745  0.3583
   10GLU      N 3176   4.092   4.790   4.446  0.2997 -0.0468 -0.1821
   10GLU      H 3177   4.152   4.837   4.381  0.3996  0.8729  0.5574
   10GLU     CA 3178   4.077   4.870   4.568  0.3427  0.0410 -0.2349
   10GLU     CB 3179   4.196   4.858   4.664 -0.1238 -0.0555  0.3341
   10GLU     CG 3180   4.162   4.867   4.813  0.3479 -0.0506  0.4409
   10GLU     CD 3181   4.121   4.730   4.866  0.0171 -0.3335 -0.5235
   10GLU    OE1 3182   3.999   4.700   4.864  0.0323 -0.4358 -0.0695
   10GLU    OE2 3183   4.204   4.658   4.926 -0.0262 -0.3638 -0.4991
   10GLU      C 3184   4.048   5.017   4.536 -0.4163 -0.1928 -0.6403
   10GLU      O 3185   3.959   5.075   4.598  0.3848  0.1276  0.2352
   11GLU      N 3186   4.127   5.084   4.452  0.0944 -0.0223 -0.0329
   11GLU      H 3187   4.191   5.029   4.398  1.0385 -0.3768  1.3905
   11GLU     CA 3188   4.108   5.221   4.402 -0.4090  0.0186  0.2650
   11GLU     CB 3189   3.983   5.246   4.318 -0.0990 -0.1524 -0.2490
   11GLU     CG 3190   3.854   5.277   4.395  0.2061  0.6128 -0.0313
   11GLU     CD 3191   3.740   5.325   4.305 -0.0266  0.0895 -0.0215
   11GLU    OE1 3192   3.754   5.439   4.256 -1.0176 -0.2279 -1.0716
   11GLU    OE2 3193   3.625   5.283   4.332  0.1302 -0.2064  0.1930
   11GLU      C 3194   4.121   5.323   4.516  0.1503  0.2792 -0.0305
   11GLU     O1 3195   4.151   5.438   4.477 -0.1917  0.4005  0.0653
   11GLU     O2 3196   4.111   5.292   4.636 -0.3191 -0.3393 -0.2242
    1ACE     CA 3197   4.097   2.678   6.362  0.3299  0.0098 -0.0101
    1ACE      C 3198   4.213   2.708   6.458  0.3178  0.6327 -0.1834
    1ACE      O 3199   4.188   2.764   6.565  0.0540 -0.4225  0.3190
    2VAL      N 3200   4.328   2.630   6.427  0.0543 -0.0200  0.4415
    2VAL      H 3201   4.328   2.558   6.357 -1.7654  1.3831 -1.0964
    2VAL     CA 3202   4.461   2.653   6.486  0.3188 -0.4366  0.0251
    2VAL     CB 3203   4.484   2.588   6.623 -0.5518  0.1907  0.4828
    2VAL    CG1 3204   4.487   2.435   6.616 -0.1805  0.2149  0.1107
    2VAL    CG2 3205   4.615   2.632   6.688  0.2689 -0.6304 -0.5926
    2VAL      C 3206   4.578   2.662   6.388  0.0628  0.1742 -0.2296
    2VAL      O 3207   4.663   2.750   6.387  0.3335 -0.0888 -0.3825
    3VAL      N 3208   4.583   2.572   6.290  0.4273 -0.0662  0.0117
    3VAL      H 3209   4.495   2.547   6.251  1.0591 -1.1038 -0.8019
    3VAL     CA 3210   4.680   2.545   6.183  0.2175 -0.2771 -0.1266
    3VAL     CB 3211   4.705   2.396   6.162  0.0858 -0.2930 -0.1699
    3VAL    CG1 3212   4.799   2.356   6.048 -0.0311 -0.3099 -0.2603
    3VAL    CG2 3213   4.770   2.344   6.291  0.0875 -0.3848 -0.2074
    3VAL      C 3214   4.697   2.643   6.067 -0.1499 -0.1403 -0.0661
    3VAL      O 3215   4.799   2.711   6.057 -0.8264  0.9591  0.3056
    4VAL      N 3216   4.623   2.635   5.957 -0.7195  0.5902  0.2589
    4VAL      H 3217   4.567   2.553   5.941 -1.5387  1.5287 -2.2046
    4VAL     CA 3218   4.623   2.739   5.853  0.2862  0.3536  0.0182
    4VAL     CB 3219   4.690   2.681   5.729  0.1749 -0.3621  0.2910
    4VAL    CG1 3220   4.620   2.562   5.663  0.4310  0.0237 -0.6995
    4VAL    CG2 3221   4.733   2.781   5.621 -0.0014 -0.0276  0.5304
    4VAL      C 3222   4.490   2.810   5.831  0.1010  0.0324  0.1060
    4VAL      O 3223   4.485   2.922   5.781  0.3282  0.1150  0.2676
    5THR      N 3224   4.383   2.735   5.858  0.2106 -0.0710  0.2548
    5THR      H 3225   4.370   2.646   5.814  0.3028  0.8084 -1.6580
    5THR     CA 3226   4.260   2.795   5.910 -0.0219  0.0248 -0.3934
    5THR     CB 3227   4.150   2.689   5.905 -0.0074  0.0038 -0.2709
    5THR    OG1 3228   4.209   2.563   5.940 -0.1841  0.0397  0.1551
    5THR    HG1 3229   4.199   2.534   6.035 -0.7464 -1.2605 -0.2825
    5THR    CG2 3230   4.068   2.683   5.776  0.0471  0.2617 -0.3165
    5THR      C 3231   4.293   2.833   6.055  0.2287 -0.3469 -0.3520
    5THR      O 3232   4.303   2.750   6.144 -0.0237 -0.2423 -0.2235
    6LEU      N 3233   4.345   2.954   6.075 -0.3261 -0.1167 -0.2672
    6LEU      H 3234   4.357   3.019   6.000  0.5552 -0.2981 -0.3005
    6LEU     CA 3235   4.405   2.995   6.203 -0.1360 -0.1653 -0.3411
    6LEU     CB 3236   4.492   3.119   6.179 -0.2132 -0.1186 -0.3810
    6LEU     CG 3237   4.631   3.072   6.134 -0.3339 -0.1669 -0.7083
    6LEU    CD1 3238   4.700   3.178   6.048 -0.9175  0.5279 -0.3329
    6LEU    CD2 3239   4.722   3.061   6.256 -0.6640  0.3519 -0.4101
    6LEU      C 3240   4.330   3.015   6.334 -0.2404 -1.0978 -0.2541
    6LEU      O 3241   4.371   2.967   6.440 -0.3961 -0.4748  0.0940
    7LEU      N 3242   4.224   3.094   6.328  0.1992 -0.4659  0.1951
    7LEU      H 3243   4.163   3.092   6.249  0.0300  1.4035  0.2369
    7LEU     CA 3244   4.157   3.130   6.455  0.1338 -0.1449  0.0716
    7LEU     CB 3245   4.187   3.273   6.499 -0.3975 -0.0417  0.1020
    7LEU     CG 3246   4.295   3.286   6.607 -0.0801  0.1445 -0.2340
    7LEU    CD1 3247   4.429   3.271   6.536  0.2349 -0.1893  0.4223
    7LEU    CD2 3248   4.291   3.421   6.680 -0.0385 -0.3516  0.7053
    7LEU      C 3249   4.010   3.092   6.467  0.1164 -0.2138 -0.3333
    7LEU      O 3250   3.970   2.976   6.474  0.0280 -0.1901 -0.4280
    8LEU      N 3251   3.931   3.196   6.494  0.1193 -0.2135 -0.3268
    8LEU      H 3252   3.946   3.286   6.454 -1.3848 -0.2338 -0.9774
    8LEU     CA 3253   3.810   3.187   6.577 -0.0495 -0.2489 -0.5765
    8LEU     CB 3254   3.801   3.323   6.648  0.5213 -0.1971 -0.5945
    8LEU     CG 3255   3.901   3.339   6.763 -0.0683  0.1516 -0.1236
    8LEU    CD1 3256   3.892   3.478   6.826  0.2631  0.3721 -0.5585
    8LEU    CD2 3257   3.874   3.236   6.873  0.5353  0.5832  0.4290
    8LEU      C 3258   3.684   3.134   6.509 -0.2945 -0.1130 -0.2303
    8LEU      O 3259   3.579   3.197   6.508  0.0651  0.5078  0.4576
    9GLU      N 3260   3.696   3.008   6.466  0.0856 -0.0323 -0.3601
    9GLU      H 3261   3.784   2.969   6.440 -0.0080  1.1374 -2.6965
    9GLU     CA 3262   3.582   2.921   6.435 -0.1956  0.2811 -0.2081
    9GLU     CB 3263   3.588   2.839   6.307  0.2275  0.1621 -0.1122
    9GLU     CG 3264   3.730   2.821   6.252  0.1627  0.4517 -0.3718
    9GLU     CD 3265   3.723   2.730   6.129  0.3192 -0.0081 -0.0416
    9GLU    OE1 3266   3.786   2.623   6.139  0.6908  0.2132 -0.0030
    9GLU    OE2 3267   3.695   2.785   6.020 -0.0078  0.2904  0.1908
    9GLU      C 3268   3.575   2.828   6.557  0.1842  0.7651  0.1884
    9GLU      O 3269   3.668   2.752   6.581 -0.1138  0.3938  0.1672
   10GLU      N 3270   3.501   2.876   6.656 -0.2796  0.1092  0.1618
   10GLU      H 3271   3.432   2.948   6.647 -1.2938 -0.7003  1.1391
   10GLU     CA 3272   3.517   2.824   6.793 -0.0481 -0.3288 -0.0313
   10GLU     CB 3273   3.456   2.929   6.886 -0.4562 -0.2681 -0.3651
   10GLU     CG 3274   3.547   3.052   6.895 -0.3697 -0.3838  0.3712
   10GLU     CD 3275   3.470   3.157   6.976  0.3575  0.0686  0.4844
   10GLU    OE1 3276   3.454   3.273   6.930  0.2386 -0.0722  0.1662
   10GLU    OE2 3277   3.416   3.117   7.081  0.4080 -0.3387  0.3554
   10GLU      C 3278   3.485   2.682   6.839  0.0009 -0.2381  0.2887
   10GLU      O 3279   3.567   2.629   6.915  0.2025 -0.1355  0.1453
   11GLU      N 3280   3.375   2.621   6.796  0.0704 -0.0398 -0.1782
   11GLU      H 3281   3.331   2.657   6.713 -2.1687  1.0896  1.4055
   11GLU     CA 3282   3.316   2.494   6.840 -0.1402  0.1139 -0.0220
   11GLU     CB 3283   3.163   2.499   6.827 -0.1890 -0.2468  0.3877
   11GLU     CG 3284   3.093   2.601   6.916  0.0080  0.1990  0.0307
   11GLU     CD 3285   2.950   2.559   6.950 -0.0344 -0.0325 -0.4249
   11GLU    OE1 3286   2.940   2.486   7.051  0.0988  0.5691  0.0356
   11GLU    OE2 3287   2.861   2.601   6.872 -0.1162  0.0625 -0.2814
   11GLU      C 3288   3.372   2.370   6.771 -0.2415 -0.1575  0.3790
   11GLU     O1 3289   3.428   2.277   6.834  0.9504  0.0570 -0.3224
   11GLU     O2 3290   3.365   2.368   6.647 -0.2937 -0.3566  0.3841
    1ACE     CA 3291   4.520   4.267   5.500 -0.7163 -0.2817  0.5053
    1ACE      C 3292   4.488   4.414   5.471  0.0963 -0.2859 -0.4858
    1ACE      O 3293   4.564   4.510   5.488 -0.2417 -0.1226  0.1546
    2VAL      N 3294   4.348   4.436   5.449  0.0266 -0.5280 -0.2943
    2VAL      H 3295   4.280   4.364   5.447 -0.7119 -0.2947  4.4189
    2VAL     CA 3296   4.300   4.573   5.426 -0.3036 -0.7012 -0.6494
    2VAL     CB 3297   4.267   4.598   5.279  0.0261  0.0541 -0.6032
    2VAL    CG1 3298   4.155   4.508   5.226 -0.2180 -0.0187  0.0329
    2VAL    CG2 3299   4.256   4.748   5.251  0.3010  0.1177 -0.3742
    2VAL      C 3300   4.172   4.601   5.505  0.0728 -0.2348 -0.1946
    2VAL      O 3301   4.110   4.707   5.493  0.0272 -0.2199  0.1642
    3VAL      N 3302   4.143   4.525   5.610  0.0639  0.0007 -0.0255
    3VAL      H 3303   4.213   4.468   5.651  0.8031  0.9775  0.0970
    3VAL     CA 3304   4.008   4.520   5.669  0.2062 -0.1143  0.2869
    3VAL     CB 3305   3.968   4.376   5.699 -0.1144 -0.1220 -0.1860
    3VAL    CG1 3306   3.831   4.357   5.765  0.1227  0.0091  0.3426
    3VAL    CG2 3307   3.967   4.300   5.566 -0.4760  0.0584 -0.2881
    3VAL      C 3308   3.986   4.607   5.794 -0.3629 -0.4320  0.4113
    3VAL      O 3309   4.017   4.574   5.908  0.2478 -0.1723  0.3275
    4VAL      N 3310   3.930   4.725   5.768  0.4027 -0.1335  0.0801
    4VAL      H 3311   3.911   4.753   5.674  1.2296 -0.7285 -0.2747
    4VAL     CA 3312   3.887   4.816   5.874 -0.0060  0.0656 -0.2539
    4VAL     CB 3313   3.901   4.964   5.839  0.2433 -0.0130 -0.4869
    4VAL    CG1 3314   3.860   5.057   5.953 -0.0497 -0.0533 -0.5566
    4VAL    CG2 3315   4.051   4.988   5.821  0.3710 -0.6930 -0.3633
    4VAL      C 3316   3.750   4.773   5.927  0.0305  0.5251  0.2209
    4VAL      O 3317   3.646   4.793   5.864  0.0357 -0.0701  0.0254
    5THR      N 3318   3.759   4.689   6.030  0.2980 -0.0815 -0.2968
    5THR      H 3319   3.850   4.652   6.049 -0.0055 -1.9558 -2.1157
    5THR     CA 3320   3.643   4.621   6.089  0.3223 -0.1168 -0.2896
    5THR     CB 3321   3.671   4.479   6.137 -0.0339 -0.1652 -0.2270
    5THR    OG1 3322   3.572   4.416   6.219 -0.3691  0.6615  0.0091
    5THR    HG1 3323   3.617   4.338   6.261 -0.7286  0.3883 -0.1079
    5THR    CG2 3324   3.811   4.443   6.185  0.2363  0.0538 -0.8424
    5THR      C 3325   3.574   4.700   6.201  0.2390 -0.1830 -0.2947
    5THR      O 3326   3.620   4.718   6.314 -0.8683 -0.1310  0.1561
    6LEU      N 3327   3.460   4.758   6.167  0.1567 -0.3545 -0.3124
    6LEU      H 3328   3.435   4.757   6.070 -0.0884  1.6167 -0.3103
    6LEU     CA 3329   3.371   4.833   6.257 -0.1073 -0.1869 -0.7043
    6LEU     CB 3330   3.387   4.983   6.232  0.1807 -0.0783  0.0900
    6LEU     CG 3331   3.299   5.071   6.322  0.4498  0.5421 -0.2448
    6LEU    CD1 3332   3.373   5.110   6.450  0.2627 -0.5125  0.1931
    6LEU    CD2 3333   3.247   5.193   6.247  0.6333  0.8662  0.1514
    6LEU      C 3334   3.226   4.788   6.241 -0.0816 -0.5419 -0.0015
    6LEU      O 3335   3.160   4.772   6.343 -0.8620 -0.0682 -0.4247
    7LEU      N 3336   3.173   4.765   6.121 -0.1919  0.4155 -0.1485
    7LEU      H 3337   3.230   4.755   6.039  0.0322 -0.0929  0.0633
    7LEU     CA 3338   3.031   4.733   6.106 -0.0607 -0.2592 -0.0263
    7LEU     CB 3339   2.980   4.767   5.966 -0.1713 -0.0555  0.0615
    7LEU     CG 3340   2.999   4.912   5.920  0.0552 -0.0732  0.1008
    7LEU    CD1 3341   2.993   4.930   5.768  0.2498 -0.9870 -0.0212
    7LEU    CD2 3342   2.887   4.986   5.993 -0.4479 -0.6575 -0.0715
    7LEU      C 3343   2.985   4.593   6.146 -0.1322 -0.1964  0.1130
    7LEU      O 3344   3.027   4.492   6.090  0.3116  0.1854 -0.2443
    8LEU      N 3345   2.862   4.588   6.196 -0.1882 -0.3301 -0.0383
    8LEU      H 3346   2.789   4.629   6.143  0.0106  0.4748  0.2955
    8LEU     CA 3347   2.811   4.496   6.299  0.1324 -0.1739  0.2641
    8LEU     CB 3348   2.659   4.511   6.307  0.0988 -0.3259 -0.0540
    8LEU     CG 3349   2.612   4.645   6.364 -0.0923 -0.3383 -0.1821
    8LEU    CD1 3350   2.460   4.640   6.370 -0.0812 -0.4480  0.0140
    8LEU    CD2 3351   2.670   4.695   6.497 -0.2924 -0.6171  0.0085
    8LEU      C 3352   2.867   4.353   6.306  0.0242 -0.2281  0.0345
    8LEU      O 3353   2.961   4.326   6.380  0.0976 -0.3312 -0.0958
    9GLU      N 3354   2.823   4.271   6.211 -0.3753  0.4436 -0.3702
    9GLU      H 3355   2.736   4.286   6.164 -1.2478 -1.2977  0.6082
    9GLU     CA 3356   2.855   4.128   6.196  0.0617  0.4989  0.0026
    9GLU     CB 3357   2.758   4.036   6.269  0.1713  0.3863  0.0048
    9GLU     CG 3358   2.619   4.045   6.206  0.0079 -0.2036  0.2714
    9GLU     CD 3359   2.522   3.959   6.287 -0.1402 -0.2851  0.0100
    9GLU    OE1 3360   2.523   3.837   6.261  0.9498 -0.2457 -0.1795
    9GLU    OE2 3361   2.448   4.015   6.371 -0.0296 -0.1357  0.0073
    9GLU      C 3362   2.895   4.092   6.053  0.5948 -0.1839  0.3232
    9GLU      O 3363   2.860   3.985   6.003 -0.4637  0.1221  0.3999
   10GLU      N 3364   2.988   4.175   6.007  0.6123 -0.1291  0.4601
   10GLU      H 3365   3.025   4.253   6.058  0.7851  0.1624 -0.1011
   10GLU     CA 3366   3.047   4.173   5.872 -0.0680  0.4568  0.1497
   10GLU     CB 3367   3.021   4.315   5.821 -0.2364  0.4617  0.2473
   10GLU     CG 3368   2.887   4.327   5.749 -0.1780 -0.1558  0.0300
   10GLU     CD 3369   2.863   4.463   5.682  0.4998  0.1880  0.4730
   10GLU    OE1 3370   2.920   4.567   5.721  0.2427  0.3823  0.3352
   10GLU    OE2 3371   2.770   4.467   5.598  0.3357  0.0455  0.6446
   10GLU      C 3372   3.191   4.122   5.874 -0.1617  0.2002  0.3380
   10GLU      O 3373   3.280   4.166   5.802  0.0299 -0.3798  0.2155
   11GLU      N 3374   3.209   4.023   5.961 -0.5683  0.0649  0.2677
   11GLU      H 3375   3.141   3.950   5.949 -1.2333  0.8091 -0.6771
   11GLU     CA 3376   3.336   3.983   6.024 -0.1594  0.8376 -0.0565
   11GLU     CB 3377   3.432   3.905   5.935 -0.4846 -0.1554  0.4465
   11GLU     CG 3378   3.375   3.770   5.892 -0.1345 -0.0700 -0.3081
   11GLU     CD 3379   3.312   3.686   6.003 -0.3234  0.4759  0.0004
   11GLU    OE1 3380   3.378   3.603   6.070 -0.3214  0.7217  0.3044
   11GLU    OE2 3381   3.188   3.687   6.019 -0.3204  0.2257  0.0410
   11GLU      C 3382   3.409   4.092   6.102  0.4250  0.0642  0.4911
   11GLU     O1 3383   3.491   4.169   6.047 -0.0537  0.1400 -0.1266
   11GLU     O2 3384   3.369   4.099   6.221  0.1704 -0.4814  0.4430
   12SOL     OW 3385   1.085   0.998   6.911 -0.3318 -0.2753 -0.0114
   12SOL    HW1 3386   1.039   1.060   6.974  1.1894  0.1511  0.7251
   12SOL    HW2 3387   1.017   0.955   6.851 -1.5226  1.3700  0.0773
   13SOL     OW 3388   0.656   1.042   6.743  0.1712  0.3087  0.3755
   13SOL    HW1 3389   0.725   0.970   6.750  1.6204  1.4577 -1.1724
   13SOL    HW2 3390   0.656   1.080   6.650 -3.1104 -0.1286  0.0624
   14SOL     OW 3391   2.334   0.631   2.628  0.2286  0.3323 -0.0426
   14SOL    HW1 3392   2.346   0.625   2.727  1.0529  1.2095 -0.0799
   14SOL    HW2 3393   2.302   0.543   2.593  0.0918 -0.0362  0.9773
   15SOL     OW 3394   1.087   7.331   1.817  0.1716 -0.0978  0.2861
   15SOL    HW1 3395   1.180   7.368   1.825  0.7367 -1.6254  1.2915
   15SOL    HW2 3396   1.061   7.286   1.902 -1.3193 -0.1069 -0.1467
   16SOL     OW 3397   0.965   3.170   1.379 -0.0916  0.5883  0.5197
   16SOL    HW1 3398   1.043   3.156   1.318 -0.2369  0.5543  0.3398
   16SOL    HW2 3399   0.986   3.133   1.470 -0.3818 -0.6084  0.1151
   17SOL     OW 3400   2.763   1.377   0.705 -0.3770 -0.1461 -0.1040
   17SOL    HW1 3401   2.847   1.337   0.668 -0.2717  1.0718 -1.2413
   17SOL    HW2 3402   2.698   1.393   0.631 -0.7297  1.0192  0.4355
   18SOL     OW 3403   0.004   7.383   7.103  0.0211  0.1402  0.1115
   18SOL    HW1 3404   0.104   7.388   7.098  0.1078  1.5853  2.1710
   18SOL    HW2 3405   8.042   7.305   7.159  0.0811  0.6764  0.9137
   19SOL     OW 3406   2.042   1.091   1.041  0.7160 -0.3297  0.1279
   19SOL    HW1 3407   2.123   1.130   1.085  1.0252  0.5510 -1.1504
   19SOL    HW2 3408   2.060   0.997   1.015  1.5782  0.0515 -0.7071
   20SOL     OW 3409   1.139   1.371   6.648 -0.4310  0.7958 -0.1684
   20SOL    HW1 3410   1.176   1.307   6.715 -0.2992  0.9206 -0.1220
   20SOL    HW2 3411   1.040   1.357   6.639 -0.1607 -0.5233 -1.3585
   21SOL     OW 3412   1.582   1.682   1.161  0.3174 -0.5198  0.3927
   21SOL    HW1 3413   1.566   1.585   1.143  0.8271 -0.2757 -1.5612
   21SOL    HW2 3414   1.662   1.712   1.111 -0.8812  1.3325 -0.5062
   22SOL     OW 3415   1.925   1.965   2.744  0.0152 -0.0663 -0.2206
   22SOL    HW1 3416   1.966   2.048   2.781 -1.1406  0.0650  0.8372
   22SOL    HW2 3417   1.977   1.885   2.775  1.0356  0.2307 -1.1143
   23SOL     OW 3418   0.381   1.317   1.291 -0.1480  0.1741  0.1208
   23SOL    HW1 3419   0.411   1.281   1.203  0.1495  3.4784 -1.2471
   23SOL    HW2 3420   0.459   1.323   1.353 -0.1197 -0.9310  0.2292
   24SOL     OW 3421   1.289   1.704   1.259  0.2081 -0.2521 -0.4092
   24SOL    HW1 3422   1.342   1.646   1.197  0.0771 -1.2623  0.3970
   24SOL    HW2 3423   1.213   1.651   1.297  0.2352  0.3708  0.5402
   25SOL     OW 3424   0.718   1.878   7.234  0.7874  0.6637  0.6013
   25SOL    HW1 3425   0.776   1.937   7.290  0.7485 -0.6793  2.1464
   25SOL    HW2 3426   0.773   1.835   7.163  0.7759  2.6337 -0.6690
   26SOL     OW 3427   0.781   1.211   1.885  0.2848  0.5750  0.0861
   26SOL    HW1 3428   0.692   1.256   1.884  0.1560  0.3274  0.1570
   26SOL    HW2 3429   0.853   1.277   1.866  0.0564  0.7127 -0.3144
   27SOL     OW 3430   7.876   1.637   0.381  0.8160 -0.1785 -0.5128
   27SOL    HW1 3431   7.901   1.670   0.472  0.1426  0.9246 -0.7047
   27SOL    HW2 3432   7.796   1.688   0.348  0.9190 -0.7096 -1.6323
   28SOL     OW 3433   7.992   2.695   1.574  0.1402 -0.1510  0.7965
   28SOL    HW1 3434   8.060   2.692   1.501 -0.3252  0.6695  0.3105
   28SOL    HW2 3435   8.005   2.777   1.629 -0.6337  0.1756  0.5100
   29SOL     OW 3436   1.176   0.612   7.646  0.0146  0.0409  0.1903
   29SOL    HW1 3437   1.102   0.676   7.666 -0.6351 -0.7387  0.3276
   29SOL    HW2 3438   1.143   0.518   7.658  1.0680 -0.3147  0.3996
   30SOL     OW 3439   1.486   6.673   0.614 -0.1704 -0.0639 -0.3425
   30SOL    HW1 3440   1.432   6.617   0.676 -0.1551  0.8138  0.4883
   30SOL    HW2 3441   1.580   6.678   0.647 -0.2696  0.7919 -0.1633
   31SOL     OW 3442   2.859   2.841   0.141 -0.0191 -0.0077  0.0538
   31SOL    HW1 3443   2.764   2.863   0.117 -0.2972 -0.6408  0.5332
   31SOL    HW2 3444   2.888   2.896   0.219 -0.0775  0.0189  0.0567
   32SOL     OW 3445   0.627   2.002   0.006  0.2774 -0.0083 -0.1855
   32SOL    HW1 3446   0.551   1.940   0.025  1.0524 -1.2622 -1.0578
   32SOL    HW2 3447   0.594   2.081   8.019 -0.3771 -0.7195 -0.8844
   33SOL     OW 3448   1.384   1.318   0.788  0.0797  0.2019 -0.6448
   33SOL    HW1 3449   1.301   1.278   0.827 -1.3205  1.3235 -2.3164
   33SOL    HW2 3450   1.458   1.252   0.791 -0.9482 -0.9549  0.5823
   34SOL     OW 3451   1.594   6.747   7.638 -0.3945 -0.2019  0.2834
   34SOL    HW1 3452   1.548   6.835   7.636 -4.4060 -2.0097  1.7282
   34SOL    HW2 3453   1.655   6.743   7.717 -2.3009  0.4610  1.8766
   35SOL     OW 3454   2.905   0.253   1.422  0.4008 -0.0376 -0.3060
   35SOL    HW1 3455   2.956   0.251   1.336  0.1283 -2.4679 -0.4828
   35SOL    HW2 3456   2.965   0.285   1.495  0.7521  1.6710 -1.2967
   36SOL     OW 3457   7.696   1.599   7.263  0.1552  0.4664  0.2572
   36SOL    HW1 3458   7.726   1.666   7.331  0.2783  1.9489 -1.1769
   36SOL    HW2 3459   7.658   1.647   7.184 -1.3227 -1.2369 -0.1399
   37SOL     OW 3460   2.038   0.291   1.933  0.5047 -0.4546 -0.2284
   37SOL    HW1 3461   1.996   0.335   1.853  0.4511 -1.1521 -0.5906
   37SOL    HW2 3462   1.988   0.319   2.016  0.8278  0.6082 -0.3811
   38SOL     OW 3463   1.422   2.667   6.801 -0.0396  0.0923  0.3995
   38SOL    HW1 3464   1.393   2.762   6.806  2.0900  0.8493 -0.5233
   38SOL    HW2 3465   1.522   2.662   6.799 -0.0119 -2.2925  2.5038
   39SOL     OW 3466   2.244   1.516   4.029 -0.2250  0.5713  0.2579
   39SOL    HW1 3467   2.285   1.433   4.065  0.7945  1.4699  1.2225
   39SOL    HW2 3468   2.208   1.572   4.104 -0.3847  1.2693 -0.3206
   40SOL     OW 3469   0.806   7.106   1.087 -0.5577 -0.1742 -0.1081
   40SOL    HW1 3470   0.724   7.141   1.042 -0.6645  0.4335  0.5294
   40SOL    HW2 3471   0.810   7.006   1.079 -0.5099 -0.0689 -1.5362
   41SOL     OW 3472   0.133   0.492   0.328 -0.0741 -0.3080 -0.1707
   41SOL    HW1 3473   0.115   0.446   0.416 -0.0138 -0.3595 -0.1850
   41SOL    HW2 3474   0.164   0.585   0.345 -1.3120  0.1122 -0.1714
   42SOL     OW 3475   6.842   1.780   0.630  0.5221  0.1261 -0.2368
   42SOL    HW1 3476   6.890   1.748   0.712  1.4919  1.8295 -0.0879
   42SOL    HW2 3477   6.790   1.863   0.653 -0.5869 -0.3592 -0.9598
   43SOL     OW 3478   0.336   7.345   0.666 -0.1552  0.4571 -1.0098
   43SOL    HW1 3479   0.270   7.419   0.653  0.2700  0.9087 -0.5834
   43SOL    HW2 3480   0.360   7.338   0.763 -1.8418 -1.6440 -0.6630
   44SOL     OW 3481   7.661   2.027   8.037 -0.8872 -0.1191 -0.0831
   44SOL    HW1 3482   7.679   2.110   0.026 -1.1505 -0.0632 -0.0764
   44SOL    HW2 3483   7.564   2.006   8.039 -0.9483  0.0554 -0.7989
   45SOL     OW 3484   0.082   0.109   1.825  0.0113  0.4987  0.0793
   45SOL    HW1 3485   0.147   0.164   1.876  1.3571  1.1938 -2.2399
   45SOL    HW2 3486   8.060   0.104   1.875  1.4881  0.3506  2.7903
   46SOL     OW 3487   2.281   0.109   1.534  0.3290 -0.4966 -0.2354
   46SOL    HW1 3488   2.325   0.158   1.459 -1.7842  0.1934 -1.0874
   46SOL    HW2 3489   2.324   0.020   1.545  1.0432 -0.3871 -1.8913
   47SOL     OW 3490   1.898   0.372   1.703 -0.0985  0.4510 -0.0157
   47SOL    HW1 3491   1.801   0.359   1.686 -0.2888  1.5545  0.1642
   47SOL    HW2 3492   1.950   0.299   1.659 -0.6367  2.4743 -4.6058
   48SOL     OW 3493   6.768   7.327   2.850  0.0272  0.5299  0.1210
   48SOL    HW1 3494   6.782   7.253   2.784 -1.0695  1.1792 -0.8887
   48SOL    HW2 3495   6.853   7.378   2.861  0.5312 -0.2788  0.0837
   49SOL     OW 3496   1.733   2.709   1.137 -0.3476  0.0190  0.1168
   49SOL    HW1 3497   1.818   2.657   1.128 -0.4496 -0.2059  0.4240
   49SOL    HW2 3498   1.673   2.688   1.061 -0.4086 -0.3532  0.2666
   50SOL     OW 3499   0.957   1.173   7.063  0.4464 -0.6618  0.2037
   50SOL    HW1 3500   1.020   1.187   7.139 -0.6294 -0.8765  1.1608
   50SOL    HW2 3501   0.886   1.243   7.065 -0.7621 -1.8548  0.6400
   51SOL     OW 3502   3.104   2.423   1.347 -0.0588 -0.0684 -0.6242
   51SOL    HW1 3503   3.042   2.493   1.382 -0.8151 -1.2779  0.5882
   51SOL    HW2 3504   3.156   2.384   1.424 -1.4896 -2.5626 -0.8167
   52SOL     OW 3505   2.111   1.231   0.449 -0.1891 -0.3190  0.6197
   52SOL    HW1 3506   2.131   1.238   0.351 -1.1483  0.4393  0.4659
   52SOL    HW2 3507   2.189   1.264   0.502 -0.5186  1.4285  0.0561
   53SOL     OW 3508   6.711   1.761   7.664 -0.0865  0.1674 -0.4217
   53SOL    HW1 3509   6.675   1.845   7.624 -0.8706  1.8952  3.4416
   53SOL    HW2 3510   6.635   1.708   7.703  0.8000  0.2697  1.5698
   54SOL     OW 3511   7.706   1.395   1.350  0.3912  0.0990  0.4398
   54SOL    HW1 3512   7.619   1.428   1.313 -0.3378 -1.8615  0.2612
   54SOL    HW2 3513   7.743   1.462   1.414 -1.7869  0.5590  1.3215
   55SOL     OW 3514   6.142   1.143   0.373 -0.0402 -0.5225  0.2050
   55SOL    HW1 3515   6.179   1.143   0.280 -0.2539 -0.6964  0.1175
   55SOL    HW2 3516   6.049   1.106   0.371 -0.2415 -0.0321  0.4144
   56SOL     OW 3517   0.835   2.786   1.525 -0.4246  0.1640 -0.3947
   56SOL    HW1 3518   0.769   2.808   1.454 -0.9741  3.2686  0.9051
   56SOL    HW2 3519   0.797   2.813   1.614  1.5289 -0.5631  0.7063
   57SOL     OW 3520   1.456   6.050   1.212 -0.2667 -0.0214 -0.3551
   57SOL    HW1 3521   1.409   6.013   1.292 -1.1397 -0.2266 -0.9523
   57SOL    HW2 3522   1.419   6.008   1.129 -0.8725  1.7699 -1.0210
   58SOL     OW 3523   2.838   0.925   0.914 -0.0203 -0.5698  0.7362
   58SOL    HW1 3524   2.746   0.887   0.903 -1.1553  2.0504  0.5857
   58SOL    HW2 3525   2.884   0.878   0.989 -2.3292 -0.4530  2.3162
   59SOL     OW 3526   3.067   1.286   7.927  0.8088 -0.2093 -0.3196
   59SOL    HW1 3527   3.090   1.373   7.969  0.5211 -0.6089  0.6943
   59SOL    HW2 3528   2.995   1.300   7.859  0.8281  0.3550 -0.2247
   60SOL     OW 3529   1.919   2.258   6.144 -0.4038 -0.6358  0.2311
   60SOL    HW1 3530   1.831   2.305   6.150 -1.0285 -1.4970 -1.4847
   60SOL    HW2 3531   1.988   2.309   6.195 -1.6081  0.7380  0.5388
   61SOL     OW 3532   2.567   1.435   0.519  0.2752 -0.0723 -0.9484
   61SOL    HW1 3533   2.582   1.524   0.476  1.7064  0.0278 -0.2993
   61SOL    HW2 3534   2.470   1.411   0.514  0.2889  0.2181 -3.6196
   62SOL     OW 3535   7.002   1.439   2.742 -0.2927 -0.3597 -0.1206
   62SOL    HW1 3536   6.996   1.339   2.739  0.4501 -0.3985 -1.3965
   62SOL    HW2 3537   7.091   1.467   2.706  0.4207  0.6935  2.2792
   63SOL     OW 3538   0.196   1.011   1.384  0.2874 -0.5363  0.0981
   63SOL    HW1 3539   0.272   0.946   1.383 -0.6096 -1.6378  0.5903
   63SOL    HW2 3540   0.111   0.963   1.363 -0.2054  0.7852 -1.0824
   64SOL     OW 3541   6.667   3.754   7.280 -0.0847 -0.3412  0.0961
   64SOL    HW1 3542   6.691   3.769   7.184  1.9274 -2.4932  0.1793
   64SOL    HW2 3543   6.721   3.814   7.338 -0.5767  0.2499 -0.0424
   65SOL     OW 3544   1.770   2.062   1.763 -0.6983 -0.6878 -0.5741
   65SOL    HW1 3545   1.851   2.017   1.799  0.0599  0.7347 -0.4441
   65SOL    HW2 3546   1.694   1.996   1.759  0.0338 -1.6452  0.7364
   66SOL     OW 3547   1.301   7.272   1.053 -0.7078 -0.0392 -0.2996
   66SOL    HW1 3548   1.268   7.313   1.138 -0.6797 -1.0587  0.2115
   66SOL    HW2 3549   1.333   7.345   0.992  1.0833  0.6263  1.3072
   67SOL     OW 3550   2.087   7.025   1.462  0.1599  0.2612 -1.1130
   67SOL    HW1 3551   2.054   6.949   1.518 -0.7978  0.7408 -1.0065
   67SOL    HW2 3552   2.016   7.052   1.397 -0.1919  2.1359 -0.0374
   68SOL     OW 3553   1.202   1.029   0.302  0.8701  0.2116 -0.0724
   68SOL    HW1 3554   1.213   1.120   0.263  3.9290 -0.4086 -0.9200
   68SOL    HW2 3555   1.269   0.967   0.261 -1.1333 -2.4701  0.4575
   69SOL     OW 3556   1.083   0.106   2.482  0.5436 -0.0500  0.3719
   69SOL    HW1 3557   1.124   0.017   2.500 -2.0989 -1.6375 -0.9531
   69SOL    HW2 3558   1.051   0.146   2.567  0.2229 -1.1763  0.7944
   70SOL     OW 3559   1.733   1.461   2.023  0.0042  0.1564  0.0134
   70SOL    HW1 3560   1.832   1.472   2.030 -0.0796  0.2999  1.1023
   70SOL    HW2 3561   1.709   1.364   2.022  0.1358  0.1244  0.0236
   71SOL     OW 3562   0.254   7.092   1.366  0.3566  0.2038 -0.2191
   71SOL    HW1 3563   0.212   7.024   1.426 -0.7523  0.2991 -0.8463
   71SOL    HW2 3564   0.286   7.170   1.420 -0.2936  0.1244  0.2917
   72SOL     OW 3565   0.721   3.126   2.177  0.0253 -0.2263 -0.1270
   72SOL    HW1 3566   0.654   3.172   2.119 -0.4724 -1.9127 -0.9583
   72SOL    HW2 3567   0.736   3.180   2.260 -1.9313  0.5008 -0.1839
   73SOL     OW 3568   2.664   1.580   7.549  0.3513 -0.5183  0.0061
   73SOL    HW1 3569   2.738   1.597   7.484 -0.4325  1.6793 -0.4078
   73SOL    HW2 3570   2.703   1.569   7.641  1.2601 -0.6784 -0.3851
   74SOL     OW 3571   3.413   7.503   2.212  0.5463 -0.3169  0.1708
   74SOL    HW1 3572   3.476   7.517   2.135 -1.6079 -0.3289 -1.7108
   74SOL    HW2 3573   3.336   7.566   2.203  0.6414  0.2728  2.8659
   75SOL     OW 3574   0.804   0.983   6.455 -0.4035  1.0069 -0.1817
   75SOL    HW1 3575   0.882   1.041   6.480  0.3856  1.4923 -3.3848
   75SOL    HW2 3576   0.732   1.039   6.415 -1.2808  0.2103  0.2443
   76SOL     OW 3577   1.139   7.942   0.509  0.1580  0.6859  0.0320
   76SOL    HW1 3578   1.197   7.923   0.430  0.1709  2.5262 -0.4604
   76SOL    HW2 3579   1.044   7.954   0.478 -0.1217 -0.1582  0.5318
   77SOL     OW 3580   0.658   5.259   1.877  0.5021 -0.3482 -0.3400
   77SOL    HW1 3581   0.691   5.329   1.941 -0.7137 -0.9691  1.0409
   77SOL    HW2 3582   0.693   5.169   1.905 -1.7168 -0.9400  0.8190
   78SOL     OW 3583   3.829   1.678   0.902 -0.2388 -0.4138 -0.1556
   78SOL    HW1 3584   3.762   1.655   0.972  2.0346  0.9176  2.6642
   78SOL    HW2 3585   3.913   1.627   0.919  0.8503  1.0105 -1.0425
   79SOL     OW 3586   0.940   1.006   1.155  0.2385 -0.2522  0.3619
   79SOL    HW1 3587   0.844   0.994   1.183 -0.1930  2.4049  0.3023
   79SOL    HW2 3588   0.949   1.092   1.105  2.8849  0.1676  1.4271
   80SOL     OW 3589   1.789   0.635   2.165 -0.2354  0.1017  0.1908
   80SOL    HW1 3590   1.860   0.616   2.232 -0.2038 -0.6755 -0.0577
   80SOL    HW2 3591   1.827   0.632   2.073  0.0947  2.7708  0.1445
   81SOL     OW 3592   2.079   2.085   1.735 -0.4517 -0.2236  0.2844
   81SOL    HW1 3593   2.017   2.100   1.657  0.2977  0.9391 -0.1121
   81SOL    HW2 3594   2.076   1.988   1.761 -3.8883  0.0795  1.5353
   82SOL     OW 3595   0.040   0.699   6.186 -0.1953  0.0253 -0.6759
   82SOL    HW1 3596   0.054   0.739   6.096 -3.1380 -1.2237 -1.7975
   82SOL    HW2 3597   0.059   0.601   6.183  1.0856  0.2003  0.5005
   83SOL     OW 3598   3.154   2.106   3.539 -0.6000 -0.1323  0.0667
   83SOL    HW1 3599   3.193   2.156   3.463  2.1183 -1.0588  0.7608
   83SOL    HW2 3600   3.172   2.008   3.528 -2.2256 -0.5466  0.7587
   84SOL     OW 3601   7.273   2.798   0.084  0.2432 -0.1911  0.1905
   84SOL    HW1 3602   7.175   2.803   0.069  0.3187  0.5979 -0.0891
   84SOL    HW2 3603   7.314   2.733   0.019 -0.0539 -0.2962  0.1102
   85SOL     OW 3604   2.201   7.424   0.317 -0.4702  0.4539 -0.4407
   85SOL    HW1 3605   2.294   7.458   0.327  0.0326 -0.0689 -2.6586
   85SOL    HW2 3606   2.148   7.488   0.260 -1.1447  0.1915 -0.1223
   86SOL     OW 3607   1.627   0.349   2.906  0.5531  0.2348 -0.4679
   86SOL    HW1 3608   1.626   0.423   2.973  2.3487 -0.8916  0.9051
   86SOL    HW2 3609   1.571   0.273   2.940 -1.7098  1.0474 -2.1023
   87SOL     OW 3610   0.132   1.504   7.624 -0.1907 -0.5378  0.2891
   87SOL    HW1 3611   0.206   1.441   7.601 -0.2572  0.4815 -3.1619
   87SOL    HW2 3612   0.167   1.597   7.631 -0.8707 -0.2820  0.3777
   88SOL     OW 3613   7.467   0.395   6.113  0.3659  0.4504  0.1604
   88SOL    HW1 3614   7.486   0.459   6.038 -0.1203 -0.2474 -0.5655
   88SOL    HW2 3615   7.494   0.437   6.199  0.6493  1.3877 -0.3693
   89SOL     OW 3616   1.791   1.453   0.790 -0.0531 -0.2916 -0.1091
   89SOL    HW1 3617   1.884   1.417   0.803  0.3885  0.9510  0.2790
   89SOL    HW2 3618   1.781   1.484   0.695 -0.2642 -0.9222 -0.3007
   90SOL     OW 3619   1.632   3.202   0.807  0.4171 -0.8009  0.1847
   90SOL    HW1 3620   1.681   3.128   0.761 -0.7952 -2.0421  0.8338
   90SOL    HW2 3621   1.684   3.230   0.889  0.7377 -1.1239  0.0957
   91SOL     OW 3622   2.141   0.481   6.370  0.3536  0.5131  0.0039
   91SOL    HW1 3623   2.138   0.502   6.468  0.7613 -3.5291  1.0616
   91SOL    HW2 3624   2.235   0.463   6.342 -0.1306 -2.6900  0.0930
   92SOL     OW 3625   1.160   0.180   7.961  0.2565 -0.3100  0.5055
   92SOL    HW1 3626   1.200   0.153   7.874  0.3569  0.2098  0.3882
   92SOL    HW2 3627   1.226   0.234   8.013 -0.0244 -0.0926  0.6399
   93SOL     OW 3628   2.071   0.375   7.887  0.5446 -0.0274 -0.0841
   93SOL    HW1 3629   2.087   0.472   7.904  1.0941  0.0913 -1.1914
   93SOL    HW2 3630   2.159   0.327   7.884  0.2285 -0.7535  1.4777
   94SOL     OW 3631   1.047   0.455   0.146  0.0573 -1.1573  0.2963
   94SOL    HW1 3632   1.142   0.425   0.139  0.6056  0.8098 -1.8825
   94SOL    HW2 3633   1.038   0.516   0.226  0.3297 -2.2213  1.1630
   95SOL     OW 3634   1.380   0.884   6.564  0.2351 -0.1036  0.0986
   95SOL    HW1 3635   1.402   0.839   6.651 -1.3747  0.1434  0.6645
   95SOL    HW2 3636   1.372   0.982   6.580  0.0797 -0.0425 -0.3698
   96SOL     OW 3637   2.545   7.006   1.017  0.3593  0.2883 -0.6040
   96SOL    HW1 3638   2.498   7.094   1.006  0.0440  0.1110 -0.6887
   96SOL    HW2 3639   2.540   6.954   0.931 -2.0044 -1.0453  0.2436
   97SOL     OW 3640   3.428   1.703   0.835  0.4886 -0.1506  0.0709
   97SOL    HW1 3641   3.496   1.776   0.844 -0.2857  0.5156  0.6220
   97SOL    HW2 3642   3.354   1.734   0.775  0.0769 -0.4276  0.4323
   98SOL     OW 3643   1.788   7.352   2.326  0.1989 -0.1453 -0.4563
   98SOL    HW1 3644   1.844   7.327   2.247 -0.9519  2.3644 -2.2065
   98SOL    HW2 3645   1.726   7.276   2.348  0.9363 -1.1153 -1.5714
   99SOL     OW 3646   0.249   0.226   1.116  0.3384  0.3194  0.3144
   99SOL    HW1 3647   0.330   0.281   1.136  0.8307 -1.5417  4.2715
   99SOL    HW2 3648   0.274   0.150   1.057  2.2255 -1.5679  3.2911
  100SOL     OW 3649   1.193   2.227   1.446 -0.3146 -0.2937  0.4746
  100SOL    HW1 3650   1.270   2.256   1.502  0.2631 -1.8339  0.5339
  100SOL    HW2 3651   1.218   2.143   1.396 -1.5308 -0.1267 -0.4604
  101SOL     OW 3652   1.317   0.574   0.755  0.0391  0.0844 -0.7379
  101SOL    HW1 3653   1.288   0.504   0.820  1.2410 -0.2053 -0.5004
  101SOL    HW2 3654   1.278   0.554   0.665  0.1247 -0.7160 -0.6035
  102SOL     OW 3655   7.111   3.065   7.567 -0.7241  0.0984 -0.1616
  102SOL    HW1 3656   7.164   3.138   7.524 -0.1232  0.7334  1.5616
  102SOL    HW2 3657   7.131   2.978   7.522 -0.1489  0.7347 -1.1585
  103SOL     OW 3658   7.552   3.146   0.350  0.1108  0.3225 -0.0672
  103SOL    HW1 3659   7.556   3.161   0.251 -0.4651 -1.4791 -0.3914
  103SOL    HW2 3660   7.529   3.051   0.369  0.7730  0.4872  1.8204
  104SOL     OW 3661   7.843   3.464   7.257  0.5780 -0.8511 -0.0105
  104SOL    HW1 3662   7.838   3.491   7.161 -0.6130 -0.1756  0.2253
  104SOL    HW2 3663   7.768   3.400   7.277 -0.6957  0.8857  1.0175
  105SOL     OW 3664   1.614   1.968   0.026 -0.2021  0.4022 -0.0215
  105SOL    HW1 3665   1.621   1.925   8.001 -1.1544  1.6972 -0.7646
  105SOL    HW2 3666   1.700   1.957   0.076  0.3064 -0.4162 -1.0543
  106SOL     OW 3667   0.624   2.502   6.423 -0.3626 -0.3891  0.0047
  106SOL    HW1 3668   0.692   2.495   6.349  0.0184 -0.9026  0.3964
  106SOL    HW2 3669   0.569   2.584   6.410  0.6280  0.2751 -0.0886
  107SOL     OW 3670   2.317   2.287   2.229 -0.1452  0.3738 -0.5424
  107SOL    HW1 3671   2.280   2.237   2.151 -1.3371  0.6446 -0.1751
  107SOL    HW2 3672   2.376   2.361   2.196 -1.7613  1.3818 -1.2773
  108SOL     OW 3673   1.558   1.168   7.754 -0.6114  0.3457  0.2724
  108SOL    HW1 3674   1.585   1.245   7.696 -1.5796  0.5215  0.0399
  108SOL    HW2 3675   1.569   1.083   7.703 -0.0331  0.3627  0.3552
  109SOL     OW 3676   1.595   7.443   1.098 -0.2402  0.2922  0.2876
  109SOL    HW1 3677   1.607   7.370   1.166  1.5955 -0.2116 -0.5015
  109SOL    HW2 3678   1.504   7.435   1.057 -0.4220 -0.9845  0.8742
  110SOL     OW 3679   0.538   6.725   1.511 -0.0709  0.0039  0.4408
  110SOL    HW1 3680   0.446   6.688   1.494  0.1034 -1.5535  2.5432
  110SOL    HW2 3681   0.536   6.824   1.500 -1.8305 -0.0594 -0.2064
  111SOL     OW 3682   1.458   0.312   1.916  0.5184 -0.0306 -0.3997
  111SOL    HW1 3683   1.408   0.398   1.907 -0.8460 -0.8580 -1.0411
  111SOL    HW2 3684   1.515   0.315   1.998 -2.5775  0.0045  1.9196
  112SOL     OW 3685   1.717   7.646   7.413  0.2882  0.7360  0.4305
  112SOL    HW1 3686   1.739   7.708   7.338 -1.3230 -0.0796 -0.7817
  112SOL    HW2 3687   1.791   7.579   7.424  0.8286  1.2547  0.0200
  113SOL     OW 3688   1.094   7.855   0.861  0.2134 -0.3227 -0.0529
  113SOL    HW1 3689   1.185   7.894   0.879 -0.5456  0.5501  2.1953
  113SOL    HW2 3690   1.102   7.781   0.794  2.1453  1.6889 -2.2424
  114SOL     OW 3691   2.793   6.903   6.085  1.2040  0.0620  0.8444
  114SOL    HW1 3692   2.713   6.848   6.107  0.5842  0.2513 -0.7697
  114SOL    HW2 3693   2.872   6.843   6.073  0.7938 -0.3721  0.2523
  115SOL     OW 3694   6.864   7.853   1.826 -0.2130  0.2679 -0.4539
  115SOL    HW1 3695   6.937   7.875   1.891 -1.3166  1.0017  0.5633
  115SOL    HW2 3696   6.888   7.888   1.736  0.1093  1.6589  0.1556
  116SOL     OW 3697   7.290   1.808   0.264 -0.6353  0.5169 -0.0328
  116SOL    HW1 3698   7.326   1.890   0.219  3.2972 -0.4890  0.9236
  116SOL    HW2 3699   7.277   1.736   0.196  0.5226  0.5150 -0.2722
  117SOL     OW 3700   3.469   6.219   1.197  0.4887  0.0275 -0.2518
  117SOL    HW1 3701   3.432   6.142   1.250 -0.9947  1.0597  0.2857
  117SOL    HW2 3702   3.409   6.237   1.119  0.2636  1.2239  0.1686
  118SOL     OW 3703   0.954   0.418   0.577 -0.1461 -0.2415  0.4124
  118SOL    HW1 3704   0.884   0.387   0.513 -0.1352  0.5557  0.0044
  118SOL    HW2 3705   1.044   0.416   0.532 -0.1149  0.1611  0.4569
  119SOL     OW 3706   0.876   2.150   0.063  0.6160 -0.2756  0.3867
  119SOL    HW1 3707   0.795   2.106   0.025 -0.3320  1.3014  0.5367
  119SOL    HW2 3708   0.926   2.084   0.119  0.9783 -2.0834 -1.8954
  120SOL     OW 3709   1.875   0.721   1.032  0.4466 -0.5858 -0.8989
  120SOL    HW1 3710   1.777   0.710   1.018  0.2317 -0.0298  0.0516
  120SOL    HW2 3711   1.910   0.791   0.969 -0.1945  0.7503  0.1636
  121SOL     OW 3712   7.759   3.327   0.590 -0.0310 -0.2757 -0.2606
  121SOL    HW1 3713   7.664   3.298   0.587 -0.2981  0.6017 -0.4731
  121SOL    HW2 3714   7.797   3.327   0.497  0.5905 -1.9055 -0.0443
  122SOL     OW 3715   3.704   0.619   0.217  0.5889 -0.4971 -0.0271
  122SOL    HW1 3716   3.692   0.521   0.233  2.2532 -0.6136  0.6933
  122SOL    HW2 3717   3.696   0.638   0.119  2.1445 -1.6674 -0.4076
  123SOL     OW 3718   3.447   1.294   2.903  0.1347 -0.6245 -0.5569
  123SOL    HW1 3719   3.473   1.221   2.967 -0.3393  0.2372  0.6570
  123SOL    HW2 3720   3.529   1.342   2.872  0.2613  0.1145  0.8547
  124SOL     OW 3721   0.475   7.584   7.846 -0.1367  0.0007 -0.2676
  124SOL    HW1 3722   0.474   7.624   7.938  0.0390 -1.6999  0.5061
  124SOL    HW2 3723   0.568   7.586   7.810 -0.1937  0.6055 -0.3932
  125SOL     OW 3724   7.364   1.167   7.801  0.0745 -0.0014  0.0016
  125SOL    HW1 3725   7.364   1.201   7.707  0.6641  0.1098  0.0374
  125SOL    HW2 3726   7.450   1.121   7.819 -0.7481 -1.6163 -0.0727
  126SOL     OW 3727   7.757   0.860   2.290 -0.3325 -0.2557 -0.0293
  126SOL    HW1 3728   7.768   0.945   2.239  0.8964 -0.0286  0.5780
  126SOL    HW2 3729   7.669   0.861   2.338  0.2283  1.2630  1.0199
  127SOL     OW 3730   0.401   7.978   0.397 -0.3302  0.0295  0.2480
  127SOL    HW1 3731   0.399   7.886   0.358  0.3275  0.6390 -1.3083
  127SOL    HW2 3732   0.485   8.024   0.369  0.6810  0.2103  3.2445
  128SOL     OW 3733   1.170   0.987   1.915  0.0233 -0.6493  0.0605
  128SOL    HW1 3734   1.161   0.923   1.839 -1.1404  0.8457 -1.1081
  128SOL    HW2 3735   1.264   0.984   1.950  0.2867 -2.1380 -0.7189
  129SOL     OW 3736   3.695   0.606   6.697 -0.0361  0.3565  0.5172
  129SOL    HW1 3737   3.764   0.679   6.700  1.0195 -0.5345 -0.9199
  129SOL    HW2 3738   3.708   0.546   6.776  1.8722 -0.6617 -0.4942
  130SOL     OW 3739   7.218   5.309   2.408  0.6641  0.2652  0.4203
  130SOL    HW1 3740   7.252   5.215   2.419  0.3665 -0.2305 -2.2654
  130SOL    HW2 3741   7.291   5.368   2.374  0.9757  1.1860  2.5238
  131SOL     OW 3742   2.382   0.720   1.338 -0.1677 -0.2314  0.1395
  131SOL    HW1 3743   2.300   0.665   1.325 -0.4517 -0.3618  2.1612
  131SOL    HW2 3744   2.431   0.689   1.419 -1.2469  3.4569  2.4332
  132SOL     OW 3745   3.443   7.505   1.192 -0.7485  0.4774 -0.2123
  132SOL    HW1 3746   3.498   7.425   1.220 -0.7842  0.2529 -0.7733
  132SOL    HW2 3747   3.502   7.570   1.145  0.4405  3.0489  4.2491
  133SOL     OW 3748   7.229   7.976   0.303 -0.1872 -0.0623 -0.5537
  133SOL    HW1 3749   7.282   7.891   0.307 -0.1049 -0.1389 -2.3277
  133SOL    HW2 3750   7.214   8.010   0.395  1.9790 -0.6364  0.0681
  134SOL     OW 3751   7.942   0.519   1.819  0.2391 -0.2302  0.1148
  134SOL    HW1 3752   7.936   0.433   1.869 -0.7951 -0.9638 -1.1897
  134SOL    HW2 3753   7.968   0.501   1.724  0.6463  0.9697 -0.0244
  135SOL     OW 3754   3.270   1.768   0.449 -0.4427 -0.2701  0.0037
  135SOL    HW1 3755   3.177   1.774   0.411  0.0847  1.9457 -1.1031
  135SOL    HW2 3756   3.274   1.822   0.533  0.1213  0.7070 -0.6301
  136SOL     OW 3757   2.815   0.760   7.937  0.2241  0.0313 -1.3022
  136SOL    HW1 3758   2.780   0.808   7.857  1.7943 -0.6129 -2.4163
  136SOL    HW2 3759   2.880   0.690   7.908  0.8974 -0.1585  0.5468
  137SOL     OW 3760   7.618   1.965   1.246  0.4019  0.5194  0.6009
  137SOL    HW1 3761   7.564   2.038   1.288  1.0126  0.3710  1.6580
  137SOL    HW2 3762   7.715   1.989   1.249  0.5496 -0.0345  0.3411
  138SOL     OW 3763   0.645   7.190   3.215  0.1259 -0.2572  0.1696
  138SOL    HW1 3764   0.632   7.274   3.268 -0.7153 -0.6750  0.6315
  138SOL    HW2 3765   0.584   7.119   3.250 -0.8867 -0.3723 -1.7471
  139SOL     OW 3766   4.773   7.190   7.708  0.0698 -0.3687 -0.1927
  139SOL    HW1 3767   4.715   7.161   7.785  0.8812 -0.8418  0.2555
  139SOL    HW2 3768   4.768   7.122   7.635 -0.6964  0.0776 -0.5619
  140SOL     OW 3769   1.155   1.886   2.431 -0.0249  0.0637 -0.3593
  140SOL    HW1 3770   1.117   1.929   2.513  0.0935  0.5591 -0.5622
  140SOL    HW2 3771   1.178   1.956   2.364  0.1623 -0.3183 -0.6987
  141SOL     OW 3772   1.250   4.242   7.917  0.6856  0.8789 -0.2002
  141SOL    HW1 3773   1.258   4.304   7.838 -2.4049 -1.2679 -2.4343
  141SOL    HW2 3774   1.281   4.151   7.891 -0.4367  0.1074  1.0444
  142SOL     OW 3775   7.697   1.084   0.898  0.5544  0.3513 -0.0759
  142SOL    HW1 3776   7.739   1.002   0.937  0.0887  0.3109  0.3603
  142SOL    HW2 3777   7.744   1.110   0.814 -0.6136 -1.5829 -1.3928
  143SOL     OW 3778   0.164   1.083   7.936  0.3089 -0.4461 -0.1094
  143SOL    HW1 3779   0.164   1.085   7.836 -0.6041  1.0200 -0.1131
  143SOL    HW2 3780   0.127   0.995   7.967  0.5008 -0.8760 -1.0558
  144SOL     OW 3781   0.417   7.933   7.147 -0.8529  0.3495  0.7049
  144SOL    HW1 3782   0.500   7.942   7.202  0.0411 -0.7957 -0.3952
  144SOL    HW2 3783   0.386   7.838   7.147  0.0855 -0.0538 -1.9717
  145SOL     OW 3784   0.285   0.451   0.720 -0.6170 -0.3142  0.1019
  145SOL    HW1 3785   0.264   0.546   0.698  0.4050 -0.2673 -0.8134
  145SOL    HW2 3786   0.334   0.410   0.643  2.0044 -0.5553  1.7623
  146SOL     OW 3787   0.116   1.286   1.253  0.1775 -0.6020 -0.3047
  146SOL    HW1 3788   0.104   1.196   1.295 -0.0100 -0.6089 -0.3694
  146SOL    HW2 3789   0.202   1.327   1.284 -0.4954 -0.1068  0.9919
  147SOL     OW 3790   1.483   0.646   0.459  0.3040  0.1992 -0.7451
  147SOL    HW1 3791   1.537   0.589   0.521  0.6359 -0.3353 -1.5023
  147SOL    HW2 3792   1.386   0.623   0.467 -0.1009  2.2855  1.8208
  148SOL     OW 3793   7.545   2.472   0.292  0.3221 -0.1070  1.0079
  148SOL    HW1 3794   7.617   2.536   0.320 -0.0173  0.1697  1.2553
  148SOL    HW2 3795   7.513   2.421   0.372 -0.1730  0.2013  1.0100
  149SOL     OW 3796   1.818   2.135   2.349 -0.4485 -0.6478  0.0800
  149SOL    HW1 3797   1.819   2.035   2.344  1.4400 -0.7384  1.5652
  149SOL    HW2 3798   1.858   2.172   2.265  0.6885 -1.2031  0.3630
  150SOL     OW 3799   1.717   2.435   0.994 -0.3340 -0.3306 -0.2794
  150SOL    HW1 3800   1.665   2.518   0.976 -1.2875 -0.8195  0.1379
  150SOL    HW2 3801   1.691   2.398   1.083  2.0903  0.3937  0.7917
  151SOL     OW 3802   0.358   1.739   6.619 -0.2225  0.2113  0.0151
  151SOL    HW1 3803   0.374   1.836   6.636  0.3615 -0.2651  2.7450
  151SOL    HW2 3804   0.439   1.687   6.644 -1.3297 -1.1610  0.9402
  152SOL     OW 3805   2.617   1.415   3.186 -0.1075 -0.0099  0.0565
  152SOL    HW1 3806   2.681   1.339   3.171  1.2777  0.7050  1.9246
  152SOL    HW2 3807   2.651   1.497   3.141 -1.2631 -0.2857 -1.3989
  153SOL     OW 3808   0.741   7.235   0.345  0.4302  0.5118 -0.1719
  153SOL    HW1 3809   0.724   7.169   0.418 -0.3880  0.4707 -0.3915
  153SOL    HW2 3810   0.763   7.324   0.384 -2.2634  1.1024  0.1859
  154SOL     OW 3811   1.299   1.581   2.161  0.3326  0.6508 -0.8174
  154SOL    HW1 3812   1.332   1.637   2.237  0.5952  0.3673 -0.7165
  154SOL    HW2 3813   1.350   1.495   2.159 -1.3592 -0.4432  0.2341
  155SOL     OW 3814   7.147   8.009   0.563 -0.7063  0.7348  0.0435
  155SOL    HW1 3815   7.097   0.004   0.626  0.1513 -0.4276  1.9056
  155SOL    HW2 3816   7.092   7.928   0.542 -0.4786  0.5078  0.3237
  156SOL     OW 3817   1.439   0.371   2.366 -0.4374 -0.0845  0.6083
  156SOL    HW1 3818   1.468   0.303   2.433  0.3608 -0.2990  0.0559
  156SOL    HW2 3819   1.424   0.459   2.413 -0.4249 -0.3663  1.1531
  157SOL     OW 3820   1.931   1.368   3.180  0.0431  0.4027 -0.4014
  157SOL    HW1 3821   1.864   1.411   3.241  1.0894  1.6730 -0.0918
  157SOL    HW2 3822   2.020   1.366   3.224  1.3088  3.1654 -2.4725
  158SOL     OW 3823   1.455   2.797   1.174 -0.0859 -0.0264 -0.3720
  158SOL    HW1 3824   1.409   2.886   1.179  0.9764  0.6059 -1.3161
  158SOL    HW2 3825   1.554   2.811   1.180  0.0928 -1.1329 -0.6191
  159SOL     OW 3826   2.994   6.824   0.685  0.5628  0.1456 -0.1833
  159SOL    HW1 3827   2.953   6.808   0.775  0.7189 -1.8667 -0.4401
  159SOL    HW2 3828   3.089   6.791   0.685  0.6151  0.2678 -1.0517
  160SOL     OW 3829   7.003   1.975   0.186  0.4538  0.5531  0.0215
  160SOL    HW1 3830   7.016   2.063   0.139 -0.2910  0.0861 -1.0950
  160SOL    HW2 3831   7.071   1.910   0.154  2.4156  1.2582  2.4065
  161SOL     OW 3832   2.270   0.376   2.550  0.7854  0.1634 -0.0700
  161SOL    HW1 3833   2.286   0.385   2.451  0.7211 -0.6446 -0.1584
  161SOL    HW2 3834   2.345   0.325   2.592  0.6370  0.1992  0.2431
  162SOL     OW 3835   6.832   3.113   7.516  0.0844 -0.2050 -0.7494
  162SOL    HW1 3836   6.743   3.081   7.547  0.8057 -0.5042  1.1512
  162SOL    HW2 3837   6.904   3.066   7.568  1.2728  1.8109 -0.4633
  163SOL     OW 3838   0.667   0.145   2.856 -0.5636  0.0267 -0.2899
  163SOL    HW1 3839   0.722   0.224   2.830  0.8522 -1.0625 -0.7448
  163SOL    HW2 3840   0.707   0.062   2.818 -3.2837 -0.7395 -1.7974
  164SOL     OW 3841   0.586   1.551   6.617 -0.1036 -0.4716 -0.4575
  164SOL    HW1 3842   0.650   1.492   6.668 -0.0202  0.8544  1.0603
  164SOL    HW2 3843   0.638   1.621   6.569 -0.3716  0.9495  1.2228
  165SOL     OW 3844   1.854   0.326   0.290  0.1771 -0.1134  0.2731
  165SOL    HW1 3845   1.795   0.352   0.213 -0.0252 -3.7084 -0.9886
  165SOL    HW2 3846   1.939   0.286   0.256 -0.3708 -2.8297  1.7258
  166SOL     OW 3847   1.802   1.652   0.525  0.5207 -0.8413  0.2077
  166SOL    HW1 3848   1.842   1.561   0.522  2.5994  0.0507 -0.5709
  166SOL    HW2 3849   1.772   1.678   0.433 -0.6148 -0.9397  0.5326
  167SOL     OW 3850   1.002   0.594   3.587  0.1394 -0.3383  0.4511
  167SOL    HW1 3851   1.007   0.609   3.489  0.5155  0.5346  0.5937
  167SOL    HW2 3852   0.992   0.497   3.606  1.2165 -0.6336 -0.4108
  168SOL     OW 3853   1.227   0.988   2.330 -0.6027 -0.1220 -0.3592
  168SOL    HW1 3854   1.284   1.045   2.388 -2.2513 -0.9205  2.2107
  168SOL    HW2 3855   1.206   0.903   2.377 -3.7214  0.0637 -1.1831
  169SOL     OW 3856   1.487   1.288   1.803 -0.1627  0.1655 -0.0594
  169SOL    HW1 3857   1.495   1.388   1.803  0.5109  0.1331 -1.1091
  169SOL    HW2 3858   1.393   1.262   1.825 -0.4108  1.0468 -0.0454
  170SOL     OW 3859   1.592   1.971   3.968  0.2181  0.6124 -0.8565
  170SOL    HW1 3860   1.608   2.030   3.889 -0.7373 -0.6599 -2.0565
  170SOL    HW2 3861   1.653   1.892   3.964 -0.4044  0.1229 -0.7676
  171SOL     OW 3862   2.332   7.762   0.747  0.2732  0.4368 -0.0302
  171SOL    HW1 3863   2.383   7.685   0.786 -1.6712  0.2017  2.2595
  171SOL    HW2 3864   2.350   7.844   0.801 -1.9988  0.2464  1.1409
  172SOL     OW 3865   7.345   1.196   0.023 -0.4811  0.0822  0.0038
  172SOL    HW1 3866   7.342   1.164   7.993 -1.8296 -0.4302  0.1817
  172SOL    HW2 3867   7.315   1.122   0.084 -0.5170  0.6893  0.7399
  173SOL     OW 3868   2.517   1.057   3.241 -0.7383 -0.4680  0.6894
  173SOL    HW1 3869   2.579   1.044   3.319 -1.2664 -0.6179  1.0964
  173SOL    HW2 3870   2.465   1.141   3.254 -0.3604 -0.1492  0.1655
  174SOL     OW 3871   7.946   1.162   7.691  0.1892 -0.2614 -0.0770
  174SOL    HW1 3872   7.906   1.222   7.761  1.0906 -1.1720  1.2623
  174SOL    HW2 3873   7.932   1.203   7.601  0.6574  1.8897  0.7670
  175SOL     OW 3874   2.170   8.044   1.271  0.2433 -0.0281 -0.3437
  175SOL    HW1 3875   2.193   7.955   1.311  0.4557 -0.1508 -0.7344
  175SOL    HW2 3876   2.252   0.036   1.267 -0.0396  0.4960  0.6344
  176SOL     OW 3877   7.161   3.383   6.783  0.6529  0.5571  0.0536
  176SOL    HW1 3878   7.191   3.410   6.692  0.5773 -0.8249 -0.4061
  176SOL    HW2 3879   7.061   3.393   6.790  0.6560  0.6401 -0.0163
  177SOL     OW 3880   7.434   3.967   7.108 -0.0148  0.4308  0.3790
  177SOL    HW1 3881   7.397   4.045   7.159  0.3190  0.8247  0.0273
  177SOL    HW2 3882   7.370   3.939   7.037  0.9620  2.0632 -1.2144
  178SOL     OW 3883   0.279   3.084   1.977 -0.0901 -0.2756 -0.3542
  178SOL    HW1 3884   0.252   2.990   1.958  0.6003 -0.1036 -2.4819
  178SOL    HW2 3885   0.204   3.132   2.021 -1.1436 -1.3286 -0.9363
  179SOL     OW 3886   6.571   2.603   7.847 -0.5002 -0.0609  0.0426
  179SOL    HW1 3887   6.481   2.641   7.827 -1.1223 -0.5578  1.7653
  179SOL    HW2 3888   6.561   2.522   7.905  1.1550  1.4161  2.5860
  180SOL     OW 3889   2.063   1.260   6.605 -0.3938  0.8732  0.6557
  180SOL    HW1 3890   2.051   1.176   6.659 -0.3941  1.5065  1.6623
  180SOL    HW2 3891   2.160   1.283   6.601 -0.2726  0.2742 -0.5140
  181SOL     OW 3892   1.994   1.403   2.104 -0.0564  0.0606  0.1446
  181SOL    HW1 3893   2.025   1.314   2.135  0.2692  0.4391  0.9490
  181SOL    HW2 3894   2.073   1.464   2.093 -0.1879  0.0057 -1.2422
  182SOL     OW 3895   2.632   2.215   1.965 -1.1861  0.0536 -0.7975
  182SOL    HW1 3896   2.643   2.250   2.058 -0.6407 -0.4281 -0.6737
  182SOL    HW2 3897   2.674   2.279   1.900  0.9276 -0.9146 -0.4705
  183SOL     OW 3898   1.334   6.535   2.312  0.2247  0.2560 -0.5399
  183SOL    HW1 3899   1.299   6.449   2.349 -1.4492  1.3995  0.7165
  183SOL    HW2 3900   1.433   6.529   2.303  0.1700 -1.7417 -0.3847
  184SOL     OW 3901   1.777   0.935   1.763  1.1234  0.2205  0.0995
  184SOL    HW1 3902   1.877   0.931   1.761  1.0872 -0.6943 -1.9673
  184SOL    HW2 3903   1.741   0.845   1.789  0.8448 -0.4114 -2.2583
  185SOL     OW 3904   0.496   2.309   1.219  0.1801  0.2279  0.2064
  185SOL    HW1 3905   0.447   2.223   1.203 -0.8276  0.8575 -0.1893
  185SOL    HW2 3906   0.562   2.297   1.293 -0.6780 -0.6081  0.8529
  186SOL     OW 3907   2.549   0.609   2.286  0.1183  0.3044  0.4306
  186SOL    HW1 3908   2.582   0.623   2.379  1.8675  1.0006 -0.2506
  186SOL    HW2 3909   2.606   0.542   2.240 -0.1645  0.6380 -0.4258
  187SOL     OW 3910   7.388   3.956   0.132  0.0582  0.2521 -0.3066
  187SOL    HW1 3911   7.476   3.971   0.086 -0.2288 -1.8174 -1.6814
  187SOL    HW2 3912   7.316   4.007   0.084  0.2777  0.8121 -0.0473
  188SOL     OW 3913   1.562   1.463   2.227  0.0815 -0.2538 -0.0819
  188SOL    HW1 3914   1.626   1.488   2.155 -1.3871  1.5045 -0.8450
  188SOL    HW2 3915   1.587   1.511   2.312  0.9756 -1.2298  0.2333
  189SOL     OW 3916   3.352   0.451   1.125  0.1327  0.6662 -0.1173
  189SOL    HW1 3917   3.409   0.515   1.075 -0.6764  0.1382 -1.7988
  189SOL    HW2 3918   3.301   0.500   1.197 -0.1725  1.8365 -1.0995
  190SOL     OW 3919   1.082   7.642   0.660 -0.2154 -0.2858  0.1302
  190SOL    HW1 3920   1.005   7.670   0.603 -0.9665 -2.0655  0.2050
  190SOL    HW2 3921   1.049   7.579   0.730  1.0934  0.0450  1.0764
  191SOL     OW 3922   7.768   7.928   7.108 -0.3359 -0.5232 -0.1278
  191SOL    HW1 3923   7.675   7.952   7.135 -0.7084 -0.8392 -1.0980
  191SOL    HW2 3924   7.783   7.954   7.012  0.9978  0.7033  0.3661
  192SOL     OW 3925   1.791   1.979   5.899 -0.4424 -0.1554  0.2815
  192SOL    HW1 3926   1.774   1.882   5.920 -1.4447  0.0281  0.3630
  192SOL    HW2 3927   1.885   2.002   5.924 -0.2884 -1.0264  0.5593
  193SOL     OW 3928   2.813   0.926   5.594  0.1353 -0.7562 -0.4305
  193SOL    HW1 3929   2.727   0.877   5.578  0.3773 -2.1978  2.2329
  193SOL    HW2 3930   2.796   1.007   5.651  0.5235 -0.9941  0.0286
  194SOL     OW 3931   7.043   1.432   7.786  0.1198 -0.4119 -0.2508
  194SOL    HW1 3932   7.073   1.408   7.878 -2.5608 -0.7333  0.6448
  194SOL    HW2 3933   6.992   1.518   7.789  0.6501 -0.0189 -1.5948
  195SOL     OW 3934   1.200   6.318   5.491 -0.3165  0.2057  0.4810
  195SOL    HW1 3935   1.103   6.324   5.470 -0.3385  0.9178  0.7666
  195SOL    HW2 3936   1.243   6.252   5.429 -0.6640  1.1397 -0.8187
  196SOL     OW 3937   2.645   6.552   2.485  0.4666  0.3206  0.1260
  196SOL    HW1 3938   2.722   6.522   2.540  0.5056  0.1086 -0.0393
  196SOL    HW2 3939   2.621   6.480   2.420 -0.5459 -0.0572  0.8870
  197SOL     OW 3940   2.755   6.735   1.305 -0.1924  0.6864  0.0406
  197SOL    HW1 3941   2.761   6.826   1.263 -0.8640  0.0935 -1.4338
  197SOL    HW2 3942   2.844   6.709   1.340  0.3047  1.4105 -0.6401
  198SOL     OW 3943   1.338   1.532   2.982 -0.5026 -0.2526  0.1237
  198SOL    HW1 3944   1.410   1.542   2.913  1.7824  0.9473  2.5047
  198SOL    HW2 3945   1.317   1.622   3.020  0.2538 -1.0944  2.7563
  199SOL     OW 3946   2.280   1.524   1.328  0.0558  0.1539 -0.2615
  199SOL    HW1 3947   2.187   1.493   1.307  0.0852  0.8566 -1.5524
  199SOL    HW2 3948   2.332   1.449   1.368 -0.3604 -0.9994 -1.7830
  200SOL     OW 3949   6.452   0.288   3.089  0.2660  0.7821  0.4986
  200SOL    HW1 3950   6.483   0.280   3.184  0.3901 -0.9830  0.3394
  200SOL    HW2 3951   6.366   0.237   3.078  0.9291 -0.1437 -0.6206
  201SOL     OW 3952   1.355   1.503   3.518  0.0645 -0.1029  0.4624
  201SOL    HW1 3953   1.363   1.412   3.477  0.3800 -1.0233  2.4462
  201SOL    HW2 3954   1.366   1.573   3.448  2.3143 -1.5613 -0.7401
  202SOL     OW 3955   3.425   1.063   1.249 -0.0227  0.1539 -0.0247
  202SOL    HW1 3956   3.348   1.097   1.195 -1.1480 -1.2382  0.6540
  202SOL    HW2 3957   3.481   1.002   1.193  0.2427  0.6599 -0.3230
  203SOL     OW 3958   1.733   0.790   3.456 -0.2687 -0.2490  0.0402
  203SOL    HW1 3959   1.716   0.857   3.385 -2.5468  0.0552  0.7918
  203SOL    HW2 3960   1.783   0.833   3.532 -0.4320  0.2031 -0.1091
  204SOL     OW 3961   1.028   0.128   4.050 -1.1867 -0.1956 -0.3221
  204SOL    HW1 3962   1.067   0.038   4.068  1.6295  0.9169 -0.3035
  204SOL    HW2 3963   0.954   0.146   4.114 -0.3285 -1.6533  1.1547
  205SOL     OW 3964   1.873   2.391   4.876 -0.3055 -0.7783  0.0201
  205SOL    HW1 3965   1.789   2.373   4.926 -0.3967  1.0945  0.5951
  205SOL    HW2 3966   1.852   2.432   4.787 -0.0231 -1.1850 -0.2404
  206SOL     OW 3967   0.478   1.184   3.951 -0.4973 -0.1235  0.1081
  206SOL    HW1 3968   0.525   1.171   3.864  0.8952 -1.3749  0.9974
  206SOL    HW2 3969   0.430   1.272   3.950 -0.9346 -0.3351 -2.0812
  207SOL     OW 3970   1.909   0.647   2.443  0.0767 -0.0457  0.3763
  207SOL    HW1 3971   1.851   0.711   2.392 -1.2993 -0.6414  1.1090
  207SOL    HW2 3972   1.984   0.616   2.386 -1.4049 -0.7053 -1.3043
  208SOL     OW 3973   1.231   2.206   1.825  0.1023 -0.0364  0.0325
  208SOL    HW1 3974   1.221   2.269   1.903  0.1288 -1.2636  1.0664
  208SOL    HW2 3975   1.278   2.124   1.855 -0.6288 -0.8982 -1.0931
  209SOL     OW 3976   0.382   1.601   3.304  0.3302 -0.3996 -0.2718
  209SOL    HW1 3977   0.401   1.602   3.402 -0.9301  1.7383  0.0109
  209SOL    HW2 3978   0.459   1.642   3.255  1.1467 -1.8571 -0.2502
  210SOL     OW 3979   3.632   1.940   7.681  0.0325  0.0687  0.1738
  210SOL    HW1 3980   3.639   2.007   7.608  2.4453 -0.4836 -0.1747
  210SOL    HW2 3981   3.683   1.972   7.761  1.8374 -1.5710 -0.2379
  211SOL     OW 3982   7.770   7.809   2.123 -0.0451 -0.1297  0.0795
  211SOL    HW1 3983   7.802   7.881   2.062  0.1789 -0.4251 -0.1548
  211SOL    HW2 3984   7.763   7.845   2.216  3.0633 -0.5997  0.6036
  212SOL     OW 3985   3.242   1.693   2.152  0.0314 -0.4532 -0.0705
  212SOL    HW1 3986   3.151   1.693   2.110 -0.1128 -1.3550  0.2257
  212SOL    HW2 3987   3.290   1.609   2.128  1.2881  0.5644 -1.2524
  213SOL     OW 3988   2.307   0.861   2.465 -0.1856  0.5734 -0.2721
  213SOL    HW1 3989   2.231   0.844   2.403  0.6750 -0.6961 -1.0135
  213SOL    HW2 3990   2.321   0.781   2.524  0.7899  0.6355 -0.3944
  214SOL     OW 3991   7.816   7.713   1.390  0.1429  0.0604  0.1169
  214SOL    HW1 3992   7.719   7.731   1.373 -0.3787 -0.9924  1.7691
  214SOL    HW2 3993   7.862   7.798   1.414 -0.1989  0.6833 -1.3300
  215SOL     OW 3994   1.236   0.468   4.385  0.1786 -0.0533 -0.1630
  215SOL    HW1 3995   1.291   0.471   4.468 -1.2099 -0.5699  0.8202
  215SOL    HW2 3996   1.256   0.385   4.333 -0.9566 -1.2127  1.1577
  216SOL     OW 3997   3.339   7.666   0.689 -0.3317 -0.0569 -0.1375
  216SOL    HW1 3998   3.396   7.587   0.667  0.7464  0.6860 -0.1315
  216SOL    HW2 3999   3.336   7.677   0.789 -0.8738 -0.3631 -0.1183
  217SOL     OW 4000   0.284   6.993   4.357 -0.2335  0.8180  0.3340
  217SOL    HW1 4001   0.269   7.050   4.438 -0.2735  0.7864  0.3487
  217SOL    HW2 4002   0.374   6.950   4.364 -0.9226 -0.5479  1.2075
  218SOL     OW 4003   0.258   7.936   3.512  0.7521  0.1240 -0.5741
  218SOL    HW1 4004   0.229   7.896   3.598  0.3275  0.3996 -0.5898
  218SOL    HW2 4005   0.311   7.868   3.460 -0.7472 -0.7366 -1.0218
  219SOL     OW 4006   0.128   2.635   2.600 -0.4905  0.1819 -0.4275
  219SOL    HW1 4007   0.205   2.696   2.582 -0.4657  0.0921 -0.6307
  219SOL    HW2 4008   0.066   2.677   2.666 -0.3392  0.3145 -0.3715
  220SOL     OW 4009   0.233   7.274   2.675  0.1008  0.0931 -0.6407
  220SOL    HW1 4010   0.248   7.175   2.675 -1.4886 -0.2089 -2.6272
  220SOL    HW2 4011   0.268   7.313   2.590  1.8243  1.4996  0.6301
  221SOL     OW 4012   1.829   2.493   1.540  0.4188  0.3090  0.4082
  221SOL    HW1 4013   1.745   2.496   1.486 -0.0051  1.0484  1.0764
  221SOL    HW2 4014   1.816   2.431   1.618  0.7551 -0.1523  0.0986
  222SOL     OW 4015   4.395   2.014   1.329 -0.1193 -0.0856  0.4486
  222SOL    HW1 4016   4.486   2.016   1.288  0.2329 -0.6235  1.1694
  222SOL    HW2 4017   4.377   2.100   1.376 -0.1621  0.1898 -0.0749
  223SOL     OW 4018   6.777   1.554   1.946  0.0972 -0.4951  0.0952
  223SOL    HW1 4019   6.837   1.599   1.880  0.5443 -0.3096  0.6136
  223SOL    HW2 4020   6.721   1.623   1.993  0.2385 -0.5529  0.3528
  224SOL     OW 4021   1.959   0.167   2.808  0.1981  0.2117 -0.4255
  224SOL    HW1 4022   2.054   0.140   2.827  0.0761  0.2353  0.2222
  224SOL    HW2 4023   1.920   0.210   2.889 -0.1147  0.9289 -0.9475
  225SOL     OW 4024   1.267   0.176   0.564 -0.0907 -0.1315  0.3013
  225SOL    HW1 4025   1.261   0.256   0.504  0.9639  0.7515  1.3389
  225SOL    HW2 4026   1.192   0.113   0.542 -2.3163  2.1293  0.9464
  226SOL     OW 4027   0.422   0.321   1.757  0.1787  0.6870  0.0063
  226SOL    HW1 4028   0.430   0.420   1.743 -1.8483  0.7705 -0.8798
  226SOL    HW2 4029   0.346   0.286   1.702 -0.1971 -1.1053  1.5863
  227SOL     OW 4030   0.174   2.414   5.102 -0.4652  0.2682  0.0045
  227SOL    HW1 4031   0.186   2.457   5.013 -1.9286  1.5871  0.3944
  227SOL    HW2 4032   0.113   2.334   5.092 -1.3827  0.9592 -0.0642
  228SOL     OW 4033   1.367   6.757   4.979 -0.3764 -0.2288  0.0312
  228SOL    HW1 4034   1.436   6.752   4.907 -0.4747  0.3462 -0.1065
  228SOL    HW2 4035   1.410   6.789   5.064 -0.4380 -0.0691  0.0004
  229SOL     OW 4036   1.554   7.244   7.722 -0.0190 -0.4337 -0.1366
  229SOL    HW1 4037   1.459   7.214   7.721 -0.0125 -0.7117  2.1388
  229SOL    HW2 4038   1.560   7.339   7.690 -1.4298  0.3919  1.8339
  230SOL     OW 4039   7.689   8.020   2.355 -0.4709 -0.6461 -0.1073
  230SOL    HW1 4040   7.596   7.990   2.374  0.0484 -1.0587  2.0104
  230SOL    HW2 4041   7.752   7.973   2.416  0.8321  1.6901  0.4601
  231SOL     OW 4042   0.824   7.232   2.239 -0.2531 -0.3877  0.4196
  231SOL    HW1 4043   0.831   7.326   2.272  0.7932 -0.8577  1.6399
  231SOL    HW2 4044   0.838   7.169   2.315 -1.3756 -1.5461 -0.2968
  232SOL     OW 4045   0.570   1.027   3.028 -0.0626  0.7530 -0.1229
  232SOL    HW1 4046   0.582   0.987   3.119  0.3779 -0.7271 -0.7941
  232SOL    HW2 4047   0.505   1.103   3.033  0.2214  0.9171  1.4755
  233SOL     OW 4048   2.682   0.365   2.233 -0.0268 -0.3334  0.5847
  233SOL    HW1 4049   2.760   0.410   2.190  0.1388 -0.7525  0.4440
  233SOL    HW2 4050   2.710   0.329   2.322  0.3492 -1.7506 -0.0736
  234SOL     OW 4051   0.253   7.335   1.550 -0.2600  0.0362 -0.2629
  234SOL    HW1 4052   0.317   7.412   1.542  0.9259 -0.8199  0.5481
  234SOL    HW2 4053   0.274   7.283   1.633  0.0340 -2.0724 -1.5607
  235SOL     OW 4054   0.192   2.149   2.572 -0.1609 -0.4161  0.5990
  235SOL    HW1 4055   0.251   2.230   2.576 -0.0159 -0.5225  0.6175
  235SOL    HW2 4056   0.156   2.139   2.480  0.7506 -0.9909  0.2961
  236SOL     OW 4057   6.712   1.346   0.358  0.4958 -0.1151 -0.3920
  236SOL    HW1 4058   6.760   1.258   0.349  0.8609  0.2867 -2.8575
  236SOL    HW2 4059   6.615   1.333   0.339  0.1206 -0.3252  1.4221
  237SOL     OW 4060   0.614   0.891   3.270 -0.3838  0.0848  0.0874
  237SOL    HW1 4061   0.573   0.832   3.339 -1.1466  0.3359 -0.1373
  237SOL    HW2 4062   0.629   0.982   3.308  1.4955 -0.4241  0.6693
  238SOL     OW 4063   1.152   2.623   2.552  0.7593  0.5454  0.0251
  238SOL    HW1 4064   1.203   2.622   2.467  0.2902 -0.7124 -0.2546
  238SOL    HW2 4065   1.061   2.661   2.536  0.6602  0.2799 -0.0419
  239SOL     OW 4066   1.714   7.323   1.637 -0.0721 -0.6196 -0.1583
  239SOL    HW1 4067   1.714   7.233   1.680 -2.9566 -1.6815 -2.1160
  239SOL    HW2 4068   1.765   7.319   1.551  0.6193 -0.0798  0.2116
  240SOL     OW 4069   7.754   1.610   5.460 -0.2204  0.2818 -0.4606
  240SOL    HW1 4070   7.660   1.639   5.473 -0.0014  1.6317 -1.6697
  240SOL    HW2 4071   7.755   1.515   5.427 -1.1582  0.3312 -0.6634
  241SOL     OW 4072   1.059   1.611   2.016  0.4221 -0.1501 -0.1515
  241SOL    HW1 4073   1.025   1.696   2.055  1.3069  0.8969 -1.5578
  241SOL    HW2 4074   1.153   1.594   2.047  1.0071  0.5123 -1.4454
  242SOL     OW 4075   0.434   0.416   1.192  0.4046 -0.0356 -0.0888
  242SOL    HW1 4076   0.366   0.421   1.265  0.2823  0.8479 -0.2474
  242SOL    HW2 4077   0.526   0.420   1.232  0.4612 -2.8503  0.2620
  243SOL     OW 4078   1.075   1.437   3.440 -0.4711 -0.2906 -0.8966
  243SOL    HW1 4079   0.983   1.441   3.479 -0.6060 -0.6431 -1.1688
  243SOL    HW2 4080   1.132   1.507   3.482  0.0009 -2.0185  1.4975
  244SOL     OW 4081   1.481   7.099   2.793 -0.1587 -0.6385  0.1756
  244SOL    HW1 4082   1.558   7.041   2.822  0.2176  1.0589  2.9291
  244SOL    HW2 4083   1.400   7.075   2.846 -0.6935 -0.3791 -0.5218
  245SOL     OW 4084   2.028   0.433   2.654 -0.2907  0.1053  0.9879
  245SOL    HW1 4085   1.978   0.348   2.667 -1.4757  0.4792 -0.8707
  245SOL    HW2 4086   2.118   0.413   2.615 -1.0333 -0.2510 -0.6022
  246SOL     OW 4087   1.262   3.557   4.533 -0.1362 -0.0279 -0.0297
  246SOL    HW1 4088   1.293   3.622   4.602  1.7694 -1.1226  0.1934
  246SOL    HW2 4089   1.286   3.464   4.560 -0.8004 -0.6419 -1.4077
  247SOL     OW 4090   1.616   1.627   2.447  0.1258  0.0155  0.4114
  247SOL    HW1 4091   1.517   1.639   2.441  0.3182  0.9904 -3.8614
  247SOL    HW2 4092   1.637   1.558   2.517 -3.5435 -0.6720  1.0443
  248SOL     OW 4093   7.571   8.047   1.804  0.0308  0.1721 -0.1054
  248SOL    HW1 4094   7.588   7.992   1.722  1.3258  2.5860 -1.5608
  248SOL    HW2 4095   7.651   0.040   1.823 -0.3596 -0.0731  2.7223
  249SOL     OW 4096   2.357   6.009   1.482 -0.5103 -0.0254  0.1753
  249SOL    HW1 4097   2.417   6.072   1.432 -0.5824  0.1093  0.2555
  249SOL    HW2 4098   2.314   6.058   1.558 -0.6837 -0.1335  0.1474
  250SOL     OW 4099   0.623   0.303   3.177  0.0911  0.2256  0.2844
  250SOL    HW1 4100   0.628   0.203   3.179  1.2540  0.2387  2.7660
  250SOL    HW2 4101   0.527   0.331   3.182 -0.2491 -0.7515 -0.3593
  251SOL     OW 4102   2.606   1.528   3.662 -0.0804  0.1871 -0.2953
  251SOL    HW1 4103   2.702   1.515   3.640  0.1876 -1.2336  1.4986
  251SOL    HW2 4104   2.582   1.625   3.651  1.7453  0.7037 -0.0388
  252SOL     OW 4105   1.432   6.965   3.963  0.0609  0.6883  0.1386
  252SOL    HW1 4106   1.507   6.900   3.972 -0.9781 -0.3784  1.4200
  252SOL    HW2 4107   1.347   6.917   3.943 -0.9446  1.4751  2.1687
  253SOL     OW 4108   1.164   7.705   3.650 -0.1238 -0.4555  0.0100
  253SOL    HW1 4109   1.120   7.795   3.655  1.4193  0.2546  1.4855
  253SOL    HW2 4110   1.190   7.686   3.555 -0.2781  0.7513 -0.2862
  254SOL     OW 4111   7.638   7.014   0.472 -0.1426  0.3912  0.1219
  254SOL    HW1 4112   7.673   7.103   0.444 -0.1099  0.6570  0.9874
  254SOL    HW2 4113   7.539   7.010   0.457  0.0804 -0.0297 -1.4570
  255SOL     OW 4114   8.042   0.506   2.362 -0.2825 -0.0613  1.0805
  255SOL    HW1 4115   7.942   0.507   2.351 -0.0809 -0.5025 -1.4357
  255SOL    HW2 4116   0.011   0.600   2.372 -0.9099  0.1233  1.5000
  256SOL     OW 4117   7.060   6.413   2.779  0.5811  0.2173 -0.4110
  256SOL    HW1 4118   7.014   6.436   2.864  2.6983  0.0604  0.8650
  256SOL    HW2 4119   7.010   6.340   2.732  0.0656 -0.6244  1.3779
  257SOL     OW 4120   7.141   1.417   8.046 -0.3871  1.0455  0.1140
  257SOL    HW1 4121   7.063   1.392   0.038 -1.3835 -0.8354 -1.9689
  257SOL    HW2 4122   7.205   1.340   8.041 -0.3894  1.1019 -1.3675
  258SOL     OW 4123   1.010   7.133   2.658 -0.3229  0.5148  0.3267
  258SOL    HW1 4124   1.064   7.055   2.687  0.2884  0.8213  0.0311
  258SOL    HW2 4125   0.953   7.164   2.734 -1.0969 -0.6414  0.2469
  259SOL     OW 4126   2.218   6.789   2.226 -0.0753  0.1177  0.7034
  259SOL    HW1 4127   2.196   6.757   2.318 -0.1473 -0.9069  0.3505
  259SOL    HW2 4128   2.296   6.737   2.191  0.7240  1.3284  0.6310
  260SOL     OW 4129   0.975   1.817   2.155  0.1130  0.2467  0.3634
  260SOL    HW1 4130   1.010   1.817   2.249  1.6624 -2.1146 -0.1275
  260SOL    HW2 4131   0.980   1.909   2.117  1.7069  0.7976  1.8122
  261SOL     OW 4132   2.794   1.179   3.829  0.2435 -0.2067 -0.0940
  261SOL    HW1 4133   2.740   1.108   3.784  0.5766 -0.5694  0.0790
  261SOL    HW2 4134   2.840   1.234   3.760 -0.3007  0.0758 -0.2439
  262SOL     OW 4135   1.694   0.976   3.249 -0.0225  0.3275  0.2641
  262SOL    HW1 4136   1.763   1.026   3.197  1.0274  1.1777  2.3540
  262SOL    HW2 4137   1.613   1.034   3.261  0.8897  1.2935  2.0220
  263SOL     OW 4138   2.002   0.789   1.270  0.4262  0.0872  0.2302
  263SOL    HW1 4139   1.962   0.782   1.179  1.7244  1.2067 -0.4712
  263SOL    HW2 4140   1.954   0.728   1.333  0.2798 -1.6515 -1.4699
  264SOL     OW 4141   6.137   0.396   1.691  0.6717  0.1634  0.5245
  264SOL    HW1 4142   6.154   0.393   1.789 -0.0150  1.9476  0.7348
  264SOL    HW2 4143   6.157   0.307   1.651 -0.7178 -1.1401  2.5418
  265SOL     OW 4144   8.063   7.858   0.527  0.1573 -0.4384 -0.3337
  265SOL    HW1 4145   0.039   7.913   0.454  0.7473 -0.1226  0.2237
  265SOL    HW2 4146   8.002   7.914   0.582 -2.7322 -1.3642 -2.3849
  266SOL     OW 4147   1.288   7.255   3.666 -0.3468  0.2226 -0.0432
  266SOL    HW1 4148   1.296   7.160   3.636 -1.4651  0.0217  0.2482
  266SOL    HW2 4149   1.336   7.314   3.601  0.1102 -0.5114 -0.3881
  267SOL     OW 4150   0.862   7.240   2.874 -0.0557 -0.1272  0.0768
  267SOL    HW1 4151   0.767   7.270   2.875 -0.4277 -1.1537  2.2291
  267SOL    HW2 4152   0.922   7.319   2.867 -1.0565  0.9090  2.1182
  268SOL     OW 4153   0.065   0.483   3.074  0.6472 -0.5236 -0.4553
  268SOL    HW1 4154   0.028   0.479   2.981  0.3295  0.0515 -0.3563
  268SOL    HW2 4155   0.119   0.401   3.091  0.2825 -0.8817 -0.9676
  269SOL     OW 4156   2.605   6.891   0.777 -0.1640 -0.4568  0.2279
  269SOL    HW1 4157   2.695   6.863   0.812 -0.9362 -1.8606  1.2175
  269SOL    HW2 4158   2.563   6.814   0.729 -0.8632  0.1725 -0.1856
  270SOL     OW 4159   7.732   0.449   2.132 -0.0643 -0.0472  0.2948
  270SOL    HW1 4160   7.709   0.541   2.102 -0.6240  0.1447  1.2602
  270SOL    HW2 4161   7.769   0.452   2.225 -0.1753 -0.7959  0.3733
  271SOL     OW 4162   2.636   0.969   2.053  0.2953  0.2618 -0.6070
  271SOL    HW1 4163   2.670   0.926   2.137  1.2621  1.1597 -0.5079
  271SOL    HW2 4164   2.670   1.063   2.049  0.0950  0.2872 -1.9161
  272SOL     OW 4165   0.948   7.941   1.102  0.2753  0.2271  0.0327
  272SOL    HW1 4166   1.024   7.896   1.150  0.8604  1.1842  0.0299
  272SOL    HW2 4167   0.960   7.930   1.003  0.6726  0.7508  0.0127
  273SOL     OW 4168   2.169   2.004   4.168 -0.1477  0.2485  0.5856
  273SOL    HW1 4169   2.239   2.076   4.173 -0.0655  0.1560  0.7914
  273SOL    HW2 4170   2.138   1.995   4.074  1.1859 -0.7259  0.2109
  274SOL     OW 4171   3.420   0.082   5.572  0.1929  0.2041 -0.2463
  274SOL    HW1 4172   3.361   0.017   5.524  1.5119 -0.8139 -0.5608
  274SOL    HW2 4173   3.426   0.058   5.668 -1.6277  1.6327  0.2719
  275SOL     OW 4174   0.049   0.512   3.725 -0.0491 -0.3981 -0.2892
  275SOL    HW1 4175   8.047   0.465   3.784 -0.5650  1.0484  0.3211
  275SOL    HW2 4176   0.138   0.468   3.734 -0.1818 -0.3660  1.3673
  276SOL     OW 4177   2.726   7.861   5.138  0.1228  0.4528 -0.1820
  276SOL    HW1 4178   2.647   7.803   5.155  0.2973  0.4948  0.8634
  276SOL    HW2 4179   2.699   7.941   5.084 -0.9641  1.4344  1.7233
  277SOL     OW 4180   1.722   2.436   3.766 -0.0798 -0.2928  0.2595
  277SOL    HW1 4181   1.781   2.501   3.716 -0.6345 -0.7253 -0.9997
  277SOL    HW2 4182   1.740   2.445   3.864  0.1889  1.4463  0.1010
  278SOL     OW 4183   0.632   0.661   2.856  0.1132 -0.2850 -0.2888
  278SOL    HW1 4184   0.682   0.670   2.942 -0.6250 -1.9217  0.3673
  278SOL    HW2 4185   0.536   0.641   2.876 -0.6705  1.9061 -1.5206
  279SOL     OW 4186   1.882   7.519   3.332 -0.0760  0.2154 -0.2037
  279SOL    HW1 4187   1.926   7.484   3.250  0.6082  1.9594 -0.6067
  279SOL    HW2 4188   1.795   7.471   3.346  0.8034 -1.5970 -0.7168
  280SOL     OW 4189   1.275   0.895   3.906 -0.4952 -0.5199  0.1601
  280SOL    HW1 4190   1.362   0.938   3.881  0.1011 -2.1228 -0.6863
  280SOL    HW2 4191   1.276   0.874   4.004  1.2397 -2.8703 -0.2621
  281SOL     OW 4192   1.391   0.430   3.620  0.2540 -0.1175  0.2308
  281SOL    HW1 4193   1.443   0.477   3.549  0.5703 -0.0899  0.4772
  281SOL    HW2 4194   1.341   0.497   3.674 -1.7993 -0.2823 -1.3572
  282SOL     OW 4195   0.588   6.900   4.890  0.2674  0.2058  0.4934
  282SOL    HW1 4196   0.616   6.902   4.794 -1.0562 -1.0364  0.0440
  282SOL    HW2 4197   0.657   6.851   4.944 -0.6443 -2.2656 -0.4778
  283SOL     OW 4198   2.926   1.573   1.371 -0.9000 -0.1179  0.2991
  283SOL    HW1 4199   3.007   1.585   1.428  0.0675 -0.3127 -0.9886
  283SOL    HW2 4200   2.919   1.477   1.344 -1.0370  0.0714 -0.3528
  284SOL     OW 4201   2.954   1.718   0.542  0.4032 -0.1715  0.4281
  284SOL    HW1 4202   3.001   1.672   0.617 -0.7732 -2.7610 -0.3120
  284SOL    HW2 4203   2.898   1.792   0.579  1.0515 -0.3791  1.9142
  285SOL     OW 4204   6.651   1.415   2.471  0.6861 -0.3537 -0.0598
  285SOL    HW1 4205   6.670   1.475   2.393  3.9769  0.1622  0.9979
  285SOL    HW2 4206   6.693   1.325   2.455 -0.7298 -1.0760  0.1160
  286SOL     OW 4207   0.750   2.009   1.895  0.4691 -0.3576  0.2864
  286SOL    HW1 4208   0.709   2.085   1.945  0.9101 -0.9142  1.5148
  286SOL    HW2 4209   0.838   2.037   1.857  1.0508 -0.5077  1.4965
  287SOL     OW 4210   2.704   0.963   3.081  0.0777 -0.6153  0.1383
  287SOL    HW1 4211   2.793   0.962   3.127  0.2169  1.6745  0.0409
  287SOL    HW2 4212   2.635   0.998   3.144 -0.5895 -1.5176 -0.0808
  288SOL     OW 4213   2.981   1.660   1.758 -0.5672  0.0411 -0.0390
  288SOL    HW1 4214   3.048   1.586   1.756 -1.2200 -0.5562  0.0727
  288SOL    HW2 4215   3.010   1.729   1.825 -0.1441 -0.2821  0.1154
  289SOL     OW 4216   1.952   1.367   3.892 -0.1961  0.3144 -0.0988
  289SOL    HW1 4217   1.918   1.316   3.813 -1.3365 -0.2140  0.7140
  289SOL    HW2 4218   1.885   1.436   3.919  0.5215  1.0090 -0.0371
  290SOL     OW 4219   7.980   0.549   2.854 -0.2343 -0.1794 -0.1884
  290SOL    HW1 4220   7.998   0.636   2.808 -0.3575 -0.2326 -0.3407
  290SOL    HW2 4221   7.904   0.502   2.808  0.6062 -0.9259 -0.8607
  291SOL     OW 4222   0.990   1.186   3.376  0.6645  0.5445 -0.3162
  291SOL    HW1 4223   1.057   1.123   3.335  1.4467  1.5365 -0.5990
  291SOL    HW2 4224   1.032   1.276   3.389 -1.2877  1.9460 -2.7853
  292SOL     OW 4225   1.208   7.610   3.399 -0.0947 -0.6762 -0.1081
  292SOL    HW1 4226   1.121   7.582   3.358  0.1300  1.1405 -2.0524
  292SOL    HW2 4227   1.273   7.534   3.397 -0.3230 -0.8884 -2.6703
  293SOL     OW 4228   0.065   0.941   3.935 -0.3028 -0.3607 -0.0929
  293SOL    HW1 4229   0.079   0.983   3.845 -1.7383  0.1653 -0.0851
  293SOL    HW2 4230   0.117   0.993   4.003  0.9911 -0.9060 -0.6331
  294SOL     OW 4231   1.213   0.428   0.968  0.2977  0.0863 -0.3802
  294SOL    HW1 4232   1.295   0.418   1.025  0.4774  0.5583 -0.5484
  294SOL    HW2 4233   1.151   0.494   1.011  0.9017  1.2529 -1.2359
  295SOL     OW 4234   1.279   7.371   3.968  0.2446 -0.2018  0.1620
  295SOL    HW1 4235   1.314   7.418   3.886 -2.5618  0.0387 -1.0058
  295SOL    HW2 4236   1.238   7.438   4.029 -1.1690 -0.7598 -0.1322
  296SOL     OW 4237   1.505   7.661   0.695  0.2880  0.2262  0.2478
  296SOL    HW1 4238   1.435   7.732   0.694 -0.3938 -0.4050  1.6189
  296SOL    HW2 4239   1.468   7.576   0.656  0.9028  0.4131 -0.7947
  297SOL     OW 4240   1.678   6.481   3.644 -0.7093 -0.4177 -0.3056
  297SOL    HW1 4241   1.775   6.483   3.667 -0.8811 -1.5907  0.6201
  297SOL    HW2 4242   1.660   6.402   3.585 -1.0924 -0.1873 -0.4992
  298SOL     OW 4243   1.372   7.510   0.959 -0.3297 -0.0365 -0.1703
  298SOL    HW1 4244   1.344   7.522   0.864 -0.9614 -1.6408 -0.2242
  298SOL    HW2 4245   1.346   7.591   1.012  1.1200  1.3982 -1.5652
  299SOL     OW 4246   3.156   0.007   5.919 -0.6989  0.4046 -0.2377
  299SOL    HW1 4247   3.069   8.027   5.897 -0.8391  0.6503 -0.2029
  299SOL    HW2 4248   3.143   0.106   5.920 -0.6383  0.4129  0.7486
  300SOL     OW 4249   1.324   0.731   3.092 -0.1241 -0.7027 -0.3448
  300SOL    HW1 4250   1.255   0.672   3.050  0.6993 -1.7981 -0.1938
  300SOL    HW2 4251   1.309   0.736   3.191 -0.7866  0.1639 -0.4762
  301SOL     OW 4252   3.411   0.404   2.822 -0.4131 -0.0972 -0.9464
  301SOL    HW1 4253   3.464   0.381   2.904  0.2485  0.7265 -1.1292
  301SOL    HW2 4254   3.458   0.369   2.741 -1.5185 -1.6979 -0.9347
  302SOL     OW 4255   7.361   0.019   1.635 -0.2061  0.2300  0.8020
  302SOL    HW1 4256   7.419   0.009   1.716  4.4382  1.8574 -1.9700
  302SOL    HW2 4257   7.353   7.995   1.588  0.2106  0.0317  1.1006
  303SOL     OW 4258   1.038   7.730   5.775  0.6380  0.3602 -0.2914
  303SOL    HW1 4259   1.121   7.676   5.784 -0.9335 -1.9011  1.9444
  303SOL    HW2 4260   1.029   7.792   5.854 -1.0579 -1.4275  1.0075
  304SOL     OW 4261   2.762   0.287   1.770 -0.0473 -0.3266  0.0283
  304SOL    HW1 4262   2.690   0.307   1.837 -0.0050  1.2661 -0.3510
  304SOL    HW2 4263   2.813   0.371   1.750  0.7255 -1.0344 -1.0897
  305SOL     OW 4264   8.016   7.514   6.770  0.3341 -0.0020 -0.1136
  305SOL    HW1 4265   0.023   7.510   6.700  0.9836  0.9819  0.4538
  305SOL    HW2 4266   8.054   7.551   6.854 -0.8160  0.4212  0.2457
  306SOL     OW 4267   0.787   1.378   0.254  0.1183 -0.2279 -0.4387
  306SOL    HW1 4268   0.771   1.305   0.187 -0.5692 -0.8144  0.3384
  306SOL    HW2 4269   0.699   1.411   0.289  0.4685  0.0376  0.2105
  307SOL     OW 4270   1.564   7.315   2.616  0.2541  0.5898 -0.4468
  307SOL    HW1 4271   1.537   7.293   2.522  1.3552 -0.5842 -0.5027
  307SOL    HW2 4272   1.554   7.234   2.674  2.6201  0.3674 -0.2571
  308SOL     OW 4273   0.834   0.779   4.125 -0.1622  0.1153 -0.1086
  308SOL    HW1 4274   0.888   0.770   4.042 -0.2054  0.0489 -0.1294
  308SOL    HW2 4275   0.759   0.844   4.110  0.5168  1.0020  0.2277
  309SOL     OW 4276   6.152   7.333   2.950 -0.6590  0.1459  0.0725
  309SOL    HW1 4277   6.189   7.262   2.891  1.4763 -0.4437  1.9614
  309SOL    HW2 4278   6.068   7.300   2.994  0.6847 -1.5889  1.4854
  310SOL     OW 4279   0.073   7.242   3.045 -0.2027 -0.0839 -0.3264
  310SOL    HW1 4280   0.046   7.250   3.141 -0.8009  0.0096 -0.4991
  310SOL    HW2 4281   0.081   7.146   3.020  2.4261 -0.1665  0.4852
  311SOL     OW 4282   2.063   1.512   5.506  0.5701  0.0799 -0.1340
  311SOL    HW1 4283   2.109   1.493   5.593  0.7828  0.2380 -0.2085
  311SOL    HW2 4284   2.130   1.509   5.432  0.2240 -0.9473 -0.4115
  312SOL     OW 4285   6.361   1.489   3.115 -0.6455  0.5668 -0.3948
  312SOL    HW1 4286   6.287   1.529   3.169 -1.3563  1.5910 -2.0784
  312SOL    HW2 4287   6.439   1.552   3.114  0.7527 -0.9295  2.2151
  313SOL     OW 4288   2.554   7.675   2.375 -0.3365  0.1184 -0.5366
  313SOL    HW1 4289   2.586   7.703   2.285  0.4403 -0.1174 -0.3484
  313SOL    HW2 4290   2.564   7.576   2.384  0.3152  0.2340  0.0782
  314SOL     OW 4291   1.217   2.455   2.032  0.1326  0.6272  0.3831
  314SOL    HW1 4292   1.291   2.489   2.089  1.5115 -0.3954 -0.7442
  314SOL    HW2 4293   1.211   2.511   1.949  2.4947 -1.7286 -1.5424
  315SOL     OW 4294   2.607   0.609   1.984  0.6117  0.2487  0.6649
  315SOL    HW1 4295   2.696   0.577   2.018  1.0548  0.8004  0.0377
  315SOL    HW2 4296   2.553   0.644   2.061 -0.0080 -2.1951  1.4286
  316SOL     OW 4297   0.498   6.471   4.867 -0.2227  0.2430  0.0723
  316SOL    HW1 4298   0.405   6.491   4.897 -0.7346 -1.5431 -0.2049
  316SOL    HW2 4299   0.515   6.372   4.873  1.4949  0.4697 -0.3501
  317SOL     OW 4300   1.594   7.319   1.951  0.9266 -0.4372 -0.2193
  317SOL    HW1 4301   1.598   7.240   1.890  2.3474 -1.5893  1.2872
  317SOL    HW2 4302   1.546   7.294   2.035  0.5132  0.6277 -0.1143
  318SOL     OW 4303   2.986   2.481   2.588 -0.3319 -0.0108 -0.7640
  318SOL    HW1 4304   3.030   2.546   2.649  0.3758 -1.1445 -0.0113
  318SOL    HW2 4305   2.942   2.529   2.512 -0.1883  1.3410 -0.0125
  319SOL     OW 4306   0.983   7.822   2.317  0.1718  0.0553  0.3959
  319SOL    HW1 4307   0.978   7.919   2.339 -0.8931 -0.2576  1.6556
  319SOL    HW2 4308   0.970   7.768   2.400  0.5200 -1.1842 -0.3165
  320SOL     OW 4309   0.850   0.361   2.786  0.2727 -0.5388 -0.3549
  320SOL    HW1 4310   0.827   0.408   2.871  0.1713 -0.2164 -0.5626
  320SOL    HW2 4311   0.851   0.426   2.711 -1.0684 -1.0590 -0.8520
  321SOL     OW 4312   1.016   2.104   3.845 -0.1825  0.2260 -0.4443
  321SOL    HW1 4313   1.115   2.109   3.829  0.1017 -1.0952  0.7575
  321SOL    HW2 4314   0.979   2.024   3.798  0.0643 -1.6561  2.3519
  322SOL     OW 4315   1.819   0.032   1.320  0.1515  0.0437 -0.2062
  322SOL    HW1 4316   1.853   0.040   1.226  0.0227 -0.2180 -0.2774
  322SOL    HW2 4317   1.774   8.008   1.331 -2.1668  1.0923 -0.6380
  323SOL     OW 4318   3.239   1.559   2.664 -0.1190  0.2149  0.6613
  323SOL    HW1 4319   3.254   1.548   2.763 -1.7948 -0.0853  0.9065
  323SOL    HW2 4320   3.208   1.652   2.645 -0.9957 -0.0798  0.5964
  324SOL     OW 4321   7.535   2.477   3.546 -0.7576 -0.2938 -0.0931
  324SOL    HW1 4322   7.513   2.390   3.592  0.1143  0.2765  1.4789
  324SOL    HW2 4323   7.628   2.473   3.511 -1.0259 -0.2985 -0.8244
  325SOL     OW 4324   1.398   0.758   5.449  0.3717  0.2586  0.1573
  325SOL    HW1 4325   1.313   0.806   5.474 -0.5293 -1.3435  0.3281
  325SOL    HW2 4326   1.394   0.732   5.353  0.6776  0.1841  0.1656
  326SOL     OW 4327   2.199   0.422   3.061 -0.2087  0.3757 -0.2943
  326SOL    HW1 4328   2.218   0.401   3.157 -1.2703 -1.4120 -0.4321
  326SOL    HW2 4329   2.248   0.357   3.003  0.0924  1.1832 -0.9540
  327SOL     OW 4330   1.273   2.659   3.688  0.0303  0.0729 -0.3954
  327SOL    HW1 4331   1.346   2.601   3.651  1.0746  1.2922 -0.3043
  327SOL    HW2 4332   1.251   2.629   3.781  0.1266 -0.5502 -0.5671
  328SOL     OW 4333   1.956   7.583   2.868 -0.1736 -0.3702 -0.2955
  328SOL    HW1 4334   1.891   7.554   2.798  0.8206 -0.0375 -1.3982
  328SOL    HW2 4335   1.971   7.682   2.860 -0.6141 -0.2028  0.8845
  329SOL     OW 4336   2.198   0.255   3.739  0.0906 -0.2689 -0.7797
  329SOL    HW1 4337   2.167   0.350   3.737  0.3230 -0.0575  1.7034
  329SOL    HW2 4338   2.146   0.206   3.809  0.8411 -1.6398 -1.1682
  330SOL     OW 4339   7.952   1.079   2.128  0.0029  0.1258  0.3042
  330SOL    HW1 4340   7.978   1.026   2.048 -0.7939  1.5863 -0.9601
  330SOL    HW2 4341   8.005   1.046   2.207  1.0373 -1.1330 -0.8462
  331SOL     OW 4342   0.448   2.918   4.230 -0.0219 -0.4894 -0.0725
  331SOL    HW1 4343   0.545   2.900   4.245  0.1520 -0.2413 -0.8554
  331SOL    HW2 4344   0.393   2.858   4.288  0.6053  0.0321  1.0875
  332SOL     OW 4345   1.649   0.227   1.418 -0.4977  0.2938  0.2717
  332SOL    HW1 4346   1.661   0.320   1.381 -0.1371  1.1208  2.3049
  332SOL    HW2 4347   1.719   0.167   1.381  2.3221  2.0185  2.3367
  333SOL     OW 4348   1.009   7.405   0.398 -0.4005  0.5470 -0.4217
  333SOL    HW1 4349   1.075   7.480   0.411 -0.8144  0.8534 -0.0939
  333SOL    HW2 4350   0.925   7.425   0.448 -1.1451  0.6507 -1.6564
  334SOL     OW 4351   1.880   0.498   3.233  0.2509 -0.0227 -0.3909
  334SOL    HW1 4352   1.930   0.491   3.320  2.1427 -0.4139 -1.4628
  334SOL    HW2 4353   1.854   0.593   3.217  0.6276  0.1919  0.2145
  335SOL     OW 4354   2.487   7.731   2.847 -0.1045 -0.3009 -0.1483
  335SOL    HW1 4355   2.451   7.680   2.925  0.8701 -0.4908  0.1857
  335SOL    HW2 4356   2.412   7.779   2.802 -0.6444  0.0281  1.0581
  336SOL     OW 4357   0.735   0.549   1.801 -0.1965 -0.2697  0.0693
  336SOL    HW1 4358   0.746   0.473   1.866  1.3739  0.5070  0.7600
  336SOL    HW2 4359   0.808   0.616   1.815  0.3867 -0.2099 -2.7117
  337SOL     OW 4360   2.122   1.171   2.182  0.0012 -0.1517 -0.5583
  337SOL    HW1 4361   2.120   1.100   2.253  1.4339  0.2665 -0.0608
  337SOL    HW2 4362   2.106   1.130   2.093  0.5592 -1.0772 -0.2506
  338SOL     OW 4363   1.751   0.991   4.058 -0.2852 -0.0805 -0.4034
  338SOL    HW1 4364   1.679   0.964   4.122  0.4406  0.1659  0.5339
  338SOL    HW2 4365   1.815   0.915   4.046 -0.7554 -0.3430 -1.3347
  339SOL     OW 4366   1.583   7.733   3.256  0.4315 -0.2128  0.9959
  339SOL    HW1 4367   1.612   7.716   3.350  1.8345  0.7587  0.7679
  339SOL    HW2 4368   1.663   7.757   3.200 -0.2112 -1.7032 -0.6750
  340SOL     OW 4369   2.670   7.605   1.855  0.0044 -0.2507  0.0626
  340SOL    HW1 4370   2.766   7.613   1.828  0.3530  2.0613  1.6531
  340SOL    HW2 4371   2.612   7.622   1.776  0.9528  1.6047 -0.2908
  341SOL     OW 4372   2.329   7.181   4.277  0.3322 -0.3217 -0.5958
  341SOL    HW1 4373   2.424   7.172   4.307 -0.1267  0.2622  1.1782
  341SOL    HW2 4374   2.324   7.244   4.199  1.7368 -2.9781 -3.0410
  342SOL     OW 4375   0.326   1.097   3.410 -0.0778  0.3548 -0.1172
  342SOL    HW1 4376   0.342   1.033   3.486 -1.3501 -0.8312 -0.7943
  342SOL    HW2 4377   0.365   1.186   3.433  0.9443 -0.3943  1.2568
  343SOL     OW 4378   0.335   7.453   4.349 -0.5708 -0.8519  0.4504
  343SOL    HW1 4379   0.282   7.505   4.417 -1.2329 -0.3178 -0.4429
  343SOL    HW2 4380   0.319   7.493   4.259  0.3581 -1.5035 -0.0072
  344SOL     OW 4381   1.596   2.689   2.624  0.3505  0.1257 -0.2259
  344SOL    HW1 4382   1.658   2.725   2.693 -0.8206  0.1561  0.8403
  344SOL    HW2 4383   1.641   2.615   2.574  1.6045  0.8473 -0.2097
  345SOL     OW 4384   2.174   7.592   3.721  0.5418  0.3748  0.5320
  345SOL    HW1 4385   2.254   7.595   3.662  0.0409  0.3153 -0.1699
  345SOL    HW2 4386   2.194   7.537   3.802  1.4268  0.9569  0.7192
  346SOL     OW 4387   2.023   1.057   2.558  0.1672 -0.2558  0.1535
  346SOL    HW1 4388   1.938   1.010   2.534  0.5519 -0.6904 -0.3993
  346SOL    HW2 4389   2.100   1.008   2.516  0.6724  0.2204  0.5230
  347SOL     OW 4390   7.051   6.222   2.058  0.7826 -0.2726 -0.5495
  347SOL    HW1 4391   7.130   6.187   2.109 -0.5625 -0.2662  1.6863
  347SOL    HW2 4392   6.968   6.211   2.114 -0.8091 -0.2386 -2.7868
  348SOL     OW 4393   1.183   6.133   1.577 -0.4697  0.3741 -0.1558
  348SOL    HW1 4394   1.094   6.126   1.623 -0.7499  1.7055 -0.4471
  348SOL    HW2 4395   1.256   6.117   1.643 -0.8796  1.7162  0.6721
  349SOL     OW 4396   1.397   1.417   5.153 -0.1137  0.1939  0.4716
  349SOL    HW1 4397   1.467   1.346   5.144 -1.4100 -1.3026  1.6781
  349SOL    HW2 4398   1.438   1.506   5.133  1.7000 -0.7977 -0.5513
  350SOL     OW 4399   2.188   7.324   3.832 -0.1132  0.0924  0.3354
  350SOL    HW1 4400   2.269   7.353   3.781 -0.8637  1.5523 -0.0850
  350SOL    HW2 4401   2.172   7.227   3.816 -0.1510  0.4308 -2.0383
  351SOL     OW 4402   5.965   0.353   3.716 -0.2124  0.5593  0.1984
  351SOL    HW1 4403   5.945   0.261   3.750 -0.6165  0.8100  0.6555
  351SOL    HW2 4404   6.015   0.404   3.786 -1.6198  1.2980  0.7046
  352SOL     OW 4405   2.151   6.945   4.650  0.1840  0.2063 -0.2041
  352SOL    HW1 4406   2.248   6.929   4.663  0.0724  0.6151  1.4322
  352SOL    HW2 4407   2.138   7.029   4.596  0.7245 -0.2062 -0.9901
  353SOL     OW 4408   7.925   2.443   3.611  0.0868 -0.1483 -0.0449
  353SOL    HW1 4409   7.935   2.517   3.677  0.6887 -1.2685  1.1738
  353SOL    HW2 4410   8.014   2.401   3.594 -0.4143 -1.4283  0.3247
  354SOL     OW 4411   2.076   1.008   3.310  0.3916 -0.0819 -0.6072
  354SOL    HW1 4412   2.035   1.023   3.400  1.9580 -0.7361  0.2510
  354SOL    HW2 4413   2.015   1.044   3.240 -1.9085 -1.4981  0.5461
  355SOL     OW 4414   1.920   7.455   7.461 -0.1061 -0.1416 -0.2464
  355SOL    HW1 4415   1.926   7.392   7.384  1.7426 -2.3080  1.5396
  355SOL    HW2 4416   2.012   7.475   7.495 -0.8689  0.9286  1.2722
  356SOL     OW 4417   0.507   7.572   1.005  0.0377 -0.0063 -0.5632
  356SOL    HW1 4418   0.444   7.640   0.968 -0.2346  0.1591  0.1848
  356SOL    HW2 4419   0.600   7.609   1.008  0.5200 -0.8031 -3.1843
  357SOL     OW 4420   1.934   6.969   1.804 -0.3616 -0.5752 -0.1709
  357SOL    HW1 4421   1.968   6.892   1.751  1.8374  1.0961 -1.3699
  357SOL    HW2 4422   1.966   6.962   1.898  0.1368 -0.9606 -0.3644
  358SOL     OW 4423   1.418   2.537   2.931 -0.1136  0.4214 -0.4531
  358SOL    HW1 4424   1.401   2.488   2.845 -3.6680  0.3052  0.1496
  358SOL    HW2 4425   1.516   2.535   2.952  0.6790 -0.9058 -3.6454
  359SOL     OW 4426   7.828   0.753   1.804  0.4246  0.5549 -0.1639
  359SOL    HW1 4427   7.884   0.671   1.818  0.2804  0.3630 -0.7007
  359SOL    HW2 4428   7.780   0.746   1.717  0.1859  1.0832 -0.0769
  360SOL     OW 4429   1.048   7.704   2.089  0.3242  0.5700 -0.4536
  360SOL    HW1 4430   1.120   7.770   2.066  2.0370 -0.8790  0.4621
  360SOL    HW2 4431   1.014   7.723   2.181  0.9696  0.0809 -0.1050
  361SOL     OW 4432   4.807   0.069   4.798  0.2407 -0.1658  0.0283
  361SOL    HW1 4433   4.749   0.039   4.721 -1.2544  4.0031 -0.7306
  361SOL    HW2 4434   4.885   0.120   4.763  1.8154 -1.5778  1.2798
  362SOL     OW 4435   1.997   0.492   3.488 -0.2477  0.2126  0.1600
  362SOL    HW1 4436   2.018   0.585   3.517 -0.6360  0.0315  1.0290
  362SOL    HW2 4437   1.944   0.446   3.558  0.5717 -0.9150  0.0680
  363SOL     OW 4438   1.613   0.387   2.135  0.1231 -0.1732 -0.2308
  363SOL    HW1 4439   1.543   0.379   2.207 -0.6276 -0.6980 -0.9882
  363SOL    HW2 4440   1.663   0.472   2.146  0.6761 -0.6642  1.4719
  364SOL     OW 4441   4.129   0.426   2.334 -0.5777 -0.1836  0.4895
  364SOL    HW1 4442   4.221   0.459   2.355 -0.2275  0.2550 -1.5053
  364SOL    HW2 4443   4.063   0.499   2.349 -0.3859  0.0051  0.4195
  365SOL     OW 4444   0.885   0.823   2.465  0.0201 -0.0053  0.1301
  365SOL    HW1 4445   0.829   0.867   2.395  1.4463  0.7211 -0.5905
  365SOL    HW2 4446   0.863   0.862   2.555 -0.2106  0.6966 -0.2225
  366SOL     OW 4447   1.743   7.111   0.352  0.0750  0.0638 -0.1059
  366SOL    HW1 4448   1.680   7.064   0.290 -0.4396 -0.4119  0.7575
  366SOL    HW2 4449   1.747   7.208   0.327 -0.0490 -0.1399 -0.9377
  367SOL     OW 4450   0.984   7.672   7.741  0.0784  0.2005  0.3333
  367SOL    HW1 4451   0.933   7.673   7.827  1.1611  0.5292  0.9889
  367SOL    HW2 4452   0.995   7.578   7.710  2.1693 -0.2099  2.1049
  368SOL     OW 4453   1.225   2.208   3.244 -0.1576 -0.0945 -0.0968
  368SOL    HW1 4454   1.184   2.213   3.153 -2.8205  1.1840  1.0642
  368SOL    HW2 4455   1.153   2.215   3.313  1.9587  1.1464  2.1334
  369SOL     OW 4456   1.454   7.973   2.158 -0.2502  0.2173  0.1522
  369SOL    HW1 4457   1.485   7.998   2.250  0.2259 -0.8453  0.2976
  369SOL    HW2 4458   1.506   8.026   2.090 -1.6589  2.1424  0.4915
  370SOL     OW 4459   0.975   2.560   2.178  0.1099 -0.0826 -0.6853
  370SOL    HW1 4460   1.052   2.541   2.117  0.2294  1.1241 -0.9375
  370SOL    HW2 4461   1.005   2.623   2.249 -0.4144 -0.3418 -0.2347
  371SOL     OW 4462   0.763   7.483   2.350  0.0948  0.0409 -0.2082
  371SOL    HW1 4463   0.761   7.533   2.263 -1.7124  2.3509  1.0325
  371SOL    HW2 4464   0.836   7.520   2.408 -0.8848  0.9485  0.4962
  372SOL     OW 4465   7.372   7.333   1.630 -0.6819 -0.0307 -0.4717
  372SOL    HW1 4466   7.289   7.317   1.577 -0.7881  0.1873 -0.3774
  372SOL    HW2 4467   7.350   7.325   1.728 -0.7597  0.7415 -0.4188
  373SOL     OW 4468   2.258   6.711   0.617  0.0134 -0.5540 -0.0041
  373SOL    HW1 4469   2.225   6.803   0.640  0.1893 -0.6678  0.7219
  373SOL    HW2 4470   2.358   6.708   0.623 -0.0825 -1.2077  1.5717
  374SOL     OW 4471   0.160   3.241   3.298 -0.2666  0.3251 -0.4802
  374SOL    HW1 4472   0.133   3.148   3.271 -0.5255  0.4674 -0.7098
  374SOL    HW2 4473   0.165   3.246   3.398  0.4152 -0.1208 -0.4849
  375SOL     OW 4474   1.749   0.325   1.021 -0.1304 -0.0975  0.3644
  375SOL    HW1 4475   1.842   0.358   1.006  0.3282 -2.3071 -2.5083
  375SOL    HW2 4476   1.694   0.343   0.939 -1.5119 -1.0998  1.0382
  376SOL     OW 4477   0.902   7.071   3.337  0.0780 -0.2224 -0.0597
  376SOL    HW1 4478   0.971   7.063   3.265 -0.1557 -2.4787 -0.0997
  376SOL    HW2 4479   0.818   7.027   3.307 -0.5709  0.2832  0.9693
  377SOL     OW 4480   2.083   6.175   4.313  0.2314  0.5325  0.1954
  377SOL    HW1 4481   2.087   6.270   4.347  1.7664  0.4881  0.2335
  377SOL    HW2 4482   1.991   6.155   4.281 -0.2373  1.9029  0.5976
  378SOL     OW 4483   7.151   2.766   3.517 -0.1711 -0.5622 -0.5208
  378SOL    HW1 4484   7.155   2.825   3.597 -0.4727  0.6281 -1.3541
  378SOL    HW2 4485   7.071   2.706   3.523 -0.0408 -0.6723  0.1851
  379SOL     OW 4486   1.803   1.834   6.398  0.2752  0.2614 -0.4285
  379SOL    HW1 4487   1.704   1.847   6.389 -0.0058 -1.1945  0.3649
  379SOL    HW2 4488   1.850   1.910   6.353 -1.1898  3.0249  2.2841
  380SOL     OW 4489   0.978   0.330   3.564 -0.3489  0.4951 -0.5457
  380SOL    HW1 4490   1.016   0.285   3.645 -0.0800  2.6636  0.6098
  380SOL    HW2 4491   1.033   0.307   3.484 -0.1692 -1.0991  0.0015
  381SOL     OW 4492   2.077   7.011   2.330 -0.3335 -0.1728  0.3195
  381SOL    HW1 4493   2.144   6.944   2.298 -2.3923 -1.5145 -1.5071
  381SOL    HW2 4494   2.124   7.087   2.374  2.4283 -0.5618 -1.6936
  382SOL     OW 4495   0.183   1.714   3.540  0.2315  0.1098 -0.2176
  382SOL    HW1 4496   0.233   1.650   3.598 -0.3046  0.1525  0.3070
  382SOL    HW2 4497   0.106   1.752   3.592  0.7292  1.4363 -0.3957
  383SOL     OW 4498   1.913   1.118   3.091  0.4679  0.3048  0.4230
  383SOL    HW1 4499   1.981   1.095   3.021  1.2153 -0.4086  1.3579
  383SOL    HW2 4500   1.901   1.217   3.094  1.7839  0.4868  0.5138
  384SOL     OW 4501   0.337   0.703   3.708 -0.2057  0.5184  0.2832
  384SOL    HW1 4502   0.380   0.613   3.705  0.1064  0.6398  0.9244
  384SOL    HW2 4503   0.263   0.702   3.776  2.1023  1.7012  3.0263
  385SOL     OW 4504   6.876   7.267   1.396  0.3317  0.2484  0.1058
  385SOL    HW1 4505   6.812   7.250   1.471  0.9072  0.4083  0.6380
  385SOL    HW2 4506   6.824   7.284   1.311 -0.3050 -0.7712  0.2770
  386SOL     OW 4507   7.653   0.842   2.816 -0.3779  0.2616 -0.3869
  386SOL    HW1 4508   7.739   0.867   2.862 -1.4315  0.3014  1.6793
  386SOL    HW2 4509   7.600   0.925   2.799  0.3260  0.3380 -2.4908
  387SOL     OW 4510   2.149   7.790   5.932  0.6981  0.1134  0.2813
  387SOL    HW1 4511   2.208   7.720   5.893  1.3938 -0.0552  1.5647
  387SOL    HW2 4512   2.056   7.754   5.941  0.5874  0.0615 -0.9009
  388SOL     OW 4513   0.366   0.164   4.468 -0.5842 -0.9868 -0.0594
  388SOL    HW1 4514   0.345   0.069   4.489  1.0055 -1.6225 -1.1706
  388SOL    HW2 4515   0.314   0.193   4.387 -3.7229  0.2583  2.1760
  389SOL     OW 4516   1.152   2.193   5.058  0.3204 -0.2677  0.4822
  389SOL    HW1 4517   1.076   2.128   5.062 -0.1361  0.1983 -0.2774
  389SOL    HW2 4518   1.237   2.148   5.085 -0.0839 -1.0269  0.4991
  390SOL     OW 4519   0.564   0.999   6.246 -0.4419 -0.0020  0.7570
  390SOL    HW1 4520   0.464   1.000   6.242 -0.4659 -1.6420 -2.2021
  390SOL    HW2 4521   0.597   0.906   6.226  1.6801  0.4188  2.0864
  391SOL     OW 4522   4.085   6.707   5.716  0.6393  0.0934 -0.0018
  391SOL    HW1 4523   4.166   6.694   5.659  1.0850 -0.4645  0.7546
  391SOL    HW2 4524   4.097   6.661   5.803 -0.5395 -0.0886  0.0821
  392SOL     OW 4525   0.626   1.328   1.409 -0.8235  0.4608  0.0181
  392SOL    HW1 4526   0.625   1.368   1.501 -2.0028  1.9147 -0.5748
  392SOL    HW2 4527   0.671   1.391   1.346 -0.2717 -0.3977 -0.4613
  393SOL     OW 4528   1.581   0.487   5.370 -0.1307 -0.1015  0.5405
  393SOL    HW1 4529   1.538   0.397   5.359  1.3693 -0.7259 -0.5233
  393SOL    HW2 4530   1.679   0.479   5.354  0.0042  1.7869  0.2214
  394SOL     OW 4531   0.630   2.495   2.569 -0.2312  0.6246 -0.9731
  394SOL    HW1 4532   0.630   2.561   2.644  1.3127  0.2010 -0.5606
  394SOL    HW2 4533   0.718   2.499   2.521 -0.3681 -0.6512 -1.3714
  395SOL     OW 4534   1.166   0.011   5.776  0.0332  0.2434  0.9041
  395SOL    HW1 4535   1.198   0.073   5.704  0.2927 -1.0386 -0.1296
  395SOL    HW2 4536   1.098   8.013   5.739 -1.7605  1.1883  2.4335
  396SOL     OW 4537   1.174   5.775   4.981 -0.6174  0.2726 -0.2189
  396SOL    HW1 4538   1.128   5.796   5.067 -0.6073  1.6794 -0.5206
  396SOL    HW2 4539   1.215   5.684   4.985 -0.0376  0.5840  1.5162
  397SOL     OW 4540   2.602   1.770   3.539  0.2842  0.4187  0.1705
  397SOL    HW1 4541   2.532   1.773   3.468 -0.9275  0.2661  1.3036
  397SOL    HW2 4542   2.641   1.861   3.552  1.0186  0.3151 -1.1265
  398SOL     OW 4543   1.859   0.317   6.010  1.3038 -0.1361  0.1214
  398SOL    HW1 4544   1.823   0.279   6.095  1.5149 -0.4926  0.0545
  398SOL    HW2 4545   1.953   0.285   5.997  0.5332 -1.9544 -1.3906
  399SOL     OW 4546   2.292   7.536   5.065 -0.4013  0.1788 -0.4311
  399SOL    HW1 4547   2.372   7.567   5.014  0.5265 -1.6182 -0.1567
  399SOL    HW2 4548   2.246   7.464   5.013 -0.2272 -0.7229  0.6316
  400SOL     OW 4549   1.172   1.510   4.457 -0.3108 -0.0680  0.3065
  400SOL    HW1 4550   1.120   1.528   4.373 -1.4632 -0.4803  0.9217
  400SOL    HW2 4551   1.266   1.542   4.444 -0.6573  0.5532 -0.8771
  401SOL     OW 4552   3.441   6.760   7.730  0.2521  0.0020  0.8320
  401SOL    HW1 4553   3.515   6.709   7.686  0.1640 -0.0379  0.7276
  401SOL    HW2 4554   3.414   6.837   7.671  0.3921  0.1770  0.9942
  402SOL     OW 4555   0.660   7.061   6.072  0.7699  0.1333 -0.0672
  402SOL    HW1 4556   0.618   6.971   6.063 -1.2322  0.9226  0.8599
  402SOL    HW2 4557   0.642   7.114   5.989 -0.6777  0.6869  0.5767
  403SOL     OW 4558   3.286   0.410   6.205  0.1196 -0.2315  0.2707
  403SOL    HW1 4559   3.280   0.476   6.131 -1.0105 -0.8416 -0.2016
  403SOL    HW2 4560   3.324   0.324   6.170  1.3319  0.0521  0.8232
  404SOL     OW 4561   0.775   7.847   6.382 -0.9662  0.4541 -0.4493
  404SOL    HW1 4562   0.769   7.754   6.418 -1.8376  0.4868 -0.5052
  404SOL    HW2 4563   0.701   7.863   6.317 -2.0183  1.8057  0.9885
  405SOL     OW 4564   0.778   2.105   4.789 -0.3328  0.1318  0.1828
  405SOL    HW1 4565   0.858   2.049   4.768 -0.5756  0.0886 -0.6641
  405SOL    HW2 4566   0.700   2.046   4.808  0.0245  0.1501  1.9228
  406SOL     OW 4567   7.941   0.198   7.365 -0.0813  1.2508  0.4338
  406SOL    HW1 4568   7.843   0.189   7.346 -0.0092  0.7218  0.3107
  406SOL    HW2 4569   7.956   0.196   7.464 -0.0338 -0.4557  0.4208
  407SOL     OW 4570   0.819   6.640   5.333  0.1047  0.5794 -0.3297
  407SOL    HW1 4571   0.763   6.582   5.393  1.5152 -0.8169 -0.2948
  407SOL    HW2 4572   0.904   6.593   5.312  0.4810  1.8756 -1.8844
  408SOL     OW 4573   2.261   2.259   4.863 -0.4777 -0.0864  0.1906
  408SOL    HW1 4574   2.264   2.297   4.955  0.1405  0.0194  0.1269
  408SOL    HW2 4575   2.170   2.222   4.846  0.2822 -3.1055  2.0405
  409SOL     OW 4576   0.067   3.615   5.508 -0.2062 -0.2750  0.1789
  409SOL    HW1 4577   0.072   3.715   5.515  1.4734 -0.4021  1.6249
  409SOL    HW2 4578   0.045   3.576   5.597  2.1815 -1.2793  0.4086
  410SOL     OW 4579   1.537   7.769   3.911  0.2341  0.0448  0.5810
  410SOL    HW1 4580   1.474   7.695   3.888 -0.5939  0.4237  1.5464
  410SOL    HW2 4581   1.624   7.754   3.864 -0.0367 -1.3419  0.4633
  411SOL     OW 4582   8.055   1.924   5.495  0.0787 -0.0184  0.6264
  411SOL    HW1 4583   0.057   1.931   5.421 -1.2577  0.8386 -0.5423
  411SOL    HW2 4584   0.034   1.952   5.581  1.9359 -1.9741  0.4097
  412SOL     OW 4585   1.166   7.454   2.959  0.2269  0.4951 -0.6222
  412SOL    HW1 4586   1.088   7.502   2.920 -0.5827 -0.0868  0.2206
  412SOL    HW2 4587   1.248   7.473   2.905 -0.5047  1.0696 -1.5603
  413SOL     OW 4588   0.596   1.157   4.992  0.2337 -0.5322 -0.0887
  413SOL    HW1 4589   0.564   1.196   5.079  0.9436  0.8172 -0.3984
  413SOL    HW2 4590   0.518   1.131   4.936 -0.2728  0.2870  0.2159
  414SOL     OW 4591   7.557   7.799   3.958 -0.0435 -0.4711 -0.3883
  414SOL    HW1 4592   7.524   7.726   3.899  1.0789 -0.8343 -0.5901
  414SOL    HW2 4593   7.496   7.878   3.951  0.2616 -0.3563 -2.3249
  415SOL     OW 4594   1.456   0.554   5.683  0.6852  0.0700 -0.5129
  415SOL    HW1 4595   1.457   0.594   5.774  1.1985 -0.6344 -0.1936
  415SOL    HW2 4596   1.483   0.457   5.689 -0.3203 -0.2685 -1.2809
  416SOL     OW 4597   0.682   5.419   5.259  0.1564 -0.4310  0.2261
  416SOL    HW1 4598   0.650   5.415   5.164 -0.3637 -3.6369  0.4345
  416SOL    HW2 4599   0.762   5.479   5.265 -0.9339  1.3560 -1.8322
  417SOL     OW 4600   1.225   1.334   5.355 -0.5242 -0.5717 -0.0984
  417SOL    HW1 4601   1.209   1.237   5.343  1.4009 -0.9199 -0.2368
  417SOL    HW2 4602   1.274   1.370   5.275  1.3271 -0.1743  1.1376
  418SOL     OW 4603   7.523   0.911   3.902  0.5165 -0.1737 -0.5759
  418SOL    HW1 4604   7.566   0.839   3.848  2.1305 -0.4599  0.9781
  418SOL    HW2 4605   7.489   0.983   3.841 -1.2014 -2.2033 -2.1725
  419SOL     OW 4606   7.542   0.949   3.510  0.0180  0.2952  0.0879
  419SOL    HW1 4607   7.511   0.882   3.443 -0.6699 -0.3752  1.0464
  419SOL    HW2 4608   7.565   0.903   3.596 -1.8787  1.3971  1.2633
  420SOL     OW 4609   3.167   2.247   4.397  0.9004 -0.2641  0.4956
  420SOL    HW1 4610   3.164   2.159   4.446  0.9201 -0.4008  0.2538
  420SOL    HW2 4611   3.195   2.319   4.460  1.7219 -0.5700  0.4996
  421SOL     OW 4612   0.340   2.523   1.772  0.2741  0.0694 -0.0846
  421SOL    HW1 4613   0.416   2.586   1.790 -0.0628  0.1280  1.2344
  421SOL    HW2 4614   0.275   2.566   1.709  1.7099 -0.3030 -1.9140
  422SOL     OW 4615   1.307   6.994   3.636 -0.8414 -0.1165 -0.4600
  422SOL    HW1 4616   1.333   6.973   3.541  0.8305 -0.3933  0.0281
  422SOL    HW2 4617   1.385   6.976   3.696 -0.3321  4.1099  0.4538
  423SOL     OW 4618   1.134   1.154   5.100  0.0421 -0.1089 -0.5244
  423SOL    HW1 4619   1.215   1.177   5.153  0.0236 -2.7223  0.7851
  423SOL    HW2 4620   1.150   1.175   5.004  1.6858  0.7982 -0.0872
  424SOL     OW 4621   0.352   6.817   4.636 -0.5096 -0.3321  0.1580
  424SOL    HW1 4622   0.317   6.730   4.601 -0.1361 -0.3403 -0.2008
  424SOL    HW2 4623   0.441   6.801   4.679 -1.4501 -0.5287  2.1394
  425SOL     OW 4624   1.514   4.104   6.580  0.0554 -0.5567 -0.8997
  425SOL    HW1 4625   1.558   4.037   6.521 -0.0981  0.1633 -1.8604
  425SOL    HW2 4626   1.582   4.174   6.606  0.3447 -1.3352  0.5072
  426SOL     OW 4627   7.957   2.815   4.441  0.0845  0.0155 -0.7028
  426SOL    HW1 4628   7.934   2.731   4.490 -0.8019 -0.2958 -1.6223
  426SOL    HW2 4629   7.976   2.794   4.345  1.9614  0.5942 -0.4964
  427SOL     OW 4630   3.088   1.650   6.478 -0.5366  0.4713 -0.0659
  427SOL    HW1 4631   3.025   1.691   6.413 -0.2967 -0.6403 -1.0314
  427SOL    HW2 4632   3.146   1.583   6.432 -0.0165  0.0075  1.1917
  428SOL     OW 4633   0.225   0.150   3.672 -0.5549 -0.2621  0.2679
  428SOL    HW1 4634   0.244   0.241   3.708 -2.6431  0.5135 -0.4624
  428SOL    HW2 4635   0.282   0.134   3.591 -1.4033  1.1185 -0.6387
  429SOL     OW 4636   0.043   0.313   2.746  0.3037 -0.1889 -0.2971
  429SOL    HW1 4637   0.091   0.332   2.661 -1.6533  0.4327 -1.3386
  429SOL    HW2 4638   0.020   0.399   2.792  0.4794 -0.4860  0.3703
  430SOL     OW 4639   0.004   0.865   4.719  0.3154 -0.3817 -0.0585
  430SOL    HW1 4640   0.089   0.818   4.744  0.4419 -0.6086 -0.8737
  430SOL    HW2 4641   8.016   0.885   4.802  1.1100 -0.3425  0.4439
  431SOL     OW 4642   2.489   1.853   5.069 -0.0811  0.6902 -0.4951
  431SOL    HW1 4643   2.585   1.841   5.093  0.6090  1.0629 -2.7502
  431SOL    HW2 4644   2.473   1.815   4.977 -1.4298  2.9563 -1.2850
  432SOL     OW 4645   0.691   0.324   3.439 -0.4723  0.1478  0.2589
  432SOL    HW1 4646   0.646   0.305   3.352  2.1459  1.3250 -1.4698
  432SOL    HW2 4647   0.784   0.287   3.437 -0.2056  0.5983  2.4043
  433SOL     OW 4648   7.867   3.022   5.317 -0.3075 -0.0664  0.4399
  433SOL    HW1 4649   7.774   3.057   5.308  0.2594  1.0214 -1.9679
  433SOL    HW2 4650   7.865   2.930   5.358 -2.4806 -0.3224 -0.1590
  434SOL     OW 4651   6.332   8.020   2.375  0.5788 -0.2424 -0.1429
  434SOL    HW1 4652   6.305   7.936   2.422  1.5736 -0.1775  0.5996
  434SOL    HW2 4653   6.267   8.042   2.303 -1.4241  0.0127  1.6507
  435SOL     OW 4654   2.076   7.012   5.824  0.4845 -0.2069  0.0072
  435SOL    HW1 4655   2.132   6.931   5.839  2.2009  0.8742 -0.2941
  435SOL    HW2 4656   2.095   7.049   5.733 -0.3946  0.4506  0.0772
  436SOL     OW 4657   2.546   5.950   5.285  0.1026 -0.3148  0.2644
  436SOL    HW1 4658   2.518   5.940   5.380  0.6105 -0.7864  0.3714
  436SOL    HW2 4659   2.582   6.042   5.270 -2.6569  0.7707 -0.2037
  437SOL     OW 4660   0.387   6.120   4.352  0.0031 -0.3018  0.1944
  437SOL    HW1 4661   0.292   6.106   4.328  0.3436 -0.3810 -1.1656
  437SOL    HW2 4662   0.441   6.040   4.324  0.5551 -0.0322  0.4664
  438SOL     OW 4663   1.569   7.429   3.683 -0.5028  0.1076  0.0550
  438SOL    HW1 4664   1.575   7.342   3.634  0.6991  0.8203 -1.1229
  438SOL    HW2 4665   1.660   7.465   3.698 -1.0261  1.8253 -0.6748
  439SOL     OW 4666   0.339   0.184   3.983 -0.2595 -0.7462 -0.7374
  439SOL    HW1 4667   0.355   0.088   3.962  0.1721 -1.2076  1.4713
  439SOL    HW2 4668   0.426   0.229   4.003 -0.6504 -0.4368  0.3222
  440SOL     OW 4669   7.351   5.981   5.346 -0.0913 -0.3203  0.1227
  440SOL    HW1 4670   7.396   5.915   5.286 -0.1433 -0.5800  0.3668
  440SOL    HW2 4671   7.273   5.937   5.391 -0.3157 -0.0042  0.0486
  441SOL     OW 4672   1.411   1.704   3.347 -0.1081  0.0054  0.4339
  441SOL    HW1 4673   1.501   1.664   3.327  0.0363 -0.0358  1.1272
  441SOL    HW2 4674   1.404   1.793   3.304  0.6535  0.4412  1.1733
  442SOL     OW 4675   1.036   7.273   3.747 -0.1823 -0.2493 -0.2309
  442SOL    HW1 4676   1.124   7.235   3.720 -0.6579 -0.5462 -1.4275
  442SOL    HW2 4677   1.047   7.370   3.769  0.2753 -0.0370 -1.3468
  443SOL     OW 4678   0.219   6.111   1.861 -0.4117 -0.1887 -0.6877
  443SOL    HW1 4679   0.298   6.113   1.923 -0.9878 -0.7840  0.0970
  443SOL    HW2 4680   0.218   6.024   1.812 -1.0273 -0.5375 -0.0740
  444SOL     OW 4681   6.966   7.395   2.476 -0.1459  0.0572  1.0521
  444SOL    HW1 4682   6.884   7.420   2.528  0.4043 -0.2670  2.0982
  444SOL    HW2 4683   7.035   7.467   2.486 -0.4310  0.5181 -0.1535
  445SOL     OW 4684   1.383   1.233   4.294  0.0587 -0.7737 -0.3317
  445SOL    HW1 4685   1.453   1.303   4.283  0.5202 -1.2310 -0.3470
  445SOL    HW2 4686   1.316   1.241   4.220  1.1374 -1.5098 -1.4346
  446SOL     OW 4687   0.680   7.098   4.152 -0.0619 -0.0078 -0.8405
  446SOL    HW1 4688   0.756   7.158   4.129 -0.5205  1.0924  0.4017
  446SOL    HW2 4689   0.624   7.141   4.222  0.2900 -2.4213  1.0244
  447SOL     OW 4690   1.054   7.572   3.838 -0.0649  0.0094  0.2504
  447SOL    HW1 4691   1.048   7.623   3.924 -1.5057  1.3707 -0.5968
  447SOL    HW2 4692   1.089   7.632   3.766 -0.9842 -0.4269 -0.5823
  448SOL     OW 4693   1.193   0.167   5.115 -0.2013  0.1872 -0.3550
  448SOL    HW1 4694   1.256   0.241   5.094  1.4866 -0.6677  1.3331
  448SOL    HW2 4695   1.115   0.203   5.166 -1.6908  1.4103 -3.2718
  449SOL     OW 4696   0.868   4.960   5.830  0.4212  0.3667 -0.8087
  449SOL    HW1 4697   0.871   5.032   5.760  0.8548  0.6370 -0.5192
  449SOL    HW2 4698   0.952   4.906   5.826 -0.0576 -0.3512 -1.2566
  450SOL     OW 4699   1.234   5.757   5.726 -0.2487 -0.1929 -0.2096
  450SOL    HW1 4700   1.238   5.776   5.628 -0.1267 -0.8628 -0.3419
  450SOL    HW2 4701   1.281   5.670   5.745 -0.2505 -0.0569  0.4435
  451SOL     OW 4702   0.410   7.960   4.065  0.2397 -0.2636 -0.2581
  451SOL    HW1 4703   0.501   7.959   4.106 -0.5588 -1.1469  1.5872
  451SOL    HW2 4704   0.418   7.976   3.967  2.5090 -1.8523 -0.4066
  452SOL     OW 4705   0.022   7.171   7.753  0.4242  0.2180 -0.0771
  452SOL    HW1 4706   7.988   7.170   7.768  0.3138  2.4719 -0.2107
  452SOL    HW2 4707   0.054   7.079   7.731 -1.3786 -0.8554  1.5045
  453SOL     OW 4708   0.413   6.455   4.208  0.3685 -0.2858  0.1517
  453SOL    HW1 4709   0.405   6.373   4.151  0.0947  0.1249 -0.4032
  453SOL    HW2 4710   0.509   6.475   4.225  0.4580 -0.2243 -0.4327
  454SOL     OW 4711   1.071   0.158   3.784 -0.2543 -0.1308  0.2591
  454SOL    HW1 4712   1.167   0.180   3.768 -0.1198 -0.4416  0.6325
  454SOL    HW2 4713   1.061   0.115   3.874 -0.3082 -2.9342 -0.9978
  455SOL     OW 4714   1.967   6.374   4.499  0.0818 -0.1111 -0.4865
  455SOL    HW1 4715   1.877   6.332   4.499 -0.7065  1.2063  3.4775
  455SOL    HW2 4716   2.033   6.312   4.542 -0.0199  0.6780  0.8700
  456SOL     OW 4717   3.410   0.925   5.296  0.2196  0.3848 -0.0982
  456SOL    HW1 4718   3.482   0.914   5.227  1.8709  1.9134  1.2984
  456SOL    HW2 4719   3.409   0.846   5.357  0.1311 -0.0190 -0.6152
  457SOL     OW 4720   0.202   6.598   2.336 -0.0674 -0.4643  0.0014
  457SOL    HW1 4721   0.196   6.666   2.410 -2.9536 -0.3781 -0.1822
  457SOL    HW2 4722   0.262   6.632   2.264  0.6181  0.7058  1.0844
  458SOL     OW 4723   1.811   0.329   4.403 -0.6920 -0.1411  0.0373
  458SOL    HW1 4724   1.862   0.252   4.441 -1.2553 -1.3235 -1.5051
  458SOL    HW2 4725   1.843   0.346   4.309 -0.2855  1.7958  0.4892
  459SOL     OW 4726   1.301   1.689   4.691  0.0348  0.0817 -0.5441
  459SOL    HW1 4727   1.216   1.689   4.744  0.2861 -0.0053 -0.1340
  459SOL    HW2 4728   1.358   1.612   4.720  2.3097  2.6495  2.5612
  460SOL     OW 4729   7.469   0.123   3.884  0.3451  0.0520 -0.1010
  460SOL    HW1 4730   7.442   0.047   3.824  2.4077 -1.1813  0.4153
  460SOL    HW2 4731   7.391   0.151   3.939 -0.3421 -2.2688  0.2478
  461SOL     OW 4732   1.803   3.285   6.588 -0.1952 -0.0212 -0.1499
  461SOL    HW1 4733   1.847   3.199   6.560 -0.7841 -0.5034  0.3845
  461SOL    HW2 4734   1.779   3.338   6.507  0.6173 -0.1297 -0.4724
  462SOL     OW 4735   3.030   1.530   5.582 -0.1555 -0.0321 -0.6092
  462SOL    HW1 4736   2.948   1.484   5.615  0.6438  0.1387  1.7579
  462SOL    HW2 4737   3.004   1.614   5.534 -1.3715 -0.2527 -0.3653
  463SOL     OW 4738   2.095   0.029   3.599 -0.0958  0.0624 -0.6764
  463SOL    HW1 4739   2.013   0.055   3.549 -0.2437  1.6569  0.3262
  463SOL    HW2 4740   2.152   0.110   3.615  0.9508 -0.7642 -0.0756
  464SOL     OW 4741   2.919   7.797   6.027 -0.3712  0.2016  0.5643
  464SOL    HW1 4742   2.874   7.722   5.979  0.7654  0.2542 -0.6489
  464SOL    HW2 4743   2.892   7.884   5.985  1.8456  0.1663 -1.1746
  465SOL     OW 4744   1.039   8.003   5.348  0.9105  0.0453  0.1188
  465SOL    HW1 4745   1.116   7.988   5.286  0.3042  0.1303 -0.6674
  465SOL    HW2 4746   1.071   8.049   5.431  2.1717 -2.2188  0.9831
  466SOL     OW 4747   0.805   0.251   4.999  0.0647  0.0044 -0.7023
  466SOL    HW1 4748   0.770   0.222   5.088  1.1594 -0.9582 -0.5695
  466SOL    HW2 4749   0.740   0.226   4.927 -0.8501  0.8374 -0.1798
  467SOL     OW 4750   0.345   2.118   3.899 -0.0268  0.3170  0.0757
  467SOL    HW1 4751   0.377   2.139   3.992 -0.7640 -2.4096  1.0350
  467SOL    HW2 4752   0.302   2.199   3.860  0.1129  1.4934  2.1943
  468SOL     OW 4753   0.656   7.523   2.720  0.1867 -0.2129  0.4775
  468SOL    HW1 4754   0.745   7.561   2.744 -0.5385  1.2761  0.8922
  468SOL    HW2 4755   0.617   7.478   2.801 -0.5001  1.2951  1.0085
  469SOL     OW 4756   0.343   1.653   4.075 -0.4708  0.1630 -0.1676
  469SOL    HW1 4757   0.391   1.642   4.162 -0.5942 -0.3088 -0.1579
  469SOL    HW2 4758   0.324   1.750   4.060  0.0950  0.3081  0.0371
  470SOL     OW 4759   0.753   6.585   4.895 -0.1228  0.1166 -0.3774
  470SOL    HW1 4760   0.780   6.545   4.983 -0.5727  0.1057 -0.2412
  470SOL    HW2 4761   0.657   6.562   4.876  0.3658 -1.0828 -1.5397
  471SOL     OW 4762   7.798   0.836   5.747 -0.9782 -0.0698  0.4640
  471SOL    HW1 4763   7.703   0.838   5.717 -0.9037  0.8823  0.2542
  471SOL    HW2 4764   7.815   0.910   5.811 -0.0019  0.7919 -0.7189
  472SOL     OW 4765   7.539   2.832   4.655 -0.0317  0.0907  0.0829
  472SOL    HW1 4766   7.636   2.830   4.677 -0.4502 -0.5412  2.1353
  472SOL    HW2 4767   7.523   2.793   4.565  1.5724 -0.1591 -0.1080
  473SOL     OW 4768   0.829   1.353   5.370 -0.0195  0.0068 -0.2413
  473SOL    HW1 4769   0.839   1.263   5.412 -0.5672 -0.8715 -1.9002
  473SOL    HW2 4770   0.873   1.353   5.280  0.8579  1.7318  0.1387
  474SOL     OW 4771   0.755   2.833   6.407 -0.5748 -0.4287 -0.4391
  474SOL    HW1 4772   0.663   2.816   6.372  0.0171 -0.2371 -2.1833
  474SOL    HW2 4773   0.796   2.748   6.438 -1.2679 -0.5429  0.1721
  475SOL     OW 4774   1.290   6.833   7.186 -0.5174 -0.4436  0.5194
  475SOL    HW1 4775   1.260   6.755   7.132  0.1368 -0.4589  0.1635
  475SOL    HW2 4776   1.323   6.801   7.275 -0.7599 -0.5120  0.5855
  476SOL     OW 4777   1.278   5.951   6.459 -0.2032  0.0869  0.2684
  476SOL    HW1 4778   1.220   6.027   6.485 -0.7335 -0.4807  0.7803
  476SOL    HW2 4779   1.232   5.897   6.388  0.0236  0.0515  0.1475
  477SOL     OW 4780   0.187   0.492   6.875  0.1474 -0.0644 -0.5794
  477SOL    HW1 4781   0.282   0.505   6.903 -0.1947  0.4865  0.3657
  477SOL    HW2 4782   0.167   0.549   6.795  0.3279  0.6140 -0.1451
  478SOL     OW 4783   0.871   6.425   5.116 -0.0778 -0.3074 -0.0537
  478SOL    HW1 4784   0.859   6.329   5.140  2.4600 -1.1161 -1.6356
  478SOL    HW2 4785   0.945   6.464   5.171 -1.8869  1.1869  1.4699
  479SOL     OW 4786   7.190   7.938   4.642  0.3493  0.4863  0.0933
  479SOL    HW1 4787   7.273   7.970   4.597  0.4818  0.5043  0.3436
  479SOL    HW2 4788   7.110   7.962   4.588  0.4077  1.6782  0.5078
  480SOL     OW 4789   6.554   7.793   2.179  0.1881  0.4759 -1.1529
  480SOL    HW1 4790   6.512   7.778   2.269  1.2672 -1.0671 -0.8734
  480SOL    HW2 4791   6.488   7.769   2.107 -0.2994  0.6540 -0.7696
  481SOL     OW 4792   0.725   2.283   4.180  0.1917  0.0690  0.2224
  481SOL    HW1 4793   0.720   2.235   4.268  0.9403 -1.8905 -0.7563
  481SOL    HW2 4794   0.681   2.373   4.189 -0.0953 -0.2377  2.4763
  482SOL     OW 4795   7.691   2.614   5.895  0.4135  0.4200  0.6954
  482SOL    HW1 4796   7.786   2.602   5.925  1.0718 -0.4753 -1.5360
  482SOL    HW2 4797   7.683   2.700   5.845  0.0779  0.4186  0.7462
  483SOL     OW 4798   2.106   6.924   6.129 -0.1589 -0.1682 -0.4513
  483SOL    HW1 4799   2.090   6.948   6.033  1.9075  0.9998 -0.5712
  483SOL    HW2 4800   2.154   6.999   6.174 -1.2466 -0.6318  1.5705
  484SOL     OW 4801   3.807   1.127   5.368  0.1867 -0.0373  0.2464
  484SOL    HW1 4802   3.771   1.212   5.331  0.4654  0.2964  0.7198
  484SOL    HW2 4803   3.738   1.083   5.426 -1.2552 -1.9182 -2.6558
  485SOL     OW 4804   0.605   6.199   5.621  0.8328 -0.1280  0.0647
  485SOL    HW1 4805   0.593   6.257   5.702  0.4257  0.0963 -0.1497
  485SOL    HW2 4806   0.524   6.141   5.610  1.5680 -1.3157  0.7271
  486SOL     OW 4807   4.045   0.303   2.071  0.1497 -0.2577 -0.6056
  486SOL    HW1 4808   4.009   0.373   2.010 -0.8182  1.0436  1.3324
  486SOL    HW2 4809   4.041   0.336   2.166 -0.3602 -2.9202  0.4092
  487SOL     OW 4810   1.649   7.947   5.465 -0.8053  0.5219 -0.5229
  487SOL    HW1 4811   1.671   7.902   5.551  0.0628 -0.3659 -1.1868
  487SOL    HW2 4812   1.573   7.898   5.421 -1.7387  1.4046  0.0494
  488SOL     OW 4813   1.788   0.916   6.648 -0.0375 -0.0999  0.2322
  488SOL    HW1 4814   1.748   0.889   6.560 -0.9271  0.2554  0.5183
  488SOL    HW2 4815   1.805   0.835   6.703  1.2513 -0.3953 -0.5578
  489SOL     OW 4816   1.155   2.066   5.550  0.7240 -0.5846 -0.6271
  489SOL    HW1 4817   1.242   2.090   5.593  0.0081  1.0234  0.0076
  489SOL    HW2 4818   1.079   2.096   5.609 -0.2625 -1.3828 -1.4577
  490SOL     OW 4819   1.983   0.134   4.637  0.1475  0.1884 -0.2691
  490SOL    HW1 4820   2.071   0.101   4.670 -0.1203 -1.1659 -0.8353
  490SOL    HW2 4821   1.923   0.154   4.714  0.4511 -0.3326  0.1104
  491SOL     OW 4822   1.246   7.506   2.123  0.0239 -0.1163  0.3926
  491SOL    HW1 4823   1.270   7.436   2.055 -0.5756 -0.8552  0.9303
  491SOL    HW2 4824   1.174   7.565   2.086 -0.7018 -0.8662  0.5912
  492SOL     OW 4825   2.145   1.356   5.106  0.3681 -0.5608  0.1487
  492SOL    HW1 4826   2.228   1.396   5.067  1.3158 -0.9859  1.6418
  492SOL    HW2 4827   2.074   1.427   5.114 -1.2965 -1.0579 -5.5472
  493SOL     OW 4828   0.060   2.065   3.011 -0.9548  0.5847  0.3531
  493SOL    HW1 4829   0.131   2.114   3.062 -0.0300  0.1310 -0.4519
  493SOL    HW2 4830   0.002   2.015   3.074 -1.0751  1.6269  1.0890
  494SOL     OW 4831   1.584   8.040   4.365  0.3469  0.1944 -0.1874
  494SOL    HW1 4832   1.661   8.038   4.428  0.8045  0.1335 -0.7457
  494SOL    HW2 4833   1.501   0.004   4.414  0.7457  0.3696  0.3866
  495SOL     OW 4834   1.737   7.055   4.200  0.7377  1.1089  0.0156
  495SOL    HW1 4835   1.652   7.093   4.162 -0.3541 -1.3344 -0.2050
  495SOL    HW2 4836   1.813   7.075   4.138 -0.1303  1.3059 -1.0211
  496SOL     OW 4837   0.276   5.659   5.343 -0.3521  0.4546  0.8246
  496SOL    HW1 4838   0.221   5.717   5.403  0.6317  0.4516  1.7531
  496SOL    HW2 4839   0.257   5.563   5.362  0.7928  0.4335  1.9609
  497SOL     OW 4840   7.447   7.124   4.940 -0.6069  0.5760 -0.0463
  497SOL    HW1 4841   7.542   7.112   4.971 -1.7295 -1.2647  3.0793
  497SOL    HW2 4842   7.403   7.196   4.993 -1.9972 -1.2278  1.3751
  498SOL     OW 4843   7.580   0.319   2.873  0.1824 -0.2817 -0.2993
  498SOL    HW1 4844   7.605   0.243   2.934  0.7715  0.6782  0.6909
  498SOL    HW2 4845   7.581   0.287   2.778  0.9320 -1.3752  0.0528
  499SOL     OW 4846   8.033   7.870   3.188  0.0097  0.4395  0.1535
  499SOL    HW1 4847   0.043   7.805   3.172 -1.0427 -0.7202 -0.1962
  499SOL    HW2 4848   0.006   7.953   3.230  1.5556  0.0379 -0.3428
  500SOL     OW 4849   1.348   6.535   4.028  0.1751 -0.0402 -0.3315
  500SOL    HW1 4850   1.441   6.535   3.992  0.7470 -0.8341  1.0457
  500SOL    HW2 4851   1.342   6.471   4.105 -1.2349  0.7983  0.3021
  501SOL     OW 4852   1.845   6.849   5.108  0.4936  0.2140 -0.1352
  501SOL    HW1 4853   1.920   6.801   5.154  0.9867  0.7780 -0.3344
  501SOL    HW2 4854   1.865   6.947   5.107 -0.0076  0.3138 -0.6462
  502SOL     OW 4855   1.828   0.220   6.579  0.4121  0.4288  0.3705
  502SOL    HW1 4856   1.757   0.150   6.584  1.5329 -0.7292  0.5069
  502SOL    HW2 4857   1.847   0.242   6.483  0.7588 -0.2100  0.2860
  503SOL     OW 4858   2.833   0.571   7.171 -0.4461  0.5380  0.3971
  503SOL    HW1 4859   2.862   0.476   7.187  1.1947  1.1565  1.3656
  503SOL    HW2 4860   2.774   0.600   7.247 -0.6583  0.4027  0.2839
  504SOL     OW 4861   0.109   7.927   3.971 -0.2325 -0.1960  0.4012
  504SOL    HW1 4862   0.194   7.950   4.020 -0.9350 -0.7503  1.9700
  504SOL    HW2 4863   0.039   7.900   4.038 -1.2698 -0.9450 -0.9454
  505SOL     OW 4864   2.175   8.002   5.090  0.6401  0.2496  0.1615
  505SOL    HW1 4865   2.193   7.916   5.137  0.9685  1.4072  2.2677
  505SOL    HW2 4866   2.077   8.014   5.078  0.6328 -0.8887 -1.1531
  506SOL     OW 4867   7.199   1.318   3.001 -0.0466 -0.8520 -1.2492
  506SOL    HW1 4868   7.108   1.294   2.967 -1.4290  0.5099  1.1983
  506SOL    HW2 4869   7.209   1.285   3.095  1.6671 -0.2036 -1.1646
  507SOL     OW 4870   1.606   6.504   3.935 -0.1294  0.5668  0.3197
  507SOL    HW1 4871   1.629   6.495   3.838  0.4227  0.6622  0.4422
  507SOL    HW2 4872   1.634   6.421   3.984  3.5108  2.0803  1.1610
  508SOL     OW 4873   2.164   2.631   4.655 -0.6006 -0.1336  0.3621
  508SOL    HW1 4874   2.174   2.718   4.608 -1.2569 -0.2409  0.0203
  508SOL    HW2 4875   2.252   2.604   4.694 -0.5571  1.0305  1.1070
  509SOL     OW 4876   6.940   1.542   3.000  0.3394  0.0328  0.6023
  509SOL    HW1 4877   6.922   1.456   3.049 -1.7749  0.0791 -0.0008
  509SOL    HW2 4878   6.962   1.521   2.904 -0.7123  0.1720  0.3235
  510SOL     OW 4879   1.278   2.151   6.039 -0.5556 -0.3738  0.3986
  510SOL    HW1 4880   1.245   2.238   6.002 -1.5487 -0.1669  1.7178
  510SOL    HW2 4881   1.284   2.084   5.966  1.6613  1.1662 -0.9725
  511SOL     OW 4882   1.366   7.409   3.397 -0.4194  0.1048  0.1328
  511SOL    HW1 4883   1.350   7.365   3.308  0.0738  1.0714 -0.4439
  511SOL    HW2 4884   1.454   7.378   3.433 -1.5229 -1.9087  1.3065
  512SOL     OW 4885   0.750   2.798   3.091 -0.0365  0.0488 -0.7920
  512SOL    HW1 4886   0.770   2.701   3.107  1.0576  0.4837  0.5808
  512SOL    HW2 4887   0.801   2.829   3.010  2.0464  0.1928  0.4975
  513SOL     OW 4888   2.043   6.648   3.821  0.4714 -0.2050  0.6091
  513SOL    HW1 4889   2.142   6.649   3.828  0.4251  1.3702  1.5852
  513SOL    HW2 4890   2.011   6.553   3.815  2.1060 -0.6915 -1.9684
  514SOL     OW 4891   0.388   2.331   6.962  0.1469  0.3562  0.2999
  514SOL    HW1 4892   0.349   2.247   6.999 -0.9739  0.9798  0.5778
  514SOL    HW2 4893   0.488   2.323   6.959  0.0212 -1.1736 -0.1950
  515SOL     OW 4894   0.212   1.521   4.488 -1.0797  0.3057 -0.2622
  515SOL    HW1 4895   0.131   1.496   4.435 -0.4376 -1.5518 -0.4190
  515SOL    HW2 4896   0.274   1.575   4.431 -1.1258 -0.3008 -0.8855
  516SOL     OW 4897   1.285   4.020   6.203  0.9676  0.2030  0.5426
  516SOL    HW1 4898   1.364   4.066   6.242  1.6950 -1.2939  0.9053
  516SOL    HW2 4899   1.311   3.977   6.116 -0.2218  2.1403 -0.8498
  517SOL     OW 4900   1.873   0.263   6.302  0.0104 -0.5842  0.8062
  517SOL    HW1 4901   1.936   0.341   6.307 -0.7563  0.2191 -0.9557
  517SOL    HW2 4902   1.923   0.178   6.321  1.1288  0.2057  1.5640
  518SOL     OW 4903   1.085   0.493   6.088  0.0718  0.0946 -0.3979
  518SOL    HW1 4904   1.041   0.512   6.000 -0.8284  1.9142  0.3745
  518SOL    HW2 4905   1.137   0.574   6.117  0.0905 -0.3534  0.8758
  519SOL     OW 4906   0.690   3.523   5.291 -0.2430  0.3009 -0.0123
  519SOL    HW1 4907   0.611   3.509   5.231  0.6893 -0.8159 -1.0464
  519SOL    HW2 4908   0.732   3.612   5.270 -1.7052  1.3142  1.1665
  520SOL     OW 4909   1.662   1.114   6.343 -0.9552  0.3777  0.2692
  520SOL    HW1 4910   1.582   1.163   6.376 -1.4776  0.3514 -0.8899
  520SOL    HW2 4911   1.741   1.175   6.340 -0.6800  0.1736  2.2638
  521SOL     OW 4912   0.127   1.257   2.332 -0.2472  0.1623  0.6024
  521SOL    HW1 4913   0.226   1.270   2.332 -0.3435  1.1736 -0.7920
  521SOL    HW2 4914   0.082   1.345   2.345 -0.9632 -0.1932  0.5809
  522SOL     OW 4915   1.747   1.197   6.708  0.0845  0.2948 -0.1853
  522SOL    HW1 4916   1.776   1.102   6.693 -3.2967 -0.9239  0.0726
  522SOL    HW2 4917   1.796   1.234   6.787  0.0271 -2.0396  1.0620
  523SOL     OW 4918   0.216   1.480   3.687  0.9097  0.0861 -0.0164
  523SOL    HW1 4919   0.154   1.433   3.623  1.0393 -0.4645  0.2593
  523SOL    HW2 4920   0.305   1.435   3.687  1.0074  0.2740  0.3266
  524SOL     OW 4921   3.048   2.118   6.115  0.0029  0.0900  0.3888
  524SOL    HW1 4922   2.970   2.137   6.175  0.7926 -0.8281  1.7558
  524SOL    HW2 4923   3.029   2.155   6.024 -1.1712  1.6566  1.2097
  525SOL     OW 4924   2.926   0.345   6.104  0.3279 -0.0299 -0.6733
  525SOL    HW1 4925   2.881   0.422   6.149  0.2036 -0.3021 -0.3211
  525SOL    HW2 4926   2.982   0.296   6.170 -0.7768 -1.1308 -0.5057
  526SOL     OW 4927   1.035   0.022   2.962  0.3747 -0.1785 -0.1613
  526SOL    HW1 4928   0.948   8.056   3.002 -0.6344  0.9003 -1.4375
  526SOL    HW2 4929   1.098   8.009   2.955 -0.4656 -0.9851  0.8180
  527SOL     OW 4930   7.824   2.755   3.705  0.5100 -0.6830  0.4195
  527SOL    HW1 4931   7.879   2.837   3.690 -1.8282  1.3942  2.2373
  527SOL    HW2 4932   7.782   2.727   3.618  1.8505 -0.3670 -0.3545
  528SOL     OW 4933   2.394   7.126   5.684 -0.4224 -0.0659 -0.0284
  528SOL    HW1 4934   2.305   7.151   5.647  0.3184  1.4911 -0.8481
  528SOL    HW2 4935   2.404   7.166   5.776  0.3397  1.8930 -0.9089
  529SOL     OW 4936   7.714   0.537   4.501 -0.2371  0.2586 -0.0304
  529SOL    HW1 4937   7.669   0.544   4.589 -0.3495 -1.1055  0.0380
  529SOL    HW2 4938   7.645   0.533   4.428 -0.3135 -2.3064  0.1073
  530SOL     OW 4939   0.380   0.360   3.301 -0.4075  0.0878 -0.0477
  530SOL    HW1 4940   0.337   0.438   3.347 -0.4283 -0.0798  0.2172
  530SOL    HW2 4941   0.315   0.321   3.235  0.1672  1.3068 -1.3864
  531SOL     OW 4942   1.346   0.620   3.803  0.5112  0.3754  0.2138
  531SOL    HW1 4943   1.286   0.658   3.874 -0.1637  0.7229 -0.5193
  531SOL    HW2 4944   1.378   0.693   3.743  0.2607 -0.0275 -0.4339
  532SOL     OW 4945   2.305   1.852   3.789  0.5131 -0.1207  0.2778
  532SOL    HW1 4946   2.224   1.866   3.846 -0.6680 -0.2563 -1.3203
  532SOL    HW2 4947   2.330   1.755   3.789  0.6040 -0.1007  0.6445
  533SOL     OW 4948   0.433   0.303   4.710  0.3878  0.5159  0.0409
  533SOL    HW1 4949   0.412   0.259   4.622  0.9521 -0.3148  0.3063
  533SOL    HW2 4950   0.506   0.252   4.756 -2.3519 -1.3180  2.7019
  534SOL     OW 4951   0.571   1.224   3.609 -0.0575  0.5118  0.1093
  534SOL    HW1 4952   0.620   1.180   3.534  0.3674  0.2063  0.5632
  534SOL    HW2 4953   0.636   1.272   3.668 -0.4239  1.0295  0.0992
  535SOL     OW 4954   0.700   7.858   5.722  0.3448  0.0620  0.2738
  535SOL    HW1 4955   0.770   7.871   5.792 -1.4824  0.5298  2.1233
  535SOL    HW2 4956   0.629   7.928   5.732 -1.8288 -2.0112  0.3556
  536SOL     OW 4957   2.494   7.819   6.127 -0.0408  0.4214 -0.1648
  536SOL    HW1 4958   2.543   7.848   6.210 -1.2136  1.2156  0.2846
  536SOL    HW2 4959   2.537   7.860   6.047  0.2898  0.7446  0.1736
  537SOL     OW 4960   1.131   3.395   5.186 -0.4007 -0.1999  0.1794
  537SOL    HW1 4961   1.171   3.410   5.096 -0.1172 -0.7424  0.2116
  537SOL    HW2 4962   1.155   3.471   5.247  0.2785 -0.3391  0.0943
  538SOL     OW 4963   2.603   0.045   4.670  0.1947  0.4045  0.4049
  538SOL    HW1 4964   2.607   8.026   4.616  0.1548 -0.3000  1.4542
  538SOL    HW2 4965   2.594   0.124   4.609  2.1803 -0.1642 -0.7300
  539SOL     OW 4966   0.232   0.966   5.490 -0.0356  0.2338  0.8298
  539SOL    HW1 4967   0.179   0.882   5.480 -0.1731  0.5352 -1.5485
  539SOL    HW2 4968   0.186   1.040   5.442 -0.1162  1.8346  3.1911
  540SOL     OW 4969   7.459   1.037   6.259 -0.5863 -0.3164 -0.2148
  540SOL    HW1 4970   7.452   1.022   6.160 -2.1753  0.6497 -0.2812
  540SOL    HW2 4971   7.424   0.957   6.307 -0.6772 -0.4176 -0.4473
  541SOL     OW 4972   4.335   0.941   4.349 -0.1027  0.4526  0.1043
  541SOL    HW1 4973   4.252   0.939   4.405 -0.2857  2.0429 -0.0706
  541SOL    HW2 4974   4.312   0.918   4.254 -0.2980  0.5789  0.1198
  542SOL     OW 4975   2.559   7.489   4.570 -0.4412  0.2105  0.2333
  542SOL    HW1 4976   2.604   7.463   4.485  1.2910 -1.2008  1.5032
  542SOL    HW2 4977   2.622   7.542   4.627 -0.3842 -1.5590  1.9269
  543SOL     OW 4978   0.591   0.574   3.371 -0.3172 -0.3368 -0.0895
  543SOL    HW1 4979   0.640   0.489   3.390 -0.2027 -0.1466  0.5021
  543SOL    HW2 4980   0.616   0.643   3.440  0.0189  0.3538 -0.8845
  544SOL     OW 4981   1.704   1.183   0.105  0.5922  0.7228 -0.3174
  544SOL    HW1 4982   1.611   1.176   0.068  0.2913  1.7923  0.1905
  544SOL    HW2 4983   1.727   1.099   0.153 -1.5814  1.7584  2.8204
  545SOL     OW 4984   2.057   0.997   6.712  0.2471  0.5610  0.3238
  545SOL    HW1 4985   2.107   0.986   6.798  0.1135  0.8431  0.4384
  545SOL    HW2 4986   1.968   0.953   6.719  1.6608 -2.7991 -0.9543
  546SOL     OW 4987   1.275   5.253   5.909  0.2695 -0.0243 -0.1914
  546SOL    HW1 4988   1.333   5.324   5.949  0.2739 -0.8901  1.4006
  546SOL    HW2 4989   1.209   5.296   5.847  0.7690  1.2707  0.1317
  547SOL     OW 4990   0.665   0.004   7.564  0.1153 -0.7154  0.4304
  547SOL    HW1 4991   0.652   8.049   7.467  1.0978  0.0406  0.1388
  547SOL    HW2 4992   0.724   7.998   7.605  0.3808 -0.5837  0.2869
  548SOL     OW 4993   3.521   6.574   4.765  0.2149  0.2576 -0.0722
  548SOL    HW1 4994   3.573   6.660   4.764  2.0216 -0.7657  0.4157
  548SOL    HW2 4995   3.424   6.593   4.751  0.7674  2.2316 -1.7849
  549SOL     OW 4996   1.519   1.854   6.087 -0.1586  0.1057  0.0813
  549SOL    HW1 4997   1.493   1.905   6.004 -1.6465 -1.5224 -0.5227
  549SOL    HW2 4998   1.603   1.804   6.069  1.4517  2.4055  0.7550
  550SOL     OW 4999   7.788   0.113   4.077  0.2121  0.2938 -0.4128
  550SOL    HW1 5000   7.717   0.147   4.015 -1.2581  2.1747  2.0584
  550SOL    HW2 5001   7.873   0.162   4.060 -0.3393  1.2318 -0.6038
  551SOL     OW 5002   1.849   6.656   4.171  0.0458  0.2949  0.2052
  551SOL    HW1 5003   1.900   6.717   4.111 -0.2061 -0.6409 -1.0019
  551SOL    HW2 5004   1.766   6.702   4.204  0.8028  1.2394  0.8411
  552SOL     OW 5005   1.061   7.975   4.501  0.1933  0.3467  0.3927
  552SOL    HW1 5006   1.017   8.064   4.491 -2.2600 -0.5950  1.9781
  552SOL    HW2 5007   1.005   7.905   4.456  2.4932 -0.3849 -1.5537
  553SOL     OW 5008   7.194   0.949   2.254 -0.0486 -0.2732 -0.2493
  553SOL    HW1 5009   7.168   0.913   2.165 -0.1054 -0.0849 -0.3087
  553SOL    HW2 5010   7.274   1.009   2.244 -1.6549  1.9658 -0.6072
  554SOL     OW 5011   0.056   1.751   2.752 -0.1898 -0.3248 -0.0092
  554SOL    HW1 5012   0.080   1.667   2.801 -0.0092  0.1446  0.7270
  554SOL    HW2 5013   8.035   1.787   2.789  0.6135  0.7389  0.8945
  555SOL     OW 5014   1.498   1.213   4.811 -0.6201 -0.0270  0.6095
  555SOL    HW1 5015   1.445   1.250   4.734 -0.9773 -0.6410  0.5556
  555SOL    HW2 5016   1.469   1.119   4.830  0.2086 -0.2517  0.8110
  556SOL     OW 5017   2.304   0.584   5.490 -0.7700 -0.0482 -0.1978
  556SOL    HW1 5018   2.388   0.529   5.495 -0.1742  0.7849 -0.7565
  556SOL    HW2 5019   2.300   0.630   5.401 -0.9964  1.2037  0.4359
  557SOL     OW 5020   7.461   2.819   4.909  0.1308 -0.1863 -0.2378
  557SOL    HW1 5021   7.382   2.881   4.907 -0.1356 -0.5276 -0.7510
  557SOL    HW2 5022   7.504   2.818   4.819  0.5852 -0.1846 -0.0228
  558SOL     OW 5023   1.009   2.635   4.877 -0.4097 -0.3213  0.3369
  558SOL    HW1 5024   1.089   2.624   4.935 -0.0107 -1.3048 -0.3737
  558SOL    HW2 5025   0.930   2.590   4.918 -0.0051 -1.4658 -0.1125
  559SOL     OW 5026   0.119   0.168   5.260 -0.4110 -0.7746 -0.4835
  559SOL    HW1 5027   0.214   0.198   5.246 -0.1014 -2.4216 -2.1823
  559SOL    HW2 5028   0.084   0.209   5.345  2.3145 -1.3258  1.0185
  560SOL     OW 5029   1.478   7.840   4.857  0.6684  0.2860 -0.3231
  560SOL    HW1 5030   1.535   7.795   4.926 -0.5933  0.4310  0.8548
  560SOL    HW2 5031   1.477   7.785   4.774  0.9341 -0.7285  0.3194
  561SOL     OW 5032   2.202   7.998   4.444 -0.0421  0.3057 -0.0078
  561SOL    HW1 5033   2.231   0.023   4.479 -0.8167  0.8685 -0.7361
  561SOL    HW2 5034   2.269   7.967   4.376  0.3387  0.2263  0.3960
  562SOL     OW 5035   1.036   0.632   5.404 -0.7831 -0.0893 -0.2359
  562SOL    HW1 5036   1.058   0.730   5.407  0.7090 -0.3761 -0.9430
  562SOL    HW2 5037   1.044   0.593   5.496 -1.1813  0.4111  0.0122
  563SOL     OW 5038   0.553   0.628   5.920 -0.1580  0.3875  0.1426
  563SOL    HW1 5039   0.564   0.617   5.821 -0.9014  1.2161 -0.0373
  563SOL    HW2 5040   0.522   0.541   5.959 -4.1151  1.0791 -1.0003
  564SOL     OW 5041   1.449   7.182   6.499 -0.5597  0.2373 -0.2290
  564SOL    HW1 5042   1.542   7.200   6.532 -0.8653  2.4807 -0.3825
  564SOL    HW2 5043   1.449   7.100   6.441  1.8805  1.5305 -2.2770
  565SOL     OW 5044   3.522   1.073   6.140  0.0755  0.1042 -0.5506
  565SOL    HW1 5045   3.579   0.996   6.168  0.8137  0.4260 -1.1203
  565SOL    HW2 5046   3.532   1.088   6.041  1.2794  1.9592 -0.2141
  566SOL     OW 5047   2.097   0.649   5.967  0.0211 -0.1370  0.1699
  566SOL    HW1 5048   2.093   0.720   6.037  0.1135 -0.7705  0.8209
  566SOL    HW2 5049   2.192   0.621   5.953 -0.2086 -1.8033  1.6296
  567SOL     OW 5050   2.199   7.491   7.600  0.6613  0.2173 -0.2068
  567SOL    HW1 5051   2.199   7.402   7.647 -1.2968 -0.1317 -0.7896
  567SOL    HW2 5052   2.293   7.514   7.575  1.3316 -1.2530  0.7359
  568SOL     OW 5053   0.126   0.492   7.664  0.0098  0.1954  0.3259
  568SOL    HW1 5054   0.090   0.542   7.584 -0.7387  0.1107  0.6024
  568SOL    HW2 5055   0.131   0.554   7.742 -2.7054 -0.5149  1.1993
  569SOL     OW 5056   7.971   2.512   5.918 -0.2840 -0.0185 -0.0902
  569SOL    HW1 5057   7.998   2.566   5.998  1.1090 -0.7876 -0.0083
  569SOL    HW2 5058   8.026   2.428   5.914 -0.3080  0.0163 -1.8681
  570SOL     OW 5059   0.817   7.600   5.681  0.3663 -0.2136  0.6872
  570SOL    HW1 5060   0.759   7.676   5.652  0.7132 -0.1618  0.1053
  570SOL    HW2 5061   0.909   7.634   5.703  0.2731 -0.3396  1.2904
  571SOL     OW 5062   6.512   2.546   7.421 -0.5777 -0.1780 -0.0263
  571SOL    HW1 5063   6.422   2.589   7.433 -0.6650  0.4133 -2.3867
  571SOL    HW2 5064   6.500   2.449   7.400 -0.6108 -0.2318  0.2282
  572SOL     OW 5065   1.749   1.708   5.972 -0.3877  0.4204  0.1594
  572SOL    HW1 5066   1.788   1.660   6.050  0.2090  0.0555 -0.3489
  572SOL    HW2 5067   1.750   1.647   5.892 -2.1024  0.3603  0.1461
  573SOL     OW 5068   6.754   1.759   7.023 -0.6094 -0.2642  0.9158
  573SOL    HW1 5069   6.809   1.838   6.996 -1.1437  0.7091  2.5198
  573SOL    HW2 5070   6.709   1.721   6.943  1.2033 -0.1664 -0.1896
  574SOL     OW 5071   7.588   1.967   6.025 -0.2847 -0.0147 -0.0301
  574SOL    HW1 5072   7.661   1.962   5.957  0.4409 -0.2478  0.7525
  574SOL    HW2 5073   7.561   2.062   6.039  0.6455  0.1884  0.4752
  575SOL     OW 5074   2.199   1.425   6.964 -0.0116 -0.0674  0.0283
  575SOL    HW1 5075   2.124   1.460   6.908 -0.8220  0.9503  1.6695
  575SOL    HW2 5076   2.258   1.502   6.992  0.5134 -0.5869  0.3700
  576SOL     OW 5077   0.808   1.846   5.320 -0.1722 -0.5709  0.3463
  576SOL    HW1 5078   0.798   1.780   5.246 -1.5219  0.4502 -0.4081
  576SOL    HW2 5079   0.883   1.909   5.299 -1.6996  0.8463 -1.0726
  577SOL     OW 5080   0.498   1.325   5.735 -0.0993 -0.7295 -0.3829
  577SOL    HW1 5081   0.487   1.264   5.814  0.3946 -0.8066 -0.3676
  577SOL    HW2 5082   0.518   1.417   5.767  1.1053 -0.9596 -0.4088
  578SOL     OW 5083   8.057   3.238   4.124  0.2036  0.1619 -0.2855
  578SOL    HW1 5084   8.030   3.156   4.175 -0.2409 -0.3662 -1.3424
  578SOL    HW2 5085   0.004   3.314   4.187 -2.0516 -0.0301  0.4296
  579SOL     OW 5086   1.432   0.411   6.143 -0.7087  0.3841  0.1450
  579SOL    HW1 5087   1.370   0.440   6.216 -0.1294  0.5488  0.5850
  579SOL    HW2 5088   1.527   0.429   6.171 -0.4788  0.4405 -0.6500
  580SOL     OW 5089   7.880   1.124   5.381 -0.2769 -0.0423 -0.2369
  580SOL    HW1 5090   7.854   1.100   5.287 -0.1697  0.8515 -0.5114
  580SOL    HW2 5091   7.800   1.158   5.430 -0.4981 -1.2269  0.2492
  581SOL     OW 5092   2.237   1.582   7.444  0.7552 -0.2461 -0.1853
  581SOL    HW1 5093   2.155   1.637   7.431  0.8925  0.7335  2.4859
  581SOL    HW2 5094   2.215   1.486   7.428 -0.8374  0.0341  0.1264
  582SOL     OW 5095   0.790   1.616   5.151  0.1025  0.1692  0.1518
  582SOL    HW1 5096   0.784   1.684   5.078 -2.4567  1.0947  1.0888
  582SOL    HW2 5097   0.820   1.529   5.114  0.7214  1.0928 -1.6187
  583SOL     OW 5098   7.394   3.718   6.286 -0.1136  0.3967  0.3264
  583SOL    HW1 5099   7.440   3.689   6.202 -2.1420 -0.9923 -0.4056
  583SOL    HW2 5100   7.332   3.794   6.266 -1.3658 -0.5931  0.2754
  584SOL     OW 5101   0.182   2.704   4.544  0.1077  0.5503  0.1725
  584SOL    HW1 5102   0.212   2.662   4.459 -0.0510 -1.4007  1.0055
  584SOL    HW2 5103   0.233   2.788   4.561 -0.4403  1.4216 -2.2121
  585SOL     OW 5104   6.290   1.580   7.926  0.0214 -0.1651 -0.0888
  585SOL    HW1 5105   6.359   1.605   7.994 -0.5242  0.5278  0.2277
  585SOL    HW2 5106   6.225   1.516   7.967 -0.1842  0.0855 -0.0213
  586SOL     OW 5107   7.512   1.300   4.859  0.2643  0.1665  1.2381
  586SOL    HW1 5108   7.581   1.313   4.787 -0.6557  0.1714  0.3386
  586SOL    HW2 5109   7.507   1.204   4.883 -0.0219  0.0305  0.6657
  587SOL     OW 5110   1.095   1.233   7.824  0.0782  0.2871 -0.2934
  587SOL    HW1 5111   1.139   1.183   7.899  0.4519 -0.1519 -0.7967
  587SOL    HW2 5112   1.166   1.275   7.767 -0.2047  0.6248 -0.4001
  588SOL     OW 5113   6.141   7.884   6.328  0.3537 -0.2481 -0.2980
  588SOL    HW1 5114   6.063   7.944   6.307 -1.9793 -2.8065  0.4653
  588SOL    HW2 5115   6.151   7.817   6.255  0.4772 -1.2181  0.5891
  589SOL     OW 5116   7.038   3.190   6.429 -0.4259 -0.0081  0.0863
  589SOL    HW1 5117   6.963   3.138   6.467 -0.1663 -1.6513 -1.5250
  589SOL    HW2 5118   7.002   3.263   6.370 -0.7562  0.8525  1.3060
  590SOL     OW 5119   7.837   3.328   4.374 -0.3800 -0.0223  0.1826
  590SOL    HW1 5120   7.866   3.419   4.342  0.4501  0.0536  1.0837
  590SOL    HW2 5121   7.738   3.320   4.367 -0.2496 -0.1550 -2.6956
  591SOL     OW 5122   0.429   0.016   5.019  0.0137 -0.1203  0.2033
  591SOL    HW1 5123   0.352   0.011   4.956 -0.5895  1.7568  0.7432
  591SOL    HW2 5124   0.430   7.998   5.076 -2.0151  0.1027  0.6553
  592SOL     OW 5125   1.137   1.070   7.290  0.1297  0.6176  0.0458
  592SOL    HW1 5126   1.202   1.048   7.217  0.8417  1.4303  0.4199
  592SOL    HW2 5127   1.143   1.002   7.362 -0.4173 -0.0664 -0.5361
  593SOL     OW 5128   1.917   7.375   5.574  0.1852  0.0048  0.6913
  593SOL    HW1 5129   1.836   7.322   5.598 -0.3093  0.4985  0.1410
  593SOL    HW2 5130   1.895   7.473   5.579  0.5221  0.1330 -0.2296
  594SOL     OW 5131   5.683   1.208   7.501  0.0231 -0.2505 -0.3074
  594SOL    HW1 5132   5.657   1.298   7.467  1.1430  0.2729  0.1940
  594SOL    HW2 5133   5.781   1.194   7.487  0.2529 -0.5774  1.4330
  595SOL     OW 5134   1.387   2.542   1.163 -0.6685 -0.2352 -0.1231
  595SOL    HW1 5135   1.409   2.639   1.168  0.1754 -0.2653 -2.3340
  595SOL    HW2 5136   1.324   2.526   1.087 -0.7066 -1.4472  0.1492
  596SOL     OW 5137   2.045   2.391   6.488 -0.5919  0.2217  0.0326
  596SOL    HW1 5138   2.066   2.356   6.397 -3.4549 -1.8923  0.0341
  596SOL    HW2 5139   2.028   2.490   6.483  2.8285  0.8761 -0.9337
  597SOL     OW 5140   1.764   0.972   7.357 -0.6305  0.0508  0.2938
  597SOL    HW1 5141   1.739   0.898   7.294 -0.2542  0.0641  0.1226
  597SOL    HW2 5142   1.736   0.947   7.450 -1.2453  0.0599  0.1152
  598SOL     OW 5143   7.812   1.627   1.474 -0.0480 -0.0467 -0.0270
  598SOL    HW1 5144   7.722   1.670   1.476  0.6480  1.4552  0.7979
  598SOL    HW2 5145   7.872   1.676   1.410  1.0316  0.8764  1.6117
  599SOL     OW 5146   0.235   6.714   4.014  0.2868 -0.1216 -0.3016
  599SOL    HW1 5147   0.232   6.813   4.025  1.5927 -0.2721  1.9618
  599SOL    HW2 5148   0.329   6.684   3.998  0.1224 -1.1194  0.4793
  600SOL     OW 5149   1.739   2.971   0.678  0.0427  0.1431 -0.5443
  600SOL    HW1 5150   1.805   2.896   0.677 -0.5361 -0.3829  0.0977
  600SOL    HW2 5151   1.648   2.936   0.697 -0.0782  1.1159  0.8576
  601SOL     OW 5152   7.295   1.613   6.078  0.1780 -0.2339  0.1809
  601SOL    HW1 5153   7.394   1.626   6.063 -0.1208  1.5609 -0.4602
  601SOL    HW2 5154   7.249   1.702   6.075 -1.3568 -0.9447  1.4133
  602SOL     OW 5155   2.628   6.665   6.752 -0.3024  0.2040 -0.3223
  602SOL    HW1 5156   2.705   6.601   6.753 -1.3885 -1.2625 -2.2409
  602SOL    HW2 5157   2.661   6.757   6.732  1.2583  0.2699  2.1445
  603SOL     OW 5158   0.583   1.542   5.874 -0.2195  0.3722  0.4412
  603SOL    HW1 5159   0.614   1.619   5.818  0.8460 -0.6281 -0.3894
  603SOL    HW2 5160   0.582   1.570   5.971  1.1834  1.1253  0.2714
  604SOL     OW 5161   1.253   2.436   6.187  0.2775  0.3125  0.3370
  604SOL    HW1 5162   1.336   2.429   6.130  0.6824  0.0548  0.9552
  604SOL    HW2 5163   1.278   2.431   6.283 -0.4388  0.4902  0.5368
  605SOL     OW 5164   0.870   2.627   4.381  0.0849  0.2046  0.1004
  605SOL    HW1 5165   0.953   2.618   4.325  0.2285  0.8493  0.1973
  605SOL    HW2 5166   0.889   2.596   4.474  0.8198  2.1988  0.6581
  606SOL     OW 5167   1.460   2.841   0.733 -0.0265  0.3386  0.1820
  606SOL    HW1 5168   1.400   2.907   0.778  0.3841 -1.1926  3.1905
  606SOL    HW2 5169   1.408   2.791   0.663 -1.7146  0.4043  1.3270
  607SOL     OW 5170   1.480   1.075   5.476 -0.0880 -0.1820  0.2092
  607SOL    HW1 5171   1.491   1.027   5.564 -0.2739  0.0612  0.3645
  607SOL    HW2 5172   1.506   1.170   5.487  1.3856 -0.4949 -0.3762
  608SOL     OW 5173   7.849   2.598   0.188 -0.1047  0.4080 -0.6616
  608SOL    HW1 5174   7.914   2.558   0.124  0.3857  0.8659 -0.4644
  608SOL    HW2 5175   7.896   2.667   0.244 -0.6601  0.4342 -0.2167
  609SOL     OW 5176   1.920   2.715   5.904 -0.4405 -0.3091  0.0260
  609SOL    HW1 5177   1.935   2.803   5.948 -0.2307 -0.9523  1.3186
  609SOL    HW2 5178   1.963   2.714   5.814  1.2378  0.2470  0.7920
  610SOL     OW 5179   0.810   7.846   4.402  0.0165 -0.2211 -0.0246
  610SOL    HW1 5180   0.728   7.883   4.444  0.9589  0.6134  1.1376
  610SOL    HW2 5181   0.802   7.746   4.394 -1.4021 -0.0759 -0.6487
  611SOL     OW 5182   7.891   1.782   4.942  0.2104  0.1544  0.4077
  611SOL    HW1 5183   7.944   1.710   4.897  1.5880  0.6945  1.0968
  611SOL    HW2 5184   7.815   1.809   4.883 -0.2971 -1.7861  0.1058
  612SOL     OW 5185   1.697   7.566   5.669  0.4035  0.6175  0.0737
  612SOL    HW1 5186   1.658   7.561   5.577 -1.1110  1.5238  0.6297
  612SOL    HW2 5187   1.643   7.510   5.732  1.5893 -0.2193  0.3886
  613SOL     OW 5188   0.874   2.716   7.077  0.4617  0.0028  0.4400
  613SOL    HW1 5189   0.795   2.724   7.016 -0.1035 -2.5917  0.7415
  613SOL    HW2 5190   0.935   2.644   7.043  1.2426  0.0140  1.7731
  614SOL     OW 5191   1.563   0.284   5.640  0.2584 -0.3922 -0.1862
  614SOL    HW1 5192   1.648   0.232   5.646 -0.3334 -1.5407 -1.3151
  614SOL    HW2 5193   1.532   0.286   5.545 -0.0899  1.4982 -0.0671
  615SOL     OW 5194   6.889   0.304   6.576 -0.6929  0.3216  0.3284
  615SOL    HW1 5195   6.815   0.282   6.511 -0.4068  0.3633 -0.0118
  615SOL    HW2 5196   6.909   0.402   6.572  1.1333 -0.0565 -1.4740
  616SOL     OW 5197   4.216   5.362   0.120 -0.4894 -0.6213  0.3640
  616SOL    HW1 5198   4.249   5.311   0.199 -0.2003 -1.2428 -0.1437
  616SOL    HW2 5199   4.284   5.358   0.047  0.0809  1.5315  0.7133
  617SOL     OW 5200   0.527   2.765   5.347 -0.5086  0.6431  0.2610
  617SOL    HW1 5201   0.621   2.750   5.318 -0.5605  1.4868 -0.3510
  617SOL    HW2 5202   0.474   2.682   5.329  0.0013  0.3343  0.1569
  618SOL     OW 5203   7.593   1.347   0.040  0.2712 -0.0302  0.2077
  618SOL    HW1 5204   7.531   1.270   0.026  1.1446 -0.6854 -0.1622
  618SOL    HW2 5205   7.687   1.315   0.029  0.6178  1.2709 -0.8454
  619SOL     OW 5206   0.460   0.420   6.957 -0.2206 -0.0358  0.1974
  619SOL    HW1 5207   0.449   0.343   6.894 -3.4605  0.1101  0.4259
  619SOL    HW2 5208   0.425   0.395   7.047  0.9908  0.9339  0.9667
  620SOL     OW 5209   3.527   7.737   7.013 -0.0309 -0.5866  0.5353
  620SOL    HW1 5210   3.536   7.787   6.927 -0.7027  0.2181  0.9169
  620SOL    HW2 5211   3.533   7.802   7.089 -1.9153 -0.9299  1.0236
  621SOL     OW 5212   1.344   0.622   7.927  0.8336 -0.1111  0.7291
  621SOL    HW1 5213   1.408   0.549   7.906  1.2956  0.9896 -2.2715
  621SOL    HW2 5214   1.259   0.607   7.877  0.9449  1.3671  0.0319
  622SOL     OW 5215   1.827   1.615   6.195  0.5260  0.1542 -0.2987
  622SOL    HW1 5216   1.924   1.599   6.176  0.3717  0.3013 -1.2758
  622SOL    HW2 5217   1.817   1.687   6.263  1.0976  0.5253 -0.6047
  623SOL     OW 5218   0.610   7.776   6.051 -0.4808  1.0711 -0.2780
  623SOL    HW1 5219   0.598   7.786   5.952 -1.7887 -1.0377 -0.3807
  623SOL    HW2 5220   0.701   7.739   6.070 -0.2896  1.3197 -0.6794
  624SOL     OW 5221   0.485   0.948   4.518 -0.0455  0.3249  0.5254
  624SOL    HW1 5222   0.537   0.892   4.582 -1.1836 -0.9372  0.3932
  624SOL    HW2 5223   0.515   1.043   4.524  0.6304  0.0363  2.1229
  625SOL     OW 5224   6.894   0.792   3.782  0.1806 -0.4961 -0.1275
  625SOL    HW1 5225   6.986   0.776   3.817 -0.1789 -1.1134  0.5676
  625SOL    HW2 5226   6.894   0.872   3.722  0.9530  0.1621  0.7345
  626SOL     OW 5227   1.758   6.919   6.751 -0.0791 -0.4177 -0.1130
  626SOL    HW1 5228   1.693   6.848   6.726  0.7316 -1.0042 -0.5931
  626SOL    HW2 5229   1.779   6.913   6.849 -0.5589 -0.3725 -0.0049
  627SOL     OW 5230   0.532   0.707   6.929 -0.2151 -0.0507 -0.1949
  627SOL    HW1 5231   0.513   0.686   6.834  0.2091 -1.0719 -0.0627
  627SOL    HW2 5232   0.498   0.633   6.988 -0.5401  0.5985  0.4565
  628SOL     OW 5233   0.304   6.382   4.534 -0.1726  0.1662  0.2241
  628SOL    HW1 5234   0.304   6.458   4.469  1.1329  0.3285  0.3822
  628SOL    HW2 5235   0.339   6.300   4.490 -1.6333 -0.3729  0.0412
  629SOL     OW 5236   1.663   1.067   5.107 -0.5765  0.3551 -1.1624
  629SOL    HW1 5237   1.706   1.137   5.050  0.7815 -0.0218 -0.6425
  629SOL    HW2 5238   1.725   1.042   5.181 -1.1263 -1.2450 -1.2060
  630SOL     OW 5239   0.960   1.964   0.833  0.1243  0.3828 -0.0432
  630SOL    HW1 5240   1.036   1.965   0.768 -0.6064  2.6584 -0.9382
  630SOL    HW2 5241   0.983   2.019   0.912  0.9808 -2.3231  1.7479
  631SOL     OW 5242   6.935   7.578   2.229  0.5439  0.1823 -0.0379
  631SOL    HW1 5243   6.894   7.487   2.240 -0.0941  0.0660 -2.8084
  631SOL    HW2 5244   7.034   7.570   2.222  0.4464 -0.3637 -0.8378
  632SOL     OW 5245   6.853   1.153   1.123  0.3574 -0.0019  0.4402
  632SOL    HW1 5246   6.797   1.070   1.125  0.2625  0.0677  0.9828
  632SOL    HW2 5247   6.941   1.134   1.080 -0.2304 -0.0141 -0.7952
  633SOL     OW 5248   1.540   1.029   6.106 -0.3836  0.4695  0.2675
  633SOL    HW1 5249   1.475   0.967   6.150  0.9673 -1.1175  0.1399
  633SOL    HW2 5250   1.591   1.078   6.176  0.7767 -1.0050  0.5131
  634SOL     OW 5251   1.606   1.847   6.888 -0.0038 -0.0680 -0.4070
  634SOL    HW1 5252   1.687   1.789   6.883 -1.2064 -1.9228  0.5027
  634SOL    HW2 5253   1.627   1.929   6.942  1.1383 -0.7585  0.2248
  635SOL     OW 5254   7.725   3.259   5.110  0.1944  0.4686 -0.5374
  635SOL    HW1 5255   7.801   3.272   5.173  0.4977  1.0138 -1.0022
  635SOL    HW2 5256   7.644   3.307   5.144  0.4444  1.0275 -0.7053
  636SOL     OW 5257   2.441   1.512   7.910  0.1137 -0.9768 -0.0806
  636SOL    HW1 5258   2.416   1.524   7.814 -0.1186 -0.0791  0.0819
  636SOL    HW2 5259   2.504   1.434   7.919  1.6254  0.0645 -1.2107
  637SOL     OW 5260   7.488   3.182   4.095  0.2798 -0.6374  0.3990
  637SOL    HW1 5261   7.414   3.249   4.104 -0.2044 -1.1511  0.2211
  637SOL    HW2 5262   7.452   3.095   4.062  1.2253 -0.3445 -1.5606
  638SOL     OW 5263   0.053   2.718   2.328  0.3235  0.0783 -0.1928
  638SOL    HW1 5264   0.137   2.687   2.282  0.4674  0.6872 -0.3469
  638SOL    HW2 5265   0.075   2.792   2.392 -0.3884  1.9505 -1.9816
  639SOL     OW 5266   3.048   0.730   7.066  0.2346 -0.6110 -0.5735
  639SOL    HW1 5267   2.971   0.672   7.094  1.4619 -1.6188  0.8872
  639SOL    HW2 5268   3.046   0.815   7.118  1.1186 -1.4423  0.9018
  640SOL     OW 5269   0.087   2.857   6.677  0.6794  0.0329  0.5564
  640SOL    HW1 5270   0.141   2.807   6.609  0.0419 -1.1221  0.8674
  640SOL    HW2 5271   0.068   2.797   6.755 -1.8880 -0.0021  0.0135
  641SOL     OW 5272   0.318   0.423   4.953  0.7638 -0.5827 -0.0917
  641SOL    HW1 5273   0.233   0.475   4.940  0.1778 -1.3073  0.7618
  641SOL    HW2 5274   0.325   0.353   4.882 -0.5179 -2.0149  1.1331
  642SOL     OW 5275   2.193   7.163   6.225 -0.0939  0.0057  0.5748
  642SOL    HW1 5276   2.281   7.209   6.222 -0.5465  0.8648  0.2504
  642SOL    HW2 5277   2.132   7.209   6.289 -0.7788  0.2910 -0.2598
  643SOL     OW 5278   0.148   1.779   0.326 -0.1901  0.0910  0.2046
  643SOL    HW1 5279   0.194   1.737   0.248 -0.5580 -1.8448  0.9648
  643SOL    HW2 5280   0.195   1.753   0.410 -2.3333 -1.6538  0.9715
  644SOL     OW 5281   1.445   3.413   5.821 -0.1217 -0.2014 -0.3452
  644SOL    HW1 5282   1.484   3.339   5.876  0.8042  0.7031  0.2578
  644SOL    HW2 5283   1.371   3.377   5.764 -1.6398 -1.0551  2.0090
  645SOL     OW 5284   7.768   1.267   4.732  0.7090  0.3884  0.3413
  645SOL    HW1 5285   7.826   1.212   4.672 -1.0905  0.2253 -1.3633
  645SOL    HW2 5286   7.795   1.363   4.726  0.6714  0.3528 -0.6329
  646SOL     OW 5287   1.452   0.428   3.984 -0.4324  0.3170 -0.4736
  646SOL    HW1 5288   1.421   0.477   3.903  1.6123 -1.1242 -2.2381
  646SOL    HW2 5289   1.374   0.384   4.029 -1.7694  2.0948 -0.9372
  647SOL     OW 5290   0.003   1.950   6.368 -0.4389 -0.5142  0.2008
  647SOL    HW1 5291   7.992   1.933   6.432 -1.4845  0.2133 -0.7879
  647SOL    HW2 5292   8.056   2.041   6.327  1.4037 -0.0817  0.5784
  648SOL     OW 5293   0.625   7.095   0.166  0.1250 -0.1990 -0.5200
  648SOL    HW1 5294   0.633   7.152   0.084 -0.1902  1.3277  0.4635
  648SOL    HW2 5295   0.667   7.143   0.244 -1.2117 -0.7749  0.5945
  649SOL     OW 5296   1.440   1.694   3.698  0.0715 -0.2813 -0.1769
  649SOL    HW1 5297   1.427   1.613   3.642 -0.2166 -1.6436  1.7543
  649SOL    HW2 5298   1.538   1.711   3.710  0.1569 -1.3914  0.8074
  650SOL     OW 5299   6.263   1.692   6.975  0.3494  0.2163 -0.0223
  650SOL    HW1 5300   6.325   1.613   6.982 -0.2949 -0.3019 -0.1178
  650SOL    HW2 5301   6.215   1.689   6.887  0.5221  0.8688 -0.1436
  651SOL     OW 5302   2.701   7.127   0.563  0.0577 -0.1184 -0.0929
  651SOL    HW1 5303   2.681   7.076   0.647  1.0175 -0.4039 -0.0220
  651SOL    HW2 5304   2.617   7.168   0.528 -0.4532 -0.4575  0.7034
  652SOL     OW 5305   7.994   2.360   4.377  0.7915 -0.1118 -0.1141
  652SOL    HW1 5306   7.964   2.415   4.299 -0.2986  0.7967  0.9116
  652SOL    HW2 5307   7.952   2.270   4.373  1.8901 -0.6067 -1.3311
  653SOL     OW 5308   1.459   7.767   6.096 -0.1699 -0.1836  0.1630
  653SOL    HW1 5309   1.558   7.764   6.101 -0.1608  0.4114  0.4887
  653SOL    HW2 5310   1.430   7.840   6.034 -0.4031 -0.6794 -0.3229
  654SOL     OW 5311   6.881   4.054   7.255 -0.4267 -0.1950  0.3958
  654SOL    HW1 5312   6.938   3.982   7.218  0.3590  0.6038  0.0104
  654SOL    HW2 5313   6.854   4.030   7.349 -1.3146 -1.5929 -0.1919
  655SOL     OW 5314   1.592   1.561   6.362 -0.0044  0.1884  0.0010
  655SOL    HW1 5315   1.657   1.572   6.287 -1.0139 -0.0661 -0.9467
  655SOL    HW2 5316   1.637   1.516   6.439  1.2903  1.2615 -0.0996
  656SOL     OW 5317   3.033   1.509   5.173  0.2800 -0.3168 -0.5135
  656SOL    HW1 5318   3.096   1.539   5.102 -0.4709 -0.0711 -1.0894
  656SOL    HW2 5319   2.943   1.550   5.158 -0.1266 -0.9563  0.0699
  657SOL     OW 5320   7.579   2.360   4.771  0.4252  0.2535 -0.3915
  657SOL    HW1 5321   7.614   2.421   4.842  2.6606 -0.3124 -0.9236
  657SOL    HW2 5322   7.590   2.404   4.681  0.7427 -0.3475 -0.6543
  658SOL     OW 5323   7.683   3.009   6.041 -0.1853  0.0188  0.0298
  658SOL    HW1 5324   7.626   3.065   6.101  0.9634 -0.5624  1.7368
  658SOL    HW2 5325   7.776   3.045   6.040  0.3072 -1.1910  0.2650
  659SOL     OW 5326   2.858   2.117   0.972 -0.0464  0.4610 -0.5898
  659SOL    HW1 5327   2.827   2.026   0.997  1.0389 -0.2604 -1.7609
  659SOL    HW2 5328   2.829   2.183   1.041 -2.8675 -0.3670 -0.8740
  660SOL     OW 5329   0.742   0.941   5.950 -0.1284  0.1536 -0.3629
  660SOL    HW1 5330   0.649   0.970   5.927 -0.4364 -0.9751 -0.6116
  660SOL    HW2 5331   0.754   0.946   6.049 -0.5224  0.1316 -0.3110
  661SOL     OW 5332   1.667   2.280   5.892  0.1286  0.1141 -0.1255
  661SOL    HW1 5333   1.706   2.190   5.910 -0.7169 -0.2228  0.1026
  661SOL    HW2 5334   1.712   2.321   5.813 -0.2441 -1.0117 -0.9581
  662SOL     OW 5335   0.167   0.704   7.827 -0.0145  0.0148 -0.2470
  662SOL    HW1 5336   0.228   0.775   7.792  0.4535  0.6665  1.7631
  662SOL    HW2 5337   0.083   0.747   7.862 -0.0801 -0.4877  0.2254
  663SOL     OW 5338   0.231   0.817   7.471 -0.3743 -0.5466  0.0172
  663SOL    HW1 5339   0.251   0.838   7.376 -0.2889 -2.0929 -0.3256
  663SOL    HW2 5340   0.314   0.788   7.518  0.3714  3.4781  1.5633
  664SOL     OW 5341   2.738   1.982   5.642 -0.0932  0.6280 -0.2760
  664SOL    HW1 5342   2.815   1.936   5.598 -0.8378 -0.0785 -0.8766
  664SOL    HW2 5343   2.746   1.972   5.741 -0.8244 -1.8906 -0.3952
  665SOL     OW 5344   2.575   1.359   7.188 -0.4929 -0.1869 -0.5004
  665SOL    HW1 5345   2.529   1.286   7.136 -0.4075 -0.3425 -0.3584
  665SOL    HW2 5346   2.654   1.391   7.136  0.0720 -0.9109 -0.1063
  666SOL     OW 5347   8.046   7.902   0.883  0.1266  0.6348  0.0384
  666SOL    HW1 5348   7.990   7.860   0.954 -0.3620 -0.2112 -0.8105
  666SOL    HW2 5349   8.025   7.999   0.876 -0.5971  0.5031  0.3305
  667SOL     OW 5350   0.559   1.664   7.353  0.0771 -0.0132 -0.0442
  667SOL    HW1 5351   0.601   1.741   7.305 -0.7415 -0.3971 -1.4402
  667SOL    HW2 5352   0.460   1.679   7.360 -0.2932 -1.5229 -1.5516
  668SOL     OW 5353   1.023   2.143   6.375 -0.1557 -0.6503  0.3328
  668SOL    HW1 5354   1.106   2.094   6.348 -0.3962 -1.2314  0.6323
  668SOL    HW2 5355   1.047   2.215   6.441  0.1680 -0.5100  0.0674
  669SOL     OW 5356   3.204   0.542   6.582  0.1068  0.3727  0.6721
  669SOL    HW1 5357   3.147   0.572   6.659  0.2630  0.3759  0.7877
  669SOL    HW2 5358   3.297   0.524   6.615  0.4568  1.4176  0.2800
  670SOL     OW 5359   2.936   7.731   4.999 -0.3660 -0.4162 -0.7302
  670SOL    HW1 5360   2.858   7.771   5.046  0.4566  0.4865 -0.1092
  670SOL    HW2 5361   2.985   7.802   4.948  1.1181 -0.6002  0.3877
  671SOL     OW 5362   0.881   1.592   5.487 -0.7482  0.1372 -0.3931
  671SOL    HW1 5363   0.873   1.674   5.430 -2.3342 -1.2915 -2.3528
  671SOL    HW2 5364   0.857   1.511   5.433 -1.4778 -1.4076  2.0827
  672SOL     OW 5365   1.805   0.894   6.985 -0.6243 -0.6020  0.2989
  672SOL    HW1 5366   1.894   0.903   7.030 -0.7164 -1.0765  0.5844
  672SOL    HW2 5367   1.807   0.817   6.922 -0.1987  0.6375 -1.2572
  673SOL     OW 5368   0.884   7.098   7.609 -0.2259  0.0082  0.3915
  673SOL    HW1 5369   0.935   7.134   7.531 -0.1224  0.9021  0.8665
  673SOL    HW2 5370   0.804   7.155   7.626 -2.6482 -2.4775 -1.6239
  674SOL     OW 5371   1.569   7.541   7.066  0.0786  0.2040  0.3930
  674SOL    HW1 5372   1.509   7.621   7.060  0.5747  0.5421 -0.0563
  674SOL    HW2 5373   1.660   7.569   7.095 -0.0779 -0.3653  1.4903
  675SOL     OW 5374   7.164   1.057   4.189 -0.2336  0.0699  0.4228
  675SOL    HW1 5375   7.241   1.078   4.250  0.9890  1.4258 -1.4595
  675SOL    HW2 5376   7.148   1.135   4.129 -1.5789 -1.0997 -0.8055
  676SOL     OW 5377   1.465   2.942   5.809 -0.4505 -0.1716 -0.1592
  676SOL    HW1 5378   1.540   2.910   5.751  0.5662 -1.5576  1.8217
  676SOL    HW2 5379   1.484   3.035   5.840  0.2645 -0.3746  0.0229
  677SOL     OW 5380   2.074   6.845   6.793 -0.2151 -0.3936 -0.3606
  677SOL    HW1 5381   1.992   6.810   6.747 -0.7656  1.6716 -1.0318
  677SOL    HW2 5382   2.048   6.914   6.860  0.9958  0.7816 -1.0580
  678SOL     OW 5383   7.248   0.702   5.554  0.4193 -0.2017  0.8111
  678SOL    HW1 5384   7.316   0.691   5.481 -0.0096 -0.9635  0.5175
  678SOL    HW2 5385   7.163   0.657   5.527 -0.4134  1.2254  0.9249
  679SOL     OW 5386   0.409   1.467   7.894  0.3390  0.5189  0.2043
  679SOL    HW1 5387   0.369   1.558   7.881 -0.6038 -0.1143 -1.5726
  679SOL    HW2 5388   0.362   1.401   7.836  0.9658 -1.1424  1.5151
  680SOL     OW 5389   6.734   2.878   3.509 -0.3712 -0.1537  0.4769
  680SOL    HW1 5390   6.751   2.957   3.568  0.1049  0.5303 -0.5370
  680SOL    HW2 5391   6.645   2.890   3.463 -0.6852 -0.6235  0.9554
  681SOL     OW 5392   5.840   2.331   1.885  0.1198  0.8161 -0.4735
  681SOL    HW1 5393   5.914   2.327   1.953 -1.1817  0.6389  0.9742
  681SOL    HW2 5394   5.840   2.247   1.831  2.8405  2.0235 -2.6046
  682SOL     OW 5395   0.918   0.880   6.730 -0.1000  0.0962 -0.5260
  682SOL    HW1 5396   0.923   0.860   6.632  0.3466  1.0317 -0.7061
  682SOL    HW2 5397   0.870   0.806   6.777 -1.0476  0.0198 -1.5768
  683SOL     OW 5398   2.261   2.101   6.426  0.0534 -0.6331  0.7361
  683SOL    HW1 5399   2.191   2.148   6.372 -1.1526 -2.7637  0.3390
  683SOL    HW2 5400   2.325   2.168   6.464 -2.3566  1.4409  1.3699
  684SOL     OW 5401   1.361   5.251   6.726 -0.0361  0.1111  0.3650
  684SOL    HW1 5402   1.422   5.305   6.668 -0.2190  0.1532  0.2088
  684SOL    HW2 5403   1.269   5.250   6.685  0.2099 -1.1764 -0.1728
  685SOL     OW 5404   6.074   2.169   1.614  0.1112 -0.1029 -0.1528
  685SOL    HW1 5405   6.016   2.234   1.564  0.3651  0.9928  0.9314
  685SOL    HW2 5406   6.100   2.094   1.553 -1.0322  0.2774 -1.1437
  686SOL     OW 5407   7.980   0.732   7.168 -0.2352 -0.3915  0.6511
  686SOL    HW1 5408   0.016   0.733   7.163 -0.2618  1.5892 -1.2249
  686SOL    HW2 5409   7.949   0.648   7.212  2.1884 -1.9385 -0.4054
  687SOL     OW 5410   8.019   1.291   4.140  0.3276 -0.1867  0.2329
  687SOL    HW1 5411   8.048   1.287   4.044  0.7061 -1.8727  0.3805
  687SOL    HW2 5412   0.001   1.219   4.191 -2.1805 -1.3604  1.0310
  688SOL     OW 5413   7.357   1.604   7.684  0.4519  0.5662 -0.0859
  688SOL    HW1 5414   7.422   1.533   7.710  0.3366 -0.1020 -1.5418
  688SOL    HW2 5415   7.277   1.562   7.641  0.0201  1.5233 -0.2471
  689SOL     OW 5416   2.510   7.734   5.222  0.2305 -0.1437 -0.0943
  689SOL    HW1 5417   2.446   7.669   5.181 -0.8765  0.2094  1.0308
  689SOL    HW2 5418   2.461   7.816   5.251  1.1554  0.0808  0.9150
  690SOL     OW 5419   7.307   0.534   3.726 -0.5499  0.4299 -0.4920
  690SOL    HW1 5420   7.276   0.441   3.710  3.2444 -1.2043  0.4425
  690SOL    HW2 5421   7.366   0.564   3.651 -0.3575  1.3963  0.0117
  691SOL     OW 5422   1.393   3.636   7.262 -0.0562 -0.6496  0.3327
  691SOL    HW1 5423   1.405   3.728   7.223  0.0927 -1.5226 -1.8067
  691SOL    HW2 5424   1.296   3.620   7.281 -0.0279  0.1031  1.2070
  692SOL     OW 5425   1.506   1.627   0.110  0.3269 -0.4155  0.2035
  692SOL    HW1 5426   1.541   1.570   0.036  1.3587  0.7051 -0.1979
  692SOL    HW2 5427   1.458   1.706   0.072  1.6205  0.6460  0.6733
  693SOL     OW 5428   1.348   6.005   5.697  0.4079  0.3791  0.0188
  693SOL    HW1 5429   1.423   6.008   5.763 -1.0240  0.8902  1.7066
  693SOL    HW2 5430   1.286   5.930   5.721 -1.8263  2.4795  1.2830
  694SOL     OW 5431   1.917   2.930   0.278  0.0908  0.1406 -0.0039
  694SOL    HW1 5432   1.931   2.983   0.194 -0.9036  0.7666  0.2028
  694SOL    HW2 5433   1.900   2.993   0.354 -1.6219 -0.4461  0.1577
  695SOL     OW 5434   7.746   0.515   7.787  0.2894 -0.1558  0.1923
  695SOL    HW1 5435   7.785   0.570   7.713  0.8013 -0.0881  0.5033
  695SOL    HW2 5436   7.757   0.418   7.766 -0.4440 -0.1481 -0.2693
  696SOL     OW 5437   8.045   0.100   5.881  0.1883 -0.3040 -0.2777
  696SOL    HW1 5438   8.018   0.013   5.838  3.6776 -1.5493 -0.2703
  696SOL    HW2 5439   0.014   0.162   5.810  0.1357  0.0555  0.0085
  697SOL     OW 5440   6.768   1.506   3.809 -0.5687  0.5549  0.3059
  697SOL    HW1 5441   6.698   1.496   3.880  0.8620 -0.3762  1.6595
  697SOL    HW2 5442   6.801   1.600   3.806 -2.5339  1.2672 -1.0612
  698SOL     OW 5443   1.124   1.601   5.159  0.8861  0.0612 -1.1376
  698SOL    HW1 5444   1.137   1.613   5.258 -0.8344 -1.3697 -0.6958
  698SOL    HW2 5445   1.195   1.652   5.110  1.1174  1.7105  0.7906
  699SOL     OW 5446   6.708   1.615   6.192  0.4501  0.0625  0.5472
  699SOL    HW1 5447   6.610   1.609   6.207  0.1590  1.5075 -0.6139
  699SOL    HW2 5448   6.740   1.531   6.148 -0.5229  0.1362 -0.3365
  700SOL     OW 5449   1.067   0.591   6.559 -0.0013  0.2513 -0.1533
  700SOL    HW1 5450   0.970   0.602   6.538  0.2085  1.3184 -0.6278
  700SOL    HW2 5451   1.119   0.665   6.518  0.8226  0.6708  1.5379
  701SOL     OW 5452   4.304   0.299   5.618  0.4173 -0.1690  0.6976
  701SOL    HW1 5453   4.210   0.318   5.648 -0.4779 -1.9441 -0.7956
  701SOL    HW2 5454   4.347   0.385   5.588 -1.0971  0.5379  0.4249
  702SOL     OW 5455   0.450   2.608   5.830  0.0294  0.4312 -0.7967
  702SOL    HW1 5456   0.512   2.627   5.754  0.4138 -0.5642 -0.7450
  702SOL    HW2 5457   0.456   2.682   5.897 -0.5037  1.4426 -1.8448
  703SOL     OW 5458   7.778   7.549   5.485  0.5232  0.1438  0.4572
  703SOL    HW1 5459   7.824   7.636   5.505  1.1630  0.1634 -0.9369
  703SOL    HW2 5460   7.823   7.475   5.535  1.3083  0.3399  0.0541
  704SOL     OW 5461   2.760   7.361   6.301 -0.3952 -0.2654 -0.5003
  704SOL    HW1 5462   2.762   7.264   6.278  0.0111 -0.2625 -0.4849
  704SOL    HW2 5463   2.845   7.386   6.347 -1.1962 -0.2698  1.0379
  705SOL     OW 5464   0.452   2.970   6.573 -0.0581 -0.1208 -0.7175
  705SOL    HW1 5465   0.379   2.918   6.618 -0.1676 -0.2353 -1.0216
  705SOL    HW2 5466   0.464   2.935   6.480 -0.7701  1.0130 -1.2515
  706SOL     OW 5467   7.954   7.816   6.612  0.1235  0.4136 -0.1957
  706SOL    HW1 5468   7.901   7.786   6.691  0.6361  0.9071  0.3446
  706SOL    HW2 5469   8.044   7.848   6.642  0.1793  0.9811 -0.9278
  707SOL     OW 5470   3.161   2.050   5.653  0.0924 -0.0470  0.3800
  707SOL    HW1 5471   3.147   2.120   5.584  0.1463 -0.6591 -0.2562
  707SOL    HW2 5472   3.259   2.045   5.676 -0.1480  1.6450  2.1077
  708SOL     OW 5473   0.275   0.888   7.207  0.0487 -0.8637 -0.1794
  708SOL    HW1 5474   0.212   0.902   7.130 -0.0362  0.1433  0.0502
  708SOL    HW2 5475   0.356   0.945   7.194 -0.6000  0.4197  1.1470
  709SOL     OW 5476   2.326   7.264   5.922 -0.1491 -0.1992  0.8053
  709SOL    HW1 5477   2.409   7.299   5.966  0.3874  0.3076 -0.5444
  709SOL    HW2 5478   2.258   7.337   5.918  0.1189  0.0193  0.0569
  710SOL     OW 5479   1.505   7.772   5.292 -0.0560  0.3178  0.1157
  710SOL    HW1 5480   1.439   7.715   5.340  0.0042  0.1599  0.0145
  710SOL    HW2 5481   1.469   7.797   5.202 -0.1315  0.5380  0.2064
  711SOL     OW 5482   1.599   0.539   6.740  0.5833  0.2208  0.6230
  711SOL    HW1 5483   1.570   0.504   6.651 -0.0170  0.5808  0.6743
  711SOL    HW2 5484   1.548   0.621   6.762  0.2918 -0.2053  1.5851
  712SOL     OW 5485   7.423   1.029   4.866 -0.0468 -0.2395  0.3540
  712SOL    HW1 5486   7.387   1.004   4.776  0.5416 -0.3449  0.1436
  712SOL    HW2 5487   7.352   1.017   4.935 -1.2114  1.8324 -0.3655
  713SOL     OW 5488   7.626   0.233   4.297  1.0732  0.1421 -0.0126
  713SOL    HW1 5489   7.624   0.308   4.230 -2.5240  1.6603  1.5170
  713SOL    HW2 5490   7.692   0.164   4.268  2.3399  2.4232 -3.1291
  714SOL     OW 5491   0.840   6.693   6.286  0.3106 -0.4117  0.3929
  714SOL    HW1 5492   0.767   6.746   6.330 -0.6109 -2.2447  1.1979
  714SOL    HW2 5493   0.801   6.633   6.217  1.1602 -0.8638  0.2876
  715SOL     OW 5494   2.580   0.983   5.327  0.1190 -0.2736 -0.0366
  715SOL    HW1 5495   2.605   1.080   5.321  2.2337 -0.7490  0.3435
  715SOL    HW2 5496   2.602   0.938   5.240 -3.4130  0.0602 -1.2400
  716SOL     OW 5497   7.766   3.541   7.889  0.3580  0.0593  0.8829
  716SOL    HW1 5498   7.694   3.590   7.840  0.1960 -0.5768  0.4680
  716SOL    HW2 5499   7.818   3.485   7.824  1.4977  0.8327  1.1132
  717SOL     OW 5500   0.620   0.781   6.614  0.2269 -0.4325  0.3213
  717SOL    HW1 5501   0.677   0.813   6.538  0.3286 -0.9683  0.1728
  717SOL    HW2 5502   0.524   0.802   6.594  0.0997 -1.7462 -0.5737
  718SOL     OW 5503   4.343   0.814   0.401  0.1589  0.3609 -0.8290
  718SOL    HW1 5504   4.415   0.870   0.361  2.3254 -1.1335  0.7222
  718SOL    HW2 5505   4.343   0.723   0.358 -0.3904  0.1392 -0.3835
  719SOL     OW 5506   8.015   2.625   4.772  0.6512  0.2163 -0.0931
  719SOL    HW1 5507   7.998   2.563   4.849 -0.6990  0.4290 -0.2076
  719SOL    HW2 5508   7.988   2.580   4.687 -1.7896  1.4562 -0.0491
  720SOL     OW 5509   7.190   4.090   8.006 -0.5941  0.4284  0.2061
  720SOL    HW1 5510   7.198   4.187   8.031 -2.7912  0.7166 -0.0114
  720SOL    HW2 5511   7.235   4.074   7.919  0.9516  0.9417  0.8718
  721SOL     OW 5512   2.208   0.931   4.962  0.2901  0.1904 -0.0121
  721SOL    HW1 5513   2.305   0.952   4.975  0.5911 -0.8478 -0.5299
  721SOL    HW2 5514   2.198   0.842   4.919 -0.9172 -0.0526  0.7103
  722SOL     OW 5515   2.666   0.203   5.045 -0.4580  0.3116  0.9277
  722SOL    HW1 5516   2.612   0.119   5.044  0.0314 -0.0222 -0.7383
  722SOL    HW2 5517   2.754   0.186   5.089 -1.1900  0.5429  2.5462
  723SOL     OW 5518   3.063   0.627   0.205  0.5519 -0.1091 -0.5796
  723SOL    HW1 5519   3.033   0.620   0.300 -0.3930  1.7109 -0.7099
  723SOL    HW2 5520   3.064   0.535   0.164 -0.6128 -0.7303  0.7070
  724SOL     OW 5521   0.425   2.758   6.943 -0.2523 -0.0501  0.3811
  724SOL    HW1 5522   0.462   2.851   6.945 -0.5760  0.0666  1.3850
  724SOL    HW2 5523   0.403   2.733   6.848  0.1147  0.7794  0.0667
  725SOL     OW 5524   1.629   1.782   7.889 -0.3116 -0.2130  0.0001
  725SOL    HW1 5525   1.598   1.718   7.818 -2.0552 -0.2348  0.7300
  725SOL    HW2 5526   1.700   1.738   7.944  1.3472 -0.0628 -1.8971
  726SOL     OW 5527   0.734   5.739   5.648 -0.5748  0.2675 -0.1993
  726SOL    HW1 5528   0.663   5.755   5.716  0.9796  0.7898  1.3887
  726SOL    HW2 5529   0.759   5.826   5.605 -1.2777 -0.0039 -1.2102
  727SOL     OW 5530   7.114   3.458   5.496 -0.0084 -0.5689  0.4717
  727SOL    HW1 5531   7.109   3.542   5.442  1.6022 -0.8951 -0.2514
  727SOL    HW2 5532   7.123   3.380   5.435 -1.8072 -1.3403  1.1263
  728SOL     OW 5533   6.203   3.803   7.818  0.4969 -0.5350  0.3698
  728SOL    HW1 5534   6.114   3.780   7.779  0.6978 -0.8675  0.1043
  728SOL    HW2 5535   6.276   3.756   7.768  0.7055 -1.7134  1.7086
  729SOL     OW 5536   0.968   7.068   6.171  0.0110 -0.2395  0.4437
  729SOL    HW1 5537   0.870   7.069   6.152 -0.0426  0.0033  0.7152
  729SOL    HW2 5538   1.014   7.138   6.116 -0.0973  0.2409  0.9475
  730SOL     OW 5539   1.155   1.893   5.029 -0.2344 -0.2163  0.1012
  730SOL    HW1 5540   1.084   1.944   5.078  0.1680  0.3133  0.1289
  730SOL    HW2 5541   1.245   1.922   5.060  0.0168 -2.3194  1.5616
  731SOL     OW 5542   2.506   1.778   7.365 -0.0863  0.0576 -0.1836
  731SOL    HW1 5543   2.436   1.724   7.318  1.0723 -1.2174 -0.5004
  731SOL    HW2 5544   2.583   1.720   7.388  1.6810  1.7660 -1.4716
  732SOL     OW 5545   6.676   0.961   6.221 -0.2508 -0.5790  0.4758
  732SOL    HW1 5546   6.746   0.890   6.219  0.8999  0.5215  0.3306
  732SOL    HW2 5547   6.591   0.926   6.181  0.2203 -1.9183  0.6004
  733SOL     OW 5548   7.786   7.484   6.090 -0.4955 -0.2240 -0.8715
  733SOL    HW1 5549   7.874   7.456   6.129 -0.7114 -0.7338 -0.7324
  733SOL    HW2 5550   7.763   7.576   6.122  0.1099  0.0196 -1.1234
  734SOL     OW 5551   1.398   1.571   1.848 -0.0860  0.0076 -0.4258
  734SOL    HW1 5552   1.400   1.596   1.945 -0.1644 -0.9529 -0.1715
  734SOL    HW2 5553   1.490   1.577   1.810 -0.0958  0.6395 -0.3657
  735SOL     OW 5554   1.120   2.822   4.471  0.4853 -1.0068 -0.1914
  735SOL    HW1 5555   1.219   2.817   4.454  0.2946 -2.0549 -1.0369
  735SOL    HW2 5556   1.082   2.730   4.477 -0.7707 -0.6405 -1.8396
  736SOL     OW 5557   6.691   7.241   5.395  0.1422 -0.0682 -0.0378
  736SOL    HW1 5558   6.623   7.211   5.329  0.8173 -0.7806 -0.4320
  736SOL    HW2 5559   6.686   7.340   5.406  0.8019  0.2407 -2.0651
  737SOL     OW 5560   7.771   8.025   6.496 -0.4221  0.3436  0.0080
  737SOL    HW1 5561   7.792   0.051   6.533 -1.2381 -0.2131  2.0461
  737SOL    HW2 5562   7.848   7.963   6.515 -0.2912  0.3664 -0.4506
  738SOL     OW 5563   8.056   0.764   5.185  0.0003  0.3300  0.4983
  738SOL    HW1 5564   0.049   0.724   5.113  1.0067 -0.0915  1.4757
  738SOL    HW2 5565   7.961   0.764   5.156  0.1760 -1.2519 -0.2239
  739SOL     OW 5566   0.290   0.780   0.972  0.1148  0.0047  0.2330
  739SOL    HW1 5567   0.341   0.783   1.058  1.5866  2.7669 -0.6082
  739SOL    HW2 5568   0.201   0.824   0.984 -0.6656 -1.6774  0.8497
  740SOL     OW 5569   2.469   6.965   4.719 -0.2784  0.1351  0.4660
  740SOL    HW1 5570   2.567   6.972   4.734  0.1040 -0.0226 -1.6275
  740SOL    HW2 5571   2.436   6.877   4.755  0.7293 -0.6539 -0.4800
  741SOL     OW 5572   1.639   0.936   7.593  0.1605  0.1269 -0.2237
  741SOL    HW1 5573   1.691   0.897   7.669 -2.1409  0.1133  1.4771
  741SOL    HW2 5574   1.568   0.871   7.565  1.5871 -0.3006 -3.1763
  742SOL     OW 5575   7.736   1.508   5.109  0.6432 -0.1002  0.2032
  742SOL    HW1 5576   7.663   1.541   5.050  0.3040 -1.9585 -0.5047
  742SOL    HW2 5577   7.699   1.439   5.172  1.6197 -0.5026  0.3602
  743SOL     OW 5578   7.003   1.199   4.615 -0.3362  0.0173  0.2859
  743SOL    HW1 5579   7.052   1.284   4.635 -1.7071  1.1228 -0.8067
  743SOL    HW2 5580   6.983   1.151   4.700  1.9358 -0.0893  0.8041
  744SOL     OW 5581   1.487   1.340   5.484 -0.2611  0.1131 -0.7088
  744SOL    HW1 5582   1.402   1.328   5.434 -0.5551 -1.7890  0.1546
  744SOL    HW2 5583   1.564   1.330   5.421 -0.6433 -1.0796 -1.0193
  745SOL     OW 5584   2.555   5.591   5.464 -0.1475  0.5253 -0.2974
  745SOL    HW1 5585   2.655   5.580   5.457 -0.0151  1.9895 -1.0592
  745SOL    HW2 5586   2.510   5.506   5.435  0.8690 -0.4250  0.7728
  746SOL     OW 5587   7.897   0.165   7.046  0.1447  0.2574  0.6150
  746SOL    HW1 5588   7.840   0.238   7.007 -0.2445 -0.0515  0.5915
  746SOL    HW2 5589   7.846   0.079   7.044  1.1338 -0.3350 -0.7234
  747SOL     OW 5590   1.153   3.215   1.169  0.0554  0.4301 -0.0552
  747SOL    HW1 5591   1.118   3.298   1.125 -1.6902  0.3076  1.0161
  747SOL    HW2 5592   1.175   3.147   1.100 -0.5188  1.0229 -0.8380
  748SOL     OW 5593   7.756   1.780   5.237 -0.2317 -0.2918 -0.6194
  748SOL    HW1 5594   7.731   1.689   5.271 -0.6138 -0.0031 -0.1070
  748SOL    HW2 5595   7.821   1.771   5.162  1.3003 -0.9359  0.7300
  749SOL     OW 5596   1.597   6.646   2.554 -0.6376 -0.2969  0.5162
  749SOL    HW1 5597   1.689   6.660   2.589 -0.5103 -0.8809  0.4215
  749SOL    HW2 5598   1.547   6.733   2.556  0.3710  0.3479 -0.7524
  750SOL     OW 5599   2.025   2.973   7.611 -0.1710 -0.0212 -0.1564
  750SOL    HW1 5600   1.995   3.065   7.635  0.0548  0.0688 -0.2082
  750SOL    HW2 5601   2.106   2.979   7.552 -0.9688 -0.2204 -1.3180
  751SOL     OW 5602   7.699   0.246   0.084  0.2628  0.1722 -0.1067
  751SOL    HW1 5603   7.612   0.287   0.112  0.9374  0.7015  1.3164
  751SOL    HW2 5604   7.736   0.192   0.159  1.3466  0.2561 -0.5606
  752SOL     OW 5605   1.198   2.065   0.697  0.0574  0.0340 -0.4215
  752SOL    HW1 5606   1.276   2.108   0.743  1.0653  0.4338 -2.3702
  752SOL    HW2 5607   1.148   2.135   0.645 -1.0626 -0.3884  0.0755
  753SOL     OW 5608   1.523   0.406   7.877 -0.5589 -0.1940  0.4208
  753SOL    HW1 5609   1.623   0.407   7.877 -0.5501  0.5325 -0.4734
  753SOL    HW2 5610   1.490   0.312   7.882  0.1369 -0.3635  2.4872
  754SOL     OW 5611   7.269   2.931   1.305  0.1113  0.1340 -0.4157
  754SOL    HW1 5612   7.328   3.004   1.270  2.2294 -0.4339  1.7247
  754SOL    HW2 5613   7.245   2.869   1.230  1.0684  1.1548 -1.6151
  755SOL     OW 5614   1.982   2.597   1.079  0.9065  0.4175 -0.0460
  755SOL    HW1 5615   2.028   2.590   1.167 -0.1755  0.9557  0.5729
  755SOL    HW2 5616   1.958   2.505   1.046  1.0941  0.2318  0.3341
  756SOL     OW 5617   1.281   0.560   6.866  0.2033 -0.6000 -0.0400
  756SOL    HW1 5618   1.322   0.469   6.855  0.7018 -0.3452 -0.3144
  756SOL    HW2 5619   1.182   0.553   6.853 -0.0206 -1.4160  1.7622
  757SOL     OW 5620   1.299   7.913   1.481 -0.2343  0.6735 -0.1084
  757SOL    HW1 5621   1.212   7.888   1.438 -0.8897  2.6236  0.0030
  757SOL    HW2 5622   1.297   7.885   1.577 -0.8823  1.0102 -0.0191
  758SOL     OW 5623   0.281   3.436   5.355 -0.4458  0.0866 -0.2408
  758SOL    HW1 5624   0.302   3.396   5.266 -2.4642 -0.4460 -0.5170
  758SOL    HW2 5625   0.309   3.372   5.427  0.8213  0.3465 -0.4762
  759SOL     OW 5626   6.858   2.239   0.942  0.5303  0.1689  0.0773
  759SOL    HW1 5627   6.758   2.237   0.938  0.4925 -0.7381  1.0219
  759SOL    HW2 5628   6.895   2.214   0.852 -0.1304 -1.9674  0.3322
  760SOL     OW 5629   7.346   2.428   1.375 -0.2847 -0.5916 -0.2432
  760SOL    HW1 5630   7.293   2.463   1.452  1.2438  0.3371  0.4406
  760SOL    HW2 5631   7.340   2.490   1.297 -2.9185 -2.1831 -1.4400
  761SOL     OW 5632   7.521   0.972   0.280 -0.5441  0.0473 -0.7958
  761SOL    HW1 5633   7.495   0.891   0.332  1.2677  0.0225  0.1621
  761SOL    HW2 5634   7.614   0.999   0.305 -0.5111  1.4760 -2.2914
  762SOL     OW 5635   0.231   0.687   6.638  0.2310  0.5341  0.2325
  762SOL    HW1 5636   0.167   0.731   6.701 -0.1639  0.6023 -0.2146
  762SOL    HW2 5637   0.295   0.756   6.603  2.5152  0.0052  2.9512
  763SOL     OW 5638   0.453   7.661   0.031 -0.1696  0.2730 -0.5520
  763SOL    HW1 5639   0.357   7.640   0.052  0.4540 -0.1808  2.2990
  763SOL    HW2 5640   0.512   7.622   0.103  2.1228  1.0462 -1.9065
  764SOL     OW 5641   2.246   0.064   2.358 -0.0002 -0.6603 -0.2177
  764SOL    HW1 5642   2.151   0.078   2.386  0.0123 -0.7422 -0.1361
  764SOL    HW2 5643   2.287   8.056   2.413  0.1971 -0.4299 -0.0597
  765SOL     OW 5644   0.617   6.218   0.776 -0.0661  0.2610  0.2848
  765SOL    HW1 5645   0.572   6.290   0.724 -2.3699 -0.5251  1.0640
  765SOL    HW2 5646   0.687   6.174   0.719 -0.1326  1.6569 -0.9311
  766SOL     OW 5647   7.162   3.624   2.224  0.5568 -0.2196 -0.8375
  766SOL    HW1 5648   7.199   3.559   2.291 -0.2917  0.6936  0.5603
  766SOL    HW2 5649   7.071   3.594   2.196  0.7419 -0.3731 -1.2927
  767SOL     OW 5650   7.465   2.161   0.685  0.2811  0.4405  0.1276
  767SOL    HW1 5651   7.504   2.073   0.711 -1.2960 -0.3833 -0.1185
  767SOL    HW2 5652   7.537   2.230   0.678  1.3452 -0.4172  1.9744
  768SOL     OW 5653   0.389   1.733   6.349  0.8886  0.2027  0.4766
  768SOL    HW1 5654   0.414   1.735   6.446  1.5031 -2.6118  0.4466
  768SOL    HW2 5655   0.328   1.656   6.331 -0.4659  1.5565 -1.1615
  769SOL     OW 5656   2.750   1.190   6.342 -0.1203  0.0227  1.0157
  769SOL    HW1 5657   2.728   1.255   6.416 -2.1160  0.0484  0.4578
  769SOL    HW2 5658   2.696   1.213   6.261  2.8353  0.6961 -0.9032
  770SOL     OW 5659   6.333   2.025   7.994  0.0079 -0.1229 -0.1823
  770SOL    HW1 5660   6.309   2.098   7.931 -1.5546  0.0848  0.6114
  770SOL    HW2 5661   6.287   1.940   7.966  0.5919 -0.4309 -0.2276
  771SOL     OW 5662   2.566   7.078   6.608 -0.2431 -0.2313 -0.2646
  771SOL    HW1 5663   2.504   7.121   6.673  1.4286  1.7613  0.1303
  771SOL    HW2 5664   2.538   7.099   6.515  0.1167  1.1363 -0.0798
  772SOL     OW 5665   0.195   6.861   0.022 -0.3288  0.3409 -0.0926
  772SOL    HW1 5666   0.204   6.764   8.062 -1.4301  0.3405 -0.5885
  772SOL    HW2 5667   0.098   6.883   0.035  0.0117  1.0445  1.4708
  773SOL     OW 5668   7.086   3.486   0.631 -0.5070 -0.4854  0.1476
  773SOL    HW1 5669   7.166   3.544   0.646 -1.0709 -0.1175  1.9726
  773SOL    HW2 5670   7.093   3.404   0.687 -0.7212 -1.1969 -0.8270
  774SOL     OW 5671   1.148   2.686   5.803 -0.2567  0.5170 -0.1881
  774SOL    HW1 5672   1.145   2.672   5.704  1.3413  2.2594 -0.5467
  774SOL    HW2 5673   1.126   2.782   5.823 -0.2221  0.2621  1.1317
  775SOL     OW 5674   1.520   7.003   7.575  0.1227 -0.0877 -0.3224
  775SOL    HW1 5675   1.562   6.991   7.486 -0.4258  1.0341 -0.7563
  775SOL    HW2 5676   1.576   7.065   7.631  0.8121 -1.3023  0.3792
  776SOL     OW 5677   7.866   2.056   1.205 -0.4747  0.0910 -0.1411
  776SOL    HW1 5678   7.885   2.068   1.108  1.0045 -0.7840  0.0151
  776SOL    HW2 5679   7.854   2.146   1.248  0.7541  0.5795 -0.7852
  777SOL     OW 5680   1.750   0.118   5.417 -0.2951  0.3576 -0.5474
  777SOL    HW1 5681   1.847   0.101   5.404  0.4708  1.0628  3.1573
  777SOL    HW2 5682   1.707   0.035   5.454 -0.5484  0.8056  0.1684
  778SOL     OW 5683   0.714   0.968   0.626 -0.1795  0.3730  0.0686
  778SOL    HW1 5684   0.738   1.064   0.614  0.9641  0.1241  0.2935
  778SOL    HW2 5685   0.660   0.957   0.709 -0.7479  0.8769 -0.2198
  779SOL     OW 5686   2.324   7.625   6.286 -0.3964  0.9474  0.7046
  779SOL    HW1 5687   2.374   7.681   6.219 -1.3555  2.0204  0.8419
  779SOL    HW2 5688   2.389   7.580   6.347  0.5307 -0.4610 -1.2146
  780SOL     OW 5689   0.936   2.272   7.205 -0.4251  0.0203 -0.5150
  780SOL    HW1 5690   0.851   2.317   7.179 -1.2195 -0.1651  1.5757
  780SOL    HW2 5691   0.915   2.182   7.244  0.5525  0.6150  1.5156
  781SOL     OW 5692   7.861   0.602   7.570  0.2374  0.4197 -0.2652
  781SOL    HW1 5693   7.954   0.605   7.534 -0.4646  0.8143 -2.1534
  781SOL    HW2 5694   7.812   0.685   7.545 -0.1636  0.9938  2.1590
  782SOL     OW 5695   1.925   0.380   0.569  0.4903  0.0731 -0.0927
  782SOL    HW1 5696   1.880   0.301   0.612 -0.7674  0.9518  0.2357
  782SOL    HW2 5697   1.924   0.369   0.470  0.8225 -0.5831 -0.0304
  783SOL     OW 5698   7.411   0.008   6.264 -0.2502 -0.3811  0.2400
  783SOL    HW1 5699   7.353   0.085   6.293 -0.3053 -0.2374 -0.2289
  783SOL    HW2 5700   7.441   8.021   6.344  2.6932  2.1554  0.9862
  784SOL     OW 5701   2.298   1.119   6.288  0.0215 -0.9016 -0.1169
  784SOL    HW1 5702   2.390   1.152   6.267 -0.2825 -0.0530 -0.1531
  784SOL    HW2 5703   2.264   1.064   6.212  1.0190 -2.3968  0.4671
  785SOL     OW 5704   0.795   2.557   5.779 -0.2233 -0.1635  0.2663
  785SOL    HW1 5705   0.860   2.484   5.759 -0.9121 -0.7590  0.1519
  785SOL    HW2 5706   0.750   2.586   5.694 -0.1343  0.2276  0.3482
  786SOL     OW 5707   7.786   2.352   7.293  0.0094  0.2688  0.3879
  786SOL    HW1 5708   7.762   2.417   7.221 -1.2007 -0.2395  0.3040
  786SOL    HW2 5709   7.776   2.259   7.259 -0.7722  0.0164  1.2458
  787SOL     OW 5710   7.371   0.784   6.405  0.4810  0.3115  0.1380
  787SOL    HW1 5711   7.378   0.685   6.407 -0.9913  0.1925  0.1942
  787SOL    HW2 5712   7.296   0.812   6.346  1.7663  1.4649 -1.0432
  788SOL     OW 5713   1.399   0.851   0.196  0.2872  0.7674  0.2976
  788SOL    HW1 5714   1.481   0.876   0.249 -1.2871  0.7183  2.9125
  788SOL    HW2 5715   1.423   0.846   0.099  3.1475  1.7068  0.8512
  789SOL     OW 5716   6.800   3.744   6.052 -0.0330  0.0634 -0.0216
  789SOL    HW1 5717   6.884   3.797   6.038  0.7213 -0.8850  0.7380
  789SOL    HW2 5718   6.804   3.699   6.141  0.0173 -2.4301 -1.2195
  790SOL     OW 5719   1.254   1.749   6.198  0.0347 -0.0409  0.5958
  790SOL    HW1 5720   1.340   1.794   6.174 -0.5441  1.6792  1.5888
  790SOL    HW2 5721   1.262   1.651   6.180  1.0495  0.5021 -2.4706
  791SOL     OW 5722   0.224   0.177   0.442 -0.2841 -0.0788  0.3704
  791SOL    HW1 5723   0.163   0.185   0.521 -1.2040 -2.5364 -0.0029
  791SOL    HW2 5724   0.269   0.088   0.443  1.0919  0.5499 -0.9366
  792SOL     OW 5725   2.081   1.331   7.682 -0.2145 -0.1451 -0.6387
  792SOL    HW1 5726   2.056   1.234   7.685 -0.7052 -0.0046 -0.1590
  792SOL    HW2 5727   2.056   1.375   7.768  0.2061  0.3641 -0.7698
  793SOL     OW 5728   3.128   7.873   7.128  0.1526  0.0515 -0.0742
  793SOL    HW1 5729   3.221   7.908   7.131 -0.1494  1.1261 -1.6615
  793SOL    HW2 5730   3.076   7.908   7.206  1.0280 -0.4783  0.7630
  794SOL     OW 5731   6.910   1.576   6.621  0.1169  0.3091 -0.5159
  794SOL    HW1 5732   6.968   1.522   6.681  1.0948  0.8367 -0.9684
  794SOL    HW2 5733   6.905   1.533   6.531  0.7222  0.8492 -0.8119
  795SOL     OW 5734   7.371   1.422   0.264  0.4053  0.3233 -0.6666
  795SOL    HW1 5735   7.395   1.369   0.346  2.5116  2.2049  0.0491
  795SOL    HW2 5736   7.395   1.371   0.182 -2.5023 -1.9552 -0.2510
  796SOL     OW 5737   1.196   0.765   5.851  0.1435 -0.3816  0.0794
  796SOL    HW1 5738   1.210   0.864   5.858 -0.0098 -0.3864  0.4372
  796SOL    HW2 5739   1.271   0.718   5.897  0.1769 -0.4330 -0.0269
  797SOL     OW 5740   0.224   2.594   0.865 -0.4671  0.4999 -0.0892
  797SOL    HW1 5741   0.300   2.567   0.925  1.1650  0.8761 -1.8982
  797SOL    HW2 5742   0.147   2.532   0.879  1.0027 -1.3524  0.1808
  798SOL     OW 5743   3.514   6.415   8.013 -0.2189  0.0206  0.1833
  798SOL    HW1 5744   3.431   6.465   7.988 -0.1997  0.2942  0.6678
  798SOL    HW2 5745   3.582   6.479   8.048 -0.1318 -0.3202  0.6402
  799SOL     OW 5746   1.747   0.084   0.010 -0.2983 -0.5466  0.0632
  799SOL    HW1 5747   1.716   0.095   0.105  0.2126 -0.9307  0.2775
  799SOL    HW2 5748   1.796   8.062   0.001 -1.1881 -0.9874 -0.7849
  800SOL     OW 5749   0.154   3.961   6.257  0.7462 -0.8994  0.3704
  800SOL    HW1 5750   0.210   3.878   6.248 -1.7418 -2.8252  1.5494
  800SOL    HW2 5751   0.106   3.960   6.345 -0.7461  0.9105 -0.3490
  801SOL     OW 5752   1.412   3.300   1.915  0.0416 -0.6662  0.1139
  801SOL    HW1 5753   1.394   3.250   1.999  0.9313  1.1960  1.4660
  801SOL    HW2 5754   1.406   3.398   1.932  0.5858 -0.2257 -1.9189
  802SOL     OW 5755   0.791   2.723   3.394 -0.0590  0.3583 -0.2303
  802SOL    HW1 5756   0.787   2.664   3.313 -0.2712 -0.4103  0.3294
  802SOL    HW2 5757   0.867   2.788   3.385 -0.0738  0.2721 -1.0325
  803SOL     OW 5758   3.331   3.776   0.222  0.2004 -0.0956 -0.3051
  803SOL    HW1 5759   3.273   3.804   0.298  2.1017  2.8562  0.2443
  803SOL    HW2 5760   3.402   3.714   0.256 -0.7275 -1.2146 -0.3513
  804SOL     OW 5761   3.311   2.386   7.834 -0.3387 -0.1308 -0.8715
  804SOL    HW1 5762   3.346   2.457   7.894 -0.2880  0.2550 -1.3533
  804SOL    HW2 5763   3.240   2.423   7.775  1.6297  0.3115 -3.1315
  805SOL     OW 5764   7.493   1.826   7.275  0.2980 -0.3032  0.1800
  805SOL    HW1 5765   7.518   1.912   7.319  1.4614 -1.0054  0.9407
  805SOL    HW2 5766   7.426   1.778   7.332 -1.2089  0.5688 -0.7839
  806SOL     OW 5767   2.980   6.980   6.648  0.6347  0.5727 -0.4900
  806SOL    HW1 5768   3.021   6.910   6.706  0.0129 -0.0442 -0.7880
  806SOL    HW2 5769   3.026   6.980   6.559 -0.6672 -0.8455 -1.2027
  807SOL     OW 5770   7.160   3.871   2.078 -0.4011  0.4432 -0.1515
  807SOL    HW1 5771   7.174   3.809   2.155  2.0301  1.2458  0.1378
  807SOL    HW2 5772   7.093   3.940   2.102 -2.3734 -1.3622 -0.1095
  808SOL     OW 5773   1.103   1.581   2.750  0.0533  0.3215 -0.1206
  808SOL    HW1 5774   1.156   1.516   2.804  2.1541  0.6566 -1.6471
  808SOL    HW2 5775   1.153   1.668   2.743 -2.2444  1.8314  1.0499
  809SOL     OW 5776   7.027   3.395   0.024  0.1410 -0.5305  0.1847
  809SOL    HW1 5777   6.987   3.322   0.079 -2.2857 -0.2780 -1.0919
  809SOL    HW2 5778   7.019   3.482   0.073 -0.4342 -0.5664  0.1652
  810SOL     OW 5779   0.176   1.698   2.482  0.4504 -0.8164  0.3298
  810SOL    HW1 5780   0.265   1.731   2.452  0.0621  0.8866  0.8830
  810SOL    HW2 5781   0.155   1.736   2.573 -1.3564 -0.0871 -0.3314
  811SOL     OW 5782   0.625   1.495   2.461 -0.5978 -0.2120  0.3796
  811SOL    HW1 5783   0.570   1.491   2.543 -2.4688  1.9305 -0.6798
  811SOL    HW2 5784   0.568   1.475   2.381  0.3666  0.9982 -0.6592
  812SOL     OW 5785   0.905   4.021   0.355  0.1036 -0.6025 -0.5931
  812SOL    HW1 5786   0.987   3.965   0.369 -0.0313 -0.5019  0.6927
  812SOL    HW2 5787   0.825   3.962   0.344 -0.2388 -0.7338  1.9764
  813SOL     OW 5788   7.516   1.244   1.037 -0.4860  0.0537  0.0367
  813SOL    HW1 5789   7.526   1.225   1.135 -0.8635 -0.2498  0.0173
  813SOL    HW2 5790   7.598   1.214   0.989 -0.3464  0.0999  0.2430
  814SOL     OW 5791   0.487   1.240   1.725 -0.2013  0.1302 -0.7697
  814SOL    HW1 5792   0.513   1.146   1.704  0.3826  0.3712 -1.1649
  814SOL    HW2 5793   0.420   1.272   1.659 -0.1788  0.0907 -0.8113
  815SOL     OW 5794   6.398   3.303   1.744  0.0061  0.4533 -0.1314
  815SOL    HW1 5795   6.406   3.357   1.660  0.2238  0.3546 -0.1763
  815SOL    HW2 5796   6.323   3.338   1.800 -1.3694 -0.6072 -1.2157
[truncated: 3,055,490 more chars]
