# Supplementary material for: Control over the fibrillization yield by varying the oligomeric nucleation propensities of self-assembling peptides
Source: Commun Chem. 2020 Nov 11;3:164. doi: 10.1038/s42004-020-00417-7 (PMC9814929; doi:10.1038/s42004-020-00417-7)
Supplement: Supplementary file 3 — Supplementary Data 1 [file 42004_2020_417_MOESM3_ESM.zip › MD_trajectory/Steered MD/Fibril pull out/SLP1.gro]

Generated by trjconv : Protein in water t=   0.00000
 3024
    1ACE     CA    1   3.581   3.950   3.862
    1ACE      C    2   3.605   4.064   3.962
    1ACE      O    3   3.676   4.154   3.917
    2VAL      N    4   3.563   4.058   4.098
    2VAL      H    5   3.504   3.982   4.126
    2VAL     CA    6   3.596   4.154   4.205
    2VAL     CB    7   3.470   4.162   4.292
    2VAL    CG1    8   3.483   4.247   4.418
    2VAL    CG2    9   3.349   4.227   4.224
    2VAL      C   10   3.725   4.112   4.276
    2VAL      O   11   3.732   4.016   4.352
    3VAL      N   12   3.832   4.182   4.240
    3VAL      H   13   3.829   4.271   4.195
    3VAL     CA   14   3.968   4.155   4.290
    3VAL     CB   15   4.061   4.148   4.169
    3VAL    CG1   16   4.075   4.281   4.094
    3VAL    CG2   17   4.201   4.108   4.215
    3VAL      C   18   4.023   4.244   4.401
    3VAL      O   19   4.013   4.366   4.388
    4VAL      N   20   4.061   4.182   4.512
    4VAL      H   21   4.053   4.082   4.514
    4VAL     CA   22   4.134   4.246   4.622
    4VAL     CB   23   4.056   4.223   4.752
    4VAL    CG1   24   4.119   4.305   4.865
    4VAL    CG2   25   3.918   4.286   4.739
    4VAL      C   26   4.277   4.195   4.638
    4VAL      O   27   4.295   4.074   4.653
    5THR      N   28   4.368   4.288   4.666
    5THR      H   29   4.345   4.375   4.709
    5THR     CA   30   4.512   4.262   4.683
    5THR     CB   31   4.607   4.322   4.578
    5THR    OG1   32   4.600   4.464   4.586
    5THR    HG1   33   4.687   4.503   4.555
    5THR    CG2   34   4.577   4.277   4.435
    5THR      C   35   4.564   4.297   4.822
    5THR      O   36   4.504   4.383   4.887
    6ILE      N   37   4.630   4.199   4.883
    6ILE      H   38   4.626   4.106   4.846
    6ILE     CA   39   4.694   4.216   5.014
    6ILE     CB   40   4.602   4.163   5.125
    6ILE    CG1   41   4.676   4.183   5.257
    6ILE    CG2   42   4.579   4.012   5.112
    6ILE     CD   43   4.700   4.330   5.293
    6ILE      C   44   4.842   4.174   5.010
    6ILE      O   45   4.874   4.056   4.997
    7LEU      N   46   4.926   4.271   4.976
    7LEU      H   47   4.897   4.355   4.930
    7LEU     CA   48   5.071   4.260   4.996
    7LEU     CB   49   5.146   4.369   4.919
    7LEU     CG   50   5.167   4.338   4.770
    7LEU    CD1   51   5.043   4.298   4.691
    7LEU    CD2   52   5.231   4.452   4.690
    7LEU      C   53   5.115   4.288   5.140
    7LEU      O   54   5.087   4.393   5.198
    8LEU      N   55   5.194   4.200   5.201
    8LEU      H   56   5.234   4.124   5.149
    8LEU     CA   57   5.234   4.210   5.342
    8LEU     CB   58   5.226   4.081   5.424
    8LEU     CG   59   5.087   4.032   5.464
    8LEU    CD1   60   5.014   4.146   5.536
    8LEU    CD2   61   5.011   3.982   5.340
    8LEU      C   62   5.367   4.274   5.381
    8LEU      O   63   5.364   4.359   5.470
    9GLU      N   64   5.463   4.274   5.289
    9GLU      H   65   5.455   4.230   5.199
    9GLU     CA   66   5.599   4.324   5.314
    9GLU     CB   67   5.711   4.224   5.284
    9GLU     CG   68   5.688   4.103   5.375
    9GLU     CD   69   5.805   4.005   5.382
    9GLU    OE1   70   5.787   3.889   5.341
    9GLU    OE2   71   5.916   4.049   5.421
    9GLU      C   72   5.615   4.444   5.220
    9GLU      O   73   5.695   4.449   5.127
   10GLU      N   74   5.564   4.558   5.266
   10GLU      H   75   5.511   4.566   5.350
   10GLU     CA   76   5.570   4.680   5.184
   10GLU     CB   77   5.437   4.742   5.143
   10GLU     CG   78   5.393   4.675   5.012
   10GLU     CD   79   5.306   4.781   4.943
   10GLU    OE1   80   5.182   4.774   4.943
   10GLU    OE2   81   5.368   4.880   4.898
   10GLU      C   82   5.670   4.786   5.234
   10GLU     O1   83   5.764   4.814   5.157
   10GLU     O2   84   5.652   4.828   5.350
    1ACE     CA   85   5.756   3.845   4.974
    1ACE      C   86   5.621   3.777   4.997
    1ACE      O   87   5.588   3.689   4.917
    2VAL      N   88   5.558   3.804   5.123
    2VAL      H   89   5.618   3.838   5.195
    2VAL     CA   90   5.427   3.744   5.149
    2VAL     CB   91   5.396   3.748   5.299
    2VAL    CG1   92   5.263   3.676   5.324
    2VAL    CG2   93   5.498   3.673   5.384
    2VAL      C   94   5.315   3.813   5.070
    2VAL      O   95   5.300   3.934   5.080
    3VAL      N   96   5.270   3.743   4.966
    3VAL      H   97   5.315   3.658   4.938
    3VAL     CA   98   5.180   3.792   4.862
    3VAL     CB   99   5.259   3.824   4.734
    3VAL    CG1  100   5.167   3.868   4.620
    3VAL    CG2  101   5.370   3.928   4.742
    3VAL      C  102   5.055   3.707   4.837
    3VAL      O  103   5.062   3.597   4.781
    4VAL      N  104   4.936   3.763   4.856
    4VAL      H  105   4.925   3.862   4.864
    4VAL     CA  106   4.804   3.699   4.850
    4VAL     CB  107   4.761   3.697   4.997
    4VAL    CG1  108   4.613   3.660   5.016
    4VAL    CG2  109   4.844   3.602   5.082
    4VAL      C  110   4.707   3.784   4.767
    4VAL      O  111   4.673   3.895   4.808
    5THR      N  112   4.644   3.720   4.669
    5THR      H  113   4.662   3.624   4.650
    5THR     CA  114   4.531   3.782   4.597
    5THR     CB  115   4.572   3.790   4.450
    5THR    OG1  116   4.689   3.873   4.453
    5THR    HG1  117   4.765   3.827   4.499
    5THR    CG2  118   4.478   3.864   4.354
    5THR      C  119   4.408   3.691   4.608
    5THR      O  120   4.413   3.571   4.585
    6ILE      N  121   4.297   3.761   4.627
    6ILE      H  122   4.302   3.861   4.632
    6ILE     CA  123   4.166   3.694   4.634
    6ILE     CB  124   4.090   3.714   4.765
    6ILE    CG1  125   4.182   3.704   4.887
    6ILE    CG2  126   3.981   3.607   4.778
    6ILE     CD  127   4.123   3.736   5.024
    6ILE      C  128   4.075   3.737   4.519
    6ILE      O  129   4.042   3.856   4.518
    7LEU      N  130   4.021   3.642   4.443
    7LEU      H  131   4.055   3.549   4.429
    7LEU     CA  132   3.923   3.665   4.336
    7LEU     CB  133   3.980   3.598   4.211
    7LEU     CG  134   4.132   3.607   4.195
    7LEU    CD1  135   4.194   3.514   4.091
    7LEU    CD2  136   4.185   3.744   4.153
    7LEU      C  137   3.783   3.615   4.372
    7LEU      O  138   3.770   3.510   4.435
    8LEU      N  139   3.686   3.699   4.339
    8LEU      H  140   3.706   3.795   4.317
    8LEU     CA  141   3.542   3.673   4.353
    8LEU     CB  142   3.489   3.768   4.460
    8LEU     CG  143   3.476   3.725   4.607
    8LEU    CD1  144   3.423   3.848   4.681
    8LEU    CD2  145   3.377   3.609   4.619
    8LEU      C  146   3.447   3.693   4.234
    8LEU      O  147   3.476   3.775   4.147
    9GLU      N  148   3.347   3.605   4.227
    9GLU      H  149   3.362   3.511   4.259
    9GLU     CA  150   3.229   3.616   4.141
    9GLU     CB  151   3.176   3.477   4.107
    9GLU     CG  152   3.243   3.394   3.998
    9GLU     CD  153   3.135   3.295   3.955
    9GLU    OE1  154   3.062   3.328   3.859
    9GLU    OE2  155   3.125   3.181   4.004
    9GLU      C  156   3.115   3.708   4.186
    9GLU      O  157   3.106   3.816   4.128
   10GLU      N  158   3.036   3.668   4.285
   10GLU      H  159   3.033   3.570   4.305
   10GLU     CA  160   2.930   3.751   4.346
   10GLU     CB  161   2.794   3.686   4.321
   10GLU     CG  162   2.748   3.674   4.175
   10GLU     CD  163   2.623   3.589   4.151
   10GLU    OE1  164   2.633   3.470   4.112
   10GLU    OE2  165   2.514   3.649   4.166
   10GLU      C  166   2.953   3.769   4.496
   10GLU     O1  167   3.017   3.679   4.555
   10GLU     O2  168   2.932   3.881   4.547
    1ACE     CA  169   5.438   3.889   6.564
    1ACE      C  170   5.305   3.962   6.550
    1ACE      O  171   5.249   4.005   6.651
    2VAL      N  172   5.276   4.015   6.420
    2VAL      H  173   5.337   3.999   6.342
    2VAL     CA  174   5.156   4.098   6.402
    2VAL     CB  175   5.193   4.237   6.349
    2VAL    CG1  176   5.255   4.323   6.458
    2VAL    CG2  177   5.286   4.225   6.228
    2VAL      C  178   5.049   4.032   6.314
    2VAL      O  179   5.069   3.959   6.218
    3VAL      N  180   4.927   4.061   6.358
    3VAL      H  181   4.920   4.116   6.441
    3VAL     CA  182   4.800   4.020   6.295
    3VAL     CB  183   4.708   3.964   6.404
    3VAL    CG1  184   4.568   3.930   6.352
    3VAL    CG2  185   4.762   3.845   6.482
    3VAL      C  186   4.737   4.117   6.195
    3VAL      O  187   4.705   4.231   6.229
    4VAL      N  188   4.717   4.057   6.079
    4VAL      H  189   4.748   3.964   6.064
    4VAL     CA  190   4.638   4.115   5.968
    4VAL     CB  191   4.729   4.146   5.849
    4VAL    CG1  192   4.663   4.153   5.711
    4VAL    CG2  193   4.833   4.255   5.875
    4VAL      C  194   4.517   4.030   5.929
    4VAL      O  195   4.522   3.909   5.909
    5THR      N  196   4.406   4.102   5.916
    5THR      H  197   4.407   4.202   5.921
    5THR     CA  198   4.271   4.048   5.894
    5THR     CB  199   4.186   4.061   6.020
    5THR    OG1  200   4.166   4.190   6.079
    5THR    HG1  201   4.243   4.200   6.142
    5THR    CG2  202   4.225   3.954   6.123
    5THR      C  203   4.193   4.086   5.768
    5THR      O  204   4.141   4.195   5.750
    6ILE      N  205   4.177   3.988   5.680
    6ILE      H  206   4.191   3.892   5.704
    6ILE     CA  207   4.102   4.011   5.555
    6ILE     CB  208   4.190   3.987   5.432
    6ILE    CG1  209   4.321   4.065   5.444
    6ILE    CG2  210   4.126   4.032   5.301
    6ILE     CD  211   4.436   3.980   5.499
    6ILE      C  212   3.975   3.926   5.552
    6ILE      O  213   3.972   3.806   5.525
    7LEU      N  214   3.859   3.983   5.585
    7LEU      H  215   3.856   4.081   5.603
    7LEU     CA  216   3.731   3.912   5.597
    7LEU     CB  217   3.679   3.939   5.738
    7LEU     CG  218   3.781   3.939   5.852
    7LEU    CD1  219   3.713   3.964   5.987
    7LEU    CD2  220   3.858   3.807   5.864
    7LEU      C  221   3.615   3.956   5.507
    7LEU      O  222   3.598   4.073   5.475
    8LEU      N  223   3.537   3.859   5.459
    8LEU      H  224   3.575   3.766   5.455
    8LEU     CA  225   3.411   3.878   5.386
    8LEU     CB  226   3.425   3.848   5.237
    8LEU     CG  227   3.515   3.949   5.165
    8LEU    CD1  228   3.534   3.897   5.022
    8LEU    CD2  229   3.449   4.087   5.163
    8LEU      C  230   3.305   3.788   5.450
    8LEU      O  231   3.319   3.666   5.462
    9GLU      N  232   3.198   3.853   5.495
    9GLU      H  233   3.170   3.940   5.455
    9GLU     CA  234   3.095   3.802   5.587
    9GLU     CB  235   3.077   3.888   5.712
    9GLU     CG  236   3.191   3.918   5.809
    9GLU     CD  237   3.144   3.964   5.948
    9GLU    OE1  238   3.184   4.074   5.991
    9GLU    OE2  239   3.045   3.908   5.998
    9GLU      C  240   2.960   3.757   5.530
    9GLU      O  241   2.947   3.646   5.477
   10GLU      N  242   2.877   3.859   5.517
   10GLU      H  243   2.908   3.944   5.560
   10GLU     CA  244   2.738   3.856   5.471
   10GLU     CB  245   2.644   3.915   5.577
   10GLU     CG  246   2.631   3.835   5.707
   10GLU     CD  247   2.572   3.925   5.816
   10GLU    OE1  248   2.476   3.887   5.886
   10GLU    OE2  249   2.619   4.041   5.822
   10GLU      C  250   2.723   3.939   5.344
   10GLU     O1  251   2.614   3.925   5.285
   10GLU     O2  252   2.797   4.037   5.318
    1ACE     CA  253   3.278   3.324   5.512
    1ACE      C  254   3.427   3.321   5.476
    1ACE      O  255   3.504   3.234   5.516
    2VAL      N  256   3.476   3.430   5.397
    2VAL      H  257   3.421   3.512   5.387
    2VAL     CA  258   3.616   3.432   5.352
    2VAL     CB  259   3.623   3.494   5.212
    2VAL    CG1  260   3.770   3.513   5.175
    2VAL    CG2  261   3.539   3.426   5.104
    2VAL      C  262   3.704   3.496   5.460
    2VAL      O  263   3.715   3.616   5.481
    3VAL      N  264   3.753   3.407   5.545
    3VAL      H  265   3.727   3.310   5.547
    3VAL     CA  266   3.842   3.444   5.656
    3VAL     CB  267   3.781   3.391   5.786
    3VAL    CG1  268   3.646   3.458   5.813
    3VAL    CG2  269   3.758   3.240   5.793
    3VAL      C  270   3.990   3.411   5.640
    3VAL      O  271   4.034   3.296   5.644
    4VAL      N  272   4.062   3.522   5.623
    4VAL      H  273   4.017   3.611   5.623
    4VAL     CA  274   4.209   3.517   5.620
    4VAL     CB  275   4.258   3.592   5.496
    4VAL    CG1  276   4.411   3.596   5.485
    4VAL    CG2  277   4.186   3.543   5.371
    4VAL      C  278   4.271   3.591   5.740
    4VAL      O  279   4.244   3.711   5.739
    5THR      N  280   4.335   3.505   5.819
    5THR      H  281   4.309   3.409   5.816
    5THR     CA  282   4.411   3.553   5.936
    5THR     CB  283   4.348   3.492   6.062
    5THR    OG1  284   4.304   3.358   6.038
    5THR    HG1  285   4.382   3.294   6.037
    5THR    CG2  286   4.217   3.565   6.091
    5THR      C  287   4.555   3.511   5.908
    5THR      O  288   4.588   3.400   5.867
    6ILE      N  289   4.636   3.616   5.906
    6ILE      H  290   4.588   3.703   5.908
    6ILE     CA  291   4.780   3.625   5.876
    6ILE     CB  292   4.813   3.721   5.761
    6ILE    CG1  293   4.714   3.696   5.648
    6ILE    CG2  294   4.954   3.693   5.707
    6ILE     CD  295   4.737   3.808   5.545
    6ILE      C  296   4.856   3.676   5.998
    6ILE      O  297   4.838   3.786   6.050
    7LEU      N  298   4.943   3.588   6.047
    7LEU      H  299   4.960   3.505   5.993
    7LEU     CA  300   5.045   3.614   6.150
    7LEU     CB  301   5.050   3.504   6.256
    7LEU     CG  302   5.149   3.508   6.373
    7LEU    CD1  303   5.134   3.639   6.451
    7LEU    CD2  304   5.130   3.385   6.462
    7LEU      C  305   5.179   3.622   6.076
    7LEU      O  306   5.227   3.522   6.022
    8LEU      N  307   5.222   3.747   6.084
    8LEU      H  308   5.184   3.810   6.152
    8LEU     CA  309   5.344   3.799   6.020
    8LEU     CB  310   5.311   3.909   5.920
    8LEU     CG  311   5.428   3.961   5.837
    8LEU    CD1  312   5.484   3.863   5.734
    8LEU    CD2  313   5.394   4.099   5.780
    8LEU      C  314   5.456   3.841   6.115
    8LEU      O  315   5.427   3.912   6.211
    9GLU      N  316   5.566   3.766   6.109
    9GLU      H  317   5.564   3.667   6.095
    9GLU     CA  318   5.696   3.807   6.164
    9GLU     CB  319   5.789   3.685   6.171
    9GLU     CG  320   5.915   3.719   6.250
    9GLU     CD  321   6.020   3.608   6.251
    9GLU    OE1  322   6.133   3.625   6.199
    9GLU    OE2  323   5.991   3.513   6.326
    9GLU      C  324   5.758   3.911   6.072
    9GLU      O  325   5.791   3.883   5.957
   10GLU      N  326   5.777   4.028   6.133
   10GLU      H  327   5.780   4.035   6.232
   10GLU     CA  328   5.829   4.143   6.057
   10GLU     CB  329   5.727   4.249   6.019
   10GLU     CG  330   5.665   4.339   6.126
   10GLU     CD  331   5.566   4.451   6.093
   10GLU    OE1  332   5.572   4.555   6.162
   10GLU    OE2  333   5.483   4.423   6.003
   10GLU      C  334   5.948   4.213   6.124
   10GLU     O1  335   6.039   4.256   6.051
   10GLU     O2  336   5.965   4.197   6.247
    1ACE     CA  337   5.612   4.169   4.571
    1ACE      C  338   5.563   4.274   4.470
    1ACE      O  339   5.513   4.378   4.512
    2VAL      N  340   5.601   4.247   4.335
    2VAL      H  341   5.650   4.164   4.309
    2VAL     CA  342   5.559   4.337   4.226
    2VAL     CB  343   5.675   4.348   4.127
    2VAL    CG1  344   5.643   4.452   4.020
    2VAL    CG2  345   5.810   4.384   4.190
    2VAL      C  346   5.423   4.310   4.162
    2VAL      O  347   5.409   4.215   4.085
    3VAL      N  348   5.329   4.393   4.206
    3VAL      H  349   5.352   4.475   4.258
    3VAL     CA  350   5.187   4.370   4.178
    3VAL     CB  351   5.098   4.387   4.301
    3VAL    CG1  352   5.109   4.521   4.373
    3VAL    CG2  353   4.952   4.355   4.267
    3VAL      C  354   5.136   4.464   4.068
    3VAL      O  355   5.148   4.586   4.072
    4VAL      N  356   5.113   4.395   3.957
    4VAL      H  357   5.137   4.298   3.947
    4VAL     CA  358   5.070   4.461   3.833
    4VAL     CB  359   5.175   4.456   3.722
    4VAL    CG1  360   5.131   4.545   3.606
    4VAL    CG2  361   5.311   4.511   3.767
    4VAL      C  362   4.934   4.417   3.777
    4VAL      O  363   4.913   4.297   3.758
    5THR      N  364   4.836   4.504   3.803
    5THR      H  365   4.850   4.600   3.826
    5THR     CA  366   4.694   4.472   3.782
    5THR     CB  367   4.626   4.490   3.918
    5THR    OG1  368   4.670   4.615   3.973
    5THR    HG1  369   4.667   4.618   4.073
    5THR    CG2  370   4.653   4.373   4.012
    5THR      C  371   4.624   4.550   3.670
    5THR      O  372   4.615   4.672   3.664
    6ILE      N  373   4.551   4.464   3.599
    6ILE      H  374   4.551   4.366   3.618
    6ILE     CA  375   4.475   4.513   3.484
    6ILE     CB  376   4.535   4.492   3.345
    6ILE    CG1  377   4.680   4.541   3.335
    6ILE    CG2  378   4.461   4.574   3.238
    6ILE     CD  379   4.775   4.423   3.358
    6ILE      C  380   4.327   4.473   3.489
    6ILE      O  381   4.295   4.355   3.473
    7LEU      N  382   4.248   4.579   3.505
    7LEU      H  383   4.287   4.671   3.503
    7LEU     CA  384   4.102   4.581   3.521
    7LEU     CB  385   4.052   4.660   3.641
    7LEU     CG  386   4.095   4.590   3.770
    7LEU    CD1  387   4.047   4.676   3.887
    7LEU    CD2  388   4.036   4.452   3.800
    7LEU      C  389   4.022   4.638   3.403
    7LEU      O  390   3.985   4.755   3.400
    8LEU      N  391   3.968   4.545   3.325
    8LEU      H  392   4.006   4.453   3.318
    8LEU     CA  393   3.905   4.577   3.196
    8LEU     CB  394   3.980   4.524   3.074
    8LEU     CG  395   4.128   4.558   3.048
    8LEU    CD1  396   4.191   4.474   2.937
    8LEU    CD2  397   4.144   4.709   3.037
    8LEU      C  398   3.757   4.544   3.175
    8LEU      O  399   3.707   4.432   3.163
    9GLU      N  400   3.690   4.658   3.182
    9GLU      H  401   3.726   4.747   3.155
    9GLU     CA  402   3.545   4.654   3.207
    9GLU     CB  403   3.524   4.715   3.346
    9GLU     CG  404   3.380   4.690   3.391
    9GLU     CD  405   3.344   4.775   3.513
    9GLU    OE1  406   3.247   4.739   3.583
    9GLU    OE2  407   3.406   4.880   3.543
    9GLU      C  408   3.463   4.722   3.097
    9GLU      O  409   3.455   4.844   3.090
   10GLU      N  410   3.431   4.634   3.002
   10GLU      H  411   3.424   4.536   3.022
   10GLU     CA  412   3.365   4.668   2.876
   10GLU     CB  413   3.454   4.697   2.755
   10GLU     CG  414   3.482   4.846   2.777
   10GLU     CD  415   3.543   4.910   2.652
   10GLU    OE1  416   3.478   4.893   2.546
   10GLU    OE2  417   3.633   4.994   2.671
   10GLU      C  418   3.262   4.562   2.836
   10GLU     O1  419   3.270   4.445   2.880
   10GLU     O2  420   3.162   4.588   2.764
    1ACE     CA  421   3.514   4.152   3.160
    1ACE      C  422   3.639   4.068   3.186
    1ACE      O  423   3.620   3.947   3.199
    2VAL      N  424   3.761   4.138   3.161
    2VAL      H  425   3.769   4.237   3.155
    2VAL     CA  426   3.892   4.073   3.148
    2VAL     CB  427   3.944   4.114   3.010
    2VAL    CG1  428   4.086   4.065   2.984
    2VAL    CG2  429   3.863   4.049   2.897
    2VAL      C  430   3.980   4.122   3.264
    2VAL      O  431   4.045   4.226   3.251
    3VAL      N  432   3.981   4.040   3.369
    3VAL      H  433   3.925   3.957   3.366
    3VAL     CA  434   4.046   4.066   3.498
    3VAL     CB  435   3.948   4.021   3.607
    3VAL    CG1  436   3.985   4.093   3.737
    3VAL    CG2  437   3.800   4.043   3.575
    3VAL      C  438   4.182   3.997   3.515
    3VAL      O  439   4.188   3.876   3.532
    4VAL      N  440   4.289   4.076   3.503
    4VAL      H  441   4.282   4.175   3.498
    4VAL     CA  442   4.423   4.016   3.501
    4VAL     CB  443   4.512   4.076   3.392
    4VAL    CG1  444   4.624   3.977   3.358
    4VAL    CG2  445   4.444   4.106   3.258
    4VAL      C  446   4.504   4.050   3.626
    4VAL      O  447   4.495   4.164   3.671
    5THR      N  448   4.574   3.951   3.682
    5THR      H  449   4.587   3.865   3.632
    5THR     CA  450   4.658   3.970   3.801
    5THR     CB  451   4.634   3.889   3.928
    5THR    OG1  452   4.497   3.848   3.937
    5THR    HG1  453   4.499   3.764   3.990
    5THR    CG2  454   4.659   3.978   4.050
    5THR      C  455   4.796   3.926   3.754
    5THR      O  456   4.820   3.809   3.724
    6ILE      N  457   4.894   4.016   3.756
    6ILE      H  458   4.875   4.114   3.754
    6ILE     CA  459   5.033   3.975   3.729
    6ILE     CB  460   5.098   4.067   3.626
    6ILE    CG1  461   5.018   4.051   3.496
    6ILE    CG2  462   5.248   4.050   3.600
    6ILE     CD  463   5.041   4.183   3.422
    6ILE      C  464   5.118   4.003   3.853
    6ILE      O  465   5.142   4.111   3.907
    7LEU      N  466   5.171   3.896   3.911
    7LEU      H  467   5.160   3.806   3.869
    7LEU     CA  468   5.242   3.899   4.040
    7LEU     CB  469   5.187   3.802   4.144
    7LEU     CG  470   5.042   3.823   4.189
    7LEU    CD1  471   5.002   3.721   4.296
    7LEU    CD2  472   5.030   3.963   4.248
    7LEU      C  473   5.391   3.862   4.034
    7LEU      O  474   5.416   3.748   3.995
    8LEU      N  475   5.479   3.958   4.007
    8LEU      H  476   5.453   4.053   4.027
    8LEU     CA  477   5.620   3.941   3.970
    8LEU     CB  478   5.655   4.071   3.898
    8LEU     CG  479   5.574   4.084   3.769
    8LEU    CD1  480   5.578   4.231   3.730
    8LEU    CD2  481   5.651   4.017   3.655
    8LEU      C  482   5.717   3.918   4.086
    8LEU      O  483   5.696   3.972   4.194
    9GLU      N  484   5.823   3.846   4.051
    9GLU      H  485   5.820   3.793   3.966
    9GLU     CA  486   5.945   3.818   4.130
    9GLU     CB  487   5.995   3.679   4.089
    9GLU     CG  488   6.073   3.679   3.957
    9GLU     CD  489   5.981   3.652   3.838
    9GLU    OE1  490   5.936   3.752   3.777
    9GLU    OE2  491   5.969   3.533   3.802
    9GLU      C  492   6.056   3.922   4.146
    9GLU      O  493   6.061   4.021   4.074
   10GLU      N  494   6.127   3.908   4.258
   10GLU      H  495   6.095   3.869   4.344
   10GLU     CA  496   6.256   3.978   4.270
   10GLU     CB  497   6.252   4.081   4.383
   10GLU     CG  498   6.237   4.228   4.343
   10GLU     CD  499   6.281   4.321   4.456
   10GLU    OE1  500   6.242   4.312   4.574
   10GLU    OE2  501   6.356   4.413   4.413
   10GLU      C  502   6.374   3.881   4.279
   10GLU     O1  503   6.403   3.817   4.175
   10GLU     O2  504   6.456   3.900   4.371
    1ACE     CA  505   3.881   4.721   1.814
    1ACE      C  506   3.998   4.795   1.880
    1ACE      O  507   4.062   4.877   1.815
    2VAL      N  508   4.015   4.777   2.021
    2VAL      H  509   3.982   4.691   2.058
    2VAL     CA  510   4.112   4.843   2.110
    2VAL     CB  511   4.048   4.922   2.225
    2VAL    CG1  512   3.979   5.045   2.166
    2VAL    CG2  513   3.961   4.827   2.309
    2VAL      C  514   4.221   4.754   2.169
    2VAL      O  515   4.214   4.631   2.170
    3VAL      N  516   4.334   4.820   2.192
    3VAL      H  517   4.339   4.920   2.194
    3VAL     CA  518   4.457   4.758   2.242
    3VAL     CB  519   4.574   4.782   2.147
    3VAL    CG1  520   4.682   4.677   2.176
    3VAL    CG2  521   4.529   4.800   2.002
    3VAL      C  522   4.497   4.803   2.383
    3VAL      O  523   4.517   4.921   2.413
    4VAL      N  524   4.528   4.710   2.472
    4VAL      H  525   4.486   4.622   2.452
    4VAL     CA  526   4.585   4.737   2.605
    4VAL     CB  527   4.500   4.704   2.727
    4VAL    CG1  528   4.543   4.778   2.854
    4VAL    CG2  529   4.352   4.741   2.717
    4VAL      C  530   4.730   4.688   2.609
    4VAL      O  531   4.767   4.572   2.593
    5THR      N  532   4.809   4.795   2.605
    5THR      H  533   4.767   4.882   2.580
    5THR     CA  534   4.956   4.790   2.606
    5THR     CB  535   5.006   4.874   2.489
    5THR    OG1  536   4.954   5.007   2.494
    5THR    HG1  537   4.997   5.060   2.420
    5THR    CG2  538   4.992   4.810   2.351
    5THR      C  539   5.019   4.843   2.735
    5THR      O  540   5.092   4.943   2.736
    6ILE      N  541   5.026   4.750   2.829
    6ILE      H  542   4.959   4.677   2.843
    6ILE     CA  543   5.119   4.757   2.943
    6ILE     CB  544   5.067   4.694   3.072
    6ILE    CG1  545   4.918   4.717   3.099
    6ILE    CG2  546   5.154   4.738   3.190
    6ILE     CD  547   4.888   4.865   3.120
    6ILE      C  548   5.244   4.674   2.913
    6ILE      O  549   5.239   4.557   2.875
    7LEU      N  550   5.361   4.736   2.912
    7LEU      H  551   5.369   4.834   2.894
    7LEU     CA  552   5.487   4.663   2.888
    7LEU     CB  553   5.573   4.753   2.800
    7LEU     CG  554   5.630   4.679   2.678
    7LEU    CD1  555   5.669   4.768   2.559
    7LEU    CD2  556   5.750   4.597   2.724
    7LEU      C  557   5.562   4.641   3.020
    7LEU      O  558   5.570   4.730   3.105
    8LEU      N  559   5.608   4.520   3.049
    8LEU      H  560   5.588   4.444   2.987
    8LEU     CA  561   5.683   4.479   3.169
    8LEU     CB  562   5.632   4.354   3.240
    8LEU     CG  563   5.484   4.370   3.278
    8LEU    CD1  564   5.438   4.238   3.338
    8LEU    CD2  565   5.465   4.477   3.386
    8LEU      C  566   5.834   4.474   3.146
    8LEU      O  567   5.893   4.370   3.116
    9GLU      N  568   5.896   4.592   3.149
    9GLU      H  569   5.851   4.680   3.134
    9GLU     CA  570   6.042   4.601   3.137
    9GLU     CB  571   6.076   4.679   3.010
    9GLU     CG  572   6.069   4.601   2.879
    9GLU     CD  573   6.100   4.693   2.761
    9GLU    OE1  574   6.024   4.789   2.736
    9GLU    OE2  575   6.212   4.677   2.709
    9GLU      C  576   6.115   4.670   3.253
    9GLU      O  577   6.073   4.775   3.302
   10GLU      N  578   6.237   4.622   3.275
   10GLU      H  579   6.283   4.555   3.217
   10GLU     CA  580   6.325   4.654   3.388
   10GLU     CB  581   6.289   4.578   3.516
   10GLU     CG  582   6.334   4.656   3.639
   10GLU     CD  583   6.268   4.790   3.671
   10GLU    OE1  584   6.332   4.896   3.651
   10GLU    OE2  585   6.153   4.780   3.718
   10GLU      C  586   6.471   4.647   3.342
   10GLU     O1  587   6.526   4.538   3.312
   10GLU     O2  588   6.527   4.753   3.308
    1ACE     CA  589   6.084   4.147   2.882
    1ACE      C  590   5.951   4.077   2.850
    1ACE      O  591   5.936   3.997   2.758
    2VAL      N  592   5.842   4.110   2.936
    2VAL      H  593   5.859   4.179   3.006
    2VAL     CA  594   5.702   4.069   2.913
    2VAL     CB  595   5.634   4.011   3.037
    2VAL    CG1  596   5.481   3.999   3.037
    2VAL    CG2  597   5.691   3.874   3.072
    2VAL      C  598   5.622   4.170   2.832
    2VAL      O  599   5.580   4.272   2.887
    3VAL      N  600   5.601   4.141   2.704
    3VAL      H  601   5.665   4.074   2.668
    3VAL     CA  602   5.516   4.216   2.610
    3VAL     CB  603   5.583   4.245   2.475
    3VAL    CG1  604   5.504   4.342   2.387
    3VAL    CG2  605   5.730   4.280   2.498
    3VAL      C  606   5.391   4.133   2.579
    3VAL      O  607   5.376   4.058   2.482
    4VAL      N  608   5.292   4.191   2.647
    4VAL      H  609   5.318   4.253   2.721
    4VAL     CA  610   5.152   4.149   2.639
    4VAL     CB  611   5.078   4.107   2.766
    4VAL    CG1  612   4.946   4.040   2.725
    4VAL    CG2  613   5.156   3.993   2.831
    4VAL      C  614   5.073   4.269   2.587
    4VAL      O  615   5.067   4.376   2.649
    5THR      N  616   4.993   4.243   2.484
    5THR      H  617   4.994   4.152   2.441
    5THR     CA  618   4.902   4.338   2.419
    5THR     CB  619   4.941   4.378   2.277
    5THR    OG1  620   4.940   4.260   2.196
    5THR    HG1  621   4.937   4.289   2.100
    5THR    CG2  622   5.076   4.450   2.270
    5THR      C  623   4.764   4.271   2.418
    5THR      O  624   4.758   4.162   2.362
    6ILE      N  625   4.672   4.317   2.503
    6ILE      H  626   4.688   4.387   2.572
    6ILE     CA  627   4.531   4.276   2.502
    6ILE     CB  628   4.467   4.272   2.641
    6ILE    CG1  629   4.567   4.241   2.753
    6ILE    CG2  630   4.342   4.185   2.641
    6ILE     CD  631   4.505   4.267   2.891
    6ILE      C  632   4.452   4.341   2.389
    6ILE      O  633   4.414   4.458   2.399
    7LEU      N  634   4.421   4.262   2.287
    7LEU      H  635   4.418   4.163   2.304
    7LEU     CA  636   4.357   4.300   2.161
    7LEU     CB  637   4.431   4.239   2.041
    7LEU     CG  638   4.398   4.311   1.910
    7LEU    CD1  639   4.496   4.423   1.872
    7LEU    CD2  640   4.378   4.208   1.799
    7LEU      C  641   4.211   4.257   2.172
    7LEU      O  642   4.175   4.140   2.162
    8LEU      N  643   4.134   4.360   2.207
    8LEU      H  644   4.173   4.449   2.230
    8LEU     CA  645   3.987   4.356   2.213
    8LEU     CB  646   3.950   4.445   2.332
    8LEU     CG  647   4.009   4.412   2.470
    8LEU    CD1  648   4.078   4.532   2.535
    8LEU    CD2  649   3.906   4.337   2.555
    8LEU      C  650   3.918   4.408   2.087
    8LEU      O  651   3.914   4.529   2.062
    9GLU      N  652   3.872   4.309   2.012
    9GLU      H  653   3.866   4.213   2.038
    9GLU     CA  654   3.822   4.332   1.875
    9GLU     CB  655   3.917   4.249   1.790
    9GLU     CG  656   3.922   4.301   1.646
    9GLU     CD  657   3.996   4.202   1.555
    9GLU    OE1  658   3.934   4.114   1.491
    9GLU    OE2  659   4.115   4.230   1.530
    9GLU      C  660   3.673   4.317   1.841
    9GLU      O  661   3.618   4.208   1.854
   10GLU      N  662   3.604   4.430   1.832
   10GLU      H  663   3.647   4.520   1.847
   10GLU     CA  664   3.475   4.450   1.766
   10GLU     CB  665   3.373   4.469   1.878
   10GLU     CG  666   3.231   4.449   1.825
   10GLU     CD  667   3.117   4.475   1.924
   10GLU    OE1  668   3.012   4.410   1.904
   10GLU    OE2  669   3.134   4.573   1.999
   10GLU      C  670   3.494   4.573   1.676
   10GLU     O1  671   3.433   4.566   1.567
   10GLU     O2  672   3.548   4.678   1.714
    1ACE     CA  673   4.049   4.018   8.462
    1ACE      C  674   3.936   4.044   8.363
    1ACE      O  675   3.834   4.109   8.387
    2VAL      N  676   3.948   3.968   8.242
    2VAL      H  677   4.031   3.917   8.219
    2VAL     CA  678   3.855   3.966   8.129
    2VAL     CB  679   3.919   4.010   7.997
    2VAL    CG1  680   3.822   4.045   7.884
    2VAL    CG2  681   4.008   4.132   8.020
    2VAL      C  682   3.800   3.824   8.128
    2VAL      O  683   3.869   3.722   8.129
    3VAL      N  684   3.667   3.817   8.133
    3VAL      H  685   3.616   3.899   8.160
    3VAL     CA  686   3.600   3.698   8.079
    3VAL     CB  687   3.512   3.628   8.182
    3VAL    CG1  688   3.454   3.499   8.123
    3VAL    CG2  689   3.576   3.607   8.320
    3VAL      C  690   3.513   3.732   7.958
    3VAL      O  691   3.420   3.812   7.964
    4VAL      N  692   3.529   3.651   7.853
    4VAL      H  693   3.595   3.578   7.837
    4VAL     CA  694   3.452   3.666   7.729
    4VAL     CB  695   3.538   3.694   7.605
    4VAL    CG1  696   3.453   3.716   7.480
    4VAL    CG2  697   3.628   3.815   7.628
    4VAL      C  698   3.365   3.545   7.695
    4VAL      O  699   3.417   3.439   7.661
    5THR      N  700   3.235   3.564   7.716
    5THR      H  701   3.211   3.649   7.764
    5THR     CA  702   3.125   3.471   7.686
    5THR     CB  703   3.024   3.449   7.799
    5THR    OG1  704   2.980   3.574   7.852
    5THR    HG1  705   2.907   3.573   7.920
    5THR    CG2  706   3.070   3.353   7.909
    5THR      C  707   3.045   3.504   7.560
    5THR      O  708   2.949   3.581   7.549
    6ILE      N  709   3.063   3.409   7.469
    6ILE      H  710   3.112   3.325   7.491
    6ILE     CA  711   3.011   3.411   7.331
    6ILE     CB  712   3.121   3.423   7.225
    6ILE    CG1  713   3.215   3.543   7.238
    6ILE    CG2  714   3.060   3.411   7.085
    6ILE     CD  715   3.174   3.674   7.170
    6ILE      C  716   2.930   3.283   7.312
    6ILE      O  717   2.980   3.174   7.340
    7LEU      N  718   2.801   3.286   7.278
    7LEU      H  719   2.761   3.361   7.226
    7LEU     CA  720   2.708   3.172   7.286
    7LEU     CB  721   2.612   3.210   7.398
    7LEU     CG  722   2.514   3.103   7.449
    7LEU    CD1  723   2.566   2.999   7.549
    7LEU    CD2  724   2.400   3.168   7.528
    7LEU      C  725   2.627   3.133   7.162
    7LEU      O  726   2.569   3.221   7.100
    8LEU      N  727   2.641   3.009   7.115
    8LEU      H  728   2.696   2.937   7.157
    8LEU     CA  729   2.563   2.959   7.001
    8LEU     CB  730   2.662   2.889   6.908
    8LEU     CG  731   2.749   2.986   6.828
    8LEU    CD1  732   2.853   2.897   6.759
    8LEU    CD2  733   2.660   3.070   6.737
    8LEU      C  734   2.462   2.854   7.051
    8LEU      O  735   2.504   2.751   7.102
    9GLU      N  736   2.335   2.890   7.062
    9GLU      H  737   2.310   2.987   7.060
    9GLU     CA  738   2.225   2.796   7.090
    9GLU     CB  739   2.167   2.803   7.232
    9GLU     CG  740   2.270   2.770   7.340
    9GLU     CD  741   2.221   2.795   7.483
    9GLU    OE1  742   2.173   2.909   7.503
    9GLU    OE2  743   2.211   2.701   7.565
    9GLU      C  744   2.098   2.777   7.007
    9GLU      O  745   2.035   2.672   7.004
   10GLU      N  746   2.074   2.893   6.946
   10GLU      H  747   2.142   2.966   6.943
   10GLU     CA  748   1.955   2.917   6.862
   10GLU     CB  749   1.869   3.031   6.915
   10GLU     CG  750   1.735   3.040   6.841
   10GLU     CD  751   1.643   3.146   6.901
   10GLU    OE1  752   1.690   3.262   6.899
   10GLU    OE2  753   1.521   3.120   6.916
   10GLU      C  754   2.003   2.941   6.718
   10GLU     O1  755   2.003   2.846   6.638
   10GLU     O2  756   2.055   3.050   6.685
    1ACE     CA  757   2.480   2.393   7.223
    1ACE      C  758   2.632   2.407   7.214
    1ACE      O  759   2.706   2.342   7.288
    2VAL      N  760   2.684   2.527   7.155
    2VAL      H  761   2.621   2.600   7.130
    2VAL     CA  762   2.828   2.552   7.143
    2VAL     CB  763   2.858   2.572   6.994
    2VAL    CG1  764   3.007   2.606   6.981
    2VAL    CG2  765   2.820   2.454   6.904
    2VAL      C  766   2.854   2.669   7.238
    2VAL      O  767   2.813   2.781   7.208
    3VAL      N  768   2.909   2.645   7.357
    3VAL      H  769   2.941   2.555   7.385
    3VAL     CA  770   2.927   2.757   7.450
    3VAL     CB  771   2.887   2.709   7.590
    3VAL    CG1  772   2.894   2.826   7.689
    3VAL    CG2  773   2.746   2.651   7.606
    3VAL      C  774   3.076   2.788   7.461
    3VAL      O  775   3.158   2.702   7.494
    4VAL      N  776   3.118   2.913   7.440
    4VAL      H  777   3.054   2.989   7.435
    4VAL     CA  778   3.257   2.957   7.420
    4VAL     CB  779   3.263   3.014   7.278
    4VAL    CG1  780   3.392   3.092   7.255
    4VAL    CG2  781   3.252   2.897   7.179
    4VAL      C  782   3.288   3.056   7.532
    4VAL      O  783   3.234   3.167   7.531
    5THR      N  784   3.357   3.006   7.634
    5THR      H  785   3.398   2.915   7.622
    5THR     CA  786   3.401   3.080   7.752
    5THR     CB  787   3.335   3.037   7.883
    5THR    OG1  788   3.417   3.082   7.991
    5THR    HG1  789   3.501   3.029   7.986
    5THR    CG2  790   3.316   2.885   7.891
    5THR      C  791   3.552   3.106   7.763
    5THR      O  792   3.638   3.022   7.790
    6ILE      N  793   3.587   3.233   7.749
    6ILE      H  794   3.516   3.303   7.745
    6ILE     CA  795   3.729   3.262   7.721
    6ILE     CB  796   3.731   3.350   7.596
    6ILE    CG1  797   3.671   3.279   7.474
    6ILE    CG2  798   3.870   3.406   7.565
    6ILE     CD  799   3.651   3.375   7.357
    6ILE      C  800   3.774   3.347   7.840
    6ILE      O  801   3.717   3.450   7.876
    7LEU      N  802   3.893   3.312   7.889
    7LEU      H  803   3.944   3.236   7.848
    7LEU     CA  804   3.944   3.351   8.021
    7LEU     CB  805   3.954   3.237   8.123
    7LEU     CG  806   3.823   3.175   8.171
    7LEU    CD1  807   3.841   3.052   8.260
    7LEU    CD2  808   3.746   3.277   8.255
    7LEU      C  809   4.084   3.411   8.006
    7LEU      O  810   4.183   3.339   8.004
    8LEU      N  811   4.090   3.543   8.017
    8LEU      H  812   4.006   3.596   8.028
    8LEU     CA  813   4.211   3.622   8.049
    8LEU     CB  814   4.224   3.747   7.961
    8LEU     CG  815   4.357   3.742   7.886
    8LEU    CD1  816   4.353   3.846   7.774
    8LEU    CD2  817   4.474   3.774   7.979
    8LEU      C  818   4.221   3.670   8.194
    8LEU      O  819   4.184   3.780   8.234
    9GLU      N  820   4.296   3.592   8.272
    9GLU      H  821   4.358   3.528   8.226
    9GLU     CA  822   4.312   3.612   8.416
    9GLU     CB  823   4.326   3.474   8.480
    9GLU     CG  824   4.199   3.389   8.491
    9GLU     CD  825   4.228   3.255   8.559
    9GLU    OE1  826   4.210   3.244   8.682
    9GLU    OE2  827   4.256   3.156   8.489
    9GLU      C  828   4.436   3.695   8.449
    9GLU      O  829   4.541   3.690   8.384
   10GLU      N  830   4.415   3.777   8.551
   10GLU      H  831   4.329   3.785   8.601
   10GLU     CA  832   4.508   3.878   8.604
   10GLU     CB  833   4.533   4.004   8.521
   10GLU     CG  834   4.657   4.068   8.583
   10GLU     CD  835   4.671   4.217   8.551
   10GLU    OE1  836   4.786   4.263   8.531
   10GLU    OE2  837   4.565   4.282   8.544
   10GLU      C  838   4.453   3.925   8.739
   10GLU     O1  839   4.521   3.915   8.844
   10GLU     O2  840   4.332   3.956   8.749
    1ACE     CA  841   3.050   3.052   5.696
    1ACE      C  842   3.021   3.163   5.798
    1ACE      O  843   3.044   3.281   5.771
    2VAL      N  844   2.950   3.131   5.917
    2VAL      H  845   2.948   3.033   5.938
    2VAL     CA  846   2.921   3.216   6.033
    2VAL     CB  847   2.835   3.142   6.136
    2VAL    CG1  848   2.806   3.229   6.258
    2VAL    CG2  849   2.703   3.110   6.066
    2VAL      C  850   3.057   3.243   6.097
    2VAL      O  851   3.134   3.152   6.127
    3VAL      N  852   3.091   3.372   6.098
    3VAL      H  853   3.034   3.452   6.082
    3VAL     CA  854   3.223   3.419   6.144
    3VAL     CB  855   3.282   3.523   6.050
    3VAL    CG1  856   3.430   3.544   6.085
    3VAL    CG2  857   3.270   3.489   5.901
    3VAL      C  858   3.200   3.480   6.283
    3VAL      O  859   3.110   3.563   6.295
    4VAL      N  860   3.273   3.426   6.380
    4VAL      H  861   3.330   3.346   6.362
    4VAL     CA  862   3.285   3.492   6.511
    4VAL     CB  863   3.216   3.415   6.624
    4VAL    CG1  864   3.208   3.512   6.742
    4VAL    CG2  865   3.076   3.374   6.578
    4VAL      C  866   3.422   3.548   6.547
    4VAL      O  867   3.525   3.481   6.547
    5THR      N  868   3.433   3.680   6.537
    5THR      H  869   3.358   3.735   6.499
    5THR     CA  870   3.552   3.759   6.574
    5THR     CB  871   3.573   3.876   6.478
    5THR    OG1  872   3.466   3.971   6.483
    5THR    HG1  873   3.479   4.044   6.415
    5THR    CG2  874   3.593   3.816   6.339
    5THR      C  875   3.564   3.793   6.722
    5THR      O  876   3.475   3.854   6.780
    6ILE      N  877   3.672   3.744   6.783
    6ILE      H  878   3.724   3.671   6.739
    6ILE     CA  879   3.707   3.774   6.922
    6ILE     CB  880   3.672   3.674   7.032
    6ILE    CG1  881   3.536   3.605   7.019
    6ILE    CG2  882   3.670   3.733   7.174
    6ILE     CD  883   3.548   3.490   6.918
    6ILE      C  884   3.852   3.823   6.935
    6ILE      O  885   3.945   3.751   6.971
    7LEU      N  886   3.863   3.955   6.925
    7LEU      H  887   3.779   4.003   6.900
    7LEU     CA  888   3.988   4.031   6.941
    7LEU     CB  889   3.981   4.151   6.847
    7LEU     CG  890   3.980   4.131   6.695
    7LEU    CD1  891   3.852   4.072   6.635
    7LEU    CD2  892   4.016   4.263   6.626
    7LEU      C  893   4.019   4.077   7.083
    7LEU      O  894   3.957   4.170   7.133
    8LEU      N  895   4.119   4.015   7.146
    8LEU      H  896   4.162   3.934   7.108
    8LEU     CA  897   4.162   4.043   7.284
    8LEU     CB  898   4.140   3.924   7.378
    8LEU     CG  899   4.014   3.935   7.464
    8LEU    CD1  900   3.881   3.953   7.391
    8LEU    CD2  901   4.009   3.794   7.522
    8LEU      C  902   4.303   4.099   7.301
    8LEU      O  903   4.394   4.018   7.286
    9GLU      N  904   4.317   4.192   7.396
    9GLU      H  905   4.257   4.202   7.475
    9GLU     CA  906   4.431   4.285   7.402
    9GLU     CB  907   4.549   4.212   7.467
    9GLU     CG  908   4.532   4.167   7.612
    9GLU     CD  909   4.544   4.283   7.711
    9GLU    OE1  910   4.445   4.283   7.788
    9GLU    OE2  911   4.630   4.373   7.707
    9GLU      C  912   4.454   4.354   7.268
    9GLU      O  913   4.526   4.302   7.183
   10GLU      N  914   4.396   4.474   7.265
   10GLU      H  915   4.344   4.508   7.343
   10GLU     CA  916   4.392   4.564   7.149
   10GLU     CB  917   4.246   4.568   7.104
   10GLU     CG  918   4.232   4.617   6.960
   10GLU     CD  919   4.098   4.686   6.934
   10GLU    OE1  920   4.095   4.810   6.914
   10GLU    OE2  921   3.997   4.612   6.940
   10GLU      C  922   4.435   4.705   7.193
   10GLU     O1  923   4.372   4.750   7.291
   10GLU     O2  924   4.539   4.755   7.146
    1ACE     CA  925   4.708   3.962   7.254
    1ACE      C  926   4.674   3.823   7.200
    1ACE      O  927   4.759   3.752   7.148
    2VAL      N  928   4.534   3.796   7.213
    2VAL      H  929   4.471   3.867   7.244
    2VAL     CA  930   4.478   3.672   7.157
    2VAL     CB  931   4.455   3.577   7.274
    2VAL    CG1  932   4.370   3.633   7.389
    2VAL    CG2  933   4.397   3.447   7.219
    2VAL      C  934   4.359   3.697   7.064
    2VAL      O  935   4.267   3.763   7.112
    3VAL      N  936   4.370   3.661   6.936
    3VAL      H  937   4.442   3.599   6.907
    3VAL     CA  938   4.270   3.690   6.832
    3VAL     CB  939   4.334   3.755   6.709
    3VAL    CG1  940   4.241   3.784   6.591
    3VAL    CG2  941   4.406   3.889   6.727
    3VAL      C  942   4.203   3.558   6.795
    3VAL      O  943   4.272   3.468   6.748
    4VAL      N  944   4.080   3.546   6.844
    4VAL      H  945   4.045   3.603   6.918
    4VAL     CA  946   4.003   3.424   6.816
    4VAL     CB  947   3.969   3.355   6.948
    4VAL    CG1  948   3.896   3.223   6.925
    4VAL    CG2  949   4.090   3.318   7.034
    4VAL      C  950   3.895   3.439   6.709
    4VAL      O  951   3.809   3.524   6.730
    5THR      N  952   3.908   3.355   6.606
    5THR      H  953   3.979   3.285   6.599
    5THR     CA  954   3.818   3.359   6.490
    5THR     CB  955   3.898   3.394   6.365
    5THR    OG1  956   4.002   3.301   6.333
    5THR    HG1  957   4.008   3.290   6.234
    5THR    CG2  958   3.966   3.531   6.373
    5THR      C  959   3.743   3.227   6.474
    5THR      O  960   3.798   3.139   6.407
    6ILE      N  961   3.614   3.217   6.505
    6ILE      H  962   3.559   3.300   6.514
    6ILE     CA  963   3.541   3.090   6.499
    6ILE     CB  964   3.451   3.063   6.619
    6ILE    CG1  965   3.522   3.075   6.754
    6ILE    CG2  966   3.390   2.923   6.606
    6ILE     CD  967   3.429   3.108   6.870
    6ILE      C  968   3.458   3.090   6.370
    6ILE      O  969   3.403   3.188   6.319
    7LEU      N  970   3.468   2.978   6.300
    7LEU      H  971   3.544   2.914   6.314
    7LEU     CA  972   3.386   2.960   6.179
    7LEU     CB  973   3.484   2.940   6.063
    7LEU     CG  974   3.422   2.940   5.923
    7LEU    CD1  975   3.376   3.079   5.878
    7LEU    CD2  976   3.517   2.894   5.812
    7LEU      C  977   3.297   2.840   6.212
    7LEU      O  978   3.338   2.743   6.276
    8LEU      N  979   3.179   2.855   6.153
    8LEU      H  980   3.156   2.949   6.127
    8LEU     CA  981   3.065   2.762   6.162
    8LEU     CB  982   2.969   2.818   6.266
    8LEU     CG  983   2.893   2.712   6.346
    8LEU    CD1  984   2.985   2.639   6.445
    8LEU    CD2  985   2.757   2.757   6.400
    8LEU      C  986   2.980   2.742   6.036
    8LEU      O  987   2.964   2.837   5.960
    9GLU      N  988   2.925   2.622   6.022
    9GLU      H  989   2.930   2.557   6.098
    9GLU     CA  990   2.852   2.579   5.902
    9GLU     CB  991   2.893   2.434   5.877
    9GLU     CG  992   2.856   2.382   5.738
    9GLU     CD  993   2.757   2.267   5.725
    9GLU    OE1  994   2.797   2.149   5.724
    9GLU    OE2  995   2.634   2.284   5.709
    9GLU      C  996   2.705   2.579   5.943
    9GLU      O  997   2.664   2.499   6.027
   10GLU      N  998   2.630   2.675   5.889
   10GLU      H  999   2.658   2.733   5.813
   10GLU     CA 1000   2.488   2.695   5.921
   10GLU     CB 1001   2.466   2.825   5.998
   10GLU     CG 1002   2.490   2.822   6.149
   10GLU     CD 1003   2.379   2.754   6.230
   10GLU    OE1 1004   2.263   2.801   6.228
   10GLU    OE2 1005   2.405   2.667   6.316
   10GLU      C 1006   2.391   2.684   5.803
   10GLU     O1 1007   2.387   2.769   5.712
   10GLU     O2 1008   2.292   2.607   5.815
    1ACE     CA 1009   3.290   3.094   4.255
    1ACE      C 1010   3.382   3.179   4.343
    1ACE      O 1011   3.363   3.300   4.351
    2VAL      N 1012   3.492   3.115   4.409
    2VAL      H 1013   3.500   3.016   4.411
    2VAL     CA 1014   3.602   3.194   4.467
    2VAL     CB 1015   3.592   3.181   4.619
    2VAL    CG1 1016   3.693   3.268   4.694
    2VAL    CG2 1017   3.451   3.202   4.676
    2VAL      C 1018   3.734   3.131   4.420
    2VAL      O 1019   3.752   3.010   4.421
    3VAL      N 1020   3.823   3.213   4.363
    3VAL      H 1021   3.819   3.312   4.372
    3VAL     CA 1022   3.958   3.169   4.327
    3VAL     CB 1023   3.993   3.193   4.180
    3VAL    CG1 1024   4.138   3.158   4.147
    3VAL    CG2 1025   3.904   3.125   4.075
    3VAL      C 1026   4.066   3.225   4.420
    3VAL      O 1027   4.081   3.346   4.437
    4VAL      N 1028   4.127   3.146   4.508
    4VAL      H 1029   4.114   3.047   4.506
    4VAL     CA 1030   4.239   3.191   4.592
    4VAL     CB 1031   4.211   3.155   4.738
    4VAL    CG1 1032   4.327   3.145   4.837
    4VAL    CG2 1033   4.107   3.253   4.792
    4VAL      C 1034   4.380   3.169   4.538
    4VAL      O 1035   4.418   3.053   4.523
    5THR      N 1036   4.453   3.280   4.531
    5THR      H 1037   4.438   3.351   4.600
    5THR     CA 1038   4.582   3.289   4.462
    5THR     CB 1039   4.568   3.371   4.333
    5THR    OG1 1040   4.465   3.470   4.338
    5THR    HG1 1041   4.444   3.487   4.435
    5THR    CG2 1042   4.536   3.277   4.216
    5THR      C 1043   4.694   3.348   4.549
    5THR      O 1044   4.713   3.469   4.560
    6ILE      N 1045   4.787   3.258   4.578
    6ILE      H 1046   4.774   3.160   4.563
    6ILE     CA 1047   4.901   3.292   4.665
    6ILE     CB 1048   4.899   3.199   4.786
    6ILE    CG1 1049   4.766   3.213   4.861
    6ILE    CG2 1050   5.022   3.199   4.878
    6ILE     CD 1051   4.756   3.119   4.982
    6ILE      C 1052   5.031   3.266   4.589
    6ILE      O 1053   5.042   3.176   4.506
    7LEU      N 1054   5.125   3.359   4.606
    7LEU      H 1055   5.105   3.443   4.656
    7LEU     CA 1056   5.264   3.357   4.558
    7LEU     CB 1057   5.281   3.491   4.485
    7LEU     CG 1058   5.413   3.505   4.410
    7LEU    CD1 1059   5.407   3.430   4.277
    7LEU    CD2 1060   5.458   3.651   4.395
    7LEU      C 1061   5.362   3.360   4.676
    7LEU      O 1062   5.360   3.452   4.757
    8LEU      N 1063   5.442   3.255   4.687
    8LEU      H 1064   5.415   3.167   4.647
    8LEU     CA 1065   5.549   3.238   4.787
    8LEU     CB 1066   5.559   3.090   4.826
    8LEU     CG 1067   5.431   3.036   4.890
    8LEU    CD1 1068   5.446   2.884   4.893
    8LEU    CD2 1069   5.405   3.102   5.025
    8LEU      C 1070   5.687   3.291   4.747
    8LEU      O 1071   5.768   3.216   4.693
    9GLU      N 1072   5.722   3.418   4.768
    9GLU      H 1073   5.664   3.474   4.827
    9GLU     CA 1074   5.843   3.492   4.731
    9GLU     CB 1075   5.803   3.637   4.700
    9GLU     CG 1076   5.821   3.657   4.549
    9GLU     CD 1077   5.970   3.681   4.522
    9GLU    OE1 1078   6.027   3.590   4.458
    9GLU    OE2 1079   6.018   3.797   4.520
    9GLU      C 1080   5.953   3.490   4.837
    9GLU      O 1081   5.917   3.488   4.955
   10GLU      N 1082   6.074   3.520   4.791
   10GLU      H 1083   6.087   3.574   4.708
   10GLU     CA 1084   6.188   3.525   4.883
   10GLU     CB 1085   6.274   3.401   4.865
   10GLU     CG 1086   6.399   3.390   4.954
   10GLU     CD 1087   6.497   3.290   4.893
   10GLU    OE1 1088   6.571   3.321   4.797
   10GLU    OE2 1089   6.488   3.172   4.934
   10GLU      C 1090   6.274   3.645   4.843
   10GLU     O1 1091   6.294   3.661   4.720
   10GLU     O2 1092   6.310   3.719   4.937
    1ACE     CA 1093   5.912   2.978   4.172
    1ACE      C 1094   5.787   2.904   4.219
    1ACE      O 1095   5.744   2.822   4.138
    2VAL      N 1096   5.737   2.934   4.350
    2VAL      H 1097   5.785   3.005   4.402
    2VAL     CA 1098   5.628   2.856   4.410
    2VAL     CB 1099   5.661   2.808   4.552
    2VAL    CG1 1100   5.548   2.722   4.609
    2VAL    CG2 1101   5.795   2.735   4.561
    2VAL      C 1102   5.494   2.928   4.402
    2VAL      O 1103   5.486   3.036   4.461
    3VAL      N 1104   5.408   2.874   4.316
    3VAL      H 1105   5.436   2.801   4.254
    3VAL     CA 1106   5.274   2.933   4.304
    3VAL     CB 1107   5.253   2.983   4.161
    3VAL    CG1 1108   5.121   3.060   4.151
    3VAL    CG2 1109   5.363   3.072   4.105
    3VAL      C 1110   5.170   2.827   4.343
    3VAL      O 1111   5.177   2.710   4.305
    4VAL      N 1112   5.067   2.878   4.409
    4VAL      H 1113   5.062   2.977   4.425
    4VAL     CA 1114   4.958   2.797   4.465
    4VAL     CB 1115   4.966   2.766   4.614
    4VAL    CG1 1116   4.876   2.646   4.643
    4VAL    CG2 1117   5.103   2.720   4.664
    4VAL      C 1118   4.823   2.860   4.427
    4VAL      O 1119   4.783   2.966   4.476
    5THR      N 1120   4.737   2.784   4.360
    5THR      H 1121   4.764   2.692   4.329
    5THR     CA 1122   4.604   2.826   4.314
    5THR     CB 1123   4.607   2.846   4.162
    5THR    OG1 1124   4.658   2.736   4.086
    5THR    HG1 1125   4.624   2.647   4.115
    5THR    CG2 1126   4.676   2.976   4.121
    5THR      C 1127   4.489   2.730   4.346
    5THR      O 1128   4.509   2.609   4.354
    6ILE      N 1129   4.382   2.785   4.403
    6ILE      H 1130   4.369   2.884   4.412
    6ILE     CA 1131   4.267   2.708   4.452
    6ILE     CB 1132   4.257   2.714   4.604
    6ILE    CG1 1133   4.384   2.665   4.675
    6ILE    CG2 1134   4.134   2.638   4.653
    6ILE     CD 1135   4.400   2.698   4.823
    6ILE      C 1136   4.141   2.759   4.383
    6ILE      O 1137   4.112   2.877   4.365
    7LEU      N 1138   4.062   2.659   4.343
    7LEU      H 1139   4.088   2.563   4.357
    7LEU     CA 1140   3.926   2.688   4.297
    7LEU     CB 1141   3.902   2.633   4.156
    7LEU     CG 1142   3.771   2.657   4.083
    7LEU    CD1 1143   3.744   2.808   4.085
    7LEU    CD2 1144   3.798   2.605   3.941
    7LEU      C 1145   3.831   2.621   4.397
    7LEU      O 1146   3.829   2.502   4.426
    8LEU      N 1147   3.736   2.708   4.430
    8LEU      H 1148   3.753   2.805   4.415
    8LEU     CA 1149   3.616   2.675   4.508
    8LEU     CB 1150   3.641   2.724   4.651
    8LEU     CG 1151   3.536   2.671   4.748
    8LEU    CD1 1152   3.601   2.674   4.886
    8LEU    CD2 1153   3.422   2.770   4.765
    8LEU      C 1154   3.481   2.702   4.442
    8LEU      O 1155   3.470   2.813   4.390
    9GLU      N 1156   3.400   2.602   4.409
    9GLU      H 1157   3.415   2.513   4.453
    9GLU     CA 1158   3.284   2.611   4.320
    9GLU     CB 1159   3.307   2.583   4.171
    9GLU     CG 1160   3.342   2.716   4.105
    9GLU     CD 1161   3.337   2.705   3.952
    9GLU    OE1 1162   3.263   2.788   3.894
    9GLU    OE2 1163   3.392   2.616   3.884
    9GLU      C 1164   3.181   2.512   4.374
    9GLU      O 1165   3.215   2.399   4.409
   10GLU      N 1166   3.053   2.532   4.343
   10GLU      H 1167   3.022   2.626   4.328
   10GLU     CA 1168   2.954   2.425   4.353
   10GLU     CB 1169   2.920   2.396   4.499
   10GLU     CG 1170   2.858   2.257   4.509
   10GLU     CD 1171   2.786   2.260   4.644
   10GLU    OE1 1172   2.842   2.318   4.739
   10GLU    OE2 1173   2.672   2.211   4.663
   10GLU      C 1174   2.826   2.438   4.269
   10GLU     O1 1175   2.734   2.512   4.308
   10GLU     O2 1176   2.825   2.361   4.171
    1ACE     CA 1177   5.712   3.283   6.250
    1ACE      C 1178   5.604   3.329   6.153
    1ACE      O 1179   5.526   3.416   6.194
    2VAL      N 1180   5.635   3.299   6.017
    2VAL      H 1181   5.729   3.272   5.996
    2VAL     CA 1182   5.549   3.338   5.904
    2VAL     CB 1183   5.617   3.361   5.769
    2VAL    CG1 1184   5.539   3.427   5.655
    2VAL    CG2 1185   5.739   3.448   5.799
    2VAL      C 1186   5.437   3.235   5.892
    2VAL      O 1187   5.458   3.129   5.834
    3VAL      N 1188   5.322   3.257   5.955
    3VAL      H 1189   5.300   3.345   5.996
    3VAL     CA 1190   5.202   3.172   5.952
    3VAL     CB 1191   5.165   3.137   6.096
    3VAL    CG1 1192   5.074   3.014   6.098
    3VAL    CG2 1193   5.286   3.119   6.187
    3VAL      C 1194   5.082   3.241   5.887
    3VAL      O 1195   5.029   3.337   5.944
    4VAL      N 1196   5.025   3.180   5.784
    4VAL      H 1197   5.059   3.092   5.751
    4VAL     CA 1198   4.903   3.222   5.713
    4VAL     CB 1199   4.931   3.243   5.564
    4VAL    CG1 1200   4.824   3.322   5.487
    4VAL    CG2 1201   5.061   3.318   5.533
    4VAL      C 1202   4.801   3.109   5.726
    4VAL      O 1203   4.828   2.997   5.682
    5THR      N 1204   4.689   3.152   5.783
    5THR      H 1205   4.683   3.247   5.814
    5THR     CA 1206   4.578   3.063   5.821
    5THR     CB 1207   4.564   3.047   5.972
    5THR    OG1 1208   4.526   3.170   6.036
    5THR    HG1 1209   4.603   3.173   6.101
    5THR    CG2 1210   4.688   2.990   6.040
    5THR      C 1211   4.448   3.100   5.748
    5THR      O 1212   4.375   3.195   5.770
    6ILE      N 1213   4.422   3.025   5.641
    6ILE      H 1214   4.485   2.953   5.613
    6ILE     CA 1215   4.306   3.057   5.555
    6ILE     CB 1216   4.352   3.084   5.412
    6ILE    CG1 1217   4.432   3.214   5.413
    6ILE    CG2 1218   4.250   3.057   5.301
    6ILE     CD 1219   4.493   3.239   5.275
    6ILE      C 1220   4.196   2.951   5.564
    6ILE      O 1221   4.217   2.829   5.563
    7LEU      N 1222   4.076   2.999   5.592
    7LEU      H 1223   4.071   3.095   5.622
    7LEU     CA 1224   3.951   2.922   5.591
    7LEU     CB 1225   3.885   2.918   5.730
    7LEU     CG 1226   3.975   2.882   5.848
    7LEU    CD1 1227   4.056   3.000   5.901
    7LEU    CD2 1228   3.899   2.804   5.955
    7LEU      C 1229   3.850   2.966   5.484
    7LEU      O 1230   3.815   3.082   5.465
    8LEU      N 1231   3.798   2.870   5.408
    8LEU      H 1232   3.846   2.783   5.408
    8LEU     CA 1233   3.696   2.892   5.305
    8LEU     CB 1234   3.753   2.873   5.164
    8LEU     CG 1235   3.845   2.986   5.118
    8LEU    CD1 1236   3.941   2.930   5.013
    8LEU    CD2 1237   3.770   3.101   5.051
    8LEU      C 1238   3.572   2.802   5.310
    8LEU      O 1239   3.585   2.680   5.323
    9GLU      N 1240   3.464   2.872   5.343
    9GLU      H 1241   3.479   2.963   5.381
    9GLU     CA 1242   3.328   2.817   5.350
    9GLU     CB 1243   3.309   2.832   5.501
    9GLU     CG 1244   3.241   2.706   5.556
    9GLU     CD 1245   3.092   2.686   5.528
    9GLU    OE1 1246   3.054   2.587   5.462
    9GLU    OE2 1247   3.020   2.768   5.588
    9GLU      C 1248   3.224   2.888   5.263
    9GLU      O 1249   3.200   3.008   5.275
   10GLU      N 1250   3.156   2.811   5.179
   10GLU      H 1251   3.170   2.713   5.164
   10GLU     CA 1252   3.035   2.863   5.114
   10GLU     CB 1253   3.060   2.937   4.982
   10GLU     CG 1254   2.942   3.025   4.938
   10GLU     CD 1255   2.954   3.076   4.794
   10GLU    OE1 1256   2.847   3.078   4.729
   10GLU    OE2 1257   3.059   3.125   4.748
   10GLU      C 1258   2.930   2.752   5.103
   10GLU     O1 1259   2.810   2.777   5.128
   10GLU     O2 1260   2.970   2.634   5.106
    1ACE     CA 1261   3.513   2.460   5.554
    1ACE      C 1262   3.658   2.412   5.547
    1ACE      O 1263   3.715   2.373   5.649
    2VAL      N 1264   3.724   2.429   5.421
    2VAL      H 1265   3.686   2.487   5.349
    2VAL     CA 1266   3.863   2.383   5.407
    2VAL     CB 1267   3.901   2.362   5.260
    2VAL    CG1 1268   4.039   2.300   5.234
    2VAL    CG2 1269   3.796   2.283   5.181
    2VAL      C 1270   3.952   2.489   5.474
    2VAL      O 1271   3.961   2.602   5.428
    3VAL      N 1272   4.034   2.428   5.560
    3VAL      H 1273   4.021   2.332   5.580
    3VAL     CA 1274   4.137   2.493   5.642
    3VAL     CB 1275   4.144   2.431   5.782
    3VAL    CG1 1276   4.268   2.468   5.863
    3VAL    CG2 1277   4.021   2.480   5.859
    3VAL      C 1278   4.272   2.474   5.572
    3VAL      O 1279   4.311   2.359   5.551
    4VAL      N 1280   4.329   2.584   5.523
    4VAL      H 1281   4.288   2.675   5.513
    4VAL     CA 1282   4.459   2.581   5.455
    4VAL     CB 1283   4.442   2.638   5.314
    4VAL    CG1 1284   4.574   2.612   5.240
    4VAL    CG2 1285   4.323   2.583   5.236
    4VAL      C 1286   4.560   2.666   5.533
    4VAL      O 1287   4.554   2.787   5.514
    5THR      N 1288   4.648   2.601   5.608
    5THR      H 1289   4.634   2.505   5.632
    5THR     CA 1290   4.762   2.667   5.673
    5THR     CB 1291   4.767   2.607   5.814
    5THR    OG1 1292   4.758   2.464   5.807
    5THR    HG1 1293   4.754   2.435   5.903
    5THR    CG2 1294   4.655   2.654   5.907
    5THR      C 1295   4.892   2.652   5.593
    5THR      O 1296   4.933   2.549   5.541
    6ILE      N 1297   4.960   2.766   5.589
    6ILE      H 1298   4.923   2.844   5.639
    6ILE     CA 1299   5.096   2.770   5.531
    6ILE     CB 1300   5.076   2.853   5.404
    6ILE    CG1 1301   5.016   2.766   5.294
    6ILE    CG2 1302   5.209   2.910   5.354
    6ILE     CD 1303   4.943   2.849   5.189
    6ILE      C 1304   5.200   2.827   5.628
    6ILE      O 1305   5.164   2.923   5.697
    7LEU      N 1306   5.309   2.755   5.649
    7LEU      H 1307   5.311   2.660   5.618
    7LEU     CA 1308   5.430   2.795   5.723
    7LEU     CB 1309   5.450   2.697   5.838
    7LEU     CG 1310   5.398   2.756   5.970
    7LEU    CD1 1311   5.387   2.638   6.066
    7LEU    CD2 1312   5.495   2.865   6.016
    7LEU      C 1313   5.558   2.808   5.640
    7LEU      O 1314   5.589   2.718   5.562
    8LEU      N 1315   5.637   2.912   5.665
    8LEU      H 1316   5.610   2.973   5.740
    8LEU     CA 1317   5.764   2.935   5.595
    8LEU     CB 1318   5.761   3.073   5.528
    8LEU     CG 1319   5.695   3.088   5.390
    8LEU    CD1 1320   5.748   2.978   5.298
    8LEU    CD2 1321   5.543   3.090   5.401
    8LEU      C 1322   5.896   2.919   5.670
    8LEU      O 1323   5.998   2.965   5.620
    9GLU      N 1324   5.901   2.824   5.764
    9GLU      H 1325   5.850   2.738   5.762
    9GLU     CA 1326   6.018   2.811   5.851
    9GLU     CB 1327   5.989   2.820   6.001
    9GLU     CG 1328   5.919   2.947   6.050
    9GLU     CD 1329   5.970   3.084   6.005
    9GLU    OE1 1330   5.880   3.148   5.946
    9GLU    OE2 1331   6.080   3.126   6.047
    9GLU      C 1332   6.109   2.691   5.822
    9GLU      O 1333   6.058   2.583   5.793
   10GLU      N 1334   6.239   2.699   5.849
   10GLU      H 1335   6.273   2.764   5.917
   10GLU     CA 1336   6.347   2.616   5.793
   10GLU     CB 1337   6.442   2.712   5.721
   10GLU     CG 1338   6.559   2.636   5.659
   10GLU     CD 1339   6.682   2.719   5.620
   10GLU    OE1 1340   6.761   2.759   5.708
   10GLU    OE2 1341   6.711   2.721   5.498
   10GLU      C 1342   6.425   2.557   5.911
   10GLU     O1 1343   6.481   2.633   5.992
   10GLU     O2 1344   6.417   2.432   5.918
    1ACE     CA 1345   5.789   3.291   4.034
    1ACE      C 1346   5.661   3.331   3.960
    1ACE      O 1347   5.548   3.285   3.975
    2VAL      N 1348   5.694   3.418   3.852
    2VAL      H 1349   5.790   3.432   3.825
    2VAL     CA 1350   5.591   3.502   3.789
    2VAL     CB 1351   5.658   3.586   3.681
    2VAL    CG1 1352   5.734   3.516   3.569
    2VAL    CG2 1353   5.568   3.694   3.620
    2VAL      C 1354   5.461   3.432   3.746
    2VAL      O 1355   5.463   3.351   3.654
    3VAL      N 1356   5.351   3.479   3.805
    3VAL      H 1357   5.358   3.570   3.845
    3VAL     CA 1358   5.215   3.428   3.785
    3VAL     CB 1359   5.153   3.375   3.915
    3VAL    CG1 1360   5.145   3.475   4.030
    3VAL    CG2 1361   5.018   3.315   3.874
    3VAL      C 1362   5.129   3.536   3.720
    3VAL      O 1363   5.124   3.652   3.762
    4VAL      N 1364   5.109   3.509   3.591
    4VAL      H 1365   5.155   3.435   3.541
    4VAL     CA 1366   5.009   3.586   3.517
    4VAL     CB 1367   5.050   3.627   3.375
    4VAL    CG1 1368   4.932   3.689   3.300
    4VAL    CG2 1369   5.162   3.731   3.374
    4VAL      C 1370   4.878   3.508   3.526
    4VAL      O 1371   4.858   3.402   3.467
    5THR      N 1372   4.779   3.569   3.592
    5THR      H 1373   4.796   3.659   3.631
    5THR     CA 1374   4.648   3.506   3.613
    5THR     CB 1375   4.615   3.510   3.763
    5THR    OG1 1376   4.714   3.444   3.842
    5THR    HG1 1377   4.686   3.349   3.838
    5THR    CG2 1378   4.484   3.439   3.798
    5THR      C 1379   4.537   3.581   3.541
    5THR      O 1380   4.531   3.704   3.542
    6ILE      N 1381   4.435   3.514   3.487
    6ILE      H 1382   4.440   3.414   3.481
    6ILE     CA 1383   4.309   3.570   3.436
    6ILE     CB 1384   4.310   3.606   3.287
    6ILE    CG1 1385   4.372   3.505   3.190
    6ILE    CG2 1386   4.359   3.750   3.276
    6ILE     CD 1387   4.368   3.532   3.040
    6ILE      C 1388   4.175   3.503   3.468
    6ILE      O 1389   4.163   3.381   3.460
    7LEU      N 1390   4.076   3.591   3.483
    7LEU      H 1391   4.090   3.688   3.466
    7LEU     CA 1392   3.938   3.548   3.510
    7LEU     CB 1393   3.920   3.579   3.659
    7LEU     CG 1394   3.813   3.503   3.738
    7LEU    CD1 1395   3.793   3.367   3.671
    7LEU    CD2 1396   3.876   3.470   3.873
    7LEU      C 1397   3.845   3.629   3.420
    7LEU      O 1398   3.885   3.735   3.372
    8LEU      N 1399   3.744   3.557   3.374
    8LEU      H 1400   3.718   3.471   3.419
    8LEU     CA 1401   3.665   3.605   3.260
    8LEU     CB 1402   3.690   3.504   3.147
    8LEU     CG 1403   3.623   3.556   3.020
    8LEU    CD1 1404   3.727   3.532   2.910
    8LEU    CD2 1405   3.500   3.469   2.988
    8LEU      C 1406   3.516   3.618   3.289
    8LEU      O 1407   3.464   3.517   3.336
    9GLU      N 1408   3.457   3.737   3.296
    9GLU      H 1409   3.505   3.819   3.263
    9GLU     CA 1410   3.312   3.765   3.299
    9GLU     CB 1411   3.292   3.912   3.337
    9GLU     CG 1412   3.318   3.938   3.486
    9GLU     CD 1413   3.245   4.062   3.538
    9GLU    OE1 1414   3.311   4.166   3.559
    9GLU    OE2 1415   3.121   4.071   3.549
    9GLU      C 1416   3.239   3.724   3.171
    9GLU      O 1417   3.283   3.758   3.062
   10GLU      N 1418   3.117   3.676   3.191
   10GLU      H 1419   3.084   3.670   3.286
   10GLU     CA 1420   3.021   3.638   3.086
   10GLU     CB 1421   2.994   3.487   3.079
   10GLU     CG 1422   2.923   3.429   3.201
   10GLU     CD 1423   2.832   3.310   3.167
   10GLU    OE1 1424   2.722   3.309   3.226
   10GLU    OE2 1425   2.875   3.227   3.084
   10GLU      C 1426   2.891   3.717   3.097
   10GLU     O1 1427   2.858   3.752   3.213
   10GLU     O2 1428   2.819   3.718   2.995
    1ACE     CA 1429   3.439   3.253   3.532
    1ACE      C 1430   3.559   3.166   3.496
    1ACE      O 1431   3.606   3.095   3.585
    2VAL      N 1432   3.607   3.170   3.362
    2VAL      H 1433   3.562   3.219   3.288
    2VAL     CA 1434   3.710   3.081   3.305
    2VAL     CB 1435   3.720   3.079   3.153
    2VAL    CG1 1436   3.801   2.958   3.107
    2VAL    CG2 1437   3.581   3.101   3.092
    2VAL      C 1438   3.851   3.107   3.361
    2VAL      O 1439   3.912   3.208   3.327
    3VAL      N 1440   3.887   3.021   3.456
    3VAL      H 1441   3.822   2.973   3.514
    3VAL     CA 1442   4.021   3.024   3.516
    3VAL     CB 1443   4.012   2.948   3.648
    3VAL    CG1 1444   4.139   2.967   3.732
    3VAL    CG2 1445   3.897   3.001   3.733
    3VAL      C 1446   4.143   2.989   3.431
    3VAL      O 1447   4.162   2.875   3.387
    4VAL      N 1448   4.226   3.086   3.395
    4VAL      H 1449   4.211   3.181   3.423
    4VAL     CA 1450   4.345   3.069   3.310
    4VAL     CB 1451   4.316   3.137   3.176
    4VAL    CG1 1452   4.417   3.097   3.068
    4VAL    CG2 1453   4.176   3.124   3.116
    4VAL      C 1454   4.465   3.132   3.381
    4VAL      O 1455   4.471   3.254   3.395
    5THR      N 1456   4.539   3.033   3.431
    5THR      H 1457   4.524   2.936   3.413
    5THR     CA 1458   4.664   3.069   3.500
    5THR     CB 1459   4.674   2.999   3.635
    5THR    OG1 1460   4.601   2.877   3.640
    5THR    HG1 1461   4.638   2.805   3.581
    5THR    CG2 1462   4.663   3.096   3.753
    5THR      C 1463   4.789   3.017   3.428
    5THR      O 1464   4.786   2.904   3.381
    6ILE      N 1465   4.879   3.108   3.392
    6ILE      H 1466   4.862   3.201   3.426
    6ILE     CA 1467   5.001   3.086   3.314
    6ILE     CB 1468   4.991   3.160   3.180
    6ILE    CG1 1469   4.858   3.129   3.112
    6ILE    CG2 1470   5.096   3.087   3.095
    6ILE     CD 1471   4.838   3.216   2.988
    6ILE      C 1472   5.134   3.124   3.381
    6ILE      O 1473   5.166   3.241   3.396
    7LEU      N 1474   5.218   3.022   3.399
    7LEU      H 1475   5.197   2.935   3.353
    7LEU     CA 1476   5.349   3.029   3.464
    7LEU     CB 1477   5.355   2.916   3.567
    7LEU     CG 1478   5.464   2.931   3.674
    7LEU    CD1 1479   5.469   3.071   3.735
    7LEU    CD2 1480   5.456   2.820   3.779
    7LEU      C 1481   5.465   3.017   3.364
    7LEU      O 1482   5.481   2.923   3.286
    8LEU      N 1483   5.555   3.115   3.372
    8LEU      H 1484   5.545   3.177   3.450
    8LEU     CA 1485   5.677   3.127   3.292
    8LEU     CB 1486   5.722   3.273   3.292
    8LEU     CG 1487   5.650   3.349   3.180
    8LEU    CD1 1488   5.669   3.498   3.209
    8LEU    CD2 1489   5.715   3.316   3.045
    8LEU      C 1490   5.789   3.037   3.346
    8LEU      O 1491   5.795   3.007   3.465
    9GLU      N 1492   5.871   2.995   3.250
    9GLU      H 1493   5.849   3.006   3.153
    9GLU     CA 1494   5.995   2.922   3.279
    9GLU     CB 1495   6.004   2.796   3.193
    9GLU     CG 1496   5.897   2.688   3.209
    9GLU     CD 1497   5.915   2.579   3.104
    9GLU    OE1 1498   5.967   2.468   3.127
    9GLU    OE2 1499   5.866   2.597   2.990
    9GLU      C 1500   6.113   3.016   3.247
    9GLU      O 1501   6.093   3.116   3.178
   10GLU      N 1502   6.232   2.970   3.283
   10GLU      H 1503   6.248   2.903   3.355
   10GLU     CA 1504   6.356   3.045   3.255
   10GLU     CB 1505   6.448   3.059   3.375
   10GLU     CG 1506   6.572   3.145   3.350
   10GLU     CD 1507   6.648   3.164   3.481
   10GLU    OE1 1508   6.632   3.275   3.536
   10GLU    OE2 1509   6.738   3.087   3.521
   10GLU      C 1510   6.428   2.974   3.140
   10GLU     O1 1511   6.436   2.850   3.150
   10GLU     O2 1512   6.503   3.039   3.065
    1ACE     CA 1513   3.683   3.870   2.045
    1ACE      C 1514   3.797   3.942   2.116
    1ACE      O 1515   3.844   4.048   2.076
    2VAL      N 1516   3.842   3.872   2.233
    2VAL      H 1517   3.788   3.796   2.267
    2VAL     CA 1518   3.950   3.909   2.327
    2VAL     CB 1519   3.898   3.893   2.470
    2VAL    CG1 1520   4.004   3.908   2.579
    2VAL    CG2 1521   3.780   3.985   2.499
    2VAL      C 1522   4.073   3.823   2.296
    2VAL      O 1523   4.084   3.708   2.338
    3VAL      N 1524   4.167   3.881   2.222
    3VAL      H 1525   4.169   3.977   2.193
    3VAL     CA 1526   4.292   3.812   2.185
    3VAL     CB 1527   4.325   3.843   2.039
    3VAL    CG1 1528   4.455   3.776   1.993
    3VAL    CG2 1529   4.219   3.777   1.952
    3VAL      C 1530   4.404   3.858   2.279
    3VAL      O 1531   4.445   3.973   2.287
    4VAL      N 1532   4.445   3.765   2.365
    4VAL      H 1533   4.410   3.671   2.355
    4VAL     CA 1534   4.550   3.793   2.464
    4VAL     CB 1535   4.527   3.717   2.595
    4VAL    CG1 1536   4.628   3.771   2.695
    4VAL    CG2 1537   4.389   3.750   2.652
    4VAL      C 1538   4.687   3.752   2.410
    4VAL      O 1539   4.721   3.634   2.408
    5THR      N 1540   4.753   3.850   2.348
    5THR      H 1541   4.713   3.939   2.331
    5THR     CA 1542   4.883   3.824   2.283
    5THR     CB 1543   4.878   3.907   2.155
    5THR    OG1 1544   4.768   3.868   2.071
    5THR    HG1 1545   4.766   3.934   1.996
    5THR    CG2 1546   5.004   3.900   2.069
    5THR      C 1547   5.004   3.841   2.375
    5THR      O 1548   5.035   3.955   2.407
    6ILE      N 1549   5.065   3.727   2.407
    6ILE      H 1550   5.044   3.651   2.345
    6ILE     CA 1551   5.179   3.712   2.498
    6ILE     CB 1552   5.138   3.595   2.587
    6ILE    CG1 1553   5.013   3.626   2.670
    6ILE    CG2 1554   5.251   3.562   2.684
    6ILE     CD 1555   4.943   3.501   2.724
    6ILE      C 1556   5.309   3.694   2.420
    6ILE      O 1557   5.339   3.586   2.369
    7LEU      N 1558   5.390   3.800   2.426
    7LEU      H 1559   5.359   3.892   2.450
    7LEU     CA 1560   5.526   3.788   2.372
    7LEU     CB 1561   5.539   3.893   2.262
    7LEU     CG 1562   5.675   3.932   2.203
    7LEU    CD1 1563   5.745   3.815   2.134
    7LEU    CD2 1564   5.659   4.036   2.092
    7LEU      C 1565   5.643   3.792   2.470
    7LEU      O 1566   5.638   3.852   2.577
    8LEU      N 1567   5.731   3.695   2.447
    8LEU      H 1568   5.715   3.632   2.372
    8LEU     CA 1569   5.848   3.672   2.533
    8LEU     CB 1570   5.835   3.530   2.589
    8LEU     CG 1571   5.717   3.503   2.682
    8LEU    CD1 1572   5.703   3.351   2.688
    8LEU    CD2 1573   5.732   3.572   2.817
    8LEU      C 1574   5.971   3.696   2.446
    8LEU      O 1575   5.985   3.643   2.336
    9GLU      N 1576   6.062   3.776   2.501
    9GLU      H 1577   6.033   3.824   2.584
    9GLU     CA 1578   6.192   3.814   2.444
    9GLU     CB 1579   6.202   3.966   2.444
    9GLU     CG 1580   6.120   4.036   2.335
    9GLU     CD 1581   6.215   4.078   2.222
    9GLU    OE1 1582   6.296   3.993   2.180
    9GLU    OE2 1583   6.218   4.198   2.188
    9GLU      C 1584   6.320   3.747   2.496
    9GLU      O 1585   6.324   3.696   2.607
   10GLU      N 1586   6.421   3.750   2.409
   10GLU      H 1587   6.421   3.815   2.333
   10GLU     CA 1588   6.553   3.698   2.449
   10GLU     CB 1589   6.587   3.569   2.376
   10GLU     CG 1590   6.687   3.479   2.449
   10GLU     CD 1591   6.703   3.353   2.364
   10GLU    OE1 1592   6.793   3.340   2.278
   10GLU    OE2 1593   6.622   3.261   2.388
   10GLU      C 1594   6.666   3.798   2.425
   10GLU     O1 1595   6.753   3.811   2.514
   10GLU     O2 1596   6.669   3.866   2.320
    1ACE     CA 1597   5.982   3.457   1.814
    1ACE      C 1598   5.892   3.353   1.880
    1ACE      O 1599   5.840   3.258   1.821
    2VAL      N 1600   5.878   3.372   2.021
    2VAL      H 1601   5.936   3.432   2.076
    2VAL     CA 1602   5.769   3.308   2.096
    2VAL     CB 1603   5.811   3.231   2.222
    2VAL    CG1 1604   5.876   3.099   2.178
    2VAL    CG2 1605   5.918   3.311   2.295
    2VAL      C 1606   5.657   3.407   2.129
    2VAL      O 1607   5.652   3.493   2.216
    3VAL      N 1608   5.560   3.396   2.038
    3VAL      H 1609   5.580   3.338   1.960
    3VAL     CA 1610   5.431   3.467   2.048
    3VAL     CB 1611   5.409   3.548   1.920
    3VAL    CG1 1612   5.298   3.650   1.947
    3VAL    CG2 1613   5.529   3.637   1.887
    3VAL      C 1614   5.313   3.370   2.059
    3VAL      O 1615   5.285   3.285   1.974
    4VAL      N 1616   5.255   3.382   2.179
    4VAL      H 1617   5.287   3.441   2.252
    4VAL     CA 1618   5.130   3.309   2.204
    4VAL     CB 1619   5.125   3.252   2.346
    4VAL    CG1 1620   5.008   3.156   2.369
    4VAL    CG2 1621   5.257   3.196   2.401
    4VAL      C 1622   5.010   3.403   2.197
    4VAL      O 1623   5.010   3.512   2.254
    5THR      N 1624   4.917   3.361   2.112
    5THR      H 1625   4.939   3.285   2.050
    5THR     CA 1626   4.786   3.424   2.087
    5THR     CB 1627   4.766   3.471   1.943
    5THR    OG1 1628   4.780   3.364   1.850
    5THR    HG1 1629   4.725   3.284   1.873
    5THR    CG2 1630   4.860   3.585   1.902
    5THR      C 1631   4.659   3.350   2.131
    5THR      O 1632   4.609   3.252   2.076
    6ILE      N 1633   4.621   3.379   2.255
    6ILE      H 1634   4.661   3.462   2.296
    6ILE     CA 1635   4.500   3.324   2.316
    6ILE     CB 1636   4.528   3.290   2.463
    6ILE    CG1 1637   4.659   3.211   2.464
    6ILE    CG2 1638   4.420   3.210   2.535
    6ILE     CD 1639   4.718   3.226   2.605
    6ILE      C 1640   4.381   3.417   2.290
    6ILE      O 1641   4.353   3.513   2.362
    7LEU      N 1642   4.301   3.345   2.211
    7LEU      H 1643   4.333   3.263   2.164
    7LEU     CA 1644   4.172   3.381   2.150
    7LEU     CB 1645   4.156   3.318   2.011
    7LEU     CG 1646   4.220   3.393   1.895
    7LEU    CD1 1647   4.371   3.368   1.890
    7LEU    CD2 1648   4.159   3.351   1.761
    7LEU      C 1649   4.060   3.329   2.240
    7LEU      O 1650   4.047   3.212   2.274
    8LEU      N 1651   4.002   3.430   2.304
    8LEU      H 1652   4.047   3.519   2.293
    8LEU     CA 1653   3.880   3.417   2.385
    8LEU     CB 1654   3.899   3.478   2.524
    8LEU     CG 1655   4.036   3.450   2.589
    8LEU    CD1 1656   4.064   3.547   2.704
    8LEU    CD2 1657   4.030   3.313   2.655
    8LEU      C 1658   3.767   3.475   2.299
    8LEU      O 1659   3.751   3.597   2.299
    9GLU      N 1660   3.696   3.382   2.236
    9GLU      H 1661   3.735   3.290   2.231
    9GLU     CA 1662   3.579   3.412   2.152
    9GLU     CB 1663   3.608   3.364   2.010
    9GLU     CG 1664   3.718   3.440   1.935
    9GLU     CD 1665   3.734   3.396   1.789
    9GLU    OE1 1666   3.805   3.473   1.721
    9GLU    OE2 1667   3.683   3.290   1.747
    9GLU      C 1668   3.456   3.343   2.212
    9GLU      O 1669   3.466   3.273   2.312
   10GLU      N 1670   3.344   3.381   2.150
   10GLU      H 1671   3.345   3.463   2.093
   10GLU     CA 1672   3.206   3.333   2.164
   10GLU     CB 1673   3.132   3.447   2.234
   10GLU     CG 1674   3.014   3.383   2.309
   10GLU     CD 1675   2.924   3.503   2.342
   10GLU    OE1 1676   2.817   3.508   2.278
   10GLU    OE2 1677   2.957   3.573   2.440
   10GLU      C 1678   3.139   3.310   2.028
   10GLU     O1 1679   3.118   3.193   1.990
   10GLU     O2 1680   3.098   3.412   1.969
    1ACE     CA 1681   4.732   3.429   8.159
    1ACE      C 1682   4.612   3.406   8.066
    1ACE      O 1683   4.504   3.455   8.095
    2VAL      N 1684   4.631   3.328   7.948
    2VAL      H 1685   4.720   3.292   7.922
    2VAL     CA 1686   4.522   3.296   7.854
    2VAL     CB 1687   4.556   3.329   7.709
    2VAL    CG1 1688   4.431   3.332   7.621
    2VAL    CG2 1689   4.612   3.471   7.706
    2VAL      C 1690   4.482   3.149   7.865
    2VAL      O 1691   4.569   3.062   7.865
    3VAL      N 1692   4.359   3.131   7.915
    3VAL      H 1693   4.305   3.207   7.950
    3VAL     CA 1694   4.290   3.005   7.943
    3VAL     CB 1695   4.260   2.990   8.092
    3VAL    CG1 1696   4.196   2.854   8.124
    3VAL    CG2 1697   4.378   3.007   8.189
    3VAL      C 1698   4.160   2.996   7.862
    3VAL      O 1699   4.067   3.076   7.872
    4VAL      N 1700   4.143   2.893   7.779
    4VAL      H 1701   4.216   2.833   7.747
    4VAL     CA 1702   4.024   2.880   7.694
    4VAL     CB 1703   4.071   2.890   7.549
    4VAL    CG1 1704   3.969   2.846   7.443
    4VAL    CG2 1705   4.115   3.036   7.542
    4VAL      C 1706   3.953   2.750   7.731
    4VAL      O 1707   4.008   2.640   7.724
    5THR      N 1708   3.824   2.773   7.753
    5THR      H 1709   3.788   2.866   7.759
    5THR     CA 1710   3.730   2.668   7.794
    5THR     CB 1711   3.657   2.702   7.924
    5THR    OG1 1712   3.745   2.744   8.029
    5THR    HG1 1713   3.747   2.671   8.096
    5THR    CG2 1714   3.564   2.586   7.957
    5THR      C 1715   3.627   2.649   7.683
    5THR      O 1716   3.541   2.736   7.670
    6ILE      N 1717   3.637   2.550   7.595
    6ILE      H 1718   3.721   2.495   7.586
    6ILE     CA 1719   3.537   2.537   7.488
    6ILE     CB 1720   3.590   2.536   7.345
    6ILE    CG1 1721   3.716   2.620   7.322
    6ILE    CG2 1722   3.479   2.599   7.261
    6ILE     CD 1723   3.769   2.603   7.180
    6ILE      C 1724   3.444   2.419   7.520
    6ILE      O 1725   3.488   2.306   7.500
    7LEU      N 1726   3.316   2.446   7.544
    7LEU      H 1727   3.292   2.543   7.546
    7LEU     CA 1728   3.212   2.345   7.570
    7LEU     CB 1729   3.120   2.405   7.677
    7LEU     CG 1730   3.174   2.471   7.804
    7LEU    CD1 1731   3.059   2.509   7.897
    7LEU    CD2 1732   3.274   2.390   7.886
    7LEU      C 1733   3.122   2.308   7.453
    7LEU      O 1734   3.041   2.386   7.402
    8LEU      N 1735   3.116   2.177   7.430
    8LEU      H 1736   3.183   2.114   7.467
    8LEU     CA 1737   3.019   2.120   7.335
    8LEU     CB 1738   3.095   2.034   7.233
    8LEU     CG 1739   3.029   2.029   7.095
    8LEU    CD1 1740   3.029   2.165   7.025
    8LEU    CD2 1741   3.105   1.934   7.002
    8LEU      C 1742   2.918   2.043   7.420
    8LEU      O 1743   2.946   1.930   7.462
    9GLU      N 1744   2.791   2.082   7.428
    9GLU      H 1745   2.753   2.159   7.377
    9GLU     CA 1746   2.683   2.010   7.496
    9GLU     CB 1747   2.602   2.080   7.606
    9GLU     CG 1748   2.700   2.129   7.713
    9GLU     CD 1749   2.649   2.113   7.857
    9GLU    OE1 1750   2.723   2.076   7.950
    9GLU    OE2 1751   2.527   2.126   7.882
    9GLU      C 1752   2.594   1.928   7.402
    9GLU      O 1753   2.578   1.978   7.291
   10GLU      N 1754   2.552   1.811   7.451
   10GLU      H 1755   2.576   1.791   7.546
   10GLU     CA 1756   2.456   1.724   7.382
   10GLU     CB 1757   2.491   1.580   7.421
   10GLU     CG 1758   2.415   1.469   7.348
   10GLU     CD 1759   2.464   1.327   7.378
   10GLU    OE1 1760   2.504   1.264   7.278
   10GLU    OE2 1761   2.438   1.280   7.490
   10GLU      C 1762   2.315   1.753   7.436
   10GLU     O1 1763   2.274   1.705   7.543
   10GLU     O2 1764   2.244   1.828   7.366
    1ACE     CA 1765   3.065   1.500   7.651
    1ACE      C 1766   3.206   1.544   7.613
    1ACE      O 1767   3.308   1.507   7.670
    2VAL      N 1768   3.207   1.645   7.512
    2VAL      H 1769   3.132   1.711   7.509
    2VAL     CA 1770   3.328   1.694   7.444
    2VAL     CB 1771   3.295   1.690   7.295
    2VAL    CG1 1772   3.397   1.766   7.210
    2VAL    CG2 1773   3.307   1.545   7.249
    2VAL      C 1774   3.373   1.830   7.498
    2VAL      O 1775   3.313   1.929   7.456
    3VAL      N 1776   3.469   1.829   7.590
    3VAL      H 1777   3.525   1.749   7.613
    3VAL     CA 1778   3.521   1.957   7.640
    3VAL     CB 1779   3.495   1.957   7.791
    3VAL    CG1 1780   3.577   2.054   7.876
    3VAL    CG2 1781   3.344   1.965   7.811
    3VAL      C 1782   3.664   1.977   7.590
    3VAL      O 1783   3.751   1.893   7.617
    4VAL      N 1784   3.695   2.101   7.554
    4VAL      H 1785   3.626   2.173   7.540
    4VAL     CA 1786   3.832   2.137   7.515
    4VAL     CB 1787   3.842   2.145   7.363
    4VAL    CG1 1788   3.987   2.166   7.319
    4VAL    CG2 1789   3.754   2.047   7.284
    4VAL      C 1790   3.885   2.255   7.596
    4VAL      O 1791   3.840   2.368   7.577
    5THR      N 1792   3.990   2.220   7.670
    5THR      H 1793   4.030   2.128   7.664
    5THR     CA 1794   4.061   2.312   7.760
    5THR     CB 1795   4.051   2.264   7.905
    5THR    OG1 1796   4.047   2.122   7.922
    5THR    HG1 1797   4.143   2.095   7.912
    5THR    CG2 1798   3.921   2.323   7.959
    5THR      C 1799   4.208   2.337   7.724
    5THR      O 1800   4.280   2.242   7.695
    6ILE      N 1801   4.216   2.453   7.659
    6ILE      H 1802   4.142   2.518   7.645
    6ILE     CA 1803   4.341   2.504   7.600
    6ILE     CB 1804   4.316   2.548   7.455
    6ILE    CG1 1805   4.227   2.459   7.369
    6ILE    CG2 1806   4.450   2.548   7.380
    6ILE     CD 1807   4.086   2.519   7.357
    6ILE      C 1808   4.396   2.613   7.693
    6ILE      O 1809   4.338   2.719   7.712
    7LEU      N 1810   4.520   2.583   7.731
    7LEU      H 1811   4.568   2.496   7.718
    7LEU     CA 1812   4.602   2.672   7.814
    7LEU     CB 1813   4.649   2.608   7.944
    7LEU     CG 1814   4.535   2.618   8.045
    7LEU    CD1 1815   4.438   2.502   8.023
    7LEU    CD2 1816   4.590   2.615   8.188
    7LEU      C 1817   4.732   2.721   7.749
    7LEU      O 1818   4.799   2.643   7.682
    8LEU      N 1819   4.774   2.846   7.768
    8LEU      H 1820   4.724   2.903   7.833
    8LEU     CA 1821   4.888   2.913   7.703
    8LEU     CB 1822   4.831   3.033   7.626
    8LEU     CG 1823   4.787   2.979   7.490
    8LEU    CD1 1824   4.722   3.097   7.418
    8LEU    CD2 1825   4.892   2.925   7.393
    8LEU      C 1826   4.984   2.964   7.811
    8LEU      O 1827   4.971   2.951   7.932
    9GLU      N 1828   5.085   3.036   7.764
    9GLU      H 1829   5.087   3.060   7.667
    9GLU     CA 1830   5.198   3.098   7.836
    9GLU     CB 1831   5.301   3.167   7.747
    9GLU     CG 1832   5.384   3.063   7.671
    9GLU     CD 1833   5.498   3.127   7.591
    9GLU    OE1 1834   5.511   3.115   7.468
    9GLU    OE2 1835   5.583   3.192   7.655
    9GLU      C 1836   5.155   3.207   7.935
    9GLU      O 1837   5.079   3.291   7.887
   10GLU      N 1838   5.232   3.227   8.042
   10GLU      H 1839   5.311   3.168   8.058
   10GLU     CA 1840   5.226   3.342   8.133
   10GLU     CB 1841   5.116   3.326   8.239
   10GLU     CG 1842   5.113   3.193   8.315
   10GLU     CD 1843   5.011   3.202   8.428
   10GLU    OE1 1844   5.020   3.275   8.529
   10GLU    OE2 1845   4.930   3.107   8.425
   10GLU      C 1846   5.365   3.351   8.195
   10GLU     O1 1847   5.442   3.253   8.208
   10GLU     O2 1848   5.403   3.460   8.243
    1ACE     CA 1849   3.109   2.131   6.182
    1ACE      C 1850   3.154   2.263   6.244
    1ACE      O 1851   3.135   2.370   6.186
    2VAL      N 1852   3.234   2.243   6.361
    2VAL      H 1853   3.278   2.157   6.387
    2VAL     CA 1854   3.284   2.356   6.440
    2VAL     CB 1855   3.235   2.347   6.585
    2VAL    CG1 1856   3.250   2.482   6.656
    2VAL    CG2 1857   3.088   2.309   6.595
    2VAL      C 1858   3.434   2.378   6.422
    2VAL      O 1859   3.513   2.291   6.459
    3VAL      N 1860   3.480   2.491   6.367
    3VAL      H 1861   3.413   2.562   6.344
    3VAL     CA 1862   3.619   2.519   6.330
    3VAL     CB 1863   3.626   2.537   6.178
    3VAL    CG1 1864   3.772   2.513   6.139
    3VAL    CG2 1865   3.549   2.432   6.097
    3VAL      C 1866   3.679   2.645   6.391
    3VAL      O 1867   3.651   2.759   6.355
    4VAL      N 1868   3.748   2.627   6.504
    4VAL      H 1869   3.766   2.531   6.526
    4VAL     CA 1870   3.808   2.729   6.592
    4VAL     CB 1871   3.784   2.689   6.738
    4VAL    CG1 1872   3.831   2.803   6.828
    4VAL    CG2 1873   3.632   2.680   6.755
    4VAL      C 1874   3.957   2.745   6.564
    4VAL      O 1875   4.031   2.647   6.571
    5THR      N 1876   3.992   2.870   6.534
    5THR      H 1877   3.923   2.935   6.501
    5THR     CA 1878   4.128   2.922   6.511
    5THR     CB 1879   4.154   2.962   6.366
    5THR    OG1 1880   4.097   2.867   6.276
    5THR    HG1 1881   4.012   2.901   6.238
    5THR    CG2 1882   4.302   2.983   6.331
    5THR      C 1883   4.158   3.034   6.611
    5THR      O 1884   4.117   3.150   6.606
    6ILE      N 1885   4.252   2.984   6.690
    6ILE      H 1886   4.311   2.907   6.666
    6ILE     CA 1887   4.296   3.055   6.811
    6ILE     CB 1888   4.277   2.971   6.938
    6ILE    CG1 1889   4.135   2.925   6.970
    6ILE    CG2 1890   4.364   3.028   7.050
    6ILE     CD 1891   4.117   2.872   7.113
    6ILE      C 1892   4.438   3.099   6.778
    6ILE      O 1893   4.532   3.020   6.777
    7LEU      N 1894   4.454   3.231   6.764
    7LEU      H 1895   4.390   3.307   6.773
    7LEU     CA 1896   4.576   3.294   6.714
    7LEU     CB 1897   4.539   3.372   6.587
    7LEU     CG 1898   4.482   3.283   6.477
    7LEU    CD1 1899   4.361   3.342   6.404
    7LEU    CD2 1900   4.590   3.275   6.369
    7LEU      C 1901   4.628   3.384   6.826
    7LEU      O 1902   4.558   3.459   6.894
    8LEU      N 1903   4.761   3.382   6.832
    8LEU      H 1904   4.816   3.325   6.771
    8LEU     CA 1905   4.834   3.465   6.929
    8LEU     CB 1906   4.922   3.369   7.009
    8LEU     CG 1907   4.970   3.418   7.146
    8LEU    CD1 1908   4.879   3.396   7.267
    8LEU    CD2 1909   5.104   3.348   7.169
    8LEU      C 1910   4.921   3.571   6.862
    8LEU      O 1911   4.963   3.555   6.747
    9GLU      N 1912   4.938   3.688   6.922
    9GLU      H 1913   4.886   3.692   7.008
    9GLU     CA 1914   5.012   3.811   6.890
    9GLU     CB 1915   4.904   3.912   6.851
    9GLU     CG 1916   4.961   4.033   6.776
    9GLU     CD 1917   4.853   4.137   6.747
    9GLU    OE1 1918   4.790   4.180   6.847
    9GLU    OE2 1919   4.863   4.178   6.630
    9GLU      C 1920   5.115   3.857   6.993
    9GLU      O 1921   5.081   3.867   7.111
   10GLU      N 1922   5.216   3.919   6.934
   10GLU      H 1923   5.205   3.950   6.839
   10GLU     CA 1924   5.338   3.966   7.000
   10GLU     CB 1925   5.459   3.948   6.908
   10GLU     CG 1926   5.584   3.932   6.994
   10GLU     CD 1927   5.710   3.944   6.907
   10GLU    OE1 1928   5.758   4.057   6.885
   10GLU    OE2 1929   5.760   3.839   6.863
   10GLU      C 1930   5.330   4.107   7.059
   10GLU     O1 1931   5.376   4.131   7.173
   10GLU     O2 1932   5.262   4.194   7.000
    1ACE     CA 1933   5.406   3.180   6.525
    1ACE      C 1934   5.343   3.068   6.607
    1ACE      O 1935   5.370   2.951   6.581
    2VAL      N 1936   5.244   3.106   6.703
    2VAL      H 1937   5.251   3.199   6.740
    2VAL     CA 1938   5.168   3.008   6.782
    2VAL     CB 1939   5.189   3.038   6.931
    2VAL    CG1 1940   5.107   2.936   7.010
    2VAL    CG2 1941   5.338   3.026   6.964
    2VAL      C 1942   5.024   3.004   6.733
    2VAL      O 1943   4.939   3.085   6.771
    3VAL      N 1944   4.994   2.906   6.648
    3VAL      H 1945   5.065   2.845   6.614
    3VAL     CA 1946   4.858   2.886   6.596
    3VAL     CB 1947   4.856   2.919   6.447
    3VAL    CG1 1948   4.713   2.901   6.396
    3VAL    CG2 1949   4.896   3.066   6.429
    3VAL      C 1950   4.803   2.747   6.633
    3VAL      O 1951   4.877   2.649   6.626
    4VAL      N 1952   4.685   2.757   6.692
    4VAL      H 1953   4.661   2.846   6.730
    4VAL     CA 1954   4.614   2.642   6.749
    4VAL     CB 1955   4.636   2.643   6.901
    4VAL    CG1 1956   4.579   2.517   6.965
    4VAL    CG2 1957   4.785   2.641   6.938
    4VAL      C 1958   4.472   2.628   6.694
    4VAL      O 1959   4.391   2.720   6.704
    5THR      N 1960   4.464   2.538   6.597
    5THR      H 1961   4.535   2.468   6.595
    5THR     CA 1962   4.354   2.508   6.504
    5THR     CB 1963   4.400   2.511   6.358
    5THR    OG1 1964   4.515   2.429   6.332
    5THR    HG1 1965   4.498   2.333   6.354
    5THR    CG2 1966   4.432   2.656   6.321
    5THR      C 1967   4.282   2.378   6.541
    5THR      O 1968   4.344   2.275   6.567
    6ILE      N 1969   4.158   2.390   6.589
    6ILE      H 1970   4.108   2.476   6.601
    6ILE     CA 1971   4.079   2.268   6.611
    6ILE     CB 1972   4.010   2.275   6.748
    6ILE    CG1 1973   4.107   2.310   6.861
    6ILE    CG2 1974   3.953   2.140   6.791
    6ILE     CD 1975   4.027   2.369   6.977
    6ILE      C 1976   3.968   2.252   6.507
    6ILE      O 1977   3.898   2.349   6.478
    7LEU      N 1978   3.958   2.133   6.448
    7LEU      H 1979   4.017   2.057   6.473
    7LEU     CA 1980   3.850   2.104   6.352
    7LEU     CB 1981   3.918   2.062   6.221
    7LEU     CG 1982   3.933   2.159   6.104
    7LEU    CD1 1983   4.056   2.245   6.133
    7LEU    CD2 1984   3.970   2.075   5.982
    7LEU      C 1985   3.760   1.991   6.403
    7LEU      O 1986   3.797   1.875   6.421
    8LEU      N 1987   3.658   2.037   6.474
    8LEU      H 1988   3.643   2.136   6.480
    8LEU     CA 1989   3.552   1.955   6.535
    8LEU     CB 1990   3.494   2.006   6.667
    8LEU     CG 1991   3.549   1.931   6.789
    8LEU    CD1 1992   3.494   1.999   6.914
    8LEU    CD2 1993   3.535   1.779   6.796
    8LEU      C 1994   3.434   1.911   6.448
    8LEU      O 1995   3.334   1.981   6.439
    9GLU      N 1996   3.444   1.789   6.397
    9GLU      H 1997   3.519   1.726   6.421
    9GLU     CA 1998   3.347   1.731   6.303
    9GLU     CB 1999   3.425   1.684   6.181
    9GLU     CG 2000   3.340   1.681   6.054
    9GLU     CD 2001   3.298   1.821   6.008
    9GLU    OE1 2002   3.176   1.847   6.010
    9GLU    OE2 2003   3.385   1.889   5.949
    9GLU      C 2004   3.273   1.616   6.372
    9GLU      O 2005   3.337   1.540   6.445
   10GLU      N 2006   3.154   1.582   6.325
   10GLU      H 2007   3.121   1.639   6.250
   10GLU     CA 2008   3.062   1.480   6.378
   10GLU     CB 2009   2.925   1.543   6.402
   10GLU     CG 2010   2.822   1.458   6.476
   10GLU     CD 2011   2.696   1.532   6.520
   10GLU    OE1 2012   2.587   1.474   6.499
   10GLU    OE2 2013   2.708   1.652   6.551
   10GLU      C 2014   3.059   1.361   6.281
   10GLU     O1 2015   3.024   1.388   6.164
   10GLU     O2 2016   3.057   1.243   6.320
    1ACE     CA 2017   3.426   2.010   4.477
    1ACE      C 2018   3.549   2.100   4.467
    1ACE      O 2019   3.608   2.094   4.359
    2VAL      N 2020   3.611   2.135   4.591
    2VAL      H 2021   3.561   2.109   4.673
    2VAL     CA 2022   3.737   2.208   4.610
    2VAL     CB 2023   3.762   2.223   4.761
    2VAL    CG1 2024   3.806   2.094   4.829
    2VAL    CG2 2025   3.839   2.347   4.808
    2VAL      C 2026   3.856   2.155   4.530
    2VAL      O 2027   3.890   2.039   4.550
    3VAL      N 2028   3.916   2.242   4.448
    3VAL      H 2029   3.876   2.331   4.429
    3VAL     CA 2030   4.028   2.202   4.363
    3VAL     CB 2031   4.005   2.219   4.212
    3VAL    CG1 2032   4.109   2.137   4.136
    3VAL    CG2 2033   3.865   2.177   4.169
    3VAL      C 2034   4.155   2.274   4.408
    3VAL      O 2035   4.165   2.396   4.396
    4VAL      N 2036   4.261   2.194   4.414
    4VAL      H 2037   4.258   2.095   4.405
    4VAL     CA 2038   4.390   2.254   4.453
    4VAL     CB 2039   4.446   2.208   4.588
    4VAL    CG1 2040   4.591   2.253   4.610
    4VAL    CG2 2041   4.367   2.251   4.712
    4VAL      C 2042   4.493   2.229   4.342
    4VAL      O 2043   4.533   2.113   4.331
    5THR      N 2044   4.555   2.337   4.297
    5THR      H 2045   4.518   2.429   4.308
    5THR     CA 2046   4.662   2.318   4.198
    5THR     CB 2047   4.628   2.360   4.055
    5THR    OG1 2048   4.571   2.491   4.049
    5THR    HG1 2049   4.473   2.474   4.056
    5THR    CG2 2050   4.540   2.253   3.991
    5THR      C 2051   4.793   2.390   4.232
    5THR      O 2052   4.793   2.510   4.255
    6ILE      N 2053   4.911   2.329   4.243
    6ILE      H 2054   4.914   2.229   4.240
    6ILE     CA 2055   5.038   2.389   4.284
    6ILE     CB 2056   5.097   2.297   4.390
    6ILE    CG1 2057   4.998   2.226   4.483
    6ILE    CG2 2058   5.201   2.376   4.470
    6ILE     CD 2059   5.060   2.131   4.586
    6ILE      C 2060   5.134   2.390   4.165
    6ILE      O 2061   5.139   2.302   4.079
    7LEU      N 2062   5.188   2.509   4.143
    7LEU      H 2063   5.160   2.587   4.198
    7LEU     CA 2064   5.259   2.557   4.023
    7LEU     CB 2065   5.185   2.679   3.966
    7LEU     CG 2066   5.037   2.647   3.947
    7LEU    CD1 2067   4.970   2.779   3.908
    7LEU    CD2 2068   5.006   2.537   3.844
    7LEU      C 2069   5.405   2.581   4.060
    7LEU      O 2070   5.430   2.678   4.133
    8LEU      N 2071   5.483   2.476   4.037
    8LEU      H 2072   5.452   2.390   3.996
    8LEU     CA 2073   5.627   2.481   4.066
    8LEU     CB 2074   5.672   2.347   4.125
    8LEU     CG 2075   5.664   2.334   4.278
    8LEU    CD1 2076   5.761   2.440   4.331
    8LEU    CD2 2077   5.523   2.355   4.333
    8LEU      C 2078   5.722   2.489   3.946
    8LEU      O 2079   5.710   2.406   3.857
    9GLU      N 2080   5.799   2.598   3.952
    9GLU      H 2081   5.771   2.673   4.013
    9GLU     CA 2082   5.924   2.618   3.877
    9GLU     CB 2083   5.955   2.766   3.852
    9GLU     CG 2084   5.967   2.824   3.711
    9GLU     CD 2085   6.090   2.775   3.634
    9GLU    OE1 2086   6.102   2.653   3.610
    9GLU    OE2 2087   6.178   2.861   3.616
    9GLU      C 2088   6.036   2.556   3.959
    9GLU      O 2089   6.050   2.588   4.077
   10GLU      N 2090   6.146   2.519   3.894
   10GLU      H 2091   6.153   2.543   3.797
   10GLU     CA 2092   6.260   2.450   3.956
   10GLU     CB 2093   6.261   2.300   3.929
   10GLU     CG 2094   6.153   2.221   4.003
   10GLU     CD 2095   6.152   2.070   3.979
   10GLU    OE1 2096   6.135   2.030   3.862
   10GLU    OE2 2097   6.210   2.002   4.067
   10GLU      C 2098   6.398   2.502   3.913
   10GLU     O1 2099   6.444   2.455   3.807
   10GLU     O2 2100   6.450   2.597   3.976
    1ACE     CA 2101   5.740   2.328   3.491
    1ACE      C 2102   5.629   2.235   3.540
    1ACE      O 2103   5.574   2.156   3.463
    2VAL      N 2104   5.633   2.221   3.683
    2VAL      H 2105   5.688   2.277   3.745
    2VAL     CA 2106   5.561   2.109   3.744
    2VAL     CB 2107   5.632   2.061   3.871
    2VAL    CG1 2108   5.592   1.917   3.907
    2VAL    CG2 2109   5.785   2.067   3.869
    2VAL      C 2110   5.422   2.159   3.781
    2VAL      O 2111   5.399   2.251   3.860
    3VAL      N 2112   5.322   2.081   3.741
    3VAL      H 2113   5.339   2.007   3.676
    3VAL     CA 2114   5.177   2.078   3.766
    3VAL     CB 2115   5.099   2.034   3.643
    3VAL    CG1 2116   4.946   2.039   3.651
    3VAL    CG2 2117   5.140   2.101   3.512
    3VAL      C 2118   5.153   1.986   3.886
    3VAL      O 2119   5.145   1.867   3.856
    4VAL      N 2120   5.172   2.033   4.009
    4VAL      H 2121   5.209   2.122   4.032
    4VAL     CA 2122   5.138   1.941   4.119
    4VAL     CB 2123   5.242   1.962   4.228
    4VAL    CG1 2124   5.227   1.891   4.363
    4VAL    CG2 2125   5.380   1.918   4.178
    4VAL      C 2126   4.988   1.944   4.149
    4VAL      O 2127   4.939   2.034   4.218
    5THR      N 2128   4.919   1.834   4.121
    5THR      H 2129   4.963   1.751   4.087
    5THR     CA 2130   4.772   1.828   4.124
    5THR     CB 2131   4.710   1.778   3.994
    5THR    OG1 2132   4.779   1.667   3.936
    5THR    HG1 2133   4.729   1.581   3.950
    5THR    CG2 2134   4.692   1.886   3.887
    5THR      C 2135   4.712   1.748   4.241
    5THR      O 2136   4.753   1.634   4.260
    6ILE      N 2137   4.616   1.803   4.314
    6ILE      H 2138   4.601   1.902   4.306
    6ILE     CA 2139   4.528   1.740   4.414
    6ILE     CB 2140   4.557   1.796   4.553
    6ILE    CG1 2141   4.701   1.769   4.597
    6ILE    CG2 2142   4.458   1.746   4.658
    6ILE     CD 2143   4.781   1.894   4.560
    6ILE      C 2144   4.383   1.754   4.367
    6ILE      O 2145   4.320   1.854   4.401
    7LEU      N 2146   4.328   1.652   4.301
    7LEU      H 2147   4.383   1.575   4.269
    7LEU     CA 2148   4.185   1.644   4.270
    7LEU     CB 2149   4.172   1.598   4.124
    7LEU     CG 2150   4.210   1.699   4.016
    7LEU    CD1 2151   4.274   1.643   3.889
    7LEU    CD2 2152   4.089   1.773   3.958
    7LEU      C 2153   4.094   1.542   4.339
    7LEU      O 2154   4.131   1.431   4.377
    8LEU      N 2155   3.968   1.580   4.354
    8LEU      H 2156   3.931   1.664   4.314
    8LEU     CA 2157   3.871   1.486   4.414
    8LEU     CB 2158   3.755   1.554   4.486
    8LEU     CG 2159   3.789   1.670   4.580
    8LEU    CD1 2160   3.668   1.756   4.617
    8LEU    CD2 2161   3.841   1.603   4.707
    8LEU      C 2162   3.827   1.380   4.312
    8LEU      O 2163   3.741   1.402   4.227
    9GLU      N 2164   3.910   1.277   4.317
    9GLU      H 2165   4.000   1.287   4.359
    9GLU     CA 2166   3.881   1.155   4.240
    9GLU     CB 2167   4.023   1.105   4.214
    9GLU     CG 2168   4.112   1.187   4.120
    9GLU     CD 2169   4.262   1.163   4.136
    9GLU    OE1 2170   4.339   1.197   4.043
    9GLU    OE2 2171   4.301   1.095   4.233
    9GLU      C 2172   3.790   1.051   4.306
    9GLU      O 2173   3.768   1.038   4.426
   10GLU      N 2174   3.719   0.993   4.209
   10GLU      H 2175   3.715   1.027   4.115
   10GLU     CA 2176   3.634   0.874   4.225
   10GLU     CB 2177   3.487   0.896   4.186
   10GLU     CG 2178   3.420   1.016   4.253
   10GLU     CD 2179   3.277   1.022   4.200
   10GLU    OE1 2180   3.270   1.092   4.096
   10GLU    OE2 2181   3.192   0.949   4.256
   10GLU      C 2182   3.692   0.749   4.158
   10GLU     O1 2183   3.621   0.646   4.163
   10GLU     O2 2184   3.789   0.759   4.079
    1ACE     CA 2185   6.099   2.564   5.426
    1ACE      C 2186   5.955   2.600   5.390
    1ACE      O 2187   5.880   2.668   5.461
    2VAL      N 2188   5.889   2.519   5.293
    2VAL      H 2189   5.926   2.442   5.243
    2VAL     CA 2190   5.749   2.542   5.252
    2VAL     CB 2191   5.733   2.564   5.102
    2VAL    CG1 2192   5.588   2.602   5.074
    2VAL    CG2 2193   5.836   2.666   5.050
    2VAL      C 2194   5.669   2.422   5.305
    2VAL      O 2195   5.657   2.314   5.247
    3VAL      N 2196   5.608   2.453   5.419
    3VAL      H 2197   5.624   2.541   5.464
    3VAL     CA 2198   5.519   2.358   5.487
    3VAL     CB 2199   5.563   2.331   5.631
    3VAL    CG1 2200   5.458   2.270   5.724
    3VAL    CG2 2201   5.693   2.251   5.624
    3VAL      C 2202   5.377   2.407   5.461
    3VAL      O 2203   5.327   2.499   5.526
    4VAL      N 2204   5.309   2.337   5.370
    4VAL      H 2205   5.345   2.257   5.322
    4VAL     CA 2206   5.168   2.367   5.342
    4VAL     CB 2207   5.143   2.395   5.193
    4VAL    CG1 2208   4.995   2.413   5.162
    4VAL    CG2 2209   5.220   2.517   5.142
    4VAL      C 2210   5.086   2.246   5.388
    4VAL      O 2211   5.115   2.135   5.343
    5THR      N 2212   5.007   2.276   5.490
    5THR      H 2213   5.009   2.366   5.536
    5THR     CA 2214   4.912   2.180   5.547
    5THR     CB 2215   4.927   2.173   5.699
    5THR    OG1 2216   4.956   2.304   5.750
    5THR    HG1 2217   4.870   2.353   5.742
    5THR    CG2 2218   5.028   2.066   5.740
    5THR      C 2219   4.767   2.218   5.516
    5THR      O 2220   4.705   2.315   5.560
    6ILE      N 2221   4.724   2.141   5.417
    6ILE      H 2222   4.776   2.058   5.397
    6ILE     CA 2223   4.583   2.148   5.374
    6ILE     CB 2224   4.565   2.151   5.222
    6ILE    CG1 2225   4.661   2.240   5.144
    6ILE    CG2 2226   4.422   2.189   5.183
    6ILE     CD 2227   4.660   2.211   4.994
    6ILE      C 2228   4.493   2.041   5.435
    6ILE      O 2229   4.524   1.925   5.463
    7LEU      N 2230   4.386   2.096   5.491
    7LEU      H 2231   4.376   2.193   5.511
    7LEU     CA 2232   4.279   2.022   5.560
    7LEU     CB 2233   4.263   2.060   5.708
    7LEU     CG 2234   4.382   2.031   5.800
    7LEU    CD1 2235   4.372   2.137   5.909
    7LEU    CD2 2236   4.360   1.887   5.847
    7LEU      C 2237   4.145   2.027   5.486
    7LEU      O 2238   4.085   2.132   5.468
    8LEU      N 2239   4.110   1.913   5.426
    8LEU      H 2240   4.167   1.834   5.443
    8LEU     CA 2241   4.005   1.897   5.324
    8LEU     CB 2242   4.061   1.824   5.202
    8LEU     CG 2243   4.168   1.895   5.119
    8LEU    CD1 2244   4.226   1.794   5.020
    8LEU    CD2 2245   4.106   2.008   5.037
    8LEU      C 2246   3.886   1.812   5.367
    8LEU      O 2247   3.880   1.750   5.473
    9GLU      N 2248   3.775   1.837   5.299
    9GLU      H 2249   3.779   1.901   5.222
    9GLU     CA 2250   3.649   1.763   5.310
    9GLU     CB 2251   3.538   1.835   5.233
    9GLU     CG 2252   3.558   1.836   5.081
    9GLU     CD 2253   3.421   1.870   5.020
    9GLU    OE1 2254   3.395   1.978   4.964
    9GLU    OE2 2255   3.347   1.771   4.999
    9GLU      C 2256   3.644   1.614   5.272
    9GLU      O 2257   3.718   1.560   5.190
   10GLU      N 2258   3.570   1.540   5.353
   10GLU      H 2259   3.517   1.579   5.428
   10GLU     CA 2260   3.541   1.399   5.320
   10GLU     CB 2261   3.613   1.303   5.414
   10GLU     CG 2262   3.643   1.162   5.362
   10GLU     CD 2263   3.712   1.072   5.465
   10GLU    OE1 2264   3.832   1.106   5.480
   10GLU    OE2 2265   3.638   0.984   5.513
   10GLU      C 2266   3.390   1.374   5.320
   10GLU     O1 2267   3.348   1.301   5.227
   10GLU     O2 2268   3.313   1.410   5.411
    1ACE     CA 2269   3.918   1.581   5.796
    1ACE      C 2270   4.047   1.522   5.737
    1ACE      O 2271   4.142   1.481   5.803
    2VAL      N 2272   4.062   1.535   5.596
    2VAL      H 2273   3.993   1.595   5.556
    2VAL     CA 2274   4.166   1.482   5.506
    2VAL     CB 2275   4.129   1.457   5.359
    2VAL    CG1 2276   4.210   1.346   5.292
    2VAL    CG2 2277   3.983   1.416   5.338
    2VAL      C 2278   4.293   1.566   5.511
    2VAL      O 2279   4.289   1.669   5.443
    3VAL      N 2280   4.383   1.538   5.605
    3VAL      H 2281   4.371   1.466   5.674
    3VAL     CA 2282   4.509   1.612   5.609
    3VAL     CB 2283   4.582   1.606   5.744
    3VAL    CG1 2284   4.594   1.464   5.800
    3VAL    CG2 2285   4.720   1.670   5.757
    3VAL      C 2286   4.598   1.569   5.492
    3VAL      O 2287   4.619   1.449   5.478
    4VAL      N 2288   4.643   1.669   5.417
    4VAL      H 2289   4.588   1.752   5.422
    4VAL     CA 2290   4.734   1.657   5.303
    4VAL     CB 2291   4.661   1.699   5.175
    4VAL    CG1 2292   4.749   1.676   5.052
    4VAL    CG2 2293   4.531   1.620   5.157
    4VAL      C 2294   4.858   1.744   5.328
    4VAL      O 2295   4.847   1.860   5.366
    5THR      N 2296   4.977   1.690   5.305
    5THR      H 2297   4.986   1.610   5.244
    5THR     CA 2298   5.112   1.728   5.348
    5THR     CB 2299   5.175   1.640   5.456
    5THR    OG1 2300   5.169   1.499   5.434
    5THR    HG1 2301   5.084   1.455   5.467
    5THR    CG2 2302   5.108   1.684   5.587
    5THR      C 2303   5.217   1.746   5.237
    5THR      O 2304   5.249   1.652   5.165
    6ILE      N 2305   5.220   1.874   5.199
    6ILE      H 2306   5.151   1.940   5.227
    6ILE     CA 2307   5.320   1.929   5.106
    6ILE     CB 2308   5.243   2.008   5.000
    6ILE    CG1 2309   5.165   1.931   4.893
    6ILE    CG2 2310   5.328   2.124   4.947
    6ILE     CD 2311   5.242   1.818   4.825
    6ILE      C 2312   5.434   1.997   5.182
    6ILE      O 2313   5.409   2.078   5.271
    7LEU      N 2314   5.545   1.924   5.178
    7LEU      H 2315   5.558   1.843   5.120
    7LEU     CA 2316   5.664   1.962   5.255
    7LEU     CB 2317   5.689   1.864   5.370
    7LEU     CG 2318   5.579   1.834   5.471
    7LEU    CD1 2319   5.603   1.698   5.536
    7LEU    CD2 2320   5.540   1.937   5.578
    7LEU      C 2321   5.791   1.978   5.171
    7LEU      O 2322   5.842   1.887   5.107
    8LEU      N 2323   5.839   2.100   5.152
    8LEU      H 2324   5.784   2.178   5.183
    8LEU     CA 2325   5.948   2.130   5.058
    8LEU     CB 2326   5.913   2.235   4.952
    8LEU     CG 2327   5.807   2.188   4.852
    8LEU    CD1 2328   5.748   2.307   4.777
    8LEU    CD2 2329   5.857   2.071   4.767
    8LEU      C 2330   6.070   2.183   5.135
    8LEU      O 2331   6.061   2.297   5.179
    9GLU      N 2332   6.166   2.095   5.161
    9GLU      H 2333   6.171   2.010   5.109
    9GLU     CA 2334   6.288   2.128   5.237
    9GLU     CB 2335   6.299   2.033   5.357
    9GLU     CG 2336   6.412   2.075   5.451
    9GLU     CD 2337   6.447   1.984   5.569
    9GLU    OE1 2338   6.417   2.014   5.687
    9GLU    OE2 2339   6.510   1.877   5.555
    9GLU      C 2340   6.422   2.138   5.165
    9GLU      O 2341   6.497   2.236   5.173
   10GLU      N 2342   6.433   2.055   5.062
   10GLU      H 2343   6.350   2.015   5.022
   10GLU     CA 2344   6.558   2.023   4.992
   10GLU     CB 2345   6.603   1.878   5.011
   10GLU     CG 2346   6.660   1.839   5.147
   10GLU     CD 2347   6.722   1.699   5.146
   10GLU    OE1 2348   6.708   1.639   5.255
   10GLU    OE2 2349   6.768   1.640   5.046
   10GLU      C 2350   6.510   2.038   4.848
   10GLU     O1 2351   6.567   2.125   4.779
   10GLU     O2 2352   6.413   1.968   4.812
    1ACE     CA 2353   5.930   2.892   2.816
    1ACE      C 2354   5.805   2.925   2.898
    1ACE      O 2355   5.815   3.017   2.979
    2VAL      N 2356   5.690   2.850   2.859
    2VAL      H 2357   5.705   2.782   2.787
    2VAL     CA 2358   5.552   2.872   2.907
    2VAL     CB 2359   5.463   2.956   2.816
    2VAL    CG1 2360   5.495   3.105   2.823
    2VAL    CG2 2361   5.485   2.905   2.673
    2VAL      C 2362   5.482   2.747   2.961
    2VAL      O 2363   5.445   2.659   2.884
    3VAL      N 2364   5.452   2.740   3.091
    3VAL      H 2365   5.471   2.811   3.159
    3VAL     CA 2366   5.370   2.631   3.144
    3VAL     CB 2367   5.438   2.558   3.260
    3VAL    CG1 2368   5.363   2.427   3.284
    3VAL    CG2 2369   5.582   2.526   3.220
    3VAL      C 2370   5.232   2.677   3.190
    3VAL      O 2371   5.217   2.760   3.280
    4VAL      N 2372   5.129   2.611   3.139
    4VAL      H 2373   5.148   2.513   3.130
    4VAL     CA 2374   4.990   2.660   3.139
    4VAL     CB 2375   4.940   2.705   3.001
    4VAL    CG1 2376   4.790   2.735   2.992
    4VAL    CG2 2377   5.032   2.806   2.933
    4VAL      C 2378   4.888   2.563   3.198
    4VAL      O 2379   4.888   2.444   3.166
    5THR      N 2380   4.819   2.619   3.298
    5THR      H 2381   4.829   2.715   3.323
    5THR     CA 2382   4.701   2.547   3.348
    5THR     CB 2383   4.702   2.516   3.498
    5THR    OG1 2384   4.731   2.634   3.574
    5THR    HG1 2385   4.696   2.631   3.667
    5THR    CG2 2386   4.800   2.403   3.528
    5THR      C 2387   4.569   2.617   3.316
    5THR      O 2388   4.548   2.738   3.322
    6ILE      N 2389   4.471   2.536   3.276
    6ILE      H 2390   4.484   2.444   3.238
    6ILE     CA 2391   4.334   2.586   3.260
    6ILE     CB 2392   4.310   2.600   3.109
    6ILE    CG1 2393   4.186   2.686   3.085
    6ILE    CG2 2394   4.322   2.474   3.024
    6ILE     CD 2395   4.190   2.731   2.939
    6ILE      C 2396   4.237   2.496   3.336
    6ILE      O 2397   4.258   2.375   3.337
    7LEU      N 2398   4.142   2.566   3.399
    7LEU      H 2399   4.135   2.664   3.385
    7LEU     CA 2400   4.032   2.501   3.472
    7LEU     CB 2401   4.031   2.525   3.623
    7LEU     CG 2402   4.152   2.471   3.698
    7LEU    CD1 2403   4.265   2.574   3.689
    7LEU    CD2 2404   4.100   2.422   3.833
    7LEU      C 2405   3.893   2.531   3.416
    7LEU      O 2406   3.841   2.640   3.396
    8LEU      N 2407   3.845   2.419   3.363
    8LEU      H 2408   3.894   2.332   3.366
    8LEU     CA 2409   3.721   2.414   3.284
    8LEU     CB 2410   3.732   2.344   3.148
    8LEU     CG 2411   3.800   2.429   3.041
    8LEU    CD1 2412   3.812   2.351   2.910
    8LEU    CD2 2413   3.726   2.560   3.014
    8LEU      C 2414   3.602   2.362   3.364
    8LEU      O 2415   3.605   2.265   3.441
    9GLU      N 2416   3.500   2.447   3.352
    9GLU      H 2417   3.501   2.542   3.323
    9GLU     CA 2418   3.364   2.414   3.397
    9GLU     CB 2419   3.284   2.544   3.402
    9GLU     CG 2420   3.318   2.664   3.491
    9GLU     CD 2421   3.265   2.796   3.436
    9GLU    OE1 2422   3.340   2.891   3.403
    9GLU    OE2 2423   3.141   2.811   3.441
    9GLU      C 2424   3.289   2.327   3.296
    9GLU      O 2425   3.326   2.285   3.186
   10GLU      N 2426   3.191   2.259   3.354
   10GLU      H 2427   3.177   2.271   3.452
   10GLU     CA 2428   3.081   2.195   3.280
   10GLU     CB 2429   3.091   2.043   3.286
   10GLU     CG 2430   3.197   1.986   3.192
   10GLU     CD 2431   3.191   1.836   3.162
   10GLU    OE1 2432   3.165   1.756   3.254
   10GLU    OE2 2433   3.203   1.793   3.045
   10GLU      C 2434   2.942   2.248   3.319
   10GLU     O1 2435   2.881   2.321   3.238
   10GLU     O2 2436   2.879   2.197   3.414
    1ACE     CA 2437   3.754   2.265   3.792
    1ACE      C 2438   3.858   2.164   3.742
    1ACE      O 2439   3.942   2.126   3.824
    2VAL      N 2440   3.834   2.118   3.609
    2VAL      H 2441   3.740   2.117   3.575
    2VAL     CA 2442   3.914   2.014   3.542
    2VAL     CB 2443   3.835   1.953   3.426
    2VAL    CG1 2444   3.907   1.832   3.368
    2VAL    CG2 2445   3.691   1.906   3.452
    2VAL      C 2446   4.045   2.071   3.487
    2VAL      O 2447   4.040   2.163   3.406
    3VAL      N 2448   4.156   2.007   3.522
    3VAL      H 2449   4.146   1.911   3.544
    3VAL     CA 2450   4.294   2.058   3.508
    3VAL     CB 2451   4.379   2.018   3.629
    3VAL    CG1 2452   4.519   2.081   3.624
    3VAL    CG2 2453   4.313   2.040   3.766
    3VAL      C 2454   4.353   2.019   3.372
    3VAL      O 2455   4.400   1.906   3.362
    4VAL      N 2456   4.344   2.107   3.273
    4VAL      H 2457   4.289   2.189   3.288
    4VAL     CA 2458   4.400   2.075   3.141
    4VAL     CB 2459   4.297   2.101   3.031
    4VAL    CG1 2460   4.335   2.055   2.890
    4VAL    CG2 2461   4.171   2.025   3.071
    4VAL      C 2462   4.525   2.162   3.120
    4VAL      O 2463   4.528   2.276   3.167
    5THR      N 2464   4.624   2.089   3.072
    5THR      H 2465   4.604   1.995   3.042
    5THR     CA 2466   4.761   2.141   3.057
    5THR     CB 2467   4.867   2.082   3.150
    5THR    OG1 2468   4.906   1.949   3.112
    5THR    HG1 2469   4.896   1.929   3.015
    5THR    CG2 2470   4.819   2.097   3.295
    5THR      C 2471   4.819   2.146   2.916
    5THR      O 2472   4.868   2.047   2.862
    6ILE      N 2473   4.827   2.271   2.872
    6ILE      H 2474   4.780   2.340   2.928
    6ILE     CA 2475   4.894   2.310   2.747
    6ILE     CB 2476   4.834   2.440   2.692
    6ILE    CG1 2477   4.685   2.425   2.660
    6ILE    CG2 2478   4.904   2.471   2.559
    6ILE     CD 2479   4.594   2.464   2.777
    6ILE      C 2480   5.046   2.322   2.763
    6ILE      O 2481   5.099   2.415   2.822
    7LEU      N 2482   5.110   2.222   2.702
    7LEU      H 2483   5.061   2.142   2.667
    7LEU     CA 2484   5.253   2.199   2.723
    7LEU     CB 2485   5.281   2.062   2.786
    7LEU     CG 2486   5.250   2.038   2.933
    7LEU    CD1 2487   5.253   1.893   2.984
    7LEU    CD2 2488   5.335   2.132   3.019
    7LEU      C 2489   5.344   2.232   2.604
    7LEU      O 2490   5.301   2.215   2.490
    8LEU      N 2491   5.445   2.312   2.639
    8LEU      H 2492   5.459   2.354   2.728
    8LEU     CA 2493   5.554   2.346   2.547
    8LEU     CB 2494   5.627   2.473   2.590
    8LEU     CG 2495   5.727   2.538   2.494
    8LEU    CD1 2496   5.657   2.550   2.358
    8LEU    CD2 2497   5.779   2.672   2.547
    8LEU      C 2498   5.651   2.231   2.519
    8LEU      O 2499   5.703   2.166   2.610
    9GLU      N 2500   5.639   2.189   2.393
    9GLU      H 2501   5.554   2.208   2.344
    9GLU     CA 2502   5.735   2.091   2.340
    9GLU     CB 2503   5.669   1.983   2.254
    9GLU     CG 2504   5.558   1.908   2.327
    9GLU     CD 2505   5.489   1.795   2.250
    9GLU    OE1 2506   5.375   1.824   2.206
    9GLU    OE2 2507   5.535   1.681   2.269
    9GLU      C 2508   5.854   2.147   2.261
    9GLU      O 2509   5.828   2.222   2.168
   10GLU      N 2510   5.973   2.097   2.293
   10GLU      H 2511   5.980   2.023   2.360
   10GLU     CA 2512   6.098   2.149   2.237
   10GLU     CB 2513   6.176   2.217   2.350
   10GLU     CG 2514   6.139   2.364   2.367
   10GLU     CD 2515   6.246   2.437   2.449
   10GLU    OE1 2516   6.279   2.396   2.562
   10GLU    OE2 2517   6.315   2.525   2.392
   10GLU      C 2518   6.184   2.063   2.144
   10GLU     O1 2519   6.217   1.947   2.176
   10GLU     O2 2520   6.234   2.118   2.043
    1ACE     CA 2521   3.570   2.952   2.255
    1ACE      C 2522   3.710   3.001   2.293
    1ACE      O 2523   3.762   3.102   2.246
    2VAL      N 2524   3.764   2.930   2.405
    2VAL      H 2525   3.712   2.882   2.475
    2VAL     CA 2526   3.908   2.944   2.431
    2VAL     CB 2527   3.948   2.913   2.575
    2VAL    CG1 2528   4.097   2.936   2.604
    2VAL    CG2 2529   3.870   3.003   2.672
    2VAL      C 2530   3.994   2.863   2.333
    2VAL      O 2531   4.007   2.743   2.357
    3VAL      N 2532   4.062   2.935   2.246
    3VAL      H 2533   4.050   3.034   2.240
    3VAL     CA 2534   4.146   2.892   2.133
    3VAL     CB 2535   4.092   2.953   2.003
    3VAL    CG1 2536   4.169   2.920   1.875
    3VAL    CG2 2537   3.944   2.914   1.987
    3VAL      C 2538   4.289   2.939   2.161
    3VAL      O 2539   4.307   3.055   2.197
    4VAL      N 2540   4.384   2.846   2.164
    4VAL      H 2541   4.367   2.753   2.132
    4VAL     CA 2542   4.522   2.881   2.201
    4VAL     CB 2543   4.566   2.806   2.326
    4VAL    CG1 2544   4.714   2.824   2.362
    4VAL    CG2 2545   4.480   2.851   2.445
    4VAL      C 2546   4.616   2.851   2.084
    4VAL      O 2547   4.618   2.737   2.039
    5THR      N 2548   4.657   2.961   2.022
    5THR      H 2549   4.615   3.048   2.047
    5THR     CA 2550   4.739   2.963   1.899
    5THR     CB 2551   4.685   3.034   1.774
    5THR    OG1 2552   4.629   3.158   1.817
    5THR    HG1 2553   4.595   3.203   1.734
    5THR    CG2 2554   4.580   2.956   1.696
    5THR      C 2555   4.883   3.010   1.921
    5THR      O 2556   4.907   3.124   1.959
    6ILE      N 2557   4.979   2.919   1.909
    6ILE      H 2558   4.951   2.823   1.897
    6ILE     CA 2559   5.120   2.945   1.940
    6ILE     CB 2560   5.172   2.842   2.040
    6ILE    CG1 2561   5.077   2.821   2.158
    6ILE    CG2 2562   5.306   2.895   2.090
    6ILE     CD 2563   5.095   2.684   2.223
    6ILE      C 2564   5.208   2.965   1.816
    6ILE      O 2565   5.216   2.874   1.733
    7LEU      N 2566   5.258   3.085   1.789
    7LEU      H 2567   5.261   3.157   1.858
    7LEU     CA 2568   5.345   3.117   1.676
    7LEU     CB 2569   5.325   3.263   1.638
    7LEU     CG 2570   5.354   3.300   1.492
    7LEU    CD1 2571   5.261   3.214   1.407
    7LEU    CD2 2572   5.356   3.450   1.466
    7LEU      C 2573   5.490   3.099   1.721
    7LEU      O 2574   5.552   3.183   1.785
    8LEU      N 2575   5.527   2.971   1.719
    8LEU      H 2576   5.461   2.899   1.699
    8LEU     CA 2577   5.667   2.929   1.732
    8LEU     CB 2578   5.664   2.778   1.756
    8LEU     CG 2579   5.651   2.765   1.907
    8LEU    CD1 2580   5.606   2.619   1.914
    8LEU    CD2 2581   5.782   2.764   1.986
    8LEU      C 2582   5.755   2.949   1.608
    8LEU      O 2583   5.728   2.891   1.503
    9GLU      N 2584   5.832   3.057   1.611
    9GLU      H 2585   5.824   3.126   1.683
    9GLU     CA 2586   5.939   3.071   1.510
    9GLU     CB 2587   5.941   3.216   1.461
    9GLU     CG 2588   5.807   3.249   1.396
    9GLU     CD 2589   5.816   3.394   1.348
    9GLU    OE1 2590   5.922   3.456   1.325
    9GLU    OE2 2591   5.707   3.453   1.338
    9GLU      C 2592   6.076   3.022   1.556
    9GLU      O 2593   6.113   3.023   1.673
   10GLU      N 2594   6.162   2.985   1.460
   10GLU      H 2595   6.143   2.995   1.363
   10GLU     CA 2596   6.291   2.919   1.483
   10GLU     CB 2597   6.290   2.780   1.420
   10GLU     CG 2598   6.188   2.677   1.468
   10GLU     CD 2599   6.220   2.531   1.438
   10GLU    OE1 2600   6.277   2.470   1.531
   10GLU    OE2 2601   6.179   2.479   1.331
   10GLU      C 2602   6.409   2.998   1.425
   10GLU     O1 2603   6.403   3.048   1.311
   10GLU     O2 2604   6.515   2.989   1.491
    1ACE     CA 2605   5.742   2.846   1.193
    1ACE      C 2606   5.610   2.774   1.168
    1ACE      O 2607   5.546   2.791   1.064
    2VAL      N 2608   5.558   2.707   1.283
    2VAL      H 2609   5.600   2.726   1.371
    2VAL     CA 2610   5.434   2.629   1.291
    2VAL     CB 2611   5.463   2.494   1.355
    2VAL    CG1 2612   5.343   2.401   1.337
    2VAL    CG2 2613   5.562   2.413   1.271
    2VAL      C 2614   5.329   2.708   1.370
    2VAL      O 2615   5.369   2.763   1.473
    3VAL      N 2616   5.204   2.703   1.324
    3VAL      H 2617   5.170   2.662   1.239
    3VAL     CA 2618   5.105   2.762   1.415
    3VAL     CB 2619   5.008   2.857   1.345
    3VAL    CG1 2620   4.906   2.922   1.440
    3VAL    CG2 2621   5.089   2.956   1.262
    3VAL      C 2622   5.033   2.645   1.482
    3VAL      O 2623   4.935   2.588   1.433
    4VAL      N 2624   5.078   2.617   1.604
    4VAL      H 2625   5.163   2.657   1.639
    4VAL     CA 2626   5.027   2.516   1.698
    4VAL     CB 2627   5.134   2.502   1.807
    4VAL    CG1 2628   5.091   2.402   1.914
    4VAL    CG2 2629   5.274   2.470   1.752
    4VAL      C 2630   4.889   2.558   1.749
    4VAL      O 2631   4.867   2.667   1.801
    5THR      N 2632   4.791   2.476   1.712
    5THR      H 2633   4.807   2.411   1.638
    5THR     CA 2634   4.648   2.493   1.739
    5THR     CB 2635   4.572   2.486   1.606
    5THR    OG1 2636   4.593   2.367   1.531
    5THR    HG1 2637   4.585   2.367   1.431
    5THR    CG2 2638   4.596   2.616   1.529
    5THR      C 2639   4.610   2.391   1.845
    5THR      O 2640   4.597   2.271   1.819
    6ILE      N 2641   4.569   2.445   1.960
    6ILE      H 2642   4.581   2.543   1.976
    6ILE     CA 2643   4.501   2.368   2.064
    6ILE     CB 2644   4.584   2.380   2.192
    6ILE    CG1 2645   4.728   2.328   2.182
    6ILE    CG2 2646   4.522   2.303   2.309
    6ILE     CD 2647   4.823   2.447   2.166
    6ILE      C 2648   4.365   2.436   2.081
    6ILE      O 2649   4.351   2.553   2.114
    7LEU      N 2650   4.259   2.354   2.081
    7LEU      H 2651   4.275   2.265   2.039
    7LEU     CA 2652   4.121   2.398   2.104
    7LEU     CB 2653   4.025   2.344   1.998
    7LEU     CG 2654   4.046   2.409   1.860
    7LEU    CD1 2655   3.970   2.329   1.755
    7LEU    CD2 2656   4.010   2.557   1.855
    7LEU      C 2657   4.067   2.339   2.235
    7LEU      O 2658   4.049   2.217   2.241
    8LEU      N 2659   4.007   2.420   2.322
    8LEU      H 2660   4.009   2.518   2.306
    8LEU     CA 2661   3.959   2.384   2.456
    8LEU     CB 2662   4.014   2.464   2.574
    8LEU     CG 2663   4.165   2.458   2.598
    8LEU    CD1 2664   4.219   2.314   2.606
    8LEU    CD2 2665   4.246   2.539   2.497
    8LEU      C 2666   3.806   2.374   2.466
    8LEU      O 2667   3.756   2.279   2.526
    9GLU      N 2668   3.737   2.473   2.411
    9GLU      H 2669   3.761   2.570   2.422
    9GLU     CA 2670   3.602   2.463   2.355
    9GLU     CB 2671   3.529   2.595   2.376
    9GLU     CG 2672   3.458   2.594   2.512
    9GLU     CD 2673   3.360   2.710   2.534
    9GLU    OE1 2674   3.381   2.822   2.484
    9GLU    OE2 2675   3.255   2.682   2.595
    9GLU      C 2676   3.600   2.431   2.205
    9GLU      O 2677   3.694   2.464   2.133
   10GLU      N 2678   3.492   2.363   2.168
   10GLU      H 2679   3.418   2.336   2.230
   10GLU     CA 2680   3.467   2.318   2.030
   10GLU     CB 2681   3.469   2.166   2.023
   10GLU     CG 2682   3.575   2.094   2.107
   10GLU     CD 2683   3.563   1.942   2.089
   10GLU    OE1 2684   3.472   1.888   2.155
   10GLU    OE2 2685   3.619   1.884   1.994
   10GLU      C 2686   3.330   2.369   1.982
   10GLU     O1 2687   3.318   2.428   1.873
   10GLU     O2 2688   3.238   2.358   2.065
    1ACE     CA 2689   5.400   2.681   7.714
    1ACE      C 2690   5.256   2.637   7.686
    1ACE      O 2691   5.163   2.659   7.764
    2VAL      N 2692   5.235   2.557   7.570
    2VAL      H 2693   5.304   2.492   7.539
    2VAL     CA 2694   5.101   2.534   7.514
    2VAL     CB 2695   5.112   2.557   7.364
    2VAL    CG1 2696   4.971   2.552   7.305
    2VAL    CG2 2697   5.190   2.682   7.321
    2VAL      C 2698   5.044   2.397   7.553
    2VAL      O 2699   5.091   2.291   7.512
    3VAL      N 2700   4.963   2.401   7.659
    3VAL      H 2701   4.933   2.489   7.697
    3VAL     CA 2702   4.906   2.278   7.715
    3VAL     CB 2703   4.920   2.281   7.867
    3VAL    CG1 2704   4.880   2.154   7.943
    3VAL    CG2 2705   5.068   2.297   7.902
    3VAL      C 2706   4.758   2.265   7.677
    3VAL      O 2707   4.674   2.341   7.727
    4VAL      N 2708   4.733   2.157   7.604
    4VAL      H 2709   4.808   2.101   7.570
    4VAL     CA 2710   4.599   2.124   7.555
    4VAL     CB 2711   4.596   2.119   7.402
    4VAL    CG1 2712   4.457   2.078   7.352
    4VAL    CG2 2713   4.630   2.255   7.341
    4VAL      C 2714   4.555   1.986   7.606
    4VAL      O 2715   4.621   1.884   7.587
    5THR      N 2716   4.441   1.996   7.674
    5THR      H 2717   4.402   2.081   7.709
    5THR     CA 2718   4.369   1.884   7.735
    5THR     CB 2719   4.357   1.890   7.887
    5THR    OG1 2720   4.307   2.017   7.930
    5THR    HG1 2721   4.382   2.082   7.938
    5THR    CG2 2722   4.490   1.854   7.955
    5THR      C 2723   4.227   1.874   7.677
    5THR      O 2724   4.139   1.957   7.700
    6ILE      N 2725   4.216   1.775   7.589
    6ILE      H 2726   4.282   1.701   7.580
    6ILE     CA 2727   4.090   1.748   7.518
    6ILE     CB 2728   4.115   1.696   7.377
    6ILE    CG1 2729   4.219   1.780   7.303
    6ILE    CG2 2730   3.986   1.678   7.296
    6ILE     CD 2731   4.298   1.697   7.201
    6ILE      C 2732   4.020   1.637   7.598
    6ILE      O 2733   4.065   1.523   7.604
    7LEU      N 2734   3.912   1.674   7.666
    7LEU      H 2735   3.862   1.755   7.637
    7LEU     CA 2736   3.829   1.590   7.754
    7LEU     CB 2737   3.777   1.675   7.870
    7LEU     CG 2738   3.867   1.680   7.994
    7LEU    CD1 2739   4.011   1.729   7.979
    7LEU    CD2 2740   3.804   1.785   8.085
    7LEU      C 2741   3.708   1.527   7.684
    7LEU      O 2742   3.616   1.599   7.647
    8LEU      N 2743   3.719   1.398   7.653
    8LEU      H 2744   3.809   1.355   7.648
    8LEU     CA 2745   3.609   1.319   7.596
    8LEU     CB 2746   3.649   1.249   7.466
    8LEU     CG 2747   3.614   1.330   7.341
    8LEU    CD1 2748   3.698   1.454   7.307
    8LEU    CD2 2749   3.598   1.237   7.221
    8LEU      C 2750   3.549   1.212   7.687
    8LEU      O 2751   3.596   1.099   7.692
    9GLU      N 2752   3.441   1.255   7.752
    9GLU      H 2753   3.392   1.340   7.732
    9GLU     CA 2754   3.372   1.176   7.854
    9GLU     CB 2755   3.374   1.244   7.991
    9GLU     CG 2756   3.516   1.263   8.046
    9GLU     CD 2757   3.501   1.320   8.187
    9GLU    OE1 2758   3.462   1.245   8.279
    9GLU    OE2 2759   3.500   1.445   8.198
    9GLU      C 2760   3.235   1.113   7.827
    9GLU      O 2761   3.133   1.177   7.800
   10GLU      N 2762   3.238   0.982   7.846
   10GLU      H 2763   3.320   0.941   7.886
   10GLU     CA 2764   3.122   0.892   7.849
   10GLU     CB 2765   3.158   0.749   7.808
   10GLU     CG 2766   3.202   0.738   7.662
   10GLU     CD 2767   3.200   0.594   7.611
   10GLU    OE1 2768   3.282   0.515   7.662
   10GLU    OE2 2769   3.104   0.571   7.534
   10GLU      C 2770   3.072   0.887   7.993
   10GLU     O1 2771   2.957   0.841   8.010
   10GLU     O2 2772   3.147   0.895   8.093
    1ACE     CA 2773   3.627   0.898   7.961
    1ACE      C 2774   3.771   0.925   7.918
    1ACE      O 2775   3.850   0.938   8.012
    2VAL      N 2776   3.800   0.914   7.779
    2VAL      H 2777   3.732   0.909   7.706
    2VAL     CA 2778   3.934   0.929   7.720
    2VAL     CB 2779   3.942   0.893   7.571
    2VAL    CG1 2780   4.089   0.877   7.530
    2VAL    CG2 2781   3.876   0.759   7.540
    2VAL      C 2782   3.981   1.074   7.732
    2VAL      O 2783   3.941   1.161   7.656
    3VAL      N 2784   4.100   1.079   7.792
    3VAL      H 2785   4.159   1.001   7.812
    3VAL     CA 2786   4.162   1.210   7.819
    3VAL     CB 2787   4.181   1.233   7.969
    3VAL    CG1 2788   4.225   1.375   8.005
    3VAL    CG2 2789   4.062   1.190   8.055
    3VAL      C 2790   4.288   1.234   7.737
    3VAL      O 2791   4.382   1.155   7.752
    4VAL      N 2792   4.281   1.336   7.652
    4VAL      H 2793   4.195   1.380   7.626
    4VAL     CA 2794   4.386   1.357   7.552
    4VAL     CB 2795   4.341   1.349   7.406
    4VAL    CG1 2796   4.462   1.301   7.325
    4VAL    CG2 2797   4.234   1.241   7.389
    4VAL      C 2798   4.468   1.481   7.590
    4VAL      O 2799   4.428   1.597   7.575
    5THR      N 2800   4.572   1.449   7.666
    5THR      H 2801   4.605   1.354   7.667
    5THR     CA 2802   4.670   1.542   7.724
    5THR     CB 2803   4.701   1.510   7.871
    5THR    OG1 2804   4.750   1.377   7.888
    5THR    HG1 2805   4.849   1.373   7.875
    5THR    CG2 2806   4.577   1.519   7.960
    5THR      C 2807   4.797   1.561   7.642
    5THR      O 2808   4.893   1.484   7.646
    6ILE      N 2809   4.806   1.683   7.590
    6ILE      H 2810   4.728   1.746   7.584
    6ILE     CA 2811   4.923   1.733   7.516
    6ILE     CB 2812   4.891   1.748   7.367
    6ILE    CG1 2813   4.851   1.618   7.298
    6ILE    CG2 2814   5.002   1.818   7.290
    6ILE     CD 2815   4.713   1.617   7.233
    6ILE      C 2816   4.982   1.860   7.579
    6ILE      O 2817   4.906   1.956   7.593
    7LEU      N 2818   5.105   1.844   7.626
    7LEU      H 2819   5.167   1.782   7.578
    7LEU     CA 2820   5.181   1.942   7.705
    7LEU     CB 2821   5.222   1.891   7.843
    7LEU     CG 2822   5.111   1.846   7.938
    7LEU    CD1 2823   5.056   1.705   7.921
    7LEU    CD2 2824   5.146   1.896   8.079
    7LEU      C 2825   5.309   1.984   7.631
    7LEU      O 2826   5.411   1.920   7.654
    8LEU      N 2827   5.301   2.083   7.543
    8LEU      H 2828   5.217   2.122   7.504
    8LEU     CA 2829   5.424   2.126   7.475
    8LEU     CB 2830   5.382   2.153   7.330
    8LEU     CG 2831   5.363   2.026   7.247
    8LEU    CD1 2832   5.314   2.062   7.106
    8LEU    CD2 2833   5.491   1.942   7.249
    8LEU      C 2834   5.477   2.246   7.553
    8LEU      O 2835   5.427   2.358   7.546
    9GLU      N 2836   5.570   2.210   7.641
    9GLU      H 2837   5.587   2.115   7.667
    9GLU     CA 2838   5.639   2.301   7.734
    9GLU     CB 2839   5.665   2.221   7.862
    9GLU     CG 2840   5.535   2.185   7.933
    9GLU     CD 2841   5.554   2.064   8.025
    9GLU    OE1 2842   5.567   2.081   8.148
    9GLU    OE2 2843   5.566   1.953   7.970
    9GLU      C 2844   5.756   2.391   7.696
    9GLU      O 2845   5.738   2.513   7.688
   10GLU      N 2846   5.877   2.338   7.680
   10GLU      H 2847   5.892   2.239   7.685
   10GLU     CA 2848   5.992   2.420   7.641
   10GLU     CB 2849   6.099   2.434   7.750
   10GLU     CG 2850   6.036   2.499   7.873
   10GLU     CD 2851   6.140   2.492   7.984
   10GLU    OE1 2852   6.202   2.595   8.017
   10GLU    OE2 2853   6.170   2.383   8.038
   10GLU      C 2854   6.060   2.395   7.506
   10GLU     O1 2855   6.050   2.481   7.416
   10GLU     O2 2856   6.080   2.275   7.477
    1ACE     CA 2857   3.651   1.361   6.395
    1ACE      C 2858   3.688   1.488   6.472
    1ACE      O 2859   3.640   1.599   6.448
    2VAL      N 2860   3.795   1.469   6.565
    2VAL      H 2861   3.831   1.376   6.579
    2VAL     CA 2862   3.854   1.569   6.655
    2VAL     CB 2863   3.862   1.533   6.803
    2VAL    CG1 2864   3.900   1.653   6.890
    2VAL    CG2 2865   3.736   1.473   6.866
    2VAL      C 2866   4.000   1.589   6.615
    2VAL      O 2867   4.095   1.523   6.658
    3VAL      N 2868   4.013   1.681   6.520
    3VAL      H 2869   3.941   1.749   6.504
    3VAL     CA 2870   4.142   1.708   6.455
    3VAL     CB 2871   4.114   1.703   6.305
    3VAL    CG1 2872   4.241   1.703   6.219
    3VAL    CG2 2873   4.050   1.572   6.258
    3VAL      C 2874   4.204   1.835   6.514
    3VAL      O 2875   4.147   1.944   6.515
    4VAL      N 2876   4.314   1.814   6.587
    4VAL      H 2877   4.338   1.719   6.609
    4VAL     CA 2878   4.379   1.916   6.670
    4VAL     CB 2879   4.381   1.875   6.817
    4VAL    CG1 2880   4.462   1.969   6.906
    4VAL    CG2 2881   4.240   1.856   6.874
    4VAL      C 2882   4.519   1.953   6.621
    4VAL      O 2883   4.623   1.893   6.650
    5THR      N 2884   4.520   2.061   6.544
    5THR      H 2885   4.437   2.117   6.533
    5THR     CA 2886   4.651   2.108   6.498
    5THR     CB 2887   4.662   2.115   6.346
    5THR    OG1 2888   4.541   2.167   6.290
    5THR    HG1 2889   4.469   2.098   6.282
    5THR    CG2 2890   4.697   1.977   6.290
    5THR      C 2891   4.717   2.219   6.579
    5THR      O 2892   4.649   2.307   6.632
    6ILE      N 2893   4.836   2.184   6.627
    6ILE      H 2894   4.871   2.091   6.615
    6ILE     CA 2895   4.920   2.279   6.702
    6ILE     CB 2896   4.937   2.229   6.846
    6ILE    CG1 2897   4.802   2.192   6.908
    6ILE    CG2 2898   5.003   2.328   6.941
    6ILE     CD 2899   4.823   2.087   7.017
    6ILE      C 2900   5.048   2.316   6.628
    6ILE      O 2901   5.141   2.236   6.617
    7LEU      N 2902   5.059   2.443   6.592
    7LEU      H 2903   4.994   2.505   6.637
    7LEU     CA 2904   5.166   2.497   6.507
    7LEU     CB 2905   5.097   2.559   6.385
    7LEU     CG 2906   5.012   2.483   6.283
    7LEU    CD1 2907   4.872   2.445   6.332
    7LEU    CD2 2908   5.000   2.576   6.163
    7LEU      C 2909   5.247   2.599   6.587
    7LEU      O 2910   5.192   2.697   6.637
    8LEU      N 2911   5.368   2.556   6.622
    8LEU      H 2912   5.415   2.495   6.557
    8LEU     CA 2913   5.453   2.619   6.724
    8LEU     CB 2914   5.466   2.529   6.847
    8LEU     CG 2915   5.399   2.580   6.974
    8LEU    CD1 2916   5.248   2.594   6.960
    8LEU    CD2 2917   5.445   2.486   7.086
    8LEU      C 2918   5.587   2.651   6.658
    8LEU      O 2919   5.675   2.566   6.645
    9GLU      N 2920   5.603   2.780   6.628
    9GLU      H 2921   5.527   2.844   6.623
    9GLU     CA 2922   5.734   2.834   6.591
    9GLU     CB 2923   5.719   2.910   6.459
    9GLU     CG 2924   5.709   2.799   6.354
    9GLU     CD 2925   5.826   2.700   6.350
    9GLU    OE1 2926   5.799   2.580   6.371
    9GLU    OE2 2927   5.937   2.744   6.312
    9GLU      C 2928   5.779   2.932   6.700
    9GLU      O 2929   5.714   3.025   6.747
   10GLU      N 2930   5.912   2.938   6.692
   10GLU      H 2931   5.957   2.912   6.606
   10GLU     CA 2932   5.994   3.006   6.793
   10GLU     CB 2933   6.106   2.919   6.849
   10GLU     CG 2934   6.139   2.969   6.991
   10GLU     CD 2935   6.258   2.884   7.035
   10GLU    OE1 2936   6.369   2.937   7.011
   10GLU    OE2 2937   6.239   2.765   7.067
   10GLU      C 2938   6.055   3.137   6.744
   10GLU     O1 2939   6.110   3.146   6.632
   10GLU     O2 2940   6.053   3.235   6.821
    1ACE     CA 2941   5.719   2.462   6.047
    1ACE      C 2942   5.672   2.329   6.106
    1ACE      O 2943   5.615   2.245   6.036
    2VAL      N 2944   5.660   2.332   6.249
    2VAL      H 2945   5.694   2.410   6.302
    2VAL     CA 2946   5.617   2.215   6.326
    2VAL     CB 2947   5.700   2.189   6.452
    2VAL    CG1 2948   5.695   2.046   6.505
    2VAL    CG2 2949   5.841   2.248   6.446
    2VAL      C 2950   5.467   2.207   6.356
    2VAL      O 2951   5.416   2.246   6.461
    3VAL      N 2952   5.399   2.136   6.267
    3VAL      H 2953   5.439   2.077   6.196
    3VAL     CA 2954   5.252   2.126   6.268
    3VAL     CB 2955   5.205   2.112   6.123
    3VAL    CG1 2956   5.052   2.117   6.118
    3VAL    CG2 2957   5.254   2.225   6.033
    3VAL      C 2958   5.209   2.001   6.346
    3VAL      O 2959   5.236   1.893   6.293
    4VAL      N 2960   5.193   2.013   6.477
    4VAL      H 2961   5.212   2.097   6.527
    4VAL     CA 2962   5.158   1.898   6.562
    4VAL     CB 2963   5.191   1.914   6.710
    4VAL    CG1 2964   5.177   1.784   6.791
    4VAL    CG2 2965   5.335   1.960   6.736
    4VAL      C 2966   5.015   1.851   6.532
    4VAL      O 2967   4.920   1.925   6.556
    5THR      N 2968   5.005   1.740   6.461
    5THR      H 2969   5.084   1.678   6.455
    5THR     CA 2970   4.884   1.676   6.408
    5THR     CB 2971   4.911   1.624   6.266
    5THR    OG1 2972   5.030   1.545   6.255
    5THR    HG1 2973   5.022   1.486   6.175
    5THR    CG2 2974   4.924   1.729   6.156
    5THR      C 2975   4.826   1.575   6.508
    5THR      O 2976   4.847   1.455   6.498
    6ILE      N 2977   4.725   1.621   6.580
    6ILE      H 2978   4.700   1.718   6.578
    6ILE     CA 2979   4.666   1.526   6.676
    6ILE     CB 2980   4.656   1.582   6.818
    6ILE    CG1 2981   4.789   1.637   6.871
    6ILE    CG2 2982   4.581   1.486   6.910
    6ILE     CD 2983   4.884   1.519   6.894
    6ILE      C 2984   4.532   1.479   6.619
    6ILE      O 2985   4.447   1.564   6.595
    7LEU      N 2986   4.533   1.350   6.586
    7LEU      H 2987   4.617   1.296   6.587
    7LEU     CA 2988   4.424   1.290   6.507
    7LEU     CB 2989   4.478   1.204   6.393
    7LEU     CG 2990   4.508   1.287   6.267
    7LEU    CD1 2991   4.616   1.217   6.184
    7LEU    CD2 2992   4.388   1.282   6.173
    7LEU      C 2993   4.345   1.197   6.600
    7LEU      O 2994   4.404   1.104   6.654
    8LEU      N 2995   4.223   1.238   6.633
    8LEU      H 2996   4.189   1.329   6.608
    8LEU     CA 2997   4.135   1.157   6.718
    8LEU     CB 2998   4.096   1.221   6.851
    8LEU     CG 2999   4.214   1.257   6.941
    8LEU    CD1 3000   4.165   1.347   7.055
    8LEU    CD2 3001   4.290   1.137   6.997
    8LEU      C 3002   4.006   1.123   6.643
    8LEU      O 3003   3.939   1.220   6.607
    9GLU      N 3004   4.002   0.999   6.596
    9GLU      H 3005   4.085   0.944   6.599
    9GLU     CA 3006   3.881   0.943   6.533
    9GLU     CB 3007   3.911   0.911   6.387
    9GLU     CG 3008   3.921   1.036   6.300
    9GLU     CD 3009   3.923   0.990   6.154
    9GLU    OE1 3010   3.830   1.034   6.083
    9GLU    OE2 3011   4.008   0.908   6.114
    9GLU      C 3012   3.830   0.812   6.594
    9GLU      O 3013   3.708   0.795   6.598
   10GLU      N 3014   3.923   0.719   6.613
   10GLU      H 3015   4.020   0.743   6.612
   10GLU     CA 3016   3.893   0.579   6.648
   10GLU     CB 3017   3.954   0.477   6.552
   10GLU     CG 3018   3.902   0.495   6.409
   10GLU     CD 3019   3.898   0.366   6.327
   10GLU    OE1 3020   3.786   0.319   6.300
   10GLU    OE2 3021   4.002   0.309   6.288
   10GLU      C 3022   3.935   0.544   6.791
   10GLU     O1 3023   4.056   0.544   6.821
   10GLU     O2 3024   3.847   0.554   6.879
  17.96611   5.98870   9.98117
Generated by trjconv : Protein in water t=  20.00000
 3024
    1ACE     CA    1   3.559   3.969   3.876
    1ACE      C    2   3.618   4.060   3.983
    1ACE      O    3   3.723   4.122   3.964
    2VAL      N    4   3.555   4.050   4.111
    2VAL      H    5   3.473   3.994   4.123
    2VAL     CA    6   3.602   4.124   4.230
    2VAL     CB    7   3.498   4.142   4.340
    2VAL    CG1    8   3.532   4.253   4.439
    2VAL    CG2    9   3.366   4.184   4.274
    2VAL      C   10   3.737   4.077   4.285
    2VAL      O   11   3.747   3.974   4.352
    3VAL      N   12   3.832   4.170   4.272
    3VAL      H   13   3.813   4.259   4.232
    3VAL     CA   14   3.974   4.141   4.298
    3VAL     CB   15   4.054   4.149   4.167
    3VAL    CG1   16   4.040   4.288   4.105
    3VAL    CG2   17   4.200   4.109   4.186
    3VAL      C   18   4.034   4.227   4.408
    3VAL      O   19   4.030   4.350   4.398
    4VAL      N   20   4.090   4.166   4.513
    4VAL      H   21   4.102   4.067   4.511
    4VAL     CA   22   4.153   4.230   4.629
    4VAL     CB   23   4.063   4.217   4.752
    4VAL    CG1   24   4.112   4.311   4.862
    4VAL    CG2   25   3.915   4.249   4.729
    4VAL      C   26   4.290   4.172   4.663
    4VAL      O   27   4.312   4.052   4.678
    5THR      N   28   4.385   4.265   4.650
    5THR      H   29   4.362   4.352   4.606
    5THR     CA   30   4.527   4.240   4.676
    5THR     CB   31   4.612   4.317   4.575
    5THR    OG1   32   4.573   4.455   4.573
    5THR    HG1   33   4.613   4.509   4.500
    5THR    CG2   34   4.604   4.251   4.437
    5THR      C   35   4.568   4.286   4.816
    5THR      O   36   4.534   4.396   4.858
    6ILE      N   37   4.632   4.200   4.895
    6ILE      H   38   4.652   4.111   4.854
    6ILE     CA   39   4.698   4.216   5.025
    6ILE     CB   40   4.620   4.156   5.143
    6ILE    CG1   41   4.680   4.191   5.279
    6ILE    CG2   42   4.576   4.012   5.119
    6ILE     CD   43   4.705   4.342   5.292
    6ILE      C   44   4.845   4.176   5.025
    6ILE      O   45   4.877   4.060   5.000
    7LEU      N   46   4.930   4.274   4.993
    7LEU      H   47   4.896   4.357   4.948
    7LEU     CA   48   5.074   4.272   5.019
    7LEU     CB   49   5.152   4.358   4.920
    7LEU     CG   50   5.163   4.303   4.777
    7LEU    CD1   51   5.027   4.304   4.707
    7LEU    CD2   52   5.244   4.392   4.683
    7LEU      C   53   5.113   4.309   5.162
    7LEU      O   54   5.072   4.411   5.218
    8LEU      N   55   5.169   4.211   5.232
    8LEU      H   56   5.191   4.124   5.187
    8LEU     CA   57   5.198   4.229   5.375
    8LEU     CB   58   5.218   4.095   5.446
    8LEU     CG   59   5.086   4.024   5.477
    8LEU    CD1   60   4.992   4.116   5.556
    8LEU    CD2   61   5.007   3.971   5.358
    8LEU      C   62   5.331   4.302   5.395
    8LEU      O   63   5.349   4.372   5.494
    9GLU      N   64   5.425   4.271   5.306
    9GLU      H   65   5.404   4.211   5.229
    9GLU     CA   66   5.565   4.315   5.314
    9GLU     CB   67   5.672   4.206   5.300
    9GLU     CG   68   5.645   4.089   5.394
    9GLU     CD   69   5.759   3.991   5.365
    9GLU    OE1   70   5.733   3.869   5.350
    9GLU    OE2   71   5.872   4.041   5.381
    9GLU      C   72   5.607   4.425   5.217
    9GLU      O   73   5.682   4.410   5.120
   10GLU      N   74   5.556   4.545   5.245
   10GLU      H   75   5.517   4.565   5.335
   10GLU     CA   76   5.580   4.665   5.164
   10GLU     CB   77   5.446   4.729   5.126
   10GLU     CG   78   5.369   4.671   5.008
   10GLU     CD   79   5.281   4.777   4.943
   10GLU    OE1   80   5.165   4.736   4.920
   10GLU    OE2   81   5.332   4.884   4.903
   10GLU      C   82   5.670   4.763   5.239
   10GLU     O1   83   5.756   4.815   5.166
   10GLU     O2   84   5.665   4.764   5.364
    1ACE     CA   85   5.732   3.857   4.987
    1ACE      C   86   5.609   3.769   5.015
    1ACE      O   87   5.602   3.658   4.963
    2VAL      N   88   5.530   3.817   5.124
    2VAL      H   89   5.540   3.894   5.188
    2VAL     CA   90   5.404   3.747   5.151
    2VAL     CB   91   5.368   3.750   5.300
    2VAL    CG1   92   5.243   3.669   5.336
    2VAL    CG2   93   5.489   3.712   5.386
    2VAL      C   94   5.294   3.817   5.069
    2VAL      O   95   5.261   3.933   5.091
    3VAL      N   96   5.279   3.756   4.952
    3VAL      H   97   5.332   3.676   4.923
    3VAL     CA   98   5.195   3.807   4.843
    3VAL     CB   99   5.267   3.819   4.709
    3VAL    CG1  100   5.181   3.866   4.591
    3VAL    CG2  101   5.384   3.918   4.719
    3VAL      C  102   5.070   3.721   4.824
    3VAL      O  103   5.074   3.605   4.782
    4VAL      N  104   4.958   3.792   4.838
    4VAL      H  105   4.958   3.892   4.845
    4VAL     CA  106   4.829   3.723   4.853
    4VAL     CB  107   4.800   3.717   5.003
    4VAL    CG1  108   4.665   3.655   5.038
    4VAL    CG2  109   4.900   3.626   5.074
    4VAL      C  110   4.727   3.799   4.768
    4VAL      O  111   4.702   3.916   4.798
    5THR      N  112   4.659   3.735   4.674
    5THR      H  113   4.699   3.658   4.624
    5THR     CA  114   4.541   3.786   4.602
    5THR     CB  115   4.587   3.819   4.460
    5THR    OG1  116   4.683   3.925   4.468
    5THR    HG1  117   4.656   3.994   4.535
    5THR    CG2  118   4.477   3.857   4.361
    5THR      C  119   4.418   3.695   4.599
    5THR      O  120   4.426   3.577   4.566
    6ILE      N  121   4.308   3.760   4.634
    6ILE      H  122   4.307   3.859   4.652
    6ILE     CA  123   4.175   3.697   4.636
    6ILE     CB  124   4.105   3.721   4.770
    6ILE    CG1  125   4.195   3.715   4.894
    6ILE    CG2  126   3.990   3.620   4.766
    6ILE     CD  127   4.125   3.744   5.026
    6ILE      C  128   4.082   3.744   4.524
    6ILE      O  129   4.073   3.864   4.496
    7LEU      N  130   4.018   3.655   4.450
    7LEU      H  131   4.052   3.561   4.445
    7LEU     CA  132   3.915   3.678   4.348
    7LEU     CB  133   3.973   3.613   4.222
    7LEU     CG  134   4.121   3.629   4.189
    7LEU    CD1  135   4.158   3.537   4.072
    7LEU    CD2  136   4.154   3.771   4.142
    7LEU      C  137   3.783   3.611   4.387
    7LEU      O  138   3.778   3.488   4.389
    8LEU      N  139   3.675   3.683   4.360
    8LEU      H  140   3.687   3.781   4.342
    8LEU     CA  141   3.533   3.652   4.380
    8LEU     CB  142   3.470   3.766   4.460
    8LEU     CG  143   3.470   3.744   4.612
    8LEU    CD1  144   3.403   3.859   4.686
    8LEU    CD2  145   3.392   3.615   4.639
    8LEU      C  146   3.452   3.655   4.250
    8LEU      O  147   3.491   3.717   4.151
    9GLU      N  148   3.328   3.607   4.250
    9GLU      H  149   3.298   3.545   4.322
    9GLU     CA  150   3.232   3.628   4.140
    9GLU     CB  151   3.179   3.488   4.108
    9GLU     CG  152   3.265   3.398   4.019
    9GLU     CD  153   3.193   3.269   3.979
    9GLU    OE1  154   3.090   3.272   3.909
    9GLU    OE2  155   3.234   3.170   4.043
    9GLU      C  156   3.110   3.716   4.167
    9GLU      O  157   3.091   3.813   4.094
   10GLU      N  158   3.029   3.670   4.263
   10GLU      H  159   3.059   3.596   4.324
   10GLU     CA  160   2.913   3.741   4.320
   10GLU     CB  161   2.782   3.665   4.300
   10GLU     CG  162   2.755   3.638   4.152
   10GLU     CD  163   2.620   3.569   4.134
   10GLU    OE1  164   2.614   3.447   4.105
   10GLU    OE2  165   2.512   3.631   4.143
   10GLU      C  166   2.929   3.762   4.470
   10GLU     O1  167   3.012   3.703   4.543
   10GLU     O2  168   2.851   3.847   4.519
    1ACE     CA  169   5.421   3.863   6.518
    1ACE      C  170   5.306   3.963   6.534
    1ACE      O  171   5.286   4.024   6.639
    2VAL      N  172   5.263   4.003   6.403
    2VAL      H  173   5.303   3.970   6.318
    2VAL     CA  174   5.153   4.100   6.392
    2VAL     CB  175   5.196   4.234   6.333
    2VAL    CG1  176   5.291   4.305   6.429
    2VAL    CG2  177   5.264   4.210   6.198
    2VAL      C  178   5.037   4.039   6.312
    2VAL      O  179   5.065   3.965   6.218
    3VAL      N  180   4.917   4.093   6.330
    3VAL      H  181   4.912   4.174   6.388
    3VAL     CA  182   4.790   4.037   6.281
    3VAL     CB  183   4.698   3.994   6.396
    3VAL    CG1  184   4.556   3.961   6.353
    3VAL    CG2  185   4.757   3.877   6.475
    3VAL      C  186   4.714   4.126   6.183
    3VAL      O  187   4.704   4.246   6.208
    4VAL      N  188   4.702   4.073   6.062
    4VAL      H  189   4.768   4.008   6.023
    4VAL     CA  190   4.622   4.132   5.954
    4VAL     CB  191   4.712   4.165   5.835
    4VAL    CG1  192   4.629   4.209   5.714
    4VAL    CG2  193   4.814   4.275   5.864
    4VAL      C  194   4.501   4.040   5.932
    4VAL      O  195   4.513   3.920   5.954
    5THR      N  196   4.384   4.092   5.896
    5THR      H  197   4.362   4.189   5.887
    5THR     CA  198   4.257   4.018   5.891
    5THR     CB  199   4.180   4.030   6.023
    5THR    OG1  200   4.171   4.164   6.073
    5THR    HG1  201   4.073   4.179   6.085
    5THR    CG2  202   4.227   3.943   6.139
    5THR      C  203   4.167   4.068   5.777
    5THR      O  204   4.121   4.182   5.775
    6ILE      N  205   4.172   3.984   5.674
    6ILE      H  206   4.239   3.911   5.666
    6ILE     CA  207   4.099   4.018   5.551
    6ILE     CB  208   4.182   4.004   5.423
    6ILE    CG1  209   4.324   4.059   5.419
    6ILE    CG2  210   4.100   4.061   5.308
    6ILE     CD  211   4.432   3.973   5.484
    6ILE      C  212   3.975   3.929   5.548
    6ILE      O  213   3.989   3.809   5.522
    7LEU      N  214   3.865   3.998   5.576
    7LEU      H  215   3.853   4.097   5.584
    7LEU     CA  216   3.739   3.925   5.600
    7LEU     CB  217   3.700   3.946   5.747
    7LEU     CG  218   3.797   3.921   5.863
    7LEU    CD1  219   3.734   3.970   5.993
    7LEU    CD2  220   3.845   3.776   5.877
    7LEU      C  221   3.625   3.971   5.509
    7LEU      O  222   3.604   4.091   5.495
    8LEU      N  223   3.549   3.869   5.468
    8LEU      H  224   3.577   3.776   5.489
    8LEU     CA  225   3.417   3.874   5.403
    8LEU     CB  226   3.427   3.826   5.259
    8LEU     CG  227   3.489   3.934   5.171
    8LEU    CD1  228   3.499   3.888   5.025
    8LEU    CD2  229   3.398   4.057   5.165
    8LEU      C  230   3.320   3.783   5.479
    8LEU      O  231   3.350   3.671   5.519
    9GLU      N  232   3.196   3.831   5.485
    9GLU      H  233   3.166   3.912   5.433
    9GLU     CA  234   3.094   3.782   5.579
    9GLU     CB  235   3.078   3.881   5.695
    9GLU     CG  236   3.166   3.850   5.816
    9GLU     CD  237   3.151   3.937   5.941
    9GLU    OE1  238   3.204   4.049   5.955
    9GLU    OE2  239   3.052   3.915   6.013
    9GLU      C  240   2.955   3.755   5.522
    9GLU      O  241   2.941   3.648   5.463
   10GLU      N  242   2.877   3.857   5.490
   10GLU      H  243   2.907   3.951   5.471
   10GLU     CA  244   2.737   3.839   5.449
   10GLU     CB  245   2.660   3.916   5.557
   10GLU     CG  246   2.650   3.860   5.699
   10GLU     CD  247   2.564   3.942   5.795
   10GLU    OE1  248   2.506   3.887   5.891
   10GLU    OE2  249   2.592   4.064   5.794
   10GLU      C  250   2.699   3.879   5.307
   10GLU     O1  251   2.591   3.842   5.255
   10GLU     O2  252   2.768   3.970   5.256
    1ACE     CA  253   3.289   3.295   5.515
    1ACE      C  254   3.430   3.276   5.459
    1ACE      O  255   3.495   3.175   5.488
    2VAL      N  256   3.486   3.397   5.407
    2VAL      H  257   3.439   3.485   5.402
    2VAL     CA  258   3.629   3.399   5.372
    2VAL     CB  259   3.634   3.470   5.237
    2VAL    CG1  260   3.775   3.498   5.186
    2VAL    CG2  261   3.549   3.399   5.130
    2VAL      C  262   3.704   3.475   5.482
    2VAL      O  263   3.701   3.598   5.481
    3VAL      N  264   3.764   3.392   5.566
    3VAL      H  265   3.715   3.309   5.594
    3VAL     CA  266   3.844   3.445   5.677
    3VAL     CB  267   3.788   3.399   5.812
    3VAL    CG1  268   3.664   3.486   5.829
    3VAL    CG2  269   3.750   3.250   5.813
    3VAL      C  270   3.993   3.425   5.652
    3VAL      O  271   4.034   3.311   5.677
    4VAL      N  272   4.062   3.530   5.610
    4VAL      H  273   4.036   3.627   5.620
    4VAL     CA  274   4.208   3.514   5.602
    4VAL     CB  275   4.255   3.588   5.477
    4VAL    CG1  276   4.406   3.574   5.452
    4VAL    CG2  277   4.181   3.549   5.349
    4VAL      C  278   4.270   3.590   5.719
    4VAL      O  279   4.239   3.707   5.745
    5THR      N  280   4.344   3.514   5.800
    5THR      H  281   4.352   3.415   5.786
    5THR     CA  282   4.420   3.564   5.915
    5THR     CB  283   4.367   3.506   6.047
    5THR    OG1  284   4.331   3.370   6.020
    5THR    HG1  285   4.417   3.325   5.998
    5THR    CG2  286   4.246   3.583   6.100
    5THR      C  287   4.569   3.536   5.903
    5THR      O  288   4.611   3.422   5.882
    6ILE      N  289   4.649   3.641   5.917
    6ILE      H  290   4.618   3.728   5.956
    6ILE     CA  291   4.791   3.638   5.877
    6ILE     CB  292   4.806   3.719   5.748
    6ILE    CG1  293   4.726   3.661   5.630
    6ILE    CG2  294   4.951   3.725   5.700
    6ILE     CD  295   4.703   3.774   5.529
    6ILE      C  296   4.868   3.692   5.997
    6ILE      O  297   4.831   3.796   6.051
    7LEU      N  298   4.939   3.597   6.057
    7LEU      H  299   4.914   3.501   6.041
    7LEU     CA  300   5.044   3.617   6.158
    7LEU     CB  301   5.036   3.501   6.258
    7LEU     CG  302   5.105   3.528   6.392
    7LEU    CD1  303   5.042   3.648   6.463
    7LEU    CD2  304   5.088   3.402   6.476
    7LEU      C  305   5.177   3.629   6.082
    7LEU      O  306   5.243   3.528   6.063
    8LEU      N  307   5.233   3.748   6.104
    8LEU      H  308   5.202   3.816   6.171
    8LEU     CA  309   5.351   3.788   6.026
    8LEU     CB  310   5.300   3.906   5.944
    8LEU     CG  311   5.408   3.977   5.861
    8LEU    CD1  312   5.451   3.892   5.742
    8LEU    CD2  313   5.345   4.104   5.803
    8LEU      C  314   5.462   3.821   6.126
    8LEU      O  315   5.451   3.918   6.200
    9GLU      N  316   5.577   3.757   6.105
    9GLU      H  317   5.585   3.666   6.065
    9GLU     CA  318   5.701   3.809   6.163
    9GLU     CB  319   5.781   3.680   6.179
    9GLU     CG  320   5.908   3.704   6.261
    9GLU     CD  321   6.012   3.593   6.243
    9GLU    OE1  322   6.089   3.609   6.146
    9GLU    OE2  323   6.020   3.498   6.324
    9GLU      C  324   5.773   3.918   6.082
    9GLU      O  325   5.806   3.895   5.966
   10GLU      N  326   5.773   4.041   6.131
   10GLU      H  327   5.740   4.071   6.221
   10GLU     CA  328   5.835   4.145   6.047
   10GLU     CB  329   5.752   4.272   6.024
   10GLU     CG  330   5.662   4.313   6.141
   10GLU     CD  331   5.574   4.434   6.107
   10GLU    OE1  332   5.611   4.543   6.157
   10GLU    OE2  333   5.476   4.411   6.034
   10GLU      C  334   5.964   4.200   6.108
   10GLU     O1  335   6.039   4.261   6.029
   10GLU     O2  336   5.982   4.197   6.232
    1ACE     CA  337   5.593   4.208   4.554
    1ACE      C  338   5.548   4.313   4.452
    1ACE      O  339   5.505   4.423   4.484
    2VAL      N  340   5.578   4.281   4.316
    2VAL      H  341   5.633   4.198   4.302
    2VAL     CA  342   5.549   4.366   4.200
    2VAL     CB  343   5.660   4.349   4.096
    2VAL    CG1  344   5.645   4.453   3.985
    2VAL    CG2  345   5.801   4.358   4.154
    2VAL      C  346   5.418   4.309   4.146
    2VAL      O  347   5.414   4.206   4.079
    3VAL      N  348   5.322   4.388   4.195
    3VAL      H  349   5.324   4.435   4.283
    3VAL     CA  350   5.186   4.373   4.142
    3VAL     CB  351   5.097   4.393   4.265
    3VAL    CG1  352   5.119   4.531   4.328
    3VAL    CG2  353   4.951   4.363   4.231
    3VAL      C  354   5.164   4.469   4.025
    3VAL      O  355   5.224   4.576   4.023
    4VAL      N  356   5.104   4.416   3.919
    4VAL      H  357   5.118   4.317   3.915
    4VAL     CA  358   5.054   4.486   3.799
    4VAL     CB  359   5.147   4.465   3.680
    4VAL    CG1  360   5.113   4.564   3.568
    4VAL    CG2  361   5.294   4.475   3.723
    4VAL      C  362   4.915   4.432   3.763
    4VAL      O  363   4.891   4.328   3.702
    5THR      N  364   4.816   4.509   3.807
    5THR      H  365   4.825   4.608   3.793
    5THR     CA  366   4.673   4.477   3.806
    5THR     CB  367   4.611   4.506   3.943
    5THR    OG1  368   4.645   4.634   3.996
    5THR    HG1  369   4.680   4.613   4.088
    5THR    CG2  370   4.645   4.388   4.034
    5THR      C  371   4.600   4.557   3.698
    5THR      O  372   4.571   4.675   3.715
    6ILE      N  373   4.547   4.487   3.598
    6ILE      H  374   4.567   4.390   3.585
    6ILE     CA  375   4.476   4.559   3.491
    6ILE     CB  376   4.548   4.520   3.362
    6ILE    CG1  377   4.700   4.540   3.359
    6ILE    CG2  378   4.483   4.591   3.243
    6ILE     CD  379   4.775   4.412   3.322
    6ILE      C  380   4.331   4.511   3.494
    6ILE      O  381   4.305   4.391   3.486
    7LEU      N  382   4.241   4.608   3.510
    7LEU      H  383   4.269   4.704   3.512
    7LEU     CA  384   4.096   4.587   3.521
    7LEU     CB  385   4.042   4.661   3.643
    7LEU     CG  386   4.052   4.572   3.768
    7LEU    CD1  387   3.988   4.656   3.879
    7LEU    CD2  388   3.986   4.434   3.767
    7LEU      C  389   4.029   4.648   3.397
    7LEU      O  390   4.020   4.769   3.379
    8LEU      N  391   3.995   4.552   3.311
    8LEU      H  392   4.018   4.455   3.317
    8LEU     CA  393   3.930   4.590   3.186
    8LEU     CB  394   4.006   4.532   3.066
    8LEU     CG  395   4.156   4.562   3.065
    8LEU    CD1  396   4.231   4.463   2.976
    8LEU    CD2  397   4.178   4.703   3.011
    8LEU      C  398   3.779   4.566   3.178
    8LEU      O  399   3.744   4.460   3.127
    9GLU      N  400   3.696   4.668   3.201
    9GLU      H  401   3.733   4.761   3.212
    9GLU     CA  402   3.550   4.660   3.216
    9GLU     CB  403   3.512   4.722   3.350
    9GLU     CG  404   3.360   4.729   3.365
    9GLU     CD  405   3.302   4.792   3.491
    9GLU    OE1  406   3.186   4.748   3.510
    9GLU    OE2  407   3.378   4.869   3.554
    9GLU      C  408   3.481   4.725   3.096
    9GLU      O  409   3.450   4.844   3.101
   10GLU      N  410   3.443   4.640   3.002
   10GLU      H  411   3.477   4.545   2.997
   10GLU     CA  412   3.359   4.678   2.887
   10GLU     CB  413   3.448   4.698   2.765
   10GLU     CG  414   3.471   4.849   2.755
   10GLU     CD  415   3.565   4.887   2.640
   10GLU    OE1  416   3.506   4.917   2.534
   10GLU    OE2  417   3.687   4.899   2.660
   10GLU      C  418   3.266   4.563   2.849
   10GLU     O1  419   3.307   4.446   2.869
   10GLU     O2  420   3.153   4.586   2.802
    1ACE     CA  421   3.542   4.216   3.229
    1ACE      C  422   3.656   4.117   3.206
    1ACE      O  423   3.634   3.996   3.199
    2VAL      N  424   3.783   4.180   3.188
    2VAL      H  425   3.792   4.280   3.188
    2VAL     CA  426   3.906   4.101   3.170
    2VAL     CB  427   3.963   4.123   3.030
    2VAL    CG1  428   4.107   4.076   3.014
    2VAL    CG2  429   3.874   4.060   2.922
    2VAL      C  430   3.996   4.141   3.287
    2VAL      O  431   4.056   4.249   3.290
    3VAL      N  432   4.005   4.050   3.383
    3VAL      H  433   3.982   3.954   3.365
    3VAL     CA  434   4.066   4.076   3.514
    3VAL     CB  435   3.969   4.014   3.615
    3VAL    CG1  436   4.022   4.047   3.754
    3VAL    CG2  437   3.825   4.067   3.612
    3VAL      C  438   4.200   4.003   3.509
    3VAL      O  439   4.199   3.880   3.513
    4VAL      N  440   4.308   4.079   3.494
    4VAL      H  441   4.291   4.176   3.479
    4VAL     CA  442   4.446   4.030   3.500
    4VAL     CB  443   4.522   4.087   3.380
    4VAL    CG1  444   4.638   3.989   3.361
    4VAL    CG2  445   4.437   4.112   3.255
    4VAL      C  446   4.518   4.072   3.628
    4VAL      O  447   4.522   4.190   3.664
    5THR      N  448   4.589   3.972   3.681
    5THR      H  449   4.580   3.878   3.648
    5THR     CA  450   4.675   3.987   3.799
    5THR     CB  451   4.612   3.923   3.922
    5THR    OG1  452   4.471   3.945   3.915
    5THR    HG1  453   4.437   3.993   3.995
    5THR    CG2  454   4.668   3.991   4.047
    5THR      C  455   4.814   3.928   3.779
    5THR      O  456   4.828   3.806   3.766
    6ILE      N  457   4.911   4.019   3.771
    6ILE      H  458   4.901   4.119   3.775
    6ILE     CA  459   5.045   3.978   3.729
    6ILE     CB  460   5.096   4.070   3.618
    6ILE    CG1  461   5.001   4.075   3.497
    6ILE    CG2  462   5.237   4.027   3.577
    6ILE     CD  463   5.051   4.192   3.413
    6ILE      C  464   5.126   3.993   3.858
    6ILE      O  465   5.164   4.106   3.890
    7LEU      N  466   5.170   3.882   3.917
    7LEU      H  467   5.150   3.791   3.881
    7LEU     CA  468   5.249   3.884   4.040
    7LEU     CB  469   5.176   3.798   4.144
    7LEU     CG  470   5.034   3.842   4.180
    7LEU    CD1  471   4.973   3.752   4.287
    7LEU    CD2  472   5.016   3.986   4.230
    7LEU      C  473   5.393   3.842   4.007
    7LEU      O  474   5.419   3.724   3.988
    8LEU      N  475   5.479   3.941   3.989
    8LEU      H  476   5.465   4.037   4.014
    8LEU     CA  477   5.618   3.924   3.943
    8LEU     CB  478   5.666   4.035   3.850
    8LEU     CG  479   5.560   4.057   3.742
    8LEU    CD1  480   5.515   4.203   3.740
    8LEU    CD2  481   5.621   4.019   3.607
    8LEU      C  482   5.715   3.910   4.060
    8LEU      O  483   5.692   3.951   4.174
    9GLU      N  484   5.829   3.854   4.020
    9GLU      H  485   5.843   3.835   3.923
    9GLU     CA  486   5.940   3.823   4.111
    9GLU     CB  487   6.011   3.696   4.064
    9GLU     CG  488   6.072   3.714   3.924
    9GLU     CD  489   5.985   3.664   3.809
    9GLU    OE1  490   5.916   3.744   3.744
    9GLU    OE2  491   5.999   3.543   3.779
    9GLU      C  492   6.039   3.937   4.133
    9GLU      O  493   6.031   4.025   4.048
   10GLU      N  494   6.119   3.922   4.239
   10GLU      H  495   6.097   3.848   4.302
   10GLU     CA  496   6.241   4.000   4.264
   10GLU     CB  497   6.242   4.092   4.385
   10GLU     CG  498   6.175   4.227   4.360
   10GLU     CD  499   6.234   4.339   4.446
   10GLU    OE1  500   6.199   4.327   4.565
   10GLU    OE2  501   6.330   4.402   4.397
   10GLU      C  502   6.354   3.897   4.276
   10GLU     O1  503   6.416   3.863   4.173
   10GLU     O2  504   6.382   3.867   4.394
    1ACE     CA  505   3.897   4.695   1.858
    1ACE      C  506   3.998   4.797   1.910
    1ACE      O  507   4.052   4.884   1.842
    2VAL      N  508   4.007   4.783   2.052
    2VAL      H  509   3.943   4.726   2.104
    2VAL     CA  510   4.113   4.850   2.129
    2VAL     CB  511   4.060   4.921   2.254
    2VAL    CG1  512   4.011   5.063   2.225
    2VAL    CG2  513   3.951   4.844   2.329
    2VAL      C  514   4.224   4.753   2.171
    2VAL      O  515   4.210   4.632   2.189
    3VAL      N  516   4.335   4.821   2.196
    3VAL      H  517   4.338   4.920   2.182
    3VAL     CA  518   4.461   4.761   2.244
    3VAL     CB  519   4.581   4.791   2.155
    3VAL    CG1  520   4.690   4.684   2.167
    3VAL    CG2  521   4.537   4.811   2.010
    3VAL      C  522   4.490   4.816   2.384
    3VAL      O  523   4.475   4.937   2.401
    4VAL      N  524   4.533   4.727   2.473
    4VAL      H  525   4.538   4.630   2.451
    4VAL     CA  526   4.576   4.758   2.610
    4VAL     CB  527   4.483   4.691   2.711
    4VAL    CG1  528   4.548   4.705   2.849
    4VAL    CG2  529   4.354   4.772   2.708
    4VAL      C  530   4.726   4.729   2.614
    4VAL      O  531   4.770   4.614   2.610
    5THR      N  532   4.810   4.831   2.633
    5THR      H  533   4.772   4.916   2.671
    5THR     CA  534   4.956   4.823   2.626
    5THR     CB  535   5.015   4.898   2.506
    5THR    OG1  536   4.957   5.028   2.496
    5THR    HG1  537   5.018   5.090   2.445
    5THR    CG2  538   4.994   4.824   2.374
    5THR      C  539   5.029   4.847   2.758
    5THR      O  540   5.073   4.956   2.793
    6ILE      N  541   5.045   4.732   2.824
    6ILE      H  542   5.034   4.646   2.775
    6ILE     CA  543   5.117   4.725   2.952
    6ILE     CB  544   5.032   4.652   3.057
    6ILE    CG1  545   4.888   4.705   3.062
    6ILE    CG2  546   5.098   4.675   3.193
    6ILE     CD  547   4.878   4.855   3.089
    6ILE      C  548   5.240   4.638   2.922
    6ILE      O  549   5.230   4.519   2.894
    7LEU      N  550   5.345   4.719   2.925
    7LEU      H  551   5.329   4.816   2.941
    7LEU     CA  552   5.479   4.673   2.885
    7LEU     CB  553   5.545   4.769   2.786
    7LEU     CG  554   5.612   4.693   2.670
    7LEU    CD1  555   5.681   4.795   2.579
    7LEU    CD2  556   5.709   4.582   2.710
    7LEU      C  557   5.570   4.660   3.007
    7LEU      O  558   5.605   4.752   3.080
    8LEU      N  559   5.596   4.533   3.039
    8LEU      H  560   5.576   4.453   2.983
    8LEU     CA  561   5.684   4.503   3.153
    8LEU     CB  562   5.632   4.381   3.228
    8LEU     CG  563   5.483   4.361   3.255
    8LEU    CD1  564   5.470   4.236   3.342
    8LEU    CD2  565   5.424   4.481   3.330
    8LEU      C  566   5.827   4.469   3.108
    8LEU      O  567   5.860   4.354   3.081
    9GLU      N  568   5.905   4.576   3.115
    9GLU      H  569   5.865   4.666   3.134
    9GLU     CA  570   6.051   4.583   3.103
    9GLU     CB  571   6.088   4.670   2.983
    9GLU     CG  572   6.093   4.576   2.863
    9GLU     CD  573   6.120   4.664   2.741
    9GLU    OE1  574   6.019   4.721   2.695
    9GLU    OE2  575   6.239   4.689   2.713
    9GLU      C  576   6.120   4.644   3.225
    9GLU      O  577   6.052   4.711   3.302
   10GLU      N  578   6.242   4.595   3.247
   10GLU      H  579   6.285   4.518   3.200
   10GLU     CA  580   6.324   4.648   3.357
   10GLU     CB  581   6.294   4.581   3.491
   10GLU     CG  582   6.340   4.632   3.627
   10GLU     CD  583   6.273   4.766   3.657
   10GLU    OE1  584   6.354   4.859   3.677
   10GLU    OE2  585   6.149   4.774   3.670
   10GLU      C  586   6.475   4.646   3.332
   10GLU     O1  587   6.536   4.537   3.335
   10GLU     O2  588   6.525   4.760   3.329
    1ACE     CA  589   6.080   4.120   2.817
    1ACE      C  590   5.940   4.060   2.802
    1ACE      O  591   5.921   3.971   2.719
    2VAL      N  592   5.836   4.110   2.886
    2VAL      H  593   5.852   4.188   2.947
    2VAL     CA  594   5.701   4.053   2.888
    2VAL     CB  595   5.655   4.015   3.028
    2VAL    CG1  596   5.508   3.973   3.023
    2VAL    CG2  597   5.741   3.904   3.089
    2VAL      C  598   5.613   4.164   2.830
    2VAL      O  599   5.601   4.275   2.882
    3VAL      N  600   5.567   4.142   2.707
    3VAL      H  601   5.594   4.054   2.668
    3VAL     CA  602   5.484   4.227   2.622
    3VAL     CB  603   5.551   4.246   2.486
    3VAL    CG1  604   5.477   4.346   2.397
    3VAL    CG2  605   5.697   4.292   2.495
    3VAL      C  606   5.343   4.171   2.600
    3VAL      O  607   5.321   4.078   2.523
    4VAL      N  608   5.249   4.217   2.682
    4VAL      H  609   5.269   4.276   2.760
    4VAL     CA  610   5.113   4.161   2.676
    4VAL     CB  611   5.063   4.097   2.805
    4VAL    CG1  612   4.928   4.030   2.777
    4VAL    CG2  613   5.155   3.992   2.869
    4VAL      C  614   5.029   4.278   2.624
    4VAL      O  615   5.021   4.386   2.683
    5THR      N  616   4.973   4.249   2.507
    5THR      H  617   4.976   4.162   2.458
    5THR     CA  618   4.892   4.345   2.430
    5THR     CB  619   4.966   4.386   2.302
    5THR    OG1  620   5.000   4.269   2.228
    5THR    HG1  621   5.013   4.190   2.288
    5THR    CG2  622   5.086   4.478   2.328
    5THR      C  623   4.755   4.278   2.414
    5THR      O  624   4.736   4.189   2.332
    6ILE      N  625   4.666   4.326   2.500
    6ILE      H  626   4.680   4.403   2.563
    6ILE     CA  627   4.530   4.269   2.503
    6ILE     CB  628   4.465   4.280   2.641
    6ILE    CG1  629   4.552   4.219   2.752
    6ILE    CG2  630   4.324   4.222   2.651
    6ILE     CD  631   4.503   4.254   2.893
    6ILE      C  632   4.446   4.337   2.395
    6ILE      O  633   4.405   4.450   2.419
    7LEU      N  634   4.430   4.265   2.284
    7LEU      H  635   4.463   4.172   2.269
    7LEU     CA  636   4.361   4.320   2.166
    7LEU     CB  637   4.417   4.256   2.038
    7LEU     CG  638   4.380   4.337   1.914
    7LEU    CD1  639   4.507   4.413   1.874
    7LEU    CD2  640   4.326   4.251   1.799
    7LEU      C  641   4.218   4.268   2.180
    7LEU      O  642   4.183   4.155   2.148
    8LEU      N  643   4.128   4.361   2.213
    8LEU      H  644   4.159   4.453   2.239
    8LEU     CA  645   3.984   4.335   2.227
    8LEU     CB  646   3.919   4.409   2.344
    8LEU     CG  647   3.996   4.393   2.475
    8LEU    CD1  648   4.068   4.521   2.519
    8LEU    CD2  649   3.903   4.365   2.593
    8LEU      C  650   3.910   4.388   2.104
    8LEU      O  651   3.917   4.510   2.087
    9GLU      N  652   3.873   4.295   2.017
    9GLU      H  653   3.851   4.200   2.040
    9GLU     CA  654   3.838   4.329   1.878
    9GLU     CB  655   3.927   4.248   1.782
    9GLU     CG  656   3.887   4.263   1.635
    9GLU     CD  657   3.984   4.188   1.543
    9GLU    OE1  658   3.941   4.082   1.491
    9GLU    OE2  659   4.102   4.228   1.538
    9GLU      C  660   3.692   4.324   1.833
    9GLU      O  661   3.636   4.216   1.849
   10GLU      N  662   3.627   4.434   1.796
   10GLU      H  663   3.671   4.524   1.803
   10GLU     CA  664   3.490   4.457   1.748
   10GLU     CB  665   3.396   4.446   1.869
   10GLU     CG  666   3.253   4.461   1.817
   10GLU     CD  667   3.146   4.456   1.927
   10GLU    OE1  668   3.087   4.348   1.945
   10GLU    OE2  669   3.140   4.561   1.995
   10GLU      C  670   3.489   4.593   1.680
   10GLU     O1  671   3.417   4.613   1.579
   10GLU     O2  672   3.547   4.689   1.735
    1ACE     CA  673   4.039   3.994   8.475
    1ACE      C  674   3.935   4.033   8.369
    1ACE      O  675   3.881   4.143   8.369
    2VAL      N  676   3.919   3.935   8.266
    2VAL      H  677   3.971   3.849   8.258
    2VAL     CA  678   3.843   3.961   8.143
    2VAL     CB  679   3.929   4.013   8.027
    2VAL    CG1  680   3.856   4.041   7.895
    2VAL    CG2  681   3.990   4.144   8.077
    2VAL      C  682   3.778   3.831   8.095
    2VAL      O  683   3.860   3.740   8.088
    3VAL      N  684   3.648   3.809   8.109
    3VAL      H  685   3.586   3.881   8.141
    3VAL     CA  686   3.593   3.682   8.058
    3VAL     CB  687   3.519   3.591   8.156
    3VAL    CG1  688   3.466   3.460   8.099
    3VAL    CG2  689   3.603   3.565   8.282
    3VAL      C  690   3.493   3.733   7.954
    3VAL      O  691   3.387   3.784   7.991
    4VAL      N  692   3.508   3.676   7.835
    4VAL      H  693   3.582   3.611   7.814
    4VAL     CA  694   3.424   3.689   7.715
    4VAL     CB  695   3.510   3.713   7.591
    4VAL    CG1  696   3.434   3.740   7.461
    4VAL    CG2  697   3.605   3.832   7.614
    4VAL      C  698   3.343   3.561   7.696
    4VAL      O  699   3.388   3.448   7.680
    5THR      N  700   3.212   3.584   7.706
    5THR      H  701   3.167   3.673   7.698
    5THR     CA  702   3.118   3.472   7.692
    5THR     CB  703   3.025   3.458   7.813
    5THR    OG1  704   2.972   3.582   7.861
    5THR    HG1  705   3.058   3.628   7.882
    5THR    CG2  706   3.094   3.390   7.932
    5THR      C  707   3.037   3.482   7.563
    5THR      O  708   2.936   3.552   7.561
    6ILE      N  709   3.070   3.398   7.466
    6ILE      H  710   3.144   3.330   7.474
    6ILE     CA  711   3.009   3.393   7.332
    6ILE     CB  712   3.124   3.387   7.231
    6ILE    CG1  713   3.226   3.502   7.231
    6ILE    CG2  714   3.072   3.366   7.089
    6ILE     CD  715   3.190   3.644   7.186
    6ILE      C  716   2.923   3.267   7.332
    6ILE      O  717   2.963   3.161   7.379
    7LEU      N  718   2.808   3.279   7.266
    7LEU      H  719   2.790   3.349   7.197
    7LEU     CA  720   2.704   3.176   7.268
    7LEU     CB  721   2.592   3.221   7.362
    7LEU     CG  722   2.499   3.113   7.417
    7LEU    CD1  723   2.593   3.016   7.491
    7LEU    CD2  724   2.392   3.170   7.510
    7LEU      C  725   2.642   3.156   7.130
    7LEU      O  726   2.592   3.250   7.069
    8LEU      N  727   2.624   3.026   7.106
    8LEU      H  728   2.674   2.962   7.164
    8LEU     CA  729   2.545   2.967   6.997
    8LEU     CB  730   2.632   2.895   6.894
    8LEU     CG  731   2.731   2.983   6.818
    8LEU    CD1  732   2.828   2.900   6.734
    8LEU    CD2  733   2.646   3.077   6.733
    8LEU      C  734   2.455   2.859   7.058
    8LEU      O  735   2.502   2.749   7.086
    9GLU      N  736   2.328   2.894   7.072
    9GLU      H  737   2.295   2.987   7.089
    9GLU     CA  738   2.224   2.796   7.107
    9GLU     CB  739   2.171   2.806   7.250
    9GLU     CG  740   2.274   2.772   7.358
    9GLU     CD  741   2.226   2.788   7.502
    9GLU    OE1  742   2.235   2.906   7.543
    9GLU    OE2  743   2.204   2.685   7.571
    9GLU      C  744   2.105   2.792   7.011
    9GLU      O  745   2.051   2.688   6.973
   10GLU      N  746   2.073   2.912   6.963
   10GLU      H  747   2.118   3.000   6.982
   10GLU     CA  748   1.961   2.927   6.870
   10GLU     CB  749   1.876   3.043   6.922
   10GLU     CG  750   1.747   3.049   6.840
   10GLU     CD  751   1.654   3.164   6.879
   10GLU    OE1  752   1.691   3.275   6.836
   10GLU    OE2  753   1.542   3.146   6.933
   10GLU      C  754   2.006   2.939   6.724
   10GLU     O1  755   1.955   2.860   6.641
   10GLU     O2  756   2.082   3.029   6.683
    1ACE     CA  757   2.501   2.398   7.210
    1ACE      C  758   2.653   2.412   7.211
    1ACE      O  759   2.723   2.329   7.269
    2VAL      N  760   2.703   2.533   7.154
    2VAL      H  761   2.651   2.587   7.087
    2VAL     CA  762   2.842   2.581   7.158
    2VAL     CB  763   2.877   2.616   7.014
    2VAL    CG1  764   3.026   2.650   7.000
    2VAL    CG2  765   2.855   2.496   6.921
    2VAL      C  766   2.850   2.697   7.257
    2VAL      O  767   2.787   2.802   7.243
    3VAL      N  768   2.909   2.673   7.374
    3VAL      H  769   2.942   2.579   7.387
    3VAL     CA  770   2.926   2.759   7.492
    3VAL     CB  771   2.874   2.675   7.608
    3VAL    CG1  772   2.878   2.759   7.735
    3VAL    CG2  773   2.730   2.630   7.580
    3VAL      C  774   3.077   2.781   7.509
    3VAL      O  775   3.155   2.697   7.553
    4VAL      N  776   3.113   2.897   7.453
    4VAL      H  777   3.043   2.962   7.426
    4VAL     CA  778   3.252   2.942   7.437
    4VAL     CB  779   3.279   2.995   7.296
    4VAL    CG1  780   3.419   3.054   7.279
    4VAL    CG2  781   3.250   2.893   7.185
    4VAL      C  782   3.295   3.050   7.537
    4VAL      O  783   3.244   3.161   7.528
    5THR      N  784   3.362   3.004   7.642
    5THR      H  785   3.382   2.907   7.655
    5THR     CA  786   3.404   3.080   7.761
    5THR     CB  787   3.325   3.032   7.883
    5THR    OG1  788   3.365   3.116   7.991
    5THR    HG1  789   3.298   3.189   8.005
    5THR    CG2  790   3.352   2.885   7.913
    5THR      C  791   3.556   3.091   7.767
    5THR      O  792   3.626   3.008   7.825
    6ILE      N  793   3.591   3.212   7.724
    6ILE      H  794   3.521   3.276   7.691
    6ILE     CA  795   3.730   3.258   7.713
    6ILE     CB  796   3.733   3.349   7.590
    6ILE    CG1  797   3.693   3.278   7.461
    6ILE    CG2  798   3.870   3.411   7.561
    6ILE     CD  799   3.665   3.382   7.352
    6ILE      C  800   3.771   3.334   7.840
    6ILE      O  801   3.709   3.435   7.871
    7LEU      N  802   3.885   3.295   7.896
    7LEU      H  803   3.936   3.221   7.852
    7LEU     CA  804   3.928   3.345   8.027
    7LEU     CB  805   3.942   3.228   8.125
    7LEU     CG  806   3.819   3.138   8.136
    7LEU    CD1  807   3.866   3.010   8.204
    7LEU    CD2  808   3.710   3.197   8.226
    7LEU      C  809   4.068   3.408   8.020
    7LEU      O  810   4.162   3.342   7.975
    8LEU      N  811   4.075   3.540   8.028
    8LEU      H  812   3.997   3.602   8.016
    8LEU     CA  813   4.205   3.608   8.036
    8LEU     CB  814   4.217   3.713   7.925
    8LEU     CG  815   4.359   3.715   7.868
    8LEU    CD1  816   4.351   3.814   7.751
    8LEU    CD2  817   4.474   3.741   7.965
    8LEU      C  818   4.221   3.675   8.172
    8LEU      O  819   4.146   3.759   8.222
    9GLU      N  820   4.314   3.612   8.244
    9GLU      H  821   4.387   3.563   8.197
    9GLU     CA  822   4.329   3.626   8.390
    9GLU     CB  823   4.324   3.481   8.439
    9GLU     CG  824   4.186   3.417   8.449
    9GLU     CD  825   4.194   3.269   8.488
    9GLU    OE1  826   4.198   3.240   8.610
    9GLU    OE2  827   4.195   3.184   8.397
    9GLU      C  828   4.451   3.702   8.440
    9GLU      O  829   4.554   3.695   8.373
   10GLU      N  830   4.421   3.794   8.531
   10GLU      H  831   4.325   3.799   8.560
   10GLU     CA  832   4.511   3.889   8.597
   10GLU     CB  833   4.559   3.990   8.492
   10GLU     CG  834   4.670   4.072   8.557
   10GLU     CD  835   4.647   4.222   8.542
   10GLU    OE1  836   4.755   4.285   8.541
   10GLU    OE2  837   4.538   4.271   8.578
   10GLU      C  838   4.435   3.962   8.708
   10GLU     O1  839   4.489   3.963   8.821
   10GLU     O2  840   4.315   3.986   8.683
    1ACE     CA  841   3.057   3.068   5.709
    1ACE      C  842   3.019   3.175   5.812
    1ACE      O  843   3.048   3.293   5.798
    2VAL      N  844   2.950   3.135   5.931
    2VAL      H  845   2.922   3.039   5.936
    2VAL     CA  846   2.905   3.221   6.042
    2VAL     CB  847   2.804   3.153   6.134
    2VAL    CG1  848   2.798   3.203   6.278
    2VAL    CG2  849   2.664   3.158   6.072
    2VAL      C  850   3.039   3.253   6.108
    2VAL      O  851   3.105   3.175   6.178
    3VAL      N  852   3.093   3.372   6.082
    3VAL      H  853   3.043   3.441   6.030
    3VAL     CA  854   3.221   3.413   6.141
    3VAL     CB  855   3.305   3.507   6.055
    3VAL    CG1  856   3.446   3.499   6.114
    3VAL    CG2  857   3.303   3.467   5.907
    3VAL      C  858   3.186   3.481   6.274
    3VAL      O  859   3.106   3.575   6.270
    4VAL      N  860   3.251   3.433   6.379
    4VAL      H  861   3.291   3.342   6.367
    4VAL     CA  862   3.245   3.496   6.512
    4VAL     CB  863   3.182   3.399   6.613
    4VAL    CG1  864   3.151   3.481   6.738
    4VAL    CG2  865   3.055   3.335   6.557
    4VAL      C  866   3.389   3.533   6.550
    4VAL      O  867   3.475   3.449   6.576
    5THR      N  868   3.419   3.662   6.553
    5THR      H  869   3.357   3.736   6.525
    5THR     CA  870   3.554   3.715   6.576
    5THR     CB  871   3.582   3.811   6.460
    5THR    OG1  872   3.487   3.916   6.445
    5THR    HG1  873   3.489   3.938   6.348
    5THR    CG2  874   3.589   3.734   6.328
    5THR      C  875   3.569   3.788   6.710
    5THR      O  876   3.488   3.876   6.739
    6ILE      N  877   3.666   3.744   6.790
    6ILE      H  878   3.734   3.682   6.750
    6ILE     CA  879   3.698   3.785   6.927
    6ILE     CB  880   3.682   3.671   7.027
    6ILE    CG1  881   3.539   3.616   7.032
    6ILE    CG2  882   3.705   3.717   7.170
    6ILE     CD  883   3.495   3.532   6.912
    6ILE      C  884   3.839   3.844   6.939
    6ILE      O  885   3.933   3.765   6.932
    7LEU      N  886   3.855   3.976   6.950
    7LEU      H  887   3.786   4.048   6.946
    7LEU     CA  888   3.990   4.033   6.961
    7LEU     CB  889   3.987   4.157   6.872
    7LEU     CG  890   4.015   4.142   6.722
    7LEU    CD1  891   3.895   4.087   6.644
    7LEU    CD2  892   4.074   4.268   6.660
    7LEU      C  893   4.028   4.079   7.102
    7LEU      O  894   3.965   4.177   7.142
    8LEU      N  895   4.118   4.002   7.163
    8LEU      H  896   4.157   3.925   7.113
    8LEU     CA  897   4.176   4.041   7.292
    8LEU     CB  898   4.178   3.918   7.383
    8LEU     CG  899   4.054   3.895   7.470
    8LEU    CD1  900   3.918   3.888   7.401
    8LEU    CD2  901   4.060   3.759   7.540
    8LEU      C  902   4.313   4.109   7.284
    8LEU      O  903   4.409   4.061   7.225
    9GLU      N  904   4.332   4.213   7.366
    9GLU      H  905   4.253   4.265   7.397
    9GLU     CA  906   4.453   4.295   7.372
    9GLU     CB  907   4.575   4.233   7.440
    9GLU     CG  908   4.550   4.193   7.586
    9GLU     CD  909   4.518   4.316   7.672
    9GLU    OE1  910   4.411   4.297   7.732
    9GLU    OE2  911   4.605   4.404   7.687
    9GLU      C  912   4.477   4.373   7.243
    9GLU      O  913   4.528   4.316   7.146
   10GLU      N  914   4.415   4.491   7.244
   10GLU      H  915   4.379   4.530   7.329
   10GLU     CA  916   4.408   4.584   7.131
   10GLU     CB  917   4.267   4.578   7.072
   10GLU     CG  918   4.260   4.667   6.948
   10GLU     CD  919   4.115   4.687   6.903
   10GLU    OE1  920   4.084   4.802   6.866
   10GLU    OE2  921   4.045   4.584   6.893
   10GLU      C  922   4.441   4.721   7.191
   10GLU     O1  923   4.354   4.766   7.268
   10GLU     O2  924   4.563   4.751   7.195
    1ACE     CA  925   4.724   3.925   7.249
    1ACE      C  926   4.687   3.789   7.188
    1ACE      O  927   4.761   3.692   7.173
    2VAL      N  928   4.545   3.776   7.180
    2VAL      H  929   4.476   3.841   7.212
    2VAL     CA  930   4.477   3.658   7.126
    2VAL     CB  931   4.454   3.565   7.245
    2VAL    CG1  932   4.393   3.637   7.366
    2VAL    CG2  933   4.388   3.434   7.200
    2VAL      C  934   4.354   3.694   7.041
    2VAL      O  935   4.243   3.709   7.092
    3VAL      N  936   4.380   3.674   6.912
    3VAL      H  937   4.471   3.657   6.874
    3VAL     CA  938   4.271   3.686   6.815
    3VAL     CB  939   4.338   3.737   6.688
    3VAL    CG1  940   4.229   3.747   6.580
    3VAL    CG2  941   4.387   3.882   6.698
    3VAL      C  942   4.212   3.546   6.793
    3VAL      O  943   4.291   3.452   6.794
    4VAL      N  944   4.081   3.546   6.818
    4VAL      H  945   4.036   3.620   6.868
    4VAL     CA  946   4.005   3.420   6.813
    4VAL     CB  947   3.950   3.369   6.946
    4VAL    CG1  948   3.854   3.252   6.921
    4VAL    CG2  949   4.064   3.331   7.040
    4VAL      C  950   3.907   3.423   6.696
    4VAL      O  951   3.820   3.510   6.690
    5THR      N  952   3.923   3.338   6.595
    5THR      H  953   4.007   3.290   6.573
    5THR     CA  954   3.838   3.350   6.476
    5THR     CB  955   3.906   3.392   6.345
    5THR    OG1  956   4.024   3.315   6.321
    5THR    HG1  957   4.003   3.220   6.298
    5THR    CG2  958   3.948   3.539   6.346
    5THR      C  959   3.767   3.217   6.451
    5THR      O  960   3.836   3.122   6.413
    6ILE      N  961   3.643   3.211   6.499
    6ILE      H  962   3.597   3.298   6.518
    6ILE     CA  963   3.552   3.095   6.495
    6ILE     CB  964   3.461   3.092   6.618
    6ILE    CG1  965   3.548   3.084   6.744
    6ILE    CG2  966   3.386   2.959   6.614
    6ILE     CD  967   3.484   3.127   6.875
    6ILE      C  968   3.464   3.100   6.370
    6ILE      O  969   3.419   3.209   6.334
    7LEU      N  970   3.439   2.981   6.317
    7LEU      H  971   3.465   2.898   6.366
    7LEU     CA  972   3.363   2.960   6.193
    7LEU     CB  973   3.459   2.914   6.084
    7LEU     CG  974   3.424   2.964   5.944
    7LEU    CD1  975   3.426   3.117   5.941
    7LEU    CD2  976   3.517   2.917   5.831
    7LEU      C  977   3.259   2.851   6.222
    7LEU      O  978   3.287   2.756   6.295
    8LEU      N  979   3.146   2.850   6.152
    8LEU      H  980   3.112   2.928   6.100
    8LEU     CA  981   3.046   2.743   6.158
    8LEU     CB  982   2.929   2.799   6.239
    8LEU     CG  983   2.868   2.712   6.349
    8LEU    CD1  984   2.975   2.680   6.454
    8LEU    CD2  985   2.745   2.786   6.401
    8LEU      C  986   2.998   2.712   6.017
    8LEU      O  987   2.989   2.801   5.933
    9GLU      N  988   2.938   2.593   6.013
    9GLU      H  989   2.952   2.523   6.083
    9GLU     CA  990   2.863   2.546   5.896
    9GLU     CB  991   2.923   2.416   5.842
    9GLU     CG  992   2.869   2.386   5.702
    9GLU     CD  993   2.745   2.296   5.700
    9GLU    OE1  994   2.759   2.174   5.681
    9GLU    OE2  995   2.632   2.349   5.703
    9GLU      C  996   2.716   2.555   5.938
    9GLU      O  997   2.674   2.487   6.031
   10GLU      N  998   2.656   2.665   5.893
   10GLU      H  999   2.710   2.730   5.839
   10GLU     CA 1000   2.519   2.694   5.936
   10GLU     CB 1001   2.488   2.838   5.977
   10GLU     CG 1002   2.515   2.854   6.127
   10GLU     CD 1003   2.405   2.789   6.211
   10GLU    OE1 1004   2.305   2.856   6.246
   10GLU    OE2 1005   2.426   2.672   6.247
   10GLU      C 1006   2.419   2.654   5.828
   10GLU     O1 1007   2.431   2.693   5.710
   10GLU     O2 1008   2.327   2.580   5.869
    1ACE     CA 1009   3.282   3.098   4.329
    1ACE      C 1010   3.404   3.180   4.370
    1ACE      O 1011   3.405   3.297   4.333
    2VAL      N 1012   3.502   3.108   4.446
    2VAL      H 1013   3.493   3.012   4.469
    2VAL     CA 1014   3.624   3.181   4.484
    2VAL     CB 1015   3.631   3.177   4.637
    2VAL    CG1 1016   3.746   3.264   4.688
    2VAL    CG2 1017   3.499   3.211   4.706
    2VAL      C 1018   3.747   3.112   4.424
    2VAL      O 1019   3.738   2.991   4.405
    3VAL      N 1020   3.843   3.192   4.381
    3VAL      H 1021   3.836   3.290   4.362
    3VAL     CA 1022   3.980   3.154   4.341
    3VAL     CB 1023   4.017   3.182   4.195
    3VAL    CG1 1024   4.154   3.128   4.155
    3VAL    CG2 1025   3.919   3.126   4.091
    3VAL      C 1026   4.070   3.229   4.439
    3VAL      O 1027   4.067   3.350   4.459
    4VAL      N 1028   4.145   3.146   4.512
    4VAL      H 1029   4.138   3.047   4.509
    4VAL     CA 1030   4.242   3.199   4.609
    4VAL     CB 1031   4.209   3.141   4.747
    4VAL    CG1 1032   4.306   3.196   4.852
    4VAL    CG2 1033   4.070   3.193   4.784
    4VAL      C 1034   4.388   3.168   4.572
    4VAL      O 1035   4.431   3.054   4.555
    5THR      N 1036   4.450   3.281   4.541
    5THR      H 1037   4.424   3.368   4.585
    5THR     CA 1038   4.577   3.277   4.468
    5THR     CB 1039   4.583   3.330   4.325
    5THR    OG1 1040   4.554   3.470   4.328
    5THR    HG1 1041   4.458   3.485   4.352
    5THR    CG2 1042   4.477   3.266   4.235
    5THR      C 1043   4.690   3.339   4.550
    5THR      O 1044   4.711   3.460   4.556
    6ILE      N 1045   4.777   3.244   4.581
    6ILE      H 1046   4.774   3.158   4.530
    6ILE     CA 1047   4.897   3.270   4.663
    6ILE     CB 1048   4.892   3.190   4.793
    6ILE    CG1 1049   4.771   3.244   4.869
    6ILE    CG2 1050   5.021   3.202   4.873
    6ILE     CD 1051   4.753   3.157   4.994
    6ILE      C 1052   5.029   3.261   4.587
    6ILE      O 1053   5.043   3.165   4.512
    7LEU      N 1054   5.126   3.346   4.622
    7LEU      H 1055   5.095   3.432   4.664
    7LEU     CA 1056   5.254   3.360   4.551
    7LEU     CB 1057   5.276   3.485   4.466
    7LEU     CG 1058   5.408   3.473   4.389
    7LEU    CD1 1059   5.383   3.396   4.259
    7LEU    CD2 1060   5.474   3.608   4.358
    7LEU      C 1061   5.354   3.373   4.665
    7LEU      O 1062   5.343   3.456   4.755
    8LEU      N 1063   5.434   3.267   4.674
    8LEU      H 1064   5.453   3.204   4.599
    8LEU     CA 1065   5.523   3.256   4.791
    8LEU     CB 1066   5.525   3.109   4.830
    8LEU     CG 1067   5.402   3.036   4.885
    8LEU    CD1 1068   5.414   2.889   4.925
    8LEU    CD2 1069   5.342   3.122   4.996
    8LEU      C 1070   5.659   3.307   4.742
    8LEU      O 1071   5.727   3.235   4.669
    9GLU      N 1072   5.699   3.420   4.800
    9GLU      H 1073   5.636   3.479   4.850
    9GLU     CA 1074   5.819   3.487   4.748
    9GLU     CB 1075   5.781   3.626   4.696
    9GLU     CG 1076   5.807   3.657   4.549
    9GLU     CD 1077   5.953   3.663   4.503
    9GLU    OE1 1078   5.996   3.556   4.453
    9GLU    OE2 1079   6.017   3.769   4.514
    9GLU      C 1080   5.923   3.488   4.859
    9GLU      O 1081   5.892   3.515   4.976
   10GLU      N 1082   6.040   3.502   4.797
   10GLU      H 1083   6.041   3.514   4.697
   10GLU     CA 1084   6.164   3.518   4.874
   10GLU     CB 1085   6.260   3.403   4.842
   10GLU     CG 1086   6.375   3.412   4.943
   10GLU     CD 1087   6.462   3.291   4.910
   10GLU    OE1 1088   6.541   3.306   4.814
   10GLU    OE2 1089   6.447   3.190   4.983
   10GLU      C 1090   6.229   3.651   4.837
   10GLU     O1 1091   6.252   3.672   4.716
   10GLU     O2 1092   6.252   3.729   4.933
    1ACE     CA 1093   5.898   2.978   4.227
    1ACE      C 1094   5.788   2.880   4.266
    1ACE      O 1095   5.770   2.778   4.199
    2VAL      N 1096   5.718   2.923   4.383
    2VAL      H 1097   5.756   2.998   4.438
    2VAL     CA 1098   5.616   2.834   4.440
    2VAL     CB 1099   5.646   2.788   4.583
    2VAL    CG1 1100   5.546   2.679   4.622
    2VAL    CG2 1101   5.791   2.741   4.596
    2VAL      C 1102   5.483   2.911   4.439
    2VAL      O 1103   5.487   3.026   4.483
    3VAL      N 1104   5.401   2.874   4.341
    3VAL      H 1105   5.410   2.801   4.273
    3VAL     CA 1106   5.274   2.947   4.327
    3VAL     CB 1107   5.261   3.000   4.184
    3VAL    CG1 1108   5.138   3.089   4.164
    3VAL    CG2 1109   5.382   3.060   4.112
    3VAL      C 1110   5.164   2.845   4.358
    3VAL      O 1111   5.183   2.730   4.321
    4VAL      N 1112   5.055   2.880   4.426
    4VAL      H 1113   5.036   2.975   4.450
    4VAL     CA 1114   4.950   2.785   4.467
    4VAL     CB 1115   4.938   2.751   4.615
    4VAL    CG1 1116   4.831   2.641   4.627
    4VAL    CG2 1117   5.072   2.694   4.662
    4VAL      C 1118   4.822   2.861   4.432
    4VAL      O 1119   4.807   2.980   4.456
    5THR      N 1120   4.743   2.795   4.348
    5THR      H 1121   4.768   2.708   4.304
    5THR     CA 1122   4.608   2.843   4.315
    5THR     CB 1123   4.605   2.869   4.165
    5THR    OG1 1124   4.636   2.755   4.084
    5THR    HG1 1125   4.690   2.690   4.137
    5THR    CG2 1126   4.705   2.981   4.134
    5THR      C 1127   4.498   2.743   4.352
    5THR      O 1128   4.518   2.624   4.330
    6ILE      N 1129   4.382   2.793   4.395
    6ILE      H 1130   4.350   2.887   4.388
    6ILE     CA 1131   4.279   2.701   4.447
    6ILE     CB 1132   4.274   2.712   4.599
    6ILE    CG1 1133   4.405   2.673   4.668
    6ILE    CG2 1134   4.159   2.626   4.652
    6ILE     CD 1135   4.413   2.674   4.821
    6ILE      C 1136   4.145   2.743   4.387
    6ILE      O 1137   4.144   2.862   4.354
    7LEU      N 1138   4.057   2.646   4.365
    7LEU      H 1139   4.073   2.547   4.367
    7LEU     CA 1140   3.926   2.686   4.313
    7LEU     CB 1141   3.912   2.627   4.173
    7LEU     CG 1142   3.781   2.630   4.094
    7LEU    CD1 1143   3.746   2.774   4.056
    7LEU    CD2 1144   3.788   2.541   3.970
    7LEU      C 1145   3.824   2.620   4.406
    7LEU      O 1146   3.842   2.514   4.466
    8LEU      N 1147   3.727   2.707   4.433
    8LEU      H 1148   3.743   2.803   4.412
    8LEU     CA 1149   3.606   2.671   4.510
    8LEU     CB 1150   3.621   2.750   4.640
    8LEU     CG 1151   3.525   2.699   4.748
    8LEU    CD1 1152   3.619   2.646   4.857
    8LEU    CD2 1153   3.426   2.799   4.807
    8LEU      C 1154   3.476   2.699   4.435
    8LEU      O 1155   3.446   2.813   4.400
    9GLU      N 1156   3.413   2.594   4.383
    9GLU      H 1157   3.452   2.502   4.388
    9GLU     CA 1158   3.282   2.608   4.316
    9GLU     CB 1159   3.286   2.595   4.164
    9GLU     CG 1160   3.361   2.705   4.088
    9GLU     CD 1161   3.357   2.682   3.937
    9GLU    OE1 1162   3.275   2.751   3.873
    9GLU    OE2 1163   3.444   2.606   3.887
    9GLU      C 1164   3.183   2.500   4.357
    9GLU      O 1165   3.225   2.392   4.396
   10GLU      N 1166   3.061   2.525   4.308
   10GLU      H 1167   3.028   2.607   4.263
   10GLU     CA 1168   2.952   2.429   4.332
   10GLU     CB 1169   2.895   2.439   4.474
   10GLU     CG 1170   2.838   2.303   4.512
   10GLU     CD 1171   2.778   2.316   4.652
   10GLU    OE1 1172   2.854   2.368   4.736
   10GLU    OE2 1173   2.656   2.292   4.670
   10GLU      C 1174   2.835   2.456   4.237
   10GLU     O1 1175   2.798   2.575   4.241
   10GLU     O2 1176   2.776   2.356   4.190
    1ACE     CA 1177   5.651   3.285   6.263
    1ACE      C 1178   5.578   3.355   6.147
    1ACE      O 1179   5.504   3.450   6.172
    2VAL      N 1180   5.603   3.303   6.016
    2VAL      H 1181   5.693   3.270   5.988
    2VAL     CA 1182   5.523   3.360   5.907
    2VAL     CB 1183   5.611   3.372   5.782
    2VAL    CG1 1184   5.543   3.467   5.683
    2VAL    CG2 1185   5.755   3.416   5.809
    2VAL      C 1186   5.408   3.262   5.884
    2VAL      O 1187   5.423   3.175   5.798
    3VAL      N 1188   5.298   3.272   5.957
    3VAL      H 1189   5.287   3.347   6.023
    3VAL     CA 1190   5.190   3.172   5.957
    3VAL     CB 1191   5.142   3.152   6.101
    3VAL    CG1 1192   5.047   3.033   6.116
    3VAL    CG2 1193   5.261   3.129   6.194
    3VAL      C 1194   5.068   3.227   5.883
    3VAL      O 1195   5.008   3.319   5.938
    4VAL      N 1196   5.024   3.166   5.774
    4VAL      H 1197   5.057   3.075   5.750
    4VAL     CA 1198   4.909   3.211   5.694
    4VAL     CB 1199   4.944   3.266   5.556
    4VAL    CG1 1200   4.826   3.334   5.486
    4VAL    CG2 1201   5.043   3.382   5.572
    4VAL      C 1202   4.794   3.110   5.698
    4VAL      O 1203   4.809   2.998   5.648
    5THR      N 1204   4.694   3.150   5.776
    5THR      H 1205   4.702   3.227   5.840
    5THR     CA 1206   4.581   3.062   5.807
    5THR     CB 1207   4.572   3.053   5.959
    5THR    OG1 1208   4.509   3.164   6.024
    5THR    HG1 1209   4.486   3.137   6.117
    5THR    CG2 1210   4.704   3.018   6.029
    5THR      C 1211   4.453   3.105   5.736
    5THR      O 1212   4.383   3.197   5.778
    6ILE      N 1213   4.426   3.052   5.617
    6ILE      H 1214   4.474   2.971   5.585
    6ILE     CA 1215   4.309   3.079   5.532
    6ILE     CB 1216   4.367   3.099   5.391
    6ILE    CG1 1217   4.450   3.227   5.389
    6ILE    CG2 1218   4.264   3.079   5.280
    6ILE     CD 1219   4.501   3.257   5.248
    6ILE      C 1220   4.196   2.978   5.546
    6ILE      O 1221   4.220   2.860   5.521
    7LEU      N 1222   4.077   3.026   5.581
    7LEU      H 1223   4.051   3.123   5.579
    7LEU     CA 1224   3.967   2.929   5.585
    7LEU     CB 1225   3.900   2.896   5.719
    7LEU     CG 1226   3.991   2.854   5.834
    7LEU    CD1 1227   4.077   2.972   5.881
    7LEU    CD2 1228   3.906   2.785   5.941
    7LEU      C 1229   3.867   2.983   5.482
    7LEU      O 1230   3.798   3.083   5.499
    8LEU      N 1231   3.818   2.890   5.401
    8LEU      H 1232   3.875   2.810   5.380
    8LEU     CA 1233   3.707   2.914   5.307
    8LEU     CB 1234   3.752   2.879   5.165
    8LEU     CG 1235   3.839   2.986   5.099
    8LEU    CD1 1236   3.883   2.926   4.966
    8LEU    CD2 1237   3.762   3.112   5.057
    8LEU      C 1238   3.589   2.825   5.347
    8LEU      O 1239   3.598   2.705   5.370
    9GLU      N 1240   3.470   2.881   5.325
    9GLU      H 1241   3.462   2.970   5.280
    9GLU     CA 1242   3.336   2.830   5.354
    9GLU     CB 1243   3.318   2.827   5.506
    9GLU     CG 1244   3.246   2.703   5.559
    9GLU     CD 1245   3.098   2.697   5.521
    9GLU    OE1 1246   3.068   2.643   5.413
    9GLU    OE2 1247   3.016   2.756   5.595
    9GLU      C 1248   3.219   2.903   5.286
    9GLU      O 1249   3.191   3.018   5.319
   10GLU      N 1250   3.171   2.847   5.176
   10GLU      H 1251   3.216   2.782   5.115
   10GLU     CA 1252   3.039   2.878   5.118
   10GLU     CB 1253   3.059   2.936   4.978
   10GLU     CG 1254   2.936   2.965   4.892
   10GLU     CD 1255   2.952   3.065   4.778
   10GLU    OE1 1256   2.868   3.053   4.686
   10GLU    OE2 1257   3.051   3.141   4.787
   10GLU      C 1258   2.956   2.750   5.123
   10GLU     O1 1259   2.833   2.765   5.142
   10GLU     O2 1260   3.018   2.647   5.091
    1ACE     CA 1261   3.650   2.601   5.701
    1ACE      C 1262   3.730   2.494   5.626
    1ACE      O 1263   3.730   2.378   5.666
    2VAL      N 1264   3.805   2.554   5.520
    2VAL      H 1265   3.799   2.650   5.493
    2VAL     CA 1266   3.902   2.478   5.441
    2VAL     CB 1267   3.876   2.477   5.290
    2VAL    CG1 1268   3.976   2.376   5.231
    2VAL    CG2 1269   3.733   2.443   5.248
    2VAL      C 1270   4.043   2.529   5.471
    2VAL      O 1271   4.081   2.635   5.422
    3VAL      N 1272   4.097   2.458   5.571
    3VAL      H 1273   4.061   2.372   5.606
    3VAL     CA 1274   4.223   2.496   5.636
    3VAL     CB 1275   4.225   2.429   5.774
    3VAL    CG1 1276   4.352   2.469   5.849
    3VAL    CG2 1277   4.096   2.456   5.852
    3VAL      C 1278   4.354   2.479   5.560
    3VAL      O 1279   4.412   2.371   5.549
    4VAL      N 1280   4.393   2.589   5.497
    4VAL      H 1281   4.328   2.665   5.503
    4VAL     CA 1282   4.515   2.596   5.415
    4VAL     CB 1283   4.466   2.650   5.280
    4VAL    CG1 1284   4.583   2.679   5.185
    4VAL    CG2 1285   4.386   2.542   5.206
    4VAL      C 1286   4.611   2.685   5.494
    4VAL      O 1287   4.591   2.806   5.495
    5THR      N 1288   4.700   2.610   5.558
    5THR      H 1289   4.713   2.512   5.544
    5THR     CA 1290   4.811   2.668   5.635
    5THR     CB 1291   4.817   2.611   5.776
    5THR    OG1 1292   4.768   2.477   5.783
    5THR    HG1 1293   4.680   2.470   5.830
    5THR    CG2 1294   4.748   2.694   5.885
    5THR      C 1295   4.949   2.662   5.568
    5THR      O 1296   5.018   2.561   5.571
    6ILE      N 1297   4.982   2.775   5.505
    6ILE      H 1298   4.922   2.853   5.516
    6ILE     CA 1299   5.113   2.790   5.440
    6ILE     CB 1300   5.112   2.860   5.304
    6ILE    CG1 1301   5.010   2.800   5.207
    6ILE    CG2 1302   5.245   2.843   5.231
    6ILE     CD 1303   4.995   2.877   5.076
    6ILE      C 1304   5.211   2.863   5.532
    6ILE      O 1305   5.196   2.982   5.555
    7LEU      N 1306   5.315   2.791   5.573
    7LEU      H 1307   5.334   2.710   5.518
    7LEU     CA 1308   5.409   2.816   5.684
    7LEU     CB 1309   5.380   2.709   5.789
    7LEU     CG 1310   5.450   2.714   5.925
    7LEU    CD1 1311   5.415   2.844   5.997
    7LEU    CD2 1312   5.398   2.593   6.003
    7LEU      C 1313   5.552   2.816   5.629
    7LEU      O 1314   5.614   2.713   5.601
    8LEU      N 1315   5.587   2.938   5.590
    8LEU      H 1316   5.518   3.008   5.605
    8LEU     CA 1317   5.718   2.983   5.542
    8LEU     CB 1318   5.707   3.089   5.432
    8LEU     CG 1319   5.724   3.043   5.287
    8LEU    CD1 1320   5.859   2.978   5.257
    8LEU    CD2 1321   5.621   2.936   5.252
    8LEU      C 1322   5.828   3.012   5.644
    8LEU      O 1323   5.846   3.125   5.688
    9GLU      N 1324   5.905   2.908   5.678
    9GLU      H 1325   5.891   2.811   5.661
    9GLU     CA 1326   6.006   2.917   5.784
    9GLU     CB 1327   5.974   2.827   5.904
    9GLU     CG 1328   5.826   2.838   5.940
    9GLU     CD 1329   5.765   2.961   6.008
    9GLU    OE1 1330   5.661   3.006   5.955
    9GLU    OE2 1331   5.822   3.007   6.109
    9GLU      C 1332   6.149   2.894   5.735
    9GLU      O 1333   6.188   2.795   5.674
   10GLU      N 1334   6.216   3.010   5.738
   10GLU      H 1335   6.171   3.098   5.752
   10GLU     CA 1336   6.355   3.024   5.692
   10GLU     CB 1337   6.378   3.175   5.691
   10GLU     CG 1338   6.519   3.219   5.650
   10GLU     CD 1339   6.538   3.370   5.668
   10GLU    OE1 1340   6.647   3.406   5.717
   10GLU    OE2 1341   6.443   3.440   5.624
   10GLU      C 1342   6.456   2.947   5.778
   10GLU     O1 1343   6.541   2.882   5.714
   10GLU     O2 1344   6.429   2.934   5.899
    1ACE     CA 1345   5.759   3.234   3.966
    1ACE      C 1346   5.642   3.325   3.929
    1ACE      O 1347   5.538   3.324   3.995
    2VAL      N 1348   5.657   3.411   3.816
    2VAL      H 1349   5.725   3.387   3.747
    2VAL     CA 1350   5.554   3.506   3.771
    2VAL     CB 1351   5.609   3.608   3.672
    2VAL    CG1 1352   5.665   3.538   3.548
    2VAL    CG2 1353   5.507   3.714   3.628
    2VAL      C 1354   5.425   3.444   3.717
    2VAL      O 1355   5.421   3.388   3.608
    3VAL      N 1356   5.325   3.456   3.804
    3VAL      H 1357   5.342   3.491   3.896
    3VAL     CA 1358   5.193   3.400   3.773
    3VAL     CB 1359   5.127   3.349   3.901
    3VAL    CG1 1360   5.105   3.454   4.010
    3VAL    CG2 1361   4.989   3.286   3.881
    3VAL      C 1362   5.121   3.516   3.704
    3VAL      O 1363   5.121   3.631   3.748
    4VAL      N 1364   5.073   3.488   3.583
    4VAL      H 1365   5.091   3.399   3.543
    4VAL     CA 1366   4.983   3.578   3.509
    4VAL     CB 1367   5.035   3.630   3.376
    4VAL    CG1 1368   4.932   3.715   3.303
    4VAL    CG2 1369   5.164   3.708   3.401
    4VAL      C 1370   4.851   3.501   3.497
    4VAL      O 1371   4.849   3.393   3.437
    5THR      N 1372   4.757   3.557   3.573
    5THR      H 1373   4.773   3.646   3.615
    5THR     CA 1374   4.628   3.495   3.607
    5THR     CB 1375   4.607   3.499   3.759
    5THR    OG1 1376   4.710   3.435   3.835
    5THR    HG1 1377   4.686   3.338   3.837
    5THR    CG2 1378   4.481   3.421   3.795
    5THR      C 1379   4.517   3.575   3.539
    5THR      O 1380   4.514   3.696   3.562
    6ILE      N 1381   4.426   3.508   3.468
    6ILE      H 1382   4.433   3.408   3.459
    6ILE     CA 1383   4.298   3.566   3.427
    6ILE     CB 1384   4.284   3.597   3.277
    6ILE    CG1 1385   4.365   3.501   3.189
    6ILE    CG2 1386   4.320   3.743   3.252
    6ILE     CD 1387   4.357   3.519   3.038
    6ILE      C 1388   4.172   3.490   3.468
    6ILE      O 1389   4.178   3.368   3.479
    7LEU      N 1390   4.076   3.573   3.509
    7LEU      H 1391   4.102   3.663   3.545
    7LEU     CA 1392   3.935   3.535   3.529
    7LEU     CB 1393   3.908   3.580   3.673
    7LEU     CG 1394   3.808   3.500   3.756
    7LEU    CD1 1395   3.817   3.351   3.722
    7LEU    CD2 1396   3.853   3.520   3.900
    7LEU      C 1397   3.847   3.626   3.444
    7LEU      O 1398   3.871   3.746   3.424
    8LEU      N 1399   3.763   3.554   3.370
    8LEU      H 1400   3.765   3.454   3.377
    8LEU     CA 1401   3.674   3.612   3.268
    8LEU     CB 1402   3.706   3.532   3.142
    8LEU     CG 1403   3.641   3.582   3.013
    8LEU    CD1 1404   3.746   3.619   2.907
    8LEU    CD2 1405   3.536   3.482   2.965
    8LEU      C 1406   3.524   3.618   3.298
    8LEU      O 1407   3.455   3.517   3.310
    9GLU      N 1408   3.467   3.738   3.302
    9GLU      H 1409   3.526   3.819   3.305
    9GLU     CA 1410   3.324   3.764   3.325
    9GLU     CB 1411   3.292   3.906   3.372
    9GLU     CG 1412   3.324   3.935   3.519
    9GLU     CD 1413   3.282   4.079   3.549
    9GLU    OE1 1414   3.372   4.151   3.597
    9GLU    OE2 1415   3.163   4.114   3.531
    9GLU      C 1416   3.239   3.725   3.204
    9GLU      O 1417   3.285   3.715   3.091
   10GLU      N 1418   3.112   3.687   3.220
   10GLU      H 1419   3.058   3.692   3.304
   10GLU     CA 1420   3.024   3.645   3.110
   10GLU     CB 1421   2.997   3.496   3.085
   10GLU     CG 1422   2.922   3.444   3.208
   10GLU     CD 1423   2.885   3.296   3.192
   10GLU    OE1 1424   2.775   3.264   3.242
   10GLU    OE2 1425   2.969   3.223   3.135
   10GLU      C 1426   2.895   3.726   3.119
   10GLU     O1 1427   2.847   3.744   3.233
   10GLU     O2 1428   2.857   3.759   3.005
    1ACE     CA 1429   3.486   3.273   3.528
    1ACE      C 1430   3.577   3.161   3.479
    1ACE      O 1431   3.603   3.069   3.557
    2VAL      N 1432   3.634   3.181   3.350
    2VAL      H 1433   3.617   3.253   3.283
    2VAL     CA 1434   3.733   3.086   3.296
    2VAL     CB 1435   3.757   3.077   3.146
    2VAL    CG1 1436   3.840   2.954   3.107
    2VAL    CG2 1437   3.629   3.100   3.065
    2VAL      C 1438   3.867   3.120   3.362
    2VAL      O 1439   3.916   3.233   3.367
    3VAL      N 1440   3.905   3.026   3.448
    3VAL      H 1441   3.857   2.938   3.446
    3VAL     CA 1442   4.032   3.024   3.522
    3VAL     CB 1443   4.016   2.931   3.642
    3VAL    CG1 1444   4.146   2.929   3.724
    3VAL    CG2 1445   3.905   2.973   3.738
    3VAL      C 1446   4.146   2.988   3.427
    3VAL      O 1447   4.162   2.871   3.393
    4VAL      N 1448   4.235   3.085   3.408
    4VAL      H 1449   4.241   3.168   3.463
    4VAL     CA 1450   4.351   3.063   3.321
    4VAL     CB 1451   4.346   3.119   3.179
    4VAL    CG1 1452   4.456   3.057   3.092
    4VAL    CG2 1453   4.216   3.067   3.117
    4VAL      C 1454   4.476   3.123   3.386
    4VAL      O 1455   4.505   3.242   3.381
    5THR      N 1456   4.557   3.040   3.452
    5THR      H 1457   4.532   2.944   3.459
    5THR     CA 1458   4.692   3.072   3.503
    5THR     CB 1459   4.714   3.018   3.644
    5THR    OG1 1460   4.695   2.877   3.648
    5THR    HG1 1461   4.631   2.846   3.578
    5THR    CG2 1462   4.639   3.092   3.756
    5THR      C 1463   4.803   3.028   3.408
    5THR      O 1464   4.806   2.918   3.353
    6ILE      N 1465   4.901   3.115   3.385
    6ILE      H 1466   4.894   3.209   3.419
    6ILE     CA 1467   5.018   3.085   3.302
    6ILE     CB 1468   5.018   3.161   3.170
    6ILE    CG1 1469   4.878   3.155   3.107
    6ILE    CG2 1470   5.121   3.117   3.066
    6ILE     CD 1471   4.882   3.211   2.964
    6ILE      C 1472   5.144   3.118   3.382
    6ILE      O 1473   5.142   3.215   3.459
    7LEU      N 1474   5.232   3.018   3.390
    7LEU      H 1475   5.215   2.928   3.350
    7LEU     CA 1476   5.363   3.039   3.453
    7LEU     CB 1477   5.353   2.948   3.575
    7LEU     CG 1478   5.477   2.936   3.663
    7LEU    CD1 1479   5.525   3.065   3.730
    7LEU    CD2 1480   5.445   2.848   3.784
    7LEU      C 1481   5.486   3.002   3.370
    7LEU      O 1482   5.476   2.901   3.300
    8LEU      N 1483   5.568   3.106   3.366
    8LEU      H 1484   5.560   3.187   3.424
    8LEU     CA 1485   5.693   3.109   3.289
    8LEU     CB 1486   5.747   3.252   3.283
    8LEU     CG 1487   5.649   3.338   3.204
    8LEU    CD1 1488   5.691   3.485   3.205
    8LEU    CD2 1489   5.658   3.294   3.058
    8LEU      C 1490   5.802   3.014   3.339
    8LEU      O 1491   5.811   2.980   3.457
    9GLU      N 1492   5.895   2.987   3.247
    9GLU      H 1493   5.886   3.023   3.155
    9GLU     CA 1494   6.023   2.918   3.268
    9GLU     CB 1495   6.020   2.798   3.174
    9GLU     CG 1496   5.910   2.694   3.191
    9GLU     CD 1497   5.932   2.597   3.074
    9GLU    OE1 1498   6.013   2.504   3.096
    9GLU    OE2 1499   5.848   2.594   2.981
    9GLU      C 1500   6.135   3.016   3.231
    9GLU      O 1501   6.115   3.096   3.139
   10GLU      N 1502   6.253   2.987   3.284
   10GLU      H 1503   6.261   2.908   3.345
   10GLU     CA 1504   6.379   3.059   3.258
   10GLU     CB 1505   6.469   3.057   3.381
   10GLU     CG 1506   6.567   3.174   3.378
   10GLU     CD 1507   6.652   3.152   3.503
   10GLU    OE1 1508   6.620   3.208   3.610
   10GLU    OE2 1509   6.752   3.078   3.492
   10GLU      C 1510   6.454   2.988   3.145
   10GLU     O1 1511   6.464   2.864   3.152
   10GLU     O2 1512   6.475   3.064   3.048
    1ACE     CA 1513   3.683   3.795   2.086
    1ACE      C 1514   3.797   3.883   2.138
    1ACE      O 1515   3.832   3.985   2.080
    2VAL      N 1516   3.842   3.850   2.270
    2VAL      H 1517   3.797   3.773   2.316
    2VAL     CA 1518   3.957   3.905   2.344
    2VAL     CB 1519   3.932   3.897   2.494
    2VAL    CG1 1520   4.054   3.953   2.568
    2VAL    CG2 1521   3.808   3.976   2.536
    2VAL      C 1522   4.078   3.823   2.299
    2VAL      O 1523   4.101   3.719   2.360
    3VAL      N 1524   4.175   3.886   2.232
    3VAL      H 1525   4.166   3.981   2.202
    3VAL     CA 1526   4.301   3.818   2.198
    3VAL     CB 1527   4.342   3.851   2.054
    3VAL    CG1 1528   4.478   3.795   2.013
    3VAL    CG2 1529   4.235   3.791   1.962
    3VAL      C 1530   4.404   3.873   2.296
    3VAL      O 1531   4.434   3.993   2.292
    4VAL      N 1532   4.431   3.794   2.399
    4VAL      H 1533   4.367   3.724   2.430
    4VAL     CA 1534   4.548   3.800   2.488
    4VAL     CB 1535   4.520   3.712   2.611
    4VAL    CG1 1536   4.630   3.721   2.717
    4VAL    CG2 1537   4.389   3.750   2.680
    4VAL      C 1538   4.670   3.747   2.413
    4VAL      O 1539   4.708   3.630   2.416
    5THR      N 1540   4.741   3.850   2.368
    5THR      H 1541   4.725   3.947   2.388
    5THR     CA 1542   4.866   3.834   2.293
    5THR     CB 1543   4.875   3.930   2.175
    5THR    OG1 1544   4.771   3.903   2.080
    5THR    HG1 1545   4.684   3.941   2.113
    5THR    CG2 1546   5.007   3.917   2.098
    5THR      C 1547   4.991   3.849   2.380
    5THR      O 1548   5.023   3.962   2.420
    6ILE      N 1549   5.065   3.740   2.395
    6ILE      H 1550   5.060   3.669   2.325
    6ILE     CA 1551   5.166   3.724   2.501
    6ILE     CB 1552   5.135   3.605   2.592
    6ILE    CG1 1553   4.997   3.616   2.657
    6ILE    CG2 1554   5.240   3.565   2.696
    6ILE     CD 1555   4.942   3.479   2.696
    6ILE      C 1556   5.303   3.707   2.434
    6ILE      O 1557   5.336   3.600   2.382
    7LEU      N 1558   5.388   3.809   2.432
    7LEU      H 1559   5.358   3.902   2.452
    7LEU     CA 1560   5.519   3.805   2.365
    7LEU     CB 1561   5.536   3.913   2.258
    7LEU     CG 1562   5.678   3.941   2.208
    7LEU    CD1 1563   5.733   3.830   2.119
    7LEU    CD2 1564   5.688   4.080   2.146
    7LEU      C 1565   5.620   3.811   2.479
    7LEU      O 1566   5.642   3.910   2.548
    8LEU      N 1567   5.711   3.715   2.465
    8LEU      H 1568   5.703   3.641   2.398
    8LEU     CA 1569   5.835   3.691   2.540
    8LEU     CB 1570   5.831   3.546   2.590
    8LEU     CG 1571   5.721   3.530   2.695
    8LEU    CD1 1572   5.726   3.378   2.717
    8LEU    CD2 1573   5.761   3.606   2.821
    8LEU      C 1574   5.953   3.716   2.446
    8LEU      O 1575   5.950   3.665   2.334
    9GLU      N 1576   6.057   3.771   2.508
    9GLU      H 1577   6.063   3.782   2.607
    9GLU     CA 1578   6.178   3.818   2.440
    9GLU     CB 1579   6.195   3.968   2.459
    9GLU     CG 1580   6.120   4.049   2.352
    9GLU     CD 1581   6.201   4.078   2.226
    9GLU    OE1 1582   6.288   3.994   2.195
    9GLU    OE2 1583   6.180   4.182   2.160
    9GLU      C 1584   6.312   3.755   2.479
    9GLU      O 1585   6.308   3.715   2.595
   10GLU      N 1586   6.413   3.745   2.392
   10GLU      H 1587   6.396   3.746   2.294
   10GLU     CA 1588   6.544   3.697   2.437
   10GLU     CB 1589   6.578   3.564   2.369
   10GLU     CG 1590   6.705   3.494   2.418
   10GLU     CD 1591   6.710   3.351   2.364
   10GLU    OE1 1592   6.767   3.339   2.253
   10GLU    OE2 1593   6.656   3.263   2.433
   10GLU      C 1594   6.658   3.799   2.437
   10GLU     O1 1595   6.738   3.789   2.532
   10GLU     O2 1596   6.672   3.864   2.331
    1ACE     CA 1597   6.006   3.391   1.806
    1ACE      C 1598   5.891   3.319   1.877
    1ACE      O 1599   5.824   3.239   1.812
    2VAL      N 1600   5.877   3.357   2.014
    2VAL      H 1601   5.935   3.431   2.047
    2VAL     CA 1602   5.772   3.311   2.106
    2VAL     CB 1603   5.824   3.247   2.235
    2VAL    CG1 1604   5.881   3.106   2.219
    2VAL    CG2 1605   5.930   3.329   2.310
    2VAL      C 1606   5.661   3.412   2.133
    2VAL      O 1607   5.669   3.500   2.219
    3VAL      N 1608   5.552   3.399   2.058
    3VAL      H 1609   5.549   3.334   1.981
    3VAL     CA 1610   5.424   3.470   2.072
    3VAL     CB 1611   5.384   3.553   1.950
    3VAL    CG1 1612   5.272   3.646   1.996
    3VAL    CG2 1613   5.488   3.645   1.887
    3VAL      C 1614   5.315   3.364   2.086
    3VAL      O 1615   5.310   3.258   2.023
    4VAL      N 1616   5.234   3.389   2.188
    4VAL      H 1617   5.235   3.475   2.240
    4VAL     CA 1618   5.120   3.299   2.210
    4VAL     CB 1619   5.143   3.215   2.336
    4VAL    CG1 1620   5.021   3.127   2.363
    4VAL    CG2 1621   5.261   3.120   2.311
    4VAL      C 1622   4.991   3.382   2.214
    4VAL      O 1623   4.984   3.475   2.293
    5THR      N 1624   4.906   3.366   2.113
    5THR      H 1625   4.935   3.310   2.035
    5THR     CA 1626   4.781   3.440   2.095
    5THR     CB 1627   4.772   3.510   1.960
    5THR    OG1 1628   4.761   3.418   1.850
    5THR    HG1 1629   4.714   3.336   1.880
    5THR    CG2 1630   4.884   3.607   1.923
    5THR      C 1631   4.660   3.350   2.123
    5THR      O 1632   4.624   3.267   2.040
    6ILE      N 1633   4.604   3.384   2.239
    6ILE      H 1634   4.615   3.478   2.270
    6ILE     CA 1635   4.495   3.309   2.304
    6ILE     CB 1636   4.534   3.273   2.447
    6ILE    CG1 1637   4.673   3.208   2.451
    6ILE    CG2 1638   4.421   3.182   2.496
    6ILE     CD 1639   4.741   3.197   2.588
    6ILE      C 1640   4.367   3.393   2.296
    6ILE      O 1641   4.337   3.486   2.371
    7LEU      N 1642   4.295   3.351   2.193
    7LEU      H 1643   4.346   3.285   2.139
    7LEU     CA 1644   4.161   3.395   2.150
    7LEU     CB 1645   4.128   3.342   2.010
    7LEU     CG 1646   4.221   3.393   1.900
    7LEU    CD1 1647   4.357   3.322   1.887
    7LEU    CD2 1648   4.152   3.394   1.764
    7LEU      C 1649   4.061   3.346   2.254
    7LEU      O 1650   4.034   3.226   2.246
    8LEU      N 1651   3.997   3.444   2.318
    8LEU      H 1652   4.013   3.543   2.316
    8LEU     CA 1653   3.881   3.418   2.404
    8LEU     CB 1654   3.909   3.498   2.532
    8LEU     CG 1655   4.026   3.460   2.623
    8LEU    CD1 1656   4.056   3.555   2.739
    8LEU    CD2 1657   4.008   3.317   2.673
    8LEU      C 1658   3.763   3.470   2.322
    8LEU      O 1659   3.714   3.580   2.348
    9GLU      N 1660   3.702   3.369   2.260
    9GLU      H 1661   3.740   3.276   2.261
    9GLU     CA 1662   3.591   3.385   2.165
    9GLU     CB 1663   3.628   3.345   2.022
    9GLU     CG 1664   3.723   3.446   1.957
    9GLU     CD 1665   3.756   3.406   1.812
    9GLU    OE1 1666   3.798   3.491   1.731
    9GLU    OE2 1667   3.754   3.286   1.780
    9GLU      C 1668   3.465   3.311   2.211
    9GLU      O 1669   3.471   3.222   2.295
   10GLU      N 1670   3.356   3.371   2.162
   10GLU      H 1671   3.353   3.391   2.064
   10GLU     CA 1672   3.219   3.326   2.191
   10GLU     CB 1673   3.136   3.438   2.254
   10GLU     CG 1674   2.992   3.394   2.280
   10GLU     CD 1675   2.897   3.500   2.338
   10GLU    OE1 1676   2.806   3.542   2.264
   10GLU    OE2 1677   2.923   3.529   2.456
   10GLU      C 1678   3.155   3.274   2.062
   10GLU     O1 1679   3.175   3.154   2.036
   10GLU     O2 1680   3.090   3.350   1.987
    1ACE     CA 1681   4.754   3.445   8.132
    1ACE      C 1682   4.620   3.402   8.072
    1ACE      O 1683   4.509   3.422   8.120
    2VAL      N 1684   4.639   3.316   7.959
    2VAL      H 1685   4.726   3.275   7.931
    2VAL     CA 1686   4.525   3.292   7.868
    2VAL     CB 1687   4.557   3.344   7.728
    2VAL    CG1 1688   4.436   3.350   7.635
    2VAL    CG2 1689   4.631   3.478   7.730
    2VAL      C 1690   4.486   3.145   7.874
    2VAL      O 1691   4.565   3.052   7.892
    3VAL      N 1692   4.357   3.136   7.908
    3VAL      H 1693   4.306   3.221   7.923
    3VAL     CA 1694   4.296   3.004   7.927
    3VAL     CB 1695   4.263   2.987   8.075
    3VAL    CG1 1696   4.220   2.844   8.109
    3VAL    CG2 1697   4.378   3.010   8.174
    3VAL      C 1698   4.169   3.001   7.842
    3VAL      O 1699   4.103   3.105   7.837
    4VAL      N 1700   4.134   2.886   7.786
    4VAL      H 1701   4.183   2.801   7.808
    4VAL     CA 1702   4.025   2.864   7.690
    4VAL     CB 1703   4.067   2.859   7.543
    4VAL    CG1 1704   3.948   2.850   7.447
    4VAL    CG2 1705   4.123   2.998   7.511
    4VAL      C 1706   3.953   2.736   7.734
    4VAL      O 1707   4.012   2.628   7.730
    5THR      N 1708   3.821   2.754   7.737
    5THR      H 1709   3.783   2.816   7.669
    5THR     CA 1710   3.736   2.644   7.785
    5THR     CB 1711   3.677   2.672   7.923
    5THR    OG1 1712   3.773   2.723   8.015
    5THR    HG1 1713   3.859   2.676   7.996
    5THR    CG2 1714   3.646   2.531   7.974
    5THR      C 1715   3.616   2.641   7.690
    5THR      O 1716   3.523   2.720   7.703
    6ILE      N 1717   3.633   2.561   7.585
    6ILE      H 1718   3.722   2.532   7.549
    6ILE     CA 1719   3.530   2.547   7.481
    6ILE     CB 1720   3.593   2.530   7.343
    6ILE    CG1 1721   3.713   2.622   7.318
    6ILE    CG2 1722   3.489   2.562   7.235
    6ILE     CD 1723   3.789   2.612   7.186
    6ILE      C 1724   3.449   2.424   7.524
    6ILE      O 1725   3.490   2.316   7.564
    7LEU      N 1726   3.319   2.451   7.532
    7LEU      H 1727   3.283   2.537   7.496
    7LEU     CA 1728   3.216   2.355   7.577
    7LEU     CB 1729   3.134   2.420   7.688
    7LEU     CG 1730   3.211   2.451   7.817
    7LEU    CD1 1731   3.117   2.496   7.929
    7LEU    CD2 1732   3.305   2.340   7.864
    7LEU      C 1733   3.118   2.313   7.468
    7LEU      O 1734   3.036   2.388   7.415
    8LEU      N 1735   3.129   2.185   7.434
    8LEU      H 1736   3.207   2.127   7.459
    8LEU     CA 1737   3.035   2.124   7.339
    8LEU     CB 1738   3.111   2.059   7.224
    8LEU     CG 1739   3.032   2.049   7.093
    8LEU    CD1 1740   3.000   2.189   7.040
    8LEU    CD2 1741   3.116   1.980   6.986
    8LEU      C 1742   2.946   2.018   7.405
    8LEU      O 1743   2.984   1.903   7.426
    9GLU      N 1744   2.819   2.058   7.402
    9GLU      H 1745   2.792   2.135   7.345
    9GLU     CA 1746   2.705   2.002   7.475
    9GLU     CB 1747   2.610   2.102   7.544
    9GLU     CG 1748   2.669   2.183   7.659
    9GLU     CD 1749   2.690   2.102   7.787
    9GLU    OE1 1750   2.797   2.042   7.809
    9GLU    OE2 1751   2.592   2.100   7.865
    9GLU      C 1752   2.612   1.925   7.381
    9GLU      O 1753   2.599   1.960   7.264
   10GLU      N 1754   2.584   1.802   7.425
   10GLU      H 1755   2.621   1.766   7.510
   10GLU     CA 1756   2.493   1.712   7.352
   10GLU     CB 1757   2.497   1.569   7.407
   10GLU     CG 1758   2.422   1.461   7.330
   10GLU     CD 1759   2.457   1.317   7.368
   10GLU    OE1 1760   2.524   1.261   7.278
   10GLU    OE2 1761   2.431   1.269   7.480
   10GLU      C 1762   2.351   1.766   7.365
   10GLU     O1 1763   2.306   1.764   7.482
   10GLU     O2 1764   2.304   1.835   7.272
    1ACE     CA 1765   3.107   1.521   7.693
    1ACE      C 1766   3.236   1.574   7.630
    1ACE      O 1767   3.348   1.542   7.668
    2VAL      N 1768   3.213   1.661   7.519
    2VAL      H 1769   3.134   1.723   7.520
    2VAL     CA 1770   3.331   1.711   7.445
    2VAL     CB 1771   3.311   1.709   7.294
    2VAL    CG1 1772   3.413   1.784   7.208
    2VAL    CG2 1773   3.306   1.564   7.248
    2VAL      C 1774   3.371   1.844   7.508
    2VAL      O 1775   3.316   1.948   7.472
    3VAL      N 1776   3.477   1.840   7.589
    3VAL      H 1777   3.525   1.753   7.603
    3VAL     CA 1778   3.539   1.957   7.653
    3VAL     CB 1779   3.522   1.942   7.805
    3VAL    CG1 1780   3.585   2.064   7.870
    3VAL    CG2 1781   3.376   1.965   7.847
    3VAL      C 1782   3.682   1.972   7.602
    3VAL      O 1783   3.761   1.882   7.629
    4VAL      N 1784   3.719   2.089   7.549
    4VAL      H 1785   3.658   2.166   7.531
    4VAL     CA 1786   3.851   2.122   7.495
    4VAL     CB 1787   3.852   2.141   7.343
    4VAL    CG1 1788   3.993   2.177   7.294
    4VAL    CG2 1789   3.805   2.015   7.271
    4VAL      C 1790   3.899   2.244   7.574
    4VAL      O 1791   3.844   2.352   7.554
    5THR      N 1792   3.980   2.208   7.673
    5THR      H 1793   3.990   2.110   7.692
    5THR     CA 1794   4.049   2.298   7.766
    5THR     CB 1795   4.038   2.242   7.908
    5THR    OG1 1796   4.095   2.112   7.925
    5THR    HG1 1797   4.195   2.112   7.919
    5THR    CG2 1798   3.893   2.251   7.958
    5THR      C 1799   4.190   2.327   7.714
    5THR      O 1800   4.276   2.239   7.715
    6ILE      N 1801   4.206   2.445   7.656
    6ILE      H 1802   4.134   2.509   7.630
    6ILE     CA 1803   4.337   2.490   7.606
    6ILE     CB 1804   4.327   2.523   7.457
    6ILE    CG1 1805   4.232   2.428   7.384
    6ILE    CG2 1806   4.468   2.519   7.398
    6ILE     CD 1807   4.096   2.494   7.360
    6ILE      C 1808   4.402   2.606   7.681
    6ILE      O 1809   4.340   2.706   7.716
    7LEU      N 1810   4.531   2.586   7.710
    7LEU      H 1811   4.580   2.502   7.686
    7LEU     CA 1812   4.607   2.676   7.797
    7LEU     CB 1813   4.641   2.610   7.931
    7LEU     CG 1814   4.531   2.617   8.037
    7LEU    CD1 1815   4.403   2.540   8.002
    7LEU    CD2 1816   4.595   2.546   8.156
    7LEU      C 1817   4.738   2.731   7.741
    7LEU      O 1818   4.809   2.663   7.667
    8LEU      N 1819   4.768   2.861   7.745
    8LEU      H 1820   4.707   2.926   7.788
    8LEU     CA 1821   4.886   2.923   7.684
    8LEU     CB 1822   4.835   3.033   7.590
    8LEU     CG 1823   4.789   2.986   7.451
    8LEU    CD1 1824   4.724   3.104   7.380
    8LEU    CD2 1825   4.908   2.932   7.371
    8LEU      C 1826   4.986   2.974   7.789
    8LEU      O 1827   4.969   2.942   7.906
    9GLU      N 1828   5.085   3.047   7.740
    9GLU      H 1829   5.079   3.085   7.647
    9GLU     CA 1830   5.187   3.108   7.827
    9GLU     CB 1831   5.304   3.167   7.748
    9GLU     CG 1832   5.394   3.065   7.679
    9GLU     CD 1833   5.521   3.125   7.618
    9GLU    OE1 1834   5.512   3.177   7.504
    9GLU    OE2 1835   5.625   3.110   7.687
    9GLU      C 1836   5.138   3.227   7.911
    9GLU      O 1837   5.048   3.304   7.876
   10GLU      N 1838   5.199   3.238   8.028
   10GLU      H 1839   5.271   3.173   8.053
   10GLU     CA 1840   5.190   3.352   8.120
   10GLU     CB 1841   5.083   3.340   8.228
   10GLU     CG 1842   5.107   3.231   8.333
   10GLU     CD 1843   4.979   3.212   8.413
   10GLU    OE1 1844   4.954   3.282   8.514
   10GLU    OE2 1845   4.927   3.099   8.400
   10GLU      C 1846   5.327   3.382   8.182
   10GLU     O1 1847   5.394   3.284   8.220
   10GLU     O2 1848   5.356   3.499   8.215
    1ACE     CA 1849   3.156   2.167   6.135
    1ACE      C 1850   3.198   2.297   6.203
    1ACE      O 1851   3.195   2.408   6.150
    2VAL      N 1852   3.206   2.292   6.346
    2VAL      H 1853   3.181   2.206   6.391
    2VAL     CA 1854   3.258   2.399   6.432
    2VAL     CB 1855   3.232   2.379   6.582
    2VAL    CG1 1856   3.286   2.501   6.655
    2VAL    CG2 1857   3.082   2.354   6.603
    2VAL      C 1858   3.409   2.397   6.405
    2VAL      O 1859   3.478   2.295   6.409
    3VAL      N 1860   3.455   2.513   6.359
    3VAL      H 1861   3.399   2.589   6.328
    3VAL     CA 1862   3.599   2.533   6.334
    3VAL     CB 1863   3.618   2.549   6.183
    3VAL    CG1 1864   3.765   2.526   6.149
    3VAL    CG2 1865   3.532   2.466   6.087
    3VAL      C 1866   3.650   2.658   6.407
    3VAL      O 1867   3.632   2.770   6.361
    4VAL      N 1868   3.715   2.638   6.521
    4VAL      H 1869   3.739   2.546   6.553
    4VAL     CA 1870   3.783   2.743   6.598
    4VAL     CB 1871   3.757   2.698   6.742
    4VAL    CG1 1872   3.787   2.822   6.827
    4VAL    CG2 1873   3.616   2.648   6.773
    4VAL      C 1874   3.933   2.737   6.571
    4VAL      O 1875   4.001   2.634   6.580
    5THR      N 1876   3.985   2.858   6.554
    5THR      H 1877   3.935   2.945   6.561
    5THR     CA 1878   4.126   2.888   6.525
    5THR     CB 1879   4.132   2.924   6.376
    5THR    OG1 1880   4.081   2.819   6.294
    5THR    HG1 1881   4.091   2.843   6.198
    5THR    CG2 1882   4.271   2.981   6.345
    5THR      C 1883   4.174   2.995   6.623
    5THR      O 1884   4.128   3.108   6.605
    6ILE      N 1885   4.258   2.950   6.715
    6ILE      H 1886   4.306   2.862   6.718
    6ILE     CA 1887   4.303   3.046   6.816
    6ILE     CB 1888   4.279   2.988   6.956
    6ILE    CG1 1889   4.130   2.965   6.982
    6ILE    CG2 1890   4.330   3.086   7.061
    6ILE     CD 1891   4.109   2.885   7.111
    6ILE      C 1892   4.448   3.078   6.779
    6ILE      O 1893   4.536   2.994   6.798
    7LEU      N 1894   4.460   3.209   6.761
    7LEU      H 1895   4.377   3.265   6.759
    7LEU     CA 1896   4.582   3.275   6.713
    7LEU     CB 1897   4.539   3.369   6.600
    7LEU     CG 1898   4.473   3.297   6.483
    7LEU    CD1 1899   4.350   3.381   6.445
    7LEU    CD2 1900   4.558   3.305   6.356
    7LEU      C 1901   4.638   3.362   6.826
    7LEU      O 1902   4.569   3.419   6.911
    8LEU      N 1903   4.770   3.362   6.841
    8LEU      H 1904   4.835   3.334   6.770
    8LEU     CA 1905   4.840   3.445   6.940
    8LEU     CB 1906   4.943   3.351   7.003
    8LEU     CG 1907   4.980   3.405   7.142
    8LEU    CD1 1908   4.862   3.385   7.238
    8LEU    CD2 1909   5.113   3.349   7.192
    8LEU      C 1910   4.923   3.557   6.876
    8LEU      O 1911   5.005   3.522   6.791
    9GLU      N 1912   4.912   3.680   6.926
    9GLU      H 1913   4.858   3.696   7.008
    9GLU     CA 1914   4.997   3.791   6.880
    9GLU     CB 1915   4.897   3.899   6.838
    9GLU     CG 1916   4.969   4.026   6.793
    9GLU     CD 1917   4.862   4.136   6.786
    9GLU    OE1 1918   4.809   4.171   6.894
    9GLU    OE2 1919   4.819   4.161   6.672
    9GLU      C 1920   5.102   3.823   6.987
    9GLU      O 1921   5.069   3.829   7.105
   10GLU      N 1922   5.210   3.878   6.931
   10GLU      H 1923   5.245   3.872   6.838
   10GLU     CA 1924   5.312   3.944   7.015
   10GLU     CB 1925   5.437   3.975   6.933
   10GLU     CG 1926   5.557   3.937   7.021
   10GLU     CD 1927   5.680   3.949   6.931
   10GLU    OE1 1928   5.716   4.065   6.904
   10GLU    OE2 1929   5.727   3.841   6.888
   10GLU      C 1930   5.272   4.083   7.065
   10GLU     O1 1931   5.332   4.130   7.164
   10GLU     O2 1932   5.196   4.153   6.995
    1ACE     CA 1933   5.406   3.218   6.541
    1ACE      C 1934   5.359   3.099   6.625
    1ACE      O 1935   5.398   2.985   6.604
    2VAL      N 1936   5.247   3.121   6.712
    2VAL      H 1937   5.216   3.216   6.715
    2VAL     CA 1938   5.166   3.018   6.779
    2VAL     CB 1939   5.191   3.020   6.930
    2VAL    CG1 1940   5.113   2.916   7.011
    2VAL    CG2 1941   5.341   2.997   6.952
    2VAL      C 1942   5.017   3.022   6.742
    2VAL      O 1943   4.941   3.107   6.790
    3VAL      N 1944   4.979   2.931   6.653
    3VAL      H 1945   5.051   2.880   6.605
    3VAL     CA 1946   4.842   2.914   6.603
    3VAL     CB 1947   4.834   2.946   6.453
    3VAL    CG1 1948   4.690   2.935   6.404
    3VAL    CG2 1949   4.876   3.092   6.433
    3VAL      C 1950   4.804   2.769   6.632
    3VAL      O 1951   4.872   2.674   6.594
    4VAL      N 1952   4.691   2.763   6.701
    4VAL      H 1953   4.632   2.844   6.706
    4VAL     CA 1954   4.638   2.640   6.761
    4VAL     CB 1955   4.650   2.653   6.912
    4VAL    CG1 1956   4.593   2.530   6.984
    4VAL    CG2 1957   4.795   2.646   6.961
    4VAL      C 1958   4.493   2.624   6.716
    4VAL      O 1959   4.404   2.687   6.773
    5THR      N 1960   4.480   2.549   6.606
    5THR      H 1961   4.564   2.500   6.582
    5THR     CA 1962   4.365   2.516   6.521
    5THR     CB 1963   4.405   2.529   6.373
    5THR    OG1 1964   4.506   2.429   6.355
    5THR    HG1 1965   4.479   2.336   6.381
    5THR    CG2 1966   4.471   2.660   6.333
    5THR      C 1967   4.304   2.378   6.545
    5THR      O 1968   4.376   2.281   6.568
    6ILE      N 1969   4.173   2.391   6.568
    6ILE      H 1970   4.128   2.480   6.574
    6ILE     CA 1971   4.077   2.282   6.591
    6ILE     CB 1972   4.022   2.283   6.733
    6ILE    CG1 1973   4.130   2.308   6.839
    6ILE    CG2 1974   3.954   2.147   6.752
    6ILE     CD 1975   4.073   2.357   6.972
    6ILE      C 1976   3.978   2.264   6.475
    6ILE      O 1977   3.927   2.363   6.423
    7LEU      N 1978   3.940   2.139   6.449
    7LEU      H 1979   3.986   2.064   6.496
    7LEU     CA 1980   3.851   2.088   6.344
    7LEU     CB 1981   3.939   2.029   6.234
    7LEU     CG 1982   3.959   2.115   6.109
    7LEU    CD1 1983   4.021   2.255   6.115
    7LEU    CD2 1984   4.011   2.023   5.999
    7LEU      C 1985   3.766   1.981   6.414
    7LEU      O 1986   3.798   1.863   6.418
    8LEU      N 1987   3.652   2.021   6.469
    8LEU      H 1988   3.632   2.119   6.482
    8LEU     CA 1989   3.555   1.935   6.538
    8LEU     CB 1990   3.506   2.006   6.665
    8LEU     CG 1991   3.570   1.949   6.791
    8LEU    CD1 1992   3.490   2.004   6.909
    8LEU    CD2 1993   3.567   1.796   6.796
    8LEU      C 1994   3.443   1.906   6.438
    8LEU      O 1995   3.364   1.993   6.402
    9GLU      N 1996   3.437   1.781   6.393
    9GLU      H 1997   3.515   1.719   6.385
    9GLU     CA 1998   3.332   1.735   6.301
    9GLU     CB 1999   3.412   1.714   6.173
    9GLU     CG 2000   3.324   1.688   6.050
    9GLU     CD 2001   3.303   1.821   5.978
    9GLU    OE1 2002   3.206   1.894   6.011
    9GLU    OE2 2003   3.390   1.857   5.896
    9GLU      C 2004   3.278   1.606   6.363
    9GLU      O 2005   3.355   1.512   6.377
   10GLU      N 2006   3.146   1.615   6.378
   10GLU      H 2007   3.103   1.685   6.319
   10GLU     CA 2008   3.060   1.503   6.418
   10GLU     CB 2009   2.919   1.561   6.437
   10GLU     CG 2010   2.826   1.468   6.515
   10GLU     CD 2011   2.683   1.521   6.498
   10GLU    OE1 2012   2.616   1.476   6.403
   10GLU    OE2 2013   2.631   1.587   6.590
   10GLU      C 2014   3.067   1.397   6.309
   10GLU     O1 2015   3.058   1.429   6.189
   10GLU     O2 2016   3.091   1.277   6.335
    1ACE     CA 2017   3.429   1.997   4.494
    1ACE      C 2018   3.564   2.067   4.480
    1ACE      O 2019   3.604   2.094   4.367
    2VAL      N 2020   3.622   2.120   4.599
    2VAL      H 2021   3.600   2.083   4.689
    2VAL     CA 2022   3.745   2.201   4.591
    2VAL     CB 2023   3.783   2.220   4.738
    2VAL    CG1 2024   3.829   2.099   4.821
    2VAL    CG2 2025   3.882   2.335   4.751
    2VAL      C 2026   3.865   2.144   4.516
    2VAL      O 2027   3.892   2.025   4.519
    3VAL      N 2028   3.937   2.233   4.447
    3VAL      H 2029   3.939   2.330   4.473
    3VAL     CA 2030   4.045   2.188   4.359
    3VAL     CB 2031   4.002   2.223   4.216
    3VAL    CG1 2032   4.109   2.160   4.127
    3VAL    CG2 2033   3.858   2.198   4.172
    3VAL      C 2034   4.170   2.266   4.401
    3VAL      O 2035   4.159   2.386   4.422
    4VAL      N 2036   4.283   2.197   4.415
    4VAL      H 2037   4.282   2.099   4.432
    4VAL     CA 2038   4.407   2.256   4.468
    4VAL     CB 2039   4.442   2.195   4.604
    4VAL    CG1 2040   4.577   2.250   4.653
    4VAL    CG2 2041   4.336   2.217   4.712
    4VAL      C 2042   4.518   2.232   4.366
    4VAL      O 2043   4.558   2.116   4.358
    5THR      N 2044   4.566   2.331   4.290
    5THR      H 2045   4.533   2.424   4.303
    5THR     CA 2046   4.670   2.318   4.188
    5THR     CB 2047   4.625   2.371   4.052
    5THR    OG1 2048   4.560   2.498   4.062
    5THR    HG1 2049   4.629   2.570   4.050
    5THR    CG2 2050   4.538   2.274   3.971
    5THR      C 2051   4.797   2.396   4.222
    5THR      O 2052   4.805   2.518   4.215
    6ILE      N 2053   4.902   2.321   4.254
    6ILE      H 2054   4.900   2.222   4.241
    6ILE     CA 2055   5.032   2.379   4.292
    6ILE     CB 2056   5.102   2.290   4.395
    6ILE    CG1 2057   5.005   2.232   4.497
    6ILE    CG2 2058   5.201   2.391   4.453
    6ILE     CD 2059   5.088   2.150   4.596
    6ILE      C 2060   5.129   2.390   4.174
    6ILE      O 2061   5.167   2.289   4.114
    7LEU      N 2062   5.177   2.511   4.149
    7LEU      H 2063   5.163   2.591   4.207
    7LEU     CA 2064   5.248   2.543   4.024
    7LEU     CB 2065   5.184   2.666   3.960
    7LEU     CG 2066   5.035   2.639   3.941
    7LEU    CD1 2067   4.950   2.766   3.931
    7LEU    CD2 2068   5.034   2.567   3.806
    7LEU      C 2069   5.392   2.572   4.068
    7LEU      O 2070   5.424   2.684   4.107
    8LEU      N 2071   5.474   2.475   4.028
    8LEU      H 2072   5.437   2.393   3.985
    8LEU     CA 2073   5.617   2.466   4.058
    8LEU     CB 2074   5.651   2.338   4.134
    8LEU     CG 2075   5.650   2.335   4.287
    8LEU    CD1 2076   5.758   2.427   4.344
    8LEU    CD2 2077   5.515   2.369   4.349
    8LEU      C 2078   5.709   2.493   3.939
    8LEU      O 2079   5.692   2.427   3.836
    9GLU      N 2080   5.790   2.597   3.957
    9GLU      H 2081   5.770   2.673   4.019
    9GLU     CA 2082   5.908   2.628   3.875
    9GLU     CB 2083   5.923   2.779   3.860
    9GLU     CG 2084   5.917   2.829   3.716
    9GLU     CD 2085   6.054   2.807   3.650
    9GLU    OE1 2086   6.068   2.697   3.593
    9GLU    OE2 2087   6.133   2.904   3.660
    9GLU      C 2088   6.031   2.577   3.949
    9GLU      O 2089   6.026   2.581   4.072
   10GLU      N 2090   6.132   2.529   3.876
   10GLU      H 2091   6.143   2.552   3.779
   10GLU     CA 2092   6.244   2.464   3.946
   10GLU     CB 2093   6.263   2.315   3.918
   10GLU     CG 2094   6.143   2.235   3.970
   10GLU     CD 2095   6.156   2.083   3.961
   10GLU    OE1 2096   6.097   2.033   3.863
   10GLU    OE2 2097   6.236   2.025   4.038
   10GLU      C 2098   6.384   2.521   3.924
   10GLU     O1 2099   6.445   2.487   3.820
   10GLU     O2 2100   6.442   2.576   4.020
    1ACE     CA 2101   5.704   2.330   3.504
    1ACE      C 2102   5.616   2.212   3.546
    1ACE      O 2103   5.515   2.180   3.483
    2VAL      N 2104   5.644   2.177   3.682
    2VAL      H 2105   5.716   2.223   3.733
    2VAL     CA 2106   5.565   2.076   3.754
    2VAL     CB 2107   5.628   2.025   3.884
    2VAL    CG1 2108   5.573   1.885   3.915
    2VAL    CG2 2109   5.780   2.009   3.892
    2VAL      C 2110   5.429   2.134   3.791
    2VAL      O 2111   5.405   2.249   3.830
    3VAL      N 2112   5.334   2.047   3.758
    3VAL      H 2113   5.349   1.952   3.732
    3VAL     CA 2114   5.189   2.065   3.776
    3VAL     CB 2115   5.116   2.071   3.641
    3VAL    CG1 2116   4.966   2.042   3.645
    3VAL    CG2 2117   5.136   2.209   3.578
    3VAL      C 2118   5.147   1.964   3.882
    3VAL      O 2119   5.099   1.855   3.849
    4VAL      N 2120   5.173   1.996   4.008
    4VAL      H 2121   5.236   2.068   4.037
    4VAL     CA 2122   5.138   1.911   4.123
    4VAL     CB 2123   5.216   1.958   4.246
    4VAL    CG1 2124   5.197   1.858   4.361
    4VAL    CG2 2125   5.367   1.969   4.231
    4VAL      C 2126   4.989   1.936   4.144
    4VAL      O 2127   4.956   2.046   4.186
    5THR      N 2128   4.914   1.828   4.122
    5THR      H 2129   4.947   1.735   4.102
    5THR     CA 2130   4.768   1.831   4.139
    5THR     CB 2131   4.711   1.795   4.002
    5THR    OG1 2132   4.772   1.678   3.948
    5THR    HG1 2133   4.728   1.640   3.866
    5THR    CG2 2134   4.713   1.912   3.905
    5THR      C 2135   4.709   1.745   4.251
    5THR      O 2136   4.761   1.637   4.279
    6ILE      N 2137   4.597   1.795   4.303
    6ILE      H 2138   4.560   1.884   4.278
    6ILE     CA 2139   4.517   1.733   4.409
    6ILE     CB 2140   4.541   1.802   4.543
    6ILE    CG1 2141   4.680   1.804   4.606
    6ILE    CG2 2142   4.433   1.762   4.644
    6ILE     CD 2143   4.760   1.928   4.565
    6ILE      C 2144   4.371   1.757   4.371
    6ILE      O 2145   4.327   1.872   4.359
    7LEU      N 2146   4.313   1.650   4.319
    7LEU      H 2147   4.370   1.571   4.295
    7LEU     CA 2148   4.174   1.641   4.271
    7LEU     CB 2149   4.179   1.594   4.125
    7LEU     CG 2150   4.227   1.694   4.020
    7LEU    CD1 2151   4.274   1.603   3.906
    7LEU    CD2 2152   4.114   1.790   3.982
    7LEU      C 2153   4.090   1.542   4.351
    7LEU      O 2154   4.130   1.438   4.405
    8LEU      N 2155   3.961   1.571   4.356
    8LEU      H 2156   3.938   1.669   4.352
    8LEU     CA 2157   3.861   1.482   4.417
    8LEU     CB 2158   3.738   1.560   4.462
    8LEU     CG 2159   3.770   1.661   4.572
    8LEU    CD1 2160   3.655   1.762   4.584
    8LEU    CD2 2161   3.794   1.591   4.706
    8LEU      C 2162   3.813   1.372   4.321
    8LEU      O 2163   3.731   1.391   4.232
    9GLU      N 2164   3.885   1.261   4.336
    9GLU      H 2165   3.956   1.263   4.407
    9GLU     CA 2166   3.876   1.149   4.242
    9GLU     CB 2167   4.018   1.103   4.208
    9GLU     CG 2168   4.107   1.217   4.159
    9GLU     CD 2169   4.257   1.188   4.166
    9GLU    OE1 2170   4.322   1.216   4.063
    9GLU    OE2 2171   4.299   1.127   4.267
    9GLU      C 2172   3.795   1.033   4.300
    9GLU      O 2173   3.814   0.993   4.414
   10GLU      N 2174   3.691   1.014   4.219
   10GLU      H 2175   3.629   1.082   4.179
   10GLU     CA 2176   3.615   0.888   4.225
   10GLU     CB 2177   3.476   0.902   4.163
   10GLU     CG 2178   3.388   0.997   4.243
   10GLU     CD 2179   3.252   1.017   4.175
   10GLU    OE1 2180   3.237   1.133   4.131
   10GLU    OE2 2181   3.168   0.927   4.156
   10GLU      C 2182   3.685   0.766   4.165
   10GLU     O1 2183   3.664   0.653   4.214
   10GLU     O2 2184   3.777   0.792   4.085
    1ACE     CA 2185   6.074   2.575   5.404
    1ACE      C 2186   5.925   2.595   5.377
    1ACE      O 2187   5.857   2.642   5.468
    2VAL      N 2188   5.874   2.516   5.268
    2VAL      H 2189   5.910   2.448   5.204
    2VAL     CA 2190   5.732   2.545   5.244
    2VAL     CB 2191   5.712   2.570   5.094
    2VAL    CG1 2192   5.564   2.598   5.067
    2VAL    CG2 2193   5.812   2.678   5.052
    2VAL      C 2194   5.655   2.423   5.295
    2VAL      O 2195   5.625   2.329   5.222
    3VAL      N 2196   5.592   2.455   5.408
    3VAL      H 2197   5.603   2.548   5.443
    3VAL     CA 2198   5.505   2.362   5.482
    3VAL     CB 2199   5.543   2.352   5.630
    3VAL    CG1 2200   5.458   2.251   5.707
    3VAL    CG2 2201   5.687   2.308   5.652
    3VAL      C 2202   5.360   2.408   5.463
    3VAL      O 2203   5.315   2.509   5.518
    4VAL      N 2204   5.293   2.334   5.376
    4VAL      H 2205   5.324   2.258   5.320
    4VAL     CA 2206   5.153   2.359   5.339
    4VAL     CB 2207   5.136   2.363   5.187
    4VAL    CG1 2208   4.995   2.416   5.163
    4VAL    CG2 2209   5.230   2.462   5.118
    4VAL      C 2210   5.078   2.235   5.389
    4VAL      O 2211   5.111   2.123   5.350
    5THR      N 2212   5.000   2.257   5.495
    5THR      H 2213   4.982   2.348   5.530
    5THR     CA 2214   4.913   2.155   5.556
    5THR     CB 2215   4.939   2.128   5.704
    5THR    OG1 2216   4.914   2.246   5.781
    5THR    HG1 2217   4.907   2.206   5.872
    5THR    CG2 2218   5.080   2.077   5.735
    5THR      C 2219   4.767   2.178   5.516
    5THR      O 2220   4.717   2.279   5.564
    6ILE      N 2221   4.722   2.115   5.408
    6ILE      H 2222   4.779   2.072   5.338
    6ILE     CA 2223   4.580   2.135   5.373
    6ILE     CB 2224   4.565   2.152   5.222
    6ILE    CG1 2225   4.639   2.278   5.176
    6ILE    CG2 2226   4.426   2.180   5.165
    6ILE     CD 2227   4.667   2.297   5.027
    6ILE      C 2228   4.492   2.026   5.435
    6ILE      O 2229   4.533   1.912   5.454
    7LEU      N 2230   4.380   2.072   5.490
    7LEU      H 2231   4.372   2.170   5.511
    7LEU     CA 2232   4.270   2.002   5.557
    7LEU     CB 2233   4.257   2.063   5.696
    7LEU     CG 2234   4.367   2.013   5.790
    7LEU    CD1 2235   4.398   2.116   5.899
    7LEU    CD2 2236   4.319   1.883   5.853
    7LEU      C 2237   4.145   2.038   5.476
    7LEU      O 2238   4.100   2.152   5.465
    8LEU      N 2239   4.113   1.929   5.407
    8LEU      H 2240   4.155   1.841   5.430
    8LEU     CA 2241   4.000   1.910   5.316
    8LEU     CB 2242   4.059   1.839   5.193
    8LEU     CG 2243   4.157   1.916   5.104
    8LEU    CD1 2244   4.205   1.820   4.995
    8LEU    CD2 2245   4.078   2.036   5.050
    8LEU      C 2246   3.879   1.831   5.366
    8LEU      O 2247   3.876   1.781   5.478
    9GLU      N 2248   3.778   1.833   5.278
    9GLU      H 2249   3.796   1.863   5.185
    9GLU     CA 2250   3.650   1.763   5.298
    9GLU     CB 2251   3.541   1.822   5.210
    9GLU     CG 2252   3.589   1.825   5.064
    9GLU     CD 2253   3.471   1.815   4.967
    9GLU    OE1 2254   3.484   1.878   4.860
    9GLU    OE2 2255   3.378   1.733   4.984
    9GLU      C 2256   3.656   1.611   5.285
    9GLU      O 2257   3.723   1.559   5.195
   10GLU      N 2258   3.579   1.535   5.363
   10GLU      H 2259   3.542   1.558   5.453
   10GLU     CA 2260   3.554   1.395   5.326
   10GLU     CB 2261   3.636   1.308   5.421
   10GLU     CG 2262   3.655   1.166   5.367
   10GLU     CD 2263   3.708   1.074   5.477
   10GLU    OE1 2264   3.824   1.105   5.510
   10GLU    OE2 2265   3.646   0.971   5.513
   10GLU      C 2266   3.402   1.375   5.323
   10GLU     O1 2267   3.360   1.283   5.250
   10GLU     O2 2268   3.326   1.436   5.401
    1ACE     CA 2269   3.970   1.674   5.831
    1ACE      C 2270   4.060   1.572   5.761
    1ACE      O 2271   4.128   1.492   5.825
    2VAL      N 2272   4.087   1.594   5.622
    2VAL      H 2273   4.036   1.663   5.571
    2VAL     CA 2274   4.179   1.517   5.538
    2VAL     CB 2275   4.107   1.481   5.407
    2VAL    CG1 2276   4.193   1.400   5.310
    2VAL    CG2 2277   3.985   1.391   5.425
    2VAL      C 2278   4.305   1.603   5.522
    2VAL      O 2279   4.327   1.677   5.427
    3VAL      N 2280   4.408   1.557   5.593
    3VAL      H 2281   4.396   1.466   5.632
    3VAL     CA 2282   4.540   1.621   5.582
    3VAL     CB 2283   4.601   1.598   5.720
    3VAL    CG1 2284   4.622   1.449   5.747
    3VAL    CG2 2285   4.724   1.684   5.750
    3VAL      C 2286   4.626   1.576   5.464
    3VAL      O 2287   4.653   1.458   5.440
    4VAL      N 2288   4.657   1.676   5.382
    4VAL      H 2289   4.615   1.766   5.388
    4VAL     CA 2290   4.748   1.665   5.267
    4VAL     CB 2291   4.684   1.727   5.142
    4VAL    CG1 2292   4.738   1.687   5.005
    4VAL    CG2 2293   4.532   1.722   5.128
    4VAL      C 2294   4.875   1.742   5.306
    4VAL      O 2295   4.867   1.850   5.365
    5THR      N 2296   4.983   1.666   5.303
    5THR      H 2297   4.977   1.566   5.299
    5THR     CA 2298   5.114   1.723   5.338
    5THR     CB 2299   5.181   1.638   5.447
    5THR    OG1 2300   5.173   1.496   5.439
    5THR    HG1 2301   5.137   1.469   5.350
    5THR    CG2 2302   5.142   1.706   5.578
    5THR      C 2303   5.196   1.741   5.210
    5THR      O 2304   5.211   1.654   5.124
    6ILE      N 2305   5.230   1.869   5.202
    6ILE      H 2306   5.181   1.931   5.264
    6ILE     CA 2307   5.316   1.927   5.098
    6ILE     CB 2308   5.234   2.012   5.001
    6ILE    CG1 2309   5.141   1.925   4.917
    6ILE    CG2 2310   5.326   2.102   4.917
    6ILE     CD 2311   5.221   1.820   4.840
    6ILE      C 2312   5.426   1.997   5.178
    6ILE      O 2313   5.403   2.096   5.247
    7LEU      N 2314   5.538   1.926   5.183
    7LEU      H 2315   5.542   1.832   5.149
    7LEU     CA 2316   5.655   1.966   5.262
    7LEU     CB 2317   5.685   1.864   5.372
    7LEU     CG 2318   5.566   1.817   5.456
    7LEU    CD1 2319   5.604   1.694   5.539
    7LEU    CD2 2320   5.508   1.926   5.547
    7LEU      C 2321   5.775   1.978   5.167
    7LEU      O 2322   5.806   1.877   5.105
    8LEU      N 2323   5.821   2.102   5.156
    8LEU      H 2324   5.777   2.180   5.201
    8LEU     CA 2325   5.930   2.139   5.065
    8LEU     CB 2326   5.889   2.230   4.950
    8LEU     CG 2327   5.781   2.183   4.853
    8LEU    CD1 2328   5.736   2.286   4.750
    8LEU    CD2 2329   5.831   2.062   4.774
    8LEU      C 2330   6.053   2.196   5.136
    8LEU      O 2331   6.054   2.312   5.177
    9GLU      N 2332   6.150   2.109   5.166
    9GLU      H 2333   6.158   2.021   5.119
    9GLU     CA 2334   6.271   2.156   5.236
    9GLU     CB 2335   6.292   2.070   5.360
    9GLU     CG 2336   6.417   2.095   5.444
    9GLU     CD 2337   6.424   2.003   5.566
    9GLU    OE1 2338   6.375   2.048   5.672
    9GLU    OE2 2339   6.482   1.894   5.547
    9GLU      C 2340   6.385   2.147   5.135
    9GLU      O 2341   6.442   2.252   5.105
   10GLU      N 2342   6.415   2.031   5.077
   10GLU      H 2343   6.383   1.948   5.124
   10GLU     CA 2344   6.529   2.004   4.989
   10GLU     CB 2345   6.583   1.864   5.017
   10GLU     CG 2346   6.677   1.858   5.137
   10GLU     CD 2347   6.763   1.731   5.136
   10GLU    OE1 2348   6.776   1.677   5.248
   10GLU    OE2 2349   6.801   1.686   5.025
   10GLU      C 2350   6.486   2.027   4.844
   10GLU     O1 2351   6.504   2.142   4.797
   10GLU     O2 2352   6.455   1.925   4.780
    1ACE     CA 2353   5.899   2.868   2.823
    1ACE      C 2354   5.774   2.909   2.901
    1ACE      O 2355   5.774   3.007   2.975
    2VAL      N 2356   5.658   2.844   2.849
    2VAL      H 2357   5.658   2.764   2.788
    2VAL     CA 2358   5.524   2.860   2.908
    2VAL     CB 2359   5.432   2.944   2.820
    2VAL    CG1 2360   5.470   3.092   2.811
    2VAL    CG2 2361   5.406   2.890   2.679
    2VAL      C 2362   5.471   2.719   2.936
    2VAL      O 2363   5.486   2.624   2.859
    3VAL      N 2364   5.426   2.717   3.061
    3VAL      H 2365   5.417   2.802   3.113
    3VAL     CA 2366   5.357   2.601   3.119
    3VAL     CB 2367   5.441   2.542   3.232
    3VAL    CG1 2368   5.391   2.415   3.302
    3VAL    CG2 2369   5.587   2.523   3.191
    3VAL      C 2370   5.219   2.643   3.171
    3VAL      O 2371   5.217   2.724   3.263
    4VAL      N 2372   5.110   2.602   3.106
    4VAL      H 2373   5.100   2.528   3.040
    4VAL     CA 2374   4.980   2.669   3.128
    4VAL     CB 2375   4.916   2.721   2.999
    4VAL    CG1 2376   4.786   2.794   3.035
    4VAL    CG2 2377   5.010   2.820   2.929
    4VAL      C 2378   4.880   2.566   3.180
    4VAL      O 2379   4.850   2.467   3.112
    5THR      N 2380   4.816   2.605   3.290
    5THR      H 2381   4.859   2.669   3.354
    5THR     CA 2382   4.699   2.537   3.346
    5THR     CB 2383   4.707   2.496   3.493
    5THR    OG1 2384   4.746   2.612   3.566
    5THR    HG1 2385   4.836   2.598   3.609
    5THR    CG2 2386   4.800   2.378   3.522
    5THR      C 2387   4.570   2.617   3.324
    5THR      O 2388   4.560   2.733   3.363
    6ILE      N 2389   4.467   2.548   3.276
    6ILE      H 2390   4.476   2.459   3.231
    6ILE     CA 2391   4.329   2.595   3.258
    6ILE     CB 2392   4.301   2.634   3.112
    6ILE    CG1 2393   4.157   2.683   3.095
    6ILE    CG2 2394   4.336   2.524   3.012
    6ILE     CD 2395   4.106   2.700   2.952
    6ILE      C 2396   4.219   2.507   3.316
    6ILE      O 2397   4.206   2.392   3.273
    7LEU      N 2398   4.154   2.566   3.416
    7LEU      H 2399   4.150   2.664   3.433
    7LEU     CA 2400   4.043   2.494   3.480
    7LEU     CB 2401   4.040   2.520   3.631
    7LEU     CG 2402   4.136   2.431   3.711
    7LEU    CD1 2403   4.279   2.474   3.677
    7LEU    CD2 2404   4.106   2.426   3.861
    7LEU      C 2405   3.909   2.522   3.411
    7LEU      O 2406   3.876   2.637   3.382
    8LEU      N 2407   3.847   2.410   3.376
    8LEU      H 2408   3.871   2.317   3.404
    8LEU     CA 2409   3.725   2.417   3.295
    8LEU     CB 2410   3.744   2.337   3.166
    8LEU     CG 2411   3.839   2.409   3.070
    8LEU    CD1 2412   3.874   2.325   2.947
    8LEU    CD2 2413   3.778   2.543   3.028
    8LEU      C 2414   3.601   2.353   3.359
    8LEU      O 2415   3.605   2.252   3.429
    9GLU      N 2416   3.502   2.441   3.345
    9GLU      H 2417   3.503   2.515   3.277
    9GLU     CA 2418   3.364   2.410   3.386
    9GLU     CB 2419   3.274   2.533   3.383
    9GLU     CG 2420   3.315   2.636   3.488
    9GLU     CD 2421   3.294   2.786   3.463
    9GLU    OE1 2422   3.387   2.869   3.455
    9GLU    OE2 2423   3.177   2.830   3.464
    9GLU      C 2424   3.299   2.316   3.284
    9GLU      O 2425   3.355   2.278   3.182
   10GLU      N 2426   3.180   2.267   3.317
   10GLU      H 2427   3.155   2.265   3.414
   10GLU     CA 2428   3.078   2.194   3.240
   10GLU     CB 2429   3.090   2.042   3.257
   10GLU     CG 2430   3.205   1.986   3.173
   10GLU     CD 2431   3.206   1.839   3.129
   10GLU    OE1 2432   3.183   1.759   3.222
   10GLU    OE2 2433   3.239   1.816   3.011
   10GLU      C 2434   2.941   2.249   3.280
   10GLU     O1 2435   2.865   2.290   3.191
   10GLU     O2 2436   2.920   2.253   3.403
    1ACE     CA 2437   3.761   2.276   3.773
    1ACE      C 2438   3.856   2.166   3.725
    1ACE      O 2439   3.949   2.126   3.795
    2VAL      N 2440   3.826   2.122   3.592
    2VAL      H 2441   3.740   2.148   3.549
    2VAL     CA 2442   3.915   2.023   3.529
    2VAL     CB 2443   3.831   1.954   3.421
    2VAL    CG1 2444   3.908   1.858   3.331
    2VAL    CG2 2445   3.708   1.890   3.487
    2VAL      C 2446   4.042   2.092   3.478
    2VAL      O 2447   4.038   2.165   3.379
    3VAL      N 2448   4.149   2.031   3.529
    3VAL      H 2449   4.140   1.936   3.559
    3VAL     CA 2450   4.288   2.075   3.509
    3VAL     CB 2451   4.375   2.030   3.626
    3VAL    CG1 2452   4.515   2.093   3.628
    3VAL    CG2 2453   4.308   2.035   3.763
    3VAL      C 2454   4.337   2.023   3.374
    3VAL      O 2455   4.359   1.902   3.367
    4VAL      N 2456   4.331   2.110   3.274
    4VAL      H 2457   4.294   2.202   3.281
    4VAL     CA 2458   4.385   2.076   3.141
    4VAL     CB 2459   4.290   2.119   3.029
    4VAL    CG1 2460   4.322   2.054   2.895
    4VAL    CG2 2461   4.143   2.089   3.062
    4VAL      C 2462   4.517   2.152   3.125
    4VAL      O 2463   4.538   2.265   3.170
    5THR      N 2464   4.619   2.084   3.072
    5THR      H 2465   4.589   2.007   3.015
    5THR     CA 2466   4.752   2.146   3.069
    5THR     CB 2467   4.852   2.075   3.160
    5THR    OG1 2468   4.865   1.936   3.128
    5THR    HG1 2469   4.901   1.929   3.036
    5THR    CG2 2470   4.798   2.098   3.302
    5THR      C 2471   4.804   2.156   2.925
    5THR      O 2472   4.850   2.053   2.876
    6ILE      N 2473   4.803   2.274   2.864
    6ILE      H 2474   4.751   2.347   2.907
    6ILE     CA 2475   4.872   2.300   2.737
    6ILE     CB 2476   4.820   2.436   2.692
    6ILE    CG1 2477   4.671   2.419   2.660
    6ILE    CG2 2478   4.891   2.476   2.562
    6ILE     CD 2479   4.598   2.532   2.732
    6ILE      C 2480   5.023   2.310   2.758
    6ILE      O 2481   5.060   2.383   2.851
    7LEU      N 2482   5.100   2.224   2.692
    7LEU      H 2483   5.067   2.150   2.633
    7LEU     CA 2484   5.244   2.204   2.716
    7LEU     CB 2485   5.263   2.064   2.774
    7LEU     CG 2486   5.214   2.034   2.916
    7LEU    CD1 2487   5.254   1.890   2.947
    7LEU    CD2 2488   5.277   2.129   3.018
    7LEU      C 2489   5.331   2.234   2.594
    7LEU      O 2490   5.297   2.194   2.483
    8LEU      N 2491   5.450   2.284   2.625
    8LEU      H 2492   5.484   2.278   2.719
    8LEU     CA 2493   5.559   2.336   2.541
    8LEU     CB 2494   5.624   2.458   2.605
    8LEU     CG 2495   5.723   2.540   2.522
    8LEU    CD1 2496   5.662   2.634   2.417
    8LEU    CD2 2497   5.810   2.622   2.618
    8LEU      C 2498   5.656   2.221   2.512
    8LEU      O 2499   5.717   2.163   2.602
    9GLU      N 2500   5.647   2.180   2.385
    9GLU      H 2501   5.571   2.207   2.327
    9GLU     CA 2502   5.730   2.072   2.329
    9GLU     CB 2503   5.653   1.963   2.255
    9GLU     CG 2504   5.552   1.889   2.343
    9GLU     CD 2505   5.500   1.770   2.263
    9GLU    OE1 2506   5.383   1.773   2.219
    9GLU    OE2 2507   5.575   1.671   2.257
    9GLU      C 2508   5.846   2.134   2.251
    9GLU      O 2509   5.834   2.193   2.144
   10GLU      N 2510   5.967   2.103   2.297
   10GLU      H 2511   5.984   2.022   2.353
   10GLU     CA 2512   6.091   2.152   2.234
   10GLU     CB 2513   6.180   2.236   2.326
   10GLU     CG 2514   6.114   2.364   2.379
   10GLU     CD 2515   6.213   2.449   2.460
   10GLU    OE1 2516   6.216   2.449   2.585
   10GLU    OE2 2517   6.281   2.533   2.398
   10GLU      C 2518   6.162   2.028   2.180
   10GLU     O1 2519   6.188   1.927   2.248
   10GLU     O2 2520   6.221   2.046   2.071
    1ACE     CA 2521   3.567   2.949   2.281
    1ACE      C 2522   3.716   2.986   2.287
    1ACE      O 2523   3.770   3.070   2.214
    2VAL      N 2524   3.786   2.921   2.393
    2VAL      H 2525   3.734   2.881   2.469
    2VAL     CA 2526   3.929   2.945   2.415
    2VAL     CB 2527   3.955   2.895   2.557
    2VAL    CG1 2528   4.103   2.922   2.587
    2VAL    CG2 2529   3.886   2.983   2.661
    2VAL      C 2530   4.010   2.879   2.303
    2VAL      O 2531   4.013   2.756   2.299
    3VAL      N 2532   4.057   2.954   2.203
    3VAL      H 2533   4.047   3.053   2.210
    3VAL     CA 2534   4.148   2.906   2.098
    3VAL     CB 2535   4.099   2.972   1.969
    3VAL    CG1 2536   4.180   2.939   1.844
    3VAL    CG2 2537   3.950   2.943   1.947
    3VAL      C 2538   4.290   2.944   2.141
    3VAL      O 2539   4.320   3.062   2.161
    4VAL      N 2540   4.380   2.846   2.149
    4VAL      H 2541   4.358   2.754   2.117
    4VAL     CA 2542   4.520   2.872   2.184
    4VAL     CB 2543   4.563   2.789   2.306
    4VAL    CG1 2544   4.704   2.840   2.340
    4VAL    CG2 2545   4.470   2.785   2.427
    4VAL      C 2546   4.609   2.843   2.063
    4VAL      O 2547   4.627   2.723   2.042
    5THR      N 2548   4.640   2.951   1.992
    5THR      H 2549   4.635   3.047   2.021
    5THR     CA 2550   4.734   2.938   1.880
    5THR     CB 2551   4.687   3.020   1.759
    5THR    OG1 2552   4.646   3.151   1.798
    5THR    HG1 2553   4.716   3.217   1.773
    5THR    CG2 2554   4.583   2.949   1.672
    5THR      C 2555   4.870   2.992   1.922
    5THR      O 2556   4.879   3.087   1.999
    6ILE      N 2557   4.974   2.923   1.876
    6ILE      H 2558   4.957   2.850   1.809
    6ILE     CA 2559   5.112   2.939   1.923
    6ILE     CB 2560   5.161   2.828   2.016
    6ILE    CG1 2561   5.065   2.819   2.135
    6ILE    CG2 2562   5.291   2.875   2.081
    6ILE     CD 2563   5.088   2.695   2.220
    6ILE      C 2564   5.190   2.952   1.792
    6ILE      O 2565   5.191   2.856   1.715
    7LEU      N 2566   5.256   3.067   1.779
    7LEU      H 2567   5.249   3.143   1.843
    7LEU     CA 2568   5.348   3.097   1.669
    7LEU     CB 2569   5.329   3.242   1.624
    7LEU     CG 2570   5.360   3.278   1.479
    7LEU    CD1 2571   5.252   3.232   1.380
    7LEU    CD2 2572   5.376   3.430   1.468
    7LEU      C 2573   5.491   3.067   1.715
    7LEU      O 2574   5.545   3.136   1.801
    8LEU      N 2575   5.537   2.953   1.663
    8LEU      H 2576   5.505   2.912   1.578
    8LEU     CA 2577   5.673   2.913   1.701
    8LEU     CB 2578   5.668   2.771   1.757
    8LEU     CG 2579   5.606   2.765   1.896
    8LEU    CD1 2580   5.565   2.622   1.931
    8LEU    CD2 2581   5.710   2.805   2.001
    8LEU      C 2582   5.761   2.920   1.576
    8LEU      O 2583   5.752   2.847   1.478
    9GLU      N 2584   5.846   3.022   1.586
    9GLU      H 2585   5.840   3.088   1.661
    9GLU     CA 2586   5.939   3.068   1.481
    9GLU     CB 2587   5.933   3.215   1.439
    9GLU     CG 2588   5.791   3.262   1.406
    9GLU     CD 2589   5.772   3.404   1.351
    9GLU    OE1 2590   5.877   3.472   1.355
    9GLU    OE2 2591   5.658   3.440   1.315
    9GLU      C 2592   6.078   3.021   1.525
    9GLU      O 2593   6.122   3.052   1.635
   10GLU      N 2594   6.147   2.948   1.437
   10GLU      H 2595   6.136   2.951   1.338
   10GLU     CA 2596   6.277   2.896   1.483
   10GLU     CB 2597   6.297   2.755   1.428
   10GLU     CG 2598   6.191   2.661   1.486
   10GLU     CD 2599   6.231   2.516   1.459
   10GLU    OE1 2600   6.313   2.467   1.539
   10GLU    OE2 2601   6.188   2.472   1.350
   10GLU      C 2602   6.396   2.979   1.436
   10GLU     O1 2603   6.382   3.034   1.325
   10GLU     O2 2604   6.499   2.970   1.507
    1ACE     CA 2605   5.727   2.908   1.168
    1ACE      C 2606   5.606   2.817   1.146
    1ACE      O 2607   5.576   2.797   1.028
    2VAL      N 2608   5.573   2.744   1.264
    2VAL      H 2609   5.643   2.718   1.331
    2VAL     CA 2610   5.461   2.650   1.273
    2VAL     CB 2611   5.503   2.514   1.328
    2VAL    CG1 2612   5.402   2.406   1.290
    2VAL    CG2 2613   5.638   2.460   1.279
    2VAL      C 2614   5.347   2.701   1.362
    2VAL      O 2615   5.384   2.772   1.455
    3VAL      N 2616   5.221   2.690   1.318
    3VAL      H 2617   5.190   2.633   1.242
    3VAL     CA 2618   5.114   2.738   1.408
    3VAL     CB 2619   5.013   2.825   1.333
    3VAL    CG1 2620   4.903   2.885   1.420
    3VAL    CG2 2621   5.096   2.936   1.269
    3VAL      C 2622   5.053   2.613   1.471
    3VAL      O 2623   4.968   2.548   1.411
    4VAL      N 2624   5.098   2.589   1.594
    4VAL      H 2625   5.145   2.660   1.647
    4VAL     CA 2626   5.036   2.493   1.686
    4VAL     CB 2627   5.133   2.480   1.804
    4VAL    CG1 2628   5.075   2.393   1.916
    4VAL    CG2 2629   5.268   2.422   1.761
    4VAL      C 2630   4.897   2.538   1.730
    4VAL      O 2631   4.880   2.655   1.767
    5THR      N 2632   4.800   2.447   1.730
    5THR      H 2633   4.816   2.356   1.692
    5THR     CA 2634   4.659   2.475   1.760
    5THR     CB 2635   4.570   2.466   1.635
    5THR    OG1 2636   4.605   2.348   1.562
    5THR    HG1 2637   4.631   2.263   1.608
    5THR    CG2 2638   4.590   2.596   1.557
    5THR      C 2639   4.605   2.385   1.872
    5THR      O 2640   4.623   2.263   1.870
    6ILE      N 2641   4.558   2.446   1.980
    6ILE      H 2642   4.580   2.541   2.005
    6ILE     CA 2643   4.500   2.360   2.083
    6ILE     CB 2644   4.587   2.367   2.209
    6ILE    CG1 2645   4.729   2.311   2.195
    6ILE    CG2 2646   4.530   2.281   2.322
    6ILE     CD 2647   4.841   2.414   2.191
    6ILE      C 2648   4.366   2.427   2.114
    6ILE      O 2649   4.356   2.537   2.168
    7LEU      N 2650   4.266   2.355   2.063
    7LEU      H 2651   4.283   2.272   2.010
    7LEU     CA 2652   4.125   2.388   2.091
    7LEU     CB 2653   4.041   2.327   1.979
    7LEU     CG 2654   4.051   2.397   1.844
    7LEU    CD1 2655   3.999   2.315   1.726
    7LEU    CD2 2656   3.983   2.534   1.850
    7LEU      C 2657   4.084   2.330   2.226
    7LEU      O 2658   4.075   2.209   2.247
    8LEU      N 2659   4.021   2.415   2.307
    8LEU      H 2660   4.010   2.510   2.280
    8LEU     CA 2661   3.969   2.380   2.440
    8LEU     CB 2662   4.018   2.470   2.554
    8LEU     CG 2663   4.163   2.450   2.599
    8LEU    CD1 2664   4.213   2.305   2.601
    8LEU    CD2 2665   4.255   2.534   2.510
    8LEU      C 2666   3.817   2.375   2.441
    8LEU      O 2667   3.763   2.276   2.491
    9GLU      N 2668   3.747   2.476   2.389
    9GLU      H 2669   3.774   2.572   2.396
    9GLU     CA 2670   3.606   2.458   2.351
    9GLU     CB 2671   3.533   2.590   2.372
    9GLU     CG 2672   3.482   2.590   2.516
    9GLU     CD 2673   3.374   2.698   2.531
    9GLU    OE1 2674   3.402   2.817   2.503
    9GLU    OE2 2675   3.259   2.655   2.555
    9GLU      C 2676   3.600   2.412   2.205
    9GLU      O 2677   3.685   2.455   2.127
   10GLU      N 2678   3.498   2.335   2.168
   10GLU      H 2679   3.438   2.288   2.233
   10GLU     CA 2680   3.464   2.302   2.029
   10GLU     CB 2681   3.449   2.151   2.015
   10GLU     CG 2682   3.572   2.082   2.074
   10GLU     CD 2683   3.565   1.930   2.090
   10GLU    OE1 2684   3.496   1.876   2.179
   10GLU    OE2 2685   3.621   1.870   1.995
   10GLU      C 2686   3.331   2.369   1.992
   10GLU     O1 2687   3.339   2.472   1.921
   10GLU     O2 2688   3.223   2.326   2.036
    1ACE     CA 2689   5.375   2.675   7.710
    1ACE      C 2690   5.231   2.643   7.671
    1ACE      O 2691   5.134   2.694   7.726
    2VAL      N 2692   5.220   2.565   7.551
    2VAL      H 2693   5.293   2.512   7.508
    2VAL     CA 2694   5.088   2.529   7.497
    2VAL     CB 2695   5.110   2.541   7.346
    2VAL    CG1 2696   4.981   2.497   7.277
    2VAL    CG2 2697   5.141   2.684   7.304
    2VAL      C 2698   5.055   2.386   7.542
    2VAL      O 2699   5.116   2.290   7.495
    3VAL      N 2700   4.962   2.396   7.637
    3VAL      H 2701   4.933   2.482   7.679
    3VAL     CA 2702   4.908   2.277   7.705
    3VAL     CB 2703   4.936   2.274   7.856
    3VAL    CG1 2704   4.878   2.146   7.916
    3VAL    CG2 2705   5.086   2.247   7.867
    3VAL      C 2706   4.761   2.264   7.663
    3VAL      O 2707   4.675   2.330   7.722
    4VAL      N 2708   4.738   2.164   7.579
    4VAL      H 2709   4.807   2.104   7.537
    4VAL     CA 2710   4.603   2.121   7.536
    4VAL     CB 2711   4.598   2.089   7.387
    4VAL    CG1 2712   4.452   2.088   7.341
    4VAL    CG2 2713   4.665   2.204   7.311
    4VAL      C 2714   4.563   2.002   7.622
    4VAL      O 2715   4.645   1.914   7.651
    5THR      N 2716   4.438   1.997   7.666
    5THR      H 2717   4.368   2.063   7.637
    5THR     CA 2718   4.385   1.878   7.734
    5THR     CB 2719   4.378   1.882   7.887
    5THR    OG1 2720   4.349   2.016   7.928
    5THR    HG1 2721   4.390   2.080   7.864
    5THR    CG2 2722   4.505   1.849   7.966
    5THR      C 2723   4.245   1.861   7.675
    5THR      O 2724   4.160   1.949   7.680
    6ILE      N 2725   4.230   1.753   7.599
    6ILE      H 2726   4.306   1.689   7.586
    6ILE     CA 2727   4.105   1.727   7.525
    6ILE     CB 2728   4.126   1.681   7.381
    6ILE    CG1 2729   4.215   1.784   7.309
    6ILE    CG2 2730   3.992   1.698   7.310
    6ILE     CD 2731   4.291   1.731   7.188
    6ILE      C 2732   4.036   1.616   7.605
    6ILE      O 2733   4.084   1.503   7.607
    7LEU      N 2734   3.930   1.660   7.672
    7LEU      H 2735   3.874   1.739   7.643
    7LEU     CA 2736   3.858   1.574   7.766
    7LEU     CB 2737   3.819   1.653   7.890
    7LEU     CG 2738   3.928   1.667   7.996
    7LEU    CD1 2739   4.035   1.761   7.942
    7LEU    CD2 2740   3.866   1.733   8.120
    7LEU      C 2741   3.731   1.527   7.694
    7LEU      O 2742   3.665   1.612   7.635
    8LEU      N 2743   3.734   1.395   7.672
    8LEU      H 2744   3.811   1.340   7.702
    8LEU     CA 2745   3.620   1.328   7.609
    8LEU     CB 2746   3.666   1.257   7.482
    8LEU     CG 2747   3.641   1.335   7.353
    8LEU    CD1 2748   3.754   1.431   7.319
    8LEU    CD2 2749   3.606   1.245   7.234
    8LEU      C 2750   3.570   1.224   7.710
    8LEU      O 2751   3.640   1.124   7.728
    9GLU      N 2752   3.454   1.250   7.769
    9GLU      H 2753   3.380   1.308   7.734
    9GLU     CA 2754   3.404   1.169   7.880
    9GLU     CB 2755   3.406   1.250   8.010
    9GLU     CG 2756   3.544   1.279   8.068
    9GLU     CD 2757   3.528   1.352   8.202
    9GLU    OE1 2758   3.499   1.283   8.302
    9GLU    OE2 2759   3.527   1.476   8.192
    9GLU      C 2760   3.268   1.107   7.845
    9GLU      O 2761   3.175   1.188   7.848
   10GLU      N 2762   3.260   0.976   7.861
   10GLU      H 2763   3.343   0.923   7.882
   10GLU     CA 2764   3.129   0.910   7.861
   10GLU     CB 2765   3.146   0.762   7.823
   10GLU     CG 2766   3.179   0.753   7.674
   10GLU     CD 2767   3.192   0.612   7.617
   10GLU    OE1 2768   3.309   0.573   7.596
   10GLU    OE2 2769   3.081   0.566   7.581
   10GLU      C 2770   3.057   0.911   7.996
   10GLU     O1 2771   2.933   0.896   8.001
   10GLU     O2 2772   3.129   0.919   8.098
    1ACE     CA 2773   3.679   0.898   7.998
    1ACE      C 2774   3.814   0.937   7.940
    1ACE      O 2775   3.917   0.925   8.007
    2VAL      N 2776   3.821   0.918   7.799
    2VAL      H 2777   3.738   0.913   7.743
    2VAL     CA 2778   3.952   0.923   7.732
    2VAL     CB 2779   3.952   0.857   7.595
    2VAL    CG1 2780   4.089   0.842   7.529
    2VAL    CG2 2781   3.878   0.723   7.603
    2VAL      C 2782   4.003   1.067   7.718
    2VAL      O 2783   3.946   1.154   7.652
    3VAL      N 2784   4.102   1.104   7.798
    3VAL      H 2785   4.138   1.038   7.864
    3VAL     CA 2786   4.171   1.233   7.814
    3VAL     CB 2787   4.199   1.248   7.963
    3VAL    CG1 2788   4.239   1.392   7.996
    3VAL    CG2 2789   4.078   1.211   8.049
    3VAL      C 2790   4.300   1.228   7.732
    3VAL      O 2791   4.394   1.157   7.765
    4VAL      N 2792   4.307   1.313   7.630
    4VAL      H 2793   4.236   1.384   7.626
    4VAL     CA 2794   4.421   1.321   7.538
    4VAL     CB 2795   4.364   1.337   7.397
    4VAL    CG1 2796   4.468   1.333   7.284
    4VAL    CG2 2797   4.269   1.221   7.367
    4VAL      C 2798   4.493   1.453   7.567
    4VAL      O 2799   4.460   1.558   7.513
    5THR      N 2800   4.595   1.441   7.651
    5THR      H 2801   4.618   1.349   7.683
    5THR     CA 2802   4.679   1.539   7.721
    5THR     CB 2803   4.703   1.504   7.869
    5THR    OG1 2804   4.780   1.386   7.890
    5THR    HG1 2805   4.833   1.357   7.810
    5THR    CG2 2806   4.576   1.489   7.953
    5THR      C 2807   4.812   1.557   7.647
    5THR      O 2808   4.912   1.487   7.660
    6ILE      N 2809   4.813   1.677   7.589
    6ILE      H 2810   4.730   1.728   7.567
    6ILE     CA 2811   4.933   1.723   7.517
    6ILE     CB 2812   4.883   1.771   7.381
    6ILE    CG1 2813   4.780   1.676   7.319
    6ILE    CG2 2814   5.004   1.768   7.287
    6ILE     CD 2815   4.692   1.737   7.210
    6ILE      C 2816   4.992   1.838   7.599
    6ILE      O 2817   4.936   1.945   7.620
    7LEU      N 2818   5.114   1.815   7.647
    7LEU      H 2819   5.155   1.726   7.628
    7LEU     CA 2820   5.202   1.915   7.709
    7LEU     CB 2821   5.242   1.876   7.852
    7LEU     CG 2822   5.124   1.874   7.949
    7LEU    CD1 2823   5.036   1.749   7.938
    7LEU    CD2 2824   5.183   1.881   8.091
    7LEU      C 2825   5.322   1.955   7.623
    7LEU      O 2826   5.415   1.875   7.629
    8LEU      N 2827   5.310   2.063   7.545
    8LEU      H 2828   5.219   2.100   7.528
    8LEU     CA 2829   5.428   2.124   7.483
    8LEU     CB 2830   5.402   2.168   7.339
    8LEU     CG 2831   5.358   2.053   7.248
    8LEU    CD1 2832   5.338   2.099   7.103
    8LEU    CD2 2833   5.452   1.933   7.232
    8LEU      C 2834   5.458   2.246   7.571
    8LEU      O 2835   5.378   2.339   7.586
    9GLU      N 2836   5.575   2.237   7.632
    9GLU      H 2837   5.635   2.158   7.620
    9GLU     CA 2838   5.614   2.323   7.744
    9GLU     CB 2839   5.646   2.231   7.862
    9GLU     CG 2840   5.515   2.169   7.911
    9GLU     CD 2841   5.545   2.080   8.032
    9GLU    OE1 2842   5.506   2.113   8.146
    9GLU    OE2 2843   5.563   1.962   7.993
    9GLU      C 2844   5.733   2.414   7.709
    9GLU      O 2845   5.709   2.532   7.684
   10GLU      N 2846   5.852   2.355   7.708
   10GLU      H 2847   5.857   2.257   7.693
   10GLU     CA 2848   5.975   2.424   7.666
   10GLU     CB 2849   6.074   2.403   7.781
   10GLU     CG 2850   6.022   2.455   7.915
   10GLU     CD 2851   6.138   2.485   8.010
   10GLU    OE1 2852   6.203   2.590   7.989
   10GLU    OE2 2853   6.147   2.406   8.106
   10GLU      C 2854   6.034   2.374   7.534
   10GLU     O1 2855   6.074   2.458   7.450
   10GLU     O2 2856   6.047   2.251   7.516
    1ACE     CA 2857   3.686   1.348   6.373
    1ACE      C 2858   3.715   1.474   6.456
    1ACE      O 2859   3.631   1.564   6.461
    2VAL      N 2860   3.826   1.463   6.545
    2VAL      H 2861   3.861   1.372   6.568
    2VAL     CA 2862   3.878   1.573   6.627
    2VAL     CB 2863   3.866   1.546   6.777
    2VAL    CG1 2864   3.909   1.661   6.869
    2VAL    CG2 2865   3.729   1.492   6.818
    2VAL      C 2866   4.023   1.589   6.580
    2VAL      O 2867   4.109   1.532   6.646
    3VAL      N 2868   4.046   1.669   6.477
    3VAL      H 2869   3.968   1.709   6.428
    3VAL     CA 2870   4.177   1.713   6.425
    3VAL     CB 2871   4.161   1.738   6.274
    3VAL    CG1 2872   4.306   1.764   6.231
    3VAL    CG2 2873   4.110   1.618   6.194
    3VAL      C 2874   4.216   1.835   6.509
    3VAL      O 2875   4.133   1.921   6.536
    4VAL      N 2876   4.333   1.820   6.570
    4VAL      H 2877   4.393   1.742   6.552
    4VAL     CA 2878   4.386   1.915   6.668
    4VAL     CB 2879   4.370   1.864   6.812
    4VAL    CG1 2880   4.412   1.979   6.903
    4VAL    CG2 2881   4.234   1.805   6.849
    4VAL      C 2882   4.532   1.940   6.630
    4VAL      O 2883   4.624   1.872   6.675
    5THR      N 2884   4.554   2.041   6.545
    5THR      H 2885   4.480   2.102   6.516
    5THR     CA 2886   4.681   2.081   6.485
    5THR     CB 2887   4.684   2.078   6.332
    5THR    OG1 2888   4.590   2.177   6.288
    5THR    HG1 2889   4.626   2.270   6.295
    5THR    CG2 2890   4.642   1.940   6.280
    5THR      C 2891   4.740   2.206   6.550
    5THR      O 2892   4.676   2.311   6.560
    6ILE      N 2893   4.852   2.185   6.618
    6ILE      H 2894   4.886   2.095   6.646
    6ILE     CA 2895   4.921   2.280   6.708
    6ILE     CB 2896   4.918   2.220   6.848
    6ILE    CG1 2897   4.776   2.186   6.895
    6ILE    CG2 2898   4.979   2.320   6.946
    6ILE     CD 2899   4.769   2.049   6.963
    6ILE      C 2900   5.059   2.310   6.650
    6ILE      O 2901   5.148   2.226   6.645
    7LEU      N 2902   5.053   2.433   6.598
    7LEU      H 2903   4.979   2.495   6.623
    7LEU     CA 2904   5.149   2.495   6.505
    7LEU     CB 2905   5.077   2.573   6.395
    7LEU     CG 2906   5.024   2.491   6.276
    7LEU    CD1 2907   4.893   2.427   6.323
    7LEU    CD2 2908   5.000   2.593   6.165
    7LEU      C 2909   5.245   2.593   6.571
    7LEU      O 2910   5.203   2.704   6.604
    8LEU      N 2911   5.357   2.544   6.622
    8LEU      H 2912   5.390   2.459   6.582
    8LEU     CA 2913   5.443   2.616   6.717
    8LEU     CB 2914   5.448   2.541   6.851
    8LEU     CG 2915   5.366   2.592   6.969
    8LEU    CD1 2916   5.219   2.568   6.931
    8LEU    CD2 2917   5.402   2.502   7.088
    8LEU      C 2918   5.582   2.646   6.662
    8LEU      O 2919   5.669   2.561   6.643
    9GLU      N 2920   5.596   2.776   6.634
    9GLU      H 2921   5.516   2.836   6.637
    9GLU     CA 2922   5.721   2.840   6.590
    9GLU     CB 2923   5.696   2.908   6.456
    9GLU     CG 2924   5.691   2.807   6.341
    9GLU     CD 2925   5.819   2.723   6.335
    9GLU    OE1 2926   5.803   2.600   6.347
    9GLU    OE2 2927   5.928   2.779   6.310
    9GLU      C 2928   5.777   2.941   6.691
    9GLU      O 2929   5.717   3.034   6.744
   10GLU      N 2930   5.896   2.904   6.738
   10GLU      H 2931   5.937   2.823   6.696
   10GLU     CA 2932   5.973   2.985   6.833
   10GLU     CB 2933   6.098   2.904   6.868
   10GLU     CG 2934   6.153   2.946   7.004
   10GLU     CD 2935   6.289   2.880   7.027
   10GLU    OE1 2936   6.383   2.961   7.006
   10GLU    OE2 2937   6.297   2.760   7.058
   10GLU      C 2938   6.012   3.125   6.786
   10GLU     O1 2939   6.051   3.143   6.669
   10GLU     O2 2940   5.990   3.209   6.876
    1ACE     CA 2941   5.728   2.472   6.051
    1ACE      C 2942   5.678   2.341   6.111
    1ACE      O 2943   5.613   2.267   6.037
    2VAL      N 2944   5.672   2.330   6.254
    2VAL      H 2945   5.701   2.409   6.308
    2VAL     CA 2946   5.623   2.216   6.332
    2VAL     CB 2947   5.679   2.204   6.474
    2VAL    CG1 2948   5.647   2.061   6.518
    2VAL    CG2 2949   5.830   2.226   6.485
    2VAL      C 2950   5.470   2.221   6.343
    2VAL      O 2951   5.411   2.287   6.428
    3VAL      N 2952   5.411   2.124   6.275
    3VAL      H 2953   5.453   2.043   6.233
    3VAL     CA 2954   5.264   2.114   6.272
    3VAL     CB 2955   5.216   2.114   6.127
    3VAL    CG1 2956   5.064   2.126   6.124
    3VAL    CG2 2957   5.274   2.230   6.046
    3VAL      C 2958   5.227   1.983   6.341
    3VAL      O 2959   5.270   1.874   6.305
    4VAL      N 2960   5.185   1.995   6.467
    4VAL      H 2961   5.155   2.079   6.512
    4VAL     CA 2962   5.160   1.869   6.540
    4VAL     CB 2963   5.207   1.878   6.685
    4VAL    CG1 2964   5.188   1.740   6.748
    4VAL    CG2 2965   5.351   1.924   6.705
    4VAL      C 2966   5.016   1.822   6.524
    4VAL      O 2967   4.923   1.894   6.562
    5THR      N 2968   5.003   1.721   6.439
    5THR      H 2969   5.086   1.670   6.414
    5THR     CA 2970   4.879   1.660   6.387
    5THR     CB 2971   4.896   1.606   6.245
    5THR    OG1 2972   4.986   1.496   6.232
    5THR    HG1 2973   4.955   1.428   6.297
    5THR    CG2 2974   4.924   1.712   6.138
    5THR      C 2975   4.829   1.561   6.492
    5THR      O 2976   4.844   1.440   6.476
    6ILE      N 2977   4.738   1.606   6.578
    6ILE      H 2978   4.692   1.695   6.580
    6ILE     CA 2979   4.674   1.515   6.674
    6ILE     CB 2980   4.672   1.580   6.813
    6ILE    CG1 2981   4.799   1.644   6.869
    6ILE    CG2 2982   4.595   1.496   6.915
    6ILE     CD 2983   4.910   1.543   6.898
    6ILE      C 2984   4.537   1.484   6.614
    6ILE      O 2985   4.448   1.569   6.606
    7LEU      N 2986   4.524   1.359   6.569
    7LEU      H 2987   4.597   1.291   6.574
    7LEU     CA 2988   4.409   1.306   6.495
    7LEU     CB 2989   4.480   1.228   6.384
    7LEU     CG 2990   4.502   1.321   6.265
    7LEU    CD1 2991   4.614   1.252   6.186
    7LEU    CD2 2992   4.375   1.336   6.181
    7LEU      C 2993   4.340   1.206   6.587
    7LEU      O 2994   4.398   1.112   6.642
    8LEU      N 2995   4.211   1.231   6.608
    8LEU      H 2996   4.166   1.308   6.563
    8LEU     CA 2997   4.132   1.159   6.709
    8LEU     CB 2998   4.092   1.251   6.825
    8LEU     CG 2999   4.200   1.281   6.930
    8LEU    CD1 3000   4.153   1.397   7.018
    8LEU    CD2 3001   4.254   1.164   7.013
    8LEU      C 3002   4.003   1.113   6.640
    8LEU      O 3003   3.916   1.200   6.634
    9GLU      N 3004   4.006   0.996   6.577
    9GLU      H 3005   4.091   0.949   6.551
    9GLU     CA 3006   3.890   0.933   6.513
    9GLU     CB 3007   3.919   0.886   6.371
    9GLU     CG 3008   3.881   1.003   6.280
    9GLU     CD 3009   3.914   0.983   6.132
    9GLU    OE1 3010   3.847   1.059   6.059
    9GLU    OE2 3011   4.013   0.917   6.093
    9GLU      C 3012   3.822   0.814   6.582
    9GLU      O 3013   3.701   0.809   6.602
   10GLU      N 3014   3.905   0.716   6.620
   10GLU      H 3015   4.003   0.720   6.601
   10GLU     CA 3016   3.859   0.587   6.673
   10GLU     CB 3017   3.893   0.475   6.575
   10GLU     CG 3018   3.815   0.477   6.444
   10GLU     CD 3019   3.870   0.373   6.346
   10GLU    OE1 3020   3.836   0.253   6.357
   10GLU    OE2 3021   3.976   0.410   6.291
   10GLU      C 3022   3.907   0.559   6.816
   10GLU     O1 3023   4.031   0.564   6.835
   10GLU     O2 3024   3.823   0.513   6.895
  17.96611   5.98870   9.98117
Generated by trjconv : Protein in water t=  40.00000
 3024
    1ACE     CA    1   3.546   4.017   3.873
    1ACE      C    2   3.614   4.113   3.971
    1ACE      O    3   3.709   4.180   3.933
    2VAL      N    4   3.561   4.107   4.104
    2VAL      H    5   3.488   4.047   4.135
    2VAL     CA    6   3.616   4.179   4.220
    2VAL     CB    7   3.516   4.171   4.334
    2VAL    CG1    8   3.562   4.261   4.450
    2VAL    CG2    9   3.386   4.239   4.289
    2VAL      C   10   3.749   4.115   4.260
    2VAL      O   11   3.750   3.993   4.279
    3VAL      N   12   3.858   4.188   4.235
    3VAL      H   13   3.852   4.282   4.201
    3VAL     CA   14   3.989   4.147   4.286
    3VAL     CB   15   4.081   4.128   4.165
    3VAL    CG1   16   4.067   4.243   4.064
    3VAL    CG2   17   4.227   4.122   4.209
    3VAL      C   18   4.040   4.241   4.395
    3VAL      O   19   4.058   4.362   4.377
    4VAL      N   20   4.084   4.173   4.500
    4VAL      H   21   4.096   4.074   4.490
    4VAL     CA   22   4.139   4.238   4.620
    4VAL     CB   23   4.051   4.221   4.744
    4VAL    CG1   24   4.105   4.309   4.857
    4VAL    CG2   25   3.908   4.269   4.724
    4VAL      C   26   4.277   4.175   4.644
    4VAL      O   27   4.288   4.054   4.660
    5THR      N   28   4.376   4.264   4.646
    5THR      H   29   4.356   4.359   4.624
    5THR     CA   30   4.520   4.244   4.667
    5THR     CB   31   4.610   4.315   4.566
    5THR    OG1   32   4.584   4.455   4.574
    5THR    HG1   33   4.598   4.486   4.668
    5THR    CG2   34   4.584   4.262   4.425
    5THR      C   35   4.565   4.288   4.807
    5THR      O   36   4.539   4.402   4.847
    6ILE      N   37   4.641   4.201   4.873
    6ILE      H   38   4.638   4.105   4.845
    6ILE     CA   39   4.711   4.225   5.000
    6ILE     CB   40   4.632   4.163   5.115
    6ILE    CG1   41   4.685   4.199   5.254
    6ILE    CG2   42   4.601   4.013   5.116
    6ILE     CD   43   4.681   4.347   5.291
    6ILE      C   44   4.856   4.178   4.998
    6ILE      O   45   4.902   4.064   4.988
    7LEU      N   46   4.938   4.282   5.006
    7LEU      H   47   4.912   4.378   5.018
    7LEU     CA   48   5.084   4.271   5.016
    7LEU     CB   49   5.148   4.379   4.929
    7LEU     CG   50   5.195   4.338   4.789
    7LEU    CD1   51   5.077   4.296   4.701
    7LEU    CD2   52   5.259   4.456   4.716
    7LEU      C   53   5.124   4.288   5.163
    7LEU      O   54   5.095   4.396   5.216
    8LEU      N   55   5.188   4.186   5.221
    8LEU      H   56   5.217   4.103   5.173
    8LEU     CA   57   5.232   4.189   5.361
    8LEU     CB   58   5.231   4.049   5.423
    8LEU     CG   59   5.088   4.002   5.447
    8LEU    CD1   60   5.023   4.102   5.543
    8LEU    CD2   61   5.007   3.966   5.322
    8LEU      C   62   5.365   4.258   5.393
    8LEU      O   63   5.381   4.308   5.504
    9GLU      N   64   5.453   4.252   5.293
    9GLU      H   65   5.430   4.217   5.202
    9GLU     CA   66   5.589   4.306   5.308
    9GLU     CB   67   5.692   4.198   5.279
    9GLU     CG   68   5.677   4.085   5.380
    9GLU     CD   69   5.793   3.985   5.369
    9GLU    OE1   70   5.761   3.865   5.349
    9GLU    OE2   71   5.904   4.034   5.340
    9GLU      C   72   5.614   4.428   5.218
    9GLU      O   73   5.646   4.406   5.101
   10GLU      N   74   5.584   4.550   5.261
   10GLU      H   75   5.553   4.565   5.355
   10GLU     CA   76   5.606   4.671   5.182
   10GLU     CB   77   5.479   4.746   5.142
   10GLU     CG   78   5.407   4.661   5.037
   10GLU     CD   79   5.302   4.753   4.974
   10GLU    OE1   80   5.185   4.712   4.954
   10GLU    OE2   81   5.324   4.876   4.968
   10GLU      C   82   5.704   4.762   5.256
   10GLU     O1   83   5.815   4.779   5.199
   10GLU     O2   84   5.669   4.819   5.361
    1ACE     CA   85   5.758   3.824   5.021
    1ACE      C   86   5.619   3.761   5.020
    1ACE      O   87   5.581   3.681   4.935
    2VAL      N   88   5.538   3.805   5.130
    2VAL      H   89   5.549   3.887   5.186
    2VAL     CA   90   5.403   3.751   5.149
    2VAL     CB   91   5.367   3.743   5.298
    2VAL    CG1   92   5.237   3.668   5.324
    2VAL    CG2   93   5.464   3.675   5.395
    2VAL      C   94   5.299   3.817   5.059
    2VAL      O   95   5.249   3.927   5.083
    3VAL      N   96   5.287   3.765   4.937
    3VAL      H   97   5.332   3.677   4.922
    3VAL     CA   98   5.189   3.817   4.842
    3VAL     CB   99   5.258   3.832   4.706
    3VAL    CG1  100   5.164   3.878   4.595
    3VAL    CG2  101   5.383   3.919   4.719
    3VAL      C  102   5.068   3.724   4.833
    3VAL      O  103   5.089   3.608   4.796
    4VAL      N  104   4.952   3.776   4.874
    4VAL      H  105   4.948   3.867   4.915
    4VAL     CA  106   4.826   3.703   4.857
    4VAL     CB  107   4.775   3.675   4.998
    4VAL    CG1  108   4.664   3.570   5.006
    4VAL    CG2  109   4.879   3.634   5.103
    4VAL      C  110   4.728   3.789   4.777
    4VAL      O  111   4.705   3.905   4.813
    5THR      N  112   4.641   3.711   4.712
    5THR      H  113   4.608   3.628   4.757
    5THR     CA  114   4.546   3.770   4.617
    5THR     CB  115   4.608   3.795   4.479
    5THR    OG1  116   4.732   3.865   4.488
    5THR    HG1  117   4.767   3.863   4.395
    5THR    CG2  118   4.511   3.875   4.391
    5THR      C  119   4.421   3.685   4.595
    5THR      O  120   4.430   3.567   4.560
    6ILE      N  121   4.308   3.749   4.622
    6ILE      H  122   4.302   3.849   4.626
    6ILE     CA  123   4.183   3.672   4.621
    6ILE     CB  124   4.103   3.684   4.751
    6ILE    CG1  125   4.190   3.675   4.877
    6ILE    CG2  126   3.999   3.572   4.759
    6ILE     CD  127   4.123   3.751   4.992
    6ILE      C  128   4.088   3.729   4.516
    6ILE      O  129   4.075   3.851   4.503
    7LEU      N  130   4.030   3.634   4.443
    7LEU      H  131   4.042   3.535   4.453
    7LEU     CA  132   3.931   3.657   4.338
    7LEU     CB  133   3.967   3.587   4.207
    7LEU     CG  134   4.111   3.604   4.159
    7LEU    CD1  135   4.136   3.533   4.026
    7LEU    CD2  136   4.159   3.749   4.149
    7LEU      C  137   3.787   3.620   4.375
    7LEU      O  138   3.756   3.535   4.459
    8LEU      N  139   3.690   3.687   4.314
    8LEU      H  140   3.717   3.757   4.248
    8LEU     CA  141   3.549   3.664   4.350
    8LEU     CB  142   3.514   3.766   4.458
    8LEU     CG  143   3.482   3.710   4.597
    8LEU    CD1  144   3.443   3.830   4.685
    8LEU    CD2  145   3.375   3.601   4.596
    8LEU      C  146   3.452   3.701   4.238
    8LEU      O  147   3.478   3.779   4.147
    9GLU      N  148   3.350   3.614   4.238
    9GLU      H  149   3.351   3.523   4.278
    9GLU     CA  150   3.229   3.623   4.156
    9GLU     CB  151   3.177   3.485   4.113
    9GLU     CG  152   3.260   3.411   4.008
    9GLU     CD  153   3.167   3.300   3.956
    9GLU    OE1  154   3.065   3.331   3.892
    9GLU    OE2  155   3.185   3.187   4.007
    9GLU      C  156   3.120   3.714   4.214
    9GLU      O  157   3.115   3.832   4.181
   10GLU      N  158   3.045   3.660   4.310
   10GLU      H  159   3.089   3.595   4.372
   10GLU     CA  160   2.931   3.730   4.370
   10GLU     CB  161   2.800   3.652   4.353
   10GLU     CG  162   2.743   3.693   4.217
   10GLU     CD  163   2.602   3.639   4.192
   10GLU    OE1  164   2.590   3.527   4.137
   10GLU    OE2  165   2.512   3.724   4.212
   10GLU      C  166   2.963   3.762   4.516
   10GLU     O1  167   3.056   3.711   4.582
   10GLU     O2  168   2.890   3.857   4.552
    1ACE     CA  169   5.436   3.882   6.528
    1ACE      C  170   5.310   3.969   6.530
    1ACE      O  171   5.260   3.999   6.639
    2VAL      N  172   5.269   4.031   6.408
    2VAL      H  173   5.310   3.998   6.323
    2VAL     CA  174   5.151   4.116   6.388
    2VAL     CB  175   5.181   4.250   6.320
    2VAL    CG1  176   5.241   4.345   6.424
    2VAL    CG2  177   5.276   4.248   6.200
    2VAL      C  178   5.047   4.036   6.309
    2VAL      O  179   5.071   3.926   6.258
    3VAL      N  180   4.923   4.081   6.321
    3VAL      H  181   4.901   4.157   6.381
    3VAL     CA  182   4.799   4.014   6.276
    3VAL     CB  183   4.715   3.970   6.396
    3VAL    CG1  184   4.582   3.905   6.361
    3VAL    CG2  185   4.789   3.866   6.481
    3VAL      C  186   4.725   4.116   6.190
    3VAL      O  187   4.679   4.220   6.236
    4VAL      N  188   4.702   4.066   6.069
    4VAL      H  189   4.758   3.986   6.047
    4VAL     CA  190   4.631   4.127   5.955
    4VAL     CB  191   4.725   4.131   5.834
    4VAL    CG1  192   4.657   4.177   5.705
    4VAL    CG2  193   4.860   4.200   5.856
    4VAL      C  194   4.510   4.044   5.915
    4VAL      O  195   4.520   3.926   5.879
    5THR      N  196   4.396   4.113   5.910
    5THR      H  197   4.392   4.212   5.900
    5THR     CA  198   4.263   4.056   5.886
    5THR     CB  199   4.189   4.045   6.020
    5THR    OG1  200   4.123   4.161   6.072
    5THR    HG1  201   4.197   4.222   6.100
    5THR    CG2  202   4.265   3.974   6.132
    5THR      C  203   4.180   4.113   5.771
    5THR      O  204   4.105   4.209   5.784
    6ILE      N  205   4.167   4.016   5.681
    6ILE      H  206   4.173   3.925   5.721
    6ILE     CA  207   4.109   4.029   5.546
    6ILE     CB  208   4.202   3.984   5.433
    6ILE    CG1  209   4.338   4.054   5.444
    6ILE    CG2  210   4.148   4.028   5.297
    6ILE     CD  211   4.430   3.944   5.496
    6ILE      C  212   3.986   3.938   5.555
    6ILE      O  213   3.993   3.816   5.543
    7LEU      N  214   3.871   3.995   5.587
    7LEU      H  215   3.856   4.093   5.600
    7LEU     CA  216   3.752   3.911   5.609
    7LEU     CB  217   3.697   3.922   5.751
    7LEU     CG  218   3.794   3.934   5.868
    7LEU    CD1  219   3.717   3.964   5.997
    7LEU    CD2  220   3.870   3.802   5.889
    7LEU      C  221   3.636   3.945   5.515
    7LEU      O  222   3.612   4.063   5.492
    8LEU      N  223   3.558   3.848   5.469
    8LEU      H  224   3.570   3.752   5.497
    8LEU     CA  225   3.430   3.878   5.404
    8LEU     CB  226   3.434   3.849   5.254
    8LEU     CG  227   3.509   3.947   5.163
    8LEU    CD1  228   3.488   3.899   5.019
    8LEU    CD2  229   3.464   4.090   5.194
    8LEU      C  230   3.325   3.792   5.474
    8LEU      O  231   3.334   3.669   5.482
    9GLU      N  232   3.212   3.856   5.505
    9GLU      H  233   3.186   3.942   5.460
    9GLU     CA  234   3.106   3.802   5.591
    9GLU     CB  235   3.068   3.886   5.714
    9GLU     CG  236   3.193   3.896   5.801
    9GLU     CD  237   3.145   3.950   5.935
    9GLU    OE1  238   3.165   4.072   5.955
    9GLU    OE2  239   3.073   3.868   5.995
    9GLU      C  240   2.975   3.762   5.524
    9GLU      O  241   2.944   3.646   5.494
   10GLU      N  242   2.900   3.870   5.502
   10GLU      H  243   2.941   3.953   5.464
   10GLU     CA  244   2.757   3.871   5.470
   10GLU     CB  245   2.676   3.941   5.579
   10GLU     CG  246   2.680   3.875   5.718
   10GLU     CD  247   2.593   3.937   5.827
   10GLU    OE1  248   2.523   3.854   5.889
   10GLU    OE2  249   2.578   4.061   5.839
   10GLU      C  250   2.721   3.951   5.345
   10GLU     O1  251   2.610   3.929   5.291
   10GLU     O2  252   2.802   4.041   5.311
    1ACE     CA  253   3.294   3.335   5.559
    1ACE      C  254   3.434   3.307   5.504
    1ACE      O  255   3.490   3.201   5.533
    2VAL      N  256   3.487   3.417   5.430
    2VAL      H  257   3.442   3.505   5.414
    2VAL     CA  258   3.617   3.401   5.365
    2VAL     CB  259   3.608   3.464   5.226
    2VAL    CG1  260   3.742   3.458   5.152
    2VAL    CG2  261   3.513   3.379   5.140
    2VAL      C  262   3.707   3.478   5.462
    2VAL      O  263   3.716   3.600   5.462
    3VAL      N  264   3.776   3.396   5.541
    3VAL      H  265   3.783   3.298   5.527
    3VAL     CA  266   3.850   3.438   5.661
    3VAL     CB  267   3.798   3.387   5.796
    3VAL    CG1  268   3.685   3.476   5.848
    3VAL    CG2  269   3.744   3.245   5.775
    3VAL      C  270   4.000   3.411   5.648
    3VAL      O  271   4.039   3.297   5.621
    4VAL      N  272   4.074   3.519   5.625
    4VAL      H  273   4.027   3.600   5.589
    4VAL     CA  274   4.220   3.513   5.621
    4VAL     CB  275   4.279   3.573   5.493
    4VAL    CG1  276   4.430   3.552   5.481
    4VAL    CG2  277   4.210   3.519   5.368
    4VAL      C  278   4.269   3.591   5.743
    4VAL      O  279   4.253   3.713   5.749
    5THR      N  280   4.324   3.517   5.838
    5THR      H  281   4.327   3.417   5.836
    5THR     CA  282   4.398   3.572   5.952
    5THR     CB  283   4.338   3.519   6.083
    5THR    OG1  284   4.340   3.377   6.099
    5THR    HG1  285   4.394   3.348   6.178
    5THR    CG2  286   4.197   3.577   6.091
    5THR      C  287   4.545   3.541   5.922
    5THR      O  288   4.578   3.435   5.870
    6ILE      N  289   4.632   3.642   5.928
    6ILE      H  290   4.598   3.732   5.953
    6ILE     CA  291   4.774   3.632   5.891
    6ILE     CB  292   4.801   3.701   5.757
    6ILE    CG1  293   4.706   3.660   5.645
    6ILE    CG2  294   4.949   3.675   5.726
    6ILE     CD  295   4.722   3.759   5.529
    6ILE      C  296   4.872   3.675   6.001
    6ILE      O  297   4.868   3.792   6.037
    7LEU      N  298   4.939   3.579   6.065
    7LEU      H  299   4.931   3.485   6.033
    7LEU     CA  300   5.045   3.607   6.163
    7LEU     CB  301   5.054   3.492   6.264
    7LEU     CG  302   5.164   3.501   6.370
    7LEU    CD1  303   5.160   3.631   6.450
    7LEU    CD2  304   5.155   3.386   6.470
    7LEU      C  305   5.179   3.622   6.090
    7LEU      O  306   5.248   3.527   6.054
    8LEU      N  307   5.207   3.748   6.060
    8LEU      H  308   5.140   3.820   6.081
    8LEU     CA  309   5.327   3.794   5.988
    8LEU     CB  310   5.286   3.920   5.912
    8LEU     CG  311   5.392   3.987   5.824
    8LEU    CD1  312   5.446   3.893   5.716
    8LEU    CD2  313   5.347   4.119   5.761
    8LEU      C  314   5.441   3.824   6.085
    8LEU      O  315   5.399   3.869   6.191
    9GLU      N  316   5.561   3.779   6.051
    9GLU      H  317   5.584   3.725   5.969
    9GLU     CA  318   5.682   3.810   6.129
    9GLU     CB  319   5.757   3.681   6.162
    9GLU     CG  320   5.886   3.709   6.239
    9GLU     CD  321   5.970   3.591   6.288
    9GLU    OE1  322   6.093   3.593   6.263
    9GLU    OE2  323   5.910   3.499   6.347
    9GLU      C  324   5.763   3.914   6.052
    9GLU      O  325   5.802   3.901   5.936
   10GLU      N  326   5.776   4.033   6.110
   10GLU      H  327   5.746   4.040   6.206
   10GLU     CA  328   5.840   4.152   6.054
   10GLU     CB  329   5.733   4.258   6.026
   10GLU     CG  330   5.646   4.284   6.150
   10GLU     CD  331   5.566   4.414   6.132
   10GLU    OE1  332   5.585   4.511   6.209
   10GLU    OE2  333   5.472   4.409   6.050
   10GLU      C  334   5.955   4.194   6.146
   10GLU     O1  335   6.031   4.284   6.104
   10GLU     O2  336   5.951   4.154   6.264
    1ACE     CA  337   5.584   4.212   4.581
    1ACE      C  338   5.540   4.319   4.481
    1ACE      O  339   5.484   4.424   4.513
    2VAL      N  340   5.572   4.280   4.347
    2VAL      H  341   5.591   4.184   4.328
    2VAL     CA  342   5.533   4.360   4.230
    2VAL     CB  343   5.639   4.379   4.121
    2VAL    CG1  344   5.600   4.488   4.021
    2VAL    CG2  345   5.782   4.404   4.170
    2VAL      C  346   5.397   4.310   4.180
    2VAL      O  347   5.393   4.222   4.095
    3VAL      N  348   5.294   4.385   4.219
    3VAL      H  349   5.303   4.471   4.270
    3VAL     CA  350   5.152   4.366   4.187
    3VAL     CB  351   5.067   4.390   4.312
    3VAL    CG1  352   5.101   4.522   4.381
    3VAL    CG2  353   4.917   4.377   4.283
    3VAL      C  354   5.118   4.462   4.073
    3VAL      O  355   5.126   4.584   4.085
    4VAL      N  356   5.092   4.402   3.957
    4VAL      H  357   5.099   4.303   3.961
    4VAL     CA  358   5.049   4.474   3.836
    4VAL     CB  359   5.161   4.462   3.734
    4VAL    CG1  360   5.112   4.539   3.611
    4VAL    CG2  361   5.299   4.514   3.775
    4VAL      C  362   4.912   4.418   3.794
    4VAL      O  363   4.900   4.302   3.756
    5THR      N  364   4.817   4.511   3.792
    5THR      H  365   4.822   4.601   3.836
    5THR     CA  366   4.678   4.471   3.765
    5THR     CB  367   4.598   4.481   3.895
    5THR    OG1  368   4.579   4.615   3.940
    5THR    HG1  369   4.643   4.638   4.013
    5THR    CG2  370   4.661   4.389   3.999
    5THR      C  371   4.625   4.557   3.649
    5THR      O  372   4.644   4.678   3.647
    6ILE      N  373   4.537   4.490   3.576
    6ILE      H  374   4.516   4.394   3.597
    6ILE     CA  375   4.480   4.552   3.456
    6ILE     CB  376   4.555   4.496   3.334
    6ILE    CG1  377   4.706   4.518   3.341
    6ILE    CG2  378   4.510   4.562   3.204
    6ILE     CD  379   4.769   4.412   3.249
    6ILE      C  380   4.333   4.511   3.457
    6ILE      O  381   4.298   4.394   3.437
    7LEU      N  382   4.250   4.608   3.492
    7LEU      H  383   4.283   4.699   3.518
    7LEU     CA  384   4.107   4.590   3.518
    7LEU     CB  385   4.061   4.649   3.651
    7LEU     CG  386   4.093   4.572   3.779
    7LEU    CD1  387   4.047   4.651   3.902
    7LEU    CD2  388   4.048   4.426   3.775
    7LEU      C  389   4.017   4.648   3.408
    7LEU      O  390   4.016   4.769   3.386
    8LEU      N  391   3.969   4.562   3.319
    8LEU      H  392   3.977   4.463   3.329
    8LEU     CA  393   3.924   4.611   3.188
    8LEU     CB  394   3.999   4.552   3.068
    8LEU     CG  395   4.128   4.629   3.041
    8LEU    CD1  396   4.223   4.538   2.961
    8LEU    CD2  397   4.109   4.761   2.966
    8LEU      C  398   3.777   4.575   3.168
    8LEU      O  399   3.746   4.455   3.165
    9GLU      N  400   3.692   4.676   3.186
    9GLU      H  401   3.724   4.769   3.172
    9GLU     CA  402   3.546   4.670   3.203
    9GLU     CB  403   3.498   4.728   3.336
    9GLU     CG  404   3.353   4.695   3.376
    9GLU     CD  405   3.304   4.757   3.507
    9GLU    OE1  406   3.227   4.688   3.577
    9GLU    OE2  407   3.318   4.880   3.524
    9GLU      C  408   3.464   4.723   3.084
    9GLU      O  409   3.445   4.844   3.073
   10GLU      N  410   3.441   4.619   3.004
   10GLU      H  411   3.492   4.534   3.000
   10GLU     CA  412   3.348   4.645   2.893
   10GLU     CB  413   3.413   4.706   2.768
   10GLU     CG  414   3.444   4.856   2.781
   10GLU     CD  415   3.526   4.911   2.665
   10GLU    OE1  416   3.481   4.895   2.550
   10GLU    OE2  417   3.635   4.967   2.694
   10GLU      C  418   3.270   4.525   2.840
   10GLU     O1  419   3.321   4.412   2.853
   10GLU     O2  420   3.151   4.552   2.812
    1ACE     CA  421   3.544   4.164   3.176
    1ACE      C  422   3.667   4.073   3.180
    1ACE      O  423   3.669   3.954   3.211
    2VAL      N  424   3.786   4.150   3.166
    2VAL      H  425   3.785   4.247   3.142
    2VAL     CA  426   3.912   4.075   3.155
    2VAL     CB  427   3.973   4.116   3.020
    2VAL    CG1  428   4.117   4.075   2.988
    2VAL    CG2  429   3.885   4.077   2.902
    2VAL      C  430   3.997   4.131   3.270
    2VAL      O  431   4.054   4.240   3.272
    3VAL      N  432   3.998   4.055   3.379
    3VAL      H  433   3.949   3.967   3.384
    3VAL     CA  434   4.067   4.079   3.506
    3VAL     CB  435   3.969   4.026   3.611
    3VAL    CG1  436   4.014   4.053   3.755
    3VAL    CG2  437   3.824   4.069   3.590
    3VAL      C  438   4.199   4.002   3.504
    3VAL      O  439   4.202   3.879   3.514
    4VAL      N  440   4.306   4.080   3.490
    4VAL      H  441   4.297   4.172   3.453
    4VAL     CA  442   4.444   4.031   3.502
    4VAL     CB  443   4.534   4.088   3.392
    4VAL    CG1  444   4.640   3.981   3.362
    4VAL    CG2  445   4.470   4.122   3.257
    4VAL      C  446   4.517   4.077   3.628
    4VAL      O  447   4.520   4.195   3.663
    5THR      N  448   4.582   3.975   3.682
    5THR      H  449   4.570   3.881   3.650
    5THR     CA  450   4.664   3.983   3.804
    5THR     CB  451   4.606   3.931   3.935
    5THR    OG1  452   4.465   3.949   3.942
    5THR    HG1  453   4.435   3.996   3.859
    5THR    CG2  454   4.673   4.012   4.047
    5THR      C  455   4.798   3.914   3.777
    5THR      O  456   4.803   3.797   3.740
    6ILE      N  457   4.902   3.996   3.796
    6ILE      H  458   4.880   4.093   3.803
    6ILE     CA  459   5.041   3.962   3.764
    6ILE     CB  460   5.088   4.042   3.643
    6ILE    CG1  461   5.018   4.005   3.512
    6ILE    CG2  462   5.236   4.020   3.608
    6ILE     CD  463   4.966   4.131   3.441
    6ILE      C  464   5.127   3.984   3.889
    6ILE      O  465   5.110   4.090   3.949
    7LEU      N  466   5.162   3.866   3.941
    7LEU      H  467   5.148   3.776   3.899
    7LEU     CA  468   5.249   3.858   4.059
    7LEU     CB  469   5.184   3.766   4.164
    7LEU     CG  470   5.047   3.815   4.210
    7LEU    CD1  471   4.981   3.705   4.293
    7LEU    CD2  472   5.037   3.955   4.272
    7LEU      C  473   5.392   3.820   4.020
    7LEU      O  474   5.417   3.703   3.991
    8LEU      N  475   5.474   3.923   4.008
    8LEU      H  476   5.433   4.012   4.029
    8LEU     CA  477   5.610   3.927   3.953
    8LEU     CB  478   5.630   4.061   3.882
    8LEU     CG  479   5.563   4.062   3.744
    8LEU    CD1  480   5.522   4.206   3.712
    8LEU    CD2  481   5.655   4.002   3.638
    8LEU      C  482   5.711   3.921   4.068
    8LEU      O  483   5.700   3.998   4.164
    9GLU      N  484   5.813   3.838   4.054
    9GLU      H  485   5.843   3.811   3.963
    9GLU     CA  486   5.914   3.808   4.157
    9GLU     CB  487   5.972   3.667   4.142
    9GLU     CG  488   6.071   3.667   4.026
    9GLU     CD  489   6.012   3.646   3.886
    9GLU    OE1  490   5.995   3.744   3.810
    9GLU    OE2  491   5.983   3.531   3.847
    9GLU      C  492   6.028   3.910   4.151
    9GLU      O  493   6.043   3.983   4.053
   10GLU      N  494   6.114   3.899   4.252
   10GLU      H  495   6.097   3.824   4.316
   10GLU     CA  496   6.243   3.970   4.253
   10GLU     CB  497   6.237   4.060   4.377
   10GLU     CG  498   6.345   4.168   4.367
   10GLU     CD  499   6.304   4.288   4.452
   10GLU    OE1  500   6.267   4.271   4.570
   10GLU    OE2  501   6.302   4.399   4.394
   10GLU      C  502   6.354   3.864   4.252
   10GLU     O1  503   6.373   3.803   4.145
   10GLU     O2  504   6.416   3.853   4.360
    1ACE     CA  505   3.902   4.745   1.801
    1ACE      C  506   4.022   4.818   1.862
    1ACE      O  507   4.117   4.871   1.806
    2VAL      N  508   4.018   4.799   2.004
    2VAL      H  509   3.973   4.721   2.046
    2VAL     CA  510   4.108   4.858   2.104
    2VAL     CB  511   4.033   4.920   2.223
    2VAL    CG1  512   3.945   5.031   2.165
    2VAL    CG2  513   3.944   4.821   2.297
    2VAL      C  514   4.219   4.765   2.152
    2VAL      O  515   4.196   4.645   2.171
    3VAL      N  516   4.334   4.821   2.189
    3VAL      H  517   4.340   4.918   2.212
    3VAL     CA  518   4.448   4.739   2.230
    3VAL     CB  519   4.560   4.756   2.126
    3VAL    CG1  520   4.678   4.672   2.174
    3VAL    CG2  521   4.520   4.733   1.980
    3VAL      C  522   4.493   4.793   2.366
    3VAL      O  523   4.547   4.904   2.370
    4VAL      N  524   4.512   4.708   2.466
    4VAL      H  525   4.508   4.609   2.455
    4VAL     CA  526   4.569   4.759   2.592
    4VAL     CB  527   4.497   4.699   2.713
    4VAL    CG1  528   4.551   4.742   2.849
    4VAL    CG2  529   4.348   4.731   2.700
    4VAL      C  530   4.714   4.712   2.591
    4VAL      O  531   4.735   4.591   2.590
    5THR      N  532   4.801   4.813   2.594
    5THR      H  533   4.773   4.906   2.618
    5THR     CA  534   4.947   4.796   2.581
    5THR     CB  535   5.003   4.882   2.467
    5THR    OG1  536   4.949   5.014   2.457
    5THR    HG1  537   4.850   5.015   2.472
    5THR    CG2  538   4.983   4.808   2.335
    5THR      C  539   5.021   4.841   2.707
    5THR      O  540   5.061   4.955   2.723
    6ILE      N  541   5.019   4.747   2.802
    6ILE      H  542   4.951   4.674   2.801
    6ILE     CA  543   5.105   4.745   2.922
    6ILE     CB  544   5.035   4.682   3.043
    6ILE    CG1  545   4.904   4.753   3.079
    6ILE    CG2  546   5.125   4.684   3.166
    6ILE     CD  547   4.924   4.900   3.119
    6ILE      C  548   5.240   4.680   2.888
    6ILE      O  549   5.240   4.560   2.860
    7LEU      N  550   5.352   4.742   2.923
    7LEU      H  551   5.352   4.830   2.970
    7LEU     CA  552   5.484   4.679   2.903
    7LEU     CB  553   5.558   4.775   2.810
    7LEU     CG  554   5.607   4.709   2.681
    7LEU    CD1  555   5.660   4.818   2.589
    7LEU    CD2  556   5.700   4.592   2.716
    7LEU      C  557   5.549   4.653   3.040
    7LEU      O  558   5.534   4.740   3.126
    8LEU      N  559   5.620   4.541   3.047
    8LEU      H  560   5.610   4.467   2.981
    8LEU     CA  561   5.693   4.507   3.170
    8LEU     CB  562   5.649   4.375   3.235
    8LEU     CG  563   5.502   4.388   3.275
    8LEU    CD1  564   5.458   4.246   3.308
    8LEU    CD2  565   5.471   4.480   3.393
    8LEU      C  566   5.841   4.494   3.134
    8LEU      O  567   5.887   4.386   3.097
    9GLU      N  568   5.906   4.607   3.157
    9GLU      H  569   5.856   4.694   3.153
    9GLU     CA  570   6.050   4.614   3.127
    9GLU     CB  571   6.079   4.693   3.000
    9GLU     CG  572   6.040   4.613   2.876
    9GLU     CD  573   6.093   4.683   2.751
    9GLU    OE1  574   6.014   4.759   2.691
    9GLU    OE2  575   6.209   4.651   2.716
    9GLU      C  576   6.131   4.682   3.237
    9GLU      O  577   6.080   4.779   3.294
   10GLU      N  578   6.242   4.622   3.278
   10GLU      H  579   6.256   4.524   3.262
   10GLU     CA  580   6.327   4.669   3.388
   10GLU     CB  581   6.281   4.604   3.518
   10GLU     CG  582   6.349   4.671   3.638
   10GLU     CD  583   6.277   4.802   3.671
   10GLU    OE1  584   6.341   4.903   3.636
   10GLU    OE2  585   6.166   4.796   3.729
   10GLU      C  586   6.476   4.642   3.366
   10GLU     O1  587   6.517   4.524   3.355
   10GLU     O2  588   6.540   4.748   3.349
    1ACE     CA  589   6.068   4.140   2.800
    1ACE      C  590   5.923   4.092   2.802
    1ACE      O  591   5.879   4.031   2.704
    2VAL      N  592   5.835   4.126   2.909
    2VAL      H  593   5.866   4.158   2.999
    2VAL     CA  594   5.695   4.084   2.896
    2VAL     CB  595   5.657   4.037   3.037
    2VAL    CG1  596   5.505   4.014   3.039
    2VAL    CG2  597   5.715   3.903   3.082
    2VAL      C  598   5.615   4.196   2.830
    2VAL      O  599   5.582   4.299   2.889
    3VAL      N  600   5.591   4.160   2.704
    3VAL      H  601   5.613   4.072   2.662
    3VAL     CA  602   5.510   4.246   2.617
    3VAL     CB  603   5.582   4.257   2.483
    3VAL    CG1  604   5.530   4.381   2.410
    3VAL    CG2  605   5.734   4.246   2.493
    3VAL      C  606   5.370   4.188   2.595
    3VAL      O  607   5.355   4.095   2.515
    4VAL      N  608   5.269   4.230   2.670
    4VAL      H  609   5.283   4.289   2.750
    4VAL     CA  610   5.138   4.166   2.660
    4VAL     CB  611   5.072   4.114   2.788
    4VAL    CG1  612   4.950   4.031   2.746
    4VAL    CG2  613   5.170   4.020   2.858
    4VAL      C  614   5.047   4.275   2.603
    4VAL      O  615   5.034   4.385   2.655
    5THR      N  616   4.980   4.244   2.492
    5THR      H  617   4.981   4.152   2.454
    5THR     CA  618   4.888   4.334   2.420
    5THR     CB  619   4.938   4.368   2.280
    5THR    OG1  620   4.971   4.254   2.199
    5THR    HG1  621   4.894   4.219   2.147
    5THR    CG2  622   5.059   4.460   2.289
    5THR      C  623   4.752   4.264   2.408
    5THR      O  624   4.735   4.160   2.344
    6ILE      N  625   4.664   4.318   2.491
    6ILE      H  626   4.677   4.411   2.525
    6ILE     CA  627   4.531   4.255   2.500
    6ILE     CB  628   4.472   4.254   2.641
    6ILE    CG1  629   4.564   4.204   2.752
    6ILE    CG2  630   4.355   4.155   2.643
    6ILE     CD  631   4.523   4.245   2.894
    6ILE      C  632   4.438   4.322   2.399
    6ILE      O  633   4.376   4.426   2.421
    7LEU      N  634   4.415   4.246   2.292
    7LEU      H  635   4.442   4.151   2.277
    7LEU     CA  636   4.359   4.306   2.170
    7LEU     CB  637   4.434   4.246   2.051
    7LEU     CG  638   4.389   4.318   1.924
    7LEU    CD1  639   4.515   4.381   1.864
    7LEU    CD2  640   4.324   4.246   1.805
    7LEU      C  641   4.212   4.263   2.167
    7LEU      O  642   4.174   4.148   2.142
    8LEU      N  643   4.135   4.361   2.213
    8LEU      H  644   4.166   4.455   2.225
    8LEU     CA  645   3.990   4.358   2.236
    8LEU     CB  646   3.944   4.436   2.360
    8LEU     CG  647   4.008   4.397   2.493
    8LEU    CD1  648   4.115   4.492   2.547
    8LEU    CD2  649   3.898   4.358   2.593
    8LEU      C  650   3.926   4.413   2.107
    8LEU      O  651   3.901   4.531   2.083
    9GLU      N  652   3.882   4.319   2.025
    9GLU      H  653   3.861   4.228   2.061
    9GLU     CA  654   3.835   4.346   1.888
    9GLU     CB  655   3.916   4.262   1.789
    9GLU     CG  656   3.894   4.316   1.648
    9GLU     CD  657   3.951   4.212   1.551
    9GLU    OE1  658   3.871   4.117   1.533
    9GLU    OE2  659   4.062   4.239   1.501
    9GLU      C  660   3.687   4.340   1.853
    9GLU      O  661   3.629   4.235   1.826
   10GLU      N  662   3.627   4.458   1.868
   10GLU      H  663   3.650   4.517   1.945
   10GLU     CA  664   3.494   4.477   1.807
   10GLU     CB  665   3.382   4.500   1.908
   10GLU     CG  666   3.241   4.508   1.848
   10GLU     CD  667   3.129   4.517   1.952
   10GLU    OE1  668   3.016   4.482   1.909
   10GLU    OE2  669   3.155   4.560   2.066
   10GLU      C  670   3.505   4.593   1.709
   10GLU     O1  671   3.454   4.575   1.596
   10GLU     O2  672   3.554   4.699   1.753
    1ACE     CA  673   4.036   3.964   8.469
    1ACE      C  674   3.918   3.986   8.374
    1ACE      O  675   3.830   4.068   8.399
    2VAL      N  676   3.933   3.919   8.249
    2VAL      H  677   4.015   3.864   8.228
    2VAL     CA  678   3.834   3.940   8.143
    2VAL     CB  679   3.898   3.998   8.016
    2VAL    CG1  680   3.804   3.996   7.895
    2VAL    CG2  681   3.949   4.142   8.024
    2VAL      C  682   3.781   3.797   8.128
    2VAL      O  683   3.852   3.698   8.117
    3VAL      N  684   3.648   3.791   8.118
    3VAL      H  685   3.611   3.877   8.084
    3VAL     CA  686   3.577   3.670   8.074
    3VAL     CB  687   3.486   3.598   8.175
    3VAL    CG1  688   3.457   3.457   8.125
    3VAL    CG2  689   3.558   3.579   8.309
    3VAL      C  690   3.496   3.717   7.953
    3VAL      O  691   3.444   3.828   7.949
    4VAL      N  692   3.511   3.640   7.846
    4VAL      H  693   3.579   3.567   7.835
    4VAL     CA  694   3.435   3.660   7.722
    4VAL     CB  695   3.518   3.698   7.599
    4VAL    CG1  696   3.428   3.741   7.483
    4VAL    CG2  697   3.615   3.814   7.621
    4VAL      C  698   3.338   3.545   7.692
    4VAL      O  699   3.384   3.432   7.680
    5THR      N  700   3.212   3.573   7.726
    5THR      H  701   3.189   3.662   7.765
    5THR     CA  702   3.105   3.473   7.715
    5THR     CB  703   3.019   3.457   7.840
    5THR    OG1  704   2.966   3.587   7.870
    5THR    HG1  705   2.897   3.598   7.941
    5THR    CG2  706   3.096   3.406   7.962
    5THR      C  707   3.023   3.491   7.587
    5THR      O  708   2.961   3.594   7.560
    6ILE      N  709   3.071   3.414   7.490
    6ILE      H  710   3.156   3.364   7.502
    6ILE     CA  711   3.010   3.412   7.356
    6ILE     CB  712   3.105   3.391   7.239
    6ILE    CG1  713   3.221   3.490   7.226
    6ILE    CG2  714   3.034   3.386   7.104
    6ILE     CD  715   3.188   3.640   7.229
    6ILE      C  716   2.922   3.287   7.346
    6ILE      O  717   2.960   3.181   7.394
    7LEU      N  718   2.803   3.297   7.288
    7LEU      H  719   2.797   3.367   7.217
    7LEU     CA  720   2.693   3.200   7.302
    7LEU     CB  721   2.592   3.221   7.416
    7LEU     CG  722   2.513   3.097   7.456
    7LEU    CD1  723   2.605   2.981   7.492
    7LEU    CD2  724   2.452   3.139   7.591
    7LEU      C  725   2.620   3.168   7.172
    7LEU      O  726   2.572   3.261   7.107
    8LEU      N  727   2.615   3.041   7.132
    8LEU      H  728   2.650   2.968   7.190
    8LEU     CA  729   2.548   2.986   7.013
    8LEU     CB  730   2.652   2.925   6.919
    8LEU     CG  731   2.731   3.019   6.828
    8LEU    CD1  732   2.840   2.935   6.760
    8LEU    CD2  733   2.636   3.076   6.722
    8LEU      C  734   2.458   2.874   7.065
    8LEU      O  735   2.509   2.767   7.099
    9GLU      N  736   2.328   2.897   7.079
    9GLU      H  737   2.296   2.989   7.102
    9GLU     CA  738   2.235   2.788   7.113
    9GLU     CB  739   2.191   2.788   7.259
    9GLU     CG  740   2.310   2.775   7.354
    9GLU     CD  741   2.276   2.779   7.503
    9GLU    OE1  742   2.230   2.884   7.553
    9GLU    OE2  743   2.265   2.668   7.560
    9GLU      C  744   2.110   2.788   7.024
    9GLU      O  745   2.030   2.695   7.033
   10GLU      N  746   2.088   2.899   6.953
   10GLU      H  747   2.148   2.977   6.970
   10GLU     CA  748   1.971   2.910   6.865
   10GLU     CB  749   1.866   3.004   6.925
   10GLU     CG  750   1.741   3.041   6.845
   10GLU     CD  751   1.657   3.146   6.918
   10GLU    OE1  752   1.673   3.266   6.885
   10GLU    OE2  753   1.579   3.110   7.009
   10GLU      C  754   2.011   2.967   6.728
   10GLU     O1  755   2.024   2.879   6.640
   10GLU     O2  756   2.044   3.086   6.715
    1ACE     CA  757   2.460   2.390   7.180
    1ACE      C  758   2.612   2.398   7.191
    1ACE      O  759   2.685   2.305   7.228
    2VAL      N  760   2.669   2.526   7.161
    2VAL      H  761   2.615   2.610   7.153
    2VAL     CA  762   2.812   2.557   7.168
    2VAL     CB  763   2.870   2.579   7.029
    2VAL    CG1  764   3.018   2.616   7.044
    2VAL    CG2  765   2.841   2.460   6.937
    2VAL      C  766   2.823   2.674   7.266
    2VAL      O  767   2.771   2.783   7.242
    3VAL      N  768   2.902   2.649   7.370
    3VAL      H  769   2.956   2.565   7.379
    3VAL     CA  770   2.923   2.745   7.479
    3VAL     CB  771   2.883   2.690   7.616
    3VAL    CG1  772   2.893   2.800   7.722
    3VAL    CG2  773   2.734   2.653   7.619
    3VAL      C  774   3.070   2.788   7.479
    3VAL      O  775   3.155   2.710   7.521
    4VAL      N  776   3.099   2.907   7.427
    4VAL      H  777   3.034   2.983   7.421
    4VAL     CA  778   3.238   2.953   7.417
    4VAL     CB  779   3.251   3.008   7.275
    4VAL    CG1  780   3.380   3.087   7.255
    4VAL    CG2  781   3.250   2.883   7.187
    4VAL      C  782   3.277   3.043   7.534
    4VAL      O  783   3.233   3.154   7.562
    5THR      N  784   3.363   2.993   7.622
    5THR      H  785   3.419   2.912   7.609
    5THR     CA  786   3.402   3.078   7.736
    5THR     CB  787   3.350   3.025   7.870
    5THR    OG1  788   3.392   3.104   7.982
    5THR    HG1  789   3.362   3.066   8.069
    5THR    CG2  790   3.360   2.874   7.891
    5THR      C  791   3.555   3.088   7.739
    5THR      O  792   3.630   2.999   7.779
    6ILE      N  793   3.592   3.215   7.724
    6ILE      H  794   3.519   3.284   7.723
    6ILE     CA  795   3.729   3.268   7.721
    6ILE     CB  796   3.744   3.360   7.600
    6ILE    CG1  797   3.695   3.287   7.475
    6ILE    CG2  798   3.892   3.397   7.579
    6ILE     CD  799   3.703   3.371   7.347
    6ILE      C  800   3.761   3.336   7.854
    6ILE      O  801   3.696   3.431   7.900
    7LEU      N  802   3.878   3.309   7.911
    7LEU      H  803   3.929   3.226   7.887
    7LEU     CA  804   3.930   3.375   8.031
    7LEU     CB  805   3.969   3.270   8.136
    7LEU     CG  806   3.848   3.190   8.185
    7LEU    CD1  807   3.886   3.072   8.274
    7LEU    CD2  808   3.740   3.272   8.256
    7LEU      C  809   4.065   3.439   7.997
    7LEU      O  810   4.150   3.375   7.935
    8LEU      N  811   4.084   3.562   8.042
    8LEU      H  812   4.006   3.609   8.082
    8LEU     CA  813   4.218   3.624   8.044
    8LEU     CB  814   4.222   3.739   7.943
    8LEU     CG  815   4.361   3.743   7.879
    8LEU    CD1  816   4.372   3.857   7.778
    8LEU    CD2  817   4.477   3.771   7.975
    8LEU      C  818   4.244   3.682   8.184
    8LEU      O  819   4.201   3.790   8.223
    9GLU      N  820   4.309   3.594   8.260
    9GLU      H  821   4.368   3.517   8.237
    9GLU     CA  822   4.313   3.605   8.407
    9GLU     CB  823   4.330   3.468   8.472
    9GLU     CG  824   4.208   3.378   8.454
    9GLU     CD  825   4.245   3.241   8.512
    9GLU    OE1  826   4.225   3.211   8.632
    9GLU    OE2  827   4.314   3.168   8.439
    9GLU      C  828   4.424   3.690   8.468
    9GLU      O  829   4.541   3.652   8.453
   10GLU      N  830   4.387   3.810   8.511
   10GLU      H  831   4.301   3.859   8.498
   10GLU     CA  832   4.479   3.897   8.587
   10GLU     CB  833   4.506   4.021   8.503
   10GLU     CG  834   4.619   4.094   8.578
   10GLU     CD  835   4.658   4.225   8.510
   10GLU    OE1  836   4.758   4.228   8.435
   10GLU    OE2  837   4.588   4.328   8.526
   10GLU      C  838   4.429   3.916   8.730
   10GLU     O1  839   4.499   3.856   8.815
   10GLU     O2  840   4.334   3.992   8.759
    1ACE     CA  841   3.061   3.091   5.699
    1ACE      C  842   3.019   3.193   5.805
    1ACE      O  843   3.045   3.312   5.792
    2VAL      N  844   2.970   3.136   5.927
    2VAL      H  845   2.968   3.036   5.933
    2VAL     CA  846   2.923   3.212   6.043
    2VAL     CB  847   2.822   3.139   6.131
    2VAL    CG1  848   2.791   3.216   6.260
    2VAL    CG2  849   2.688   3.122   6.058
    2VAL      C  850   3.052   3.252   6.116
    2VAL      O  851   3.118   3.172   6.182
    3VAL      N  852   3.089   3.378   6.093
    3VAL      H  853   3.019   3.436   6.053
    3VAL     CA  854   3.216   3.428   6.147
    3VAL     CB  855   3.284   3.523   6.048
    3VAL    CG1  856   3.407   3.602   6.093
    3VAL    CG2  857   3.307   3.443   5.920
    3VAL      C  858   3.186   3.493   6.282
    3VAL      O  859   3.115   3.592   6.296
    4VAL      N  860   3.268   3.449   6.378
    4VAL      H  861   3.353   3.409   6.345
    4VAL     CA  862   3.270   3.510   6.511
    4VAL     CB  863   3.220   3.411   6.617
    4VAL    CG1  864   3.206   3.485   6.751
    4VAL    CG2  865   3.082   3.359   6.578
    4VAL      C  866   3.410   3.560   6.545
    4VAL      O  867   3.507   3.486   6.530
    5THR      N  868   3.422   3.689   6.576
    5THR      H  869   3.341   3.746   6.583
    5THR     CA  870   3.550   3.758   6.599
    5THR     CB  871   3.573   3.868   6.495
    5THR    OG1  872   3.455   3.949   6.485
    5THR    HG1  873   3.431   3.975   6.578
    5THR    CG2  874   3.616   3.805   6.363
    5THR      C  875   3.561   3.826   6.736
    5THR      O  876   3.481   3.910   6.777
    6ILE      N  877   3.652   3.769   6.816
    6ILE      H  878   3.666   3.671   6.809
    6ILE     CA  879   3.686   3.813   6.952
    6ILE     CB  880   3.665   3.696   7.049
    6ILE    CG1  881   3.529   3.629   7.031
    6ILE    CG2  882   3.671   3.749   7.192
    6ILE     CD  883   3.522   3.508   6.938
    6ILE      C  884   3.834   3.846   6.939
    6ILE      O  885   3.927   3.765   6.945
    7LEU      N  886   3.862   3.977   6.939
    7LEU      H  887   3.790   4.046   6.936
    7LEU     CA  888   3.994   4.041   6.940
    7LEU     CB  889   3.974   4.167   6.857
    7LEU     CG  890   3.955   4.142   6.707
    7LEU    CD1  891   3.818   4.091   6.662
    7LEU    CD2  892   3.975   4.281   6.647
    7LEU      C  893   4.014   4.086   7.085
    7LEU      O  894   3.960   4.186   7.132
    8LEU      N  895   4.110   4.022   7.150
    8LEU      H  896   4.178   3.965   7.103
    8LEU     CA  897   4.159   4.049   7.286
    8LEU     CB  898   4.139   3.928   7.377
    8LEU     CG  899   4.026   3.936   7.480
    8LEU    CD1  900   3.890   3.959   7.414
    8LEU    CD2  901   4.033   3.811   7.567
    8LEU      C  902   4.299   4.112   7.287
    8LEU      O  903   4.393   4.059   7.228
    9GLU      N  904   4.313   4.196   7.390
    9GLU      H  905   4.241   4.221   7.455
    9GLU     CA  906   4.432   4.279   7.414
    9GLU     CB  907   4.540   4.188   7.475
    9GLU     CG  908   4.516   4.152   7.621
    9GLU     CD  909   4.535   4.281   7.702
    9GLU    OE1  910   4.439   4.296   7.779
    9GLU    OE2  911   4.642   4.345   7.697
    9GLU      C  912   4.483   4.353   7.291
    9GLU      O  913   4.559   4.301   7.210
   10GLU      N  914   4.403   4.458   7.270
   10GLU      H  915   4.333   4.480   7.338
   10GLU     CA  916   4.400   4.542   7.150
   10GLU     CB  917   4.258   4.545   7.093
   10GLU     CG  918   4.254   4.626   6.963
   10GLU     CD  919   4.105   4.637   6.930
   10GLU    OE1  920   4.076   4.748   6.880
   10GLU    OE2  921   4.022   4.545   6.946
   10GLU      C  922   4.446   4.684   7.183
   10GLU     O1  923   4.384   4.741   7.277
   10GLU     O2  924   4.544   4.731   7.122
    1ACE     CA  925   4.727   3.946   7.237
    1ACE      C  926   4.680   3.806   7.196
    1ACE      O  927   4.763   3.725   7.155
    2VAL      N  928   4.540   3.779   7.201
    2VAL      H  929   4.483   3.851   7.241
    2VAL     CA  930   4.475   3.658   7.148
    2VAL     CB  931   4.453   3.558   7.262
    2VAL    CG1  932   4.355   3.613   7.366
    2VAL    CG2  933   4.417   3.422   7.204
    2VAL      C  934   4.350   3.688   7.065
    2VAL      O  935   4.248   3.741   7.111
    3VAL      N  936   4.371   3.681   6.934
    3VAL      H  937   4.462   3.667   6.894
    3VAL     CA  938   4.266   3.705   6.835
    3VAL     CB  939   4.345   3.754   6.713
    3VAL    CG1  940   4.254   3.790   6.595
    3VAL    CG2  941   4.424   3.880   6.749
    3VAL      C  942   4.216   3.563   6.806
    3VAL      O  943   4.294   3.482   6.758
    4VAL      N  944   4.084   3.549   6.821
    4VAL      H  945   4.021   3.620   6.852
    4VAL     CA  946   4.014   3.424   6.793
    4VAL     CB  947   3.947   3.359   6.915
    4VAL    CG1  948   3.869   3.230   6.888
    4VAL    CG2  949   4.050   3.333   7.025
    4VAL      C  950   3.909   3.440   6.682
    4VAL      O  951   3.810   3.507   6.708
    5THR      N  952   3.912   3.353   6.582
    5THR      H  953   3.992   3.294   6.570
    5THR     CA  954   3.817   3.351   6.469
    5THR     CB  955   3.889   3.386   6.339
    5THR    OG1  956   4.015   3.319   6.335
    5THR    HG1  957   4.083   3.393   6.335
    5THR    CG2  958   3.906   3.538   6.329
    5THR      C  959   3.752   3.213   6.462
    5THR      O  960   3.814   3.123   6.406
    6ILE      N  961   3.625   3.204   6.502
    6ILE      H  962   3.570   3.287   6.513
    6ILE     CA  963   3.542   3.084   6.501
    6ILE     CB  964   3.457   3.078   6.629
    6ILE    CG1  965   3.547   3.087   6.752
    6ILE    CG2  966   3.370   2.953   6.627
    6ILE     CD  967   3.475   3.091   6.887
    6ILE      C  968   3.459   3.085   6.373
    6ILE      O  969   3.398   3.186   6.338
    7LEU      N  970   3.465   2.972   6.303
    7LEU      H  971   3.532   2.898   6.313
    7LEU     CA  972   3.376   2.960   6.187
    7LEU     CB  973   3.470   2.929   6.070
    7LEU     CG  974   3.418   2.942   5.927
    7LEU    CD1  975   3.372   3.086   5.904
    7LEU    CD2  976   3.545   2.916   5.845
    7LEU      C  977   3.276   2.848   6.214
    7LEU      O  978   3.313   2.752   6.282
    8LEU      N  979   3.150   2.860   6.173
    8LEU      H  980   3.123   2.938   6.117
    8LEU     CA  981   3.040   2.764   6.191
    8LEU     CB  982   2.962   2.810   6.314
    8LEU     CG  983   2.868   2.703   6.369
    8LEU    CD1  984   2.953   2.614   6.461
    8LEU    CD2  985   2.748   2.762   6.444
    8LEU      C  986   2.955   2.751   6.064
    8LEU      O  987   2.946   2.836   5.975
    9GLU      N  988   2.916   2.625   6.048
    9GLU      H  989   2.950   2.553   6.108
    9GLU     CA  990   2.835   2.589   5.931
    9GLU     CB  991   2.875   2.449   5.883
    9GLU     CG  992   2.818   2.428   5.742
    9GLU     CD  993   2.727   2.305   5.747
    9GLU    OE1  994   2.780   2.205   5.693
    9GLU    OE2  995   2.612   2.315   5.794
    9GLU      C  996   2.688   2.599   5.971
    9GLU      O  997   2.642   2.518   6.051
   10GLU      N  998   2.616   2.693   5.911
   10GLU      H  999   2.656   2.741   5.833
   10GLU     CA 1000   2.471   2.707   5.932
   10GLU     CB 1001   2.442   2.845   5.991
   10GLU     CG 1002   2.469   2.872   6.139
   10GLU     CD 1003   2.386   2.798   6.244
   10GLU    OE1 1004   2.262   2.809   6.231
   10GLU    OE2 1005   2.445   2.702   6.297
   10GLU      C 1006   2.389   2.680   5.805
   10GLU     O1 1007   2.436   2.725   5.699
   10GLU     O2 1008   2.290   2.605   5.816
    1ACE     CA 1009   3.312   3.119   4.289
    1ACE      C 1010   3.418   3.210   4.352
    1ACE      O 1011   3.407   3.332   4.341
    2VAL      N 1012   3.508   3.140   4.438
    2VAL      H 1013   3.481   3.055   4.484
    2VAL     CA 1014   3.639   3.190   4.482
    2VAL     CB 1015   3.639   3.178   4.634
    2VAL    CG1 1016   3.750   3.264   4.695
    2VAL    CG2 1017   3.506   3.213   4.701
    2VAL      C 1018   3.756   3.128   4.405
    2VAL      O 1019   3.755   3.008   4.375
    3VAL      N 1020   3.862   3.206   4.387
    3VAL      H 1021   3.872   3.299   4.424
    3VAL     CA 1022   3.996   3.172   4.336
    3VAL     CB 1023   4.007   3.215   4.189
    3VAL    CG1 1024   4.149   3.178   4.143
    3VAL    CG2 1025   3.920   3.129   4.098
    3VAL      C 1026   4.097   3.235   4.432
    3VAL      O 1027   4.098   3.356   4.453
    4VAL      N 1028   4.166   3.148   4.506
    4VAL      H 1029   4.158   3.048   4.507
    4VAL     CA 1030   4.252   3.198   4.613
    4VAL     CB 1031   4.213   3.134   4.746
    4VAL    CG1 1032   4.318   3.162   4.854
    4VAL    CG2 1033   4.078   3.189   4.791
    4VAL      C 1034   4.396   3.175   4.565
    4VAL      O 1035   4.449   3.064   4.567
    5THR      N 1036   4.458   3.280   4.513
    5THR      H 1037   4.427   3.371   4.541
    5THR     CA 1038   4.586   3.278   4.441
    5THR     CB 1039   4.576   3.362   4.314
    5THR    OG1 1040   4.517   3.491   4.332
    5THR    HG1 1041   4.555   3.561   4.272
    5THR    CG2 1042   4.491   3.282   4.215
    5THR      C 1043   4.688   3.335   4.540
    5THR      O 1044   4.692   3.451   4.582
    6ILE      N 1045   4.786   3.255   4.581
    6ILE      H 1046   4.794   3.163   4.542
    6ILE     CA 1047   4.889   3.280   4.682
    6ILE     CB 1048   4.881   3.181   4.799
    6ILE    CG1 1049   4.761   3.213   4.889
    6ILE    CG2 1050   5.014   3.173   4.874
    6ILE     CD 1051   4.728   3.101   4.987
    6ILE      C 1052   5.023   3.281   4.608
    6ILE      O 1053   5.044   3.201   4.518
    7LEU      N 1054   5.110   3.377   4.641
    7LEU      H 1055   5.090   3.458   4.695
    7LEU     CA 1056   5.246   3.369   4.587
    7LEU     CB 1057   5.250   3.495   4.499
    7LEU     CG 1058   5.384   3.501   4.425
    7LEU    CD1 1059   5.379   3.437   4.286
    7LEU    CD2 1060   5.440   3.643   4.412
    7LEU      C 1061   5.347   3.374   4.702
    7LEU      O 1062   5.353   3.480   4.765
    8LEU      N 1063   5.438   3.278   4.698
    8LEU      H 1064   5.433   3.196   4.641
    8LEU     CA 1065   5.546   3.268   4.798
    8LEU     CB 1066   5.554   3.118   4.823
    8LEU     CG 1067   5.424   3.055   4.873
    8LEU    CD1 1068   5.455   2.905   4.876
    8LEU    CD2 1069   5.366   3.119   4.999
    8LEU      C 1070   5.675   3.317   4.733
    8LEU      O 1071   5.734   3.241   4.655
    9GLU      N 1072   5.724   3.428   4.788
    9GLU      H 1073   5.660   3.486   4.838
    9GLU     CA 1074   5.837   3.506   4.736
    9GLU     CB 1075   5.787   3.634   4.668
    9GLU     CG 1076   5.837   3.644   4.524
    9GLU     CD 1077   5.986   3.669   4.502
    9GLU    OE1 1078   6.043   3.570   4.451
    9GLU    OE2 1079   6.024   3.786   4.523
    9GLU      C 1080   5.942   3.543   4.841
    9GLU      O 1081   5.918   3.568   4.959
   10GLU      N 1082   6.066   3.523   4.796
   10GLU      H 1083   6.081   3.496   4.701
   10GLU     CA 1084   6.188   3.548   4.874
   10GLU     CB 1085   6.277   3.425   4.858
   10GLU     CG 1086   6.389   3.399   4.960
   10GLU     CD 1087   6.477   3.287   4.904
   10GLU    OE1 1088   6.547   3.310   4.803
   10GLU    OE2 1089   6.465   3.172   4.952
   10GLU      C 1090   6.262   3.657   4.796
   10GLU     O1 1091   6.278   3.648   4.672
   10GLU     O2 1092   6.320   3.738   4.873
    1ACE     CA 1093   5.919   2.980   4.235
    1ACE      C 1094   5.798   2.891   4.262
    1ACE      O 1095   5.780   2.790   4.194
    2VAL      N 1096   5.714   2.921   4.374
    2VAL      H 1097   5.741   2.991   4.440
    2VAL     CA 1098   5.604   2.831   4.411
    2VAL     CB 1099   5.630   2.761   4.544
    2VAL    CG1 1100   5.510   2.678   4.589
    2VAL    CG2 1101   5.758   2.678   4.538
    2VAL      C 1102   5.471   2.908   4.413
    2VAL      O 1103   5.462   3.014   4.475
    3VAL      N 1104   5.376   2.856   4.336
    3VAL      H 1105   5.396   2.775   4.281
    3VAL     CA 1106   5.245   2.920   4.321
    3VAL     CB 1107   5.231   2.967   4.176
    3VAL    CG1 1108   5.093   3.033   4.166
    3VAL    CG2 1109   5.337   3.071   4.141
    3VAL      C 1110   5.138   2.820   4.367
    3VAL      O 1111   5.134   2.709   4.315
    4VAL      N 1112   5.055   2.874   4.456
    4VAL      H 1113   5.077   2.953   4.514
    4VAL     CA 1114   4.940   2.793   4.496
    4VAL     CB 1115   4.948   2.758   4.645
    4VAL    CG1 1116   4.840   2.655   4.679
    4VAL    CG2 1117   5.091   2.724   4.687
    4VAL      C 1118   4.809   2.862   4.455
    4VAL      O 1119   4.793   2.980   4.485
    5THR      N 1120   4.737   2.785   4.373
    5THR      H 1121   4.767   2.698   4.334
    5THR     CA 1122   4.609   2.834   4.322
    5THR     CB 1123   4.617   2.846   4.170
    5THR    OG1 1124   4.678   2.737   4.099
    5THR    HG1 1125   4.749   2.697   4.157
    5THR    CG2 1126   4.698   2.973   4.142
    5THR      C 1127   4.493   2.740   4.354
    5THR      O 1128   4.507   2.622   4.321
    6ILE      N 1129   4.384   2.788   4.413
    6ILE      H 1130   4.372   2.884   4.438
    6ILE     CA 1131   4.269   2.713   4.466
    6ILE     CB 1132   4.245   2.727   4.617
    6ILE    CG1 1133   4.368   2.684   4.697
    6ILE    CG2 1134   4.131   2.636   4.663
    6ILE     CD 1135   4.362   2.719   4.846
    6ILE      C 1136   4.147   2.756   4.385
    6ILE      O 1137   4.125   2.874   4.357
    7LEU      N 1138   4.057   2.664   4.351
    7LEU      H 1139   4.072   2.566   4.354
    7LEU     CA 1140   3.923   2.702   4.302
    7LEU     CB 1141   3.902   2.647   4.160
    7LEU     CG 1142   3.768   2.670   4.091
    7LEU    CD1 1143   3.750   2.819   4.062
    7LEU    CD2 1144   3.752   2.590   3.961
    7LEU      C 1145   3.825   2.633   4.397
    7LEU      O 1146   3.849   2.530   4.460
    8LEU      N 1147   3.713   2.703   4.415
    8LEU      H 1148   3.714   2.799   4.386
    8LEU     CA 1149   3.603   2.667   4.505
    8LEU     CB 1150   3.619   2.737   4.640
    8LEU     CG 1151   3.506   2.725   4.742
    8LEU    CD1 1152   3.555   2.728   4.887
    8LEU    CD2 1153   3.389   2.822   4.724
    8LEU      C 1154   3.467   2.700   4.442
    8LEU      O 1155   3.421   2.812   4.422
    9GLU      N 1156   3.406   2.593   4.391
    9GLU      H 1157   3.428   2.498   4.411
    9GLU     CA 1158   3.283   2.599   4.310
    9GLU     CB 1159   3.337   2.593   4.167
    9GLU     CG 1160   3.335   2.729   4.097
    9GLU     CD 1161   3.328   2.704   3.947
    9GLU    OE1 1162   3.253   2.788   3.891
    9GLU    OE2 1163   3.377   2.607   3.886
    9GLU      C 1164   3.201   2.473   4.337
    9GLU      O 1165   3.247   2.360   4.325
   10GLU      N 1166   3.078   2.507   4.375
   10GLU      H 1167   3.062   2.603   4.396
   10GLU     CA 1168   2.968   2.409   4.384
   10GLU     CB 1169   2.918   2.395   4.528
   10GLU     CG 1170   2.855   2.256   4.535
   10GLU     CD 1171   2.801   2.219   4.673
   10GLU    OE1 1172   2.883   2.201   4.767
   10GLU    OE2 1173   2.678   2.233   4.689
   10GLU      C 1174   2.859   2.438   4.281
   10GLU     O1 1175   2.787   2.539   4.295
   10GLU     O2 1176   2.842   2.361   4.185
    1ACE     CA 1177   5.673   3.321   6.235
    1ACE      C 1178   5.583   3.374   6.123
    1ACE      O 1179   5.488   3.442   6.160
    2VAL      N 1180   5.589   3.298   6.002
    2VAL      H 1181   5.642   3.213   5.999
    2VAL     CA 1182   5.515   3.344   5.883
    2VAL     CB 1183   5.623   3.352   5.774
    2VAL    CG1 1184   5.571   3.396   5.638
    2VAL    CG2 1185   5.752   3.424   5.812
    2VAL      C 1186   5.403   3.246   5.846
    2VAL      O 1187   5.424   3.148   5.776
    3VAL      N 1188   5.291   3.273   5.911
    3VAL      H 1189   5.269   3.368   5.935
    3VAL     CA 1190   5.183   3.175   5.932
    3VAL     CB 1191   5.160   3.149   6.081
    3VAL    CG1 1192   5.044   3.051   6.102
    3VAL    CG2 1193   5.288   3.114   6.157
    3VAL      C 1194   5.056   3.243   5.879
    3VAL      O 1195   5.012   3.345   5.931
    4VAL      N 1196   5.023   3.200   5.758
    4VAL      H 1197   5.076   3.129   5.713
    4VAL     CA 1198   4.901   3.240   5.686
    4VAL     CB 1199   4.928   3.262   5.537
    4VAL    CG1 1200   4.808   3.340   5.483
    4VAL    CG2 1201   5.052   3.345   5.504
    4VAL      C 1202   4.789   3.139   5.709
    4VAL      O 1203   4.797   3.030   5.654
    5THR      N 1204   4.684   3.183   5.778
    5THR      H 1205   4.663   3.278   5.802
    5THR     CA 1206   4.575   3.091   5.815
    5THR     CB 1207   4.555   3.068   5.965
    5THR    OG1 1208   4.549   3.196   6.029
    5THR    HG1 1209   4.469   3.252   6.006
    5THR    CG2 1210   4.646   2.966   6.032
    5THR      C 1211   4.445   3.125   5.743
    5THR      O 1212   4.367   3.208   5.790
    6ILE      N 1213   4.408   3.041   5.646
    6ILE      H 1214   4.463   2.960   5.626
    6ILE     CA 1215   4.301   3.073   5.550
    6ILE     CB 1216   4.360   3.096   5.411
    6ILE    CG1 1217   4.478   3.194   5.411
    6ILE    CG2 1218   4.249   3.116   5.307
    6ILE     CD 1219   4.550   3.206   5.277
    6ILE      C 1220   4.193   2.965   5.550
    6ILE      O 1221   4.222   2.847   5.572
    7LEU      N 1222   4.073   3.010   5.583
    7LEU      H 1223   4.052   3.107   5.598
    7LEU     CA 1224   3.951   2.928   5.588
    7LEU     CB 1225   3.895   2.929   5.730
    7LEU     CG 1226   3.990   2.879   5.839
    7LEU    CD1 1227   4.080   2.986   5.901
    7LEU    CD2 1228   3.905   2.822   5.953
    7LEU      C 1229   3.846   2.977   5.488
    7LEU      O 1230   3.815   3.095   5.476
    8LEU      N 1231   3.800   2.884   5.404
    8LEU      H 1232   3.830   2.789   5.409
    8LEU     CA 1233   3.703   2.909   5.296
    8LEU     CB 1234   3.786   2.890   5.169
    8LEU     CG 1235   3.861   3.012   5.114
    8LEU    CD1 1236   3.971   2.960   5.022
    8LEU    CD2 1237   3.772   3.109   5.036
    8LEU      C 1238   3.583   2.814   5.298
    8LEU      O 1239   3.576   2.713   5.229
    9GLU      N 1240   3.474   2.872   5.347
    9GLU      H 1241   3.470   2.971   5.359
    9GLU     CA 1242   3.344   2.804   5.365
    9GLU     CB 1243   3.317   2.791   5.515
    9GLU     CG 1244   3.239   2.660   5.533
    9GLU     CD 1245   3.089   2.688   5.536
    9GLU    OE1 1246   3.013   2.626   5.459
    9GLU    OE2 1247   3.048   2.774   5.617
    9GLU      C 1248   3.227   2.876   5.297
    9GLU      O 1249   3.197   2.985   5.344
   10GLU      N 1250   3.170   2.821   5.190
   10GLU      H 1251   3.192   2.728   5.161
   10GLU     CA 1252   3.055   2.882   5.121
   10GLU     CB 1253   3.095   2.919   4.978
   10GLU     CG 1254   3.000   3.025   4.921
   10GLU     CD 1255   3.028   3.073   4.778
   10GLU    OE1 1256   2.927   3.083   4.706
   10GLU    OE2 1257   3.148   3.088   4.745
   10GLU      C 1258   2.950   2.771   5.131
   10GLU     O1 1259   2.834   2.812   5.151
   10GLU     O2 1260   2.981   2.656   5.092
    1ACE     CA 1261   3.687   2.637   5.613
    1ACE      C 1262   3.800   2.538   5.583
    1ACE      O 1263   3.842   2.464   5.672
    2VAL      N 1264   3.835   2.543   5.445
    2VAL      H 1265   3.786   2.594   5.374
    2VAL     CA 1266   3.954   2.466   5.406
    2VAL     CB 1267   3.957   2.481   5.254
    2VAL    CG1 1268   4.050   2.368   5.210
    2VAL    CG2 1269   3.822   2.469   5.182
    2VAL      C 1270   4.080   2.523   5.471
    2VAL      O 1271   4.117   2.637   5.442
    3VAL      N 1272   4.139   2.446   5.562
    3VAL      H 1273   4.123   2.348   5.555
    3VAL     CA 1274   4.236   2.499   5.659
    3VAL     CB 1275   4.229   2.431   5.796
    3VAL    CG1 1276   4.348   2.464   5.886
    3VAL    CG2 1277   4.094   2.451   5.865
    3VAL      C 1278   4.375   2.483   5.597
    3VAL      O 1279   4.427   2.373   5.583
    4VAL      N 1280   4.403   2.584   5.515
    4VAL      H 1281   4.323   2.636   5.483
    4VAL     CA 1282   4.536   2.603   5.454
    4VAL     CB 1283   4.523   2.646   5.308
    4VAL    CG1 1284   4.659   2.634   5.239
    4VAL    CG2 1285   4.418   2.560   5.237
    4VAL      C 1286   4.624   2.700   5.534
    4VAL      O 1287   4.592   2.818   5.550
    5THR      N 1288   4.729   2.639   5.586
    5THR      H 1289   4.740   2.541   5.603
    5THR     CA 1290   4.834   2.715   5.656
    5THR     CB 1291   4.857   2.687   5.804
    5THR    OG1 1292   4.734   2.710   5.874
    5THR    HG1 1293   4.690   2.622   5.895
    5THR    CG2 1294   4.955   2.789   5.863
    5THR      C 1295   4.965   2.695   5.580
    5THR      O 1296   5.011   2.582   5.567
    6ILE      N 1297   5.031   2.805   5.544
    6ILE      H 1298   4.997   2.899   5.548
    6ILE     CA 1299   5.163   2.804   5.481
    6ILE     CB 1300   5.174   2.874   5.344
    6ILE    CG1 1301   5.053   2.826   5.262
    6ILE    CG2 1302   5.311   2.850   5.281
    6ILE     CD 1303   5.040   2.885   5.122
    6ILE      C 1304   5.263   2.874   5.574
    6ILE      O 1305   5.236   2.980   5.630
    7LEU      N 1306   5.367   2.800   5.612
    7LEU      H 1307   5.373   2.702   5.595
    7LEU     CA 1308   5.479   2.844   5.696
    7LEU     CB 1309   5.487   2.755   5.820
    7LEU     CG 1310   5.580   2.808   5.929
    7LEU    CD1 1311   5.541   2.946   5.984
    7LEU    CD2 1312   5.571   2.706   6.043
    7LEU      C 1313   5.611   2.831   5.619
    7LEU      O 1314   5.621   2.744   5.533
    8LEU      N 1315   5.684   2.942   5.622
    8LEU      H 1316   5.640   3.024   5.659
    8LEU     CA 1317   5.822   2.951   5.571
    8LEU     CB 1318   5.811   3.055   5.460
    8LEU     CG 1319   5.795   3.011   5.314
    8LEU    CD1 1320   5.907   2.915   5.272
    8LEU    CD2 1321   5.659   2.958   5.269
    8LEU      C 1322   5.910   2.998   5.687
    8LEU      O 1323   5.903   3.116   5.722
    9GLU      N 1324   6.008   2.920   5.730
    9GLU      H 1325   6.032   2.834   5.684
    9GLU     CA 1326   6.075   2.952   5.857
    9GLU     CB 1327   6.065   2.828   5.946
    9GLU     CG 1328   5.936   2.831   6.028
    9GLU     CD 1329   5.936   2.960   6.110
    9GLU    OE1 1330   5.832   3.029   6.100
    9GLU    OE2 1331   6.035   2.978   6.183
    9GLU      C 1332   6.219   2.997   5.827
    9GLU      O 1333   6.286   2.938   5.743
   10GLU      N 1334   6.260   3.113   5.876
   10GLU      H 1335   6.205   3.162   5.944
   10GLU     CA 1336   6.392   3.175   5.860
   10GLU     CB 1337   6.371   3.319   5.909
   10GLU     CG 1338   6.460   3.405   5.819
   10GLU     CD 1339   6.485   3.534   5.897
   10GLU    OE1 1340   6.578   3.540   5.980
   10GLU    OE2 1341   6.406   3.628   5.872
   10GLU      C 1342   6.496   3.108   5.949
   10GLU     O1 1343   6.594   3.063   5.886
   10GLU     O2 1344   6.454   3.061   6.057
    1ACE     CA 1345   5.788   3.259   4.044
    1ACE      C 1346   5.663   3.310   3.971
    1ACE      O 1347   5.552   3.259   3.987
    2VAL      N 1348   5.692   3.407   3.871
    2VAL      H 1349   5.786   3.423   3.841
    2VAL     CA 1350   5.585   3.482   3.802
    2VAL     CB 1351   5.633   3.586   3.700
    2VAL    CG1 1352   5.723   3.525   3.592
    2VAL    CG2 1353   5.517   3.663   3.639
    2VAL      C 1354   5.467   3.409   3.738
    2VAL      O 1355   5.480   3.311   3.664
    3VAL      N 1356   5.351   3.453   3.785
    3VAL      H 1357   5.346   3.521   3.858
    3VAL     CA 1358   5.216   3.404   3.749
    3VAL     CB 1359   5.150   3.346   3.874
    3VAL    CG1 1360   5.145   3.443   3.992
    3VAL    CG2 1361   5.004   3.314   3.842
    3VAL      C 1362   5.145   3.524   3.686
    3VAL      O 1363   5.146   3.637   3.734
    4VAL      N 1364   5.066   3.484   3.586
    4VAL      H 1365   5.071   3.394   3.543
    4VAL     CA 1366   4.971   3.572   3.516
    4VAL     CB 1367   5.017   3.592   3.372
    4VAL    CG1 1368   4.916   3.665   3.282
    4VAL    CG2 1369   5.148   3.670   3.369
    4VAL      C 1370   4.839   3.495   3.523
    4VAL      O 1371   4.813   3.412   3.436
    5THR      N 1372   4.740   3.549   3.593
    5THR      H 1373   4.761   3.638   3.633
    5THR     CA 1374   4.607   3.498   3.629
    5THR     CB 1375   4.592   3.506   3.781
    5THR    OG1 1376   4.680   3.413   3.846
    5THR    HG1 1377   4.734   3.468   3.909
    5THR    CG2 1378   4.453   3.471   3.834
    5THR      C 1379   4.502   3.583   3.558
    5THR      O 1380   4.475   3.698   3.592
    6ILE      N 1381   4.439   3.521   3.459
    6ILE      H 1382   4.489   3.446   3.414
    6ILE     CA 1383   4.308   3.569   3.414
    6ILE     CB 1384   4.295   3.623   3.271
    6ILE    CG1 1385   4.326   3.515   3.168
    6ILE    CG2 1386   4.343   3.768   3.256
    6ILE     CD 1387   4.326   3.570   3.025
    6ILE      C 1388   4.180   3.496   3.456
    6ILE      O 1389   4.169   3.375   3.439
    7LEU      N 1390   4.082   3.581   3.483
    7LEU      H 1391   4.110   3.670   3.517
    7LEU     CA 1392   3.943   3.547   3.520
    7LEU     CB 1393   3.919   3.591   3.664
    7LEU     CG 1394   3.810   3.508   3.732
    7LEU    CD1 1395   3.831   3.358   3.711
    7LEU    CD2 1396   3.811   3.537   3.882
    7LEU      C 1397   3.853   3.612   3.414
    7LEU      O 1398   3.870   3.729   3.380
    8LEU      N 1399   3.746   3.543   3.378
    8LEU      H 1400   3.732   3.446   3.396
    8LEU     CA 1401   3.662   3.589   3.265
    8LEU     CB 1402   3.671   3.494   3.146
    8LEU     CG 1403   3.598   3.532   3.017
    8LEU    CD1 1404   3.697   3.580   2.911
    8LEU    CD2 1405   3.500   3.421   2.980
    8LEU      C 1406   3.519   3.611   3.313
    8LEU      O 1407   3.474   3.534   3.398
    9GLU      N 1408   3.455   3.716   3.261
    9GLU      H 1409   3.507   3.786   3.213
    9GLU     CA 1410   3.311   3.739   3.275
    9GLU     CB 1411   3.289   3.885   3.315
    9GLU     CG 1412   3.326   3.903   3.463
    9GLU     CD 1413   3.287   4.040   3.518
    9GLU    OE1 1414   3.368   4.135   3.528
    9GLU    OE2 1415   3.171   4.039   3.565
    9GLU      C 1416   3.233   3.712   3.146
    9GLU      O 1417   3.265   3.770   3.042
   10GLU      N 1418   3.108   3.674   3.173
   10GLU      H 1419   3.068   3.672   3.264
   10GLU     CA 1420   3.012   3.647   3.065
   10GLU     CB 1421   2.987   3.496   3.055
   10GLU     CG 1422   2.919   3.445   3.182
   10GLU     CD 1423   2.830   3.321   3.167
   10GLU    OE1 1424   2.737   3.314   3.250
   10GLU    OE2 1425   2.873   3.229   3.094
   10GLU      C 1426   2.877   3.718   3.074
   10GLU     O1 1427   2.870   3.783   3.181
   10GLU     O2 1428   2.818   3.736   2.966
    1ACE     CA 1429   3.487   3.241   3.545
    1ACE      C 1430   3.602   3.149   3.504
    1ACE      O 1431   3.657   3.075   3.585
    2VAL      N 1432   3.628   3.156   3.363
    2VAL      H 1433   3.586   3.223   3.301
    2VAL     CA 1434   3.718   3.057   3.301
    2VAL     CB 1435   3.703   3.066   3.149
    2VAL    CG1 1436   3.790   2.959   3.082
    2VAL    CG2 1437   3.559   3.050   3.100
    2VAL      C 1438   3.860   3.084   3.349
    2VAL      O 1439   3.930   3.166   3.290
    3VAL      N 1440   3.896   3.011   3.455
    3VAL      H 1441   3.830   2.949   3.496
    3VAL     CA 1442   4.023   3.033   3.526
    3VAL     CB 1443   4.013   2.953   3.656
    3VAL    CG1 1444   4.139   2.958   3.742
    3VAL    CG2 1445   3.899   3.005   3.744
    3VAL      C 1446   4.132   2.981   3.431
    3VAL      O 1447   4.129   2.871   3.378
    4VAL      N 1448   4.215   3.079   3.396
    4VAL      H 1449   4.197   3.174   3.421
    4VAL     CA 1450   4.342   3.062   3.324
    4VAL     CB 1451   4.348   3.141   3.193
    4VAL    CG1 1452   4.459   3.088   3.102
    4VAL    CG2 1453   4.218   3.144   3.114
    4VAL      C 1454   4.448   3.116   3.420
    4VAL      O 1455   4.440   3.229   3.469
    5THR      N 1456   4.548   3.031   3.441
    5THR      H 1457   4.539   2.935   3.412
    5THR     CA 1458   4.680   3.061   3.497
    5THR     CB 1459   4.692   3.016   3.643
    5THR    OG1 1460   4.656   2.879   3.655
    5THR    HG1 1461   4.707   2.831   3.583
    5THR    CG2 1462   4.608   3.112   3.728
    5THR      C 1463   4.797   3.010   3.412
    5THR      O 1464   4.792   2.895   3.368
    6ILE      N 1465   4.886   3.107   3.392
    6ILE      H 1466   4.870   3.194   3.439
    6ILE     CA 1467   5.004   3.092   3.306
    6ILE     CB 1468   4.993   3.173   3.177
    6ILE    CG1 1469   4.864   3.143   3.100
    6ILE    CG2 1470   5.111   3.142   3.085
    6ILE     CD 1471   4.841   3.252   2.995
    6ILE      C 1472   5.129   3.119   3.391
    6ILE      O 1473   5.153   3.233   3.428
    7LEU      N 1474   5.217   3.019   3.394
    7LEU      H 1475   5.194   2.926   3.366
    7LEU     CA 1476   5.347   3.037   3.459
    7LEU     CB 1477   5.364   2.913   3.548
    7LEU     CG 1478   5.479   2.912   3.648
    7LEU    CD1 1479   5.462   3.029   3.745
    7LEU    CD2 1480   5.487   2.775   3.715
    7LEU      C 1481   5.465   3.038   3.361
    7LEU      O 1482   5.463   2.951   3.274
    8LEU      N 1483   5.572   3.112   3.389
    8LEU      H 1484   5.568   3.179   3.463
    8LEU     CA 1485   5.690   3.125   3.302
    8LEU     CB 1486   5.742   3.269   3.296
    8LEU     CG 1487   5.655   3.366   3.215
    8LEU    CD1 1488   5.709   3.509   3.224
    8LEU    CD2 1489   5.657   3.318   3.070
    8LEU      C 1490   5.798   3.030   3.355
    8LEU      O 1491   5.798   2.981   3.468
    9GLU      N 1492   5.884   2.999   3.257
    9GLU      H 1493   5.872   3.037   3.166
    9GLU     CA 1494   6.009   2.925   3.277
    9GLU     CB 1495   6.010   2.810   3.176
    9GLU     CG 1496   5.897   2.708   3.193
    9GLU     CD 1497   5.914   2.600   3.086
    9GLU    OE1 1498   6.016   2.530   3.100
    9GLU    OE2 1499   5.833   2.598   2.990
    9GLU      C 1500   6.116   3.025   3.233
    9GLU      O 1501   6.094   3.132   3.176
   10GLU      N 1502   6.231   2.976   3.279
   10GLU      H 1503   6.230   2.897   3.341
   10GLU     CA 1504   6.358   3.042   3.248
   10GLU     CB 1505   6.421   3.078   3.383
   10GLU     CG 1506   6.571   3.103   3.367
   10GLU     CD 1507   6.631   3.163   3.495
   10GLU    OE1 1508   6.660   3.284   3.481
   10GLU    OE2 1509   6.669   3.088   3.587
   10GLU      C 1510   6.439   2.946   3.161
   10GLU     O1 1511   6.439   2.822   3.177
   10GLU     O2 1512   6.494   3.004   3.065
    1ACE     CA 1513   3.729   3.899   2.066
    1ACE      C 1514   3.857   3.955   2.128
    1ACE      O 1515   3.938   4.004   2.048
    2VAL      N 1516   3.888   3.867   2.235
    2VAL      H 1517   3.852   3.775   2.252
    2VAL     CA 1518   3.993   3.909   2.329
    2VAL     CB 1519   3.940   3.915   2.472
    2VAL    CG1 1520   4.039   3.966   2.577
    2VAL    CG2 1521   3.814   4.002   2.477
    2VAL      C 1522   4.121   3.826   2.314
    2VAL      O 1523   4.123   3.704   2.329
    3VAL      N 1524   4.217   3.897   2.255
    3VAL      H 1525   4.209   3.994   2.236
    3VAL     CA 1526   4.333   3.829   2.194
    3VAL     CB 1527   4.351   3.850   2.044
    3VAL    CG1 1528   4.482   3.782   2.000
    3VAL    CG2 1529   4.229   3.794   1.971
    3VAL      C 1530   4.449   3.861   2.289
    3VAL      O 1531   4.507   3.968   2.275
    4VAL      N 1532   4.461   3.779   2.392
    4VAL      H 1533   4.385   3.716   2.409
    4VAL     CA 1534   4.578   3.789   2.481
    4VAL     CB 1535   4.544   3.718   2.613
    4VAL    CG1 1536   4.663   3.723   2.710
    4VAL    CG2 1537   4.423   3.777   2.684
    4VAL      C 1538   4.698   3.737   2.401
    4VAL      O 1539   4.734   3.620   2.390
    5THR      N 1540   4.758   3.840   2.341
    5THR      H 1541   4.707   3.922   2.315
    5THR     CA 1542   4.883   3.841   2.263
    5THR     CB 1543   4.876   3.943   2.150
    5THR    OG1 1544   4.766   3.915   2.062
    5THR    HG1 1545   4.706   3.848   2.106
    5THR    CG2 1546   4.996   3.924   2.058
    5THR      C 1547   4.999   3.859   2.361
    5THR      O 1548   5.029   3.972   2.402
    6ILE      N 1549   5.069   3.748   2.384
    6ILE      H 1550   5.064   3.673   2.318
    6ILE     CA 1551   5.176   3.737   2.484
    6ILE     CB 1552   5.146   3.615   2.571
    6ILE    CG1 1553   5.020   3.651   2.649
    6ILE    CG2 1554   5.263   3.561   2.655
    6ILE     CD 1555   4.951   3.520   2.687
    6ILE      C 1556   5.306   3.720   2.405
    6ILE      O 1557   5.310   3.637   2.314
    7LEU      N 1558   5.405   3.804   2.432
    7LEU      H 1559   5.398   3.877   2.500
    7LEU     CA 1560   5.531   3.811   2.356
    7LEU     CB 1561   5.545   3.930   2.260
    7LEU     CG 1562   5.679   3.928   2.185
    7LEU    CD1 1563   5.700   3.806   2.096
    7LEU    CD2 1564   5.678   4.053   2.097
    7LEU      C 1565   5.650   3.815   2.451
    7LEU      O 1566   5.661   3.908   2.530
    8LEU      N 1567   5.724   3.704   2.446
    8LEU      H 1568   5.697   3.618   2.403
    8LEU     CA 1569   5.843   3.685   2.530
    8LEU     CB 1570   5.844   3.543   2.587
    8LEU     CG 1571   5.737   3.508   2.690
    8LEU    CD1 1572   5.727   3.356   2.707
    8LEU    CD2 1573   5.779   3.577   2.820
    8LEU      C 1574   5.972   3.708   2.451
    8LEU      O 1575   6.001   3.636   2.355
    9GLU      N 1576   6.049   3.790   2.521
    9GLU      H 1577   6.016   3.827   2.608
    9GLU     CA 1578   6.173   3.839   2.461
    9GLU     CB 1579   6.181   3.991   2.477
    9GLU     CG 1580   6.099   4.051   2.363
    9GLU     CD 1581   6.185   4.078   2.240
    9GLU    OE1 1582   6.250   3.983   2.191
    9GLU    OE2 1583   6.183   4.196   2.199
    9GLU      C 1584   6.302   3.778   2.516
    9GLU      O 1585   6.291   3.733   2.630
   10GLU      N 1586   6.409   3.772   2.437
   10GLU      H 1587   6.419   3.824   2.352
   10GLU     CA 1588   6.538   3.717   2.479
   10GLU     CB 1589   6.542   3.574   2.425
   10GLU     CG 1590   6.661   3.491   2.473
   10GLU     CD 1591   6.657   3.355   2.404
   10GLU    OE1 1592   6.738   3.342   2.310
   10GLU    OE2 1593   6.599   3.257   2.456
   10GLU      C 1594   6.657   3.802   2.433
   10GLU     O1 1595   6.726   3.859   2.521
   10GLU     O2 1596   6.691   3.809   2.314
    1ACE     CA 1597   5.975   3.432   1.773
    1ACE      C 1598   5.882   3.340   1.853
    1ACE      O 1599   5.842   3.234   1.804
    2VAL      N 1600   5.858   3.384   1.987
    2VAL      H 1601   5.895   3.463   2.034
    2VAL     CA 1602   5.766   3.316   2.080
    2VAL     CB 1603   5.834   3.238   2.192
    2VAL    CG1 1604   5.903   3.113   2.140
    2VAL    CG2 1605   5.936   3.327   2.264
    2VAL      C 1606   5.649   3.404   2.123
    2VAL      O 1607   5.667   3.503   2.194
    3VAL      N 1608   5.538   3.367   2.060
    3VAL      H 1609   5.534   3.286   2.001
    3VAL     CA 1610   5.416   3.449   2.051
    3VAL     CB 1611   5.398   3.536   1.927
    3VAL    CG1 1612   5.306   3.652   1.966
    3VAL    CG2 1613   5.522   3.595   1.859
    3VAL      C 1614   5.291   3.364   2.072
    3VAL      O 1615   5.269   3.268   1.997
    4VAL      N 1616   5.227   3.384   2.187
    4VAL      H 1617   5.274   3.427   2.264
    4VAL     CA 1618   5.098   3.321   2.218
    4VAL     CB 1619   5.091   3.268   2.361
    4VAL    CG1 1620   4.977   3.169   2.383
    4VAL    CG2 1621   5.217   3.188   2.393
    4VAL      C 1622   4.991   3.428   2.193
    4VAL      O 1623   5.014   3.548   2.210
    5THR      N 1624   4.891   3.382   2.119
    5THR      H 1625   4.910   3.304   2.059
    5THR     CA 1626   4.762   3.451   2.104
    5THR     CB 1627   4.738   3.498   1.961
    5THR    OG1 1628   4.749   3.388   1.870
    5THR    HG1 1629   4.689   3.315   1.903
    5THR    CG2 1630   4.838   3.609   1.929
    5THR      C 1631   4.647   3.362   2.151
    5THR      O 1632   4.629   3.251   2.100
    6ILE      N 1633   4.592   3.394   2.267
    6ILE      H 1634   4.604   3.478   2.321
    6ILE     CA 1635   4.487   3.317   2.335
    6ILE     CB 1636   4.509   3.284   2.482
    6ILE    CG1 1637   4.632   3.193   2.489
    6ILE    CG2 1638   4.387   3.207   2.534
    6ILE     CD 1639   4.688   3.196   2.631
    6ILE      C 1640   4.357   3.394   2.307
    6ILE      O 1641   4.348   3.504   2.362
    7LEU      N 1642   4.305   3.360   2.190
    7LEU      H 1643   4.356   3.295   2.134
    7LEU     CA 1644   4.173   3.403   2.142
    7LEU     CB 1645   4.134   3.355   2.002
    7LEU     CG 1646   4.221   3.405   1.886
    7LEU    CD1 1647   4.341   3.312   1.871
    7LEU    CD2 1648   4.133   3.382   1.764
    7LEU      C 1649   4.061   3.352   2.232
    7LEU      O 1650   4.032   3.232   2.233
    8LEU      N 1651   3.989   3.448   2.289
    8LEU      H 1652   3.999   3.544   2.262
    8LEU     CA 1653   3.878   3.440   2.385
    8LEU     CB 1654   3.899   3.515   2.516
    8LEU     CG 1655   4.034   3.484   2.581
    8LEU    CD1 1656   4.051   3.576   2.703
    8LEU    CD2 1657   4.031   3.337   2.620
    8LEU      C 1658   3.762   3.492   2.300
    8LEU      O 1659   3.740   3.612   2.282
    9GLU      N 1660   3.700   3.388   2.245
    9GLU      H 1661   3.699   3.297   2.287
    9GLU     CA 1662   3.606   3.417   2.135
    9GLU     CB 1663   3.644   3.342   2.007
    9GLU     CG 1664   3.735   3.429   1.921
    9GLU     CD 1665   3.757   3.384   1.776
    9GLU    OE1 1666   3.851   3.447   1.722
    9GLU    OE2 1667   3.682   3.295   1.731
    9GLU      C 1668   3.476   3.350   2.178
    9GLU      O 1669   3.470   3.255   2.256
   10GLU      N 1670   3.363   3.414   2.148
   10GLU      H 1671   3.353   3.507   2.113
   10GLU     CA 1672   3.231   3.351   2.163
   10GLU     CB 1673   3.145   3.424   2.266
   10GLU     CG 1674   3.011   3.362   2.308
   10GLU     CD 1675   2.909   3.469   2.349
   10GLU    OE1 1676   2.817   3.487   2.266
   10GLU    OE2 1677   2.899   3.521   2.462
   10GLU      C 1678   3.157   3.342   2.029
   10GLU     O1 1679   3.140   3.228   1.979
   10GLU     O2 1680   3.095   3.445   1.995
    1ACE     CA 1681   4.776   3.426   8.116
    1ACE      C 1682   4.641   3.407   8.047
    1ACE      O 1683   4.542   3.461   8.097
    2VAL      N 1684   4.644   3.326   7.929
    2VAL      H 1685   4.723   3.270   7.903
    2VAL     CA 1686   4.527   3.310   7.841
    2VAL     CB 1687   4.571   3.346   7.699
    2VAL    CG1 1688   4.461   3.327   7.594
    2VAL    CG2 1689   4.618   3.490   7.679
    2VAL      C 1690   4.476   3.166   7.853
    2VAL      O 1691   4.548   3.074   7.815
    3VAL      N 1692   4.358   3.148   7.912
    3VAL      H 1693   4.310   3.234   7.927
    3VAL     CA 1694   4.289   3.021   7.938
    3VAL     CB 1695   4.253   3.015   8.087
    3VAL    CG1 1696   4.170   2.890   8.116
    3VAL    CG2 1697   4.383   3.031   8.167
    3VAL      C 1698   4.159   3.019   7.856
    3VAL      O 1699   4.080   3.113   7.844
    4VAL      N 1700   4.144   2.910   7.783
    4VAL      H 1701   4.208   2.834   7.778
    4VAL     CA 1702   4.032   2.893   7.689
    4VAL     CB 1703   4.077   2.898   7.543
    4VAL    CG1 1704   3.954   2.888   7.452
    4VAL    CG2 1705   4.151   3.029   7.515
    4VAL      C 1706   3.967   2.759   7.725
    4VAL      O 1707   4.026   2.652   7.712
    5THR      N 1708   3.834   2.765   7.736
    5THR      H 1709   3.786   2.842   7.693
    5THR     CA 1710   3.741   2.658   7.772
    5THR     CB 1711   3.688   2.682   7.913
    5THR    OG1 1712   3.799   2.713   7.998
    5THR    HG1 1713   3.770   2.703   8.093
    5THR    CG2 1714   3.615   2.564   7.978
    5THR      C 1715   3.620   2.643   7.678
    5THR      O 1716   3.527   2.724   7.675
    6ILE      N 1717   3.636   2.550   7.585
    6ILE      H 1718   3.705   2.478   7.594
    6ILE     CA 1719   3.529   2.536   7.485
    6ILE     CB 1720   3.585   2.532   7.343
    6ILE    CG1 1721   3.701   2.631   7.322
    6ILE    CG2 1722   3.480   2.567   7.238
    6ILE     CD 1723   3.804   2.600   7.214
    6ILE      C 1724   3.444   2.412   7.513
    6ILE      O 1725   3.485   2.297   7.510
    7LEU      N 1726   3.315   2.445   7.514
    7LEU      H 1727   3.284   2.535   7.482
    7LEU     CA 1728   3.213   2.354   7.568
    7LEU     CB 1729   3.145   2.431   7.680
    7LEU     CG 1730   3.227   2.476   7.802
    7LEU    CD1 1731   3.132   2.521   7.913
    7LEU    CD2 1732   3.297   2.358   7.868
    7LEU      C 1733   3.113   2.316   7.458
    7LEU      O 1734   3.053   2.405   7.398
    8LEU      N 1735   3.111   2.187   7.429
    8LEU      H 1736   3.166   2.115   7.473
    8LEU     CA 1737   3.027   2.128   7.323
    8LEU     CB 1738   3.112   2.060   7.216
    8LEU     CG 1739   3.038   2.030   7.086
    8LEU    CD1 1740   3.012   2.156   7.002
    8LEU    CD2 1741   3.104   1.924   6.999
    8LEU      C 1742   2.934   2.024   7.387
    8LEU      O 1743   2.974   1.928   7.452
    9GLU      N 1744   2.809   2.071   7.392
    9GLU      H 1745   2.783   2.146   7.332
    9GLU     CA 1746   2.701   2.002   7.463
    9GLU     CB 1747   2.635   2.092   7.568
    9GLU     CG 1748   2.707   2.039   7.692
    9GLU     CD 1749   2.650   2.081   7.827
    9GLU    OE1 1750   2.734   2.065   7.918
    9GLU    OE2 1751   2.532   2.119   7.839
    9GLU      C 1752   2.599   1.930   7.374
    9GLU      O 1753   2.555   1.991   7.277
   10GLU      N 1754   2.551   1.817   7.425
   10GLU      H 1755   2.564   1.793   7.521
   10GLU     CA 1756   2.458   1.726   7.355
   10GLU     CB 1757   2.512   1.584   7.373
   10GLU     CG 1758   2.419   1.470   7.331
   10GLU     CD 1759   2.488   1.336   7.352
   10GLU    OE1 1760   2.544   1.278   7.257
   10GLU    OE2 1761   2.462   1.287   7.465
   10GLU      C 1762   2.319   1.745   7.415
   10GLU     O1 1763   2.298   1.724   7.537
   10GLU     O2 1764   2.235   1.793   7.335
    1ACE     CA 1765   3.076   1.475   7.627
    1ACE      C 1766   3.206   1.524   7.562
    1ACE      O 1767   3.307   1.458   7.586
    2VAL      N 1768   3.207   1.658   7.512
    2VAL      H 1769   3.128   1.719   7.524
    2VAL     CA 1770   3.323   1.714   7.441
    2VAL     CB 1771   3.305   1.730   7.290
    2VAL    CG1 1772   3.430   1.787   7.222
    2VAL    CG2 1773   3.280   1.597   7.220
    2VAL      C 1774   3.361   1.849   7.502
    2VAL      O 1775   3.286   1.947   7.503
    3VAL      N 1776   3.469   1.844   7.579
    3VAL      H 1777   3.524   1.762   7.598
    3VAL     CA 1778   3.529   1.960   7.645
    3VAL     CB 1779   3.498   1.961   7.795
    3VAL    CG1 1780   3.561   2.085   7.858
    3VAL    CG2 1781   3.349   1.967   7.831
    3VAL      C 1782   3.679   1.975   7.616
    3VAL      O 1783   3.759   1.882   7.627
    4VAL      N 1784   3.701   2.082   7.541
    4VAL      H 1785   3.635   2.152   7.512
    4VAL     CA 1786   3.835   2.119   7.494
    4VAL     CB 1787   3.835   2.141   7.342
    4VAL    CG1 1788   3.979   2.169   7.296
    4VAL    CG2 1789   3.793   2.009   7.279
    4VAL      C 1790   3.887   2.240   7.572
    4VAL      O 1791   3.872   2.356   7.535
    5THR      N 1792   3.973   2.197   7.664
    5THR      H 1793   4.000   2.101   7.664
    5THR     CA 1794   4.043   2.300   7.744
    5THR     CB 1795   4.031   2.272   7.894
    5THR    OG1 1796   4.053   2.133   7.923
    5THR    HG1 1797   4.126   2.097   7.865
    5THR    CG2 1798   3.889   2.311   7.934
    5THR      C 1799   4.188   2.317   7.699
    5THR      O 1800   4.271   2.226   7.700
    6ILE      N 1801   4.221   2.444   7.676
    6ILE      H 1802   4.157   2.516   7.700
    6ILE     CA 1803   4.347   2.489   7.613
    6ILE     CB 1804   4.333   2.543   7.471
    6ILE    CG1 1805   4.247   2.465   7.371
    6ILE    CG2 1806   4.464   2.557   7.392
    6ILE     CD 1807   4.098   2.496   7.389
    6ILE      C 1808   4.398   2.600   7.705
    6ILE      O 1809   4.322   2.676   7.764
    7LEU      N 1810   4.529   2.587   7.723
    7LEU      H 1811   4.583   2.509   7.688
    7LEU     CA 1812   4.614   2.676   7.802
    7LEU     CB 1813   4.670   2.596   7.920
    7LEU     CG 1814   4.592   2.613   8.050
    7LEU    CD1 1815   4.463   2.532   8.058
    7LEU    CD2 1816   4.683   2.559   8.161
    7LEU      C 1817   4.731   2.732   7.719
    7LEU      O 1818   4.768   2.684   7.612
    8LEU      N 1819   4.787   2.837   7.777
    8LEU      H 1820   4.763   2.875   7.867
    8LEU     CA 1821   4.896   2.917   7.719
    8LEU     CB 1822   4.847   3.038   7.638
    8LEU     CG 1823   4.829   3.005   7.490
    8LEU    CD1 1824   4.756   3.122   7.423
    8LEU    CD2 1825   4.955   2.975   7.408
    8LEU      C 1826   5.002   2.962   7.820
    8LEU      O 1827   4.988   2.931   7.938
    9GLU      N 1828   5.079   3.064   7.785
    9GLU      H 1829   5.069   3.116   7.700
    9GLU     CA 1830   5.185   3.124   7.868
    9GLU     CB 1831   5.296   3.192   7.789
    9GLU     CG 1832   5.356   3.100   7.683
    9GLU     CD 1833   5.481   3.168   7.627
    9GLU    OE1 1834   5.476   3.211   7.510
    9GLU    OE2 1835   5.591   3.162   7.687
    9GLU      C 1836   5.131   3.231   7.963
    9GLU      O 1837   5.017   3.279   7.961
   10GLU      N 1838   5.214   3.236   8.067
   10GLU      H 1839   5.283   3.165   8.082
   10GLU     CA 1840   5.211   3.343   8.167
   10GLU     CB 1841   5.101   3.317   8.271
   10GLU     CG 1842   5.112   3.178   8.333
   10GLU     CD 1843   4.990   3.168   8.424
   10GLU    OE1 1844   5.001   3.219   8.538
   10GLU    OE2 1845   4.884   3.131   8.370
   10GLU      C 1846   5.348   3.369   8.230
   10GLU     O1 1847   5.427   3.272   8.222
   10GLU     O2 1848   5.380   3.484   8.268
    1ACE     CA 1849   3.068   2.145   6.193
    1ACE      C 1850   3.119   2.272   6.261
    1ACE      O 1851   3.075   2.385   6.243
    2VAL      N 1852   3.239   2.250   6.337
    2VAL      H 1853   3.287   2.162   6.335
    2VAL     CA 1854   3.300   2.357   6.417
    2VAL     CB 1855   3.273   2.342   6.566
    2VAL    CG1 1856   3.306   2.471   6.641
    2VAL    CG2 1857   3.129   2.301   6.598
    2VAL      C 1858   3.450   2.377   6.394
    2VAL      O 1859   3.532   2.287   6.411
    3VAL      N 1860   3.485   2.499   6.353
    3VAL      H 1861   3.425   2.576   6.371
    3VAL     CA 1862   3.621   2.523   6.303
    3VAL     CB 1863   3.629   2.552   6.153
    3VAL    CG1 1864   3.773   2.530   6.107
    3VAL    CG2 1865   3.523   2.469   6.079
    3VAL      C 1866   3.684   2.637   6.383
    3VAL      O 1867   3.695   2.750   6.338
    4VAL      N 1868   3.736   2.609   6.503
    4VAL      H 1869   3.729   2.520   6.546
    4VAL     CA 1870   3.790   2.714   6.590
    4VAL     CB 1871   3.766   2.669   6.735
    4VAL    CG1 1872   3.805   2.764   6.848
    4VAL    CG2 1873   3.615   2.658   6.754
    4VAL      C 1874   3.938   2.739   6.565
    4VAL      O 1875   4.016   2.644   6.570
    5THR      N 1876   3.971   2.865   6.537
    5THR      H 1877   3.895   2.928   6.527
    5THR     CA 1878   4.107   2.910   6.505
    5THR     CB 1879   4.129   2.959   6.361
    5THR    OG1 1880   4.094   2.848   6.277
    5THR    HG1 1881   4.174   2.798   6.246
    5THR    CG2 1882   4.265   3.014   6.319
    5THR      C 1883   4.153   3.018   6.604
    5THR      O 1884   4.113   3.134   6.607
    6ILE      N 1885   4.236   2.969   6.695
    6ILE      H 1886   4.297   2.891   6.678
    6ILE     CA 1887   4.291   3.054   6.801
    6ILE     CB 1888   4.274   2.977   6.933
    6ILE    CG1 1889   4.124   2.967   6.961
    6ILE    CG2 1890   4.332   3.067   7.042
    6ILE     CD 1891   4.096   2.885   7.087
    6ILE      C 1892   4.432   3.088   6.753
    6ILE      O 1893   4.513   2.997   6.735
    7LEU      N 1894   4.452   3.219   6.751
    7LEU      H 1895   4.379   3.279   6.783
    7LEU     CA 1896   4.577   3.290   6.720
    7LEU     CB 1897   4.553   3.362   6.587
    7LEU     CG 1898   4.488   3.289   6.469
    7LEU    CD1 1899   4.355   3.356   6.437
    7LEU    CD2 1900   4.579   3.289   6.346
    7LEU      C 1901   4.627   3.381   6.832
    7LEU      O 1902   4.545   3.446   6.897
    8LEU      N 1903   4.759   3.395   6.830
    8LEU      H 1904   4.820   3.362   6.758
    8LEU     CA 1905   4.830   3.473   6.933
    8LEU     CB 1906   4.898   3.379   7.032
    8LEU     CG 1907   4.964   3.436   7.158
    8LEU    CD1 1908   4.867   3.442   7.276
    8LEU    CD2 1909   5.068   3.329   7.194
    8LEU      C 1910   4.934   3.571   6.877
    8LEU      O 1911   5.024   3.525   6.807
    9GLU      N 1912   4.921   3.691   6.932
    9GLU      H 1913   4.866   3.704   7.015
    9GLU     CA 1914   4.998   3.807   6.886
    9GLU     CB 1915   4.905   3.920   6.842
    9GLU     CG 1916   4.985   4.039   6.789
    9GLU     CD 1917   4.898   4.157   6.746
    9GLU    OE1 1918   4.847   4.227   6.836
    9GLU    OE2 1919   4.881   4.172   6.622
    9GLU      C 1920   5.097   3.851   6.994
    9GLU      O 1921   5.057   3.852   7.110
   10GLU      N 1922   5.214   3.892   6.945
   10GLU      H 1923   5.228   3.899   6.846
   10GLU     CA 1924   5.329   3.957   7.009
   10GLU     CB 1925   5.449   3.927   6.919
   10GLU     CG 1926   5.573   3.911   7.008
   10GLU     CD 1927   5.697   3.916   6.918
   10GLU    OE1 1928   5.704   4.014   6.840
   10GLU    OE2 1929   5.767   3.813   6.923
   10GLU      C 1930   5.298   4.106   7.022
   10GLU     O1 1931   5.357   4.151   7.123
   10GLU     O2 1932   5.239   4.172   6.934
    1ACE     CA 1933   5.415   3.178   6.524
    1ACE      C 1934   5.336   3.067   6.594
    1ACE      O 1935   5.356   2.947   6.576
    2VAL      N 1936   5.251   3.102   6.703
    2VAL      H 1937   5.236   3.197   6.731
    2VAL     CA 1938   5.175   3.004   6.783
    2VAL     CB 1939   5.191   3.040   6.930
    2VAL    CG1 1940   5.104   2.944   7.011
    2VAL    CG2 1941   5.328   3.058   6.996
    2VAL      C 1942   5.031   3.022   6.734
    2VAL      O 1943   4.966   3.121   6.768
    3VAL      N 1944   4.996   2.928   6.647
    3VAL      H 1945   5.064   2.858   6.625
    3VAL     CA 1946   4.860   2.919   6.591
    3VAL     CB 1947   4.844   2.955   6.444
    3VAL    CG1 1948   4.712   2.929   6.371
    3VAL    CG2 1949   4.854   3.108   6.444
    3VAL      C 1950   4.810   2.776   6.614
    3VAL      O 1951   4.853   2.683   6.547
    4VAL      N 1952   4.709   2.765   6.700
    4VAL      H 1953   4.668   2.840   6.752
    4VAL     CA 1954   4.653   2.633   6.735
    4VAL     CB 1955   4.666   2.617   6.886
    4VAL    CG1 1956   4.600   2.488   6.936
    4VAL    CG2 1957   4.812   2.608   6.932
    4VAL      C 1958   4.505   2.622   6.698
    4VAL      O 1959   4.413   2.686   6.749
    5THR      N 1960   4.476   2.522   6.615
    5THR      H 1961   4.535   2.443   6.597
    5THR     CA 1962   4.351   2.515   6.538
    5THR     CB 1963   4.388   2.551   6.394
    5THR    OG1 1964   4.473   2.448   6.345
    5THR    HG1 1965   4.555   2.432   6.399
    5THR    CG2 1966   4.440   2.695   6.387
    5THR      C 1967   4.282   2.382   6.568
    5THR      O 1968   4.335   2.271   6.577
    6ILE      N 1969   4.150   2.389   6.581
    6ILE      H 1970   4.104   2.475   6.605
    6ILE     CA 1971   4.065   2.272   6.610
    6ILE     CB 1972   3.988   2.285   6.741
    6ILE    CG1 1973   4.089   2.331   6.846
    6ILE    CG2 1974   3.943   2.144   6.783
    6ILE     CD 1975   4.025   2.390   6.972
    6ILE      C 1976   3.957   2.255   6.503
    6ILE      O 1977   3.897   2.353   6.458
    7LEU      N 1978   3.952   2.135   6.447
    7LEU      H 1979   4.022   2.066   6.465
    7LEU     CA 1980   3.851   2.101   6.346
    7LEU     CB 1981   3.927   2.050   6.223
    7LEU     CG 1982   3.944   2.162   6.121
    7LEU    CD1 1983   4.044   2.270   6.166
    7LEU    CD2 1984   3.990   2.109   5.985
    7LEU      C 1985   3.772   1.984   6.405
    7LEU      O 1986   3.825   1.878   6.437
    8LEU      N 1987   3.649   2.020   6.443
    8LEU      H 1988   3.606   2.108   6.426
    8LEU     CA 1989   3.570   1.938   6.537
    8LEU     CB 1990   3.519   2.007   6.663
    8LEU     CG 1991   3.566   1.922   6.781
    8LEU    CD1 1992   3.527   1.994   6.910
    8LEU    CD2 1993   3.491   1.789   6.786
    8LEU      C 1994   3.447   1.899   6.454
    8LEU      O 1995   3.368   1.989   6.424
    9GLU      N 1996   3.459   1.779   6.399
    9GLU      H 1997   3.537   1.719   6.415
    9GLU     CA 1998   3.350   1.719   6.321
    9GLU     CB 1999   3.409   1.667   6.189
    9GLU     CG 2000   3.317   1.677   6.067
    9GLU     CD 2001   3.307   1.818   6.008
    9GLU    OE1 2002   3.205   1.886   6.030
    9GLU    OE2 2003   3.389   1.840   5.916
    9GLU      C 2004   3.277   1.600   6.385
    9GLU      O 2005   3.347   1.517   6.443
   10GLU      N 2006   3.162   1.575   6.324
   10GLU      H 2007   3.156   1.584   6.224
   10GLU     CA 2008   3.067   1.481   6.384
   10GLU     CB 2009   2.928   1.545   6.379
   10GLU     CG 2010   2.844   1.480   6.489
   10GLU     CD 2011   2.705   1.543   6.499
   10GLU    OE1 2012   2.607   1.469   6.475
   10GLU    OE2 2013   2.706   1.668   6.509
   10GLU      C 2014   3.067   1.360   6.291
   10GLU     O1 2015   3.079   1.376   6.168
   10GLU     O2 2016   3.078   1.249   6.348
    1ACE     CA 2017   3.444   2.031   4.434
    1ACE      C 2018   3.573   2.114   4.432
    1ACE      O 2019   3.637   2.114   4.327
    2VAL      N 2020   3.630   2.137   4.561
    2VAL      H 2021   3.597   2.090   4.642
    2VAL     CA 2022   3.757   2.208   4.586
    2VAL     CB 2023   3.783   2.238   4.734
    2VAL    CG1 2024   3.813   2.115   4.820
    2VAL    CG2 2025   3.896   2.339   4.746
    2VAL      C 2026   3.874   2.142   4.512
    2VAL      O 2027   3.912   2.028   4.537
    3VAL      N 2028   3.934   2.232   4.435
    3VAL      H 2029   3.915   2.328   4.452
    3VAL     CA 2030   4.053   2.199   4.355
    3VAL     CB 2031   4.038   2.235   4.207
    3VAL    CG1 2032   4.148   2.175   4.119
    3VAL    CG2 2033   3.902   2.197   4.150
    3VAL      C 2034   4.169   2.285   4.406
    3VAL      O 2035   4.155   2.407   4.420
    4VAL      N 2036   4.279   2.212   4.418
    4VAL      H 2037   4.280   2.113   4.404
    4VAL     CA 2038   4.408   2.271   4.456
    4VAL     CB 2039   4.451   2.225   4.596
    4VAL    CG1 2040   4.597   2.261   4.624
    4VAL    CG2 2041   4.360   2.284   4.703
    4VAL      C 2042   4.521   2.231   4.360
    4VAL      O 2043   4.556   2.113   4.359
    5THR      N 2044   4.560   2.325   4.276
    5THR      H 2045   4.527   2.419   4.272
    5THR     CA 2046   4.675   2.297   4.188
    5THR     CB 2047   4.645   2.330   4.042
    5THR    OG1 2048   4.583   2.457   4.024
    5THR    HG1 2049   4.597   2.489   3.930
    5THR    CG2 2050   4.549   2.228   3.980
    5THR      C 2051   4.795   2.385   4.225
    5THR      O 2052   4.798   2.508   4.226
    6ILE      N 2053   4.907   2.316   4.247
    6ILE      H 2054   4.913   2.216   4.249
    6ILE     CA 2055   5.034   2.375   4.290
    6ILE     CB 2056   5.091   2.293   4.406
    6ILE    CG1 2057   4.988   2.252   4.511
    6ILE    CG2 2058   5.197   2.386   4.465
    6ILE     CD 2059   5.053   2.138   4.590
    6ILE      C 2060   5.134   2.374   4.174
    6ILE      O 2061   5.174   2.277   4.110
    7LEU      N 2062   5.148   2.495   4.122
    7LEU      H 2063   5.100   2.573   4.163
    7LEU     CA 2064   5.227   2.540   4.007
    7LEU     CB 2065   5.158   2.662   3.945
    7LEU     CG 2066   5.006   2.657   3.926
    7LEU    CD1 2067   4.949   2.795   3.892
    7LEU    CD2 2068   4.953   2.561   3.820
    7LEU      C 2069   5.372   2.570   4.044
    7LEU      O 2070   5.401   2.679   4.094
    8LEU      N 2071   5.463   2.483   4.001
    8LEU      H 2072   5.431   2.398   3.957
    8LEU     CA 2073   5.607   2.483   4.031
    8LEU     CB 2074   5.637   2.344   4.088
    8LEU     CG 2075   5.674   2.334   4.236
    8LEU    CD1 2076   5.784   2.435   4.269
    8LEU    CD2 2077   5.555   2.353   4.329
    8LEU      C 2078   5.704   2.517   3.917
    8LEU      O 2079   5.702   2.448   3.816
    9GLU      N 2080   5.815   2.574   3.962
    9GLU      H 2081   5.832   2.607   4.055
    9GLU     CA 2082   5.932   2.596   3.876
    9GLU     CB 2083   5.947   2.747   3.856
    9GLU     CG 2084   5.945   2.794   3.711
    9GLU     CD 2085   6.074   2.746   3.643
    9GLU    OE1 2086   6.083   2.643   3.573
    9GLU    OE2 2087   6.171   2.823   3.659
    9GLU      C 2088   6.050   2.549   3.960
    9GLU      O 2089   6.049   2.571   4.081
   10GLU      N 2090   6.149   2.495   3.889
   10GLU      H 2091   6.162   2.516   3.792
   10GLU     CA 2092   6.271   2.428   3.937
   10GLU     CB 2093   6.272   2.277   3.918
   10GLU     CG 2094   6.139   2.221   3.971
   10GLU     CD 2095   6.141   2.069   3.953
   10GLU    OE1 2096   6.123   2.022   3.839
   10GLU    OE2 2097   6.164   2.000   4.055
   10GLU      C 2098   6.394   2.494   3.873
   10GLU     O1 2099   6.394   2.527   3.753
   10GLU     O2 2100   6.479   2.535   3.956
    1ACE     CA 2101   5.691   2.348   3.478
    1ACE      C 2102   5.609   2.233   3.537
    1ACE      O 2103   5.570   2.142   3.464
    2VAL      N 2104   5.619   2.223   3.679
    2VAL      H 2105   5.666   2.290   3.737
    2VAL     CA 2106   5.564   2.105   3.747
    2VAL     CB 2107   5.640   2.040   3.863
    2VAL    CG1 2108   5.582   1.900   3.880
    2VAL    CG2 2109   5.792   2.038   3.844
    2VAL      C 2110   5.423   2.127   3.801
    2VAL      O 2111   5.397   2.213   3.885
    3VAL      N 2112   5.331   2.062   3.731
    3VAL      H 2113   5.353   2.002   3.654
    3VAL     CA 2114   5.189   2.068   3.769
    3VAL     CB 2115   5.095   2.033   3.654
    3VAL    CG1 2116   4.945   2.044   3.685
    3VAL    CG2 2117   5.129   2.095   3.518
    3VAL      C 2118   5.182   1.965   3.882
    3VAL      O 2119   5.226   1.851   3.868
    4VAL      N 2120   5.158   2.010   4.006
    4VAL      H 2121   5.156   2.104   4.039
    4VAL     CA 2122   5.128   1.913   4.112
    4VAL     CB 2123   5.204   1.952   4.239
    4VAL    CG1 2124   5.189   1.855   4.356
    4VAL    CG2 2125   5.350   1.986   4.207
    4VAL      C 2126   4.978   1.928   4.140
    4VAL      O 2127   4.931   2.021   4.205
    5THR      N 2128   4.902   1.831   4.089
    5THR      H 2129   4.951   1.750   4.057
    5THR     CA 2130   4.756   1.824   4.096
    5THR     CB 2131   4.698   1.768   3.966
    5THR    OG1 2132   4.787   1.683   3.893
    5THR    HG1 2133   4.740   1.616   3.836
    5THR    CG2 2134   4.637   1.871   3.871
    5THR      C 2135   4.703   1.740   4.213
    5THR      O 2136   4.733   1.621   4.221
    6ILE      N 2137   4.619   1.809   4.289
    6ILE      H 2138   4.621   1.909   4.293
    6ILE     CA 2139   4.533   1.749   4.392
    6ILE     CB 2140   4.562   1.797   4.534
    6ILE    CG1 2141   4.703   1.768   4.584
    6ILE    CG2 2142   4.467   1.738   4.638
    6ILE     CD 2143   4.800   1.875   4.532
    6ILE      C 2144   4.385   1.761   4.355
    6ILE      O 2145   4.328   1.862   4.393
    7LEU      N 2146   4.322   1.648   4.322
    7LEU      H 2147   4.376   1.565   4.310
    7LEU     CA 2148   4.183   1.635   4.275
    7LEU     CB 2149   4.176   1.588   4.130
    7LEU     CG 2150   4.225   1.689   4.026
    7LEU    CD1 2151   4.302   1.608   3.922
    7LEU    CD2 2152   4.100   1.756   3.969
    7LEU      C 2153   4.088   1.547   4.356
    7LEU      O 2154   4.130   1.444   4.409
    8LEU      N 2155   3.962   1.587   4.365
    8LEU      H 2156   3.934   1.683   4.354
    8LEU     CA 2157   3.856   1.506   4.426
    8LEU     CB 2158   3.735   1.584   4.480
    8LEU     CG 2159   3.764   1.679   4.595
    8LEU    CD1 2160   3.635   1.756   4.627
    8LEU    CD2 2161   3.815   1.609   4.721
    8LEU      C 2162   3.819   1.404   4.319
    8LEU      O 2163   3.737   1.428   4.230
    9GLU      N 2164   3.886   1.291   4.340
    9GLU      H 2165   3.914   1.265   4.433
    9GLU     CA 2166   3.882   1.183   4.241
    9GLU     CB 2167   4.022   1.126   4.219
    9GLU     CG 2168   4.120   1.222   4.151
    9GLU     CD 2169   4.257   1.154   4.158
    9GLU    OE1 2170   4.322   1.142   4.052
    9GLU    OE2 2171   4.300   1.111   4.268
    9GLU      C 2172   3.795   1.064   4.284
    9GLU      O 2173   3.782   1.032   4.402
   10GLU      N 2174   3.750   0.992   4.182
   10GLU      H 2175   3.780   1.027   4.093
   10GLU     CA 2176   3.654   0.880   4.195
   10GLU     CB 2177   3.517   0.918   4.140
   10GLU     CG 2178   3.435   0.968   4.260
   10GLU     CD 2179   3.299   1.029   4.229
   10GLU    OE1 2180   3.297   1.141   4.174
   10GLU    OE2 2181   3.197   0.963   4.259
   10GLU      C 2182   3.716   0.763   4.119
   10GLU     O1 2183   3.653   0.655   4.132
   10GLU     O2 2184   3.833   0.765   4.075
    1ACE     CA 2185   6.094   2.501   5.416
    1ACE      C 2186   5.957   2.564   5.391
    1ACE      O 2187   5.922   2.672   5.440
    2VAL      N 2188   5.886   2.498   5.285
    2VAL      H 2189   5.929   2.438   5.218
    2VAL     CA 2190   5.747   2.534   5.254
    2VAL     CB 2191   5.729   2.549   5.103
    2VAL    CG1 2192   5.588   2.587   5.057
    2VAL    CG2 2193   5.826   2.653   5.047
    2VAL      C 2194   5.648   2.434   5.314
    2VAL      O 2195   5.647   2.320   5.268
    3VAL      N 2196   5.603   2.464   5.436
    3VAL      H 2197   5.650   2.522   5.503
    3VAL     CA 2198   5.519   2.360   5.495
    3VAL     CB 2199   5.544   2.351   5.646
    3VAL    CG1 2200   5.441   2.256   5.708
    3VAL    CG2 2201   5.670   2.266   5.662
    3VAL      C 2202   5.376   2.404   5.463
    3VAL      O 2203   5.320   2.489   5.532
    4VAL      N 2204   5.314   2.354   5.357
    4VAL      H 2205   5.356   2.295   5.288
    4VAL     CA 2206   5.170   2.376   5.338
    4VAL     CB 2207   5.127   2.396   5.193
    4VAL    CG1 2208   4.976   2.421   5.188
    4VAL    CG2 2209   5.194   2.508   5.114
    4VAL      C 2210   5.098   2.256   5.401
    4VAL      O 2211   5.145   2.144   5.385
    5THR      N 2212   5.004   2.284   5.490
    5THR      H 2213   4.982   2.371   5.536
    5THR     CA 2214   4.912   2.189   5.555
    5THR     CB 2215   4.922   2.193   5.707
    5THR    OG1 2216   4.897   2.322   5.763
    5THR    HG1 2217   4.988   2.363   5.752
    5THR    CG2 2218   5.058   2.130   5.741
    5THR      C 2219   4.769   2.222   5.513
    5THR      O 2220   4.722   2.329   5.552
    6ILE      N 2221   4.713   2.136   5.428
    6ILE      H 2222   4.759   2.056   5.391
    6ILE     CA 2223   4.574   2.153   5.382
    6ILE     CB 2224   4.559   2.151   5.230
    6ILE    CG1 2225   4.673   2.217   5.151
    6ILE    CG2 2226   4.424   2.207   5.184
    6ILE     CD 2227   4.652   2.206   5.000
    6ILE      C 2228   4.488   2.042   5.442
    6ILE      O 2229   4.516   1.926   5.414
    7LEU      N 2230   4.379   2.085   5.505
    7LEU      H 2231   4.351   2.181   5.503
    7LEU     CA 2232   4.278   2.000   5.569
    7LEU     CB 2233   4.259   2.040   5.715
    7LEU     CG 2234   4.380   2.009   5.804
    7LEU    CD1 2235   4.388   2.096   5.929
    7LEU    CD2 2236   4.370   1.860   5.840
    7LEU      C 2237   4.151   2.016   5.485
    7LEU      O 2238   4.099   2.127   5.476
    8LEU      N 2239   4.114   1.901   5.431
    8LEU      H 2240   4.160   1.814   5.451
    8LEU     CA 2241   3.998   1.887   5.342
    8LEU     CB 2242   4.039   1.814   5.213
    8LEU     CG 2243   4.153   1.874   5.131
    8LEU    CD1 2244   4.199   1.759   5.041
    8LEU    CD2 2245   4.101   1.991   5.047
    8LEU      C 2246   3.881   1.810   5.402
    8LEU      O 2247   3.897   1.730   5.494
    9GLU      N 2248   3.774   1.822   5.324
    9GLU      H 2249   3.767   1.877   5.240
    9GLU     CA 2250   3.643   1.755   5.333
    9GLU     CB 2251   3.542   1.828   5.245
    9GLU     CG 2252   3.548   1.811   5.093
    9GLU     CD 2253   3.434   1.892   5.030
    9GLU    OE1 2254   3.461   2.002   4.978
    9GLU    OE2 2255   3.328   1.829   5.012
    9GLU      C 2256   3.657   1.607   5.298
    9GLU      O 2257   3.751   1.557   5.237
   10GLU      N 2258   3.546   1.535   5.317
   10GLU      H 2259   3.461   1.586   5.334
   10GLU     CA 2260   3.533   1.391   5.290
   10GLU     CB 2261   3.612   1.307   5.391
   10GLU     CG 2262   3.638   1.165   5.340
   10GLU     CD 2263   3.684   1.081   5.459
   10GLU    OE1 2264   3.806   1.082   5.486
   10GLU    OE2 2265   3.598   1.016   5.522
   10GLU      C 2266   3.384   1.361   5.300
   10GLU     O1 2267   3.349   1.263   5.230
   10GLU     O2 2268   3.308   1.436   5.364
    1ACE     CA 2269   3.974   1.605   5.829
    1ACE      C 2270   4.044   1.501   5.741
    1ACE      O 2271   4.072   1.390   5.788
    2VAL      N 2272   4.096   1.558   5.621
    2VAL      H 2273   4.085   1.652   5.589
    2VAL     CA 2274   4.181   1.475   5.535
    2VAL     CB 2275   4.117   1.452   5.398
    2VAL    CG1 2276   4.215   1.387   5.302
    2VAL    CG2 2277   3.982   1.380   5.405
    2VAL      C 2278   4.307   1.561   5.523
    2VAL      O 2279   4.314   1.657   5.447
    3VAL      N 2280   4.403   1.525   5.607
    3VAL      H 2281   4.392   1.456   5.679
    3VAL     CA 2282   4.534   1.592   5.602
    3VAL     CB 2283   4.600   1.569   5.738
    3VAL    CG1 2284   4.627   1.425   5.781
    3VAL    CG2 2285   4.720   1.662   5.756
    3VAL      C 2286   4.629   1.545   5.492
    3VAL      O 2287   4.651   1.428   5.460
    4VAL      N 2288   4.673   1.648   5.420
    4VAL      H 2289   4.667   1.739   5.460
    4VAL     CA 2290   4.742   1.646   5.290
    4VAL     CB 2291   4.668   1.714   5.175
    4VAL    CG1 2292   4.745   1.706   5.043
    4VAL    CG2 2293   4.536   1.638   5.166
    4VAL      C 2294   4.866   1.733   5.310
    4VAL      O 2295   4.858   1.850   5.347
    5THR      N 2296   4.984   1.674   5.302
    5THR      H 2297   4.986   1.588   5.251
    5THR     CA 2298   5.111   1.736   5.343
    5THR     CB 2299   5.172   1.645   5.450
    5THR    OG1 2300   5.162   1.507   5.414
    5THR    HG1 2301   5.127   1.464   5.497
    5THR    CG2 2302   5.090   1.673   5.576
    5THR      C 2303   5.200   1.759   5.221
    5THR      O 2304   5.243   1.658   5.166
    6ILE      N 2305   5.225   1.886   5.189
    6ILE      H 2306   5.167   1.962   5.220
    6ILE     CA 2307   5.330   1.933   5.097
    6ILE     CB 2308   5.269   2.038   5.004
    6ILE    CG1 2309   5.163   1.979   4.911
    6ILE    CG2 2310   5.384   2.091   4.919
    6ILE     CD 2311   5.202   1.876   4.804
    6ILE      C 2312   5.438   1.994   5.186
    6ILE      O 2313   5.414   2.091   5.258
    7LEU      N 2314   5.550   1.922   5.181
    7LEU      H 2315   5.566   1.851   5.113
    7LEU     CA 2316   5.669   1.964   5.257
    7LEU     CB 2317   5.704   1.850   5.353
    7LEU     CG 2318   5.596   1.811   5.453
    7LEU    CD1 2319   5.622   1.673   5.514
    7LEU    CD2 2320   5.599   1.901   5.577
    7LEU      C 2321   5.782   1.978   5.154
    7LEU      O 2322   5.823   1.883   5.087
    8LEU      N 2323   5.832   2.100   5.138
    8LEU      H 2324   5.787   2.175   5.186
    8LEU     CA 2325   5.946   2.124   5.048
    8LEU     CB 2326   5.909   2.230   4.944
    8LEU     CG 2327   5.784   2.214   4.858
    8LEU    CD1 2328   5.783   2.302   4.734
    8LEU    CD2 2329   5.768   2.068   4.813
    8LEU      C 2330   6.060   2.180   5.133
    8LEU      O 2331   6.056   2.292   5.185
    9GLU      N 2332   6.174   2.113   5.133
    9GLU      H 2333   6.179   2.022   5.092
    9GLU     CA 2334   6.284   2.158   5.220
    9GLU     CB 2335   6.293   2.075   5.348
    9GLU     CG 2336   6.420   2.108   5.427
    9GLU     CD 2337   6.462   2.004   5.530
    9GLU    OE1 2338   6.434   2.042   5.646
    9GLU    OE2 2339   6.502   1.893   5.487
    9GLU      C 2340   6.415   2.147   5.142
    9GLU      O 2341   6.492   2.242   5.131
   10GLU      N 2342   6.428   2.039   5.065
   10GLU      H 2343   6.348   1.982   5.047
   10GLU     CA 2344   6.547   2.005   4.985
   10GLU     CB 2345   6.583   1.858   5.007
   10GLU     CG 2346   6.636   1.837   5.149
   10GLU     CD 2347   6.697   1.697   5.165
   10GLU    OE1 2348   6.664   1.638   5.270
   10GLU    OE2 2349   6.751   1.649   5.063
   10GLU      C 2350   6.522   2.023   4.835
   10GLU     O1 2351   6.586   2.118   4.784
   10GLU     O2 2352   6.445   1.944   4.775
    1ACE     CA 2353   5.919   2.883   2.828
    1ACE      C 2354   5.787   2.918   2.897
    1ACE      O 2355   5.788   3.007   2.982
    2VAL      N 2356   5.665   2.854   2.859
    2VAL      H 2357   5.668   2.795   2.778
    2VAL     CA 2358   5.534   2.871   2.924
    2VAL     CB 2359   5.437   2.952   2.838
    2VAL    CG1 2360   5.494   3.093   2.820
    2VAL    CG2 2361   5.434   2.897   2.695
    2VAL      C 2362   5.474   2.734   2.952
    2VAL      O 2363   5.476   2.649   2.863
    3VAL      N 2364   5.427   2.723   3.076
    3VAL      H 2365   5.429   2.801   3.138
    3VAL     CA 2366   5.357   2.605   3.131
    3VAL     CB 2367   5.447   2.542   3.237
    3VAL    CG1 2368   5.396   2.412   3.301
    3VAL    CG2 2369   5.588   2.510   3.187
    3VAL      C 2370   5.224   2.664   3.177
    3VAL      O 2371   5.214   2.735   3.277
    4VAL      N 2372   5.112   2.632   3.113
    4VAL      H 2373   5.117   2.562   3.041
    4VAL     CA 2374   4.979   2.693   3.126
    4VAL     CB 2375   4.928   2.744   2.992
    4VAL    CG1 2376   4.795   2.819   3.007
    4VAL    CG2 2377   5.021   2.843   2.921
    4VAL      C 2378   4.881   2.586   3.173
    4VAL      O 2379   4.861   2.483   3.109
    5THR      N 2380   4.805   2.613   3.279
    5THR      H 2381   4.809   2.704   3.321
    5THR     CA 2382   4.690   2.537   3.330
    5THR     CB 2383   4.716   2.495   3.475
    5THR    OG1 2384   4.742   2.609   3.557
    5THR    HG1 2385   4.785   2.677   3.497
    5THR    CG2 2386   4.820   2.384   3.489
    5THR      C 2387   4.564   2.621   3.312
    5THR      O 2388   4.565   2.743   3.302
    6ILE      N 2389   4.463   2.540   3.281
    6ILE      H 2390   4.483   2.449   3.245
    6ILE     CA 2391   4.328   2.590   3.248
    6ILE     CB 2392   4.315   2.616   3.098
    6ILE    CG1 2393   4.188   2.697   3.069
    6ILE    CG2 2394   4.321   2.502   2.996
    6ILE     CD 2395   4.162   2.740   2.925
    6ILE      C 2396   4.221   2.496   3.304
    6ILE      O 2397   4.202   2.381   3.264
    7LEU      N 2398   4.169   2.541   3.418
    7LEU      H 2399   4.206   2.611   3.478
    7LEU     CA 2400   4.054   2.479   3.485
    7LEU     CB 2401   4.052   2.510   3.635
    7LEU     CG 2402   4.152   2.447   3.731
    7LEU    CD1 2403   4.289   2.504   3.693
    7LEU    CD2 2404   4.116   2.439   3.879
    7LEU      C 2405   3.915   2.511   3.429
    7LEU      O 2406   3.890   2.627   3.397
    8LEU      N 2407   3.851   2.402   3.387
    8LEU      H 2408   3.871   2.312   3.424
    8LEU     CA 2409   3.730   2.415   3.305
    8LEU     CB 2410   3.739   2.351   3.166
    8LEU     CG 2411   3.860   2.397   3.085
    8LEU    CD1 2412   3.872   2.317   2.955
    8LEU    CD2 2413   3.829   2.536   3.030
    8LEU      C 2414   3.600   2.368   3.370
    8LEU      O 2415   3.606   2.304   3.475
    9GLU      N 2416   3.495   2.429   3.316
    9GLU      H 2417   3.499   2.492   3.238
    9GLU     CA 2418   3.359   2.411   3.369
    9GLU     CB 2419   3.287   2.546   3.366
    9GLU     CG 2420   3.333   2.629   3.487
    9GLU     CD 2421   3.274   2.769   3.472
    9GLU    OE1 2422   3.345   2.868   3.499
    9GLU    OE2 2423   3.154   2.773   3.435
    9GLU      C 2424   3.271   2.320   3.283
    9GLU      O 2425   3.301   2.322   3.164
   10GLU      N 2426   3.172   2.250   3.337
   10GLU      H 2427   3.159   2.243   3.436
   10GLU     CA 2428   3.070   2.180   3.257
   10GLU     CB 2429   3.086   2.028   3.244
   10GLU     CG 2430   3.190   1.981   3.143
   10GLU     CD 2431   3.202   1.829   3.148
   10GLU    OE1 2432   3.180   1.766   3.253
   10GLU    OE2 2433   3.236   1.779   3.038
   10GLU      C 2434   2.934   2.219   3.317
   10GLU     O1 2435   2.877   2.314   3.260
   10GLU     O2 2436   2.885   2.158   3.414
    1ACE     CA 2437   3.780   2.253   3.809
    1ACE      C 2438   3.876   2.161   3.733
    1ACE      O 2439   3.979   2.125   3.790
    2VAL      N 2440   3.821   2.114   3.610
    2VAL      H 2441   3.725   2.128   3.587
    2VAL     CA 2442   3.895   2.022   3.522
    2VAL     CB 2443   3.806   1.958   3.416
    2VAL    CG1 2444   3.866   1.870   3.306
    2VAL    CG2 2445   3.691   1.878   3.478
    2VAL      C 2446   4.028   2.076   3.470
    2VAL      O 2447   4.029   2.147   3.370
    3VAL      N 2448   4.134   2.032   3.538
    3VAL      H 2449   4.126   1.997   3.631
    3VAL     CA 2450   4.272   2.071   3.505
    3VAL     CB 2451   4.358   2.038   3.627
    3VAL    CG1 2452   4.496   2.102   3.608
    3VAL    CG2 2453   4.297   2.091   3.757
    3VAL      C 2454   4.321   2.008   3.375
    3VAL      O 2455   4.350   1.888   3.369
    4VAL      N 2456   4.343   2.098   3.279
    4VAL      H 2457   4.320   2.194   3.293
    4VAL     CA 2458   4.403   2.072   3.148
    4VAL     CB 2459   4.302   2.115   3.041
    4VAL    CG1 2460   4.345   2.095   2.896
    4VAL    CG2 2461   4.165   2.051   3.058
    4VAL      C 2462   4.529   2.158   3.132
    4VAL      O 2463   4.532   2.275   3.170
    5THR      N 2464   4.633   2.090   3.084
    5THR      H 2465   4.632   1.991   3.069
    5THR     CA 2466   4.768   2.146   3.070
    5THR     CB 2467   4.878   2.079   3.151
    5THR    OG1 2468   4.892   1.940   3.119
    5THR    HG1 2469   4.838   1.922   3.037
    5THR    CG2 2470   4.850   2.102   3.300
    5THR      C 2471   4.816   2.142   2.925
    5THR      O 2472   4.835   2.040   2.859
    6ILE      N 2473   4.817   2.264   2.873
    6ILE      H 2474   4.789   2.347   2.921
    6ILE     CA 2475   4.882   2.295   2.745
    6ILE     CB 2476   4.845   2.429   2.679
    6ILE    CG1 2477   4.695   2.444   2.653
    6ILE    CG2 2478   4.906   2.461   2.543
    6ILE     CD 2479   4.618   2.495   2.775
    6ILE      C 2480   5.032   2.290   2.775
    6ILE      O 2481   5.073   2.356   2.871
    7LEU      N 2482   5.111   2.212   2.703
    7LEU      H 2483   5.089   2.179   2.611
    7LEU     CA 2484   5.253   2.180   2.724
    7LEU     CB 2485   5.277   2.035   2.770
    7LEU     CG 2486   5.212   2.030   2.908
    7LEU    CD1 2487   5.218   1.885   2.955
    7LEU    CD2 2488   5.303   2.108   3.003
    7LEU      C 2489   5.347   2.226   2.612
    7LEU      O 2490   5.333   2.185   2.497
    8LEU      N 2491   5.422   2.334   2.629
    8LEU      H 2492   5.427   2.391   2.711
    8LEU     CA 2493   5.535   2.361   2.538
    8LEU     CB 2494   5.615   2.479   2.593
    8LEU     CG 2495   5.733   2.534   2.512
    8LEU    CD1 2496   5.697   2.559   2.366
    8LEU    CD2 2497   5.792   2.654   2.586
    8LEU      C 2498   5.633   2.246   2.521
    8LEU      O 2499   5.674   2.185   2.620
    9GLU      N 2500   5.644   2.206   2.395
    9GLU      H 2501   5.574   2.226   2.326
    9GLU     CA 2502   5.746   2.105   2.362
    9GLU     CB 2503   5.672   1.993   2.289
    9GLU     CG 2504   5.572   1.910   2.369
    9GLU     CD 2505   5.482   1.829   2.275
    9GLU    OE1 2506   5.361   1.861   2.265
    9GLU    OE2 2507   5.534   1.721   2.239
    9GLU      C 2508   5.847   2.174   2.271
    9GLU      O 2509   5.825   2.267   2.194
   10GLU      N 2510   5.968   2.137   2.312
   10GLU      H 2511   5.981   2.091   2.400
   10GLU     CA 2512   6.090   2.171   2.237
   10GLU     CB 2513   6.197   2.249   2.313
   10GLU     CG 2514   6.158   2.385   2.370
   10GLU     CD 2515   6.270   2.455   2.447
   10GLU    OE1 2516   6.303   2.404   2.557
   10GLU    OE2 2517   6.285   2.572   2.406
   10GLU      C 2518   6.155   2.047   2.176
   10GLU     O1 2519   6.176   1.952   2.254
   10GLU     O2 2520   6.222   2.073   2.073
    1ACE     CA 2521   3.572   2.942   2.261
    1ACE      C 2522   3.721   2.968   2.284
    1ACE      O 2523   3.778   3.060   2.227
    2VAL      N 2524   3.782   2.895   2.391
    2VAL      H 2525   3.744   2.807   2.419
    2VAL     CA 2526   3.922   2.922   2.427
    2VAL     CB 2527   3.951   2.873   2.569
    2VAL    CG1 2528   4.097   2.902   2.606
    2VAL    CG2 2529   3.861   2.947   2.668
    2VAL      C 2530   4.016   2.857   2.325
    2VAL      O 2531   4.043   2.737   2.333
    3VAL      N 2532   4.057   2.936   2.227
    3VAL      H 2533   4.017   3.026   2.212
    3VAL     CA 2534   4.146   2.900   2.115
    3VAL     CB 2535   4.093   2.964   1.986
    3VAL    CG1 2536   4.173   2.934   1.859
    3VAL    CG2 2537   3.946   2.930   1.963
    3VAL      C 2538   4.288   2.953   2.134
    3VAL      O 2539   4.309   3.074   2.136
    4VAL      N 2540   4.383   2.864   2.162
    4VAL      H 2541   4.356   2.768   2.175
    4VAL     CA 2542   4.524   2.895   2.190
    4VAL     CB 2543   4.565   2.811   2.311
    4VAL    CG1 2544   4.709   2.844   2.351
    4VAL    CG2 2545   4.467   2.813   2.429
    4VAL      C 2546   4.607   2.858   2.066
    4VAL      O 2547   4.611   2.743   2.022
    5THR      N 2548   4.658   2.964   2.005
    5THR      H 2549   4.658   3.055   2.046
    5THR     CA 2550   4.741   2.957   1.884
    5THR     CB 2551   4.678   3.029   1.765
    5THR    OG1 2552   4.623   3.159   1.792
    5THR    HG1 2553   4.635   3.221   1.714
    5THR    CG2 2554   4.570   2.936   1.709
    5THR      C 2555   4.878   3.019   1.914
    5THR      O 2556   4.893   3.123   1.977
    6ILE      N 2557   4.980   2.936   1.895
    6ILE      H 2558   4.957   2.845   1.859
    6ILE     CA 2559   5.118   2.956   1.942
    6ILE     CB 2560   5.155   2.836   2.030
    6ILE    CG1 2561   5.061   2.832   2.152
    6ILE    CG2 2562   5.300   2.824   2.076
    6ILE     CD 2563   5.058   2.702   2.233
    6ILE      C 2564   5.201   2.964   1.814
    6ILE      O 2565   5.222   2.858   1.756
    7LEU      N 2566   5.237   3.088   1.779
    7LEU      H 2567   5.207   3.172   1.823
    7LEU     CA 2568   5.337   3.112   1.674
    7LEU     CB 2569   5.318   3.253   1.618
    7LEU     CG 2570   5.380   3.283   1.482
    7LEU    CD1 2571   5.307   3.204   1.372
    7LEU    CD2 2572   5.383   3.430   1.440
    7LEU      C 2573   5.478   3.095   1.730
    7LEU      O 2574   5.547   3.182   1.782
    8LEU      N 2575   5.524   2.978   1.687
    8LEU      H 2576   5.461   2.920   1.636
    8LEU     CA 2577   5.662   2.931   1.706
    8LEU     CB 2578   5.682   2.782   1.736
    8LEU     CG 2579   5.650   2.743   1.880
    8LEU    CD1 2580   5.670   2.593   1.899
    8LEU    CD2 2581   5.741   2.806   1.986
    8LEU      C 2582   5.743   2.949   1.577
    8LEU      O 2583   5.711   2.892   1.474
    9GLU      N 2584   5.851   3.026   1.587
    9GLU      H 2585   5.883   3.055   1.677
    9GLU     CA 2586   5.946   3.039   1.476
    9GLU     CB 2587   5.946   3.186   1.435
    9GLU     CG 2588   5.812   3.241   1.386
    9GLU     CD 2589   5.803   3.387   1.340
    9GLU    OE1 2590   5.906   3.453   1.313
    9GLU    OE2 2591   5.688   3.434   1.332
    9GLU      C 2592   6.086   2.994   1.519
    9GLU      O 2593   6.118   3.001   1.638
   10GLU      N 2594   6.165   2.950   1.422
   10GLU      H 2595   6.142   2.949   1.325
   10GLU     CA 2596   6.298   2.891   1.445
   10GLU     CB 2597   6.304   2.747   1.394
   10GLU     CG 2598   6.225   2.649   1.480
   10GLU     CD 2599   6.246   2.504   1.434
   10GLU    OE1 2600   6.337   2.441   1.492
   10GLU    OE2 2601   6.170   2.465   1.343
   10GLU      C 2602   6.423   2.972   1.408
   10GLU     O1 2603   6.418   3.043   1.306
   10GLU     O2 2604   6.521   2.958   1.484
    1ACE     CA 2605   5.734   2.825   1.184
    1ACE      C 2606   5.612   2.735   1.163
    1ACE      O 2607   5.557   2.727   1.054
    2VAL      N 2608   5.546   2.708   1.288
    2VAL      H 2609   5.572   2.766   1.365
    2VAL     CA 2610   5.424   2.628   1.299
    2VAL     CB 2611   5.463   2.506   1.382
    2VAL    CG1 2612   5.339   2.420   1.409
    2VAL    CG2 2613   5.553   2.425   1.289
    2VAL      C 2614   5.328   2.710   1.386
    2VAL      O 2615   5.375   2.793   1.463
    3VAL      N 2616   5.200   2.692   1.355
    3VAL      H 2617   5.176   2.636   1.276
    3VAL     CA 2618   5.098   2.760   1.436
    3VAL     CB 2619   5.001   2.837   1.347
    3VAL    CG1 2620   4.868   2.880   1.410
    3VAL    CG2 2621   5.063   2.959   1.277
    3VAL      C 2622   5.027   2.643   1.504
    3VAL      O 2623   4.934   2.587   1.446
    4VAL      N 2624   5.070   2.606   1.625
    4VAL      H 2625   5.134   2.663   1.677
    4VAL     CA 2626   5.014   2.500   1.709
    4VAL     CB 2627   5.112   2.480   1.825
    4VAL    CG1 2628   5.068   2.365   1.916
    4VAL    CG2 2629   5.254   2.457   1.772
    4VAL      C 2630   4.879   2.545   1.766
    4VAL      O 2631   4.873   2.639   1.845
    5THR      N 2632   4.775   2.476   1.719
    5THR      H 2633   4.799   2.387   1.680
    5THR     CA 2634   4.630   2.497   1.729
    5THR     CB 2635   4.552   2.491   1.597
    5THR    OG1 2636   4.592   2.379   1.519
    5THR    HG1 2637   4.518   2.346   1.460
    5THR    CG2 2638   4.570   2.625   1.526
    5THR      C 2639   4.574   2.397   1.830
    5THR      O 2640   4.557   2.277   1.809
    6ILE      N 2641   4.554   2.460   1.945
    6ILE      H 2642   4.570   2.557   1.966
    6ILE     CA 2643   4.493   2.384   2.054
    6ILE     CB 2644   4.563   2.382   2.190
    6ILE    CG1 2645   4.715   2.364   2.201
    6ILE    CG2 2646   4.488   2.296   2.292
    6ILE     CD 2647   4.803   2.481   2.156
    6ILE      C 2648   4.352   2.439   2.077
    6ILE      O 2649   4.338   2.558   2.103
    7LEU      N 2650   4.255   2.350   2.094
    7LEU      H 2651   4.269   2.258   2.133
    7LEU     CA 2652   4.117   2.395   2.110
    7LEU     CB 2653   4.027   2.330   2.004
    7LEU     CG 2654   4.050   2.393   1.867
    7LEU    CD1 2655   3.987   2.312   1.754
    7LEU    CD2 2656   3.998   2.537   1.870
    7LEU      C 2657   4.080   2.343   2.249
    7LEU      O 2658   4.103   2.226   2.279
    8LEU      N 2659   4.010   2.429   2.323
    8LEU      H 2660   3.973   2.516   2.289
    8LEU     CA 2661   3.966   2.379   2.454
    8LEU     CB 2662   4.007   2.471   2.569
    8LEU     CG 2663   4.154   2.487   2.607
    8LEU    CD1 2664   4.232   2.361   2.644
    8LEU    CD2 2665   4.240   2.572   2.514
    8LEU      C 2666   3.814   2.362   2.456
    8LEU      O 2667   3.764   2.258   2.499
    9GLU      N 2668   3.747   2.462   2.401
    9GLU      H 2669   3.783   2.555   2.389
    9GLU     CA 2670   3.607   2.452   2.358
    9GLU     CB 2671   3.542   2.585   2.398
    9GLU     CG 2672   3.476   2.591   2.536
    9GLU     CD 2673   3.412   2.725   2.574
    9GLU    OE1 2674   3.480   2.829   2.561
    9GLU    OE2 2675   3.294   2.730   2.615
    9GLU      C 2676   3.593   2.410   2.212
    9GLU      O 2677   3.696   2.402   2.145
   10GLU      N 2678   3.479   2.352   2.173
   10GLU      H 2679   3.412   2.316   2.237
   10GLU     CA 2680   3.438   2.320   2.036
   10GLU     CB 2681   3.420   2.169   2.013
   10GLU     CG 2682   3.554   2.100   2.036
   10GLU     CD 2683   3.560   1.947   2.029
   10GLU    OE1 2684   3.467   1.876   2.072
   10GLU    OE2 2685   3.655   1.902   1.962
   10GLU      C 2686   3.311   2.393   1.991
   10GLU     O1 2687   3.302   2.427   1.871
   10GLU     O2 2688   3.233   2.431   2.081
    1ACE     CA 2689   5.351   2.627   7.737
    1ACE      C 2690   5.208   2.611   7.685
    1ACE      O 2691   5.116   2.635   7.764
    2VAL      N 2692   5.201   2.545   7.559
    2VAL      H 2693   5.279   2.514   7.504
    2VAL     CA 2694   5.066   2.533   7.503
    2VAL     CB 2695   5.053   2.538   7.350
    2VAL    CG1 2696   4.911   2.560   7.297
    2VAL    CG2 2697   5.139   2.653   7.299
    2VAL      C 2698   5.036   2.391   7.553
    2VAL      O 2699   5.095   2.297   7.501
    3VAL      N 2700   4.944   2.383   7.649
    3VAL      H 2701   4.899   2.465   7.683
    3VAL     CA 2702   4.899   2.252   7.700
    3VAL     CB 2703   4.916   2.252   7.852
    3VAL    CG1 2704   4.867   2.122   7.916
    3VAL    CG2 2705   5.062   2.279   7.888
    3VAL      C 2706   4.751   2.241   7.666
    3VAL      O 2707   4.678   2.334   7.699
    4VAL      N 2708   4.723   2.146   7.577
    4VAL      H 2709   4.801   2.097   7.537
    4VAL     CA 2710   4.586   2.109   7.538
    4VAL     CB 2711   4.588   2.098   7.385
    4VAL    CG1 2712   4.443   2.086   7.338
    4VAL    CG2 2713   4.628   2.223   7.307
    4VAL      C 2714   4.543   1.981   7.609
    4VAL      O 2715   4.590   1.871   7.579
    5THR      N 2716   4.459   1.995   7.710
    5THR      H 2717   4.432   2.082   7.751
    5THR     CA 2718   4.379   1.879   7.754
    5THR     CB 2719   4.372   1.877   7.907
    5THR    OG1 2720   4.326   2.003   7.957
    5THR    HG1 2721   4.373   2.081   7.915
    5THR    CG2 2722   4.515   1.858   7.958
    5THR      C 2723   4.240   1.871   7.690
    5THR      O 2724   4.145   1.947   7.710
    6ILE      N 2725   4.230   1.761   7.616
    6ILE      H 2726   4.308   1.704   7.589
    6ILE     CA 2727   4.115   1.729   7.530
    6ILE     CB 2728   4.151   1.688   7.388
    6ILE    CG1 2729   4.232   1.797   7.316
    6ILE    CG2 2730   4.025   1.646   7.312
    6ILE     CD 2731   4.313   1.721   7.210
    6ILE      C 2732   4.041   1.614   7.599
    6ILE      O 2733   4.074   1.496   7.587
    7LEU      N 2734   3.942   1.653   7.679
    7LEU      H 2735   3.913   1.748   7.669
    7LEU     CA 2736   3.848   1.572   7.758
    7LEU     CB 2737   3.786   1.652   7.872
    7LEU     CG 2738   3.867   1.682   7.998
    7LEU    CD1 2739   3.986   1.774   7.970
    7LEU    CD2 2740   3.763   1.751   8.087
    7LEU      C 2741   3.733   1.515   7.675
    7LEU      O 2742   3.671   1.593   7.603
    8LEU      N 2743   3.713   1.383   7.677
    8LEU      H 2744   3.771   1.319   7.727
    8LEU     CA 2745   3.611   1.320   7.593
    8LEU     CB 2746   3.681   1.266   7.468
    8LEU     CG 2747   3.605   1.314   7.345
    8LEU    CD1 2748   3.650   1.458   7.321
    8LEU    CD2 2749   3.632   1.219   7.228
    8LEU      C 2750   3.555   1.206   7.679
    8LEU      O 2751   3.571   1.087   7.651
    9GLU      N 2752   3.462   1.255   7.759
    9GLU      H 2753   3.419   1.345   7.751
    9GLU     CA 2754   3.395   1.175   7.863
    9GLU     CB 2755   3.400   1.242   8.000
    9GLU     CG 2756   3.545   1.252   8.049
    9GLU     CD 2757   3.543   1.296   8.196
    9GLU    OE1 2758   3.499   1.221   8.286
    9GLU    OE2 2759   3.589   1.411   8.213
    9GLU      C 2760   3.256   1.118   7.835
    9GLU      O 2761   3.165   1.189   7.792
   10GLU      N 2762   3.243   0.988   7.861
   10GLU      H 2763   3.321   0.946   7.908
   10GLU     CA 2764   3.120   0.911   7.841
   10GLU     CB 2765   3.139   0.764   7.805
   10GLU     CG 2766   3.182   0.729   7.662
   10GLU     CD 2767   3.191   0.577   7.646
   10GLU    OE1 2768   3.302   0.525   7.671
   10GLU    OE2 2769   3.095   0.521   7.589
   10GLU      C 2770   3.041   0.908   7.972
   10GLU     O1 2771   2.917   0.910   7.956
   10GLU     O2 2772   3.112   0.889   8.073
    1ACE     CA 2773   3.648   0.896   7.964
    1ACE      C 2774   3.789   0.907   7.905
    1ACE      O 2775   3.876   0.839   7.960
    2VAL      N 2776   3.804   0.957   7.772
    2VAL      H 2777   3.724   0.994   7.723
    2VAL     CA 2778   3.938   0.951   7.712
    2VAL     CB 2779   3.937   0.912   7.564
    2VAL    CG1 2780   4.070   0.931   7.491
    2VAL    CG2 2781   3.883   0.770   7.552
    2VAL      C 2782   3.993   1.092   7.728
    2VAL      O 2783   3.927   1.187   7.685
    3VAL      N 2784   4.105   1.099   7.800
    3VAL      H 2785   4.164   1.021   7.820
    3VAL     CA 2786   4.165   1.229   7.830
    3VAL     CB 2787   4.185   1.263   7.978
    3VAL    CG1 2788   4.212   1.413   7.991
    3VAL    CG2 2789   4.073   1.225   8.075
    3VAL      C 2790   4.294   1.240   7.749
    3VAL      O 2791   4.398   1.191   7.794
    4VAL      N 2792   4.303   1.339   7.661
    4VAL      H 2793   4.260   1.428   7.676
    4VAL     CA 2794   4.418   1.343   7.570
    4VAL     CB 2795   4.373   1.346   7.424
    4VAL    CG1 2796   4.482   1.367   7.319
    4VAL    CG2 2797   4.311   1.213   7.381
    4VAL      C 2798   4.496   1.469   7.608
    4VAL      O 2799   4.471   1.581   7.564
    5THR      N 2800   4.605   1.431   7.676
    5THR      H 2801   4.622   1.338   7.707
    5THR     CA 2802   4.695   1.533   7.732
    5THR     CB 2803   4.724   1.492   7.877
    5THR    OG1 2804   4.788   1.365   7.888
    5THR    HG1 2805   4.753   1.295   7.827
    5THR    CG2 2806   4.595   1.489   7.959
    5THR      C 2807   4.823   1.556   7.651
    5THR      O 2808   4.892   1.457   7.627
    6ILE      N 2809   4.833   1.671   7.585
    6ILE      H 2810   4.762   1.741   7.573
    6ILE     CA 2811   4.944   1.719   7.502
    6ILE     CB 2812   4.897   1.775   7.368
    6ILE    CG1 2813   4.817   1.665   7.298
    6ILE    CG2 2814   5.014   1.803   7.273
    6ILE     CD 2815   4.669   1.692   7.275
    6ILE      C 2816   5.007   1.831   7.585
    6ILE      O 2817   4.943   1.934   7.606
    7LEU      N 2818   5.136   1.816   7.613
    7LEU      H 2819   5.192   1.741   7.577
    7LEU     CA 2820   5.216   1.908   7.696
    7LEU     CB 2821   5.241   1.863   7.840
    7LEU     CG 2822   5.123   1.836   7.933
    7LEU    CD1 2823   5.062   1.700   7.899
    7LEU    CD2 2824   5.158   1.846   8.082
    7LEU      C 2825   5.347   1.945   7.628
    7LEU      O 2826   5.454   1.884   7.642
    8LEU      N 2827   5.330   2.057   7.558
    8LEU      H 2828   5.239   2.089   7.531
    8LEU     CA 2829   5.442   2.117   7.484
    8LEU     CB 2830   5.415   2.136   7.334
    8LEU     CG 2831   5.369   2.012   7.257
    8LEU    CD1 2832   5.297   2.054   7.128
    8LEU    CD2 2833   5.490   1.924   7.225
    8LEU      C 2834   5.491   2.248   7.546
    8LEU      O 2835   5.454   2.357   7.504
[truncated: 5,455,337 more chars]
