# Supplementary material for: Control over the fibrillization yield by varying the oligomeric nucleation propensities of self-assembling peptides
Source: Commun Chem. 2020 Nov 11;3:164. doi: 10.1038/s42004-020-00417-7 (PMC9814929; doi:10.1038/s42004-020-00417-7)
Supplement: Supplementary file 3 — Supplementary Data 1 [file 42004_2020_417_MOESM3_ESM.zip › MD_trajectory/Steered MD/Fibril pull out/SLP2.gro]

Generated by trjconv : Protein in water t=   0.00000
 3024
    1ACE     CA    1   5.713   2.362   1.474
    1ACE      C    2   5.638   2.230   1.452
    1ACE      O    3   5.555   2.223   1.363
    2VAL      N    4   5.679   2.114   1.526
    2VAL      H    5   5.768   2.106   1.571
    2VAL     CA    6   5.607   1.986   1.536
    2VAL     CB    7   5.686   1.870   1.596
    2VAL    CG1    8   5.633   1.731   1.558
    2VAL    CG2    9   5.827   1.869   1.538
    2VAL      C   10   5.481   1.999   1.622
    2VAL      O   11   5.502   2.038   1.737
    3VAL      N   12   5.370   2.000   1.549
    3VAL      H   13   5.377   1.958   1.458
    3VAL     CA   14   5.237   2.037   1.599
    3VAL     CB   15   5.152   2.064   1.475
    3VAL    CG1   16   5.003   2.082   1.504
    3VAL    CG2   17   5.213   2.167   1.379
    3VAL      C   18   5.189   1.921   1.686
    3VAL      O   19   5.173   1.805   1.647
    4VAL      N   20   5.188   1.949   1.816
    4VAL      H   21   5.213   2.039   1.851
    4VAL     CA   22   5.127   1.855   1.911
    4VAL     CB   23   5.225   1.821   2.024
    4VAL    CG1   24   5.171   1.727   2.132
    4VAL    CG2   25   5.347   1.757   1.957
    4VAL      C   26   5.000   1.922   1.963
    4VAL      O   27   5.002   2.043   1.985
    5THR      N   28   4.891   1.845   1.967
    5THR      H   29   4.907   1.747   1.960
    5THR     CA   30   4.750   1.885   1.978
    5THR     CB   31   4.671   1.833   1.858
    5THR    OG1   32   4.683   1.692   1.836
    5THR    HG1   33   4.593   1.652   1.823
    5THR    CG2   34   4.708   1.909   1.730
    5THR      C   35   4.672   1.837   2.100
    5THR      O   36   4.695   1.731   2.158
    6LEU      N   37   4.595   1.930   2.157
    6LEU      H   38   4.629   2.024   2.153
    6LEU     CA   39   4.483   1.897   2.247
    6LEU     CB   40   4.516   1.931   2.392
    6LEU     CG   41   4.421   1.875   2.499
    6LEU    CD1   42   4.412   1.723   2.487
    6LEU    CD2   43   4.454   1.935   2.636
    6LEU      C   44   4.362   1.985   2.213
    6LEU      O   45   4.363   2.107   2.224
    7LEU      N   46   4.255   1.914   2.181
    7LEU      H   47   4.257   1.816   2.200
    7LEU     CA   48   4.136   1.974   2.119
    7LEU     CB   49   4.130   1.954   1.967
    7LEU     CG   50   4.088   2.069   1.876
    7LEU    CD1   51   4.110   2.046   1.726
    7LEU    CD2   52   3.938   2.098   1.884
    7LEU      C   53   4.003   1.938   2.186
    7LEU      O   54   3.975   1.820   2.205
    8LEU      N   55   3.938   2.044   2.234
    8LEU      H   56   3.964   2.140   2.223
    8LEU     CA   57   3.804   2.031   2.292
    8LEU     CB   58   3.806   2.052   2.444
    8LEU     CG   59   3.890   1.957   2.529
    8LEU    CD1   60   3.855   1.811   2.498
    8LEU    CD2   61   4.041   1.982   2.535
    8LEU      C   62   3.701   2.123   2.227
    8LEU      O   63   3.711   2.244   2.249
    9GLU      N   64   3.605   2.065   2.156
    9GLU      H   65   3.612   1.967   2.139
    9GLU     CA   66   3.476   2.122   2.114
    9GLU     CB   67   3.472   2.110   1.961
    9GLU     CG   68   3.574   2.203   1.895
    9GLU     CD   69   3.563   2.196   1.743
    9GLU    OE1   70   3.503   2.287   1.681
    9GLU    OE2   71   3.637   2.110   1.690
    9GLU      C   72   3.357   2.036   2.157
    9GLU      O   73   3.352   1.916   2.132
   10GLU      N   74   3.265   2.095   2.233
   10GLU      H   75   3.283   2.183   2.277
   10GLU     CA   76   3.140   2.023   2.265
   10GLU     CB   77   3.151   1.972   2.408
   10GLU     CG   78   3.173   1.821   2.413
   10GLU     CD   79   3.196   1.770   2.556
   10GLU    OE1   80   3.109   1.793   2.643
   10GLU    OE2   81   3.281   1.679   2.567
   10GLU      C   82   3.016   2.108   2.239
   10GLU     O1   83   3.004   2.163   2.128
   10GLU     O2   84   2.933   2.107   2.333
    1ACE     CA   85   3.655   2.562   2.096
    1ACE      C   86   3.790   2.604   2.155
    1ACE      O   87   3.869   2.688   2.112
    2VAL      N   88   3.843   2.489   2.222
    2VAL      H   89   3.799   2.401   2.205
    2VAL     CA   90   3.971   2.491   2.294
    2VAL     CB   91   3.956   2.406   2.421
    2VAL    CG1   92   4.084   2.395   2.505
    2VAL    CG2   93   3.842   2.452   2.512
    2VAL      C   94   4.076   2.411   2.217
    2VAL      O   95   4.054   2.298   2.174
    3VAL      N   96   4.168   2.489   2.160
    3VAL      H   97   4.164   2.588   2.172
    3VAL     CA   98   4.278   2.437   2.078
    3VAL     CB   99   4.279   2.480   1.931
    3VAL    CG1  100   4.380   2.406   1.843
    3VAL    CG2  101   4.146   2.449   1.862
    3VAL      C  102   4.415   2.479   2.132
    3VAL      O  103   4.451   2.597   2.137
    4VAL      N  104   4.472   2.387   2.209
    4VAL      H  105   4.428   2.298   2.215
    4VAL     CA  106   4.611   2.390   2.259
    4VAL     CB  107   4.612   2.324   2.397
    4VAL    CG1  108   4.744   2.348   2.470
    4VAL    CG2  109   4.501   2.366   2.493
    4VAL      C  110   4.705   2.324   2.157
    4VAL      O  111   4.712   2.201   2.150
    5THR      N  112   4.740   2.401   2.055
    5THR      H  113   4.689   2.485   2.038
    5THR     CA  114   4.845   2.363   1.960
    5THR     CB  115   4.822   2.403   1.814
    5THR    OG1  116   4.795   2.543   1.798
    5THR    HG1  117   4.878   2.596   1.818
    5THR    CG2  118   4.723   2.311   1.744
    5THR      C  119   4.985   2.417   1.992
    5THR      O  120   5.021   2.535   1.982
    6LEU      N  121   5.067   2.322   2.035
    6LEU      H  122   5.037   2.227   2.031
    6LEU     CA  123   5.204   2.358   2.073
    6LEU     CB  124   5.245   2.299   2.208
    6LEU     CG  125   5.167   2.344   2.331
    6LEU    CD1  126   5.062   2.236   2.356
    6LEU    CD2  127   5.262   2.334   2.451
    6LEU      C  128   5.296   2.311   1.961
    6LEU      O  129   5.298   2.193   1.923
    7LEU      N  130   5.373   2.405   1.907
    7LEU      H  131   5.384   2.491   1.958
    7LEU     CA  132   5.472   2.378   1.801
    7LEU     CB  133   5.472   2.485   1.692
    7LEU     CG  134   5.335   2.513   1.630
    7LEU    CD1  135   5.275   2.642   1.688
    7LEU    CD2  136   5.339   2.536   1.479
    7LEU      C  137   5.615   2.375   1.855
    7LEU      O  138   5.658   2.470   1.921
    8LEU      N  139   5.683   2.262   1.846
    8LEU      H  140   5.653   2.176   1.803
    8LEU     CA  141   5.823   2.258   1.892
    8LEU     CB  142   5.857   2.127   1.964
    8LEU     CG  143   5.790   2.107   2.100
    8LEU    CD1  144   5.826   2.221   2.196
    8LEU    CD2  145   5.641   2.071   2.091
    8LEU      C  146   5.928   2.255   1.780
    8LEU      O  147   5.906   2.188   1.680
    9GLU      N  148   5.999   2.367   1.774
    9GLU      H  149   6.007   2.419   1.859
    9GLU     CA  150   6.086   2.404   1.661
    9GLU     CB  151   6.091   2.556   1.649
    9GLU     CG  152   6.128   2.603   1.509
    9GLU     CD  153   6.190   2.743   1.503
    9GLU    OE1  154   6.166   2.805   1.397
    9GLU    OE2  155   6.258   2.792   1.596
    9GLU      C  156   6.229   2.347   1.668
    9GLU      O  157   6.284   2.342   1.778
   10GLU      N  158   6.284   2.321   1.550
   10GLU      H  159   6.255   2.373   1.470
   10GLU     CA  160   6.420   2.266   1.538
   10GLU     CB  161   6.422   2.116   1.505
   10GLU     CG  162   6.387   2.034   1.629
   10GLU     CD  163   6.397   1.882   1.613
   10GLU    OE1  164   6.512   1.839   1.594
   10GLU    OE2  165   6.293   1.814   1.625
   10GLU      C  166   6.489   2.329   1.418
   10GLU     O1  167   6.420   2.366   1.320
   10GLU     O2  168   6.614   2.323   1.415
    1ACE     CA  169   6.053   1.864   2.991
    1ACE      C  170   5.957   1.980   3.019
    1ACE      O  171   5.965   2.043   3.124
    2VAL      N  172   5.846   1.974   2.929
    2VAL      H  173   5.828   1.895   2.871
    2VAL     CA  174   5.744   2.080   2.936
    2VAL     CB  175   5.751   2.181   2.822
    2VAL    CG1  176   5.857   2.285   2.858
    2VAL    CG2  177   5.760   2.108   2.688
    2VAL      C  178   5.605   2.017   2.950
    2VAL      O  179   5.571   1.917   2.886
    3VAL      N  180   5.532   2.081   3.041
    3VAL      H  181   5.567   2.142   3.112
    3VAL     CA  182   5.394   2.043   3.078
    3VAL     CB  183   5.393   1.977   3.216
    3VAL    CG1  184   5.254   1.919   3.247
    3VAL    CG2  185   5.493   1.863   3.236
    3VAL      C  186   5.290   2.154   3.067
    3VAL      O  187   5.296   2.263   3.123
    4VAL      N  188   5.190   2.131   2.983
    4VAL      H  189   5.189   2.049   2.925
    4VAL     CA  190   5.065   2.209   2.989
    4VAL     CB  191   5.017   2.242   2.848
    4VAL    CG1  192   4.892   2.330   2.854
    4VAL    CG2  193   5.125   2.315   2.768
    4VAL      C  194   4.947   2.140   3.056
    4VAL      O  195   4.898   2.032   3.024
    5THR      N  196   4.898   2.200   3.165
    5THR      H  197   4.939   2.290   3.180
    5THR     CA  198   4.789   2.156   3.254
    5THR     CB  199   4.827   2.150   3.402
    5THR    OG1  200   4.950   2.081   3.427
    5THR    HG1  201   5.015   2.150   3.459
    5THR    CG2  202   4.734   2.060   3.483
    5THR      C  203   4.666   2.246   3.243
    5THR      O  204   4.677   2.363   3.279
    6LEU      N  205   4.568   2.191   3.172
    6LEU      H  206   4.585   2.109   3.117
    6LEU     CA  207   4.431   2.240   3.152
    6LEU     CB  208   4.382   2.194   3.015
    6LEU     CG  209   4.374   2.299   2.903
    6LEU    CD1  210   4.511   2.343   2.851
    6LEU    CD2  211   4.288   2.258   2.783
    6LEU      C  212   4.339   2.178   3.257
    6LEU      O  213   4.347   2.059   3.286
    7LEU      N  214   4.287   2.270   3.338
    7LEU      H  215   4.307   2.369   3.338
    7LEU     CA  216   4.183   2.243   3.438
    7LEU     CB  217   4.221   2.301   3.574
    7LEU     CG  218   4.352   2.255   3.637
    7LEU    CD1  219   4.387   2.344   3.757
    7LEU    CD2  220   4.330   2.113   3.690
    7LEU      C  221   4.046   2.303   3.408
    7LEU      O  222   4.034   2.424   3.395
    8LEU      N  223   3.951   2.209   3.411
    8LEU      H  224   3.972   2.116   3.442
    8LEU     CA  225   3.816   2.232   3.359
    8LEU     CB  226   3.788   2.127   3.251
    8LEU     CG  227   3.869   2.161   3.126
    8LEU    CD1  228   3.877   2.038   3.036
    8LEU    CD2  229   3.786   2.266   3.051
    8LEU      C  230   3.716   2.222   3.474
    8LEU      O  231   3.748   2.175   3.583
    9GLU      N  232   3.589   2.248   3.443
    9GLU      H  233   3.569   2.259   3.346
    9GLU     CA  234   3.473   2.237   3.533
    9GLU     CB  235   3.367   2.340   3.495
    9GLU     CG  236   3.283   2.301   3.373
    9GLU     CD  237   3.341   2.358   3.243
    9GLU    OE1  238   3.433   2.293   3.190
    9GLU    OE2  239   3.300   2.467   3.199
    9GLU      C  240   3.415   2.096   3.546
    9GLU      O  241   3.450   2.008   3.468
   10GLU      N  242   3.336   2.066   3.649
   10GLU      H  243   3.285   2.137   3.697
   10GLU     CA  244   3.276   1.932   3.656
   10GLU     CB  245   3.297   1.884   3.800
   10GLU     CG  246   3.414   1.788   3.779
   10GLU     CD  247   3.422   1.683   3.890
   10GLU    OE1  248   3.395   1.563   3.866
   10GLU    OE2  249   3.452   1.720   4.005
   10GLU      C  250   3.129   1.923   3.613
   10GLU     O1  251   3.083   2.014   3.540
   10GLU     O2  252   3.067   1.817   3.637
    1ACE     CA  253   3.821   2.019   3.916
    1ACE      C  254   3.871   1.896   3.841
    1ACE      O  255   3.905   1.791   3.895
    2VAL      N  256   3.849   1.900   3.700
    2VAL      H  257   3.799   1.976   3.658
    2VAL     CA  258   3.896   1.799   3.604
    2VAL     CB  259   3.804   1.792   3.482
    2VAL    CG1  260   3.867   1.712   3.368
    2VAL    CG2  261   3.666   1.741   3.524
    2VAL      C  262   4.034   1.838   3.550
    2VAL      O  263   4.063   1.952   3.513
    3VAL      N  264   4.123   1.740   3.559
    3VAL      H  265   4.093   1.646   3.575
    3VAL     CA  266   4.267   1.757   3.531
    3VAL     CB  267   4.368   1.701   3.631
    3VAL    CG1  268   4.503   1.771   3.644
    3VAL    CG2  269   4.308   1.697   3.772
    3VAL      C  270   4.308   1.681   3.404
    3VAL      O  271   4.272   1.566   3.381
    4VAL      N  272   4.344   1.766   3.309
    4VAL      H  273   4.364   1.859   3.339
    4VAL     CA  274   4.385   1.722   3.174
    4VAL     CB  275   4.287   1.739   3.058
    4VAL    CG1  276   4.187   1.624   3.045
    4VAL    CG2  277   4.207   1.868   3.081
    4VAL      C  278   4.521   1.773   3.126
    4VAL      O  279   4.545   1.888   3.090
    5THR      N  280   4.623   1.699   3.169
    5THR      H  281   4.615   1.616   3.225
    5THR     CA  282   4.763   1.721   3.132
    5THR     CB  283   4.860   1.649   3.226
    5THR    OG1  284   4.832   1.509   3.229
    5THR    HG1  285   4.752   1.501   3.288
    5THR    CG2  286   4.872   1.707   3.367
    5THR      C  287   4.798   1.686   2.987
    5THR      O  288   4.731   1.609   2.917
    6LEU      N  289   4.887   1.768   2.932
    6LEU      H  290   4.912   1.850   2.983
    6LEU     CA  291   4.956   1.748   2.804
    6LEU     CB  292   4.930   1.869   2.715
    6LEU     CG  293   4.922   1.838   2.565
    6LEU    CD1  294   4.847   1.956   2.501
    6LEU    CD2  295   5.060   1.835   2.500
    6LEU      C  296   5.107   1.741   2.829
    6LEU      O  297   5.166   1.839   2.875
    7LEU      N  298   5.171   1.626   2.808
    7LEU      H  299   5.119   1.547   2.776
    7LEU     CA  300   5.310   1.598   2.844
    7LEU     CB  301   5.317   1.460   2.911
    7LEU     CG  302   5.243   1.453   3.044
    7LEU    CD1  303   5.181   1.315   3.067
    7LEU    CD2  304   5.333   1.521   3.148
    7LEU      C  305   5.407   1.595   2.725
    7LEU      O  306   5.388   1.512   2.636
    8LEU      N  307   5.514   1.673   2.722
    8LEU      H  308   5.527   1.751   2.784
    8LEU     CA  309   5.602   1.671   2.604
    8LEU     CB  310   5.556   1.782   2.508
    8LEU     CG  311   5.581   1.766   2.358
    8LEU    CD1  312   5.732   1.761   2.333
    8LEU    CD2  313   5.505   1.646   2.300
    8LEU      C  314   5.748   1.682   2.649
    8LEU      O  315   5.805   1.789   2.665
    9GLU      N  316   5.797   1.560   2.667
    9GLU      H  317   5.755   1.485   2.616
    9GLU     CA  318   5.926   1.524   2.729
    9GLU     CB  319   5.914   1.438   2.855
    9GLU     CG  320   5.799   1.338   2.852
    9GLU     CD  321   5.857   1.200   2.885
    9GLU    OE1  322   5.871   1.172   3.006
    9GLU    OE2  323   5.861   1.115   2.793
    9GLU      C  324   6.023   1.456   2.632
    9GLU      O  325   5.974   1.367   2.563
   10GLU      N  326   6.121   1.537   2.593
   10GLU      H  327   6.145   1.624   2.636
   10GLU     CA  328   6.225   1.493   2.499
   10GLU     CB  329   6.212   1.568   2.366
   10GLU     CG  330   6.317   1.513   2.270
   10GLU     CD  331   6.298   1.581   2.134
   10GLU    OE1  332   6.399   1.619   2.071
   10GLU    OE2  333   6.190   1.571   2.073
   10GLU      C  334   6.358   1.512   2.573
   10GLU     O1  335   6.355   1.582   2.676
   10GLU     O2  336   6.448   1.426   2.560
    1ACE     CA  337   5.860   1.901   3.433
    1ACE      C  338   5.759   1.792   3.472
    1ACE      O  339   5.730   1.709   3.387
    2VAL      N  340   5.702   1.812   3.602
    2VAL      H  341   5.738   1.883   3.662
    2VAL     CA  342   5.610   1.714   3.661
    2VAL     CB  343   5.683   1.644   3.776
    2VAL    CG1  344   5.591   1.561   3.867
    2VAL    CG2  345   5.790   1.548   3.724
    2VAL      C  346   5.481   1.775   3.716
    2VAL      O  347   5.495   1.856   3.807
    3VAL      N  348   5.363   1.719   3.692
    3VAL      H  349   5.351   1.644   3.627
    3VAL     CA  350   5.242   1.749   3.770
    3VAL     CB  351   5.129   1.799   3.679
    3VAL    CG1  352   5.002   1.850   3.748
    3VAL    CG2  353   5.176   1.905   3.580
    3VAL      C  354   5.190   1.630   3.851
    3VAL      O  355   5.180   1.518   3.800
    4VAL      N  356   5.193   1.654   3.982
    4VAL      H  357   5.238   1.734   4.023
    4VAL     CA  358   5.141   1.568   4.089
    4VAL     CB  359   5.239   1.495   4.180
    4VAL    CG1  360   5.328   1.402   4.097
    4VAL    CG2  361   5.316   1.598   4.263
    4VAL      C  362   5.017   1.615   4.165
    4VAL      O  363   5.000   1.736   4.175
    5THR      N  364   4.927   1.523   4.200
    5THR      H  365   4.964   1.432   4.219
    5THR     CA  366   4.788   1.545   4.241
    5THR     CB  367   4.697   1.453   4.160
    5THR    OG1  368   4.747   1.320   4.150
    5THR    HG1  369   4.780   1.320   4.055
    5THR    CG2  370   4.666   1.504   4.018
    5THR      C  371   4.752   1.513   4.387
    5THR      O  372   4.801   1.417   4.444
    6LEU      N  373   4.710   1.615   4.462
    6LEU      H  374   4.736   1.709   4.441
    6LEU     CA  375   4.661   1.606   4.600
    6LEU     CB  376   4.748   1.695   4.689
    6LEU     CG  377   4.866   1.619   4.751
    6LEU    CD1  378   4.977   1.598   4.648
    6LEU    CD2  379   4.915   1.703   4.869
    6LEU      C  380   4.512   1.634   4.625
    6LEU      O  381   4.449   1.716   4.558
    7LEU      N  382   4.452   1.527   4.676
    7LEU      H  383   4.504   1.442   4.685
    7LEU     CA  384   4.311   1.526   4.717
    7LEU     CB  385   4.228   1.440   4.621
    7LEU     CG  386   4.110   1.511   4.554
    7LEU    CD1  387   4.162   1.592   4.435
    7LEU    CD2  388   4.019   1.394   4.515
    7LEU      C  389   4.287   1.484   4.862
    7LEU      O  390   4.368   1.420   4.929
    8LEU      N  391   4.179   1.539   4.917
    8LEU      H  392   4.158   1.635   4.898
    8LEU     CA  393   4.109   1.494   5.038
    8LEU     CB  394   3.991   1.582   5.080
    8LEU     CG  395   4.009   1.734   5.091
    8LEU    CD1  396   3.866   1.790   5.091
    8LEU    CD2  397   4.093   1.772   5.213
    8LEU      C  398   4.053   1.353   5.020
    8LEU      O  399   3.950   1.321   4.961
    9GLU      N  400   4.134   1.255   5.060
    9GLU      H  401   4.220   1.271   5.109
    9GLU     CA  402   4.112   1.115   5.022
    9GLU     CB  403   4.203   1.059   4.913
    9GLU     CG  404   4.349   1.076   4.955
    9GLU     CD  405   4.449   1.011   4.858
    9GLU    OE1  406   4.514   0.911   4.894
    9GLU    OE2  407   4.478   1.075   4.755
    9GLU      C  408   4.100   1.011   5.133
    9GLU      O  409   4.041   0.905   5.114
   10GLU      N  410   4.165   1.035   5.247
   10GLU      H  411   4.218   1.119   5.261
   10GLU     CA  412   4.151   0.954   5.368
   10GLU     CB  413   4.278   0.954   5.453
   10GLU     CG  414   4.390   0.870   5.390
   10GLU     CD  415   4.507   0.850   5.487
   10GLU    OE1  416   4.528   0.730   5.513
   10GLU    OE2  417   4.578   0.940   5.536
   10GLU      C  418   4.028   1.000   5.445
   10GLU     O1  419   4.018   1.117   5.489
   10GLU     O2  420   3.944   0.909   5.463
    1ACE     CA  421   3.619   2.004   4.859
    1ACE      C  422   3.731   2.101   4.819
    1ACE      O  423   3.694   2.219   4.815
    2VAL      N  424   3.854   2.047   4.772
    2VAL      H  425   3.874   1.949   4.782
    2VAL     CA  426   3.971   2.117   4.717
    2VAL     CB  427   4.050   2.161   4.841
    2VAL    CG1  428   4.104   2.042   4.921
    2VAL    CG2  429   4.173   2.245   4.806
    2VAL      C  430   4.040   2.024   4.617
    2VAL      O  431   4.040   1.904   4.641
    3VAL      N  432   4.091   2.079   4.507
    3VAL      H  433   4.074   2.174   4.480
    3VAL     CA  434   4.178   2.009   4.412
    3VAL     CB  435   4.126   2.011   4.268
    3VAL    CG1  436   4.210   1.925   4.174
    3VAL    CG2  437   3.977   1.975   4.259
    3VAL      C  438   4.317   2.074   4.412
    3VAL      O  439   4.332   2.192   4.382
    4VAL      N  440   4.422   2.000   4.447
    4VAL      H  441   4.418   1.901   4.456
    4VAL     CA  442   4.555   2.062   4.459
    4VAL     CB  443   4.597   2.035   4.604
    4VAL    CG1  444   4.737   2.088   4.632
    4VAL    CG2  445   4.501   2.097   4.706
    4VAL      C  446   4.647   1.997   4.356
    4VAL      O  447   4.692   1.884   4.373
    5THR      N  448   4.702   2.080   4.268
    5THR      H  449   4.680   2.177   4.277
    5THR     CA  450   4.793   2.036   4.160
    5THR     CB  451   4.741   2.081   4.023
    5THR    OG1  452   4.698   2.215   4.002
    5THR    HG1  453   4.709   2.232   3.904
    5THR    CG2  454   4.626   1.988   3.984
    5THR      C  455   4.934   2.092   4.182
    5THR      O  456   4.945   2.213   4.166
    6LEU      N  457   5.030   2.000   4.179
    6LEU      H  458   5.026   1.908   4.140
    6LEU     CA  459   5.165   2.036   4.224
    6LEU     CB  460   5.217   1.941   4.332
    6LEU     CG  461   5.197   1.998   4.473
    6LEU    CD1  462   5.052   1.991   4.521
    6LEU    CD2  463   5.287   1.932   4.577
    6LEU      C  464   5.269   2.035   4.111
    6LEU      O  465   5.304   1.928   4.062
    7LEU      N  466   5.297   2.158   4.069
    7LEU      H  467   5.262   2.237   4.120
    7LEU     CA  468   5.381   2.192   3.954
    7LEU     CB  469   5.333   2.329   3.903
    7LEU     CG  470   5.200   2.309   3.831
    7LEU    CD1  471   5.130   2.443   3.809
    7LEU    CD2  472   5.217   2.237   3.697
    7LEU      C  473   5.527   2.189   4.001
    7LEU      O  474   5.578   2.288   4.053
    8LEU      N  475   5.591   2.073   3.993
    8LEU      H  476   5.536   1.993   3.971
    8LEU     CA  477   5.731   2.051   4.034
    8LEU     CB  478   5.722   1.908   4.087
    8LEU     CG  479   5.772   1.886   4.230
    8LEU    CD1  480   5.748   1.742   4.274
    8LEU    CD2  481   5.922   1.917   4.241
    8LEU      C  482   5.832   2.059   3.919
    8LEU      O  483   5.817   2.012   3.806
    9GLU      N  484   5.945   2.119   3.955
    9GLU      H  485   5.959   2.184   4.029
    9GLU     CA  486   6.069   2.105   3.877
    9GLU     CB  487   6.154   2.230   3.895
    9GLU     CG  488   6.240   2.248   3.770
    9GLU     CD  489   6.365   2.332   3.796
    9GLU    OE1  490   6.467   2.264   3.821
    9GLU    OE2  491   6.364   2.456   3.794
    9GLU      C  492   6.142   1.977   3.918
    9GLU      O  493   6.197   1.966   4.028
   10GLU      N  494   6.156   1.890   3.819
   10GLU      H  495   6.114   1.899   3.728
   10GLU     CA  496   6.210   1.755   3.840
   10GLU     CB  497   6.124   1.669   3.933
   10GLU     CG  498   6.168   1.523   3.946
   10GLU     CD  499   6.233   1.478   4.077
   10GLU    OE1  500   6.188   1.521   4.185
   10GLU    OE2  501   6.317   1.386   4.063
   10GLU      C  502   6.237   1.692   3.703
   10GLU     O1  503   6.163   1.716   3.605
   10GLU     O2  504   6.353   1.646   3.690
    1ACE     CA  505   5.457   2.087   5.532
    1ACE      C  506   5.355   2.193   5.573
    1ACE      O  507   5.289   2.181   5.676
    2VAL      N  508   5.318   2.282   5.467
    2VAL      H  509   5.363   2.277   5.379
    2VAL     CA  510   5.203   2.374   5.464
    2VAL     CB  511   5.225   2.479   5.355
    2VAL    CG1  512   5.337   2.578   5.382
    2VAL    CG2  513   5.237   2.409   5.219
    2VAL      C  514   5.065   2.307   5.472
    2VAL      O  515   5.033   2.205   5.411
    3VAL      N  516   4.980   2.383   5.540
    3VAL      H  517   4.983   2.483   5.543
    3VAL     CA  518   4.852   2.326   5.585
    3VAL     CB  519   4.843   2.317   5.737
    3VAL    CG1  520   4.722   2.243   5.794
    3VAL    CG2  521   4.975   2.296   5.812
    3VAL      C  522   4.722   2.393   5.540
    3VAL      O  523   4.707   2.515   5.547
    4VAL      N  524   4.639   2.310   5.478
    4VAL      H  525   4.655   2.211   5.480
    4VAL     CA  526   4.506   2.349   5.428
    4VAL     CB  527   4.494   2.305   5.282
    4VAL    CG1  528   4.355   2.328   5.222
    4VAL    CG2  529   4.592   2.378   5.189
    4VAL      C  530   4.391   2.292   5.512
    4VAL      O  531   4.365   2.172   5.509
    5THR      N  532   4.331   2.379   5.594
    5THR      H  533   4.364   2.472   5.603
    5THR     CA  534   4.215   2.336   5.674
    5THR     CB  535   4.227   2.370   5.823
    5THR    OG1  536   4.281   2.502   5.836
    5THR    HG1  537   4.380   2.497   5.821
    5THR    CG2  538   4.317   2.272   5.898
    5THR      C  539   4.074   2.383   5.641
    5THR      O  540   4.040   2.501   5.644
    6LEU      N  541   3.998   2.288   5.586
    6LEU      H  542   4.024   2.192   5.591
    6LEU     CA  543   3.865   2.325   5.535
    6LEU     CB  544   3.849   2.242   5.407
    6LEU     CG  545   3.933   2.269   5.283
    6LEU    CD1  546   4.017   2.146   5.248
    6LEU    CD2  547   3.843   2.298   5.163
    6LEU      C  548   3.745   2.310   5.629
    6LEU      O  549   3.702   2.197   5.655
    7LEU      N  550   3.682   2.421   5.666
    7LEU      H  551   3.689   2.506   5.614
    7LEU     CA  552   3.563   2.407   5.750
    7LEU     CB  553   3.558   2.517   5.855
    7LEU     CG  554   3.666   2.500   5.962
    7LEU    CD1  555   3.769   2.613   5.959
    7LEU    CD2  556   3.604   2.492   6.101
    7LEU      C  557   3.429   2.418   5.676
    7LEU      O  558   3.417   2.509   5.594
    8LEU      N  559   3.347   2.313   5.686
    8LEU      H  560   3.367   2.240   5.752
    8LEU     CA  561   3.218   2.305   5.617
    8LEU     CB  562   3.245   2.224   5.490
    8LEU     CG  563   3.138   2.237   5.382
    8LEU    CD1  564   3.144   2.357   5.287
    8LEU    CD2  565   3.138   2.097   5.319
    8LEU      C  566   3.107   2.227   5.689
    8LEU      O  567   3.121   2.123   5.753
    9GLU      N  568   2.987   2.281   5.673
    9GLU      H  569   2.970   2.376   5.647
    9GLU     CA  570   2.863   2.210   5.709
    9GLU     CB  571   2.746   2.307   5.726
    9GLU     CG  572   2.621   2.252   5.794
    9GLU     CD  573   2.555   2.140   5.714
    9GLU    OE1  574   2.501   2.164   5.604
    9GLU    OE2  575   2.513   2.040   5.775
    9GLU      C  576   2.834   2.120   5.588
    9GLU      O  577   2.818   2.165   5.475
   10GLU      N  578   2.811   1.992   5.613
   10GLU      H  579   2.764   1.959   5.695
   10GLU     CA  580   2.816   1.882   5.515
   10GLU     CB  581   2.957   1.824   5.509
   10GLU     CG  582   2.971   1.718   5.399
   10GLU     CD  583   3.113   1.661   5.399
   10GLU    OE1  584   3.209   1.724   5.350
   10GLU    OE2  585   3.129   1.544   5.441
   10GLU      C  586   2.722   1.771   5.564
   10GLU     O1  587   2.744   1.730   5.680
   10GLU     O2  588   2.639   1.731   5.480
    1ACE     CA  589   3.000   2.198   6.109
    1ACE      C  590   3.106   2.092   6.136
    1ACE      O  591   3.101   2.030   6.243
    2VAL      N  592   3.179   2.055   6.019
    2VAL      H  593   3.152   2.093   5.931
    2VAL     CA  594   3.292   1.960   6.024
    2VAL     CB  595   3.248   1.821   5.976
    2VAL    CG1  596   3.159   1.751   6.079
    2VAL    CG2  597   3.163   1.825   5.849
    2VAL      C  598   3.415   2.013   5.950
    2VAL      O  599   3.397   2.094   5.860
    3VAL      N  600   3.527   1.952   5.988
    3VAL      H  601   3.526   1.867   6.040
    3VAL     CA  602   3.659   1.997   5.943
    3VAL     CB  603   3.750   2.015   6.065
    3VAL    CG1  604   3.889   2.066   6.025
    3VAL    CG2  605   3.683   2.105   6.169
    3VAL      C  606   3.725   1.889   5.856
    3VAL      O  607   3.710   1.773   5.892
    4VAL      N  608   3.785   1.927   5.743
    4VAL      H  609   3.763   2.013   5.697
    4VAL     CA  610   3.872   1.840   5.662
    4VAL     CB  611   3.817   1.791   5.528
    4VAL    CG1  612   3.739   1.664   5.563
    4VAL    CG2  613   3.723   1.888   5.456
    4VAL      C  614   4.011   1.899   5.639
    4VAL      O  615   4.034   2.019   5.627
    5THR      N  616   4.114   1.816   5.656
    5THR      H  617   4.105   1.719   5.679
    5THR     CA  618   4.254   1.860   5.655
    5THR     CB  619   4.340   1.838   5.780
    5THR    OG1  620   4.323   1.699   5.812
    5THR    HG1  621   4.234   1.669   5.845
    5THR    CG2  622   4.286   1.915   5.900
    5THR      C  623   4.344   1.801   5.546
    5THR      O  624   4.351   1.679   5.537
    6LEU      N  625   4.429   1.883   5.484
    6LEU      H  626   4.401   1.979   5.482
    6LEU     CA  627   4.528   1.837   5.386
    6LEU     CB  628   4.482   1.881   5.247
    6LEU     CG  629   4.482   1.754   5.162
    6LEU    CD1  630   4.436   1.788   5.020
    6LEU    CD2  631   4.613   1.675   5.164
    6LEU      C  632   4.664   1.902   5.416
    6LEU      O  633   4.658   2.018   5.456
    7LEU      N  634   4.776   1.831   5.410
    7LEU      H  635   4.779   1.745   5.359
    7LEU     CA  636   4.908   1.884   5.445
    7LEU     CB  637   4.967   1.817   5.569
    7LEU     CG  638   4.918   1.882   5.698
    7LEU    CD1  639   4.782   1.829   5.744
    7LEU    CD2  640   5.021   1.861   5.809
    7LEU      C  641   4.999   1.860   5.324
    7LEU      O  642   4.970   1.768   5.247
    8LEU      N  643   5.100   1.943   5.302
    8LEU      H  644   5.093   2.038   5.332
    8LEU     CA  645   5.199   1.913   5.198
    8LEU     CB  646   5.215   2.035   5.107
    8LEU     CG  647   5.102   2.067   5.009
    8LEU    CD1  648   4.995   2.142   5.088
    8LEU    CD2  649   5.152   2.163   4.901
    8LEU      C  650   5.331   1.879   5.267
    8LEU      O  651   5.431   1.951   5.264
    9GLU      N  652   5.346   1.748   5.286
    9GLU      H  653   5.295   1.682   5.231
    9GLU     CA  654   5.452   1.698   5.375
    9GLU     CB  655   5.396   1.592   5.470
    9GLU     CG  656   5.322   1.656   5.588
    9GLU     CD  657   5.297   1.565   5.708
    9GLU    OE1  658   5.397   1.540   5.779
    9GLU    OE2  659   5.182   1.530   5.741
    9GLU      C  660   5.579   1.641   5.310
    9GLU      O  661   5.685   1.643   5.372
   10GLU      N  662   5.584   1.647   5.178
   10GLU      H  663   5.527   1.707   5.120
   10GLU     CA  664   5.698   1.590   5.104
   10GLU     CB  665   5.651   1.474   5.016
   10GLU     CG  666   5.595   1.356   5.096
   10GLU     CD  667   5.568   1.233   5.008
   10GLU    OE1  668   5.454   1.215   4.962
   10GLU    OE2  669   5.663   1.152   5.005
   10GLU      C  670   5.755   1.696   5.011
   10GLU     O1  671   5.677   1.787   4.973
   10GLU     O2  672   5.869   1.678   4.963
    1ACE     CA  673   5.051   1.726   6.533
    1ACE      C  674   5.004   1.871   6.547
    1ACE      O  675   4.938   1.909   6.644
    2VAL      N  676   5.004   1.930   6.417
    2VAL      H  677   5.040   1.883   6.337
    2VAL     CA  678   4.962   2.069   6.395
    2VAL     CB  679   5.027   2.127   6.269
    2VAL    CG1  680   4.999   2.039   6.148
    2VAL    CG2  681   4.996   2.272   6.230
    2VAL      C  682   4.811   2.094   6.406
    2VAL      O  683   4.765   2.193   6.463
    3VAL      N  684   4.731   2.005   6.348
    3VAL      H  685   4.756   1.908   6.341
    3VAL     CA  686   4.586   2.025   6.335
    3VAL     CB  687   4.543   2.026   6.188
    3VAL    CG1  688   4.593   2.147   6.109
    3VAL    CG2  689   4.575   1.899   6.110
    3VAL      C  690   4.503   1.932   6.424
    3VAL      O  691   4.419   1.856   6.375
    4VAL      N  692   4.482   1.982   6.545
    4VAL      H  693   4.507   2.077   6.564
    4VAL     CA  694   4.410   1.915   6.654
    4VAL     CB  695   4.482   1.952   6.784
    4VAL    CG1  696   4.395   1.911   6.903
    4VAL    CG2  697   4.621   1.889   6.793
    4VAL      C  698   4.259   1.943   6.647
    4VAL      O  699   4.212   2.042   6.700
    5THR      N  700   4.182   1.843   6.605
    5THR      H  701   4.215   1.750   6.589
    5THR     CA  702   4.040   1.870   6.578
    5THR     CB  703   3.995   1.812   6.443
    5THR    OG1  704   4.023   1.672   6.431
    5THR    HG1  705   3.944   1.631   6.475
    5THR    CG2  706   4.044   1.892   6.323
    5THR      C  707   3.940   1.820   6.682
    5THR      O  708   3.924   1.699   6.700
    6LEU      N  709   3.895   1.913   6.766
    6LEU      H  710   3.905   2.010   6.743
    6LEU     CA  711   3.791   1.891   6.867
    6LEU     CB  712   3.826   1.962   6.998
    6LEU     CG  713   3.757   1.899   7.119
    6LEU    CD1  714   3.823   1.771   7.170
    6LEU    CD2  715   3.747   2.005   7.229
    6LEU      C  716   3.647   1.923   6.825
    6LEU      O  717   3.623   2.016   6.748
    7LEU      N  718   3.560   1.824   6.845
    7LEU      H  719   3.588   1.731   6.867
    7LEU     CA  720   3.419   1.832   6.805
    7LEU     CB  721   3.378   1.769   6.672
    7LEU     CG  722   3.420   1.844   6.545
    7LEU    CD1  723   3.541   1.777   6.479
    7LEU    CD2  724   3.303   1.822   6.448
    7LEU      C  725   3.325   1.784   6.915
    7LEU      O  726   3.339   1.669   6.959
    8LEU      N  727   3.245   1.878   6.963
    8LEU      H  728   3.246   1.968   6.919
    8LEU     CA  729   3.149   1.856   7.073
    8LEU     CB  730   3.183   1.948   7.190
    8LEU     CG  731   3.297   1.894   7.277
    8LEU    CD1  732   3.357   2.016   7.347
    8LEU    CD2  733   3.241   1.807   7.390
    8LEU      C  734   3.002   1.895   7.058
    8LEU      O  735   2.966   1.975   6.971
    9GLU      N  736   2.919   1.807   7.113
    9GLU      H  737   2.941   1.725   7.166
    9GLU     CA  738   2.773   1.818   7.111
    9GLU     CB  739   2.728   1.930   7.207
    9GLU     CG  740   2.782   1.911   7.349
    9GLU     CD  741   2.731   1.789   7.425
    9GLU    OE1  742   2.641   1.810   7.510
    9GLU    OE2  743   2.785   1.677   7.415
    9GLU      C  744   2.690   1.821   6.983
    9GLU      O  745   2.657   1.923   6.923
   10GLU      N  746   2.640   1.700   6.959
   10GLU      H  747   2.645   1.622   7.022
   10GLU     CA  748   2.560   1.658   6.843
   10GLU     CB  749   2.635   1.567   6.746
   10GLU     CG  750   2.767   1.618   6.688
   10GLU     CD  751   2.817   1.503   6.601
   10GLU    OE1  752   2.939   1.499   6.576
   10GLU    OE2  753   2.740   1.417   6.552
   10GLU      C  754   2.440   1.577   6.893
   10GLU     O1  755   2.464   1.467   6.947
   10GLU     O2  756   2.335   1.640   6.917
    1ACE     CA  757   2.779   2.246   6.832
    1ACE      C  758   2.903   2.336   6.830
    1ACE      O  759   2.885   2.445   6.776
    2VAL      N  760   3.012   2.309   6.918
    2VAL      H  761   3.013   2.254   7.002
    2VAL     CA  762   3.142   2.371   6.888
    2VAL     CB  763   3.185   2.432   7.021
    2VAL    CG1  764   3.233   2.332   7.126
    2VAL    CG2  765   3.285   2.545   6.994
    2VAL      C  766   3.241   2.284   6.810
    2VAL      O  767   3.285   2.177   6.852
    3VAL      N  768   3.293   2.347   6.705
    3VAL      H  769   3.268   2.442   6.686
    3VAL     CA  770   3.391   2.289   6.612
    3VAL     CB  771   3.347   2.295   6.466
    3VAL    CG1  772   3.436   2.221   6.367
    3VAL    CG2  773   3.200   2.264   6.438
    3VAL      C  774   3.521   2.369   6.623
    3VAL      O  775   3.548   2.478   6.573
    4VAL      N  776   3.593   2.311   6.719
    4VAL      H  777   3.558   2.222   6.747
    4VAL     CA  778   3.714   2.357   6.787
    4VAL     CB  779   3.714   2.328   6.938
    4VAL    CG1  780   3.797   2.437   7.005
    4VAL    CG2  781   3.583   2.313   7.016
    4VAL      C  782   3.843   2.298   6.728
    4VAL      O  783   3.891   2.201   6.785
    5THR      N  784   3.908   2.376   6.641
    5THR      H  785   3.875   2.470   6.628
    5THR     CA  786   4.038   2.343   6.583
    5THR     CB  787   4.058   2.341   6.431
    5THR    OG1  788   3.950   2.281   6.358
    5THR    HG1  789   3.905   2.208   6.410
    5THR    CG2  790   4.169   2.237   6.410
    5THR      C  791   4.150   2.436   6.630
    5THR      O  792   4.132   2.557   6.637
    6LEU      N  793   4.258   2.372   6.672
    6LEU      H  794   4.245   2.275   6.694
    6LEU     CA  795   4.389   2.419   6.718
    6LEU     CB  796   4.426   2.349   6.849
    6LEU     CG  797   4.358   2.399   6.977
    6LEU    CD1  798   4.415   2.332   7.101
    6LEU    CD2  799   4.370   2.551   6.997
    6LEU      C  800   4.501   2.397   6.616
    6LEU      O  801   4.519   2.289   6.560
    7LEU      N  802   4.563   2.503   6.566
    7LEU      H  803   4.530   2.592   6.599
    7LEU     CA  804   4.676   2.508   6.472
    7LEU     CB  805   4.626   2.585   6.350
    7LEU     CG  806   4.544   2.491   6.262
    7LEU    CD1  807   4.399   2.525   6.297
    7LEU    CD2  808   4.572   2.520   6.115
    7LEU      C  809   4.797   2.574   6.538
    7LEU      O  810   4.792   2.676   6.607
    8LEU      N  811   4.907   2.499   6.531
    8LEU      H  812   4.910   2.419   6.471
    8LEU     CA  813   5.039   2.550   6.572
    8LEU     CB  814   5.129   2.430   6.602
    8LEU     CG  815   5.091   2.357   6.731
    8LEU    CD1  816   5.167   2.224   6.736
    8LEU    CD2  817   5.099   2.425   6.868
    8LEU      C  818   5.115   2.631   6.467
    8LEU      O  819   5.089   2.604   6.350
    9GLU      N  820   5.205   2.719   6.511
    9GLU      H  821   5.193   2.763   6.600
    9GLU     CA  822   5.312   2.791   6.440
    9GLU     CB  823   5.284   2.942   6.432
    9GLU     CG  824   5.369   3.020   6.332
    9GLU     CD  825   5.357   3.172   6.345
    9GLU    OE1  826   5.381   3.226   6.456
    9GLU    OE2  827   5.341   3.241   6.243
    9GLU      C  828   5.446   2.771   6.510
    9GLU      O  829   5.456   2.819   6.623
   10GLU      N  830   5.549   2.749   6.428
   10GLU      H  831   5.544   2.722   6.332
   10GLU     CA  832   5.686   2.739   6.480
   10GLU     CB  833   5.716   2.591   6.501
   10GLU     CG  834   5.860   2.564   6.547
   10GLU     CD  835   5.878   2.440   6.633
   10GLU    OE1  836   5.849   2.447   6.755
   10GLU    OE2  837   5.926   2.333   6.590
   10GLU      C  838   5.785   2.803   6.382
   10GLU     O1  839   5.773   2.779   6.260
   10GLU     O2  840   5.878   2.875   6.424
    1ACE     CA  841   5.371   2.600   7.800
    1ACE      C  842   5.221   2.617   7.781
    1ACE      O  843   5.148   2.669   7.865
    2VAL      N  844   5.182   2.590   7.646
    2VAL      H  845   5.246   2.556   7.578
    2VAL     CA  846   5.045   2.610   7.597
    2VAL     CB  847   5.025   2.599   7.445
    2VAL    CG1  848   4.887   2.646   7.399
    2VAL    CG2  849   5.125   2.679   7.361
    2VAL      C  850   4.940   2.518   7.661
    2VAL      O  851   4.939   2.396   7.645
    3VAL      N  852   4.858   2.578   7.746
    3VAL      H  853   4.884   2.662   7.795
    3VAL     CA  854   4.753   2.503   7.816
    3VAL     CB  855   4.775   2.498   7.968
    3VAL    CG1  856   4.667   2.413   8.036
    3VAL    CG2  857   4.915   2.446   8.000
    3VAL      C  858   4.613   2.551   7.777
    3VAL      O  859   4.566   2.653   7.827
    4VAL      N  860   4.545   2.459   7.709
    4VAL      H  861   4.585   2.379   7.664
    4VAL     CA  862   4.414   2.501   7.659
    4VAL     CB  863   4.400   2.482   7.507
    4VAL    CG1  864   4.282   2.563   7.452
    4VAL    CG2  865   4.520   2.534   7.429
    4VAL      C  866   4.303   2.430   7.736
    4VAL      O  867   4.291   2.309   7.716
    5THR      N  868   4.210   2.506   7.793
    5THR      H  869   4.221   2.605   7.794
    5THR     CA  870   4.096   2.461   7.875
    5THR     CB  871   4.100   2.513   8.019
    5THR    OG1  872   4.205   2.439   8.081
    5THR    HG1  873   4.267   2.404   8.011
    5THR    CG2  874   3.976   2.478   8.100
    5THR      C  875   3.971   2.513   7.804
    5THR      O  876   3.932   2.629   7.819
    6LEU      N  877   3.901   2.416   7.747
    6LEU      H  878   3.924   2.319   7.762
    6LEU     CA  879   3.771   2.437   7.682
    6LEU     CB  880   3.784   2.359   7.551
    6LEU     CG  881   3.688   2.375   7.433
    6LEU    CD1  882   3.542   2.353   7.473
    6LEU    CD2  883   3.727   2.505   7.363
    6LEU      C  884   3.664   2.383   7.778
    6LEU      O  885   3.669   2.271   7.830
    7LEU      N  886   3.604   2.482   7.844
    7LEU      H  887   3.636   2.576   7.838
    7LEU     CA  888   3.500   2.457   7.945
    7LEU     CB  889   3.513   2.543   8.070
    7LEU     CG  890   3.440   2.495   8.196
    7LEU    CD1  891   3.513   2.382   8.270
    7LEU    CD2  892   3.418   2.617   8.285
    7LEU      C  893   3.360   2.480   7.888
    7LEU      O  894   3.317   2.594   7.875
    8LEU      N  895   3.296   2.374   7.838
    8LEU      H  896   3.335   2.283   7.841
    8LEU     CA  897   3.158   2.384   7.788
    8LEU     CB  898   3.138   2.290   7.670
    8LEU     CG  899   2.991   2.279   7.626
    8LEU    CD1  900   2.936   2.413   7.576
    8LEU    CD2  901   2.979   2.174   7.515
    8LEU      C  902   3.053   2.360   7.897
    8LEU      O  903   3.030   2.250   7.947
    9GLU      N  904   2.995   2.471   7.942
    9GLU      H  905   3.026   2.560   7.909
    9GLU     CA  906   2.899   2.475   8.053
    9GLU     CB  907   2.915   2.593   8.150
    9GLU     CG  908   2.965   2.538   8.283
    9GLU     CD  909   2.885   2.609   8.392
    9GLU    OE1  910   2.935   2.713   8.440
    9GLU    OE2  911   2.776   2.550   8.411
    9GLU      C  912   2.757   2.483   7.996
    9GLU      O  913   2.719   2.566   7.913
   10GLU      N  914   2.684   2.377   8.032
   10GLU      H  915   2.709   2.328   8.115
   10GLU     CA  916   2.542   2.368   7.998
   10GLU     CB  917   2.511   2.342   7.850
   10GLU     CG  918   2.394   2.431   7.809
   10GLU     CD  919   2.341   2.396   7.670
   10GLU    OE1  920   2.390   2.444   7.566
   10GLU    OE2  921   2.239   2.326   7.656
   10GLU      C  922   2.485   2.267   8.098
   10GLU     O1  923   2.553   2.250   8.202
   10GLU     O2  924   2.377   2.207   8.084
    1ACE     CA  925   3.023   2.085   8.367
    1ACE      C  926   3.125   1.997   8.295
    1ACE      O  927   3.192   1.913   8.356
    2VAL      N  928   3.134   2.008   8.152
    2VAL      H  929   3.069   2.064   8.100
    2VAL     CA  930   3.231   1.928   8.077
    2VAL     CB  931   3.174   1.859   7.952
    2VAL    CG1  932   3.070   1.757   7.999
    2VAL    CG2  933   3.104   1.959   7.861
    2VAL      C  934   3.371   1.983   8.053
    2VAL      O  935   3.396   2.088   7.995
    3VAL      N  936   3.470   1.905   8.095
    3VAL      H  937   3.459   1.808   8.120
    3VAL     CA  938   3.609   1.952   8.106
    3VAL     CB  939   3.652   1.931   8.251
    3VAL    CG1  940   3.795   1.976   8.282
    3VAL    CG2  941   3.563   2.010   8.348
    3VAL      C  942   3.706   1.900   8.000
    3VAL      O  943   3.755   1.787   8.007
    4VAL      N  944   3.751   1.985   7.908
    4VAL      H  945   3.717   2.079   7.903
    4VAL     CA  946   3.844   1.942   7.803
    4VAL     CB  947   3.782   1.940   7.663
    4VAL    CG1  948   3.867   1.862   7.563
    4VAL    CG2  949   3.648   1.866   7.661
    4VAL      C  950   3.981   2.008   7.814
    4VAL      O  951   4.004   2.119   7.769
    5THR      N  952   4.069   1.926   7.873
    5THR      H  953   4.050   1.834   7.907
    5THR     CA  954   4.205   1.971   7.907
    5THR     CB  955   4.249   1.937   8.050
    5THR    OG1  956   4.218   1.803   8.089
    5THR    HG1  957   4.286   1.747   8.042
    5THR    CG2  958   4.190   2.032   8.154
    5THR      C  959   4.319   1.941   7.809
    5THR      O  960   4.389   1.842   7.827
    6LEU      N  961   4.322   2.019   7.702
    6LEU      H  962   4.279   2.110   7.701
    6LEU     CA  963   4.417   1.999   7.591
    6LEU     CB  964   4.375   2.079   7.467
    6LEU     CG  965   4.238   2.043   7.412
    6LEU    CD1  966   4.118   2.133   7.444
    6LEU    CD2  967   4.252   2.027   7.260
    6LEU      C  968   4.559   2.035   7.633
    6LEU      O  969   4.587   2.154   7.649
    7LEU      N  970   4.646   1.935   7.641
    7LEU      H  971   4.621   1.845   7.606
    7LEU     CA  972   4.788   1.942   7.681
    7LEU     CB  973   4.827   1.849   7.796
    7LEU     CG  974   4.742   1.886   7.918
    7LEU    CD1  975   4.761   1.778   8.025
    7LEU    CD2  976   4.778   2.016   7.990
    7LEU      C  977   4.888   1.920   7.568
    7LEU      O  978   4.891   1.822   7.494
    8LEU      N  979   4.908   2.037   7.508
    8LEU      H  980   4.855   2.114   7.544
    8LEU     CA  981   4.998   2.056   7.393
    8LEU     CB  982   4.952   2.173   7.306
    8LEU     CG  983   4.819   2.150   7.233
    8LEU    CD1  984   4.776   2.289   7.187
    8LEU    CD2  985   4.853   2.071   7.107
    8LEU      C  986   5.147   2.051   7.429
    8LEU      O  987   5.218   1.973   7.365
    9GLU      N  988   5.177   2.107   7.545
    9GLU      H  989   5.110   2.130   7.616
    9GLU     CA  990   5.315   2.111   7.595
    9GLU     CB  991   5.375   2.249   7.572
    9GLU     CG  992   5.395   2.300   7.429
    9GLU     CD  993   5.477   2.428   7.427
    9GLU    OE1  994   5.436   2.533   7.483
    9GLU    OE2  995   5.591   2.428   7.375
    9GLU      C  996   5.330   2.081   7.745
    9GLU      O  997   5.298   2.169   7.824
   10GLU      N  998   5.389   1.971   7.791
   10GLU      H  999   5.452   1.909   7.744
   10GLU     CA 1000   5.388   1.936   7.934
   10GLU     CB 1001   5.350   1.788   7.939
   10GLU     CG 1002   5.213   1.750   7.883
   10GLU     CD 1003   5.184   1.606   7.927
   10GLU    OE1 1004   5.234   1.520   7.852
   10GLU    OE2 1005   5.108   1.581   8.023
   10GLU      C 1006   5.528   1.952   7.994
   10GLU     O1 1007   5.604   2.044   7.956
   10GLU     O2 1008   5.551   1.892   8.101
    1ACE     CA 1009   6.249   2.707   2.037
    1ACE      C 1010   6.112   2.648   2.067
    1ACE      O 1011   6.059   2.562   1.996
    2VAL      N 1012   6.037   2.719   2.166
    2VAL      H 1013   6.082   2.779   2.232
    2VAL     CA 1014   5.903   2.677   2.210
    2VAL     CB 1015   5.887   2.664   2.362
    2VAL    CG1 1016   5.758   2.610   2.422
    2VAL    CG2 1017   6.000   2.575   2.413
    2VAL      C 1018   5.793   2.775   2.167
    2VAL      O 1019   5.789   2.885   2.222
    3VAL      N 1020   5.703   2.734   2.078
    3VAL      H 1021   5.679   2.643   2.047
    3VAL     CA 1022   5.594   2.821   2.031
    3VAL     CB 1023   5.585   2.828   1.878
    3VAL    CG1 1024   5.509   2.953   1.835
    3VAL    CG2 1025   5.720   2.832   1.806
    3VAL      C 1026   5.463   2.757   2.080
    3VAL      O 1027   5.431   2.644   2.045
    4VAL      N 1028   5.391   2.824   2.170
    4VAL      H 1029   5.416   2.917   2.195
    4VAL     CA 1030   5.260   2.773   2.214
    4VAL     CB 1031   5.271   2.769   2.367
    4VAL    CG1 1032   5.145   2.714   2.433
    4VAL    CG2 1033   5.390   2.695   2.427
    4VAL      C 1034   5.153   2.870   2.162
    4VAL      O 1035   5.155   2.990   2.187
    5THR      N 1036   5.063   2.809   2.086
    5THR      H 1037   5.072   2.711   2.068
    5THR     CA 1038   4.946   2.886   2.039
    5THR     CB 1039   4.937   2.907   1.888
    5THR    OG1 1040   4.910   2.785   1.817
    5THR    HG1 1041   4.830   2.741   1.858
    5THR    CG2 1042   5.044   3.000   1.832
    5THR      C 1043   4.823   2.826   2.108
    5THR      O 1044   4.745   2.750   2.050
    6LEU      N 1045   4.772   2.910   2.198
    6LEU      H 1046   4.797   3.007   2.200
    6LEU     CA 1047   4.664   2.879   2.292
    6LEU     CB 1048   4.707   2.919   2.433
    6LEU     CG 1049   4.614   2.871   2.545
    6LEU    CD1 1050   4.599   2.719   2.547
    6LEU    CD2 1051   4.678   2.914   2.676
    6LEU      C 1052   4.536   2.953   2.250
    6LEU      O 1053   4.537   3.076   2.242
    7LEU      N 1054   4.451   2.879   2.179
    7LEU      H 1055   4.454   2.780   2.173
    7LEU     CA 1056   4.335   2.936   2.109
    7LEU     CB 1057   4.327   2.889   1.963
    7LEU     CG 1058   4.212   2.948   1.881
    7LEU    CD1 1059   4.254   3.070   1.799
    7LEU    CD2 1060   4.156   2.840   1.788
    7LEU      C 1061   4.209   2.886   2.179
    7LEU      O 1062   4.189   2.765   2.188
    8LEU      N 1063   4.145   2.987   2.236
    8LEU      H 1064   4.168   3.081   2.208
    8LEU     CA 1065   4.050   2.973   2.348
    8LEU     CB 1066   4.091   3.070   2.459
    8LEU     CG 1067   4.217   3.037   2.539
    8LEU    CD1 1068   4.338   3.123   2.498
    8LEU    CD2 1069   4.180   3.036   2.687
    8LEU      C 1070   3.904   2.993   2.306
    8LEU      O 1071   3.869   3.081   2.228
    9GLU      N 1072   3.811   2.930   2.377
    9GLU      H 1073   3.837   2.862   2.446
    9GLU     CA 1074   3.667   2.944   2.351
    9GLU     CB 1075   3.588   2.822   2.398
    9GLU     CG 1076   3.552   2.819   2.547
    9GLU     CD 1077   3.469   2.697   2.588
    9GLU    OE1 1078   3.350   2.719   2.620
    9GLU    OE2 1079   3.517   2.584   2.610
    9GLU      C 1080   3.603   3.076   2.396
    9GLU      O 1081   3.662   3.154   2.470
   10GLU      N 1082   3.486   3.098   2.337
   10GLU      H 1083   3.432   3.023   2.299
   10GLU     CA 1084   3.402   3.219   2.336
   10GLU     CB 1085   3.382   3.275   2.195
   10GLU     CG 1086   3.345   3.174   2.086
   10GLU     CD 1087   3.362   3.243   1.951
   10GLU    OE1 1088   3.266   3.270   1.875
   10GLU    OE2 1089   3.478   3.258   1.908
   10GLU      C 1090   3.267   3.186   2.400
   10GLU     O1 1091   3.209   3.080   2.370
   10GLU     O2 1092   3.209   3.273   2.469
    1ACE     CA 1093   3.962   3.609   1.945
    1ACE      C 1094   4.073   3.630   2.048
    1ACE      O 1095   4.153   3.723   2.032
    2VAL      N 1096   4.071   3.554   2.169
    2VAL      H 1097   4.005   3.479   2.173
    2VAL     CA 1098   4.183   3.551   2.264
    2VAL     CB 1099   4.145   3.542   2.412
    2VAL    CG1 1100   4.269   3.539   2.502
    2VAL    CG2 1101   4.044   3.647   2.457
    2VAL      C 1102   4.289   3.453   2.212
    2VAL      O 1103   4.271   3.332   2.223
    3VAL      N 1104   4.370   3.496   2.117
    3VAL      H 1105   4.370   3.593   2.090
    3VAL     CA 1106   4.475   3.413   2.057
    3VAL     CB 1107   4.479   3.421   1.904
    3VAL    CG1 1108   4.574   3.319   1.842
    3VAL    CG2 1109   4.338   3.429   1.844
    3VAL      C 1110   4.615   3.440   2.112
    3VAL      O 1111   4.666   3.550   2.094
    4VAL      N 1112   4.636   3.362   2.218
    4VAL      H 1113   4.577   3.284   2.240
    4VAL     CA 1114   4.761   3.369   2.296
    4VAL     CB 1115   4.734   3.312   2.435
    4VAL    CG1 1116   4.848   3.317   2.537
    4VAL    CG2 1117   4.635   3.407   2.504
    4VAL      C 1118   4.873   3.287   2.232
    4VAL      O 1119   4.869   3.166   2.210
    5THR      N 1120   4.977   3.365   2.206
    5THR      H 1121   4.979   3.459   2.242
    5THR     CA 1122   5.100   3.320   2.140
    5THR     CB 1123   5.108   3.386   2.002
    5THR    OG1 1124   5.121   3.528   2.007
    5THR    HG1 1125   5.034   3.564   2.042
    5THR    CG2 1126   4.995   3.337   1.912
    5THR      C 1127   5.227   3.340   2.224
    5THR      O 1128   5.253   3.453   2.266
    6LEU      N 1129   5.258   3.229   2.291
    6LEU      H 1130   5.212   3.142   2.274
    6LEU     CA 1131   5.371   3.221   2.384
    6LEU     CB 1132   5.346   3.127   2.502
    6LEU     CG 1133   5.216   3.152   2.578
    6LEU    CD1 1134   5.103   3.059   2.532
    6LEU    CD2 1135   5.231   3.122   2.728
    6LEU      C 1136   5.498   3.182   2.308
    6LEU      O 1137   5.508   3.069   2.262
    7LEU      N 1138   5.579   3.286   2.287
    7LEU      H 1139   5.571   3.374   2.333
    7LEU     CA 1140   5.695   3.280   2.197
    7LEU     CB 1141   5.697   3.409   2.116
    7LEU     CG 1142   5.570   3.442   2.037
    7LEU    CD1 1143   5.588   3.575   1.963
    7LEU    CD2 1144   5.525   3.335   1.938
    7LEU      C 1145   5.821   3.267   2.282
    7LEU      O 1146   5.854   3.357   2.358
    8LEU      N 1147   5.877   3.146   2.286
    8LEU      H 1148   5.824   3.064   2.267
    8LEU     CA 1149   5.995   3.114   2.369
    8LEU     CB 1150   5.980   3.010   2.480
    8LEU     CG 1151   5.870   3.044   2.580
    8LEU    CD1 1152   5.736   2.985   2.535
    8LEU    CD2 1153   5.900   3.018   2.728
    8LEU      C 1154   6.121   3.091   2.286
    8LEU      O 1155   6.128   2.987   2.222
    9GLU      N 1156   6.193   3.202   2.267
    9GLU      H 1157   6.161   3.291   2.298
    9GLU     CA 1158   6.326   3.196   2.205
    9GLU     CB 1159   6.336   3.304   2.097
    9GLU     CG 1160   6.209   3.311   2.011
    9GLU     CD 1161   6.223   3.399   1.887
    9GLU    OE1 1162   6.127   3.430   1.814
    9GLU    OE2 1163   6.337   3.433   1.847
    9GLU      C 1164   6.445   3.205   2.300
    9GLU      O 1165   6.430   3.267   2.406
   10GLU      N 1166   6.561   3.159   2.254
   10GLU      H 1167   6.569   3.106   2.169
   10GLU     CA 1168   6.685   3.191   2.327
   10GLU     CB 1169   6.762   3.063   2.357
   10GLU     CG 1170   6.710   2.975   2.470
   10GLU     CD 1171   6.800   2.856   2.506
   10GLU    OE1 1172   6.875   2.807   2.419
   10GLU    OE2 1173   6.797   2.823   2.626
   10GLU      C 1174   6.770   3.282   2.238
   10GLU     O1 1175   6.726   3.322   2.129
   10GLU     O2 1176   6.884   3.309   2.282
    1ACE     CA 1177   6.170   2.684   3.659
    1ACE      C 1178   6.069   2.797   3.639
    1ACE      O 1179   6.050   2.882   3.726
    2VAL      N 1180   5.997   2.803   3.515
    2VAL      H 1181   6.008   2.732   3.445
    2VAL     CA 1182   5.920   2.922   3.475
    2VAL     CB 1183   5.977   2.978   3.344
    2VAL    CG1 1184   5.899   3.096   3.285
    2VAL    CG2 1185   6.124   3.020   3.356
    2VAL      C 1186   5.775   2.877   3.460
    2VAL      O 1187   5.754   2.796   3.370
    3VAL      N 1188   5.685   2.937   3.537
    3VAL      H 1189   5.716   3.007   3.602
    3VAL     CA 1190   5.542   2.901   3.535
    3VAL     CB 1191   5.509   2.843   3.673
    3VAL    CG1 1192   5.389   2.749   3.661
    3VAL    CG2 1193   5.631   2.774   3.735
    3VAL      C 1194   5.447   3.013   3.491
    3VAL      O 1195   5.469   3.127   3.531
    4VAL      N 1196   5.360   2.982   3.395
    4VAL      H 1197   5.358   2.890   3.356
    4VAL     CA 1198   5.259   3.078   3.351
    4VAL     CB 1199   5.253   3.082   3.198
    4VAL    CG1 1200   5.166   3.200   3.155
    4VAL    CG2 1201   5.384   3.077   3.118
    4VAL      C 1202   5.125   3.035   3.411
    4VAL      O 1203   5.072   2.924   3.406
    5THR      N 1204   5.061   3.139   3.466
    5THR      H 1205   5.105   3.226   3.488
    5THR     CA 1206   4.924   3.129   3.519
    5THR     CB 1207   4.915   3.173   3.666
    5THR    OG1 1208   4.989   3.285   3.713
    5THR    HG1 1209   4.973   3.297   3.811
    5THR    CG2 1210   4.941   3.059   3.765
    5THR      C 1211   4.828   3.210   3.431
    5THR      O 1212   4.848   3.331   3.419
    6LEU      N 1213   4.740   3.137   3.364
    6LEU      H 1214   4.733   3.038   3.364
    6LEU     CA 1215   4.643   3.199   3.272
    6LEU     CB 1216   4.665   3.143   3.131
    6LEU     CG 1217   4.606   3.224   3.016
    6LEU    CD1 1218   4.719   3.274   2.926
    6LEU    CD2 1219   4.521   3.129   2.932
    6LEU      C 1220   4.502   3.164   3.321
    6LEU      O 1221   4.483   3.052   3.368
    7LEU      N 1222   4.421   3.268   3.339
    7LEU      H 1223   4.448   3.363   3.322
    7LEU     CA 1224   4.279   3.253   3.375
    7LEU     CB 1225   4.260   3.300   3.519
    7LEU     CG 1226   4.151   3.232   3.602
    7LEU    CD1 1227   4.180   3.082   3.608
    7LEU    CD2 1228   4.151   3.294   3.742
    7LEU      C 1229   4.172   3.319   3.287
    7LEU      O 1230   4.190   3.429   3.236
    8LEU      N 1231   4.068   3.242   3.256
    8LEU      H 1232   4.032   3.174   3.320
    8LEU     CA 1233   3.969   3.274   3.152
    8LEU     CB 1234   3.947   3.162   3.050
    8LEU     CG 1235   3.850   3.178   2.933
    8LEU    CD1 1236   3.904   3.269   2.822
    8LEU    CD2 1237   3.815   3.047   2.864
    8LEU      C 1238   3.839   3.325   3.214
    8LEU      O 1239   3.766   3.244   3.271
    9GLU      N 1240   3.832   3.458   3.225
    9GLU      H 1241   3.898   3.511   3.172
    9GLU     CA 1242   3.724   3.533   3.290
    9GLU     CB 1243   3.733   3.685   3.270
    9GLU     CG 1244   3.875   3.739   3.280
    9GLU     CD 1245   3.869   3.885   3.234
    9GLU    OE1 1246   3.902   3.921   3.119
    9GLU    OE2 1247   3.832   3.975   3.313
    9GLU      C 1248   3.586   3.491   3.241
    9GLU      O 1249   3.575   3.476   3.120
   10GLU      N 1250   3.482   3.490   3.325
   10GLU      H 1251   3.511   3.491   3.421
   10GLU     CA 1252   3.340   3.475   3.291
   10GLU     CB 1253   3.265   3.371   3.375
   10GLU     CG 1254   3.294   3.235   3.313
   10GLU     CD 1255   3.194   3.135   3.373
   10GLU    OE1 1256   3.073   3.142   3.342
   10GLU    OE2 1257   3.247   3.042   3.438
   10GLU      C 1258   3.259   3.605   3.290
   10GLU     O1 1259   3.309   3.702   3.230
   10GLU     O2 1260   3.144   3.610   3.339
    1ACE     CA 1261   3.667   3.038   3.524
    1ACE      C 1262   3.776   2.933   3.501
    1ACE      O 1263   3.820   2.865   3.594
    2VAL      N 1264   3.793   2.901   3.363
    2VAL      H 1265   3.724   2.925   3.294
    2VAL     CA 1266   3.886   2.803   3.307
    2VAL     CB 1267   3.848   2.794   3.159
    2VAL    CG1 1268   3.948   2.734   3.059
    2VAL    CG2 1269   3.707   2.738   3.140
    2VAL      C 1270   4.033   2.842   3.325
    2VAL      O 1271   4.080   2.950   3.289
    3VAL      N 1272   4.109   2.735   3.348
    3VAL      H 1273   4.083   2.651   3.300
    3VAL     CA 1274   4.244   2.739   3.405
    3VAL     CB 1275   4.256   2.682   3.547
    3VAL    CG1 1276   4.382   2.733   3.617
    3VAL    CG2 1277   4.134   2.710   3.635
    3VAL      C 1278   4.345   2.669   3.313
    3VAL      O 1279   4.331   2.551   3.280
    4VAL      N 1280   4.449   2.739   3.272
    4VAL      H 1281   4.447   2.839   3.280
    4VAL     CA 1282   4.559   2.680   3.194
    4VAL     CB 1283   4.548   2.728   3.049
    4VAL    CG1 1284   4.654   2.661   2.961
    4VAL    CG2 1285   4.414   2.726   2.977
    4VAL      C 1286   4.696   2.718   3.251
    4VAL      O 1287   4.725   2.837   3.264
    5THR      N 1288   4.773   2.618   3.294
    5THR      H 1289   4.747   2.523   3.282
    5THR     CA 1290   4.910   2.635   3.345
    5THR     CB 1291   4.936   2.579   3.485
    5THR    OG1 1292   4.878   2.451   3.508
    5THR    HG1 1293   4.783   2.458   3.475
    5THR    CG2 1294   4.898   2.674   3.598
    5THR      C 1295   5.012   2.577   3.246
    5THR      O 1296   5.003   2.463   3.202
    6LEU      N 1297   5.118   2.656   3.230
    6LEU      H 1298   5.127   2.736   3.289
    6LEU     CA 1299   5.218   2.622   3.128
    6LEU     CB 1300   5.227   2.726   3.016
    6LEU     CG 1301   5.115   2.719   2.912
    6LEU    CD1 1302   5.003   2.815   2.953
    6LEU    CD2 1303   5.165   2.745   2.770
    6LEU      C 1304   5.354   2.617   3.199
    6LEU      O 1305   5.402   2.714   3.257
    7LEU      N 1306   5.415   2.499   3.201
    7LEU      H 1307   5.387   2.418   3.149
    7LEU     CA 1308   5.523   2.472   3.296
    7LEU     CB 1309   5.489   2.342   3.370
    7LEU     CG 1310   5.582   2.330   3.491
    7LEU    CD1 1311   5.538   2.422   3.604
    7LEU    CD2 1312   5.603   2.185   3.537
    7LEU      C 1313   5.656   2.451   3.223
    7LEU      O 1314   5.682   2.342   3.173
    8LEU      N 1315   5.733   2.560   3.214
    8LEU      H 1316   5.712   2.638   3.273
    8LEU     CA 1317   5.857   2.567   3.135
    8LEU     CB 1318   5.867   2.706   3.072
    8LEU     CG 1319   5.793   2.725   2.939
    8LEU    CD1 1320   5.841   2.626   2.833
    8LEU    CD2 1321   5.644   2.740   2.970
    8LEU      C 1322   5.979   2.542   3.223
    8LEU      O 1323   5.999   2.595   3.333
    9GLU      N 1324   6.080   2.504   3.146
    9GLU      H 1325   6.078   2.525   3.049
    9GLU     CA 1326   6.222   2.484   3.179
    9GLU     CB 1327   6.269   2.344   3.142
    9GLU     CG 1328   6.262   2.301   2.996
    9GLU     CD 1329   6.360   2.190   2.957
    9GLU    OE1 1330   6.442   2.215   2.865
    9GLU    OE2 1331   6.341   2.070   2.986
    9GLU      C 1332   6.326   2.586   3.133
    9GLU      O 1333   6.309   2.656   3.033
   10GLU      N 1334   6.443   2.597   3.196
   10GLU      H 1335   6.466   2.540   3.274
   10GLU     CA 1336   6.550   2.693   3.166
   10GLU     CB 1337   6.585   2.775   3.290
   10GLU     CG 1338   6.472   2.858   3.350
   10GLU     CD 1339   6.519   2.902   3.489
   10GLU    OE1 1340   6.533   2.818   3.581
   10GLU    OE2 1341   6.544   3.023   3.505
   10GLU      C 1342   6.673   2.626   3.103
   10GLU     O1 1343   6.682   2.594   2.983
   10GLU     O2 1344   6.764   2.585   3.178
    1ACE     CA 1345   6.120   2.462   4.245
    1ACE      C 1346   5.977   2.406   4.251
    1ACE      O 1347   5.946   2.307   4.186
    2VAL      N 1348   5.898   2.465   4.355
    2VAL      H 1349   5.906   2.559   4.389
    2VAL     CA 1350   5.768   2.405   4.389
    2VAL     CB 1351   5.764   2.325   4.519
    2VAL    CG1 1352   5.628   2.265   4.554
    2VAL    CG2 1353   5.865   2.211   4.527
    2VAL      C 1354   5.657   2.509   4.388
    2VAL      O 1355   5.665   2.614   4.452
    3VAL      N 1356   5.575   2.504   4.283
    3VAL      H 1357   5.592   2.437   4.210
    3VAL     CA 1358   5.463   2.598   4.268
    3VAL     CB 1359   5.453   2.676   4.137
    3VAL    CG1 1360   5.327   2.761   4.124
    3VAL    CG2 1361   5.574   2.767   4.117
    3VAL      C 1362   5.339   2.512   4.291
    3VAL      O 1363   5.309   2.423   4.211
    4VAL      N 1364   5.264   2.553   4.393
    4VAL      H 1365   5.284   2.632   4.451
    4VAL     CA 1366   5.140   2.483   4.427
    4VAL     CB 1367   5.156   2.459   4.577
    4VAL    CG1 1368   5.029   2.399   4.638
    4VAL    CG2 1369   5.251   2.341   4.600
    4VAL      C 1370   5.012   2.562   4.398
    4VAL      O 1371   4.984   2.668   4.454
    5THR      N 1372   4.951   2.524   4.286
    5THR      H 1373   4.985   2.451   4.227
    5THR     CA 1374   4.819   2.560   4.232
    5THR     CB 1375   4.813   2.552   4.079
    5THR    OG1 1376   4.914   2.462   4.034
    5THR    HG1 1377   4.904   2.374   4.080
    5THR    CG2 1378   4.834   2.693   4.024
    5THR      C 1379   4.703   2.480   4.291
    5THR      O 1380   4.693   2.359   4.275
    6LEU      N 1381   4.642   2.549   4.388
    6LEU      H 1382   4.674   2.640   4.412
    6LEU     CA 1383   4.519   2.504   4.456
    6LEU     CB 1384   4.530   2.549   4.602
    6LEU     CG 1385   4.432   2.494   4.706
    6LEU    CD1 1386   4.489   2.519   4.846
    6LEU    CD2 1387   4.304   2.576   4.705
    6LEU      C 1388   4.394   2.566   4.393
    6LEU      O 1389   4.392   2.685   4.362
    7LEU      N 1390   4.303   2.483   4.343
    7LEU      H 1391   4.316   2.384   4.351
    7LEU     CA 1392   4.174   2.523   4.285
    7LEU     CB 1393   4.160   2.477   4.140
    7LEU     CG 1394   4.023   2.521   4.088
    7LEU    CD1 1395   4.000   2.673   4.087
    7LEU    CD2 1396   3.999   2.469   3.946
    7LEU      C 1397   4.060   2.471   4.372
    7LEU      O 1398   4.064   2.354   4.411
    8LEU      N 1399   3.967   2.558   4.411
    8LEU      H 1400   3.968   2.651   4.374
    8LEU     CA 1401   3.847   2.528   4.490
    8LEU     CB 1402   3.807   2.645   4.581
    8LEU     CG 1403   3.910   2.662   4.692
    8LEU    CD1 1404   3.976   2.799   4.671
    8LEU    CD2 1405   3.845   2.645   4.830
    8LEU      C 1406   3.727   2.485   4.405
    8LEU      O 1407   3.678   2.556   4.316
    9GLU      N 1408   3.674   2.368   4.438
    9GLU      H 1409   3.711   2.323   4.519
    9GLU     CA 1410   3.569   2.291   4.369
    9GLU     CB 1411   3.622   2.240   4.235
    9GLU     CG 1412   3.511   2.198   4.138
    9GLU     CD 1413   3.413   2.306   4.094
    9GLU    OE1 1414   3.458   2.376   4.001
    9GLU    OE2 1415   3.294   2.306   4.135
    9GLU      C 1416   3.521   2.171   4.452
    9GLU      O 1417   3.607   2.107   4.512
   10GLU      N 1418   3.390   2.158   4.470
   10GLU      H 1419   3.325   2.231   4.446
   10GLU     CA 1420   3.329   2.049   4.546
   10GLU     CB 1421   3.195   2.103   4.597
   10GLU     CG 1422   3.115   2.006   4.683
   10GLU     CD 1423   3.011   2.078   4.769
   10GLU    OE1 1424   3.047   2.101   4.887
   10GLU    OE2 1425   2.898   2.107   4.723
   10GLU      C 1426   3.324   1.907   4.489
   10GLU     O1 1427   3.286   1.909   4.369
   10GLU     O2 1428   3.350   1.806   4.558
    1ACE     CA 1429   3.845   2.997   3.890
    1ACE      C 1430   3.928   3.062   4.000
    1ACE      O 1431   4.000   3.156   3.969
    2VAL      N 1432   3.905   3.020   4.135
    2VAL      H 1433   3.833   2.953   4.149
    2VAL     CA 1434   3.983   3.068   4.250
    2VAL     CB 1435   3.911   3.059   4.385
    2VAL    CG1 1436   3.998   3.122   4.494
    2VAL    CG2 1437   3.769   3.116   4.380
    2VAL      C 1438   4.116   2.993   4.250
    2VAL      O 1439   4.108   2.885   4.310
    3VAL      N 1440   4.220   3.051   4.191
    3VAL      H 1441   4.214   3.149   4.172
    3VAL     CA 1442   4.349   2.980   4.182
    3VAL     CB 1443   4.414   2.989   4.044
    3VAL    CG1 1444   4.560   2.947   4.031
    3VAL    CG2 1445   4.330   2.927   3.932
    3VAL      C 1446   4.436   3.040   4.292
    3VAL      O 1447   4.456   3.160   4.309
    4VAL      N 1448   4.467   2.945   4.380
    4VAL      H 1449   4.426   2.854   4.376
    4VAL     CA 1450   4.554   2.976   4.494
    4VAL     CB 1451   4.493   2.916   4.621
    4VAL    CG1 1452   4.575   2.961   4.742
    4VAL    CG2 1453   4.353   2.973   4.644
    4VAL      C 1454   4.696   2.929   4.461
    4VAL      O 1455   4.728   2.812   4.478
    5THR      N 1456   4.772   3.021   4.402
    5THR      H 1457   4.725   3.103   4.371
    5THR     CA 1458   4.910   2.990   4.362
    5THR     CB 1459   4.957   3.078   4.245
    5THR    OG1 1460   4.870   3.189   4.224
    5THR    HG1 1461   4.866   3.254   4.299
    5THR    CG2 1462   4.984   2.991   4.122
    5THR      C 1463   5.003   3.026   4.479
    5THR      O 1464   5.030   3.140   4.516
    6LEU      N 1465   5.051   2.922   4.545
    6LEU      H 1466   5.043   2.831   4.503
    6LEU     CA 1467   5.149   2.933   4.654
    6LEU     CB 1468   5.092   2.841   4.763
    6LEU     CG 1469   4.947   2.854   4.809
    6LEU    CD1 1470   4.910   2.729   4.890
    6LEU    CD2 1471   4.921   2.979   4.893
    6LEU      C 1472   5.286   2.875   4.617
    6LEU      O 1473   5.306   2.770   4.557
    7LEU      N 1474   5.386   2.956   4.651
    7LEU      H 1475   5.377   3.041   4.703
    7LEU     CA 1476   5.528   2.933   4.617
    7LEU     CB 1477   5.580   3.051   4.535
    7LEU     CG 1478   5.558   3.033   4.384
    7LEU    CD1 1479   5.413   3.053   4.338
    7LEU    CD2 1480   5.656   3.136   4.328
    7LEU      C 1481   5.614   2.900   4.740
    7LEU      O 1482   5.634   2.984   4.827
    8LEU      N 1483   5.686   2.790   4.724
    8LEU      H 1484   5.713   2.765   4.631
    8LEU     CA 1485   5.747   2.711   4.832
    8LEU     CB 1486   5.683   2.573   4.851
    8LEU     CG 1487   5.536   2.582   4.892
    8LEU    CD1 1488   5.482   2.443   4.928
    8LEU    CD2 1489   5.522   2.667   5.018
    8LEU      C 1490   5.897   2.691   4.812
    8LEU      O 1491   5.939   2.630   4.714
    9GLU      N 1492   5.976   2.716   4.917
    9GLU      H 1493   5.941   2.743   5.006
    9GLU     CA 1494   6.122   2.699   4.922
    9GLU     CB 1495   6.185   2.837   4.934
    9GLU     CG 1496   6.302   2.850   4.836
    9GLU     CD 1497   6.396   2.968   4.859
    9GLU    OE1 1498   6.460   2.965   4.967
    9GLU    OE2 1499   6.390   3.065   4.781
    9GLU      C 1500   6.161   2.611   5.041
    9GLU      O 1501   6.093   2.595   5.143
   10GLU      N 1502   6.280   2.558   5.017
   10GLU      H 1503   6.332   2.561   4.931
   10GLU     CA 1504   6.335   2.468   5.119
   10GLU     CB 1505   6.313   2.322   5.076
   10GLU     CG 1506   6.368   2.289   4.938
   10GLU     CD 1507   6.357   2.143   4.894
   10GLU    OE1 1508   6.438   2.103   4.808
   10GLU    OE2 1509   6.268   2.070   4.944
   10GLU      C 1510   6.481   2.504   5.149
   10GLU     O1 1511   6.562   2.516   5.054
   10GLU     O2 1512   6.516   2.486   5.268
    1ACE     CA 1513   5.029   3.292   6.367
    1ACE      C 1514   4.996   3.343   6.227
    1ACE      O 1515   4.926   3.444   6.217
    2VAL      N 1516   5.096   3.307   6.131
    2VAL      H 1517   5.186   3.274   6.161
    2VAL     CA 1518   5.079   3.351   5.992
    2VAL     CB 1519   5.211   3.378   5.918
    2VAL    CG1 1520   5.286   3.500   5.973
    2VAL    CG2 1521   5.301   3.255   5.908
    2VAL      C 1522   4.982   3.275   5.902
    2VAL      O 1523   5.008   3.165   5.854
    3VAL      N 1524   4.858   3.324   5.908
    3VAL      H 1525   4.833   3.410   5.951
    3VAL     CA 1526   4.742   3.259   5.845
    3VAL     CB 1527   4.647   3.191   5.943
    3VAL    CG1 1528   4.589   3.288   6.047
    3VAL    CG2 1529   4.549   3.090   5.884
    3VAL      C 1530   4.667   3.349   5.746
    3VAL      O 1531   4.634   3.465   5.766
    4VAL      N 1532   4.608   3.282   5.647
    4VAL      H 1533   4.615   3.182   5.640
    4VAL     CA 1534   4.515   3.340   5.549
    4VAL     CB 1535   4.565   3.347   5.405
    4VAL    CG1 1536   4.459   3.397   5.305
    4VAL    CG2 1537   4.681   3.447   5.399
    4VAL      C 1538   4.375   3.278   5.549
    4VAL      O 1539   4.360   3.156   5.547
    5THR      N 1540   4.272   3.359   5.575
    5THR      H 1541   4.285   3.450   5.614
    5THR     CA 1542   4.136   3.304   5.580
    5THR     CB 1543   4.055   3.354   5.700
    5THR    OG1 1544   4.130   3.348   5.821
    5THR    HG1 1545   4.221   3.383   5.799
    5THR    CG2 1546   3.935   3.265   5.729
    5THR      C 1547   4.059   3.345   5.454
    5THR      O 1548   4.005   3.455   5.444
    6LEU      N 1549   4.017   3.238   5.387
    6LEU      H 1550   4.040   3.144   5.413
    6LEU     CA 1551   3.927   3.257   5.272
    6LEU     CB 1552   3.971   3.164   5.159
    6LEU     CG 1553   4.110   3.190   5.103
    6LEU    CD1 1554   4.171   3.077   5.020
    6LEU    CD2 1555   4.098   3.320   5.022
    6LEU      C 1556   3.783   3.218   5.302
    6LEU      O 1557   3.767   3.112   5.363
    7LEU      N 1558   3.687   3.304   5.268
    7LEU      H 1559   3.721   3.394   5.241
    7LEU     CA 1560   3.546   3.285   5.305
    7LEU     CB 1561   3.507   3.408   5.387
    7LEU     CG 1562   3.366   3.418   5.444
    7LEU    CD1 1563   3.356   3.322   5.563
    7LEU    CD2 1564   3.322   3.563   5.463
    7LEU      C 1565   3.455   3.274   5.182
    7LEU      O 1566   3.464   3.355   5.090
    8LEU      N 1567   3.401   3.154   5.160
    8LEU      H 1568   3.408   3.083   5.230
    8LEU     CA 1569   3.311   3.130   5.047
    8LEU     CB 1570   3.302   2.978   5.027
    8LEU     CG 1571   3.439   2.936   4.973
    8LEU    CD1 1572   3.461   2.785   4.970
    8LEU    CD2 1573   3.464   2.989   4.831
    8LEU      C 1574   3.176   3.201   5.035
    8LEU      O 1575   3.119   3.238   5.137
    9GLU      N 1576   3.132   3.218   4.911
    9GLU      H 1577   3.181   3.189   4.828
    9GLU     CA 1578   2.999   3.277   4.887
    9GLU     CB 1579   3.039   3.398   4.803
    9GLU     CG 1580   2.982   3.530   4.856
    9GLU     CD 1581   2.836   3.559   4.823
    9GLU    OE1 1582   2.779   3.662   4.866
    9GLU    OE2 1583   2.776   3.492   4.736
    9GLU      C 1584   2.909   3.171   4.823
    9GLU      O 1585   2.923   3.053   4.855
   10GLU      N 1586   2.819   3.220   4.738
   10GLU      H 1587   2.790   3.315   4.725
   10GLU     CA 1588   2.725   3.128   4.672
   10GLU     CB 1589   2.588   3.161   4.731
   10GLU     CG 1590   2.486   3.048   4.719
   10GLU     CD 1591   2.342   3.088   4.754
   10GLU    OE1 1592   2.289   3.046   4.859
   10GLU    OE2 1593   2.280   3.150   4.665
   10GLU      C 1594   2.723   3.159   4.522
   10GLU     O1 1595   2.795   3.252   4.480
   10GLU     O2 1596   2.678   3.068   4.450
    1ACE     CA 1597   3.049   2.821   5.838
    1ACE      C 1598   3.158   2.776   5.740
    1ACE      O 1599   3.249   2.704   5.779
    2VAL      N 1600   3.145   2.820   5.604
    2VAL      H 1601   3.063   2.873   5.586
    2VAL     CA 1602   3.228   2.789   5.486
    2VAL     CB 1603   3.150   2.797   5.355
    2VAL    CG1 1604   3.211   2.703   5.251
    2VAL    CG2 1605   2.999   2.768   5.361
    2VAL      C 1606   3.357   2.871   5.490
    2VAL      O 1607   3.376   2.968   5.416
    3VAL      N 1608   3.452   2.816   5.564
    3VAL      H 1609   3.433   2.722   5.592
    3VAL     CA 1610   3.579   2.886   5.589
    3VAL     CB 1611   3.587   2.936   5.734
    3VAL    CG1 1612   3.726   2.980   5.780
    3VAL    CG2 1613   3.481   3.044   5.757
    3VAL      C 1614   3.700   2.800   5.550
    3VAL      O 1615   3.695   2.678   5.569
    4VAL      N 1616   3.785   2.856   5.465
    4VAL      H 1617   3.780   2.949   5.428
    4VAL     CA 1618   3.903   2.780   5.420
    4VAL     CB 1619   3.909   2.770   5.268
    4VAL    CG1 1620   4.030   2.688   5.224
    4VAL    CG2 1621   3.792   2.688   5.214
    4VAL      C 1622   4.024   2.851   5.480
    4VAL      O 1623   4.054   2.966   5.450
    5THR      N 1624   4.089   2.789   5.578
    5THR      H 1625   4.066   2.696   5.605
    5THR     CA 1626   4.208   2.848   5.641
    5THR     CB 1627   4.201   2.853   5.794
    5THR    OG1 1628   4.163   2.728   5.850
    5THR    HG1 1629   4.212   2.648   5.816
    5THR    CG2 1630   4.131   2.986   5.826
    5THR      C 1631   4.340   2.788   5.591
    5THR      O 1632   4.361   2.668   5.578
    6LEU      N 1633   4.430   2.882   5.562
    6LEU      H 1634   4.417   2.976   5.593
    6LEU     CA 1635   4.558   2.845   5.498
    6LEU     CB 1636   4.573   2.916   5.364
    6LEU     CG 1637   4.613   2.819   5.253
    6LEU    CD1 1638   4.501   2.720   5.220
    6LEU    CD2 1639   4.674   2.899   5.138
    6LEU      C 1640   4.677   2.883   5.586
    6LEU      O 1641   4.712   3.000   5.600
    7LEU      N 1642   4.756   2.783   5.623
    7LEU      H 1643   4.745   2.692   5.584
    7LEU     CA 1644   4.873   2.803   5.710
    7LEU     CB 1645   4.858   2.704   5.825
    7LEU     CG 1646   4.940   2.728   5.952
    7LEU    CD1 1647   4.875   2.846   6.025
    7LEU    CD2 1648   4.915   2.606   6.041
    7LEU      C 1649   5.012   2.794   5.647
    7LEU      O 1650   5.055   2.690   5.598
    8LEU      N 1651   5.091   2.901   5.661
    8LEU      H 1652   5.063   2.987   5.702
    8LEU     CA 1653   5.218   2.918   5.589
    8LEU     CB 1654   5.224   3.064   5.543
    8LEU     CG 1655   5.094   3.118   5.484
    8LEU    CD1 1656   5.104   3.268   5.456
    8LEU    CD2 1657   5.090   3.046   5.349
    8LEU      C 1658   5.331   2.875   5.682
    8LEU      O 1659   5.390   2.956   5.754
    9GLU      N 1660   5.364   2.747   5.672
    9GLU      H 1661   5.301   2.686   5.623
    9GLU     CA 1662   5.485   2.682   5.724
    9GLU     CB 1663   5.473   2.531   5.704
    9GLU     CG 1664   5.429   2.466   5.836
    9GLU     CD 1665   5.542   2.431   5.932
    9GLU    OE1 1666   5.548   2.311   5.968
    9GLU    OE2 1667   5.634   2.515   5.944
    9GLU      C 1668   5.618   2.721   5.660
    9GLU      O 1669   5.617   2.762   5.544
   10GLU      N 1670   5.726   2.699   5.734
   10GLU      H 1671   5.710   2.642   5.814
   10GLU     CA 1672   5.861   2.731   5.685
   10GLU     CB 1673   5.952   2.787   5.796
   10GLU     CG 1674   5.981   2.936   5.786
   10GLU     CD 1675   6.088   2.975   5.888
   10GLU    OE1 1676   6.061   2.957   6.009
   10GLU    OE2 1677   6.206   2.999   5.854
   10GLU      C 1678   5.932   2.628   5.597
   10GLU     O1 1679   5.871   2.534   5.541
   10GLU     O2 1680   6.056   2.640   5.586
    1ACE     CA 1681   5.190   3.205   6.732
    1ACE      C 1682   5.103   3.080   6.744
    1ACE      O 1683   5.161   2.972   6.743
    2VAL      N 1684   4.966   3.095   6.784
    2VAL      H 1685   4.940   3.185   6.821
    2VAL     CA 1686   4.873   2.982   6.796
    2VAL     CB 1687   4.864   2.922   6.936
    2VAL    CG1 1688   4.929   2.783   6.940
    2VAL    CG2 1689   4.919   3.010   7.049
    2VAL      C 1690   4.734   3.016   6.742
    2VAL      O 1691   4.652   3.070   6.817
    3VAL      N 1692   4.699   2.948   6.633
    3VAL      H 1693   4.750   2.865   6.611
    3VAL     CA 1694   4.580   2.979   6.554
    3VAL     CB 1695   4.612   2.951   6.407
    3VAL    CG1 1696   4.500   2.990   6.310
    3VAL    CG2 1697   4.725   3.045   6.365
    3VAL      C 1698   4.462   2.888   6.589
    3VAL      O 1699   4.466   2.766   6.575
    4VAL      N 1700   4.372   2.952   6.662
    4VAL      H 1701   4.389   3.047   6.689
    4VAL     CA 1702   4.250   2.889   6.714
    4VAL     CB 1703   4.236   2.934   6.860
    4VAL    CG1 1704   4.099   2.898   6.918
    4VAL    CG2 1705   4.359   2.906   6.946
    4VAL      C 1706   4.124   2.921   6.634
    4VAL      O 1707   4.093   3.036   6.606
    5THR      N 1708   4.056   2.817   6.586
    5THR      H 1709   4.082   2.725   6.616
    5THR     CA 1710   3.925   2.821   6.518
    5THR     CB 1711   3.938   2.726   6.399
    5THR    OG1 1712   4.052   2.752   6.317
    5THR    HG1 1713   4.042   2.711   6.227
    5THR    CG2 1714   3.809   2.706   6.319
    5THR      C 1715   3.811   2.771   6.607
    5THR      O 1716   3.824   2.658   6.654
    6LEU      N 1717   3.710   2.857   6.615
    6LEU      H 1718   3.710   2.942   6.562
    6LEU     CA 1719   3.582   2.813   6.672
    6LEU     CB 1720   3.547   2.878   6.806
    6LEU     CG 1721   3.636   2.856   6.929
    6LEU    CD1 1722   3.606   2.965   7.032
    6LEU    CD2 1723   3.596   2.721   6.990
    6LEU      C 1724   3.465   2.847   6.579
    6LEU      O 1725   3.436   2.961   6.541
    7LEU      N 1726   3.408   2.735   6.536
    7LEU      H 1727   3.460   2.650   6.548
    7LEU     CA 1728   3.278   2.728   6.469
    7LEU     CB 1729   3.290   2.643   6.343
    7LEU     CG 1730   3.161   2.630   6.262
    7LEU    CD1 1731   3.079   2.759   6.258
    7LEU    CD2 1732   3.203   2.585   6.121
    7LEU      C 1733   3.170   2.688   6.570
    7LEU      O 1734   3.180   2.594   6.649
    8LEU      N 1735   3.080   2.785   6.588
    8LEU      H 1736   3.105   2.881   6.576
    8LEU     CA 1737   2.967   2.777   6.682
    8LEU     CB 1738   2.968   2.903   6.768
    8LEU     CG 1739   2.883   2.917   6.894
    8LEU    CD1 1740   2.932   2.818   7.000
    8LEU    CD2 1741   2.886   3.063   6.939
    8LEU      C 1742   2.838   2.753   6.604
    8LEU      O 1743   2.817   2.830   6.510
    9GLU      N 1744   2.769   2.644   6.636
    9GLU      H 1745   2.806   2.588   6.711
    9GLU     CA 1746   2.640   2.595   6.586
    9GLU     CB 1747   2.651   2.453   6.531
    9GLU     CG 1748   2.715   2.466   6.393
    9GLU     CD 1749   2.608   2.503   6.291
    9GLU    OE1 1750   2.587   2.618   6.246
    9GLU    OE2 1751   2.537   2.407   6.253
    9GLU      C 1752   2.542   2.585   6.704
    9GLU      O 1753   2.565   2.524   6.808
   10GLU      N 1754   2.418   2.620   6.671
   10GLU      H 1755   2.391   2.652   6.580
   10GLU     CA 1756   2.296   2.614   6.752
   10GLU     CB 1757   2.185   2.703   6.696
   10GLU     CG 1758   2.076   2.740   6.797
   10GLU     CD 1759   1.973   2.826   6.725
   10GLU    OE1 1760   1.976   2.950   6.741
   10GLU    OE2 1761   1.875   2.768   6.674
   10GLU      C 1762   2.246   2.470   6.763
   10GLU     O1 1763   2.229   2.402   6.660
   10GLU     O2 1764   2.210   2.427   6.875
    1ACE     CA 1765   2.730   2.979   6.136
    1ACE      C 1766   2.806   3.093   6.203
    1ACE      O 1767   2.799   3.206   6.155
    2VAL      N 1768   2.879   3.074   6.325
    2VAL      H 1769   2.875   2.987   6.374
    2VAL     CA 1770   2.951   3.185   6.389
    2VAL     CB 1771   2.885   3.222   6.522
    2VAL    CG1 1772   2.954   3.320   6.616
    2VAL    CG2 1773   2.742   3.267   6.492
    2VAL      C 1774   3.099   3.145   6.390
    2VAL      O 1775   3.141   3.069   6.477
    3VAL      N 1776   3.168   3.178   6.281
    3VAL      H 1777   3.135   3.224   6.199
    3VAL     CA 1778   3.313   3.163   6.266
    3VAL     CB 1779   3.357   3.156   6.119
    3VAL    CG1 1780   3.509   3.155   6.102
    3VAL    CG2 1781   3.306   3.021   6.067
    3VAL      C 1782   3.397   3.267   6.340
    3VAL      O 1783   3.390   3.388   6.317
    4VAL      N 1784   3.457   3.224   6.450
    4VAL      H 1785   3.435   3.130   6.478
    4VAL     CA 1786   3.552   3.299   6.533
    4VAL     CB 1787   3.504   3.294   6.678
    4VAL    CG1 1788   3.611   3.344   6.776
    4VAL    CG2 1789   3.376   3.371   6.712
    4VAL      C 1790   3.694   3.246   6.510
    4VAL      O 1791   3.724   3.134   6.553
    5THR      N 1792   3.782   3.330   6.457
    5THR      H 1793   3.743   3.420   6.440
    5THR     CA 1794   3.926   3.318   6.428
    5THR     CB 1795   3.971   3.362   6.288
    5THR    OG1 1796   3.909   3.484   6.248
    5THR    HG1 1797   3.914   3.493   6.148
    5THR    CG2 1798   3.926   3.250   6.194
    5THR      C 1799   4.005   3.405   6.526
    5THR      O 1800   3.996   3.528   6.526
    6LEU      N 1801   4.072   3.338   6.619
    6LEU      H 1802   4.062   3.239   6.612
    6LEU     CA 1803   4.166   3.395   6.717
    6LEU     CB 1804   4.105   3.354   6.852
    6LEU     CG 1805   4.191   3.381   6.975
    6LEU    CD1 1806   4.177   3.532   6.997
    6LEU    CD2 1807   4.185   3.278   7.087
    6LEU      C 1808   4.312   3.359   6.693
    6LEU      O 1809   4.355   3.244   6.685
    7LEU      N 1810   4.385   3.469   6.676
    7LEU      H 1811   4.346   3.561   6.676
    7LEU     CA 1812   4.532   3.474   6.677
    7LEU     CB 1813   4.585   3.547   6.554
    7LEU     CG 1814   4.521   3.521   6.418
    7LEU    CD1 1815   4.410   3.622   6.383
    7LEU    CD2 1816   4.618   3.529   6.300
    7LEU      C 1817   4.585   3.532   6.809
    7LEU      O 1818   4.528   3.626   6.864
    8LEU      N 1819   4.687   3.462   6.857
    8LEU      H 1820   4.726   3.395   6.793
    8LEU     CA 1821   4.765   3.482   6.980
    8LEU     CB 1822   4.743   3.378   7.089
    8LEU     CG 1823   4.598   3.368   7.135
    8LEU    CD1 1824   4.555   3.221   7.143
    8LEU    CD2 1825   4.564   3.457   7.254
    8LEU      C 1826   4.914   3.469   6.946
    8LEU      O 1827   4.953   3.371   6.884
    9GLU      N 1828   4.992   3.568   6.989
    9GLU      H 1829   4.960   3.663   6.990
    9GLU     CA 1830   5.138   3.553   6.984
    9GLU     CB 1831   5.212   3.684   7.010
    9GLU     CG 1832   5.160   3.748   7.139
    9GLU     CD 1833   5.228   3.880   7.174
    9GLU    OE1 1834   5.161   3.960   7.243
    9GLU    OE2 1835   5.347   3.896   7.139
    9GLU      C 1836   5.209   3.438   7.056
    9GLU      O 1837   5.155   3.384   7.152
   10GLU      N 1838   5.334   3.429   7.012
   10GLU      H 1839   5.358   3.454   6.918
   10GLU     CA 1840   5.437   3.356   7.088
   10GLU     CB 1841   5.453   3.213   7.037
   10GLU     CG 1842   5.361   3.112   7.107
   10GLU     CD 1843   5.432   3.031   7.216
   10GLU    OE1 1844   5.410   3.058   7.335
   10GLU    OE2 1845   5.500   2.932   7.178
   10GLU      C 1846   5.573   3.424   7.100
   10GLU     O1 1847   5.582   3.548   7.082
   10GLU     O2 1848   5.678   3.357   7.107
    1ACE     CA 1849   5.149   3.490   8.326
    1ACE      C 1850   5.020   3.537   8.258
    1ACE      O 1851   4.906   3.538   8.305
    2VAL      N 1852   5.033   3.535   8.116
    2VAL      H 1853   5.118   3.513   8.068
    2VAL     CA 1854   4.930   3.562   8.015
    2VAL     CB 1855   4.998   3.573   7.878
    2VAL    CG1 1856   4.912   3.562   7.752
    2VAL    CG2 1857   5.088   3.696   7.879
    2VAL      C 1858   4.815   3.460   8.008
    2VAL      O 1859   4.833   3.343   7.977
    3VAL      N 1860   4.706   3.510   8.065
    3VAL      H 1861   4.712   3.603   8.103
    3VAL     CA 1862   4.578   3.438   8.065
    3VAL     CB 1863   4.508   3.430   8.200
    3VAL    CG1 1864   4.380   3.346   8.210
    3VAL    CG2 1865   4.606   3.389   8.310
    3VAL      C 1866   4.485   3.510   7.968
    3VAL      O 1867   4.446   3.626   7.981
    4VAL      N 1868   4.429   3.423   7.883
    4VAL      H 1869   4.476   3.338   7.859
    4VAL     CA 1870   4.341   3.472   7.776
    4VAL     CB 1871   4.412   3.465   7.640
    4VAL    CG1 1872   4.322   3.523   7.531
    4VAL    CG2 1873   4.538   3.550   7.629
    4VAL      C 1874   4.209   3.395   7.771
    4VAL      O 1875   4.195   3.292   7.706
    5THR      N 1876   4.115   3.439   7.854
    5THR      H 1877   4.127   3.521   7.911
    5THR     CA 1878   3.986   3.369   7.862
    5THR     CB 1879   3.929   3.357   8.004
    5THR    OG1 1880   4.024   3.279   8.077
    5THR    HG1 1881   4.023   3.311   8.171
    5THR    CG2 1882   3.793   3.288   8.005
    5THR      C 1883   3.876   3.435   7.779
    5THR      O 1884   3.865   3.557   7.761
    6LEU      N 1885   3.816   3.354   7.692
    6LEU      H 1886   3.856   3.268   7.661
    6LEU     CA 1887   3.701   3.396   7.612
    6LEU     CB 1888   3.720   3.352   7.467
    6LEU     CG 1889   3.611   3.395   7.368
    6LEU    CD1 1890   3.639   3.544   7.349
    6LEU    CD2 1891   3.614   3.316   7.237
    6LEU      C 1892   3.578   3.328   7.672
    6LEU      O 1893   3.589   3.216   7.722
    7LEU      N 1894   3.468   3.402   7.681
    7LEU      H 1895   3.475   3.502   7.674
    7LEU     CA 1896   3.332   3.351   7.706
    7LEU     CB 1897   3.273   3.403   7.837
    7LEU     CG 1898   3.125   3.375   7.862
    7LEU    CD1 1899   3.096   3.225   7.876
    7LEU    CD2 1900   3.104   3.441   7.998
    7LEU      C 1901   3.246   3.384   7.585
    7LEU      O 1902   3.242   3.501   7.545
    8LEU      N 1903   3.182   3.283   7.527
    8LEU      H 1904   3.218   3.193   7.550
    8LEU     CA 1905   3.072   3.282   7.429
    8LEU     CB 1906   3.104   3.186   7.314
    8LEU     CG 1907   3.226   3.238   7.237
    8LEU    CD1 1908   3.323   3.120   7.227
    8LEU    CD2 1909   3.185   3.280   7.096
    8LEU      C 1910   2.946   3.242   7.504
    8LEU      O 1911   2.941   3.137   7.569
    9GLU      N 1912   2.872   3.350   7.530
    9GLU      H 1913   2.907   3.440   7.503
    9GLU     CA 1914   2.751   3.348   7.612
    9GLU     CB 1915   2.785   3.436   7.732
    9GLU     CG 1916   2.675   3.463   7.835
    9GLU     CD 1917   2.720   3.589   7.910
    9GLU    OE1 1918   2.731   3.690   7.837
    9GLU    OE2 1919   2.744   3.584   8.033
    9GLU      C 1920   2.636   3.400   7.525
    9GLU      O 1921   2.656   3.475   7.430
   10GLU      N 1922   2.522   3.335   7.546
   10GLU      H 1923   2.500   3.291   7.633
   10GLU     CA 1924   2.405   3.360   7.460
   10GLU     CB 1925   2.396   3.268   7.338
   10GLU     CG 1926   2.284   3.323   7.251
   10GLU     CD 1927   2.250   3.238   7.128
   10GLU    OE1 1928   2.161   3.150   7.135
   10GLU    OE2 1929   2.304   3.270   7.020
   10GLU      C 1930   2.294   3.337   7.563
   10GLU     O1 1931   2.306   3.242   7.644
   10GLU     O2 1932   2.185   3.397   7.555
    1ACE     CA 1933   2.848   2.904   7.832
    1ACE      C 1934   2.968   2.818   7.793
    1ACE      O 1935   3.033   2.739   7.862
    2VAL      N 1936   3.029   2.873   7.677
    2VAL      H 1937   2.980   2.939   7.620
    2VAL     CA 1938   3.158   2.820   7.630
    2VAL     CB 1939   3.158   2.808   7.478
    2VAL    CG1 1940   3.286   2.748   7.419
    2VAL    CG2 1941   3.033   2.739   7.422
    2VAL      C 1942   3.276   2.907   7.675
    2VAL      O 1943   3.289   3.021   7.631
    3VAL      N 1944   3.332   2.864   7.788
    3VAL      H 1945   3.310   2.779   7.835
    3VAL     CA 1946   3.446   2.936   7.847
    3VAL     CB 1947   3.437   2.914   7.998
    3VAL    CG1 1948   3.530   3.013   8.067
    3VAL    CG2 1949   3.298   2.918   8.060
    3VAL      C 1950   3.581   2.880   7.801
    3VAL      O 1951   3.622   2.766   7.826
    4VAL      N 1952   3.649   2.959   7.719
    4VAL      H 1953   3.605   3.041   7.683
    4VAL     CA 1954   3.781   2.926   7.662
    4VAL     CB 1955   3.785   2.939   7.509
    4VAL    CG1 1956   3.904   2.852   7.468
    4VAL    CG2 1957   3.654   2.889   7.449
    4VAL      C 1958   3.898   3.001   7.727
    4VAL      O 1959   3.944   3.102   7.675
    5THR      N 1960   3.977   2.924   7.801
    5THR      H 1961   3.942   2.838   7.838
    5THR     CA 1962   4.099   2.971   7.869
    5THR     CB 1963   4.091   2.950   8.020
    5THR    OG1 1964   3.973   3.019   8.061
    5THR    HG1 1965   4.004   3.112   8.079
    5THR    CG2 1966   4.208   2.998   8.106
    5THR      C 1967   4.219   2.893   7.817
    5THR      O 1968   4.227   2.770   7.827
    6LEU      N 1969   4.310   2.984   7.781
    6LEU      H 1970   4.270   3.071   7.753
    6LEU     CA 1971   4.451   2.966   7.745
    6LEU     CB 1972   4.491   3.024   7.609
    6LEU     CG 1973   4.414   2.972   7.487
    6LEU    CD1 1974   4.354   3.096   7.422
    6LEU    CD2 1975   4.510   2.905   7.388
    6LEU      C 1976   4.553   3.028   7.841
    6LEU      O 1977   4.564   3.150   7.844
    7LEU      N 1978   4.624   2.934   7.902
    7LEU      H 1979   4.597   2.838   7.903
    7LEU     CA 1980   4.737   2.961   7.991
    7LEU     CB 1981   4.735   2.860   8.106
    7LEU     CG 1982   4.616   2.874   8.201
    7LEU    CD1 1983   4.620   2.774   8.317
    7LEU    CD2 1984   4.602   3.016   8.256
    7LEU      C 1985   4.869   2.948   7.915
    7LEU      O 1986   4.907   2.840   7.868
    8LEU      N 1987   4.915   3.067   7.877
    8LEU      H 1988   4.863   3.152   7.884
    8LEU     CA 1989   5.034   3.076   7.792
    8LEU     CB 1990   5.024   3.180   7.680
    8LEU     CG 1991   4.906   3.164   7.584
    8LEU    CD1 1992   4.937   3.266   7.474
    8LEU    CD2 1993   4.908   3.033   7.506
    8LEU      C 1994   5.153   3.106   7.883
    8LEU      O 1995   5.140   3.194   7.968
    9GLU      N 1996   5.257   3.024   7.881
    9GLU      H 1997   5.267   2.960   7.805
    9GLU     CA 1998   5.371   3.040   7.973
    9GLU     CB 1999   5.367   2.942   8.090
    9GLU     CG 2000   5.251   2.942   8.190
    9GLU     CD 2001   5.298   2.884   8.323
    9GLU    OE1 2002   5.278   2.960   8.421
    9GLU    OE2 2003   5.335   2.765   8.334
    9GLU      C 2004   5.508   3.025   7.905
    9GLU      O 2005   5.531   2.928   7.833
   10GLU      N 2006   5.602   3.105   7.952
   10GLU      H 2007   5.584   3.183   8.012
   10GLU     CA 2008   5.740   3.090   7.902
   10GLU     CB 2009   5.798   3.219   7.845
   10GLU     CG 2010   5.789   3.333   7.947
   10GLU     CD 2011   5.875   3.447   7.894
   10GLU    OE1 2012   5.826   3.520   7.805
   10GLU    OE2 2013   5.984   3.466   7.953
   10GLU      C 2014   5.833   3.038   8.012
   10GLU     O1 2015   5.787   2.996   8.120
   10GLU     O2 2016   5.948   2.997   7.983
    1ACE     CA 2017   6.359   3.589   2.515
    1ACE      C 2018   6.226   3.517   2.534
    1ACE      O 2019   6.166   3.477   2.434
    2VAL      N 2020   6.171   3.524   2.665
    2VAL      H 2021   6.233   3.568   2.730
    2VAL     CA 2022   6.042   3.467   2.707
    2VAL     CB 2023   6.048   3.431   2.856
    2VAL    CG1 2024   5.910   3.377   2.895
    2VAL    CG2 2025   6.156   3.323   2.870
    2VAL      C 2026   5.933   3.573   2.684
    2VAL      O 2027   5.922   3.662   2.768
    3VAL      N 2028   5.880   3.577   2.563
    3VAL      H 2029   5.889   3.499   2.501
    3VAL     CA 2030   5.791   3.687   2.521
    3VAL     CB 2031   5.854   3.769   2.409
    3VAL    CG1 2032   5.986   3.836   2.448
    3VAL    CG2 2033   5.851   3.685   2.280
    3VAL      C 2034   5.654   3.635   2.479
    3VAL      O 2035   5.628   3.521   2.441
    4VAL      N 2036   5.560   3.711   2.534
    4VAL      H 2037   5.578   3.778   2.607
    4VAL     CA 2038   5.417   3.695   2.505
    4VAL     CB 2039   5.355   3.675   2.644
    4VAL    CG1 2040   5.212   3.726   2.668
    4VAL    CG2 2041   5.364   3.525   2.672
    4VAL      C 2042   5.353   3.807   2.422
    4VAL      O 2043   5.353   3.922   2.467
    5THR      N 2044   5.269   3.762   2.329
    5THR      H 2045   5.264   3.663   2.312
    5THR     CA 2046   5.184   3.848   2.246
    5THR     CB 2047   5.239   3.859   2.104
    5THR    OG1 2048   5.288   3.735   2.053
    5THR    HG1 2049   5.219   3.663   2.049
    5THR    CG2 2050   5.340   3.974   2.108
    5THR      C 2051   5.039   3.799   2.252
    5THR      O 2052   5.003   3.712   2.173
    6LEU      N 2053   4.966   3.862   2.343
    6LEU      H 2054   4.995   3.944   2.392
    6LEU     CA 2055   4.822   3.839   2.360
    6LEU     CB 2056   4.780   3.887   2.499
    6LEU     CG 2057   4.672   3.805   2.569
    6LEU    CD1 2058   4.649   3.854   2.713
    6LEU    CD2 2059   4.541   3.827   2.494
    6LEU      C 2060   4.745   3.911   2.249
    6LEU      O 2061   4.742   4.034   2.241
    7LEU      N 2062   4.704   3.832   2.151
    7LEU      H 2063   4.723   3.734   2.155
    7LEU     CA 2064   4.635   3.887   2.034
    7LEU     CB 2065   4.643   3.815   1.899
    7LEU     CG 2066   4.782   3.821   1.836
    7LEU    CD1 2067   4.870   3.704   1.881
    7LEU    CD2 2068   4.778   3.847   1.685
    7LEU      C 2069   4.484   3.899   2.058
    7LEU      O 2070   4.417   3.797   2.070
    8LEU      N 2071   4.434   4.020   2.081
    8LEU      H 2072   4.497   4.097   2.094
    8LEU     CA 2073   4.290   4.047   2.089
    8LEU     CB 2074   4.271   4.165   2.184
    8LEU     CG 2075   4.136   4.158   2.256
    8LEU    CD1 2076   4.147   4.271   2.358
    8LEU    CD2 2077   4.027   4.192   2.155
    8LEU      C 2078   4.239   4.076   1.947
    8LEU      O 2079   4.247   4.185   1.891
    9GLU      N 2080   4.198   3.962   1.891
    9GLU      H 2081   4.205   3.873   1.935
    9GLU     CA 2082   4.142   3.955   1.755
    9GLU     CB 2083   4.203   3.837   1.678
    9GLU     CG 2084   4.351   3.866   1.650
    9GLU     CD 2085   4.390   3.783   1.528
    9GLU    OE1 2086   4.459   3.680   1.544
    9GLU    OE2 2087   4.357   3.816   1.412
    9GLU      C 2088   3.989   3.952   1.751
    9GLU      O 2089   3.920   3.907   1.843
   10GLU      N 2090   3.936   4.010   1.644
   10GLU      H 2091   3.986   4.054   1.569
   10GLU     CA 2092   3.792   4.025   1.621
   10GLU     CB 2093   3.750   4.169   1.646
   10GLU     CG 2094   3.726   4.183   1.797
   10GLU     CD 2095   3.685   4.329   1.819
   10GLU    OE1 2096   3.567   4.371   1.818
   10GLU    OE2 2097   3.775   4.406   1.859
   10GLU      C 2098   3.772   4.001   1.471
   10GLU     O1 2099   3.656   3.966   1.439
   10GLU     O2 2100   3.873   3.995   1.398
    1ACE     CA 2101   4.412   4.255   1.593
    1ACE      C 2102   4.499   4.353   1.671
    1ACE      O 2103   4.591   4.415   1.618
    2VAL      N 2104   4.451   4.373   1.805
    2VAL      H 2105   4.358   4.345   1.831
    2VAL     CA 2106   4.528   4.439   1.910
    2VAL     CB 2107   4.440   4.529   1.997
    2VAL    CG1 2108   4.514   4.595   2.114
    2VAL    CG2 2109   4.373   4.645   1.923
    2VAL      C 2110   4.622   4.343   1.983
    2VAL      O 2111   4.579   4.271   2.073
    3VAL      N 2112   4.751   4.366   1.957
    3VAL      H 2113   4.774   4.463   1.958
    3VAL     CA 2114   4.857   4.271   1.992
    3VAL     CB 2115   4.957   4.246   1.879
    3VAL    CG1 2116   5.033   4.115   1.899
    3VAL    CG2 2117   4.885   4.231   1.744
    3VAL      C 2118   4.940   4.327   2.108
    3VAL      O 2119   5.042   4.396   2.103
    4VAL      N 2120   4.900   4.274   2.223
    4VAL      H 2121   4.828   4.205   2.228
    4VAL     CA 2122   4.942   4.331   2.353
    4VAL     CB 2123   4.819   4.330   2.444
    4VAL    CG1 2124   4.850   4.372   2.588
    4VAL    CG2 2125   4.693   4.396   2.387
    4VAL      C 2126   5.055   4.245   2.410
    4VAL      O 2127   5.052   4.123   2.400
    5THR      N 2128   5.159   4.312   2.459
    5THR      H 2129   5.166   4.412   2.455
    5THR     CA 2130   5.278   4.238   2.502
    5THR     CB 2131   5.400   4.295   2.430
    5THR    OG1 2132   5.437   4.422   2.484
    5THR    HG1 2133   5.461   4.407   2.580
    5THR    CG2 2134   5.400   4.295   2.277
    5THR      C 2135   5.322   4.222   2.648
    5THR      O 2136   5.305   4.312   2.730
    6LEU      N 2137   5.383   4.106   2.668
    6LEU      H 2138   5.357   4.026   2.614
    6LEU     CA 2139   5.453   4.071   2.793
    6LEU     CB 2140   5.371   3.985   2.888
    6LEU     CG 2141   5.435   3.961   3.025
    6LEU    CD1 2142   5.451   4.089   3.106
    6LEU    CD2 2143   5.363   3.853   3.105
    6LEU      C 2144   5.596   4.018   2.774
    6LEU      O 2145   5.616   3.903   2.737
    7LEU      N 2146   5.692   4.108   2.791
    7LEU      H 2147   5.679   4.199   2.829
    7LEU     CA 2148   5.829   4.092   2.739
    7LEU     CB 2149   5.852   4.214   2.649
    7LEU     CG 2150   5.857   4.194   2.498
    7LEU    CD1 2151   5.724   4.148   2.437
    7LEU    CD2 2152   5.897   4.329   2.439
    7LEU      C 2153   5.943   4.081   2.842
    7LEU      O 2154   5.984   4.184   2.894
    8LEU      N 2155   5.980   3.957   2.872
    8LEU      H 2156   5.944   3.877   2.824
    8LEU     CA 2157   6.084   3.925   2.972
    8LEU     CB 2158   6.034   3.834   3.084
    8LEU     CG 2159   6.109   3.830   3.218
    8LEU    CD1 2160   6.246   3.763   3.213
    8LEU    CD2 2161   6.105   3.966   3.287
    8LEU      C 2162   6.211   3.879   2.900
    8LEU      O 2163   6.236   3.760   2.878
    9GLU      N 2164   6.300   3.975   2.882
    9GLU      H 2165   6.285   4.069   2.913
    9GLU     CA 2166   6.428   3.947   2.814
    9GLU     CB 2167   6.454   4.038   2.694
    9GLU     CG 2168   6.404   3.977   2.564
    9GLU     CD 2169   6.470   4.041   2.441
    9GLU    OE1 2170   6.577   3.999   2.391
    9GLU    OE2 2171   6.415   4.145   2.398
    9GLU      C 2172   6.548   3.985   2.902
    9GLU      O 2173   6.526   4.059   2.997
   10GLU      N 2174   6.666   3.935   2.867
   10GLU      H 2175   6.676   3.883   2.782
   10GLU     CA 2176   6.791   3.965   2.938
   10GLU     CB 2177   6.793   3.891   3.072
   10GLU     CG 2178   6.884   3.970   3.167
   10GLU     CD 2179   6.887   3.933   3.315
   10GLU    OE1 2180   7.000   3.954   3.365
   10GLU    OE2 2181   6.783   3.900   3.376
   10GLU      C 2182   6.917   3.945   2.854
   10GLU     O1 2183   6.958   3.827   2.843
   10GLU     O2 2184   6.951   4.035   2.774
    1ACE     CA 2185   5.969   3.542   4.401
    1ACE      C 2186   5.916   3.661   4.321
    1ACE      O 2187   5.878   3.762   4.381
    2VAL      N 2188   5.949   3.665   4.182
    2VAL      H 2189   5.990   3.584   4.139
    2VAL     CA 2190   5.915   3.775   4.092
    2VAL     CB 2191   6.026   3.798   3.989
    2VAL    CG1 2192   5.992   3.917   3.898
    2VAL    CG2 2193   6.165   3.812   4.053
    2VAL      C 2194   5.784   3.745   4.018
    2VAL      O 2195   5.757   3.638   3.963
    3VAL      N 2196   5.691   3.837   4.038
    3VAL      H 2197   5.712   3.921   4.090
    3VAL     CA 2198   5.553   3.834   3.987
    3VAL     CB 2199   5.443   3.846   4.092
    3VAL    CG1 2200   5.305   3.819   4.033
    3VAL    CG2 2201   5.465   3.742   4.202
    3VAL      C 2202   5.528   3.946   3.887
    3VAL      O 2203   5.548   4.063   3.923
    4VAL      N 2204   5.507   3.911   3.760
    4VAL      H 2205   5.512   3.815   3.732
    4VAL     CA 2206   5.491   4.008   3.651
    4VAL     CB 2207   5.599   3.983   3.545
    4VAL    CG1 2208   5.591   4.077   3.425
    4VAL    CG2 2209   5.735   4.008   3.611
    4VAL      C 2210   5.351   3.979   3.595
    4VAL      O 2211   5.306   3.866   3.577
    5THR      N 2212   5.282   4.092   3.587
    5THR      H 2213   5.336   4.177   3.593
    5THR     CA 2214   5.144   4.103   3.538
    5THR     CB 2215   5.054   4.191   3.626
    5THR    OG1 2216   5.109   4.319   3.656
    5THR    HG1 2217   5.065   4.351   3.741
    5THR    CG2 2218   5.024   4.103   3.748
    5THR      C 2219   5.124   4.144   3.392
    5THR      O 2220   5.197   4.221   3.330
    6LEU      N 2221   5.020   4.081   3.339
    6LEU      H 2222   4.997   3.989   3.371
    6LEU     CA 2223   4.948   4.126   3.219
    6LEU     CB 2224   4.993   4.051   3.094
    6LEU     CG 2225   4.933   4.079   2.956
    6LEU    CD1 2226   4.946   4.230   2.939
    6LEU    CD2 2227   5.003   4.012   2.837
    6LEU      C 2228   4.796   4.132   3.234
    6LEU      O 2229   4.725   4.032   3.244
    7LEU      N 2230   4.750   4.256   3.251
    7LEU      H 2231   4.818   4.329   3.244
    7LEU     CA 2232   4.608   4.290   3.271
    7LEU     CB 2233   4.602   4.371   3.400
    7LEU     CG 2234   4.572   4.296   3.530
    7LEU    CD1 2235   4.596   4.380   3.657
    7LEU    CD2 2236   4.431   4.238   3.538
    7LEU      C 2237   4.539   4.372   3.162
    7LEU      O 2238   4.608   4.454   3.101
    8LEU      N 2239   4.412   4.346   3.133
    8LEU      H 2240   4.356   4.285   3.189
    8LEU     CA 2241   4.337   4.427   3.036
    8LEU     CB 2242   4.275   4.326   2.939
    8LEU     CG 2243   4.366   4.249   2.843
    8LEU    CD1 2244   4.454   4.335   2.753
    8LEU    CD2 2245   4.443   4.132   2.904
    8LEU      C 2246   4.234   4.527   3.090
    8LEU      O 2247   4.126   4.535   3.032
    9GLU      N 2248   4.272   4.626   3.170
    9GLU      H 2249   4.367   4.656   3.166
    9GLU     CA 2250   4.176   4.724   3.225
    9GLU     CB 2251   4.257   4.819   3.313
    9GLU     CG 2252   4.335   4.749   3.425
    9GLU     CD 2253   4.440   4.836   3.494
    9GLU    OE1 2254   4.529   4.892   3.426
    9GLU    OE2 2255   4.441   4.833   3.619
    9GLU      C 2256   4.090   4.811   3.133
    9GLU      O 2257   4.147   4.898   3.068
   10GLU      N 2258   3.959   4.791   3.142
   10GLU      H 2259   3.921   4.714   3.193
   10GLU     CA 2260   3.870   4.854   3.043
   10GLU     CB 2261   3.801   4.758   2.946
   10GLU     CG 2262   3.739   4.835   2.829
   10GLU     CD 2263   3.701   4.735   2.720
   10GLU    OE1 2264   3.579   4.707   2.706
   10GLU    OE2 2265   3.792   4.701   2.641
   10GLU      C 2266   3.776   4.942   3.126
   10GLU     O1 2267   3.763   5.065   3.106
   10GLU     O2 2268   3.705   4.876   3.204
    1ACE     CA 2269   3.837   3.696   2.905
    1ACE      C 2270   3.978   3.642   2.931
    1ACE      O 2271   4.006   3.527   2.898
    2VAL      N 2272   4.078   3.738   2.968
    2VAL      H 2273   4.049   3.825   3.008
    2VAL     CA 2274   4.215   3.699   3.003
    2VAL     CB 2275   4.279   3.687   2.864
    2VAL    CG1 2276   4.280   3.818   2.785
    2VAL    CG2 2277   4.413   3.613   2.869
    2VAL      C 2278   4.300   3.790   3.092
    2VAL      O 2279   4.291   3.912   3.080
    3VAL      N 2280   4.347   3.722   3.196
    3VAL      H 2281   4.307   3.636   3.228
    3VAL     CA 2282   4.448   3.782   3.285
    3VAL     CB 2283   4.401   3.787   3.430
    3VAL    CG1 2284   4.491   3.871   3.522
    3VAL    CG2 2285   4.260   3.846   3.442
    3VAL      C 2286   4.566   3.684   3.275
    3VAL      O 2287   4.549   3.563   3.288
    4VAL      N 2288   4.684   3.745   3.288
    4VAL      H 2289   4.682   3.845   3.289
    4VAL     CA 2290   4.816   3.681   3.285
    4VAL     CB 2291   4.889   3.692   3.151
    4VAL    CG1 2292   5.009   3.597   3.149
    4VAL    CG2 2293   4.792   3.648   3.041
    4VAL      C 2294   4.914   3.710   3.399
    4VAL      O 2295   4.952   3.826   3.413
    5THR      N 2296   4.953   3.609   3.476
    5THR      H 2297   4.928   3.514   3.456
    5THR     CA 2298   5.069   3.630   3.563
    5THR     CB 2299   5.053   3.623   3.715
    5THR    OG1 2300   4.944   3.533   3.738
    5THR    HG1 2301   4.974   3.444   3.701
    5THR    CG2 2302   5.034   3.755   3.790
    5THR      C 2303   5.185   3.540   3.520
    5THR      O 2304   5.157   3.435   3.463
    6LEU      N 2305   5.306   3.594   3.526
    6LEU      H 2306   5.326   3.691   3.541
    6LEU     CA 2307   5.431   3.522   3.498
    6LEU     CB 2308   5.512   3.598   3.391
    6LEU     CG 2309   5.627   3.505   3.353
    6LEU    CD1 2310   5.602   3.373   3.280
    6LEU    CD2 2311   5.712   3.601   3.270
    6LEU      C 2312   5.500   3.501   3.633
    6LEU      O 2313   5.516   3.594   3.711
    7LEU      N 2314   5.529   3.373   3.655
    7LEU      H 2315   5.509   3.299   3.591
    7LEU     CA 2316   5.579   3.333   3.788
    7LEU     CB 2317   5.499   3.224   3.860
    7LEU     CG 2318   5.359   3.268   3.904
    7LEU    CD1 2319   5.309   3.166   4.005
    7LEU    CD2 2320   5.353   3.411   3.960
    7LEU      C 2321   5.724   3.286   3.779
    7LEU      O 2322   5.754   3.179   3.727
    8LEU      N 2323   5.814   3.370   3.830
    8LEU      H 2324   5.791   3.460   3.867
    8LEU     CA 2325   5.958   3.339   3.834
    8LEU     CB 2326   6.030   3.455   3.765
    8LEU     CG 2327   6.075   3.416   3.624
    8LEU    CD1 2328   6.114   3.537   3.540
    8LEU    CD2 2329   6.194   3.320   3.632
    8LEU      C 2330   6.011   3.330   3.978
    8LEU      O 2331   6.024   3.429   4.050
    9GLU      N 2332   6.029   3.202   4.011
    9GLU      H 2333   5.993   3.130   3.952
    9GLU     CA 2334   6.084   3.170   4.143
    9GLU     CB 2335   6.069   3.019   4.165
    9GLU     CG 2336   6.065   2.988   4.315
    9GLU     CD 2337   6.081   2.837   4.334
    9GLU    OE1 2338   6.198   2.793   4.325
    9GLU    OE2 2339   5.981   2.763   4.325
    9GLU      C 2340   6.233   3.206   4.153
    9GLU      O 2341   6.325   3.124   4.157
   10GLU      N 2342   6.254   3.334   4.180
   10GLU      H 2343   6.185   3.406   4.183
   10GLU     CA 2344   6.386   3.399   4.184
   10GLU     CB 2345   6.437   3.444   4.047
   10GLU     CG 2346   6.488   3.335   3.953
   10GLU     CD 2347   6.634   3.302   3.984
   10GLU    OE1 2348   6.657   3.193   4.041
   10GLU    OE2 2349   6.724   3.387   3.964
   10GLU      C 2350   6.390   3.520   4.277
   10GLU     O1 2351   6.283   3.581   4.300
   10GLU     O2 2352   6.497   3.551   4.335
    1ACE     CA 2353   5.969   3.356   5.317
    1ACE      C 2354   5.874   3.345   5.197
    1ACE      O 2355   5.887   3.427   5.107
    2VAL      N 2356   5.759   3.265   5.225
    2VAL      H 2357   5.732   3.255   5.321
    2VAL     CA 2358   5.651   3.236   5.130
    2VAL     CB 2359   5.533   3.158   5.190
    2VAL    CG1 2360   5.577   3.014   5.217
    2VAL    CG2 2361   5.462   3.211   5.315
    2VAL      C 2362   5.592   3.345   5.041
    2VAL      O 2363   5.534   3.441   5.092
    3VAL      N 2364   5.580   3.310   4.913
    3VAL      H 2365   5.610   3.220   4.881
    3VAL     CA 2366   5.521   3.400   4.814
    3VAL     CB 2367   5.608   3.430   4.691
    3VAL    CG1 2368   5.545   3.526   4.591
    3VAL    CG2 2369   5.753   3.467   4.726
    3VAL      C 2370   5.385   3.351   4.766
    3VAL      O 2371   5.383   3.247   4.700
    4VAL      N 2372   5.287   3.439   4.786
    4VAL      H 2373   5.308   3.529   4.824
    4VAL     CA 2374   5.146   3.402   4.764
    4VAL     CB 2375   5.085   3.392   4.903
    4VAL    CG1 2376   4.932   3.399   4.891
    4VAL    CG2 2377   5.124   3.265   4.979
    4VAL      C 2378   5.082   3.490   4.657
    4VAL      O 2379   5.067   3.610   4.679
    5THR      N 2380   5.025   3.433   4.551
    5THR      H 2381   5.033   3.338   4.521
    5THR     CA 2382   4.951   3.516   4.454
    5THR     CB 2383   5.016   3.514   4.316
    5THR    OG1 2384   5.082   3.391   4.285
    5THR    HG1 2385   5.179   3.395   4.305
    5THR    CG2 2386   5.124   3.623   4.311
    5THR      C 2387   4.805   3.472   4.445
    5THR      O 2388   4.783   3.354   4.420
    6LEU      N 2389   4.718   3.550   4.510
    6LEU      H 2390   4.749   3.631   4.558
    6LEU     CA 2391   4.573   3.524   4.503
    6LEU     CB 2392   4.487   3.589   4.611
    6LEU     CG 2393   4.534   3.528   4.743
    6LEU    CD1 2394   4.634   3.617   4.818
    6LEU    CD2 2395   4.408   3.517   4.829
    6LEU      C 2396   4.510   3.564   4.369
    6LEU      O 2397   4.492   3.682   4.342
    7LEU      N 2398   4.463   3.463   4.296
    7LEU      H 2399   4.488   3.369   4.316
    7LEU     CA 2400   4.401   3.482   4.164
    7LEU     CB 2401   4.471   3.401   4.054
    7LEU     CG 2402   4.623   3.411   4.042
    7LEU    CD1 2403   4.658   3.325   3.921
    7LEU    CD2 2404   4.676   3.551   4.010
    7LEU      C 2405   4.252   3.446   4.171
    7LEU      O 2406   4.218   3.328   4.180
    8LEU      N 2407   4.161   3.542   4.163
    8LEU      H 2408   4.183   3.635   4.130
    8LEU     CA 2409   4.016   3.525   4.183
    8LEU     CB 2410   3.964   3.599   4.306
    8LEU     CG 2411   3.982   3.525   4.438
    8LEU    CD1 2412   4.123   3.547   4.492
    8LEU    CD2 2413   3.872   3.585   4.526
    8LEU      C 2414   3.930   3.572   4.065
    8LEU      O 2415   3.964   3.670   4.001
    9GLU      N 2416   3.823   3.497   4.040
    9GLU      H 2417   3.800   3.405   4.073
    9GLU     CA 2418   3.738   3.537   3.927
    9GLU     CB 2419   3.665   3.414   3.871
    9GLU     CG 2420   3.637   3.413   3.721
    9GLU     CD 2421   3.529   3.507   3.667
    9GLU    OE1 2422   3.410   3.473   3.681
    9GLU    OE2 2423   3.580   3.611   3.622
    9GLU      C 2424   3.636   3.637   3.981
    9GLU      O 2425   3.604   3.632   4.100
   10GLU      N 2426   3.579   3.728   3.904
   10GLU      H 2427   3.600   3.740   3.807
   10GLU     CA 2428   3.487   3.830   3.957
   10GLU     CB 2429   3.567   3.960   3.971
   10GLU     CG 2430   3.480   4.078   4.013
   10GLU     CD 2431   3.548   4.215   4.013
   10GLU    OE1 2432   3.518   4.298   3.924
   10GLU    OE2 2433   3.615   4.239   4.115
   10GLU      C 2434   3.357   3.834   3.877
   10GLU     O1 2435   3.269   3.749   3.904
   10GLU     O2 2436   3.354   3.906   3.775
    1ACE     CA 2437   4.041   3.882   3.713
    1ACE      C 2438   4.141   3.939   3.813
    1ACE      O 2439   4.235   4.011   3.778
    2VAL      N 2440   4.100   3.934   3.950
    2VAL      H 2441   4.026   3.870   3.970
    2VAL     CA 2442   4.168   4.005   4.059
    2VAL     CB 2443   4.065   4.029   4.170
    2VAL    CG1 2444   4.132   4.105   4.285
    2VAL    CG2 2445   3.951   4.115   4.114
    2VAL      C 2446   4.300   3.939   4.100
    2VAL      O 2447   4.294   3.824   4.141
    3VAL      N 2448   4.407   4.019   4.102
    3VAL      H 2449   4.399   4.111   4.064
    3VAL     CA 2450   4.544   3.971   4.125
    3VAL     CB 2451   4.636   3.989   4.004
    3VAL    CG1 2452   4.772   3.923   4.028
    3VAL    CG2 2453   4.582   3.957   3.865
    3VAL      C 2454   4.608   4.019   4.255
    3VAL      O 2455   4.655   4.132   4.259
    4VAL      N 2456   4.582   3.950   4.366
    4VAL      H 2457   4.529   3.864   4.367
    4VAL     CA 2458   4.637   3.989   4.496
    4VAL     CB 2459   4.541   3.974   4.614
    4VAL    CG1 2460   4.593   4.056   4.733
    4VAL    CG2 2461   4.398   4.022   4.591
    4VAL      C 2462   4.770   3.920   4.525
    4VAL      O 2463   4.771   3.798   4.544
    5THR      N 2464   4.873   4.003   4.513
    5THR      H 2465   4.859   4.098   4.483
    5THR     CA 2466   5.016   3.969   4.517
    5THR     CB 2467   5.088   4.055   4.413
    5THR    OG1 2468   5.040   4.189   4.418
    5THR    HG1 2469   5.064   4.233   4.331
    5THR    CG2 2470   5.070   3.989   4.276
    5THR      C 2471   5.069   3.994   4.658
    5THR      O 2472   5.117   4.103   4.689
    6LEU      N 2473   5.078   3.890   4.740
    6LEU      H 2474   5.052   3.796   4.717
    6LEU     CA 2475   5.141   3.900   4.873
    6LEU     CB 2476   5.066   3.804   4.966
    6LEU     CG 2477   4.954   3.879   5.038
    6LEU    CD1 2478   4.866   3.772   5.103
    6LEU    CD2 2479   5.011   3.949   5.162
    6LEU      C 2480   5.287   3.852   4.879
    6LEU      O 2481   5.313   3.743   4.828
    7LEU      N 2482   5.390   3.924   4.922
    7LEU      H 2483   5.379   4.018   4.953
    7LEU     CA 2484   5.526   3.877   4.952
    7LEU     CB 2485   5.638   3.931   4.862
    7LEU     CG 2486   5.622   3.893   4.715
    7LEU    CD1 2487   5.504   3.947   4.636
    7LEU    CD2 2488   5.750   3.923   4.636
    7LEU      C 2489   5.565   3.887   5.100
    7LEU      O 2490   5.542   3.989   5.165
    8LEU      N 2491   5.643   3.785   5.135
    8LEU      H 2492   5.645   3.702   5.081
    8LEU     CA 2493   5.712   3.782   5.265
    8LEU     CB 2494   5.667   3.659   5.344
    8LEU     CG 2495   5.527   3.664   5.406
    8LEU    CD1 2496   5.494   3.533   5.476
    8LEU    CD2 2497   5.530   3.772   5.514
    8LEU      C 2498   5.864   3.792   5.262
    8LEU      O 2499   5.924   3.742   5.167
    9GLU      N 2500   5.917   3.865   5.360
    9GLU      H 2501   5.865   3.877   5.444
    9GLU     CA 2502   6.051   3.925   5.357
    9GLU     CB 2503   6.032   4.076   5.371
    9GLU     CG 2504   6.031   4.130   5.228
    9GLU     CD 2505   6.046   4.283   5.225
    9GLU    OE1 2506   6.156   4.340   5.207
    9GLU    OE2 2507   5.940   4.346   5.205
    9GLU      C 2508   6.156   3.871   5.455
    9GLU      O 2509   6.126   3.873   5.574
   10GLU      N 2510   6.277   3.866   5.400
   10GLU      H 2511   6.293   3.877   5.302
   10GLU     CA 2512   6.406   3.837   5.465
   10GLU     CB 2513   6.481   3.728   5.388
   10GLU     CG 2514   6.406   3.599   5.423
   10GLU     CD 2515   6.502   3.481   5.438
   10GLU    OE1 2516   6.472   3.393   5.521
   10GLU    OE2 2517   6.616   3.492   5.387
   10GLU      C 2518   6.496   3.960   5.479
   10GLU     O1 2519   6.448   4.074   5.502
   10GLU     O2 2520   6.619   3.942   5.483
    1ACE     CA 2521   5.478   4.055   6.785
    1ACE      C 2522   5.370   4.139   6.716
    1ACE      O 2523   5.254   4.122   6.752
    2VAL      N 2524   5.410   4.181   6.585
    2VAL      H 2525   5.495   4.149   6.543
    2VAL     CA 2526   5.333   4.278   6.506
    2VAL     CB 2527   5.429   4.377   6.439
    2VAL    CG1 2528   5.483   4.473   6.546
    2VAL    CG2 2529   5.550   4.312   6.371
    2VAL      C 2530   5.224   4.219   6.417
    2VAL      O 2531   5.249   4.138   6.327
    3VAL      N 2532   5.110   4.281   6.443
    3VAL      H 2533   5.097   4.358   6.505
    3VAL     CA 2534   4.982   4.245   6.381
    3VAL     CB 2535   4.869   4.263   6.483
    3VAL    CG1 2536   4.732   4.232   6.421
    3VAL    CG2 2537   4.897   4.191   6.615
    3VAL      C 2538   4.957   4.326   6.254
    3VAL      O 2539   4.922   4.443   6.268
    4VAL      N 2540   4.961   4.261   6.138
    4VAL      H 2541   4.961   4.161   6.131
    4VAL     CA 2542   4.948   4.321   6.004
    4VAL     CB 2543   5.067   4.292   5.913
    4VAL    CG1 2544   5.051   4.355   5.775
    4VAL    CG2 2545   5.198   4.327   5.985
    4VAL      C 2546   4.817   4.263   5.949
    4VAL      O 2547   4.807   4.142   5.932
    5THR      N 2548   4.715   4.348   5.945
    5THR      H 2549   4.720   4.440   5.983
    5THR     CA 2550   4.576   4.306   5.920
    5THR     CB 2551   4.487   4.351   6.036
    5THR    OG1 2552   4.487   4.489   6.072
    5THR    HG1 2553   4.582   4.520   6.073
    5THR    CG2 2554   4.519   4.262   6.157
    5THR      C 2555   4.519   4.359   5.788
    5THR      O 2556   4.481   4.475   5.780
    6LEU      N 2557   4.524   4.277   5.683
    6LEU      H 2558   4.569   4.188   5.694
    6LEU     CA 2559   4.473   4.307   5.549
    6LEU     CB 2560   4.561   4.258   5.434
    6LEU     CG 2561   4.708   4.297   5.414
    6LEU    CD1 2562   4.809   4.281   5.527
    6LEU    CD2 2563   4.762   4.242   5.282
    6LEU      C 2564   4.331   4.251   5.531
    6LEU      O 2565   4.316   4.129   5.524
    7LEU      N 2566   4.230   4.337   5.537
    7LEU      H 2567   4.244   4.436   5.543
    7LEU     CA 2568   4.089   4.294   5.542
    7LEU     CB 2569   4.032   4.392   5.644
    7LEU     CG 2570   3.911   4.333   5.716
    7LEU    CD1 2571   3.961   4.228   5.816
    7LEU    CD2 2572   3.816   4.432   5.785
    7LEU      C 2573   4.021   4.316   5.407
    7LEU      O 2574   3.977   4.427   5.379
    8LEU      N 2575   4.009   4.218   5.317
    8LEU      H 2576   4.025   4.124   5.347
    8LEU     CA 2577   3.940   4.229   5.188
    8LEU     CB 2578   4.022   4.168   5.074
    8LEU     CG 2579   4.166   4.215   5.050
    8LEU    CD1 2580   4.216   4.118   4.943
    8LEU    CD2 2581   4.161   4.362   5.009
    8LEU      C 2582   3.799   4.171   5.194
    8LEU      O 2583   3.789   4.053   5.160
    9GLU      N 2584   3.702   4.260   5.209
    9GLU      H 2585   3.730   4.355   5.224
    9GLU     CA 2586   3.557   4.233   5.207
    9GLU     CB 2587   3.471   4.302   5.312
    9GLU     CG 2588   3.485   4.263   5.459
    9GLU     CD 2589   3.391   4.329   5.560
    9GLU    OE1 2590   3.307   4.265   5.628
    9GLU    OE2 2591   3.429   4.444   5.590
    9GLU      C 2592   3.498   4.287   5.077
    9GLU      O 2593   3.485   4.408   5.063
   10GLU      N 2594   3.506   4.198   4.978
   10GLU      H 2595   3.529   4.104   5.004
   10GLU     CA 2596   3.479   4.211   4.834
   10GLU     CB 2597   3.605   4.261   4.763
   10GLU     CG 2598   3.590   4.406   4.718
   10GLU     CD 2599   3.720   4.457   4.655
   10GLU    OE1 2600   3.811   4.488   4.735
   10GLU    OE2 2601   3.719   4.442   4.531
   10GLU      C 2602   3.449   4.073   4.775
   10GLU     O1 2603   3.479   3.976   4.846
   10GLU     O2 2604   3.367   4.069   4.680
    1ACE     CA 2605   3.616   3.766   5.147
    1ACE      C 2606   3.745   3.693   5.181
    1ACE      O 2607   3.740   3.576   5.220
    2VAL      N 2608   3.860   3.777   5.185
    2VAL      H 2609   3.843   3.872   5.160
    2VAL     CA 2610   4.000   3.734   5.204
    2VAL     CB 2611   4.075   3.756   5.073
    2VAL    CG1 2612   4.225   3.733   5.089
    2VAL    CG2 2613   4.020   3.662   4.965
    2VAL      C 2614   4.064   3.805   5.324
    2VAL      O 2615   4.080   3.927   5.313
    3VAL      N 2616   4.053   3.739   5.438
    3VAL      H 2617   4.002   3.653   5.442
    3VAL     CA 2618   4.096   3.795   5.567
    3VAL     CB 2619   4.001   3.751   5.678
    3VAL    CG1 2620   4.054   3.816   5.806
    3VAL    CG2 2621   3.861   3.812   5.665
    3VAL      C 2622   4.241   3.751   5.590
    3VAL      O 2623   4.272   3.637   5.625
    4VAL      N 2624   4.332   3.846   5.569
    4VAL      H 2625   4.313   3.931   5.521
    4VAL     CA 2626   4.476   3.817   5.572
    4VAL     CB 2627   4.547   3.870   5.447
    4VAL    CG1 2628   4.692   3.823   5.441
    4VAL    CG2 2629   4.475   3.825   5.320
    4VAL      C 2630   4.540   3.873   5.699
    4VAL      O 2631   4.570   3.992   5.708
    5THR      N 2632   4.555   3.784   5.797
    5THR      H 2633   4.525   3.689   5.792
    5THR     CA 2634   4.608   3.810   5.932
    5THR     CB 2635   4.504   3.788   6.042
    5THR    OG1 2636   4.426   3.672   6.013
    5THR    HG1 2637   4.339   3.679   6.062
    5THR    CG2 2638   4.408   3.904   6.070
    5THR      C 2639   4.745   3.747   5.958
    5THR      O 2640   4.774   3.628   5.969
    6LEU      N 2641   4.842   3.838   5.960
    6LEU      H 2642   4.813   3.931   5.979
    6LEU     CA 2643   4.987   3.820   5.973
    6LEU     CB 2644   5.066   3.917   5.885
    6LEU     CG 2645   5.038   3.874   5.742
    6LEU    CD1 2646   4.961   3.973   5.655
    6LEU    CD2 2647   5.169   3.826   5.679
    6LEU      C 2648   5.030   3.846   6.118
    6LEU      O 2649   4.995   3.945   6.183
    7LEU      N 2650   5.097   3.750   6.180
    7LEU      H 2651   5.053   3.660   6.179
    7LEU     CA 2652   5.177   3.783   6.299
    7LEU     CB 2653   5.141   3.685   6.411
    7LEU     CG 2654   5.056   3.754   6.518
    7LEU    CD1 2655   5.018   3.643   6.617
    7LEU    CD2 2656   5.142   3.859   6.588
    7LEU      C 2657   5.326   3.772   6.264
    7LEU      O 2658   5.384   3.664   6.251
    8LEU      N 2659   5.391   3.888   6.268
    8LEU      H 2660   5.337   3.972   6.271
    8LEU     CA 2661   5.535   3.900   6.241
    8LEU     CB 2662   5.558   4.020   6.148
    8LEU     CG 2663   5.489   3.998   6.013
    8LEU    CD1 2664   5.532   4.109   5.917
    8LEU    CD2 2665   5.535   3.864   5.954
    8LEU      C 2666   5.622   3.916   6.365
    8LEU      O 2667   5.572   3.940   6.475
    9GLU      N 2668   5.742   3.859   6.355
    9GLU      H 2669   5.773   3.813   6.271
    9GLU     CA 2670   5.842   3.857   6.463
    9GLU     CB 2671   5.954   3.770   6.407
    9GLU     CG 2672   5.928   3.619   6.407
    9GLU     CD 2673   6.051   3.554   6.344
    9GLU    OE1 2674   6.105   3.462   6.409
    9GLU    OE2 2675   6.093   3.597   6.234
    9GLU      C 2676   5.893   4.000   6.482
    9GLU      O 2677   5.943   4.052   6.383
   10GLU      N 2678   5.927   4.043   6.603
   10GLU      H 2679   5.901   3.986   6.681
   10GLU     CA 2680   5.986   4.175   6.631
   10GLU     CB 2681   5.874   4.261   6.689
   10GLU     CG 2682   5.926   4.404   6.670
   10GLU     CD 2683   5.820   4.506   6.712
   10GLU    OE1 2684   5.818   4.617   6.654
   10GLU    OE2 2685   5.757   4.474   6.815
   10GLU      C 2686   6.096   4.148   6.734
   10GLU     O1 2687   6.208   4.105   6.698
   10GLU     O2 2688   6.073   4.186   6.851
    1ACE     CA 2689   4.923   4.062   6.979
    1ACE      C 2690   4.822   3.948   6.993
    1ACE      O 2691   4.829   3.832   6.953
    2VAL      N 2692   4.697   4.005   7.034
    2VAL      H 2693   4.682   4.103   7.031
    2VAL     CA 2694   4.568   3.936   7.051
    2VAL     CB 2695   4.528   3.934   7.199
    2VAL    CG1 2696   4.392   3.865   7.215
    2VAL    CG2 2697   4.644   3.873   7.277
    2VAL      C 2698   4.467   3.988   6.948
    2VAL      O 2699   4.417   4.099   6.964
    3VAL      N 2700   4.432   3.900   6.855
    3VAL      H 2701   4.469   3.808   6.848
    3VAL     CA 2702   4.338   3.944   6.751
    3VAL     CB 2703   4.403   3.927   6.613
    3VAL    CG1 2704   4.302   3.979   6.511
    3VAL    CG2 2705   4.532   4.008   6.596
    3VAL      C 2706   4.209   3.864   6.771
    3VAL      O 2707   4.208   3.746   6.737
    4VAL      N 2708   4.100   3.939   6.786
    4VAL      H 2709   4.120   4.034   6.810
    4VAL     CA 2710   3.968   3.877   6.770
    4VAL     CB 2711   3.879   3.902   6.892
    4VAL    CG1 2712   3.741   3.841   6.863
    4VAL    CG2 2713   3.930   3.835   7.020
    4VAL      C 2714   3.899   3.912   6.639
    4VAL      O 2715   3.872   4.029   6.612
    5THR      N 2716   3.895   3.813   6.551
    5THR      H 2717   3.969   3.746   6.544
    5THR     CA 2718   3.816   3.833   6.428
    5THR     CB 2719   3.904   3.822   6.303
    5THR    OG1 2720   4.004   3.723   6.327
    5THR    HG1 2721   3.958   3.634   6.325
    5THR    CG2 2722   3.976   3.952   6.268
    5THR      C 2723   3.692   3.743   6.425
    5THR      O 2724   3.704   3.620   6.428
    6LEU      N 2725   3.576   3.805   6.412
    6LEU      H 2726   3.573   3.904   6.408
    6LEU     CA 2727   3.444   3.739   6.408
    6LEU     CB 2728   3.342   3.806   6.501
    6LEU     CG 2729   3.381   3.805   6.649
    6LEU    CD1 2730   3.415   3.946   6.698
    6LEU    CD2 2731   3.270   3.737   6.730
    6LEU      C 2732   3.387   3.752   6.266
    6LEU      O 2733   3.361   3.862   6.218
    7LEU      N 2734   3.401   3.644   6.190
    7LEU      H 2735   3.451   3.567   6.230
    7LEU     CA 2736   3.346   3.621   6.056
    7LEU     CB 2737   3.419   3.506   5.987
    7LEU     CG 2738   3.568   3.529   5.962
    7LEU    CD1 2739   3.661   3.495   6.078
    7LEU    CD2 2740   3.612   3.453   5.837
    7LEU      C 2741   3.197   3.586   6.065
    7LEU      O 2742   3.159   3.491   6.133
    8LEU      N 2743   3.109   3.674   6.018
    8LEU      H 2744   3.138   3.754   5.966
    8LEU     CA 2745   2.966   3.641   6.013
    8LEU     CB 2746   2.886   3.763   6.059
    8LEU     CG 2747   2.908   3.807   6.204
    8LEU    CD1 2748   2.830   3.936   6.229
    8LEU    CD2 2749   2.854   3.709   6.308
    8LEU      C 2750   2.919   3.602   5.873
    8LEU      O 2751   2.873   3.687   5.796
    9GLU      N 2752   2.914   3.472   5.848
    9GLU      H 2753   2.939   3.408   5.921
    9GLU     CA 2754   2.868   3.413   5.721
    9GLU     CB 2755   2.983   3.344   5.646
    9GLU     CG 2756   2.954   3.271   5.515
    9GLU     CD 2757   2.900   3.128   5.528
    9GLU    OE1 2758   2.966   3.046   5.595
    9GLU    OE2 2759   2.784   3.116   5.485
    9GLU      C 2760   2.755   3.316   5.753
    9GLU      O 2761   2.767   3.226   5.836
   10GLU      N 2762   2.643   3.358   5.695
   10GLU      H 2763   2.643   3.425   5.621
   10GLU     CA 2764   2.508   3.308   5.725
   10GLU     CB 2765   2.471   3.318   5.874
   10GLU     CG 2766   2.355   3.228   5.917
   10GLU     CD 2767   2.283   3.255   6.050
   10GLU    OE1 2768   2.321   3.221   6.164
   10GLU    OE2 2769   2.189   3.336   6.034
   10GLU      C 2770   2.409   3.387   5.639
   10GLU     O1 2771   2.428   3.509   5.616
   10GLU     O2 2772   2.315   3.328   5.583
    1ACE     CA 2773   2.942   3.747   5.494
    1ACE      C 2774   3.017   3.877   5.526
    1ACE      O 2775   3.097   3.914   5.440
    2VAL      N 2776   2.997   3.930   5.657
    2VAL      H 2777   2.962   3.868   5.728
    2VAL     CA 2778   3.070   4.043   5.716
    2VAL     CB 2779   2.982   4.157   5.767
    2VAL    CG1 2780   2.888   4.197   5.653
    2VAL    CG2 2781   2.902   4.115   5.891
    2VAL      C 2782   3.179   4.002   5.816
    2VAL      O 2783   3.171   3.896   5.878
    3VAL      N 2784   3.266   4.098   5.843
    3VAL      H 2785   3.264   4.180   5.786
    3VAL     CA 2786   3.380   4.086   5.935
    3VAL     CB 2787   3.502   4.098   5.844
    3VAL    CG1 2788   3.623   4.103   5.939
    3VAL    CG2 2789   3.504   3.979   5.748
    3VAL      C 2790   3.373   4.198   6.039
    3VAL      O 2791   3.333   4.312   6.016
    4VAL      N 2792   3.385   4.146   6.160
    4VAL      H 2793   3.384   4.046   6.166
    4VAL     CA 2794   3.385   4.217   6.289
    4VAL     CB 2795   3.257   4.180   6.365
    4VAL    CG1 2796   3.253   4.245   6.504
    4VAL    CG2 2797   3.126   4.215   6.295
    4VAL      C 2798   3.518   4.197   6.360
    4VAL      O 2799   3.559   4.088   6.399
    5THR      N 2800   3.603   4.300   6.368
    5THR      H 2801   3.577   4.392   6.340
    5THR     CA 2802   3.737   4.292   6.428
    5THR     CB 2803   3.849   4.342   6.337
    5THR    OG1 2804   3.839   4.481   6.307
    5THR    HG1 2805   3.782   4.501   6.227
    5THR    CG2 2806   3.856   4.271   6.201
    5THR      C 2807   3.762   4.374   6.555
    5THR      O 2808   3.711   4.484   6.575
    6LEU      N 2809   3.840   4.312   6.643
    6LEU      H 2810   3.849   4.213   6.630
    6LEU     CA 2811   3.888   4.358   6.774
    6LEU     CB 2812   3.816   4.290   6.890
    6LEU     CG 2813   3.667   4.311   6.915
    6LEU    CD1 2814   3.590   4.220   6.820
    6LEU    CD2 2815   3.641   4.272   7.061
    6LEU      C 2816   4.038   4.334   6.793
    6LEU      O 2817   4.079   4.218   6.802
    7LEU      N 2818   4.122   4.431   6.762
    7LEU      H 2819   4.091   4.516   6.719
    7LEU     CA 2820   4.266   4.417   6.791
    7LEU     CB 2821   4.339   4.510   6.694
    7LEU     CG 2822   4.313   4.491   6.544
    7LEU    CD1 2823   4.409   4.576   6.461
    7LEU    CD2 2824   4.340   4.343   6.517
    7LEU      C 2825   4.302   4.462   6.933
    7LEU      O 2826   4.236   4.543   6.997
    8LEU      N 2827   4.400   4.394   6.992
    8LEU      H 2828   4.427   4.307   6.949
    8LEU     CA 2829   4.467   4.416   7.121
    8LEU     CB 2830   4.419   4.325   7.233
    8LEU     CG 2831   4.300   4.361   7.323
    8LEU    CD1 2832   4.296   4.504   7.376
    8LEU    CD2 2833   4.168   4.323   7.256
    8LEU      C 2834   4.619   4.414   7.107
    8LEU      O 2835   4.681   4.310   7.088
    9GLU      N 2836   4.669   4.535   7.080
    9GLU      H 2837   4.611   4.616   7.088
    9GLU     CA 2838   4.811   4.552   7.048
    9GLU     CB 2839   4.814   4.645   6.926
    9GLU     CG 2840   4.761   4.577   6.799
    9GLU     CD 2841   4.762   4.681   6.688
    9GLU    OE1 2842   4.664   4.758   6.677
    9GLU    OE2 2843   4.864   4.678   6.615
    9GLU      C 2844   4.921   4.588   7.147
    9GLU      O 2845   5.038   4.612   7.115
   10GLU      N 2846   4.872   4.633   7.262
   10GLU      H 2847   4.792   4.589   7.302
   10GLU     CA 2848   4.954   4.711   7.356
   10GLU     CB 2849   4.860   4.817   7.414
   10GLU     CG 2850   4.804   4.918   7.314
   10GLU     CD 2851   4.724   5.026   7.387
   10GLU    OE1 2852   4.639   4.991   7.472
   10GLU    OE2 2853   4.720   5.144   7.346
   10GLU      C 2854   5.019   4.634   7.470
   10GLU     O1 2855   4.953   4.546   7.529
   10GLU     O2 2856   5.139   4.654   7.499
    1ACE     CA 2857   4.191   4.257   8.406
    1ACE      C 2858   4.132   4.351   8.301
    1ACE      O 2859   4.040   4.430   8.324
    2VAL      N 2860   4.176   4.314   8.170
    2VAL      H 2861   4.239   4.241   8.145
    2VAL     CA 2862   4.133   4.394   8.054
    2VAL     CB 2863   4.247   4.426   7.958
    2VAL    CG1 2864   4.193   4.524   7.855
    2VAL    CG2 2865   4.365   4.485   8.035
    2VAL      C 2866   4.002   4.343   7.993
    2VAL      O 2867   4.011   4.247   7.917
    3VAL      N 2868   3.885   4.383   8.043
    3VAL      H 2869   3.877   4.465   8.099
    3VAL     CA 2870   3.757   4.318   8.012
    3VAL     CB 2871   3.660   4.320   8.130
    3VAL    CG1 2872   3.523   4.269   8.084
    3VAL    CG2 2873   3.719   4.229   8.238
    3VAL      C 2874   3.694   4.392   7.893
    3VAL      O 2875   3.663   4.511   7.901
    4VAL      N 2876   3.698   4.329   7.776
    4VAL      H 2877   3.751   4.247   7.755
    4VAL     CA 2878   3.625   4.383   7.661
    4VAL     CB 2879   3.697   4.422   7.532
    4VAL    CG1 2880   3.803   4.529   7.556
    4VAL    CG2 2881   3.764   4.301   7.465
    4VAL      C 2882   3.512   4.285   7.627
    4VAL      O 2883   3.530   4.164   7.644
    5THR      N 2884   3.392   4.342   7.622
    5THR      H 2885   3.384   4.442   7.616
    5THR     CA 2886   3.267   4.271   7.597
    5THR     CB 2887   3.182   4.236   7.719
    5THR    OG1 2888   3.079   4.146   7.677
    5THR    HG1 2889   3.121   4.056   7.678
    5THR    CG2 2890   3.120   4.357   7.789
    5THR      C 2891   3.184   4.330   7.482
    5THR      O 2892   3.159   4.449   7.470
    6LEU      N 2893   3.152   4.235   7.394
    6LEU      H 2894   3.166   4.139   7.418
    6LEU     CA 2895   3.079   4.271   7.271
    6LEU     CB 2896   3.181   4.278   7.156
    6LEU     CG 2897   3.182   4.415   7.088
    6LEU    CD1 2898   3.298   4.499   7.141
    6LEU    CD2 2899   3.206   4.398   6.938
    6LEU      C 2900   2.963   4.178   7.236
    6LEU      O 2901   2.968   4.055   7.239
    7LEU      N 2902   2.855   4.240   7.190
    7LEU      H 2903   2.859   4.338   7.170
    7LEU     CA 2904   2.728   4.170   7.164
    7LEU     CB 2905   2.612   4.206   7.258
    7LEU     CG 2906   2.467   4.169   7.229
    7LEU    CD1 2907   2.460   4.018   7.252
    7LEU    CD2 2908   2.368   4.256   7.307
    7LEU      C 2909   2.692   4.194   7.018
    7LEU      O 2910   2.707   4.298   6.954
    8LEU      N 2911   2.684   4.080   6.948
    8LEU      H 2912   2.687   3.990   6.991
    8LEU     CA 2913   2.632   4.065   6.812
    8LEU     CB 2914   2.739   4.003   6.721
    8LEU     CG 2915   2.852   4.087   6.662
    8LEU    CD1 2916   2.954   3.986   6.609
    8LEU    CD2 2917   2.804   4.181   6.551
    8LEU      C 2918   2.497   3.995   6.796
    8LEU      O 2919   2.472   3.888   6.851
    9GLU      N 2920   2.399   4.061   6.735
    9GLU      H 2921   2.416   4.143   6.680
    9GLU     CA 2922   2.264   4.004   6.737
    9GLU     CB 2923   2.156   4.111   6.748
    9GLU     CG 2924   2.181   4.194   6.874
    9GLU     CD 2925   2.085   4.313   6.883
    9GLU    OE1 2926   1.985   4.300   6.957
    9GLU    OE2 2927   2.112   4.423   6.830
    9GLU      C 2928   2.218   3.932   6.610
    9GLU      O 2929   2.282   3.925   6.505
   10GLU      N 2930   2.119   3.850   6.642
   10GLU      H 2931   2.094   3.832   6.738
   10GLU     CA 2932   2.050   3.763   6.546
   10GLU     CB 2933   2.052   3.621   6.603
   10GLU     CG 2934   2.037   3.613   6.755
   10GLU     CD 2935   1.914   3.549   6.819
   10GLU    OE1 2936   1.860   3.595   6.922
   10GLU    OE2 2937   1.865   3.451   6.759
   10GLU      C 2938   1.913   3.819   6.506
   10GLU     O1 2939   1.852   3.876   6.599
   10GLU     O2 2940   1.876   3.798   6.388
    1ACE     CA 2941   2.238   3.749   7.038
    1ACE      C 2942   2.360   3.694   7.111
    1ACE      O 2943   2.344   3.652   7.226
    2VAL      N 2944   2.486   3.686   7.042
    2VAL      H 2945   2.497   3.732   6.955
    2VAL     CA 2946   2.602   3.627   7.109
    2VAL     CB 2947   2.670   3.528   7.014
    2VAL    CG1 2948   2.714   3.594   6.884
    2VAL    CG2 2949   2.786   3.456   7.084
    2VAL      C 2950   2.692   3.732   7.175
    2VAL      O 2951   2.722   3.833   7.111
    3VAL      N 2952   2.702   3.716   7.307
    3VAL      H 2953   2.665   3.634   7.352
    3VAL     CA 2954   2.793   3.798   7.388
    3VAL     CB 2955   2.741   3.829   7.528
    3VAL    CG1 2956   2.784   3.970   7.570
    3VAL    CG2 2957   2.591   3.810   7.552
    3VAL      C 2958   2.935   3.740   7.389
    3VAL      O 2959   2.967   3.644   7.459
    4VAL      N 2960   3.031   3.802   7.321
    4VAL      H 2961   3.004   3.890   7.282
    4VAL     CA 2962   3.171   3.767   7.299
    4VAL     CB 2963   3.188   3.794   7.149
    4VAL    CG1 2964   3.330   3.751   7.111
    4VAL    CG2 2965   3.094   3.713   7.059
    4VAL      C 2966   3.253   3.857   7.391
    4VAL      O 2967   3.260   3.980   7.384
    5THR      N 2968   3.307   3.803   7.500
    5THR      H 2969   3.289   3.707   7.517
    5THR     CA 2970   3.386   3.862   7.609
    5THR     CB 2971   3.307   3.829   7.736
    5THR    OG1 2972   3.178   3.889   7.720
    5THR    HG1 2973   3.112   3.814   7.722
    5THR    CG2 2974   3.370   3.894   7.860
    5THR      C 2975   3.524   3.796   7.611
    5THR      O 2976   3.542   3.681   7.651
    6LEU      N 2977   3.613   3.893   7.628
    6LEU      H 2978   3.593   3.991   7.618
    6LEU     CA 2979   3.757   3.863   7.644
    6LEU     CB 2980   3.843   3.930   7.536
    6LEU     CG 2981   3.977   3.862   7.510
    6LEU    CD1 2982   3.947   3.723   7.453
    6LEU    CD2 2983   4.052   3.945   7.406
    6LEU      C 2984   3.798   3.910   7.784
    6LEU      O 2985   3.782   4.025   7.822
    7LEU      N 2986   3.857   3.811   7.851
    7LEU      H 2987   3.877   3.721   7.812
    7LEU     CA 2988   3.927   3.832   7.978
    7LEU     CB 2989   3.880   3.734   8.086
    7LEU     CG 2990   3.739   3.756   8.141
    7LEU    CD1 2991   3.636   3.677   8.060
    7LEU    CD2 2992   3.730   3.721   8.289
    7LEU      C 2993   4.077   3.813   7.956
    7LEU      O 2994   4.125   3.700   7.953
    8LEU      N 2995   4.140   3.925   7.921
    8LEU      H 2996   4.099   4.015   7.905
    8LEU     CA 2997   4.285   3.931   7.899
    8LEU     CB 2998   4.316   4.029   7.786
    8LEU     CG 2999   4.465   4.035   7.752
    8LEU    CD1 3000   4.494   3.934   7.641
    8LEU    CD2 3001   4.505   4.170   7.692
    8LEU      C 3002   4.361   3.968   8.027
    8LEU      O 3003   4.345   4.080   8.075
    9GLU      N 3004   4.394   3.870   8.111
    9GLU      H 3005   4.406   3.776   8.081
    9GLU     CA 3006   4.452   3.897   8.243
    9GLU     CB 3007   4.364   3.831   8.350
    9GLU     CG 3008   4.399   3.883   8.490
    9GLU     CD 3009   4.283   3.893   8.589
    9GLU    OE1 3010   4.220   4.001   8.595
    9GLU    OE2 3011   4.261   3.797   8.666
    9GLU      C 3012   4.601   3.867   8.254
    9GLU      O 3013   4.648   3.755   8.233
   10GLU      N 3014   4.675   3.976   8.231
   10GLU      H 3015   4.635   4.061   8.196
   10GLU     CA 3016   4.821   3.981   8.238
   10GLU     CB 3017   4.885   4.054   8.120
   10GLU     CG 3018   4.856   4.003   7.978
   10GLU     CD 3019   4.915   4.094   7.870
   10GLU    OE1 3020   5.028   4.070   7.823
   10GLU    OE2 3021   4.838   4.177   7.817
   10GLU      C 3022   4.868   4.062   8.359
   10GLU     O1 3023   4.830   4.179   8.382
   10GLU     O2 3024   4.962   4.012   8.424
  17.95655   5.98552   9.97586
Generated by trjconv : Protein in water t=  60.00000
 3024
    1ACE     CA    1   5.697   2.350   1.431
    1ACE      C    2   5.612   2.223   1.434
    1ACE      O    3   5.506   2.216   1.372
    2VAL      N    4   5.665   2.118   1.515
    2VAL      H    5   5.744   2.128   1.575
    2VAL     CA    6   5.595   1.989   1.530
    2VAL     CB    7   5.685   1.880   1.586
    2VAL    CG1    8   5.607   1.749   1.573
    2VAL    CG2    9   5.824   1.862   1.524
    2VAL      C   10   5.467   2.009   1.612
    2VAL      O   11   5.481   2.028   1.733
    3VAL      N   12   5.355   1.999   1.542
    3VAL      H   13   5.359   1.986   1.443
    3VAL     CA   14   5.219   2.023   1.594
    3VAL     CB   15   5.129   2.052   1.474
    3VAL    CG1   16   4.996   2.103   1.530
    3VAL    CG2   17   5.187   2.153   1.375
    3VAL      C   18   5.180   1.905   1.682
    3VAL      O   19   5.156   1.796   1.630
    4VAL      N   20   5.174   1.937   1.811
    4VAL      H   21   5.228   2.013   1.847
    4VAL     CA   22   5.108   1.857   1.916
    4VAL     CB   23   5.215   1.844   2.025
    4VAL    CG1   24   5.157   1.762   2.141
    4VAL    CG2   25   5.337   1.769   1.971
    4VAL      C   26   4.989   1.941   1.962
    4VAL      O   27   4.991   2.049   2.019
    5THR      N   28   4.880   1.871   1.934
    5THR      H   29   4.892   1.787   1.880
    5THR     CA   30   4.736   1.897   1.948
    5THR     CB   31   4.644   1.833   1.844
    5THR    OG1   32   4.671   1.693   1.839
    5THR    HG1   33   4.750   1.679   1.779
    5THR    CG2   34   4.663   1.903   1.709
    5THR      C   35   4.679   1.865   2.086
    5THR      O   36   4.751   1.816   2.173
    6LEU      N   37   4.563   1.924   2.111
    6LEU      H   38   4.516   1.990   2.052
    6LEU     CA   39   4.470   1.893   2.221
    6LEU     CB   40   4.521   1.944   2.356
    6LEU     CG   41   4.446   1.879   2.472
    6LEU    CD1   42   4.498   1.737   2.497
    6LEU    CD2   43   4.470   1.967   2.595
    6LEU      C   44   4.351   1.982   2.184
    6LEU      O   45   4.361   2.104   2.191
    7LEU      N   46   4.248   1.911   2.141
    7LEU      H   47   4.229   1.814   2.160
    7LEU     CA   48   4.124   1.973   2.092
    7LEU     CB   49   4.117   1.936   1.943
    7LEU     CG   50   4.086   2.051   1.848
    7LEU    CD1   51   4.105   2.007   1.703
    7LEU    CD2   52   3.946   2.105   1.877
    7LEU      C   53   3.996   1.931   2.164
    7LEU      O   54   3.964   1.813   2.175
    8LEU      N   55   3.918   2.029   2.208
    8LEU      H   56   3.955   2.121   2.219
    8LEU     CA   57   3.785   2.018   2.270
    8LEU     CB   58   3.802   2.050   2.418
    8LEU     CG   59   3.888   1.957   2.504
    8LEU    CD1   60   3.841   1.812   2.496
    8LEU    CD2   61   4.041   1.968   2.497
    8LEU      C   62   3.682   2.113   2.210
    8LEU      O   63   3.702   2.234   2.215
    9GLU      N   64   3.575   2.046   2.167
    9GLU      H   65   3.577   1.946   2.173
    9GLU     CA   66   3.459   2.109   2.103
    9GLU     CB   67   3.470   2.115   1.950
    9GLU     CG   68   3.574   2.212   1.895
    9GLU     CD   69   3.599   2.185   1.746
    9GLU    OE1   70   3.537   2.257   1.665
    9GLU    OE2   71   3.685   2.096   1.726
    9GLU      C   72   3.333   2.026   2.133
    9GLU      O   73   3.315   1.916   2.082
   10GLU      N   74   3.245   2.085   2.213
   10GLU      H   75   3.247   2.175   2.257
   10GLU     CA   76   3.133   2.003   2.262
   10GLU     CB   77   3.172   1.956   2.402
   10GLU     CG   78   3.122   1.816   2.435
   10GLU     CD   79   3.163   1.776   2.577
   10GLU    OE1   80   3.109   1.831   2.675
   10GLU    OE2   81   3.228   1.669   2.585
   10GLU      C   82   3.002   2.083   2.253
   10GLU     O1   83   2.985   2.150   2.149
   10GLU     O2   84   2.933   2.100   2.356
    1ACE     CA   85   3.655   2.561   2.098
    1ACE      C   86   3.787   2.599   2.165
    1ACE      O   87   3.837   2.710   2.149
    2VAL      N   88   3.863   2.484   2.203
    2VAL      H   89   3.833   2.393   2.173
    2VAL     CA   90   3.979   2.485   2.293
    2VAL     CB   91   3.939   2.415   2.423
    2VAL    CG1   92   4.062   2.398   2.513
    2VAL    CG2   93   3.815   2.470   2.494
    2VAL      C   94   4.092   2.412   2.221
    2VAL      O   95   4.107   2.290   2.226
    3VAL      N   96   4.172   2.499   2.161
    3VAL      H   97   4.148   2.596   2.159
    3VAL     CA   98   4.281   2.450   2.075
    3VAL     CB   99   4.263   2.505   1.933
    3VAL    CG1  100   4.355   2.438   1.831
    3VAL    CG2  101   4.124   2.464   1.885
    3VAL      C  102   4.417   2.487   2.135
    3VAL      O  103   4.461   2.602   2.142
    4VAL      N  104   4.485   2.381   2.178
    4VAL      H  105   4.456   2.290   2.148
    4VAL     CA  106   4.607   2.389   2.260
    4VAL     CB  107   4.576   2.317   2.391
    4VAL    CG1  108   4.704   2.304   2.474
    4VAL    CG2  109   4.456   2.381   2.461
    4VAL      C  110   4.701   2.319   2.161
    4VAL      O  111   4.724   2.199   2.166
    5THR      N  112   4.755   2.398   2.069
    5THR      H  113   4.725   2.492   2.054
    5THR     CA  114   4.854   2.361   1.966
    5THR     CB  115   4.812   2.401   1.825
    5THR    OG1  116   4.791   2.542   1.821
    5THR    HG1  117   4.694   2.551   1.845
    5THR    CG2  118   4.698   2.319   1.766
    5THR      C  119   4.993   2.417   1.996
    5THR      O  120   5.017   2.537   1.991
    6LEU      N  121   5.076   2.325   2.047
    6LEU      H  122   5.043   2.233   2.067
    6LEU     CA  123   5.218   2.344   2.081
    6LEU     CB  124   5.240   2.272   2.215
    6LEU     CG  125   5.175   2.351   2.328
    6LEU    CD1  126   5.048   2.274   2.363
    6LEU    CD2  127   5.262   2.351   2.455
    6LEU      C  128   5.304   2.288   1.968
    6LEU      O  129   5.304   2.168   1.942
    7LEU      N  130   5.386   2.378   1.913
    7LEU      H  131   5.412   2.461   1.961
    7LEU     CA  132   5.470   2.355   1.794
    7LEU     CB  133   5.459   2.463   1.686
    7LEU     CG  134   5.320   2.475   1.622
    7LEU    CD1  135   5.242   2.580   1.701
    7LEU    CD2  136   5.316   2.506   1.472
    7LEU      C  137   5.613   2.359   1.847
    7LEU      O  138   5.661   2.464   1.890
    8LEU      N  139   5.689   2.251   1.835
    8LEU      H  140   5.649   2.168   1.794
    8LEU     CA  141   5.827   2.247   1.887
    8LEU     CB  142   5.842   2.133   1.988
    8LEU     CG  143   5.763   2.124   2.119
    8LEU    CD1  144   5.800   2.242   2.208
    8LEU    CD2  145   5.611   2.103   2.117
    8LEU      C  146   5.927   2.238   1.772
    8LEU      O  147   5.946   2.129   1.719
    9GLU      N  148   5.988   2.355   1.759
    9GLU      H  149   5.972   2.424   1.830
    9GLU     CA  150   6.093   2.398   1.665
    9GLU     CB  151   6.098   2.550   1.644
    9GLU     CG  152   6.177   2.580   1.517
    9GLU     CD  153   6.205   2.731   1.511
    9GLU    OE1  154   6.165   2.793   1.411
    9GLU    OE2  155   6.265   2.780   1.609
    9GLU      C  156   6.233   2.342   1.695
    9GLU      O  157   6.295   2.377   1.795
   10GLU      N  158   6.285   2.291   1.584
   10GLU      H  159   6.237   2.312   1.498
   10GLU     CA  160   6.423   2.243   1.564
   10GLU     CB  161   6.418   2.096   1.522
   10GLU     CG  162   6.370   1.992   1.623
   10GLU     CD  163   6.374   1.852   1.562
   10GLU    OE1  164   6.478   1.784   1.569
   10GLU    OE2  165   6.265   1.810   1.516
   10GLU      C  166   6.476   2.332   1.451
   10GLU     O1  167   6.409   2.340   1.346
   10GLU     O2  168   6.597   2.364   1.458
    1ACE     CA  169   6.059   1.877   3.014
    1ACE      C  170   5.943   1.974   3.038
    1ACE      O  171   5.931   2.032   3.146
    2VAL      N  172   5.835   1.973   2.945
    2VAL      H  173   5.836   1.923   2.858
    2VAL     CA  174   5.722   2.068   2.945
    2VAL     CB  175   5.727   2.157   2.821
    2VAL    CG1  176   5.835   2.263   2.847
    2VAL    CG2  177   5.769   2.089   2.691
    2VAL      C  178   5.588   1.997   2.965
    2VAL      O  179   5.547   1.907   2.892
    3VAL      N  180   5.510   2.068   3.046
    3VAL      H  181   5.552   2.139   3.103
    3VAL     CA  182   5.377   2.032   3.097
    3VAL     CB  183   5.385   1.958   3.230
    3VAL    CG1  184   5.249   1.904   3.275
    3VAL    CG2  185   5.493   1.850   3.221
    3VAL      C  186   5.279   2.150   3.091
    3VAL      O  187   5.274   2.241   3.174
    4VAL      N  188   5.181   2.128   3.005
    4VAL      H  189   5.184   2.061   2.931
    4VAL     CA  190   5.067   2.220   2.992
    4VAL     CB  191   5.021   2.251   2.849
    4VAL    CG1  192   4.910   2.356   2.858
    4VAL    CG2  193   5.134   2.321   2.773
    4VAL      C  194   4.957   2.150   3.072
    4VAL      O  195   4.918   2.037   3.046
    5THR      N  196   4.903   2.213   3.176
    5THR      H  197   4.927   2.302   3.215
    5THR     CA  198   4.786   2.159   3.248
    5THR     CB  199   4.823   2.136   3.394
    5THR    OG1  200   4.921   2.032   3.410
    5THR    HG1  201   5.005   2.056   3.361
    5THR    CG2  202   4.707   2.085   3.480
    5THR      C  203   4.667   2.252   3.224
    5THR      O  204   4.678   2.374   3.237
    6LEU      N  205   4.555   2.190   3.186
    6LEU      H  206   4.557   2.092   3.205
    6LEU     CA  207   4.421   2.245   3.160
    6LEU     CB  208   4.369   2.199   3.024
    6LEU     CG  209   4.391   2.289   2.902
    6LEU    CD1  210   4.541   2.306   2.878
    6LEU    CD2  211   4.291   2.249   2.793
    6LEU      C  212   4.326   2.188   3.265
    6LEU      O  213   4.330   2.070   3.302
    7LEU      N  214   4.279   2.285   3.342
    7LEU      H  215   4.306   2.381   3.330
    7LEU     CA  216   4.182   2.261   3.450
    7LEU     CB  217   4.245   2.316   3.579
    7LEU     CG  218   4.352   2.233   3.648
    7LEU    CD1  219   4.422   2.305   3.764
    7LEU    CD2  220   4.290   2.107   3.710
    7LEU      C  221   4.043   2.316   3.420
    7LEU      O  222   4.031   2.433   3.384
    8LEU      N  223   3.941   2.230   3.420
    8LEU      H  224   3.949   2.139   3.459
    8LEU     CA  225   3.805   2.255   3.369
    8LEU     CB  226   3.773   2.162   3.252
    8LEU     CG  227   3.845   2.185   3.119
    8LEU    CD1  228   3.836   2.060   3.032
    8LEU    CD2  229   3.796   2.303   3.035
    8LEU      C  230   3.698   2.212   3.469
    8LEU      O  231   3.734   2.142   3.565
    9GLU      N  232   3.581   2.273   3.457
    9GLU      H  233   3.582   2.364   3.416
    9GLU     CA  234   3.461   2.243   3.536
    9GLU     CB  235   3.348   2.334   3.487
    9GLU     CG  236   3.279   2.310   3.352
    9GLU     CD  237   3.367   2.350   3.233
    9GLU    OE1  238   3.424   2.255   3.175
    9GLU    OE2  239   3.351   2.467   3.193
    9GLU      C  240   3.402   2.103   3.519
    9GLU      O  241   3.431   2.029   3.425
   10GLU      N  242   3.359   2.057   3.636
   10GLU      H  243   3.357   2.118   3.716
   10GLU     CA  244   3.278   1.935   3.642
   10GLU     CB  245   3.297   1.866   3.778
   10GLU     CG  246   3.420   1.776   3.781
   10GLU     CD  247   3.422   1.690   3.908
   10GLU    OE1  248   3.413   1.567   3.891
   10GLU    OE2  249   3.436   1.742   4.022
   10GLU      C  250   3.130   1.955   3.609
   10GLU     O1  251   3.096   2.073   3.588
   10GLU     O2  252   3.069   1.850   3.576
    1ACE     CA  253   3.806   2.035   3.904
    1ACE      C  254   3.863   1.914   3.829
    1ACE      O  255   3.924   1.827   3.891
    2VAL      N  256   3.871   1.922   3.687
    2VAL      H  257   3.844   2.002   3.633
    2VAL     CA  258   3.924   1.813   3.603
    2VAL     CB  259   3.831   1.806   3.482
    2VAL    CG1  260   3.867   1.715   3.364
    2VAL    CG2  261   3.684   1.778   3.512
    2VAL      C  262   4.067   1.842   3.556
    2VAL      O  263   4.076   1.930   3.470
    3VAL      N  264   4.163   1.755   3.587
    3VAL      H  265   4.144   1.678   3.647
    3VAL     CA  266   4.302   1.768   3.541
    3VAL     CB  267   4.396   1.733   3.657
    3VAL    CG1  268   4.534   1.791   3.630
    3VAL    CG2  269   4.354   1.783   3.795
    3VAL      C  270   4.322   1.685   3.414
    3VAL      O  271   4.288   1.566   3.412
    4VAL      N  272   4.372   1.754   3.312
    4VAL      H  273   4.387   1.853   3.317
    4VAL     CA  274   4.405   1.700   3.179
    4VAL     CB  275   4.292   1.721   3.079
    4VAL    CG1  276   4.202   1.597   3.074
    4VAL    CG2  277   4.201   1.841   3.111
    4VAL      C  278   4.537   1.761   3.133
    4VAL      O  279   4.560   1.882   3.127
    5THR      N  280   4.635   1.671   3.127
    5THR      H  281   4.623   1.572   3.137
    5THR     CA  282   4.772   1.721   3.113
    5THR     CB  283   4.872   1.663   3.213
    5THR    OG1  284   4.866   1.520   3.218
    5THR    HG1  285   4.823   1.501   3.306
    5THR    CG2  286   4.859   1.733   3.349
    5THR      C  287   4.824   1.691   2.972
    5THR      O  288   4.766   1.609   2.901
    6LEU      N  289   4.915   1.774   2.923
    6LEU      H  290   4.954   1.848   2.978
    6LEU     CA  291   4.985   1.758   2.795
    6LEU     CB  292   4.957   1.890   2.722
    6LEU     CG  293   4.927   1.860   2.574
    6LEU    CD1  294   4.879   1.988   2.506
    6LEU    CD2  295   5.060   1.820   2.509
    6LEU      C  296   5.130   1.740   2.840
    6LEU      O  297   5.175   1.828   2.913
    7LEU      N  298   5.191   1.627   2.803
    7LEU      H  299   5.150   1.563   2.738
    7LEU     CA  300   5.323   1.589   2.853
    7LEU     CB  301   5.312   1.455   2.926
    7LEU     CG  302   5.220   1.465   3.048
    7LEU    CD1  303   5.198   1.329   3.114
    7LEU    CD2  304   5.282   1.552   3.157
    7LEU      C  305   5.419   1.576   2.734
    7LEU      O  306   5.419   1.478   2.660
    8LEU      N  307   5.496   1.682   2.711
    8LEU      H  308   5.504   1.758   2.776
    8LEU     CA  309   5.592   1.674   2.599
    8LEU     CB  310   5.557   1.786   2.500
    8LEU     CG  311   5.599   1.780   2.353
    8LEU    CD1  312   5.749   1.767   2.329
    8LEU    CD2  313   5.533   1.651   2.305
    8LEU      C  314   5.732   1.673   2.662
    8LEU      O  315   5.787   1.768   2.718
    9GLU      N  316   5.772   1.547   2.668
    9GLU      H  317   5.724   1.474   2.618
    9GLU     CA  318   5.911   1.511   2.703
    9GLU     CB  319   5.903   1.412   2.819
    9GLU     CG  320   5.808   1.292   2.802
    9GLU     CD  321   5.855   1.180   2.895
    9GLU    OE1  322   5.830   1.189   3.017
    9GLU    OE2  323   5.921   1.088   2.843
    9GLU      C  324   6.003   1.459   2.593
    9GLU      O  325   5.979   1.362   2.521
   10GLU      N  326   6.125   1.511   2.597
   10GLU      H  327   6.160   1.569   2.671
   10GLU     CA  328   6.228   1.476   2.498
   10GLU     CB  329   6.221   1.559   2.370
   10GLU     CG  330   6.306   1.496   2.259
   10GLU     CD  331   6.308   1.583   2.133
   10GLU    OE1  332   6.418   1.581   2.075
   10GLU    OE2  333   6.202   1.611   2.073
   10GLU      C  334   6.364   1.504   2.563
   10GLU     O1  335   6.385   1.622   2.596
   10GLU     O2  336   6.448   1.412   2.572
    1ACE     CA  337   5.850   1.938   3.459
    1ACE      C  338   5.759   1.819   3.490
    1ACE      O  339   5.772   1.710   3.434
    2VAL      N  340   5.684   1.832   3.612
    2VAL      H  341   5.701   1.902   3.681
    2VAL     CA  342   5.599   1.727   3.670
    2VAL     CB  343   5.687   1.662   3.777
    2VAL    CG1  344   5.612   1.558   3.860
    2VAL    CG2  345   5.813   1.593   3.725
    2VAL      C  346   5.473   1.785   3.734
    2VAL      O  347   5.479   1.861   3.831
    3VAL      N  348   5.360   1.728   3.696
    3VAL      H  349   5.355   1.654   3.629
    3VAL     CA  350   5.233   1.751   3.768
    3VAL     CB  351   5.134   1.807   3.666
    3VAL    CG1  352   4.991   1.817   3.717
    3VAL    CG2  353   5.166   1.952   3.632
    3VAL      C  354   5.190   1.623   3.841
    3VAL      O  355   5.144   1.524   3.785
    4VAL      N  356   5.180   1.657   3.969
    4VAL      H  357   5.203   1.745   4.011
    4VAL     CA  358   5.137   1.560   4.071
    4VAL     CB  359   5.242   1.510   4.170
    4VAL    CG1  360   5.353   1.418   4.120
    4VAL    CG2  361   5.313   1.632   4.229
    4VAL      C  362   5.008   1.594   4.146
    4VAL      O  363   4.991   1.708   4.188
    5THR      N  364   4.935   1.491   4.187
    5THR      H  365   4.977   1.400   4.186
    5THR     CA  366   4.804   1.508   4.251
    5THR     CB  367   4.701   1.427   4.172
    5THR    OG1  368   4.728   1.287   4.167
    5THR    HG1  369   4.705   1.254   4.075
    5THR    CG2  370   4.680   1.482   4.031
    5THR      C  371   4.794   1.493   4.403
    5THR      O  372   4.838   1.400   4.470
    6LEU      N  373   4.726   1.588   4.468
    6LEU      H  374   4.715   1.679   4.428
    6LEU     CA  375   4.686   1.580   4.609
    6LEU     CB  376   4.771   1.684   4.683
    6LEU     CG  377   4.879   1.623   4.772
    6LEU    CD1  378   4.986   1.560   4.683
    6LEU    CD2  379   4.945   1.718   4.872
    6LEU      C  380   4.537   1.607   4.629
    6LEU      O  381   4.485   1.698   4.564
    7LEU      N  382   4.474   1.519   4.706
    7LEU      H  383   4.529   1.467   4.771
    7LEU     CA  384   4.330   1.534   4.733
    7LEU     CB  385   4.256   1.445   4.633
    7LEU     CG  386   4.129   1.511   4.578
    7LEU    CD1  387   4.174   1.596   4.459
    7LEU    CD2  388   4.020   1.412   4.537
    7LEU      C  389   4.301   1.487   4.876
    7LEU      O  390   4.385   1.415   4.929
    8LEU      N  391   4.187   1.537   4.924
    8LEU      H  392   4.162   1.628   4.890
    8LEU     CA  393   4.111   1.486   5.039
    8LEU     CB  394   3.991   1.575   5.073
    8LEU     CG  395   4.029   1.721   5.096
    8LEU    CD1  396   3.907   1.814   5.093
    8LEU    CD2  397   4.109   1.740   5.225
    8LEU      C  398   4.058   1.347   5.003
    8LEU      O  399   3.984   1.323   4.908
    9GLU      N  400   4.122   1.246   5.061
    9GLU      H  401   4.194   1.272   5.125
    9GLU     CA  402   4.103   1.102   5.035
    9GLU     CB  403   4.209   1.049   4.938
    9GLU     CG  404   4.352   1.079   4.981
    9GLU     CD  405   4.453   1.051   4.869
    9GLU    OE1  406   4.525   0.950   4.879
    9GLU    OE2  407   4.450   1.131   4.773
    9GLU      C  408   4.076   1.011   5.155
    9GLU      O  409   3.989   0.926   5.132
   10GLU      N  410   4.142   1.030   5.268
   10GLU      H  411   4.220   1.093   5.271
   10GLU     CA  412   4.133   0.942   5.385
   10GLU     CB  413   4.271   0.925   5.450
   10GLU     CG  414   4.386   0.872   5.365
   10GLU     CD  415   4.502   0.871   5.464
   10GLU    OE1  416   4.518   0.766   5.530
   10GLU    OE2  417   4.571   0.974   5.485
   10GLU      C  418   4.021   0.974   5.484
   10GLU     O1  419   3.964   1.084   5.468
   10GLU     O2  420   3.964   0.884   5.550
    1ACE     CA  421   3.629   2.007   4.837
    1ACE      C  422   3.725   2.100   4.762
    1ACE      O  423   3.705   2.221   4.751
    2VAL      N  424   3.849   2.037   4.730
    2VAL      H  425   3.856   1.939   4.712
    2VAL     CA  426   3.963   2.106   4.667
    2VAL     CB  427   4.047   2.160   4.783
    2VAL    CG1  428   4.115   2.066   4.883
    2VAL    CG2  429   4.150   2.255   4.723
    2VAL      C  430   4.046   2.016   4.576
    2VAL      O  431   4.066   1.900   4.612
    3VAL      N  432   4.089   2.074   4.464
    3VAL      H  433   4.044   2.154   4.425
    3VAL     CA  434   4.191   2.009   4.381
    3VAL     CB  435   4.151   2.004   4.233
    3VAL    CG1  436   4.238   1.900   4.162
    3VAL    CG2  437   4.010   1.946   4.224
    3VAL      C  438   4.323   2.086   4.389
    3VAL      O  439   4.325   2.209   4.391
    4VAL      N  440   4.422   2.009   4.434
    4VAL      H  441   4.407   1.916   4.468
    4VAL     CA  442   4.559   2.061   4.450
    4VAL     CB  443   4.611   2.030   4.591
    4VAL    CG1  444   4.751   2.083   4.624
    4VAL    CG2  445   4.509   2.078   4.694
    4VAL      C  446   4.643   1.988   4.344
    4VAL      O  447   4.655   1.866   4.343
    5THR      N  448   4.684   2.066   4.244
    5THR      H  449   4.678   2.165   4.244
    5THR     CA  450   4.788   2.015   4.153
    5THR     CB  451   4.746   2.034   4.007
    5THR    OG1  452   4.707   2.169   3.980
    5THR    HG1  453   4.635   2.162   3.912
    5THR    CG2  454   4.636   1.938   3.963
    5THR      C  455   4.922   2.085   4.178
    5THR      O  456   4.928   2.206   4.196
    6LEU      N  457   5.028   2.005   4.187
    6LEU      H  458   5.017   1.908   4.166
    6LEU     CA  459   5.166   2.046   4.218
    6LEU     CB  460   5.227   1.955   4.325
    6LEU     CG  461   5.171   1.970   4.467
    6LEU    CD1  462   5.031   1.916   4.497
    6LEU    CD2  463   5.278   1.911   4.559
    6LEU      C  464   5.263   2.046   4.100
    6LEU      O  465   5.291   1.939   4.047
    7LEU      N  466   5.282   2.167   4.047
    7LEU      H  467   5.223   2.244   4.073
    7LEU     CA  468   5.375   2.197   3.938
    7LEU     CB  469   5.337   2.332   3.876
    7LEU     CG  470   5.199   2.330   3.810
    7LEU    CD1  471   5.142   2.472   3.816
    7LEU    CD2  472   5.213   2.303   3.660
    7LEU      C  473   5.518   2.195   3.994
    7LEU      O  474   5.573   2.301   4.024
    8LEU      N  475   5.578   2.076   3.997
    8LEU      H  476   5.537   1.991   3.965
    8LEU     CA  477   5.714   2.060   4.048
    8LEU     CB  478   5.706   1.928   4.125
    8LEU     CG  479   5.756   1.917   4.269
    8LEU    CD1  480   5.744   1.773   4.319
    8LEU    CD2  481   5.908   1.931   4.257
    8LEU      C  482   5.816   2.058   3.933
    8LEU      O  483   5.792   2.008   3.823
    9GLU      N  484   5.932   2.118   3.959
    9GLU      H  485   5.938   2.187   4.030
    9GLU     CA  486   6.056   2.095   3.884
    9GLU     CB  487   6.143   2.219   3.906
    9GLU     CG  488   6.261   2.237   3.810
    9GLU     CD  489   6.373   2.332   3.853
    9GLU    OE1  490   6.488   2.286   3.834
    9GLU    OE2  491   6.329   2.443   3.891
    9GLU      C  492   6.137   1.974   3.930
    9GLU      O  493   6.202   1.971   4.035
   10GLU      N  494   6.156   1.878   3.839
   10GLU      H  495   6.128   1.890   3.744
   10GLU     CA  496   6.215   1.747   3.869
   10GLU     CB  497   6.112   1.654   3.934
   10GLU     CG  498   6.152   1.507   3.947
   10GLU     CD  499   6.247   1.479   4.064
   10GLU    OE1  500   6.228   1.554   4.162
   10GLU    OE2  501   6.344   1.403   4.042
   10GLU      C  502   6.268   1.688   3.739
   10GLU     O1  503   6.192   1.689   3.639
   10GLU     O2  504   6.379   1.630   3.743
    1ACE     CA  505   5.482   2.132   5.512
    1ACE      C  506   5.338   2.173   5.543
    1ACE      O  507   5.261   2.089   5.589
    2VAL      N  508   5.307   2.288   5.464
    2VAL      H  509   5.363   2.304   5.382
    2VAL     CA  510   5.189   2.374   5.478
    2VAL     CB  511   5.191   2.474   5.362
    2VAL    CG1  512   5.293   2.587   5.375
    2VAL    CG2  513   5.205   2.413   5.223
    2VAL      C  514   5.055   2.301   5.493
    2VAL      O  515   5.024   2.206   5.422
    3VAL      N  516   4.963   2.367   5.562
    3VAL      H  517   4.975   2.460   5.599
    3VAL     CA  518   4.834   2.303   5.592
    3VAL     CB  519   4.822   2.291   5.744
    3VAL    CG1  520   4.707   2.193   5.770
    3VAL    CG2  521   4.947   2.259   5.826
    3VAL      C  522   4.726   2.394   5.533
    3VAL      O  523   4.740   2.516   5.525
    4VAL      N  524   4.630   2.329   5.467
    4VAL      H  525   4.645   2.244   5.417
    4VAL     CA  526   4.498   2.385   5.435
    4VAL     CB  527   4.481   2.386   5.283
    4VAL    CG1  528   4.361   2.467   5.234
    4VAL    CG2  529   4.606   2.435   5.210
    4VAL      C  530   4.387   2.301   5.499
    4VAL      O  531   4.368   2.184   5.470
    5THR      N  532   4.344   2.364   5.608
    5THR      H  533   4.392   2.441   5.652
    5THR     CA  534   4.222   2.325   5.681
    5THR     CB  535   4.235   2.350   5.831
    5THR    OG1  536   4.222   2.486   5.873
    5THR    HG1  537   4.264   2.553   5.812
    5THR    CG2  538   4.369   2.293   5.879
    5THR      C  539   4.097   2.389   5.620
    5THR      O  540   4.079   2.511   5.625
    6LEU      N  541   4.008   2.293   5.599
    6LEU      H  542   4.018   2.201   5.637
    6LEU     CA  543   3.879   2.330   5.539
    6LEU     CB  544   3.840   2.257   5.411
    6LEU     CG  545   3.944   2.256   5.298
    6LEU    CD1  546   4.033   2.132   5.313
    6LEU    CD2  547   3.878   2.251   5.160
    6LEU      C  548   3.769   2.305   5.643
    6LEU      O  549   3.751   2.193   5.691
    7LEU      N  550   3.699   2.412   5.679
    7LEU      H  551   3.726   2.508   5.670
    7LEU     CA  552   3.583   2.389   5.767
    7LEU     CB  553   3.580   2.499   5.873
    7LEU     CG  554   3.703   2.488   5.963
    7LEU    CD1  555   3.809   2.598   5.945
    7LEU    CD2  556   3.656   2.504   6.107
    7LEU      C  557   3.455   2.403   5.684
    7LEU      O  558   3.448   2.502   5.612
    8LEU      N  559   3.362   2.308   5.687
    8LEU      H  560   3.383   2.220   5.729
    8LEU     CA  561   3.243   2.309   5.600
    8LEU     CB  562   3.267   2.222   5.477
    8LEU     CG  563   3.164   2.195   5.367
    8LEU    CD1  564   3.118   2.322   5.295
    8LEU    CD2  565   3.212   2.099   5.259
    8LEU      C  566   3.124   2.255   5.679
    8LEU      O  567   3.147   2.196   5.784
    9GLU      N  568   3.004   2.298   5.639
    9GLU      H  569   2.997   2.383   5.588
    9GLU     CA  570   2.876   2.245   5.688
    9GLU     CB  571   2.756   2.339   5.678
    9GLU     CG  572   2.633   2.289   5.753
    9GLU     CD  573   2.564   2.160   5.708
    9GLU    OE1  574   2.524   2.153   5.589
    9GLU    OE2  575   2.533   2.077   5.796
    9GLU      C  576   2.848   2.124   5.599
    9GLU      O  577   2.777   2.135   5.499
   10GLU      N  578   2.896   2.003   5.625
   10GLU      H  579   2.949   1.982   5.708
   10GLU     CA  580   2.871   1.889   5.536
   10GLU     CB  581   3.009   1.838   5.493
   10GLU     CG  582   2.997   1.721   5.394
   10GLU     CD  583   3.136   1.657   5.393
   10GLU    OE1  584   3.216   1.703   5.309
   10GLU    OE2  585   3.149   1.545   5.446
   10GLU      C  586   2.787   1.781   5.603
   10GLU     O1  587   2.833   1.737   5.711
   10GLU     O2  588   2.685   1.736   5.545
    1ACE     CA  589   3.040   2.212   6.142
    1ACE      C  590   3.133   2.091   6.147
    1ACE      O  591   3.160   2.032   6.252
    2VAL      N  592   3.211   2.066   6.029
    2VAL      H  593   3.183   2.083   5.934
    2VAL     CA  594   3.313   1.961   6.033
    2VAL     CB  595   3.251   1.836   5.971
    2VAL    CG1  596   3.154   1.770   6.069
    2VAL    CG2  597   3.187   1.854   5.833
    2VAL      C  598   3.438   2.011   5.960
    2VAL      O  599   3.439   2.122   5.906
    3VAL      N  600   3.549   1.943   5.990
    3VAL      H  601   3.535   1.867   6.053
    3VAL     CA  602   3.681   1.981   5.938
    3VAL     CB  603   3.778   2.041   6.040
    3VAL    CG1  604   3.889   2.121   5.971
    3VAL    CG2  605   3.715   2.115   6.158
    3VAL      C  606   3.748   1.866   5.863
    3VAL      O  607   3.714   1.749   5.880
    4VAL      N  608   3.812   1.907   5.754
    4VAL      H  609   3.827   2.005   5.737
    4VAL     CA  610   3.897   1.823   5.669
    4VAL     CB  611   3.838   1.770   5.538
    4VAL    CG1  612   3.761   1.639   5.554
    4VAL    CG2  613   3.756   1.880   5.470
    4VAL      C  614   4.027   1.899   5.642
    4VAL      O  615   4.017   2.017   5.609
    5THR      N  616   4.131   1.816   5.636
    5THR      H  617   4.124   1.722   5.603
    5THR     CA  618   4.269   1.867   5.638
    5THR     CB  619   4.332   1.858   5.777
    5THR    OG1  620   4.328   1.723   5.824
    5THR    HG1  621   4.376   1.726   5.911
    5THR    CG2  622   4.263   1.959   5.869
    5THR      C  623   4.348   1.791   5.532
    5THR      O  624   4.356   1.668   5.527
    6LEU      N  625   4.424   1.874   5.461
    6LEU      H  626   4.409   1.973   5.455
    6LEU     CA  627   4.533   1.827   5.374
    6LEU     CB  628   4.516   1.869   5.228
    6LEU     CG  629   4.478   1.753   5.136
    6LEU    CD1  630   4.393   1.817   5.025
    6LEU    CD2  631   4.599   1.686   5.073
    6LEU      C  632   4.659   1.905   5.411
    6LEU      O  633   4.653   2.027   5.422
    7LEU      N  634   4.764   1.824   5.413
    7LEU      H  635   4.744   1.727   5.404
    7LEU     CA  636   4.898   1.878   5.445
    7LEU     CB  637   4.965   1.799   5.558
    7LEU     CG  638   4.938   1.859   5.696
    7LEU    CD1  639   4.827   1.782   5.768
    7LEU    CD2  640   5.073   1.848   5.766
    7LEU      C  641   4.984   1.858   5.320
    7LEU      O  642   4.961   1.777   5.231
    8LEU      N  643   5.098   1.926   5.315
    8LEU      H  644   5.136   1.970   5.396
    8LEU     CA  645   5.193   1.901   5.205
    8LEU     CB  646   5.204   2.033   5.128
    8LEU     CG  647   5.076   2.053   5.047
    8LEU    CD1  648   4.976   2.140   5.125
    8LEU    CD2  649   5.106   2.114   4.910
    8LEU      C  650   5.323   1.874   5.281
    8LEU      O  651   5.422   1.944   5.258
    9GLU      N  652   5.331   1.753   5.336
    9GLU      H  653   5.265   1.685   5.306
    9GLU     CA  654   5.448   1.705   5.411
    9GLU     CB  655   5.402   1.592   5.503
    9GLU     CG  656   5.350   1.654   5.633
    9GLU     CD  657   5.294   1.552   5.732
    9GLU    OE1  658   5.378   1.488   5.799
    9GLU    OE2  659   5.172   1.525   5.734
    9GLU      C  660   5.575   1.672   5.332
    9GLU      O  661   5.685   1.710   5.373
   10GLU      N  662   5.554   1.621   5.212
   10GLU      H  663   5.465   1.602   5.171
   10GLU     CA  664   5.661   1.582   5.118
   10GLU     CB  665   5.623   1.462   5.031
   10GLU     CG  666   5.585   1.341   5.116
   10GLU     CD  667   5.567   1.217   5.028
   10GLU    OE1  668   5.449   1.188   4.999
   10GLU    OE2  669   5.666   1.141   5.019
   10GLU      C  670   5.708   1.707   5.043
   10GLU     O1  671   5.624   1.765   4.970
   10GLU     O2  672   5.826   1.741   5.065
    1ACE     CA  673   5.075   1.716   6.545
    1ACE      C  674   5.010   1.854   6.546
    1ACE      O  675   4.968   1.902   6.651
    2VAL      N  676   4.986   1.905   6.415
    2VAL      H  677   4.978   1.846   6.335
    2VAL     CA  678   4.959   2.048   6.392
    2VAL     CB  679   5.030   2.083   6.261
    2VAL    CG1  680   4.977   2.018   6.133
    2VAL    CG2  681   5.032   2.234   6.235
    2VAL      C  682   4.809   2.075   6.400
    2VAL      O  683   4.785   2.185   6.451
    3VAL      N  684   4.726   1.987   6.344
    3VAL      H  685   4.760   1.913   6.287
    3VAL     CA  686   4.583   2.020   6.332
    3VAL     CB  687   4.529   2.026   6.189
    3VAL    CG1  688   4.591   2.146   6.118
    3VAL    CG2  689   4.570   1.909   6.100
    3VAL      C  690   4.497   1.926   6.417
    3VAL      O  691   4.463   1.818   6.370
    4VAL      N  692   4.466   1.972   6.538
    4VAL      H  693   4.477   2.067   6.568
    4VAL     CA  694   4.388   1.900   6.640
    4VAL     CB  695   4.450   1.932   6.777
    4VAL    CG1  696   4.375   1.880   6.899
    4VAL    CG2  697   4.602   1.914   6.780
    4VAL      C  698   4.245   1.954   6.632
    4VAL      O  699   4.213   2.064   6.679
    5THR      N  700   4.163   1.864   6.579
    5THR      H  701   4.210   1.778   6.555
    5THR     CA  702   4.020   1.879   6.553
    5THR     CB  703   3.977   1.798   6.430
    5THR    OG1  704   4.013   1.660   6.428
    5THR    HG1  705   4.030   1.634   6.334
    5THR    CG2  706   4.005   1.880   6.303
    5THR      C  707   3.947   1.833   6.679
    5THR      O  708   3.954   1.715   6.716
    6LEU      N  709   3.870   1.919   6.745
    6LEU      H  710   3.870   2.018   6.729
    6LEU     CA  711   3.782   1.878   6.855
    6LEU     CB  712   3.817   1.953   6.984
    6LEU     CG  713   3.726   1.915   7.101
    6LEU    CD1  714   3.772   1.775   7.143
    6LEU    CD2  715   3.731   2.016   7.216
    6LEU      C  716   3.640   1.914   6.809
    6LEU      O  717   3.609   2.026   6.769
    7LEU      N  718   3.554   1.813   6.805
    7LEU      H  719   3.578   1.717   6.786
    7LEU     CA  720   3.411   1.844   6.796
    7LEU     CB  721   3.349   1.774   6.674
    7LEU     CG  722   3.365   1.841   6.537
    7LEU    CD1  723   3.499   1.797   6.477
    7LEU    CD2  724   3.263   1.799   6.432
    7LEU      C  725   3.339   1.808   6.926
    7LEU      O  726   3.331   1.692   6.966
    8LEU      N  727   3.243   1.892   6.963
    8LEU      H  728   3.233   1.988   6.937
    8LEU     CA  729   3.157   1.875   7.082
    8LEU     CB  730   3.198   1.967   7.196
    8LEU     CG  731   3.322   1.927   7.277
    8LEU    CD1  732   3.364   2.039   7.373
    8LEU    CD2  733   3.301   1.786   7.331
    8LEU      C  734   3.011   1.889   7.040
    8LEU      O  735   2.977   1.967   6.952
    9GLU      N  736   2.931   1.804   7.106
    9GLU      H  737   2.967   1.717   7.138
    9GLU     CA  738   2.784   1.808   7.110
    9GLU     CB  739   2.739   1.924   7.199
    9GLU     CG  740   2.768   1.893   7.346
    9GLU     CD  741   2.703   1.766   7.402
    9GLU    OE1  742   2.600   1.786   7.470
    9GLU    OE2  743   2.767   1.658   7.403
    9GLU      C  744   2.698   1.807   6.984
    9GLU      O  745   2.692   1.911   6.919
   10GLU      N  746   2.651   1.687   6.950
   10GLU      H  747   2.673   1.603   6.999
   10GLU     CA  748   2.566   1.669   6.831
   10GLU     CB  749   2.622   1.563   6.737
   10GLU     CG  750   2.721   1.613   6.631
   10GLU     CD  751   2.798   1.504   6.556
   10GLU    OE1  752   2.921   1.530   6.550
   10GLU    OE2  753   2.735   1.407   6.511
   10GLU      C  754   2.434   1.617   6.886
   10GLU     O1  755   2.419   1.497   6.920
   10GLU     O2  756   2.346   1.702   6.913
    1ACE     CA  757   2.803   2.225   6.856
    1ACE      C  758   2.918   2.324   6.836
    1ACE      O  759   2.921   2.410   6.749
    2VAL      N  760   3.038   2.290   6.905
    2VAL      H  761   3.053   2.207   6.959
    2VAL     CA  762   3.159   2.372   6.895
    2VAL     CB  763   3.191   2.439   7.029
    2VAL    CG1  764   3.219   2.337   7.139
    2VAL    CG2  765   3.305   2.541   7.017
    2VAL      C  766   3.273   2.296   6.826
    2VAL      O  767   3.308   2.184   6.862
    3VAL      N  768   3.322   2.360   6.720
    3VAL      H  769   3.274   2.439   6.683
    3VAL     CA  770   3.416   2.296   6.627
    3VAL     CB  771   3.368   2.308   6.482
    3VAL    CG1  772   3.442   2.240   6.367
    3VAL    CG2  773   3.217   2.283   6.472
    3VAL      C  774   3.552   2.364   6.644
    3VAL      O  775   3.575   2.482   6.615
    4VAL      N  776   3.627   2.300   6.732
    4VAL      H  777   3.614   2.203   6.756
    4VAL     CA  778   3.743   2.358   6.803
    4VAL     CB  779   3.733   2.314   6.949
    4VAL    CG1  780   3.828   2.391   7.041
    4VAL    CG2  781   3.599   2.316   7.022
    4VAL      C  782   3.876   2.309   6.745
    4VAL      O  783   3.898   2.189   6.765
    5THR      N  784   3.938   2.385   6.657
    5THR      H  785   3.898   2.471   6.624
    5THR     CA  786   4.063   2.340   6.592
    5THR     CB  787   4.046   2.335   6.440
    5THR    OG1  788   3.916   2.290   6.399
    5THR    HG1  789   3.860   2.242   6.466
    5THR    CG2  790   4.156   2.245   6.383
    5THR      C  791   4.179   2.430   6.637
    5THR      O  792   4.190   2.548   6.606
    6LEU      N  793   4.266   2.355   6.704
    6LEU      H  794   4.246   2.265   6.743
    6LEU     CA  795   4.399   2.407   6.737
    6LEU     CB  796   4.446   2.334   6.863
    6LEU     CG  797   4.367   2.364   6.991
    6LEU    CD1  798   4.410   2.262   7.097
    6LEU    CD2  799   4.380   2.506   7.046
    6LEU      C  800   4.494   2.371   6.622
    6LEU      O  801   4.508   2.255   6.585
    7LEU      N  802   4.561   2.476   6.575
    7LEU      H  803   4.522   2.565   6.598
    7LEU     CA  804   4.675   2.485   6.483
    7LEU     CB  805   4.639   2.564   6.357
    7LEU     CG  806   4.537   2.491   6.271
    7LEU    CD1  807   4.395   2.536   6.307
    7LEU    CD2  808   4.555   2.527   6.123
    7LEU      C  809   4.798   2.549   6.547
    7LEU      O  810   4.790   2.647   6.620
    8LEU      N  811   4.915   2.513   6.494
    8LEU      H  812   4.928   2.450   6.417
    8LEU     CA  813   5.039   2.568   6.551
    8LEU     CB  814   5.135   2.456   6.591
    8LEU     CG  815   5.061   2.368   6.692
    8LEU    CD1  816   5.123   2.229   6.686
    8LEU    CD2  817   5.074   2.434   6.830
    8LEU      C  818   5.120   2.647   6.449
    8LEU      O  819   5.114   2.613   6.331
    9GLU      N  820   5.207   2.732   6.504
    9GLU      H  821   5.212   2.738   6.603
    9GLU     CA  822   5.314   2.802   6.432
    9GLU     CB  823   5.308   2.954   6.415
    9GLU     CG  824   5.401   3.012   6.308
    9GLU     CD  825   5.407   3.164   6.323
    9GLU    OE1  826   5.424   3.210   6.438
    9GLU    OE2  827   5.400   3.229   6.216
    9GLU      C  828   5.440   2.766   6.512
    9GLU      O  829   5.446   2.800   6.630
   10GLU      N  830   5.542   2.722   6.438
   10GLU      H  831   5.527   2.703   6.341
   10GLU     CA  832   5.679   2.708   6.490
   10GLU     CB  833   5.736   2.576   6.440
   10GLU     CG  834   5.875   2.528   6.484
   10GLU     CD  835   5.866   2.438   6.608
   10GLU    OE1  836   5.844   2.486   6.721
   10GLU    OE2  837   5.864   2.318   6.575
   10GLU      C  838   5.759   2.829   6.441
   10GLU     O1  839   5.717   2.885   6.338
   10GLU     O2  840   5.875   2.849   6.484
    1ACE     CA  841   5.370   2.611   7.805
    1ACE      C  842   5.225   2.638   7.763
    1ACE      O  843   5.157   2.692   7.850
    2VAL      N  844   5.178   2.584   7.639
    2VAL      H  845   5.234   2.516   7.592
    2VAL     CA  846   5.040   2.599   7.591
    2VAL     CB  847   5.034   2.604   7.438
    2VAL    CG1  848   4.896   2.593   7.372
    2VAL    CG2  849   5.106   2.732   7.394
    2VAL      C  850   4.952   2.491   7.654
    2VAL      O  851   4.955   2.371   7.630
    3VAL      N  852   4.853   2.540   7.728
    3VAL      H  853   4.851   2.637   7.755
    3VAL     CA  854   4.756   2.462   7.805
    3VAL     CB  855   4.791   2.479   7.953
    3VAL    CG1  856   4.705   2.378   8.029
    3VAL    CG2  857   4.940   2.452   7.979
    3VAL      C  858   4.615   2.515   7.778
    3VAL      O  859   4.588   2.634   7.797
    4VAL      N  860   4.534   2.426   7.723
    4VAL      H  861   4.539   2.329   7.748
    4VAL     CA  862   4.409   2.470   7.659
    4VAL     CB  863   4.412   2.445   7.508
    4VAL    CG1  864   4.307   2.524   7.429
    4VAL    CG2  865   4.536   2.475   7.425
    4VAL      C  866   4.287   2.410   7.730
    4VAL      O  867   4.252   2.299   7.691
    5THR      N  868   4.211   2.492   7.803
    5THR      H  869   4.242   2.585   7.823
    5THR     CA  870   4.089   2.446   7.871
    5THR     CB  871   4.076   2.504   8.012
    5THR    OG1  872   4.194   2.457   8.079
    5THR    HG1  873   4.216   2.359   8.076
    5THR    CG2  874   3.958   2.446   8.090
    5THR      C  875   3.964   2.494   7.796
    5THR      O  876   3.936   2.613   7.783
    6LEU      N  877   3.890   2.397   7.743
    6LEU      H  878   3.929   2.308   7.719
    6LEU     CA  879   3.761   2.418   7.676
    6LEU     CB  880   3.749   2.324   7.556
    6LEU     CG  881   3.648   2.363   7.448
    6LEU    CD1  882   3.502   2.350   7.490
    6LEU    CD2  883   3.663   2.505   7.392
    6LEU      C  884   3.659   2.376   7.782
    6LEU      O  885   3.639   2.258   7.811
    7LEU      N  886   3.600   2.473   7.852
    7LEU      H  887   3.632   2.567   7.854
    7LEU     CA  888   3.490   2.445   7.946
    7LEU     CB  889   3.515   2.518   8.078
    7LEU     CG  890   3.421   2.492   8.196
    7LEU    CD1  891   3.439   2.364   8.278
    7LEU    CD2  892   3.447   2.615   8.283
    7LEU      C  893   3.353   2.470   7.883
    7LEU      O  894   3.309   2.585   7.888
    8LEU      N  895   3.299   2.371   7.813
    8LEU      H  896   3.345   2.292   7.773
    8LEU     CA  897   3.159   2.395   7.775
    8LEU     CB  898   3.129   2.298   7.660
    8LEU     CG  899   2.991   2.284   7.596
    8LEU    CD1  900   2.963   2.394   7.492
    8LEU    CD2  901   2.980   2.151   7.522
    8LEU      C  902   3.071   2.369   7.897
    8LEU      O  903   3.081   2.264   7.961
    9GLU      N  904   2.995   2.473   7.930
    9GLU      H  905   3.016   2.565   7.896
    9GLU     CA  906   2.900   2.472   8.042
    9GLU     CB  907   2.956   2.576   8.139
    9GLU     CG  908   2.922   2.532   8.282
    9GLU     CD  909   2.915   2.636   8.394
    9GLU    OE1  910   2.980   2.742   8.395
    9GLU    OE2  911   2.836   2.610   8.487
    9GLU      C  912   2.757   2.497   7.993
    9GLU      O  913   2.719   2.597   7.932
   10GLU      N  914   2.670   2.413   8.048
   10GLU      H  915   2.698   2.359   8.128
   10GLU     CA  916   2.533   2.401   7.997
   10GLU     CB  917   2.520   2.338   7.858
   10GLU     CG  918   2.409   2.414   7.784
   10GLU     CD  919   2.384   2.374   7.639
   10GLU    OE1  920   2.422   2.459   7.556
   10GLU    OE2  921   2.328   2.264   7.620
   10GLU      C  922   2.447   2.322   8.096
   10GLU     O1  923   2.503   2.295   8.204
   10GLU     O2  924   2.327   2.304   8.068
    1ACE     CA  925   3.044   2.114   8.355
    1ACE      C  926   3.152   2.024   8.295
    1ACE      O  927   3.251   1.996   8.364
    2VAL      N  928   3.125   1.985   8.160
    2VAL      H  929   3.037   2.003   8.115
    2VAL     CA  930   3.216   1.901   8.082
    2VAL     CB  931   3.159   1.861   7.946
    2VAL    CG1  932   3.026   1.787   7.968
    2VAL    CG2  933   3.137   1.973   7.843
    2VAL      C  934   3.348   1.978   8.066
    2VAL      O  935   3.345   2.098   8.039
    3VAL      N  936   3.458   1.910   8.096
    3VAL      H  937   3.455   1.811   8.107
    3VAL     CA  938   3.594   1.967   8.100
    3VAL     CB  939   3.658   1.944   8.237
    3VAL    CG1  940   3.789   2.023   8.248
    3VAL    CG2  941   3.568   1.992   8.351
    3VAL      C  942   3.676   1.900   7.990
    3VAL      O  943   3.700   1.780   7.995
    4VAL      N  944   3.734   1.974   7.895
    4VAL      H  945   3.717   2.071   7.879
    4VAL     CA  946   3.827   1.920   7.795
    4VAL     CB  947   3.774   1.933   7.652
    4VAL    CG1  948   3.851   1.858   7.543
    4VAL    CG2  949   3.634   1.873   7.635
    4VAL      C  950   3.957   1.998   7.813
    4VAL      O  951   3.961   2.118   7.787
    5THR      N  952   4.061   1.917   7.834
    5THR      H  953   4.060   1.818   7.847
    5THR     CA  954   4.192   1.968   7.877
    5THR     CB  955   4.219   1.942   8.025
    5THR    OG1  956   4.211   1.803   8.056
    5THR    HG1  957   4.179   1.750   7.978
    5THR    CG2  958   4.146   2.032   8.125
    5THR      C  959   4.310   1.931   7.785
    5THR      O  960   4.387   1.838   7.806
    6LEU      N  961   4.310   2.006   7.675
    6LEU      H  962   4.247   2.083   7.668
    6LEU     CA  963   4.416   1.988   7.575
    6LEU     CB  964   4.363   2.060   7.450
    6LEU     CG  965   4.229   2.006   7.400
    6LEU    CD1  966   4.109   2.097   7.425
    6LEU    CD2  967   4.226   1.975   7.250
    6LEU      C  968   4.555   2.038   7.614
    6LEU      O  969   4.575   2.143   7.674
    7LEU      N  970   4.646   1.940   7.613
    7LEU      H  971   4.622   1.848   7.582
    7LEU     CA  972   4.782   1.958   7.664
    7LEU     CB  973   4.820   1.870   7.783
    7LEU     CG  974   4.726   1.873   7.904
    7LEU    CD1  975   4.762   1.768   8.009
    7LEU    CD2  976   4.711   2.012   7.966
    7LEU      C  977   4.882   1.939   7.550
    7LEU      O  978   4.930   1.832   7.512
    8LEU      N  979   4.898   2.056   7.489
    8LEU      H  980   4.838   2.135   7.490
    8LEU     CA  981   4.993   2.077   7.379
    8LEU     CB  982   4.958   2.209   7.310
    8LEU     CG  983   4.831   2.192   7.226
    8LEU    CD1  984   4.761   2.326   7.204
    8LEU    CD2  985   4.865   2.138   7.086
    8LEU      C  986   5.135   2.070   7.436
    8LEU      O  987   5.222   2.008   7.375
    9GLU      N  988   5.159   2.106   7.562
    9GLU      H  989   5.090   2.131   7.629
    9GLU     CA  990   5.298   2.130   7.605
    9GLU     CB  991   5.343   2.273   7.578
    9GLU     CG  992   5.413   2.283   7.442
    9GLU     CD  993   5.482   2.419   7.434
    9GLU    OE1  994   5.426   2.517   7.487
    9GLU    OE2  995   5.594   2.427   7.379
    9GLU      C  996   5.319   2.085   7.750
    9GLU      O  997   5.328   2.173   7.835
   10GLU      N  998   5.353   1.958   7.770
   10GLU      H  999   5.366   1.888   7.700
   10GLU     CA 1000   5.379   1.898   7.902
   10GLU     CB 1001   5.331   1.753   7.898
   10GLU     CG 1002   5.179   1.756   7.878
   10GLU     CD 1003   5.128   1.613   7.887
   10GLU    OE1 1004   5.153   1.533   7.793
   10GLU    OE2 1005   5.061   1.585   7.989
   10GLU      C 1006   5.522   1.916   7.951
   10GLU     O1 1007   5.590   2.002   7.890
   10GLU     O2 1008   5.558   1.844   8.046
    1ACE     CA 1009   6.216   2.659   1.987
    1ACE      C 1010   6.070   2.634   2.025
    1ACE      O 1011   6.003   2.544   1.975
    2VAL      N 1012   6.018   2.714   2.132
    2VAL      H 1013   6.048   2.805   2.162
    2VAL     CA 1014   5.888   2.682   2.192
    2VAL     CB 1015   5.902   2.645   2.340
    2VAL    CG1 1016   5.778   2.613   2.424
    2VAL    CG2 1017   6.013   2.540   2.349
    2VAL      C 1018   5.776   2.784   2.173
    2VAL      O 1019   5.761   2.890   2.234
    3VAL      N 1020   5.698   2.738   2.075
    3VAL      H 1021   5.693   2.645   2.040
    3VAL     CA 1022   5.589   2.818   2.019
    3VAL     CB 1023   5.597   2.828   1.867
    3VAL    CG1 1024   5.489   2.922   1.813
    3VAL    CG2 1025   5.729   2.891   1.824
    3VAL      C 1026   5.452   2.761   2.059
    3VAL      O 1027   5.432   2.649   2.011
    4VAL      N 1028   5.375   2.832   2.140
    4VAL      H 1029   5.376   2.932   2.136
    4VAL     CA 1030   5.257   2.776   2.208
    4VAL     CB 1031   5.279   2.786   2.359
    4VAL    CG1 1032   5.158   2.741   2.442
    4VAL    CG2 1033   5.408   2.740   2.427
    4VAL      C 1034   5.146   2.875   2.171
    4VAL      O 1035   5.141   2.988   2.220
    5THR      N 1036   5.067   2.837   2.071
    5THR      H 1037   5.085   2.748   2.031
    5THR     CA 1038   4.945   2.907   2.028
    5THR     CB 1039   4.947   2.911   1.875
    5THR    OG1 1040   4.943   2.777   1.825
    5THR    HG1 1041   4.850   2.741   1.832
    5THR    CG2 1042   5.072   2.979   1.818
    5THR      C 1043   4.828   2.846   2.106
    5THR      O 1044   4.781   2.738   2.071
    6LEU      N 1045   4.776   2.932   2.193
    6LEU      H 1046   4.800   3.030   2.194
    6LEU     CA 1047   4.673   2.895   2.291
    6LEU     CB 1048   4.721   2.943   2.428
    6LEU     CG 1049   4.654   2.882   2.551
    6LEU    CD1 1050   4.606   2.738   2.540
    6LEU    CD2 1051   4.755   2.888   2.667
    6LEU      C 1052   4.542   2.961   2.247
    6LEU      O 1053   4.530   3.083   2.259
    7LEU      N 1054   4.460   2.888   2.172
    7LEU      H 1055   4.482   2.792   2.154
    7LEU     CA 1056   4.329   2.928   2.119
    7LEU     CB 1057   4.310   2.867   1.979
    7LEU     CG 1058   4.206   2.941   1.895
    7LEU    CD1 1059   4.269   3.075   1.856
    7LEU    CD2 1060   4.176   2.859   1.769
    7LEU      C 1061   4.217   2.881   2.212
    7LEU      O 1062   4.196   2.761   2.233
    8LEU      N 1063   4.157   2.986   2.266
    8LEU      H 1064   4.167   3.077   2.226
    8LEU     CA 1065   4.051   2.981   2.369
    8LEU     CB 1066   4.075   3.090   2.474
    8LEU     CG 1067   4.193   3.056   2.565
    8LEU    CD1 1068   4.324   3.099   2.497
    8LEU    CD2 1069   4.160   3.133   2.693
    8LEU      C 1070   3.909   2.985   2.314
    8LEU      O 1071   3.884   3.062   2.221
    9GLU      N 1072   3.825   2.907   2.382
    9GLU      H 1073   3.848   2.850   2.461
    9GLU     CA 1074   3.681   2.915   2.352
    9GLU     CB 1075   3.603   2.800   2.416
    9GLU     CG 1076   3.586   2.807   2.567
    9GLU     CD 1077   3.489   2.696   2.610
    9GLU    OE1 1078   3.366   2.709   2.628
    9GLU    OE2 1079   3.539   2.582   2.619
    9GLU      C 1080   3.621   3.045   2.403
    9GLU      O 1081   3.661   3.111   2.499
   10GLU      N 1082   3.515   3.072   2.327
   10GLU      H 1083   3.497   3.016   2.246
   10GLU     CA 1084   3.428   3.189   2.346
   10GLU     CB 1085   3.415   3.273   2.219
   10GLU     CG 1086   3.375   3.189   2.098
   10GLU     CD 1087   3.379   3.254   1.959
   10GLU    OE1 1088   3.274   3.301   1.909
   10GLU    OE2 1089   3.479   3.236   1.887
   10GLU      C 1090   3.287   3.143   2.385
   10GLU     O1 1091   3.260   3.025   2.355
   10GLU     O2 1092   3.207   3.216   2.448
    1ACE     CA 1093   3.918   3.626   2.011
    1ACE      C 1094   4.060   3.619   2.067
    1ACE      O 1095   4.154   3.647   1.993
    2VAL      N 1096   4.070   3.571   2.202
    2VAL      H 1097   3.993   3.561   2.265
    2VAL     CA 1098   4.193   3.544   2.278
    2VAL     CB 1099   4.147   3.510   2.420
    2VAL    CG1 1100   4.271   3.508   2.510
    2VAL    CG2 1101   4.035   3.596   2.480
    2VAL      C 1102   4.282   3.439   2.212
    2VAL      O 1103   4.278   3.320   2.242
    3VAL      N 1104   4.377   3.494   2.137
    3VAL      H 1105   4.394   3.592   2.130
    3VAL     CA 1106   4.484   3.421   2.066
    3VAL     CB 1107   4.486   3.458   1.918
    3VAL    CG1 1108   4.592   3.370   1.849
    3VAL    CG2 1109   4.344   3.437   1.865
    3VAL      C 1110   4.617   3.450   2.137
    3VAL      O 1111   4.685   3.547   2.102
    4VAL      N 1112   4.646   3.364   2.234
    4VAL      H 1113   4.576   3.297   2.259
    4VAL     CA 1114   4.764   3.373   2.321
    4VAL     CB 1115   4.734   3.330   2.464
    4VAL    CG1 1116   4.840   3.365   2.569
    4VAL    CG2 1117   4.603   3.385   2.522
    4VAL      C 1118   4.881   3.298   2.258
    4VAL      O 1119   4.902   3.177   2.270
    5THR      N 1120   4.966   3.380   2.196
    5THR      H 1121   4.954   3.478   2.182
    5THR     CA 1122   5.086   3.330   2.128
    5THR     CB 1123   5.097   3.385   1.986
    5THR    OG1 1124   5.112   3.527   1.975
    5THR    HG1 1125   5.176   3.552   1.902
    5THR    CG2 1126   4.992   3.318   1.897
    5THR      C 1127   5.216   3.356   2.205
    5THR      O 1128   5.268   3.466   2.193
    6LEU      N 1129   5.239   3.253   2.286
    6LEU      H 1130   5.176   3.177   2.300
    6LEU     CA 1131   5.352   3.244   2.380
    6LEU     CB 1132   5.321   3.137   2.485
    6LEU     CG 1133   5.209   3.174   2.582
    6LEU    CD1 1134   5.088   3.082   2.564
    6LEU    CD2 1135   5.267   3.149   2.721
    6LEU      C 1136   5.468   3.196   2.292
    6LEU      O 1137   5.480   3.079   2.255
    7LEU      N 1138   5.567   3.282   2.274
    7LEU      H 1139   5.561   3.377   2.305
    7LEU     CA 1140   5.688   3.253   2.196
    7LEU     CB 1141   5.722   3.348   2.081
    7LEU     CG 1142   5.607   3.403   1.995
    7LEU    CD1 1143   5.560   3.543   2.033
    7LEU    CD2 1144   5.626   3.400   1.843
    7LEU      C 1145   5.805   3.246   2.294
    7LEU      O 1146   5.840   3.346   2.357
    8LEU      N 1147   5.874   3.132   2.291
    8LEU      H 1148   5.876   3.075   2.209
    8LEU     CA 1149   5.997   3.116   2.370
    8LEU     CB 1150   5.969   3.002   2.468
    8LEU     CG 1151   5.855   3.031   2.566
    8LEU    CD1 1152   5.724   2.954   2.548
    8LEU    CD2 1153   5.908   3.014   2.709
    8LEU      C 1154   6.114   3.083   2.277
    8LEU      O 1155   6.106   3.011   2.178
    9GLU      N 1156   6.201   3.184   2.274
    9GLU      H 1157   6.190   3.264   2.333
    9GLU     CA 1158   6.326   3.177   2.197
    9GLU     CB 1159   6.321   3.289   2.093
    9GLU     CG 1160   6.213   3.267   1.987
    9GLU     CD 1161   6.222   3.375   1.880
    9GLU    OE1 1162   6.115   3.427   1.843
    9GLU    OE2 1163   6.333   3.382   1.823
    9GLU      C 1164   6.444   3.212   2.288
    9GLU      O 1165   6.433   3.275   2.392
   10GLU      N 1166   6.553   3.150   2.243
   10GLU      H 1167   6.560   3.137   2.144
   10GLU     CA 1168   6.678   3.178   2.316
   10GLU     CB 1169   6.752   3.045   2.336
   10GLU     CG 1170   6.698   2.978   2.463
   10GLU     CD 1171   6.777   2.853   2.504
   10GLU    OE1 1172   6.782   2.755   2.427
   10GLU    OE2 1173   6.807   2.845   2.625
   10GLU      C 1174   6.781   3.273   2.255
   10GLU     O1 1175   6.765   3.315   2.138
   10GLU     O2 1176   6.869   3.323   2.327
    1ACE     CA 1177   6.179   2.685   3.650
    1ACE      C 1178   6.086   2.806   3.646
    1ACE      O 1179   6.056   2.874   3.743
    2VAL      N 1180   6.027   2.825   3.517
    2VAL      H 1181   6.022   2.747   3.454
    2VAL     CA 1182   5.939   2.939   3.488
    2VAL     CB 1183   5.985   3.015   3.364
    2VAL    CG1 1184   5.911   3.149   3.361
    2VAL    CG2 1185   6.134   3.050   3.373
    2VAL      C 1186   5.796   2.889   3.461
    2VAL      O 1187   5.782   2.793   3.385
    3VAL      N 1188   5.698   2.946   3.529
    3VAL      H 1189   5.706   3.039   3.564
    3VAL     CA 1190   5.558   2.900   3.529
    3VAL     CB 1191   5.499   2.859   3.663
    3VAL    CG1 1192   5.395   2.754   3.625
    3VAL    CG2 1193   5.597   2.807   3.768
    3VAL      C 1194   5.470   3.012   3.472
    3VAL      O 1195   5.495   3.130   3.498
    4VAL      N 1196   5.373   2.987   3.385
    4VAL      H 1197   5.357   2.898   3.344
    4VAL     CA 1198   5.270   3.087   3.354
    4VAL     CB 1199   5.245   3.099   3.204
    4VAL    CG1 1200   5.151   3.214   3.171
    4VAL    CG2 1201   5.369   3.134   3.120
    4VAL      C 1202   5.138   3.045   3.419
    4VAL      O 1203   5.095   2.930   3.411
    5THR      N 1204   5.079   3.152   3.473
    5THR      H 1205   5.120   3.236   3.509
    5THR     CA 1206   4.940   3.130   3.515
    5THR     CB 1207   4.910   3.161   3.662
    5THR    OG1 1208   4.963   3.287   3.704
    5THR    HG1 1209   4.935   3.356   3.637
    5THR    CG2 1210   4.966   3.055   3.756
    5THR      C 1211   4.851   3.202   3.414
    5THR      O 1212   4.888   3.313   3.375
    6LEU      N 1213   4.735   3.143   3.386
    6LEU      H 1214   4.699   3.066   3.438
    6LEU     CA 1215   4.640   3.204   3.291
    6LEU     CB 1216   4.655   3.131   3.157
    6LEU     CG 1217   4.613   3.210   3.033
    6LEU    CD1 1218   4.709   3.325   3.000
    6LEU    CD2 1219   4.590   3.113   2.917
    6LEU      C 1220   4.502   3.169   3.346
    6LEU      O 1221   4.475   3.050   3.367
    7LEU      N 1222   4.416   3.270   3.354
    7LEU      H 1223   4.445   3.364   3.341
    7LEU     CA 1224   4.276   3.251   3.396
    7LEU     CB 1225   4.262   3.303   3.539
    7LEU     CG 1226   4.133   3.251   3.602
    7LEU    CD1 1227   4.136   3.098   3.617
    7LEU    CD2 1228   4.110   3.313   3.740
    7LEU      C 1229   4.181   3.334   3.309
    7LEU      O 1230   4.191   3.451   3.274
    8LEU      N 1231   4.095   3.251   3.250
    8LEU      H 1232   4.087   3.156   3.280
    8LEU     CA 1233   3.989   3.295   3.158
    8LEU     CB 1234   3.953   3.178   3.067
    8LEU     CG 1235   3.846   3.195   2.959
    8LEU    CD1 1236   3.880   3.304   2.858
    8LEU    CD2 1237   3.822   3.064   2.882
    8LEU      C 1238   3.864   3.330   3.238
    8LEU      O 1239   3.798   3.245   3.298
    9GLU      N 1240   3.829   3.459   3.229
    9GLU      H 1241   3.889   3.517   3.174
    9GLU     CA 1242   3.713   3.528   3.286
    9GLU     CB 1243   3.718   3.678   3.256
    9GLU     CG 1244   3.847   3.741   3.309
    9GLU     CD 1245   3.863   3.880   3.247
    9GLU    OE1 1246   3.942   3.900   3.152
    9GLU    OE2 1247   3.811   3.973   3.311
    9GLU      C 1248   3.573   3.482   3.246
    9GLU      O 1249   3.556   3.461   3.126
   10GLU      N 1250   3.476   3.480   3.337
   10GLU      H 1251   3.477   3.502   3.434
   10GLU     CA 1252   3.337   3.459   3.294
   10GLU     CB 1253   3.272   3.352   3.382
   10GLU     CG 1254   3.320   3.210   3.354
   10GLU     CD 1255   3.211   3.116   3.404
   10GLU    OE1 1256   3.093   3.138   3.369
   10GLU    OE2 1257   3.250   3.024   3.480
   10GLU      C 1258   3.262   3.592   3.293
   10GLU     O1 1259   3.332   3.691   3.263
   10GLU     O2 1260   3.154   3.607   3.354
    1ACE     CA 1261   3.668   3.032   3.532
    1ACE      C 1262   3.787   2.941   3.501
    1ACE      O 1263   3.872   2.907   3.583
    2VAL      N 1264   3.809   2.914   3.363
    2VAL      H 1265   3.762   2.957   3.285
    2VAL     CA 1266   3.898   2.810   3.309
    2VAL     CB 1267   3.865   2.772   3.165
    2VAL    CG1 1268   3.930   2.643   3.116
    2VAL    CG2 1269   3.716   2.768   3.129
    2VAL      C 1270   4.043   2.849   3.339
    2VAL      O 1271   4.090   2.951   3.289
    3VAL      N 1272   4.120   2.750   3.385
    3VAL      H 1273   4.093   2.654   3.389
    3VAL     CA 1274   4.263   2.764   3.419
    3VAL     CB 1275   4.289   2.694   3.552
    3VAL    CG1 1276   4.398   2.776   3.623
    3VAL    CG2 1277   4.170   2.684   3.648
    3VAL      C 1278   4.349   2.682   3.323
    3VAL      O 1279   4.307   2.583   3.262
    4VAL      N 1280   4.463   2.746   3.299
    4VAL      H 1281   4.481   2.841   3.322
    4VAL     CA 1282   4.568   2.697   3.208
    4VAL     CB 1283   4.550   2.735   3.061
    4VAL    CG1 1284   4.668   2.690   2.974
    4VAL    CG2 1285   4.426   2.668   3.003
    4VAL      C 1286   4.702   2.733   3.273
    4VAL      O 1287   4.743   2.848   3.264
    5THR      N 1288   4.789   2.634   3.294
    5THR      H 1289   4.778   2.543   3.254
    5THR     CA 1290   4.927   2.646   3.342
    5THR     CB 1291   4.944   2.592   3.484
    5THR    OG1 1292   4.876   2.467   3.505
    5THR    HG1 1293   4.890   2.427   3.595
    5THR    CG2 1294   4.919   2.699   3.590
    5THR      C 1295   5.035   2.588   3.250
    5THR      O 1296   5.033   2.471   3.211
    6LEU      N 1297   5.142   2.666   3.242
    6LEU      H 1298   5.135   2.762   3.269
    6LEU     CA 1299   5.243   2.625   3.143
    6LEU     CB 1300   5.246   2.711   3.017
    6LEU     CG 1301   5.121   2.716   2.929
    6LEU    CD1 1302   4.997   2.796   2.969
    6LEU    CD2 1303   5.165   2.742   2.785
    6LEU      C 1304   5.383   2.624   3.206
    6LEU      O 1305   5.438   2.729   3.237
    7LEU      N 1306   5.428   2.501   3.228
    7LEU      H 1307   5.368   2.424   3.204
    7LEU     CA 1308   5.544   2.467   3.312
    7LEU     CB 1309   5.505   2.336   3.380
    7LEU     CG 1310   5.588   2.300   3.503
    7LEU    CD1 1311   5.551   2.399   3.614
    7LEU    CD2 1312   5.544   2.161   3.549
    7LEU      C 1313   5.668   2.458   3.222
    7LEU      O 1314   5.694   2.347   3.174
    8LEU      N 1315   5.736   2.570   3.202
    8LEU      H 1316   5.695   2.659   3.220
    8LEU     CA 1317   5.857   2.588   3.121
    8LEU     CB 1318   5.848   2.723   3.048
    8LEU     CG 1319   5.770   2.717   2.917
    8LEU    CD1 1320   5.850   2.647   2.807
    8LEU    CD2 1321   5.623   2.672   2.920
    8LEU      C 1322   5.990   2.563   3.194
    8LEU      O 1323   6.004   2.594   3.312
    9GLU      N 1324   6.093   2.520   3.122
    9GLU      H 1325   6.081   2.511   3.024
    9GLU     CA 1326   6.227   2.488   3.175
    9GLU     CB 1327   6.273   2.344   3.148
    9GLU     CG 1328   6.250   2.310   3.001
    9GLU     CD 1329   6.322   2.180   2.966
    9GLU    OE1 1330   6.365   2.163   2.850
    9GLU    OE2 1331   6.301   2.084   3.044
    9GLU      C 1332   6.332   2.585   3.120
    9GLU      O 1333   6.316   2.646   3.014
   10GLU      N 1334   6.441   2.607   3.191
   10GLU      H 1335   6.452   2.591   3.289
   10GLU     CA 1336   6.543   2.706   3.154
   10GLU     CB 1337   6.587   2.792   3.273
   10GLU     CG 1338   6.462   2.854   3.335
   10GLU     CD 1339   6.501   2.924   3.466
   10GLU    OE1 1340   6.419   2.908   3.558
   10GLU    OE2 1341   6.592   3.008   3.452
   10GLU      C 1342   6.678   2.645   3.115
   10GLU     O1 1343   6.692   2.623   2.993
   10GLU     O2 1344   6.754   2.600   3.203
    1ACE     CA 1345   6.079   2.478   4.214
    1ACE      C 1346   5.941   2.414   4.233
    1ACE      O 1347   5.911   2.314   4.168
    2VAL      N 1348   5.873   2.467   4.348
    2VAL      H 1349   5.912   2.544   4.397
    2VAL     CA 1350   5.749   2.404   4.395
    2VAL     CB 1351   5.753   2.348   4.537
    2VAL    CG1 1352   5.618   2.290   4.581
    2VAL    CG2 1353   5.842   2.224   4.538
    2VAL      C 1354   5.650   2.521   4.398
    2VAL      O 1355   5.667   2.615   4.475
    3VAL      N 1356   5.560   2.509   4.300
    3VAL      H 1357   5.566   2.429   4.240
    3VAL     CA 1358   5.445   2.599   4.282
    3VAL     CB 1359   5.447   2.666   4.145
    3VAL    CG1 1360   5.337   2.772   4.153
    3VAL    CG2 1361   5.586   2.725   4.120
    3VAL      C 1362   5.319   2.514   4.296
    3VAL      O 1363   5.283   2.442   4.204
    4VAL      N 1364   5.243   2.542   4.402
    4VAL      H 1365   5.269   2.617   4.463
    4VAL     CA 1366   5.118   2.476   4.442
    4VAL     CB 1367   5.113   2.430   4.588
    4VAL    CG1 1368   4.995   2.338   4.621
    4VAL    CG2 1369   5.242   2.361   4.630
    4VAL      C 1370   5.000   2.568   4.413
    4VAL      O 1371   5.001   2.688   4.443
    5THR      N 1372   4.928   2.510   4.318
    5THR      H 1373   4.954   2.418   4.289
    5THR     CA 1374   4.800   2.553   4.261
    5THR     CB 1375   4.797   2.561   4.108
    5THR    OG1 1376   4.849   2.446   4.040
    5THR    HG1 1377   4.806   2.432   3.951
    5THR    CG2 1378   4.871   2.690   4.069
    5THR      C 1379   4.690   2.473   4.332
    5THR      O 1380   4.702   2.351   4.337
    6LEU      N 1381   4.600   2.555   4.385
    6LEU      H 1382   4.588   2.650   4.356
    6LEU     CA 1383   4.491   2.506   4.470
    6LEU     CB 1384   4.528   2.535   4.616
    6LEU     CG 1385   4.425   2.478   4.713
    6LEU    CD1 1386   4.479   2.443   4.852
    6LEU    CD2 1387   4.315   2.579   4.749
    6LEU      C 1388   4.365   2.566   4.407
    6LEU      O 1389   4.349   2.687   4.408
    7LEU      N 1390   4.294   2.479   4.335
    7LEU      H 1391   4.321   2.385   4.315
    7LEU     CA 1392   4.168   2.527   4.278
    7LEU     CB 1393   4.148   2.463   4.140
    7LEU     CG 1394   4.032   2.515   4.056
    7LEU    CD1 1395   4.028   2.667   4.043
    7LEU    CD2 1396   4.051   2.453   3.917
    7LEU      C 1397   4.052   2.479   4.366
    7LEU      O 1398   4.045   2.363   4.407
    8LEU      N 1399   3.970   2.575   4.406
    8LEU      H 1400   3.968   2.668   4.370
    8LEU     CA 1401   3.854   2.538   4.488
    8LEU     CB 1402   3.824   2.664   4.570
    8LEU     CG 1403   3.910   2.692   4.694
    8LEU    CD1 1404   3.870   2.823   4.761
    8LEU    CD2 1405   3.931   2.574   4.788
    8LEU      C 1406   3.727   2.488   4.419
    8LEU      O 1407   3.657   2.572   4.362
    9GLU      N 1408   3.694   2.361   4.442
    9GLU      H 1409   3.749   2.300   4.499
    9GLU     CA 1410   3.585   2.296   4.369
    9GLU     CB 1411   3.626   2.260   4.226
    9GLU     CG 1412   3.514   2.204   4.139
    9GLU     CD 1413   3.426   2.297   4.056
    9GLU    OE1 1414   3.449   2.300   3.933
    9GLU    OE2 1415   3.332   2.357   4.112
    9GLU      C 1416   3.548   2.167   4.441
    9GLU      O 1417   3.636   2.093   4.484
   10GLU      N 1418   3.419   2.160   4.472
   10GLU      H 1419   3.359   2.236   4.448
   10GLU     CA 1420   3.352   2.050   4.543
   10GLU     CB 1421   3.219   2.106   4.593
   10GLU     CG 1422   3.154   2.031   4.709
   10GLU     CD 1423   3.029   2.095   4.770
   10GLU    OE1 1424   3.041   2.152   4.881
   10GLU    OE2 1425   2.926   2.083   4.701
   10GLU      C 1426   3.310   1.935   4.451
   10GLU     O1 1427   3.330   1.958   4.329
   10GLU     O2 1428   3.256   1.833   4.498
    1ACE     CA 1429   3.859   2.996   3.910
    1ACE      C 1430   3.922   3.070   4.028
    1ACE      O 1431   3.967   3.184   4.014
    2VAL      N 1432   3.905   2.998   4.150
    2VAL      H 1433   3.842   2.922   4.171
    2VAL     CA 1434   3.976   3.035   4.273
    2VAL     CB 1435   3.893   3.021   4.401
    2VAL    CG1 1436   3.960   3.100   4.514
    2VAL    CG2 1437   3.748   3.064   4.379
    2VAL      C 1438   4.111   2.963   4.282
    2VAL      O 1439   4.124   2.866   4.357
    3VAL      N 1440   4.204   3.022   4.207
    3VAL      H 1441   4.181   3.111   4.167
    3VAL     CA 1442   4.339   2.964   4.199
    3VAL     CB 1443   4.393   2.980   4.057
    3VAL    CG1 1444   4.539   2.935   4.050
    3VAL    CG2 1445   4.307   2.910   3.952
    3VAL      C 1446   4.427   3.035   4.302
    3VAL      O 1447   4.448   3.156   4.310
    4VAL      N 1448   4.462   2.940   4.388
    4VAL      H 1449   4.404   2.860   4.400
    4VAL     CA 1450   4.550   2.974   4.501
    4VAL     CB 1451   4.503   2.905   4.629
    4VAL    CG1 1452   4.572   2.955   4.756
    4VAL    CG2 1453   4.359   2.953   4.649
    4VAL      C 1454   4.692   2.933   4.461
    4VAL      O 1455   4.720   2.813   4.469
    5THR      N 1456   4.780   3.028   4.430
    5THR      H 1457   4.767   3.126   4.418
    5THR     CA 1458   4.914   3.000   4.377
    5THR     CB 1459   4.939   3.079   4.249
    5THR    OG1 1460   4.813   3.107   4.187
    5THR    HG1 1461   4.834   3.145   4.097
    5THR    CG2 1462   5.030   3.003   4.152
    5THR      C 1463   5.020   3.042   4.480
    5THR      O 1464   5.071   3.153   4.486
    6LEU      N 1465   5.063   2.935   4.546
    6LEU      H 1466   5.035   2.842   4.523
    6LEU     CA 1467   5.157   2.940   4.659
    6LEU     CB 1468   5.101   2.848   4.768
    6LEU     CG 1469   4.954   2.872   4.802
    6LEU    CD1 1470   4.888   2.743   4.852
    6LEU    CD2 1471   4.931   2.981   4.907
    6LEU      C 1472   5.293   2.886   4.614
    6LEU      O 1473   5.306   2.774   4.565
    7LEU      N 1474   5.396   2.964   4.646
    7LEU      H 1475   5.390   3.041   4.709
    7LEU     CA 1476   5.531   2.924   4.605
    7LEU     CB 1477   5.583   3.046   4.528
    7LEU     CG 1478   5.548   3.049   4.379
    7LEU    CD1 1479   5.402   3.076   4.345
    7LEU    CD2 1480   5.647   3.123   4.289
    7LEU      C 1481   5.613   2.896   4.730
    7LEU      O 1482   5.634   2.981   4.816
    8LEU      N 1483   5.668   2.775   4.721
    8LEU      H 1484   5.652   2.714   4.644
    8LEU     CA 1485   5.733   2.710   4.836
    8LEU     CB 1486   5.666   2.575   4.864
    8LEU     CG 1487   5.517   2.598   4.893
    8LEU    CD1 1488   5.445   2.463   4.901
    8LEU    CD2 1489   5.504   2.670   5.027
    8LEU      C 1490   5.881   2.678   4.810
    8LEU      O 1491   5.909   2.597   4.722
    9GLU      N 1492   5.967   2.726   4.900
    9GLU      H 1493   5.937   2.782   4.977
    9GLU     CA 1494   6.112   2.707   4.910
    9GLU     CB 1495   6.184   2.842   4.916
    9GLU     CG 1496   6.326   2.827   4.860
    9GLU     CD 1497   6.402   2.960   4.847
    9GLU    OE1 1498   6.521   2.957   4.885
    9GLU    OE2 1499   6.345   3.069   4.825
    9GLU      C 1500   6.150   2.624   5.033
    9GLU      O 1501   6.084   2.638   5.135
   10GLU      N 1502   6.259   2.550   5.016
   10GLU      H 1503   6.316   2.556   4.934
   10GLU     CA 1504   6.315   2.454   5.113
   10GLU     CB 1505   6.300   2.309   5.067
   10GLU     CG 1506   6.373   2.285   4.935
   10GLU     CD 1507   6.325   2.154   4.872
   10GLU    OE1 1508   6.402   2.114   4.782
   10GLU    OE2 1509   6.236   2.094   4.934
   10GLU      C 1510   6.459   2.483   5.156
   10GLU     O1 1511   6.532   2.533   5.067
   10GLU     O2 1512   6.495   2.458   5.273
    1ACE     CA 1513   5.090   3.297   6.349
    1ACE      C 1514   5.047   3.378   6.226
    1ACE      O 1515   4.953   3.455   6.241
    2VAL      N 1516   5.118   3.334   6.110
    2VAL      H 1517   5.196   3.271   6.111
    2VAL     CA 1518   5.091   3.386   5.975
    2VAL     CB 1519   5.221   3.409   5.898
    2VAL    CG1 1520   5.281   3.543   5.940
    2VAL    CG2 1521   5.322   3.294   5.903
    2VAL      C 1522   4.993   3.304   5.892
    2VAL      O 1523   5.028   3.204   5.830
    3VAL      N 1524   4.868   3.348   5.908
    3VAL      H 1525   4.846   3.406   5.986
    3VAL     CA 1526   4.752   3.272   5.857
    3VAL     CB 1527   4.676   3.225   5.981
    3VAL    CG1 1528   4.604   3.336   6.057
    3VAL    CG2 1529   4.577   3.113   5.947
    3VAL      C 1530   4.664   3.341   5.753
    3VAL      O 1531   4.638   3.459   5.774
    4VAL      N 1532   4.610   3.259   5.663
    4VAL      H 1533   4.609   3.159   5.660
    4VAL     CA 1534   4.526   3.326   5.562
    4VAL     CB 1535   4.585   3.316   5.421
    4VAL    CG1 1536   4.491   3.364   5.311
    4VAL    CG2 1537   4.717   3.394   5.417
    4VAL      C 1538   4.392   3.253   5.561
    4VAL      O 1539   4.380   3.134   5.532
    5THR      N 1540   4.282   3.328   5.566
    5THR      H 1541   4.284   3.428   5.567
    5THR     CA 1542   4.145   3.274   5.569
    5THR     CB 1543   4.078   3.332   5.694
    5THR    OG1 1544   4.158   3.302   5.809
    5THR    HG1 1545   4.249   3.341   5.796
    5THR    CG2 1546   3.932   3.290   5.710
    5THR      C 1547   4.072   3.324   5.444
    5THR      O 1548   4.075   3.445   5.421
    6LEU      N 1549   3.998   3.230   5.385
    6LEU      H 1550   3.986   3.140   5.425
    6LEU     CA 1551   3.921   3.256   5.262
    6LEU     CB 1552   3.981   3.167   5.152
    6LEU     CG 1553   4.123   3.200   5.107
    6LEU    CD1 1554   4.161   3.111   4.988
    6LEU    CD2 1555   4.151   3.347   5.073
    6LEU      C 1556   3.774   3.221   5.281
    6LEU      O 1557   3.739   3.104   5.298
    7LEU      N 1558   3.686   3.320   5.297
    7LEU      H 1559   3.720   3.415   5.294
    7LEU     CA 1560   3.541   3.308   5.311
    7LEU     CB 1561   3.487   3.444   5.353
    7LEU     CG 1562   3.350   3.426   5.419
    7LEU    CD1 1563   3.358   3.360   5.557
    7LEU    CD2 1564   3.283   3.563   5.422
    7LEU      C 1565   3.483   3.285   5.171
    7LEU      O 1566   3.509   3.361   5.077
    8LEU      N 1567   3.399   3.182   5.171
    8LEU      H 1568   3.366   3.134   5.253
    8LEU     CA 1569   3.322   3.145   5.051
    8LEU     CB 1570   3.315   2.993   5.051
    8LEU     CG 1571   3.450   2.930   5.013
    8LEU    CD1 1572   3.430   2.779   4.998
    8LEU    CD2 1573   3.509   2.975   4.879
    8LEU      C 1574   3.179   3.199   5.057
    8LEU      O 1575   3.120   3.222   5.163
    9GLU      N 1576   3.143   3.212   4.930
    9GLU      H 1577   3.218   3.208   4.863
    9GLU     CA 1578   3.017   3.270   4.884
    9GLU     CB 1579   3.046   3.392   4.796
    9GLU     CG 1580   3.016   3.528   4.860
    9GLU     CD 1581   2.868   3.567   4.859
    9GLU    OE1 1582   2.821   3.618   4.962
    9GLU    OE2 1583   2.803   3.525   4.761
    9GLU      C 1584   2.930   3.168   4.809
    9GLU      O 1585   2.945   3.048   4.831
   10GLU      N 1586   2.818   3.222   4.761
   10GLU      H 1587   2.782   3.311   4.787
   10GLU     CA 1588   2.718   3.146   4.684
   10GLU     CB 1589   2.577   3.178   4.732
   10GLU     CG 1590   2.471   3.069   4.710
   10GLU     CD 1591   2.335   3.092   4.775
   10GLU    OE1 1592   2.313   3.014   4.870
   10GLU    OE2 1593   2.252   3.180   4.743
   10GLU      C 1594   2.729   3.169   4.533
   10GLU     O1 1595   2.775   3.276   4.485
   10GLU     O2 1596   2.694   3.074   4.460
    1ACE     CA 1597   3.124   2.837   5.834
    1ACE      C 1598   3.208   2.755   5.735
    1ACE      O 1599   3.203   2.632   5.735
    2VAL      N 1600   3.233   2.833   5.618
    2VAL      H 1601   3.212   2.930   5.613
    2VAL     CA 1602   3.296   2.781   5.495
    2VAL     CB 1603   3.211   2.780   5.368
    2VAL    CG1 1604   3.103   2.672   5.363
    2VAL    CG2 1605   3.121   2.902   5.351
    2VAL      C 1606   3.425   2.859   5.471
    2VAL      O 1607   3.441   2.935   5.375
    3VAL      N 1608   3.531   2.815   5.538
    3VAL      H 1609   3.526   2.734   5.597
    3VAL     CA 1610   3.666   2.874   5.539
    3VAL     CB 1611   3.688   2.931   5.680
    3VAL    CG1 1612   3.828   2.984   5.710
    3VAL    CG2 1613   3.587   3.041   5.710
    3VAL      C 1614   3.772   2.773   5.495
    3VAL      O 1615   3.795   2.666   5.550
    4VAL      N 1616   3.853   2.823   5.402
    4VAL      H 1617   3.841   2.916   5.366
    4VAL     CA 1618   3.971   2.758   5.343
    4VAL     CB 1619   3.971   2.752   5.190
    4VAL    CG1 1620   4.101   2.699   5.130
    4VAL    CG2 1621   3.855   2.665   5.140
    4VAL      C 1622   4.086   2.836   5.406
    4VAL      O 1623   4.108   2.949   5.362
    5THR      N 1624   4.146   2.777   5.509
    5THR      H 1625   4.123   2.685   5.541
    5THR     CA 1626   4.253   2.836   5.591
    5THR     CB 1627   4.235   2.827   5.743
    5THR    OG1 1628   4.102   2.789   5.778
    5THR    HG1 1629   4.104   2.740   5.866
    5THR    CG2 1630   4.290   2.953   5.810
    5THR      C 1631   4.387   2.768   5.561
    5THR      O 1632   4.404   2.646   5.572
    6LEU      N 1633   4.478   2.858   5.526
    6LEU      H 1634   4.463   2.956   5.537
    6LEU     CA 1635   4.619   2.832   5.495
    6LEU     CB 1636   4.657   2.908   5.368
    6LEU     CG 1637   4.570   2.858   5.252
    6LEU    CD1 1638   4.504   2.984   5.195
    6LEU    CD2 1639   4.655   2.799   5.139
    6LEU      C 1640   4.708   2.879   5.612
    6LEU      O 1641   4.651   2.939   5.702
    7LEU      N 1642   4.805   2.791   5.636
    7LEU      H 1643   4.803   2.706   5.583
    7LEU     CA 1644   4.914   2.805   5.733
    7LEU     CB 1645   4.892   2.685   5.826
    7LEU     CG 1646   4.944   2.693   5.969
    7LEU    CD1 1647   4.847   2.790   6.037
    7LEU    CD2 1648   4.928   2.561   6.045
    7LEU      C 1649   5.050   2.795   5.665
    7LEU      O 1650   5.084   2.691   5.608
    8LEU      N 1651   5.120   2.908   5.670
    8LEU      H 1652   5.095   2.985   5.729
    8LEU     CA 1653   5.232   2.944   5.583
    8LEU     CB 1654   5.229   3.092   5.542
    8LEU     CG 1655   5.109   3.136   5.459
    8LEU    CD1 1656   5.094   3.288   5.463
    8LEU    CD2 1657   5.117   3.094   5.312
    8LEU      C 1658   5.362   2.904   5.653
    8LEU      O 1659   5.381   2.954   5.764
    9GLU      N 1660   5.418   2.799   5.594
    9GLU      H 1661   5.386   2.751   5.512
    9GLU     CA 1662   5.540   2.745   5.655
    9GLU     CB 1663   5.534   2.592   5.661
    9GLU     CG 1664   5.640   2.521   5.746
    9GLU     CD 1665   5.610   2.372   5.731
    9GLU    OE1 1666   5.503   2.327   5.776
    9GLU    OE2 1667   5.694   2.306   5.665
    9GLU      C 1668   5.660   2.782   5.567
    9GLU      O 1669   5.647   2.794   5.446
   10GLU      N 1670   5.771   2.818   5.631
   10GLU      H 1671   5.773   2.841   5.728
   10GLU     CA 1672   5.899   2.827   5.559
   10GLU     CB 1673   5.971   2.962   5.560
   10GLU     CG 1674   5.974   3.037   5.427
   10GLU     CD 1675   6.012   2.961   5.300
   10GLU    OE1 1676   5.917   2.946   5.221
   10GLU    OE2 1677   6.130   2.934   5.270
   10GLU      C 1678   5.995   2.718   5.604
   10GLU     O1 1679   6.061   2.659   5.516
   10GLU     O2 1680   6.016   2.700   5.726
    1ACE     CA 1681   5.207   3.144   6.774
    1ACE      C 1682   5.110   3.026   6.773
    1ACE      O 1683   5.151   2.919   6.729
    2VAL      N 1684   4.975   3.054   6.812
    2VAL      H 1685   4.959   3.133   6.873
    2VAL     CA 1686   4.871   2.951   6.804
    2VAL     CB 1687   4.841   2.869   6.930
    2VAL    CG1 1688   4.953   2.766   6.944
    2VAL    CG2 1689   4.833   2.961   7.052
    2VAL      C 1690   4.741   3.006   6.744
    2VAL      O 1691   4.689   3.106   6.793
    3VAL      N 1692   4.708   2.950   6.628
    3VAL      H 1693   4.768   2.885   6.582
    3VAL     CA 1694   4.581   2.980   6.560
    3VAL     CB 1695   4.605   2.969   6.410
    3VAL    CG1 1696   4.478   2.945   6.327
    3VAL    CG2 1697   4.670   3.094   6.351
    3VAL      C 1698   4.469   2.892   6.617
    3VAL      O 1699   4.495   2.774   6.636
    4VAL      N 1700   4.356   2.956   6.646
    4VAL      H 1701   4.333   3.044   6.605
    4VAL     CA 1702   4.249   2.904   6.733
    4VAL     CB 1703   4.254   2.971   6.871
    4VAL    CG1 1704   4.144   2.932   6.970
    4VAL    CG2 1705   4.379   2.930   6.949
    4VAL      C 1706   4.119   2.927   6.656
    4VAL      O 1707   4.071   3.038   6.633
    5THR      N 1708   4.051   2.817   6.625
    5THR      H 1709   4.068   2.731   6.674
    5THR     CA 1710   3.937   2.825   6.534
    5THR     CB 1711   3.976   2.739   6.414
    5THR    OG1 1712   4.087   2.778   6.332
    5THR    HG1 1713   4.048   2.795   6.242
    5THR    CG2 1714   3.857   2.711   6.322
    5THR      C 1715   3.818   2.766   6.609
    5THR      O 1716   3.822   2.655   6.662
    6LEU      N 1717   3.709   2.843   6.618
    6LEU      H 1718   3.705   2.931   6.571
    6LEU     CA 1719   3.579   2.811   6.678
    6LEU     CB 1720   3.553   2.892   6.805
    6LEU     CG 1721   3.637   2.853   6.927
    6LEU    CD1 1722   3.606   2.950   7.041
    6LEU    CD2 1723   3.595   2.713   6.973
    6LEU      C 1724   3.459   2.844   6.589
    6LEU      O 1725   3.454   2.944   6.518
    7LEU      N 1726   3.389   2.734   6.562
    7LEU      H 1727   3.418   2.646   6.600
    7LEU     CA 1728   3.263   2.744   6.487
    7LEU     CB 1729   3.265   2.649   6.367
    7LEU     CG 1730   3.139   2.665   6.282
    7LEU    CD1 1731   3.107   2.810   6.246
    7LEU    CD2 1732   3.180   2.592   6.154
    7LEU      C 1733   3.148   2.709   6.582
    7LEU      O 1734   3.151   2.597   6.632
    8LEU      N 1735   3.074   2.809   6.629
    8LEU      H 1736   3.072   2.906   6.604
    8LEU     CA 1737   2.968   2.783   6.727
    8LEU     CB 1738   2.936   2.914   6.799
    8LEU     CG 1739   2.869   2.910   6.936
    8LEU    CD1 1740   2.963   2.851   7.042
    8LEU    CD2 1741   2.847   3.051   6.992
    8LEU      C 1742   2.845   2.747   6.643
    8LEU      O 1743   2.798   2.813   6.551
    9GLU      N 1744   2.777   2.641   6.688
    9GLU      H 1745   2.809   2.584   6.763
    9GLU     CA 1746   2.657   2.601   6.613
    9GLU     CB 1747   2.662   2.476   6.525
    9GLU     CG 1748   2.722   2.494   6.385
    9GLU     CD 1749   2.622   2.542   6.281
    9GLU    OE1 1750   2.612   2.664   6.253
    9GLU    OE2 1751   2.548   2.450   6.240
    9GLU      C 1752   2.544   2.581   6.713
    9GLU      O 1753   2.562   2.512   6.814
   10GLU      N 1754   2.429   2.638   6.677
   10GLU      H 1755   2.425   2.683   6.588
   10GLU     CA 1756   2.305   2.640   6.755
   10GLU     CB 1757   2.200   2.729   6.687
   10GLU     CG 1758   2.074   2.742   6.772
   10GLU     CD 1759   1.965   2.834   6.715
   10GLU    OE1 1760   2.001   2.939   6.657
   10GLU    OE2 1761   1.849   2.798   6.744
   10GLU      C 1762   2.247   2.499   6.774
   10GLU     O1 1763   2.241   2.430   6.670
   10GLU     O2 1764   2.210   2.458   6.886
    1ACE     CA 1765   2.722   2.985   6.152
    1ACE      C 1766   2.784   3.117   6.197
    1ACE      O 1767   2.770   3.226   6.142
    2VAL      N 1768   2.879   3.090   6.301
    2VAL      H 1769   2.899   2.995   6.324
    2VAL     CA 1770   2.940   3.196   6.381
    2VAL     CB 1771   2.868   3.206   6.516
    2VAL    CG1 1772   2.915   3.323   6.603
    2VAL    CG2 1773   2.716   3.222   6.504
    2VAL      C 1774   3.086   3.151   6.394
    2VAL      O 1775   3.125   3.093   6.496
    3VAL      N 1776   3.171   3.187   6.298
    3VAL      H 1777   3.130   3.218   6.213
    3VAL     CA 1778   3.317   3.180   6.295
    3VAL     CB 1779   3.362   3.156   6.151
    3VAL    CG1 1780   3.513   3.132   6.143
    3VAL    CG2 1781   3.296   3.036   6.082
    3VAL      C 1782   3.389   3.288   6.376
    3VAL      O 1783   3.364   3.404   6.340
    4VAL      N 1784   3.455   3.231   6.476
    4VAL      H 1785   3.447   3.132   6.489
    4VAL     CA 1786   3.550   3.306   6.559
    4VAL     CB 1787   3.493   3.294   6.701
    4VAL    CG1 1788   3.590   3.316   6.818
    4VAL    CG2 1789   3.376   3.389   6.723
    4VAL      C 1790   3.688   3.245   6.537
    4VAL      O 1791   3.711   3.125   6.519
    5THR      N 1792   3.774   3.340   6.502
    5THR      H 1793   3.745   3.433   6.525
    5THR     CA 1794   3.916   3.322   6.469
    5THR     CB 1795   3.960   3.333   6.323
    5THR    OG1 1796   3.942   3.462   6.263
    5THR    HG1 1797   3.870   3.459   6.194
    5THR    CG2 1798   3.886   3.228   6.239
    5THR      C 1799   4.005   3.405   6.563
    5THR      O 1800   3.996   3.527   6.561
    6LEU      N 1801   4.067   3.342   6.662
    6LEU      H 1802   4.054   3.243   6.669
    6LEU     CA 1803   4.148   3.416   6.760
    6LEU     CB 1804   4.107   3.367   6.899
    6LEU     CG 1805   4.180   3.426   7.019
    6LEU    CD1 1806   4.139   3.568   7.060
    6LEU    CD2 1807   4.164   3.340   7.144
    6LEU      C 1808   4.297   3.387   6.744
    6LEU      O 1809   4.347   3.275   6.737
    7LEU      N 1810   4.365   3.499   6.722
    7LEU      H 1811   4.321   3.584   6.696
    7LEU     CA 1812   4.512   3.504   6.714
    7LEU     CB 1813   4.563   3.571   6.586
    7LEU     CG 1814   4.536   3.509   6.449
    7LEU    CD1 1815   4.397   3.547   6.396
    7LEU    CD2 1816   4.636   3.558   6.344
    7LEU      C 1817   4.583   3.545   6.843
    7LEU      O 1818   4.533   3.635   6.911
    8LEU      N 1819   4.682   3.462   6.875
    8LEU      H 1820   4.686   3.377   6.824
    8LEU     CA 1821   4.778   3.473   6.986
    8LEU     CB 1822   4.752   3.361   7.087
    8LEU     CG 1823   4.614   3.358   7.153
    8LEU    CD1 1824   4.583   3.216   7.199
    8LEU    CD2 1825   4.599   3.464   7.262
    8LEU      C 1826   4.922   3.478   6.933
    8LEU      O 1827   4.967   3.396   6.854
    9GLU      N 1828   4.999   3.566   6.997
    9GLU      H 1829   4.971   3.618   7.077
    9GLU     CA 1830   5.143   3.575   6.968
    9GLU     CB 1831   5.180   3.717   7.012
    9GLU     CG 1832   5.176   3.744   7.163
    9GLU     CD 1833   5.206   3.890   7.197
    9GLU    OE1 1834   5.105   3.962   7.200
    9GLU    OE2 1835   5.327   3.919   7.212
    9GLU      C 1836   5.222   3.468   7.044
    9GLU      O 1837   5.168   3.414   7.140
   10GLU      N 1838   5.353   3.459   7.022
   10GLU      H 1839   5.391   3.522   6.953
   10GLU     CA 1840   5.450   3.376   7.094
   10GLU     CB 1841   5.471   3.240   7.026
   10GLU     CG 1842   5.418   3.113   7.092
   10GLU     CD 1843   5.519   3.049   7.188
   10GLU    OE1 1844   5.524   3.101   7.302
   10GLU    OE2 1845   5.597   2.961   7.147
   10GLU      C 1846   5.582   3.449   7.118
   10GLU     O1 1847   5.562   3.569   7.148
   10GLU     O2 1848   5.687   3.382   7.123
    1ACE     CA 1849   5.174   3.480   8.263
    1ACE      C 1850   5.047   3.547   8.212
    1ACE      O 1851   4.961   3.593   8.287
    2VAL      N 1852   5.026   3.510   8.076
    2VAL      H 1853   5.047   3.415   8.054
    2VAL     CA 1854   4.922   3.572   7.992
    2VAL     CB 1855   4.985   3.597   7.855
    2VAL    CG1 1856   4.899   3.636   7.735
    2VAL    CG2 1857   5.115   3.677   7.869
    2VAL      C 1858   4.811   3.467   7.984
    2VAL      O 1859   4.836   3.350   7.958
    3VAL      N 1860   4.697   3.508   8.040
    3VAL      H 1861   4.689   3.593   8.092
    3VAL     CA 1862   4.577   3.424   8.048
    3VAL     CB 1863   4.526   3.427   8.192
    3VAL    CG1 1864   4.397   3.345   8.206
    3VAL    CG2 1865   4.633   3.363   8.280
    3VAL      C 1866   4.470   3.490   7.960
    3VAL      O 1867   4.417   3.596   7.991
    4VAL      N 1868   4.424   3.417   7.859
    4VAL      H 1869   4.448   3.320   7.850
    4VAL     CA 1870   4.335   3.472   7.756
    4VAL     CB 1871   4.400   3.476   7.617
    4VAL    CG1 1872   4.332   3.536   7.494
    4VAL    CG2 1873   4.534   3.550   7.619
    4VAL      C 1874   4.214   3.378   7.757
    4VAL      O 1875   4.223   3.266   7.709
    5THR      N 1876   4.101   3.427   7.807
    5THR      H 1877   4.083   3.525   7.807
    5THR     CA 1878   3.980   3.346   7.831
    5THR     CB 1879   3.945   3.351   7.980
    5THR    OG1 1880   4.051   3.308   8.066
    5THR    HG1 1881   4.022   3.320   8.161
    5THR    CG2 1882   3.837   3.250   8.020
    5THR      C 1883   3.859   3.403   7.756
    5THR      O 1884   3.814   3.517   7.765
    6LEU      N 1885   3.801   3.319   7.671
    6LEU      H 1886   3.817   3.221   7.665
    6LEU     CA 1887   3.682   3.355   7.593
    6LEU     CB 1888   3.712   3.315   7.448
    6LEU     CG 1889   3.607   3.372   7.352
    6LEU    CD1 1890   3.626   3.523   7.328
    6LEU    CD2 1891   3.604   3.286   7.225
    6LEU      C 1892   3.549   3.309   7.655
    6LEU      O 1893   3.536   3.189   7.677
    7LEU      N 1894   3.453   3.401   7.663
    7LEU      H 1895   3.468   3.500   7.666
    7LEU     CA 1896   3.318   3.356   7.700
    7LEU     CB 1897   3.263   3.427   7.823
    7LEU     CG 1898   3.128   3.368   7.865
    7LEU    CD1 1899   3.128   3.218   7.896
    7LEU    CD2 1900   3.089   3.446   7.991
    7LEU      C 1901   3.228   3.390   7.581
    7LEU      O 1902   3.207   3.506   7.548
    8LEU      N 1903   3.165   3.283   7.533
    8LEU      H 1904   3.182   3.199   7.586
    8LEU     CA 1905   3.060   3.278   7.430
    8LEU     CB 1906   3.102   3.176   7.325
    8LEU     CG 1907   3.225   3.219   7.245
    8LEU    CD1 1908   3.303   3.097   7.194
    8LEU    CD2 1909   3.196   3.321   7.135
    8LEU      C 1910   2.941   3.229   7.512
    8LEU      O 1911   2.919   3.108   7.512
    9GLU      N 1912   2.858   3.329   7.541
    9GLU      H 1913   2.856   3.415   7.489
    9GLU     CA 1914   2.743   3.328   7.633
    9GLU     CB 1915   2.777   3.427   7.744
    9GLU     CG 1916   2.667   3.473   7.840
    9GLU     CD 1917   2.718   3.598   7.912
    9GLU    OE1 1918   2.714   3.704   7.847
    9GLU    OE2 1919   2.759   3.578   8.028
    9GLU      C 1920   2.637   3.390   7.542
    9GLU      O 1921   2.657   3.497   7.484
   10GLU      N 1922   2.524   3.320   7.540
   10GLU      H 1923   2.495   3.265   7.618
   10GLU     CA 1924   2.410   3.361   7.457
   10GLU     CB 1925   2.388   3.271   7.335
   10GLU     CG 1926   2.269   3.310   7.248
   10GLU     CD 1927   2.280   3.228   7.119
   10GLU    OE1 1928   2.238   3.111   7.124
   10GLU    OE2 1929   2.335   3.282   7.020
   10GLU      C 1930   2.293   3.353   7.556
   10GLU     O1 1931   2.270   3.252   7.626
   10GLU     O2 1932   2.227   3.459   7.557
    1ACE     CA 1933   2.862   2.940   7.799
    1ACE      C 1934   2.995   2.867   7.780
    1ACE      O 1935   3.032   2.780   7.859
    2VAL      N 1936   3.055   2.889   7.652
    2VAL      H 1937   3.013   2.946   7.581
    2VAL     CA 1938   3.186   2.831   7.622
    2VAL     CB 1939   3.203   2.820   7.470
    2VAL    CG1 1940   3.335   2.755   7.429
    2VAL    CG2 1941   3.086   2.744   7.406
    2VAL      C 1942   3.303   2.909   7.683
    2VAL      O 1943   3.318   3.023   7.640
    3VAL      N 1944   3.356   2.857   7.794
    3VAL      H 1945   3.335   2.764   7.826
    3VAL     CA 1946   3.463   2.930   7.864
    3VAL     CB 1947   3.442   2.917   8.015
    3VAL    CG1 1948   3.561   2.979   8.089
    3VAL    CG2 1949   3.307   2.967   8.066
    3VAL      C 1950   3.595   2.871   7.814
    3VAL      O 1951   3.623   2.754   7.841
    4VAL      N 1952   3.687   2.950   7.759
    4VAL      H 1953   3.693   3.048   7.776
    4VAL     CA 1954   3.802   2.908   7.677
    4VAL     CB 1955   3.777   2.926   7.527
    4VAL    CG1 1956   3.885   2.857   7.443
    4VAL    CG2 1957   3.634   2.890   7.488
    4VAL      C 1958   3.935   2.972   7.716
    4VAL      O 1959   3.976   3.077   7.664
    5THR      N 1960   3.983   2.919   7.828
    5THR      H 1961   3.930   2.868   7.896
    5THR     CA 1962   4.114   2.958   7.881
    5THR     CB 1963   4.129   2.916   8.027
    5THR    OG1 1964   4.019   2.974   8.097
    5THR    HG1 1965   3.954   2.899   8.114
    5THR    CG2 1966   4.258   2.959   8.096
    5THR      C 1967   4.221   2.898   7.790
    5THR      O 1968   4.246   2.778   7.778
    6LEU      N 1969   4.310   2.997   7.781
    6LEU      H 1970   4.275   3.090   7.794
    6LEU     CA 1971   4.444   2.974   7.726
    6LEU     CB 1972   4.462   3.052   7.595
    6LEU     CG 1973   4.389   2.981   7.481
    6LEU    CD1 1974   4.294   3.071   7.402
    6LEU    CD2 1975   4.490   2.913   7.388
    6LEU      C 1976   4.552   3.011   7.828
    6LEU      O 1977   4.563   3.128   7.865
    7LEU      N 1978   4.620   2.912   7.884
    7LEU      H 1979   4.590   2.817   7.882
    7LEU     CA 1980   4.729   2.946   7.978
    7LEU     CB 1981   4.716   2.849   8.095
    7LEU     CG 1982   4.610   2.882   8.201
    7LEU    CD1 1983   4.605   2.760   8.293
    7LEU    CD2 1984   4.644   3.006   8.283
    7LEU      C 1985   4.862   2.941   7.904
    7LEU      O 1986   4.918   2.836   7.872
    8LEU      N 1987   4.920   3.059   7.882
    8LEU      H 1988   4.888   3.140   7.931
    8LEU     CA 1989   5.031   3.079   7.788
    8LEU     CB 1990   5.004   3.188   7.685
    8LEU     CG 1991   4.877   3.159   7.605
    8LEU    CD1 1992   4.849   3.279   7.515
    8LEU    CD2 1993   4.887   3.032   7.519
    8LEU      C 1994   5.154   3.115   7.870
    8LEU      O 1995   5.155   3.232   7.906
    9GLU      N 1996   5.246   3.020   7.891
    9GLU      H 1997   5.250   2.934   7.841
    9GLU     CA 1998   5.364   3.041   7.976
    9GLU     CB 1999   5.360   2.954   8.101
    9GLU     CG 2000   5.252   2.980   8.206
    9GLU     CD 2001   5.283   2.879   8.317
    9GLU    OE1 2002   5.294   2.927   8.432
    9GLU    OE2 2003   5.282   2.755   8.298
    9GLU      C 2004   5.503   3.018   7.916
    9GLU      O 2005   5.516   2.931   7.830
   10GLU      N 2006   5.604   3.083   7.973
   10GLU      H 2007   5.590   3.146   8.049
   10GLU     CA 2008   5.741   3.069   7.921
   10GLU     CB 2009   5.783   3.202   7.858
   10GLU     CG 2010   5.788   3.318   7.957
   10GLU     CD 2011   5.846   3.446   7.895
   10GLU    OE1 2012   5.801   3.482   7.784
   10GLU    OE2 2013   5.943   3.503   7.949
   10GLU      C 2014   5.836   3.002   8.021
   10GLU     O1 2015   5.784   2.986   8.134
   10GLU     O2 2016   5.940   2.958   7.968
    1ACE     CA 2017   6.361   3.584   2.554
    1ACE      C 2018   6.216   3.534   2.543
    1ACE      O 2019   6.172   3.475   2.445
    2VAL      N 2020   6.152   3.546   2.670
    2VAL      H 2021   6.182   3.602   2.748
    2VAL     CA 2022   6.022   3.487   2.704
    2VAL     CB 2023   6.022   3.424   2.843
    2VAL    CG1 2024   5.893   3.367   2.904
    2VAL    CG2 2025   6.119   3.307   2.846
    2VAL      C 2026   5.911   3.592   2.687
    2VAL      O 2027   5.887   3.675   2.774
    3VAL      N 2028   5.864   3.590   2.563
    3VAL      H 2029   5.889   3.521   2.495
    3VAL     CA 2030   5.788   3.704   2.512
    3VAL     CB 2031   5.860   3.776   2.398
    3VAL    CG1 2032   5.998   3.819   2.448
    3VAL    CG2 2033   5.870   3.707   2.261
    3VAL      C 2034   5.651   3.648   2.471
    3VAL      O 2035   5.633   3.531   2.437
    4VAL      N 2036   5.555   3.723   2.523
    4VAL      H 2037   5.582   3.805   2.574
    4VAL     CA 2038   5.414   3.684   2.512
    4VAL     CB 2039   5.350   3.654   2.648
    4VAL    CG1 2040   5.215   3.585   2.627
    4VAL    CG2 2041   5.441   3.575   2.741
    4VAL      C 2042   5.329   3.790   2.442
    4VAL      O 2043   5.311   3.901   2.492
    5THR      N 2044   5.267   3.748   2.332
    5THR      H 2045   5.261   3.654   2.299
    5THR     CA 2046   5.168   3.831   2.262
    5THR     CB 2047   5.207   3.862   2.118
    5THR    OG1 2048   5.280   3.754   2.058
    5THR    HG1 2049   5.214   3.688   2.020
    5THR    CG2 2050   5.299   3.984   2.114
    5THR      C 2051   5.024   3.780   2.258
    5THR      O 2052   4.983   3.685   2.191
    6LEU      N 2053   4.945   3.856   2.334
    6LEU      H 2054   4.976   3.945   2.368
    6LEU     CA 2055   4.800   3.842   2.349
    6LEU     CB 2056   4.764   3.892   2.489
    6LEU     CG 2057   4.665   3.813   2.575
    6LEU    CD1 2058   4.634   3.897   2.699
    6LEU    CD2 2059   4.542   3.762   2.501
    6LEU      C 2060   4.718   3.922   2.248
    6LEU      O 2061   4.676   4.037   2.265
    7LEU      N 2062   4.712   3.855   2.134
    7LEU      H 2063   4.784   3.794   2.102
    7LEU     CA 2064   4.633   3.911   2.023
    7LEU     CB 2065   4.643   3.817   1.902
    7LEU     CG 2066   4.785   3.815   1.845
    7LEU    CD1 2067   4.841   3.672   1.855
    7LEU    CD2 2068   4.787   3.846   1.695
    7LEU      C 2069   4.488   3.904   2.070
    7LEU      O 2070   4.441   3.801   2.117
    8LEU      N 2071   4.427   4.022   2.063
    8LEU      H 2072   4.469   4.098   2.013
    8LEU     CA 2073   4.283   4.046   2.083
    8LEU     CB 2074   4.248   4.168   2.168
    8LEU     CG 2075   4.105   4.163   2.224
    8LEU    CD1 2076   4.091   4.281   2.319
    8LEU    CD2 2077   3.999   4.177   2.115
    8LEU      C 2078   4.235   4.063   1.938
    8LEU      O 2079   4.245   4.174   1.886
    9GLU      N 2080   4.187   3.956   1.875
    9GLU      H 2081   4.188   3.866   1.919
    9GLU     CA 2082   4.142   3.950   1.736
    9GLU     CB 2083   4.212   3.827   1.678
    9GLU     CG 2084   4.357   3.865   1.646
    9GLU     CD 2085   4.428   3.779   1.542
    9GLU    OE1 2086   4.499   3.686   1.587
    9GLU    OE2 2087   4.390   3.782   1.423
    9GLU      C 2088   3.990   3.946   1.721
    9GLU      O 2089   3.927   3.856   1.776
   10GLU      N 2090   3.937   4.016   1.621
   10GLU      H 2091   3.998   4.064   1.558
   10GLU     CA 2092   3.793   4.032   1.595
   10GLU     CB 2093   3.746   4.173   1.632
   10GLU     CG 2094   3.767   4.216   1.777
   10GLU     CD 2095   3.715   4.355   1.813
   10GLU    OE1 2096   3.591   4.367   1.800
   10GLU    OE2 2097   3.794   4.441   1.856
   10GLU      C 2098   3.758   3.999   1.450
   10GLU     O1 2099   3.644   3.968   1.411
   10GLU     O2 2100   3.854   4.035   1.378
    1ACE     CA 2101   4.426   4.271   1.600
    1ACE      C 2102   4.495   4.368   1.696
    1ACE      O 2103   4.606   4.412   1.668
    2VAL      N 2104   4.466   4.363   1.836
    2VAL      H 2105   4.393   4.312   1.882
    2VAL     CA 2106   4.534   4.458   1.925
    2VAL     CB 2107   4.427   4.542   1.997
    2VAL    CG1 2108   4.474   4.594   2.132
    2VAL    CG2 2109   4.383   4.659   1.909
    2VAL      C 2110   4.613   4.361   2.012
    2VAL      O 2111   4.560   4.289   2.096
    3VAL      N 2112   4.738   4.347   1.967
    3VAL      H 2113   4.763   4.412   1.896
    3VAL     CA 2114   4.847   4.257   2.008
    3VAL     CB 2115   4.930   4.242   1.881
    3VAL    CG1 2116   5.021   4.124   1.917
    3VAL    CG2 2117   4.855   4.196   1.755
    3VAL      C 2118   4.928   4.323   2.119
    3VAL      O 2119   5.015   4.409   2.103
    4VAL      N 2120   4.885   4.284   2.238
    4VAL      H 2121   4.814   4.214   2.244
    4VAL     CA 2122   4.927   4.335   2.370
    4VAL     CB 2123   4.804   4.321   2.461
    4VAL    CG1 2124   4.835   4.371   2.602
    4VAL    CG2 2125   4.681   4.400   2.418
    4VAL      C 2126   5.044   4.252   2.423
    4VAL      O 2127   5.046   4.132   2.394
    5THR      N 2128   5.151   4.317   2.466
    5THR      H 2129   5.155   4.414   2.492
    5THR     CA 2130   5.277   4.252   2.505
    5THR     CB 2131   5.397   4.305   2.426
    5THR    OG1 2132   5.406   4.442   2.465
    5THR    HG1 2133   5.454   4.493   2.394
    5THR    CG2 2134   5.375   4.306   2.274
    5THR      C 2135   5.320   4.235   2.651
    5THR      O 2136   5.272   4.302   2.742
    6LEU      N 2137   5.401   4.131   2.670
    6LEU      H 2138   5.411   4.057   2.604
    6LEU     CA 2139   5.469   4.102   2.797
    6LEU     CB 2140   5.388   3.995   2.871
    6LEU     CG 2141   5.423   3.984   3.019
    6LEU    CD1 2142   5.370   4.107   3.094
    6LEU    CD2 2143   5.354   3.860   3.076
    6LEU      C 2144   5.612   4.056   2.768
    6LEU      O 2145   5.632   3.935   2.756
    7LEU      N 2146   5.711   4.144   2.780
    7LEU      H 2147   5.710   4.220   2.844
    7LEU     CA 2148   5.845   4.116   2.726
    7LEU     CB 2149   5.896   4.233   2.641
    7LEU     CG 2150   5.893   4.203   2.491
    7LEU    CD1 2151   5.752   4.165   2.446
    7LEU    CD2 2152   5.929   4.332   2.417
    7LEU      C 2153   5.935   4.099   2.849
    7LEU      O 2154   5.956   4.188   2.931
    8LEU      N 2155   6.011   3.990   2.834
    8LEU      H 2156   6.010   3.933   2.753
    8LEU     CA 2157   6.099   3.938   2.940
    8LEU     CB 2158   6.023   3.845   3.035
    8LEU     CG 2159   6.067   3.819   3.180
    8LEU    CD1 2160   6.193   3.732   3.184
    8LEU    CD2 2161   6.091   3.953   3.251
    8LEU      C 2162   6.231   3.886   2.885
    8LEU      O 2163   6.241   3.779   2.824
    9GLU      N 2164   6.310   3.988   2.854
    9GLU      H 2165   6.276   4.077   2.825
    9GLU     CA 2166   6.446   3.969   2.803
    9GLU     CB 2167   6.468   4.058   2.681
    9GLU     CG 2168   6.431   3.988   2.550
    9GLU     CD 2169   6.474   4.077   2.433
    9GLU    OE1 2170   6.583   4.039   2.383
    9GLU    OE2 2171   6.405   4.175   2.398
    9GLU      C 2172   6.549   3.997   2.913
    9GLU      O 2173   6.542   4.102   2.975
   10GLU      N 2174   6.659   3.924   2.896
   10GLU      H 2175   6.661   3.840   2.842
   10GLU     CA 2176   6.787   3.954   2.962
   10GLU     CB 2177   6.799   3.885   3.098
   10GLU     CG 2178   6.869   3.972   3.203
   10GLU     CD 2179   6.875   3.911   3.343
   10GLU    OE1 2180   6.982   3.920   3.407
   10GLU    OE2 2181   6.767   3.862   3.383
   10GLU      C 2182   6.902   3.913   2.869
   10GLU     O1 2183   6.919   3.790   2.850
   10GLU     O2 2184   6.938   4.009   2.798
    1ACE     CA 2185   5.958   3.541   4.393
    1ACE      C 2186   5.919   3.670   4.322
    1ACE      O 2187   5.864   3.758   4.388
    2VAL      N 2188   5.931   3.666   4.179
    2VAL      H 2189   5.924   3.582   4.124
    2VAL     CA 2190   5.907   3.782   4.093
    2VAL     CB 2191   6.013   3.802   3.985
    2VAL    CG1 2192   5.985   3.921   3.894
    2VAL    CG2 2193   6.151   3.821   4.049
    2VAL      C 2194   5.773   3.750   4.026
    2VAL      O 2195   5.757   3.654   3.952
    3VAL      N 2196   5.682   3.847   4.038
    3VAL      H 2197   5.701   3.940   4.069
    3VAL     CA 2198   5.547   3.833   3.980
    3VAL     CB 2199   5.443   3.834   4.092
    3VAL    CG1 2200   5.305   3.788   4.046
    3VAL    CG2 2201   5.479   3.763   4.223
    3VAL      C 2202   5.529   3.953   3.887
    3VAL      O 2203   5.523   4.068   3.930
    4VAL      N 2204   5.505   3.920   3.760
    4VAL      H 2205   5.494   3.822   3.743
    4VAL     CA 2206   5.489   4.018   3.652
    4VAL     CB 2207   5.595   3.989   3.546
    4VAL    CG1 2208   5.581   4.064   3.413
    4VAL    CG2 2209   5.732   4.026   3.604
    4VAL      C 2210   5.352   4.003   3.585
    4VAL      O 2211   5.309   3.899   3.535
    5THR      N 2212   5.281   4.114   3.573
    5THR      H 2213   5.315   4.201   3.608
    5THR     CA 2214   5.140   4.117   3.530
    5THR     CB 2215   5.064   4.218   3.617
    5THR    OG1 2216   5.116   4.350   3.606
    5THR    HG1 2217   5.216   4.345   3.601
    5THR    CG2 2218   5.056   4.147   3.752
    5THR      C 2219   5.116   4.156   3.384
    5THR      O 2220   5.179   4.243   3.323
    6LEU      N 2221   5.007   4.095   3.338
    6LEU      H 2222   4.997   4.000   3.365
    6LEU     CA 2223   4.939   4.138   3.215
    6LEU     CB 2224   4.975   4.051   3.095
    6LEU     CG 2225   4.903   4.070   2.962
    6LEU    CD1 2226   4.906   4.216   2.918
    6LEU    CD2 2227   4.972   3.979   2.860
    6LEU      C 2228   4.790   4.128   3.251
    6LEU      O 2229   4.737   4.028   3.298
    7LEU      N 2230   4.742   4.251   3.272
    7LEU      H 2231   4.805   4.322   3.303
    7LEU     CA 2232   4.599   4.281   3.289
    7LEU     CB 2233   4.591   4.356   3.423
    7LEU     CG 2234   4.562   4.257   3.536
    7LEU    CD1 2235   4.617   4.309   3.670
    7LEU    CD2 2236   4.413   4.227   3.557
    7LEU      C 2237   4.555   4.384   3.185
    7LEU      O 2238   4.630   4.455   3.118
    8LEU      N 2239   4.428   4.364   3.152
    8LEU      H 2240   4.377   4.284   3.184
    8LEU     CA 2241   4.364   4.433   3.039
    8LEU     CB 2242   4.304   4.336   2.937
    8LEU     CG 2243   4.384   4.232   2.859
    8LEU    CD1 2244   4.474   4.309   2.762
    8LEU    CD2 2245   4.457   4.126   2.942
    8LEU      C 2246   4.249   4.522   3.085
    8LEU      O 2247   4.133   4.482   3.077
    9GLU      N 2248   4.290   4.632   3.146
    9GLU      H 2249   4.385   4.644   3.176
    9GLU     CA 2250   4.191   4.730   3.193
    9GLU     CB 2251   4.265   4.836   3.276
    9GLU     CG 2252   4.330   4.766   3.395
    9GLU     CD 2253   4.416   4.862   3.477
    9GLU    OE1 2254   4.504   4.928   3.418
    9GLU    OE2 2255   4.389   4.857   3.599
    9GLU      C 2256   4.102   4.797   3.089
    9GLU      O 2257   4.151   4.885   3.019
   10GLU      N 2258   3.972   4.765   3.095
   10GLU      H 2259   3.943   4.682   3.142
   10GLU     CA 2260   3.878   4.844   3.014
   10GLU     CB 2261   3.820   4.753   2.905
   10GLU     CG 2262   3.745   4.838   2.802
   10GLU     CD 2263   3.682   4.750   2.693
   10GLU    OE1 2264   3.572   4.698   2.720
   10GLU    OE2 2265   3.765   4.731   2.602
   10GLU      C 2266   3.776   4.911   3.105
   10GLU     O1 2267   3.789   5.032   3.133
   10GLU     O2 2268   3.683   4.837   3.146
    1ACE     CA 2269   3.847   3.751   2.866
    1ACE      C 2270   3.978   3.672   2.865
    1ACE      O 2271   4.002   3.590   2.777
    2VAL      N 2272   4.067   3.735   2.957
    2VAL      H 2273   4.033   3.802   3.023
    2VAL     CA 2274   4.206   3.692   2.982
    2VAL     CB 2275   4.293   3.692   2.856
    2VAL    CG1 2276   4.295   3.816   2.767
    2VAL    CG2 2277   4.430   3.627   2.877
    2VAL      C 2278   4.268   3.784   3.087
    2VAL      O 2279   4.250   3.906   3.082
    3VAL      N 2280   4.348   3.721   3.173
    3VAL      H 2281   4.337   3.624   3.195
    3VAL     CA 2282   4.435   3.782   3.274
    3VAL     CB 2283   4.369   3.784   3.412
    3VAL    CG1 2284   4.460   3.852   3.515
    3VAL    CG2 2285   4.234   3.855   3.419
    3VAL      C 2286   4.556   3.690   3.290
    3VAL      O 2287   4.533   3.570   3.293
    4VAL      N 2288   4.677   3.746   3.286
    4VAL      H 2289   4.685   3.844   3.304
    4VAL     CA 2290   4.798   3.663   3.293
    4VAL     CB 2291   4.874   3.673   3.160
    4VAL    CG1 2292   4.987   3.569   3.158
    4VAL    CG2 2293   4.800   3.651   3.028
    4VAL      C 2294   4.883   3.713   3.410
    4VAL      O 2295   4.913   3.832   3.421
    5THR      N 2296   4.952   3.615   3.466
    5THR      H 2297   4.927   3.518   3.465
    5THR     CA 2298   5.076   3.651   3.538
    5THR     CB 2299   5.067   3.658   3.690
    5THR    OG1 2300   4.954   3.584   3.737
    5THR    HG1 2301   4.942   3.599   3.835
    5THR    CG2 2302   5.048   3.803   3.737
    5THR      C 2303   5.186   3.552   3.501
    5THR      O 2304   5.161   3.431   3.500
    6LEU      N 2305   5.309   3.599   3.519
    6LEU      H 2306   5.323   3.691   3.557
    6LEU     CA 2307   5.428   3.515   3.500
    6LEU     CB 2308   5.525   3.588   3.407
    6LEU     CG 2309   5.648   3.503   3.375
    6LEU    CD1 2310   5.599   3.370   3.316
    6LEU    CD2 2311   5.738   3.572   3.273
    6LEU      C 2312   5.490   3.496   3.639
    6LEU      O 2313   5.511   3.593   3.711
    7LEU      N 2314   5.523   3.369   3.663
    7LEU      H 2315   5.531   3.305   3.587
    7LEU     CA 2316   5.577   3.320   3.790
    7LEU     CB 2317   5.495   3.215   3.865
    7LEU     CG 2318   5.354   3.264   3.899
    7LEU    CD1 2319   5.301   3.165   4.002
    7LEU    CD2 2320   5.355   3.402   3.966
    7LEU      C 2321   5.723   3.277   3.777
    7LEU      O 2322   5.762   3.174   3.721
    8LEU      N 2323   5.808   3.358   3.839
    8LEU      H 2324   5.777   3.425   3.906
    8LEU     CA 2325   5.953   3.334   3.833
    8LEU     CB 2326   6.023   3.456   3.771
    8LEU     CG 2327   6.046   3.413   3.626
    8LEU    CD1 2328   6.064   3.528   3.527
    8LEU    CD2 2329   6.174   3.328   3.619
    8LEU      C 2330   5.999   3.322   3.978
    8LEU      O 2331   6.015   3.423   4.046
    9GLU      N 2332   6.043   3.199   4.004
    9GLU      H 2333   6.044   3.117   3.946
    9GLU     CA 2334   6.098   3.168   4.137
    9GLU     CB 2335   6.065   3.025   4.181
    9GLU     CG 2336   6.087   2.977   4.324
    9GLU     CD 2337   6.068   2.825   4.333
    9GLU    OE1 2338   6.164   2.758   4.375
    9GLU    OE2 2339   5.951   2.782   4.341
    9GLU      C 2340   6.245   3.204   4.155
    9GLU      O 2341   6.337   3.124   4.173
   10GLU      N 2342   6.262   3.335   4.140
   10GLU      H 2343   6.184   3.390   4.110
   10GLU     CA 2344   6.389   3.409   4.150
   10GLU     CB 2345   6.441   3.441   4.009
   10GLU     CG 2346   6.500   3.320   3.937
   10GLU     CD 2347   6.638   3.280   3.989
   10GLU    OE1 2348   6.667   3.173   4.047
   10GLU    OE2 2349   6.724   3.369   3.970
   10GLU      C 2350   6.379   3.528   4.246
   10GLU     O1 2351   6.264   3.569   4.271
   10GLU     O2 2352   6.475   3.607   4.253
    1ACE     CA 2353   5.985   3.379   5.260
    1ACE      C 2354   5.877   3.359   5.153
    1ACE      O 2355   5.893   3.408   5.042
    2VAL      N 2356   5.755   3.309   5.208
    2VAL      H 2357   5.728   3.308   5.304
    2VAL     CA 2358   5.655   3.260   5.111
    2VAL     CB 2359   5.544   3.170   5.164
    2VAL    CG1 2360   5.591   3.025   5.155
    2VAL    CG2 2361   5.499   3.209   5.305
    2VAL      C 2362   5.597   3.367   5.018
    2VAL      O 2363   5.559   3.475   5.063
    3VAL      N 2364   5.570   3.329   4.894
    3VAL      H 2365   5.592   3.239   4.857
    3VAL     CA 2366   5.511   3.410   4.786
    3VAL     CB 2367   5.606   3.409   4.666
    3VAL    CG1 2368   5.546   3.512   4.570
    3VAL    CG2 2369   5.747   3.458   4.700
    3VAL      C 2370   5.372   3.369   4.739
    3VAL      O 2371   5.357   3.261   4.683
    4VAL      N 2372   5.276   3.445   4.792
    4VAL      H 2373   5.294   3.518   4.858
    4VAL     CA 2374   5.136   3.411   4.767
    4VAL     CB 2375   5.062   3.384   4.898
    4VAL    CG1 2376   4.914   3.354   4.872
    4VAL    CG2 2377   5.110   3.274   4.993
    4VAL      C 2378   5.061   3.503   4.669
    4VAL      O 2379   5.055   3.624   4.691
    5THR      N 2380   5.028   3.451   4.551
    5THR      H 2381   5.056   3.358   4.530
    5THR     CA 2382   4.945   3.518   4.450
    5THR     CB 2383   5.001   3.523   4.308
    5THR    OG1 2384   5.059   3.396   4.274
    5THR    HG1 2385   5.112   3.400   4.190
    5THR    CG2 2386   5.114   3.626   4.296
    5THR      C 2387   4.800   3.469   4.442
    5THR      O 2388   4.773   3.356   4.401
    6LEU      N 2389   4.713   3.537   4.515
    6LEU      H 2390   4.734   3.608   4.583
    6LEU     CA 2391   4.568   3.520   4.500
    6LEU     CB 2392   4.482   3.593   4.603
    6LEU     CG 2393   4.528   3.556   4.744
    6LEU    CD1 2394   4.637   3.654   4.790
    6LEU    CD2 2395   4.418   3.545   4.850
    6LEU      C 2396   4.516   3.562   4.362
    6LEU      O 2397   4.524   3.676   4.317
    7LEU      N 2398   4.463   3.461   4.294
    7LEU      H 2399   4.495   3.366   4.299
    7LEU     CA 2400   4.390   3.479   4.167
    7LEU     CB 2401   4.453   3.388   4.062
    7LEU     CG 2402   4.601   3.416   4.034
    7LEU    CD1 2403   4.652   3.307   3.939
    7LEU    CD2 2404   4.620   3.553   3.969
    7LEU      C 2405   4.242   3.442   4.175
    7LEU      O 2406   4.215   3.323   4.189
    8LEU      N 2407   4.151   3.538   4.172
    8LEU      H 2408   4.172   3.636   4.164
    8LEU     CA 2409   4.007   3.512   4.192
    8LEU     CB 2410   3.943   3.586   4.310
    8LEU     CG 2411   3.942   3.500   4.436
    8LEU    CD1 2412   4.070   3.510   4.520
    8LEU    CD2 2413   3.821   3.524   4.527
    8LEU      C 2414   3.935   3.567   4.070
    8LEU      O 2415   3.934   3.688   4.050
    9GLU      N 2416   3.858   3.477   4.009
    9GLU      H 2417   3.849   3.382   4.039
    9GLU     CA 2418   3.762   3.516   3.905
    9GLU     CB 2419   3.676   3.398   3.861
    9GLU     CG 2420   3.659   3.390   3.709
    9GLU     CD 2421   3.537   3.467   3.658
    9GLU    OE1 2422   3.430   3.403   3.666
    9GLU    OE2 2423   3.545   3.587   3.622
    9GLU      C 2424   3.666   3.616   3.970
    9GLU      O 2425   3.623   3.592   4.083
   10GLU      N 2426   3.622   3.723   3.904
   10GLU      H 2427   3.673   3.761   3.827
   10GLU     CA 2428   3.530   3.824   3.957
   10GLU     CB 2429   3.594   3.963   3.944
   10GLU     CG 2430   3.514   4.073   4.013
   10GLU     CD 2431   3.593   4.204   4.004
   10GLU    OE1 2432   3.584   4.264   3.895
   10GLU    OE2 2433   3.642   4.246   4.111
   10GLU      C 2434   3.396   3.815   3.884
   10GLU     O1 2435   3.311   3.732   3.924
   10GLU     O2 2436   3.378   3.892   3.788
    1ACE     CA 2437   4.011   3.832   3.743
    1ACE      C 2438   4.120   3.910   3.818
    1ACE      O 2439   4.218   3.955   3.759
    2VAL      N 2440   4.084   3.931   3.954
    2VAL      H 2441   3.999   3.892   3.989
    2VAL     CA 2442   4.161   4.013   4.049
    2VAL     CB 2443   4.073   4.049   4.168
    2VAL    CG1 2444   4.146   4.132   4.274
    2VAL    CG2 2445   3.935   4.107   4.135
    2VAL      C 2446   4.287   3.936   4.090
    2VAL      O 2447   4.285   3.818   4.123
    3VAL      N 2448   4.398   4.010   4.100
    3VAL      H 2449   4.403   4.105   4.070
    3VAL     CA 2450   4.532   3.959   4.131
    3VAL     CB 2451   4.619   3.995   4.010
    3VAL    CG1 2452   4.759   3.939   4.035
    3VAL    CG2 2453   4.564   3.923   3.887
    3VAL      C 2454   4.586   4.033   4.253
    3VAL      O 2455   4.625   4.149   4.252
    4VAL      N 2456   4.581   3.956   4.362
    4VAL      H 2457   4.537   3.866   4.352
    4VAL     CA 2458   4.632   4.007   4.490
    4VAL     CB 2459   4.529   3.993   4.602
    4VAL    CG1 2460   4.563   4.062   4.734
    4VAL    CG2 2461   4.392   4.057   4.578
    4VAL      C 2462   4.758   3.932   4.531
    4VAL      O 2463   4.761   3.809   4.529
    5THR      N 2464   4.864   4.012   4.527
    5THR      H 2465   4.851   4.107   4.497
    5THR     CA 2466   5.004   3.973   4.546
    5THR     CB 2467   5.083   4.042   4.435
    5THR    OG1 2468   5.052   4.182   4.427
    5THR    HG1 2469   5.083   4.229   4.344
    5THR    CG2 2470   5.052   3.980   4.298
    5THR      C 2471   5.044   4.007   4.690
    5THR      O 2472   5.044   4.125   4.724
    6LEU      N 2473   5.090   3.899   4.753
    6LEU      H 2474   5.088   3.805   4.718
    6LEU     CA 2475   5.135   3.904   4.893
    6LEU     CB 2476   5.040   3.831   4.988
    6LEU     CG 2477   4.936   3.924   5.050
    6LEU    CD1 2478   4.829   3.832   5.111
    6LEU    CD2 2479   4.988   3.993   5.176
    6LEU      C 2480   5.276   3.844   4.904
    6LEU      O 2481   5.290   3.732   4.856
    7LEU      N 2482   5.363   3.912   4.977
    7LEU      H 2483   5.343   3.994   5.032
    7LEU     CA 2484   5.505   3.875   4.967
    7LEU     CB 2485   5.586   3.947   4.859
    7LEU     CG 2486   5.590   3.875   4.724
    7LEU    CD1 2487   5.476   3.910   4.628
    7LEU    CD2 2488   5.728   3.884   4.658
    7LEU      C 2489   5.569   3.887   5.105
    7LEU      O 2490   5.600   3.993   5.160
    8LEU      N 2491   5.639   3.779   5.137
    8LEU      H 2492   5.633   3.693   5.085
    8LEU     CA 2493   5.717   3.774   5.261
    8LEU     CB 2494   5.698   3.643   5.338
    8LEU     CG 2495   5.563   3.650   5.410
    8LEU    CD1 2496   5.515   3.515   5.462
    8LEU    CD2 2497   5.553   3.753   5.523
    8LEU      C 2498   5.865   3.788   5.224
    8LEU      O 2499   5.920   3.719   5.139
    9GLU      N 2500   5.933   3.859   5.314
    9GLU      H 2501   5.899   3.880   5.406
    9GLU     CA 2502   6.070   3.911   5.298
    9GLU     CB 2503   6.061   4.063   5.319
    9GLU     CG 2504   6.020   4.145   5.197
    9GLU     CD 2505   6.042   4.292   5.234
    9GLU    OE1 2506   6.160   4.334   5.240
    9GLU    OE2 2507   5.933   4.349   5.251
    9GLU      C 2508   6.164   3.854   5.404
    9GLU      O 2509   6.131   3.823   5.518
   10GLU      N 2510   6.291   3.874   5.369
   10GLU      H 2511   6.315   3.928   5.288
   10GLU     CA 2512   6.413   3.850   5.447
   10GLU     CB 2513   6.485   3.724   5.401
   10GLU     CG 2514   6.396   3.602   5.427
   10GLU     CD 2515   6.475   3.472   5.442
   10GLU    OE1 2516   6.426   3.401   5.533
   10GLU    OE2 2517   6.565   3.442   5.361
   10GLU      C 2518   6.502   3.975   5.451
   10GLU     O1 2519   6.468   4.060   5.536
   10GLU     O2 2520   6.600   3.984   5.375
    1ACE     CA 2521   5.427   4.019   6.764
    1ACE      C 2522   5.351   4.118   6.677
    1ACE      O 2523   5.230   4.129   6.701
    2VAL      N 2524   5.417   4.194   6.575
    2VAL      H 2525   5.515   4.213   6.573
    2VAL     CA 2526   5.346   4.298   6.500
    2VAL     CB 2527   5.450   4.376   6.420
    2VAL    CG1 2528   5.516   4.480   6.511
    2VAL    CG2 2529   5.555   4.295   6.343
    2VAL      C 2530   5.228   4.246   6.418
    2VAL      O 2531   5.243   4.167   6.324
    3VAL      N 2532   5.116   4.303   6.460
    3VAL      H 2533   5.119   4.374   6.531
    3VAL     CA 2534   4.987   4.275   6.396
    3VAL     CB 2535   4.884   4.300   6.507
    3VAL    CG1 2536   4.735   4.295   6.472
    3VAL    CG2 2537   4.888   4.182   6.604
    3VAL      C 2538   4.976   4.342   6.259
    3VAL      O 2539   4.941   4.460   6.251
    4VAL      N 2540   4.958   4.259   6.157
    4VAL      H 2541   4.931   4.163   6.169
    4VAL     CA 2542   4.951   4.310   6.020
    4VAL     CB 2543   5.070   4.272   5.932
    4VAL    CG1 2544   5.071   4.340   5.795
    4VAL    CG2 2545   5.197   4.297   6.014
    4VAL      C 2546   4.816   4.270   5.960
    4VAL      O 2547   4.795   4.159   5.911
    5THR      N 2548   4.715   4.357   5.957
    5THR      H 2549   4.719   4.448   5.998
    5THR     CA 2550   4.578   4.323   5.915
    5THR     CB 2551   4.474   4.345   6.025
    5THR    OG1 2552   4.472   4.482   6.063
    5THR    HG1 2553   4.388   4.531   6.040
    5THR    CG2 2554   4.501   4.266   6.153
    5THR      C 2555   4.526   4.380   5.782
    5THR      O 2556   4.499   4.499   5.768
    6LEU      N 2557   4.504   4.278   5.699
    6LEU      H 2558   4.484   4.186   5.733
    6LEU     CA 2559   4.461   4.300   5.560
    6LEU     CB 2560   4.549   4.227   5.459
    6LEU     CG 2561   4.676   4.295   5.408
    6LEU    CD1 2562   4.779   4.324   5.518
    6LEU    CD2 2563   4.737   4.215   5.292
    6LEU      C 2564   4.319   4.247   5.540
    6LEU      O 2565   4.300   4.127   5.525
    7LEU      N 2566   4.219   4.334   5.541
    7LEU      H 2567   4.225   4.433   5.558
    7LEU     CA 2568   4.078   4.292   5.533
    7LEU     CB 2569   4.011   4.386   5.633
    7LEU     CG 2570   3.889   4.332   5.707
    7LEU    CD1 2571   3.938   4.245   5.823
    7LEU    CD2 2572   3.789   4.437   5.756
    7LEU      C 2573   4.019   4.313   5.393
    7LEU      O 2574   3.996   4.431   5.367
    8LEU      N 2575   4.012   4.214   5.304
    8LEU      H 2576   4.039   4.121   5.328
    8LEU     CA 2577   3.949   4.230   5.172
    8LEU     CB 2578   4.021   4.162   5.055
    8LEU     CG 2579   4.160   4.213   5.017
    8LEU    CD1 2580   4.209   4.126   4.902
    8LEU    CD2 2581   4.151   4.362   4.982
    8LEU      C 2582   3.802   4.189   5.180
    8LEU      O 2583   3.771   4.077   5.141
    9GLU      N 2584   3.715   4.282   5.219
    9GLU      H 2585   3.753   4.370   5.247
    9GLU     CA 2586   3.569   4.263   5.218
    9GLU     CB 2587   3.505   4.358   5.318
    9GLU     CG 2588   3.494   4.271   5.443
    9GLU     CD 2589   3.388   4.322   5.540
    9GLU    OE1 2590   3.288   4.252   5.563
    9GLU    OE2 2591   3.407   4.436   5.588
    9GLU      C 2592   3.521   4.300   5.077
    9GLU      O 2593   3.486   4.414   5.045
   10GLU      N 2594   3.525   4.196   4.995
   10GLU      H 2595   3.560   4.110   5.032
   10GLU     CA 2596   3.496   4.191   4.851
   10GLU     CB 2597   3.612   4.242   4.765
   10GLU     CG 2598   3.588   4.391   4.742
   10GLU     CD 2599   3.717   4.446   4.682
   10GLU    OE1 2600   3.800   4.489   4.766
   10GLU    OE2 2601   3.735   4.444   4.558
   10GLU      C 2602   3.465   4.051   4.797
   10GLU     O1 2603   3.466   3.952   4.874
   10GLU     O2 2604   3.425   4.038   4.680
    1ACE     CA 2605   3.596   3.802   5.157
    1ACE      C 2606   3.722   3.721   5.186
    1ACE      O 2607   3.725   3.603   5.150
    2VAL      N 2608   3.838   3.800   5.214
    2VAL      H 2609   3.823   3.895   5.243
    2VAL     CA 2610   3.975   3.748   5.215
    2VAL     CB 2611   4.057   3.772   5.088
    2VAL    CG1 2612   4.198   3.719   5.116
    2VAL    CG2 2613   3.997   3.677   4.984
    2VAL      C 2614   4.045   3.812   5.335
    2VAL      O 2615   4.053   3.935   5.343
    3VAL      N 2616   4.070   3.742   5.445
    3VAL      H 2617   4.053   3.643   5.442
    3VAL     CA 2618   4.114   3.799   5.573
    3VAL     CB 2619   4.017   3.756   5.683
    3VAL    CG1 2620   4.052   3.804   5.824
    3VAL    CG2 2621   3.882   3.817   5.645
    3VAL      C 2622   4.254   3.739   5.586
    3VAL      O 2623   4.271   3.617   5.580
    4VAL      N 2624   4.355   3.826   5.585
    4VAL      H 2625   4.335   3.923   5.578
    4VAL     CA 2626   4.496   3.785   5.593
    4VAL     CB 2627   4.578   3.814   5.467
    4VAL    CG1 2628   4.726   3.778   5.476
    4VAL    CG2 2629   4.499   3.768   5.344
    4VAL      C 2630   4.544   3.861   5.717
    4VAL      O 2631   4.592   3.974   5.705
    5THR      N 2632   4.566   3.777   5.817
    5THR      H 2633   4.563   3.677   5.815
    5THR     CA 2634   4.623   3.820   5.945
    5THR     CB 2635   4.534   3.801   6.068
    5THR    OG1 2636   4.495   3.665   6.088
    5THR    HG1 2637   4.397   3.647   6.076
    5THR    CG2 2638   4.418   3.901   6.060
    5THR      C 2639   4.760   3.755   5.960
    5THR      O 2640   4.775   3.633   5.954
    6LEU      N 2641   4.847   3.848   5.997
    6LEU      H 2642   4.814   3.943   6.001
    6LEU     CA 2643   4.989   3.815   6.017
    6LEU     CB 2644   5.080   3.887   5.917
    6LEU     CG 2645   5.054   3.849   5.771
    6LEU    CD1 2646   4.953   3.945   5.709
    6LEU    CD2 2647   5.178   3.844   5.682
    6LEU      C 2648   5.044   3.854   6.154
    6LEU      O 2649   5.045   3.970   6.193
    7LEU      N 2650   5.117   3.754   6.203
    7LEU      H 2651   5.122   3.658   6.177
    7LEU     CA 2652   5.192   3.776   6.328
    7LEU     CB 2653   5.148   3.688   6.445
    7LEU     CG 2654   5.034   3.741   6.532
    7LEU    CD1 2655   4.974   3.631   6.620
    7LEU    CD2 2656   5.088   3.856   6.618
    7LEU      C 2657   5.341   3.758   6.297
    7LEU      O 2658   5.384   3.652   6.252
    8LEU      N 2659   5.405   3.869   6.264
    8LEU      H 2660   5.368   3.959   6.287
    8LEU     CA 2661   5.545   3.871   6.217
    8LEU     CB 2662   5.558   3.989   6.120
    8LEU     CG 2663   5.469   3.983   5.996
    8LEU    CD1 2664   5.500   4.100   5.902
    8LEU    CD2 2665   5.486   3.852   5.919
    8LEU      C 2666   5.635   3.897   6.338
    8LEU      O 2667   5.602   3.978   6.424
    9GLU      N 2668   5.752   3.833   6.339
    9GLU      H 2669   5.764   3.767   6.264
    9GLU     CA 2670   5.853   3.854   6.443
    9GLU     CB 2671   5.968   3.765   6.398
    9GLU     CG 2672   5.943   3.614   6.394
    9GLU     CD 2673   6.066   3.541   6.341
    9GLU    OE1 2674   6.102   3.443   6.409
    9GLU    OE2 2675   6.126   3.589   6.242
    9GLU      C 2676   5.889   4.002   6.458
    9GLU      O 2677   5.892   4.082   6.364
   10GLU      N 2678   5.948   4.030   6.574
   10GLU      H 2679   5.956   3.948   6.630
   10GLU     CA 2680   6.002   4.162   6.609
   10GLU     CB 2681   5.890   4.256   6.655
   10GLU     CG 2682   5.932   4.403   6.666
   10GLU     CD 2683   5.819   4.495   6.712
   10GLU    OE1 2684   5.785   4.587   6.635
   10GLU    OE2 2685   5.765   4.461   6.820
   10GLU      C 2686   6.098   4.139   6.727
   10GLU     O1 2687   6.221   4.154   6.710
   10GLU     O2 2688   6.048   4.123   6.840
    1ACE     CA 2689   4.893   4.081   6.958
    1ACE      C 2690   4.790   3.970   6.977
    1ACE      O 2691   4.822   3.852   6.967
    2VAL      N 2692   4.656   4.017   6.992
    2VAL      H 2693   4.624   4.112   6.987
    2VAL     CA 2694   4.540   3.931   7.020
    2VAL     CB 2695   4.504   3.930   7.169
    2VAL    CG1 2696   4.366   3.867   7.188
    2VAL    CG2 2697   4.603   3.839   7.241
    2VAL      C 2698   4.424   3.982   6.934
    2VAL      O 2699   4.370   4.091   6.954
    3VAL      N 2700   4.408   3.916   6.820
    3VAL      H 2701   4.483   3.855   6.796
    3VAL     CA 2702   4.317   3.956   6.711
    3VAL     CB 2703   4.383   3.928   6.576
    3VAL    CG1 2704   4.293   3.982   6.464
    3VAL    CG2 2705   4.511   4.009   6.561
    3VAL      C 2706   4.192   3.869   6.725
    3VAL      O 2707   4.181   3.752   6.688
    4VAL      N 2708   4.087   3.938   6.768
    4VAL      H 2709   4.104   4.013   6.831
    4VAL     CA 2710   3.958   3.867   6.774
    4VAL     CB 2711   3.886   3.913   6.901
    4VAL    CG1 2712   3.750   3.845   6.911
    4VAL    CG2 2713   3.964   3.867   7.024
    4VAL      C 2714   3.876   3.904   6.650
    4VAL      O 2715   3.830   4.016   6.627
    5THR      N 2716   3.880   3.810   6.557
    5THR      H 2717   3.915   3.717   6.570
    5THR     CA 2718   3.812   3.819   6.426
    5THR     CB 2719   3.910   3.795   6.311
    5THR    OG1 2720   4.030   3.730   6.353
    5THR    HG1 2721   4.010   3.634   6.371
    5THR    CG2 2722   3.941   3.931   6.249
    5THR      C 2723   3.683   3.739   6.409
    5THR      O 2724   3.683   3.621   6.443
    6LEU      N 2725   3.571   3.806   6.381
    6LEU      H 2726   3.578   3.896   6.339
    6LEU     CA 2727   3.441   3.739   6.387
    6LEU     CB 2728   3.360   3.825   6.485
    6LEU     CG 2729   3.388   3.799   6.633
    6LEU    CD1 2730   3.477   3.914   6.682
    6LEU    CD2 2731   3.257   3.797   6.712
    6LEU      C 2732   3.381   3.753   6.247
    6LEU      O 2733   3.324   3.851   6.200
    7LEU      N 2734   3.408   3.644   6.176
    7LEU      H 2735   3.458   3.565   6.211
    7LEU     CA 2736   3.345   3.609   6.047
    7LEU     CB 2737   3.414   3.491   5.979
    7LEU     CG 2738   3.565   3.510   5.960
    7LEU    CD1 2739   3.650   3.458   6.076
    7LEU    CD2 2740   3.607   3.442   5.829
    7LEU      C 2741   3.198   3.574   6.070
    7LEU      O 2742   3.162   3.480   6.141
    8LEU      N 2743   3.119   3.652   5.996
    8LEU      H 2744   3.159   3.716   5.929
    8LEU     CA 2745   2.973   3.647   6.003
    8LEU     CB 2746   2.910   3.781   6.045
    8LEU     CG 2747   2.940   3.815   6.190
    8LEU    CD1 2748   2.870   3.947   6.226
    8LEU    CD2 2749   2.877   3.706   6.277
    8LEU      C 2750   2.919   3.611   5.864
    8LEU      O 2751   2.867   3.691   5.787
    9GLU      N 2752   2.913   3.479   5.849
    9GLU      H 2753   2.954   3.416   5.915
    9GLU     CA 2754   2.862   3.414   5.727
    9GLU     CB 2755   2.975   3.329   5.669
    9GLU     CG 2756   2.951   3.264   5.532
    9GLU     CD 2757   2.894   3.123   5.548
    9GLU    OE1 2758   2.961   3.043   5.616
    9GLU    OE2 2759   2.782   3.093   5.502
    9GLU      C 2760   2.739   3.327   5.749
    9GLU      O 2761   2.746   3.230   5.824
   10GLU      N 2762   2.627   3.394   5.722
   10GLU      H 2763   2.634   3.483   5.676
   10GLU     CA 2764   2.498   3.332   5.752
   10GLU     CB 2765   2.455   3.349   5.898
   10GLU     CG 2766   2.364   3.231   5.930
   10GLU     CD 2767   2.318   3.244   6.075
   10GLU    OE1 2768   2.387   3.201   6.170
   10GLU    OE2 2769   2.214   3.311   6.092
   10GLU      C 2770   2.404   3.397   5.649
   10GLU     O1 2771   2.397   3.520   5.629
   10GLU     O2 2772   2.345   3.309   5.584
    1ACE     CA 2773   2.941   3.761   5.510
    1ACE      C 2774   3.022   3.887   5.544
    1ACE      O 2775   3.100   3.941   5.465
    2VAL      N 2776   3.003   3.935   5.677
    2VAL      H 2777   2.958   3.884   5.750
    2VAL     CA 2778   3.059   4.059   5.732
    2VAL     CB 2779   2.963   4.164   5.790
    2VAL    CG1 2780   2.916   4.252   5.675
    2VAL    CG2 2781   2.860   4.098   5.883
    2VAL      C 2782   3.164   4.027   5.838
    2VAL      O 2783   3.163   3.925   5.907
    3VAL      N 2784   3.267   4.110   5.852
    3VAL      H 2785   3.289   4.173   5.777
    3VAL     CA 2786   3.383   4.092   5.940
    3VAL     CB 2787   3.501   4.107   5.845
    3VAL    CG1 2788   3.625   4.125   5.933
    3VAL    CG2 2789   3.522   3.988   5.751
    3VAL      C 2790   3.386   4.200   6.048
    3VAL      O 2791   3.348   4.315   6.025
    4VAL      N 2792   3.400   4.152   6.171
    4VAL      H 2793   3.428   4.056   6.176
    4VAL     CA 2794   3.403   4.225   6.298
    4VAL     CB 2795   3.291   4.176   6.390
    4VAL    CG1 2796   3.304   4.223   6.535
    4VAL    CG2 2797   3.158   4.216   6.326
    4VAL      C 2798   3.539   4.216   6.368
    4VAL      O 2799   3.586   4.106   6.397
    5THR      N 2800   3.610   4.329   6.362
    5THR      H 2801   3.574   4.416   6.331
    5THR     CA 2802   3.749   4.323   6.410
    5THR     CB 2803   3.849   4.366   6.302
    5THR    OG1 2804   3.810   4.497   6.261
    5THR    HG1 2805   3.883   4.552   6.220
    5THR    CG2 2806   3.842   4.276   6.178
    5THR      C 2807   3.783   4.398   6.539
    5THR      O 2808   3.775   4.521   6.543
    6LEU      N 2809   3.839   4.324   6.634
    6LEU      H 2810   3.864   4.228   6.621
    6LEU     CA 2811   3.897   4.380   6.757
    6LEU     CB 2812   3.845   4.321   6.888
    6LEU     CG 2813   3.703   4.344   6.941
    6LEU    CD1 2814   3.601   4.252   6.874
    6LEU    CD2 2815   3.697   4.303   7.089
    6LEU      C 2816   4.044   4.340   6.765
    6LEU      O 2817   4.085   4.230   6.801
    7LEU      N 2818   4.125   4.445   6.753
    7LEU      H 2819   4.093   4.536   6.728
    7LEU     CA 2820   4.270   4.438   6.779
    7LEU     CB 2821   4.365   4.509   6.683
    7LEU     CG 2822   4.343   4.474   6.536
    7LEU    CD1 2823   4.451   4.556   6.466
    7LEU    CD2 2824   4.372   4.327   6.508
    7LEU      C 2825   4.311   4.479   6.921
    7LEU      O 2826   4.250   4.565   6.984
    8LEU      N 2827   4.391   4.392   6.982
    8LEU      H 2828   4.416   4.301   6.948
    8LEU     CA 2829   4.450   4.418   7.114
    8LEU     CB 2830   4.415   4.312   7.218
    8LEU     CG 2831   4.289   4.337   7.302
    8LEU    CD1 2832   4.296   4.453   7.401
    8LEU    CD2 2833   4.164   4.332   7.214
    8LEU      C 2834   4.603   4.418   7.099
    8LEU      O 2835   4.663   4.314   7.072
    9GLU      N 2836   4.661   4.537   7.099
    9GLU      H 2837   4.612   4.619   7.131
    9GLU     CA 2838   4.800   4.555   7.056
    9GLU     CB 2839   4.804   4.626   6.920
    9GLU     CG 2840   4.736   4.566   6.798
    9GLU     CD 2841   4.755   4.670   6.687
    9GLU    OE1 2842   4.678   4.768   6.673
    9GLU    OE2 2843   4.839   4.640   6.600
    9GLU      C 2844   4.901   4.621   7.150
    9GLU      O 2845   5.012   4.656   7.111
   10GLU      N 2846   4.870   4.624   7.280
   10GLU      H 2847   4.786   4.580   7.311
   10GLU     CA 2848   4.944   4.708   7.375
   10GLU     CB 2849   4.854   4.812   7.441
   10GLU     CG 2850   4.791   4.901   7.334
   10GLU     CD 2851   4.704   5.015   7.386
   10GLU    OE1 2852   4.611   5.002   7.469
   10GLU    OE2 2853   4.723   5.117   7.318
   10GLU      C 2854   4.999   4.611   7.480
   10GLU     O1 2855   4.920   4.541   7.547
   10GLU     O2 2856   5.121   4.619   7.509
    1ACE     CA 2857   4.207   4.275   8.422
    1ACE      C 2858   4.143   4.359   8.312
    1ACE      O 2859   4.089   4.467   8.336
    2VAL      N 2860   4.153   4.313   8.177
    2VAL      H 2861   4.169   4.219   8.146
    2VAL     CA 2862   4.111   4.394   8.062
    2VAL     CB 2863   4.235   4.419   7.975
    2VAL    CG1 2864   4.203   4.497   7.847
    2VAL    CG2 2865   4.334   4.504   8.054
    2VAL      C 2866   4.001   4.322   7.984
    2VAL      O 2867   4.021   4.217   7.923
    3VAL      N 2868   3.883   4.366   8.025
    3VAL      H 2869   3.876   4.431   8.100
    3VAL     CA 2870   3.751   4.312   7.990
    3VAL     CB 2871   3.661   4.280   8.109
    3VAL    CG1 2872   3.534   4.201   8.076
    3VAL    CG2 2873   3.742   4.199   8.211
    3VAL      C 2874   3.679   4.396   7.884
    3VAL      O 2875   3.664   4.517   7.902
    4VAL      N 2876   3.671   4.340   7.764
    4VAL      H 2877   3.694   4.243   7.759
    4VAL     CA 2878   3.607   4.399   7.646
    4VAL     CB 2879   3.704   4.415   7.528
    4VAL    CG1 2880   3.823   4.502   7.567
    4VAL    CG2 2881   3.761   4.293   7.456
    4VAL      C 2882   3.495   4.304   7.605
    4VAL      O 2883   3.521   4.184   7.608
    5THR      N 2884   3.372   4.353   7.589
    5THR      H 2885   3.353   4.450   7.574
    5THR     CA 2886   3.257   4.264   7.569
    5THR     CB 2887   3.188   4.236   7.703
    5THR    OG1 2888   3.097   4.127   7.687
    5THR    HG1 2889   3.053   4.109   7.775
    5THR    CG2 2890   3.110   4.351   7.769
    5THR      C 2891   3.157   4.316   7.465
    5THR      O 2892   3.090   4.418   7.474
    6LEU      N 2893   3.154   4.231   7.363
    6LEU      H 2894   3.203   4.145   7.371
    6LEU     CA 2895   3.082   4.253   7.236
    6LEU     CB 2896   3.181   4.266   7.120
    6LEU     CG 2897   3.208   4.409   7.073
    6LEU    CD1 2898   3.283   4.493   7.177
    6LEU    CD2 2899   3.287   4.393   6.943
    6LEU      C 2900   2.966   4.160   7.201
    6LEU      O 2901   2.981   4.040   7.182
    7LEU      N 2902   2.843   4.211   7.209
    7LEU      H 2903   2.819   4.294   7.260
    7LEU     CA 2904   2.725   4.142   7.155
    7LEU     CB 2905   2.603   4.201   7.227
    7LEU     CG 2906   2.464   4.141   7.205
    7LEU    CD1 2907   2.460   3.993   7.242
    7LEU    CD2 2908   2.359   4.218   7.285
    7LEU      C 2909   2.713   4.169   7.005
    7LEU      O 2910   2.722   4.284   6.962
    8LEU      N 2911   2.699   4.058   6.933
    8LEU      H 2912   2.705   3.968   6.975
    8LEU     CA 2913   2.653   4.049   6.794
    8LEU     CB 2914   2.757   3.980   6.706
    8LEU     CG 2915   2.881   4.065   6.680
    8LEU    CD1 2916   2.990   3.996   6.597
    8LEU    CD2 2917   2.849   4.197   6.610
    8LEU      C 2918   2.518   3.976   6.781
    8LEU      O 2919   2.501   3.858   6.811
    9GLU      N 2920   2.418   4.053   6.740
    9GLU      H 2921   2.430   4.146   6.707
    9GLU     CA 2922   2.277   4.011   6.741
    9GLU     CB 2923   2.201   4.144   6.742
    9GLU     CG 2924   2.225   4.222   6.871
    9GLU     CD 2925   2.096   4.289   6.918
    9GLU    OE1 2926   2.012   4.226   6.986
    9GLU    OE2 2927   2.089   4.412   6.899
    9GLU      C 2928   2.237   3.912   6.631
    9GLU      O 2929   2.312   3.906   6.534
   10GLU      N 2930   2.124   3.847   6.657
   10GLU      H 2931   2.073   3.859   6.742
   10GLU     CA 2932   2.057   3.751   6.567
   10GLU     CB 2933   2.034   3.617   6.636
   10GLU     CG 2934   1.969   3.634   6.773
   10GLU     CD 2935   1.919   3.501   6.831
   10GLU    OE1 2936   1.922   3.493   6.956
   10GLU    OE2 2937   1.893   3.415   6.744
   10GLU      C 2938   1.932   3.818   6.509
   10GLU     O1 2939   1.857   3.871   6.594
   10GLU     O2 2940   1.895   3.758   6.406
    1ACE     CA 2941   2.235   3.686   7.039
    1ACE      C 2942   2.353   3.648   7.129
    1ACE      O 2943   2.335   3.666   7.250
    2VAL      N 2944   2.482   3.673   7.074
    2VAL      H 2945   2.502   3.715   6.986
    2VAL     CA 2946   2.602   3.618   7.139
    2VAL     CB 2947   2.666   3.507   7.055
    2VAL    CG1 2948   2.736   3.548   6.925
    2VAL    CG2 2949   2.771   3.435   7.141
    2VAL      C 2950   2.699   3.728   7.181
    2VAL      O 2951   2.740   3.816   7.106
    3VAL      N 2952   2.713   3.720   7.314
    3VAL      H 2953   2.692   3.639   7.368
    3VAL     CA 2954   2.801   3.806   7.392
    3VAL     CB 2955   2.749   3.816   7.536
    3VAL    CG1 2956   2.812   3.940   7.600
    3VAL    CG2 2957   2.599   3.817   7.565
    3VAL      C 2958   2.939   3.741   7.399
    3VAL      O 2959   2.952   3.631   7.453
    4VAL      N 2960   3.032   3.804   7.327
    4VAL      H 2961   2.997   3.870   7.260
    4VAL     CA 2962   3.169   3.757   7.301
    4VAL     CB 2963   3.202   3.754   7.152
    4VAL    CG1 2964   3.329   3.674   7.123
    4VAL    CG2 2965   3.080   3.701   7.077
    4VAL      C 2966   3.267   3.846   7.377
    4VAL      O 2967   3.289   3.963   7.348
    5THR      N 2968   3.307   3.784   7.488
    5THR      H 2969   3.284   3.689   7.512
    5THR     CA 2970   3.382   3.843   7.600
    5THR     CB 2971   3.314   3.813   7.734
    5THR    OG1 2972   3.173   3.831   7.726
    5THR    HG1 2973   3.147   3.920   7.687
    5THR    CG2 2974   3.375   3.883   7.856
    5THR      C 2975   3.526   3.790   7.602
    5THR      O 2976   3.553   3.670   7.596
    6LEU      N 2977   3.618   3.883   7.624
    6LEU      H 2978   3.580   3.974   7.636
    6LEU     CA 2979   3.763   3.861   7.636
    6LEU     CB 2980   3.840   3.918   7.518
    6LEU     CG 2981   3.977   3.852   7.500
    6LEU    CD1 2982   3.986   3.703   7.468
    6LEU    CD2 2983   4.063   3.943   7.411
    6LEU      C 2984   3.819   3.909   7.770
    6LEU      O 2985   3.794   4.022   7.811
    7LEU      N 2986   3.860   3.808   7.846
    7LEU      H 2987   3.855   3.712   7.818
    7LEU     CA 2988   3.927   3.832   7.975
    7LEU     CB 2989   3.876   3.751   8.095
    7LEU     CG 2990   3.724   3.757   8.106
    7LEU    CD1 2991   3.652   3.641   8.037
    7LEU    CD2 2992   3.685   3.765   8.253
    7LEU      C 2993   4.077   3.815   7.948
    7LEU      O 2994   4.128   3.704   7.941
    8LEU      N 2995   4.144   3.930   7.945
    8LEU      H 2996   4.104   4.022   7.947
    8LEU     CA 2997   4.288   3.935   7.914
    8LEU     CB 2998   4.293   4.033   7.797
    8LEU     CG 2999   4.422   4.032   7.714
    8LEU    CD1 3000   4.407   3.934   7.597
    8LEU    CD2 3001   4.439   4.173   7.657
    8LEU      C 3002   4.365   3.985   8.036
    8LEU      O 3003   4.376   4.102   8.071
    9GLU      N 3004   4.408   3.887   8.116
    9GLU      H 3005   4.406   3.789   8.097
    9GLU     CA 3006   4.453   3.920   8.252
    9GLU     CB 3007   4.362   3.847   8.352
    9GLU     CG 3008   4.395   3.904   8.490
    9GLU     CD 3009   4.273   3.873   8.577
    9GLU    OE1 3010   4.188   3.964   8.584
    9GLU    OE2 3011   4.248   3.756   8.612
    9GLU      C 3012   4.593   3.860   8.263
    9GLU      O 3013   4.620   3.740   8.270
   10GLU      N 3014   4.677   3.953   8.217
   10GLU      H 3015   4.643   4.033   8.167
   10GLU     CA 3016   4.822   3.956   8.236
   10GLU     CB 3017   4.880   4.030   8.115
   10GLU     CG 3018   4.844   3.968   7.980
   10GLU     CD 3019   4.924   4.043   7.872
   10GLU    OE1 3020   5.029   3.987   7.836
   10GLU    OE2 3021   4.881   4.152   7.828
   10GLU      C 3022   4.860   4.044   8.356
   10GLU     O1 3023   4.807   4.157   8.367
   10GLU     O2 3024   4.956   4.002   8.424
  17.95655   5.98552   9.97586
Generated by trjconv : Protein in water t= 120.00000
 3024
    1ACE     CA    1   5.761   2.322   1.391
    1ACE      C    2   5.649   2.227   1.432
    1ACE      O    3   5.532   2.263   1.418
    2VAL      N    4   5.691   2.119   1.516
    2VAL      H    5   5.785   2.123   1.550
    2VAL     CA    6   5.623   1.994   1.551
    2VAL     CB    7   5.714   1.894   1.622
    2VAL    CG1    8   5.636   1.764   1.645
    2VAL    CG2    9   5.847   1.881   1.549
    2VAL      C   10   5.494   2.013   1.632
    2VAL      O   11   5.499   2.054   1.748
    3VAL      N   12   5.381   2.007   1.563
    3VAL      H   13   5.380   1.984   1.466
    3VAL     CA   14   5.243   2.027   1.611
    3VAL     CB   15   5.150   2.052   1.492
    3VAL    CG1   16   5.011   2.107   1.526
    3VAL    CG2   17   5.210   2.134   1.378
    3VAL      C   18   5.189   1.913   1.697
    3VAL      O   19   5.186   1.797   1.656
    4VAL      N   20   5.177   1.945   1.825
    4VAL      H   21   5.198   2.038   1.856
    4VAL     CA   22   5.114   1.853   1.920
    4VAL     CB   23   5.207   1.844   2.042
    4VAL    CG1   24   5.162   1.738   2.142
    4VAL    CG2   25   5.350   1.807   2.001
    4VAL      C   26   4.983   1.917   1.966
    4VAL      O   27   4.973   2.036   1.995
    5THR      N   28   4.876   1.838   1.959
    5THR      H   29   4.889   1.739   1.948
    5THR     CA   30   4.740   1.891   1.969
    5THR     CB   31   4.662   1.851   1.844
    5THR    OG1   32   4.647   1.709   1.832
    5THR    HG1   33   4.554   1.691   1.799
    5THR    CG2   34   4.704   1.932   1.721
    5THR      C   35   4.651   1.845   2.085
    5THR      O   36   4.640   1.726   2.114
    6LEU      N   37   4.575   1.936   2.145
    6LEU      H   38   4.602   2.031   2.160
    6LEU     CA   39   4.469   1.899   2.241
    6LEU     CB   40   4.512   1.936   2.383
    6LEU     CG   41   4.415   1.868   2.480
    6LEU    CD1   42   4.442   1.718   2.486
    6LEU    CD2   43   4.424   1.933   2.618
    6LEU      C   44   4.341   1.974   2.206
    6LEU      O   45   4.322   2.089   2.247
    7LEU      N   46   4.254   1.911   2.127
    7LEU      H   47   4.281   1.824   2.085
    7LEU     CA   48   4.137   1.982   2.075
    7LEU     CB   49   4.130   1.962   1.923
    7LEU     CG   50   4.099   2.092   1.849
    7LEU    CD1   51   4.120   2.074   1.699
    7LEU    CD2   52   3.950   2.124   1.868
    7LEU      C   53   4.004   1.943   2.140
    7LEU      O   54   3.973   1.824   2.145
    8LEU      N   55   3.941   2.042   2.203
    8LEU      H   56   3.985   2.132   2.207
    8LEU     CA   57   3.815   2.023   2.275
    8LEU     CB   58   3.823   2.057   2.424
    8LEU     CG   59   3.894   1.957   2.515
    8LEU    CD1   60   3.847   1.811   2.512
    8LEU    CD2   61   4.044   1.948   2.484
    8LEU      C   62   3.711   2.116   2.212
    8LEU      O   63   3.730   2.233   2.182
    9GLU      N   64   3.606   2.045   2.172
    9GLU      H   65   3.620   1.947   2.155
    9GLU     CA   66   3.479   2.101   2.122
    9GLU     CB   67   3.495   2.095   1.970
    9GLU     CG   68   3.594   2.185   1.896
    9GLU     CD   69   3.571   2.196   1.746
    9GLU    OE1   70   3.485   2.277   1.705
    9GLU    OE2   71   3.631   2.118   1.669
    9GLU      C   72   3.359   2.017   2.166
    9GLU      O   73   3.363   1.894   2.158
   10GLU      N   74   3.271   2.090   2.233
   10GLU      H   75   3.279   2.183   2.269
   10GLU     CA   76   3.145   2.024   2.271
   10GLU     CB   77   3.153   1.961   2.410
   10GLU     CG   78   3.165   1.809   2.397
   10GLU     CD   79   3.178   1.739   2.532
   10GLU    OE1   80   3.090   1.764   2.617
   10GLU    OE2   81   3.278   1.666   2.547
   10GLU      C   82   3.023   2.116   2.258
   10GLU     O1   83   3.001   2.169   2.147
   10GLU     O2   84   2.953   2.135   2.359
    1ACE     CA   85   3.694   2.585   2.047
    1ACE      C   86   3.831   2.599   2.114
    1ACE      O   87   3.905   2.678   2.055
    2VAL      N   88   3.850   2.500   2.215
    2VAL      H   89   3.773   2.458   2.261
    2VAL     CA   90   3.976   2.485   2.291
    2VAL     CB   91   3.956   2.417   2.427
    2VAL    CG1   92   4.081   2.444   2.511
    2VAL    CG2   93   3.827   2.454   2.500
    2VAL      C   94   4.081   2.420   2.200
    2VAL      O   95   4.082   2.297   2.190
    3VAL      N   96   4.172   2.501   2.147
    3VAL      H   97   4.171   2.601   2.152
    3VAL     CA   98   4.278   2.445   2.063
    3VAL     CB   99   4.268   2.505   1.923
    3VAL    CG1  100   4.382   2.450   1.837
    3VAL    CG2  101   4.144   2.443   1.860
    3VAL      C  102   4.412   2.482   2.129
    3VAL      O  103   4.459   2.595   2.125
    4VAL      N  104   4.467   2.379   2.192
    4VAL      H  105   4.424   2.290   2.208
    4VAL     CA  106   4.601   2.384   2.253
    4VAL     CB  107   4.580   2.319   2.390
    4VAL    CG1  108   4.717   2.320   2.458
    4VAL    CG2  109   4.487   2.397   2.484
    4VAL      C  110   4.702   2.321   2.158
    4VAL      O  111   4.739   2.204   2.166
    5THR      N  112   4.753   2.411   2.073
    5THR      H  113   4.724   2.507   2.066
    5THR     CA  114   4.851   2.370   1.972
    5THR     CB  115   4.804   2.400   1.829
    5THR    OG1  116   4.741   2.528   1.827
    5THR    HG1  117   4.789   2.601   1.876
    5THR    CG2  118   4.716   2.291   1.768
    5THR      C  119   4.997   2.409   1.995
    5THR      O  120   5.036   2.526   1.993
    6LEU      N  121   5.072   2.308   2.037
    6LEU      H  122   5.034   2.220   2.065
    6LEU     CA  123   5.213   2.327   2.076
    6LEU     CB  124   5.262   2.256   2.202
    6LEU     CG  125   5.191   2.314   2.325
    6LEU    CD1  126   5.049   2.261   2.347
    6LEU    CD2  127   5.286   2.303   2.444
    6LEU      C  128   5.302   2.289   1.958
    6LEU      O  129   5.319   2.170   1.933
    7LEU      N  130   5.359   2.387   1.888
    7LEU      H  131   5.329   2.482   1.902
    7LEU     CA  132   5.470   2.374   1.793
    7LEU     CB  133   5.474   2.495   1.700
    7LEU     CG  134   5.339   2.521   1.633
    7LEU    CD1  135   5.278   2.646   1.697
    7LEU    CD2  136   5.363   2.538   1.483
    7LEU      C  137   5.603   2.363   1.869
    7LEU      O  138   5.643   2.454   1.942
    8LEU      N  139   5.686   2.270   1.823
    8LEU      H  140   5.659   2.199   1.759
    8LEU     CA  141   5.815   2.242   1.889
    8LEU     CB  142   5.834   2.104   1.951
    8LEU     CG  143   5.779   2.103   2.094
    8LEU    CD1  144   5.831   2.219   2.180
    8LEU    CD2  145   5.628   2.088   2.109
    8LEU      C  146   5.923   2.260   1.783
    8LEU      O  147   5.957   2.165   1.712
    9GLU      N  148   5.978   2.381   1.776
    9GLU      H  149   5.950   2.457   1.834
    9GLU     CA  150   6.077   2.415   1.672
    9GLU     CB  151   6.094   2.567   1.670
    9GLU     CG  152   6.106   2.612   1.524
    9GLU     CD  153   6.139   2.761   1.508
    9GLU    OE1  154   6.100   2.812   1.400
    9GLU    OE2  155   6.207   2.810   1.600
    9GLU      C  156   6.217   2.355   1.681
    9GLU      O  157   6.281   2.349   1.786
   10GLU      N  158   6.277   2.325   1.566
   10GLU      H  159   6.233   2.355   1.481
   10GLU     CA  160   6.405   2.252   1.560
   10GLU     CB  161   6.396   2.106   1.517
   10GLU     CG  162   6.351   2.025   1.639
   10GLU     CD  163   6.356   1.877   1.599
   10GLU    OE1  164   6.472   1.835   1.579
   10GLU    OE2  165   6.249   1.814   1.594
   10GLU      C  166   6.486   2.323   1.452
   10GLU     O1  167   6.423   2.368   1.354
   10GLU     O2  168   6.606   2.354   1.472
    1ACE     CA  169   6.040   1.837   2.942
    1ACE      C  170   5.953   1.945   3.007
    1ACE      O  171   5.967   1.985   3.122
    2VAL      N  172   5.833   1.975   2.935
    2VAL      H  173   5.821   1.925   2.849
    2VAL     CA  174   5.735   2.080   2.964
    2VAL     CB  175   5.743   2.186   2.853
    2VAL    CG1  176   5.871   2.267   2.868
    2VAL    CG2  177   5.720   2.135   2.711
    2VAL      C  178   5.591   2.029   2.977
    2VAL      O  179   5.554   1.938   2.903
    3VAL      N  180   5.515   2.096   3.063
    3VAL      H  181   5.544   2.175   3.118
    3VAL     CA  182   5.375   2.058   3.087
    3VAL     CB  183   5.363   1.989   3.222
    3VAL    CG1  184   5.225   1.927   3.242
    3VAL    CG2  185   5.465   1.875   3.230
    3VAL      C  186   5.266   2.165   3.072
    3VAL      O  187   5.258   2.269   3.139
    4VAL      N  188   5.164   2.123   2.998
    4VAL      H  189   5.159   2.023   2.989
    4VAL     CA  190   5.051   2.212   2.973
    4VAL     CB  191   5.003   2.240   2.830
    4VAL    CG1  192   4.879   2.330   2.831
    4VAL    CG2  193   5.111   2.316   2.752
    4VAL      C  194   4.932   2.154   3.050
    4VAL      O  195   4.871   2.055   3.009
    5THR      N  196   4.895   2.216   3.161
    5THR      H  197   4.929   2.303   3.197
    5THR     CA  198   4.789   2.155   3.242
    5THR     CB  199   4.815   2.166   3.392
    5THR    OG1  200   4.948   2.126   3.428
    5THR    HG1  201   5.000   2.211   3.436
    5THR    CG2  202   4.725   2.072   3.473
    5THR      C  203   4.662   2.237   3.216
    5THR      O  204   4.654   2.355   3.250
    6LEU      N  205   4.557   2.166   3.177
    6LEU      H  206   4.562   2.066   3.179
    6LEU     CA  207   4.426   2.232   3.166
    6LEU     CB  208   4.364   2.193   3.031
    6LEU     CG  209   4.406   2.288   2.919
    6LEU    CD1  210   4.553   2.281   2.876
    6LEU    CD2  211   4.321   2.278   2.792
    6LEU      C  212   4.330   2.182   3.274
    6LEU      O  213   4.338   2.063   3.305
    7LEU      N  214   4.267   2.271   3.350
    7LEU      H  215   4.262   2.368   3.325
    7LEU     CA  216   4.178   2.232   3.460
    7LEU     CB  217   4.210   2.283   3.601
    7LEU     CG  218   4.349   2.242   3.650
    7LEU    CD1  219   4.377   2.314   3.782
    7LEU    CD2  220   4.357   2.091   3.672
    7LEU      C  221   4.041   2.286   3.418
    7LEU      O  222   4.030   2.392   3.357
    8LEU      N  223   3.943   2.197   3.433
    8LEU      H  224   3.946   2.121   3.498
    8LEU     CA  225   3.803   2.218   3.393
    8LEU     CB  226   3.762   2.122   3.281
    8LEU     CG  227   3.824   2.161   3.147
    8LEU    CD1  228   3.810   2.050   3.042
    8LEU    CD2  229   3.759   2.289   3.094
    8LEU      C  230   3.704   2.197   3.507
    8LEU      O  231   3.725   2.129   3.607
    9GLU      N  232   3.588   2.251   3.474
    9GLU      H  233   3.571   2.313   3.396
    9GLU     CA  234   3.470   2.227   3.558
    9GLU     CB  235   3.354   2.321   3.525
    9GLU     CG  236   3.290   2.302   3.387
    9GLU     CD  237   3.367   2.363   3.270
    9GLU    OE1  238   3.431   2.276   3.208
    9GLU    OE2  239   3.339   2.479   3.231
    9GLU      C  240   3.418   2.085   3.537
    9GLU      O  241   3.450   2.017   3.439
   10GLU      N  242   3.339   2.043   3.635
   10GLU      H  243   3.307   2.093   3.715
   10GLU     CA  244   3.272   1.914   3.611
   10GLU     CB  245   3.298   1.819   3.729
   10GLU     CG  246   3.432   1.765   3.777
   10GLU     CD  247   3.425   1.692   3.911
   10GLU    OE1  248   3.393   1.571   3.906
   10GLU    OE2  249   3.405   1.754   4.018
   10GLU      C  250   3.124   1.942   3.584
   10GLU     O1  251   3.094   2.028   3.499
   10GLU     O2  252   3.051   1.855   3.634
    1ACE     CA  253   3.899   2.052   3.898
    1ACE      C  254   3.937   1.927   3.819
    1ACE      O  255   4.016   1.846   3.868
    2VAL      N  256   3.895   1.907   3.684
    2VAL      H  257   3.841   1.977   3.637
    2VAL     CA  258   3.927   1.787   3.606
    2VAL     CB  259   3.826   1.785   3.491
    2VAL    CG1  260   3.824   1.659   3.405
    2VAL    CG2  261   3.678   1.805   3.525
    2VAL      C  262   4.062   1.808   3.537
    2VAL      O  263   4.069   1.906   3.464
    3VAL      N  264   4.158   1.729   3.585
    3VAL      H  265   4.150   1.674   3.668
    3VAL     CA  266   4.295   1.754   3.538
    3VAL     CB  267   4.393   1.696   3.641
    3VAL    CG1  268   4.536   1.751   3.630
    3VAL    CG2  269   4.359   1.712   3.789
    3VAL      C  270   4.321   1.682   3.405
    3VAL      O  271   4.290   1.564   3.393
    4VAL      N  272   4.358   1.764   3.308
    4VAL      H  273   4.386   1.860   3.319
    4VAL     CA  274   4.396   1.714   3.175
    4VAL     CB  275   4.281   1.727   3.076
    4VAL    CG1  276   4.180   1.614   3.100
    4VAL    CG2  277   4.195   1.853   3.088
    4VAL      C  278   4.528   1.773   3.126
    4VAL      O  279   4.538   1.894   3.104
    5THR      N  280   4.628   1.697   3.170
    5THR      H  281   4.605   1.610   3.213
    5THR     CA  282   4.768   1.728   3.137
    5THR     CB  283   4.858   1.647   3.230
    5THR    OG1  284   4.818   1.510   3.223
    5THR    HG1  285   4.740   1.499   3.284
    5THR    CG2  286   4.852   1.694   3.375
    5THR      C  287   4.805   1.707   2.990
    5THR      O  288   4.767   1.606   2.932
    6LEU      N  289   4.901   1.784   2.940
    6LEU      H  290   4.924   1.865   2.994
    6LEU     CA  291   4.968   1.763   2.811
    6LEU     CB  292   4.944   1.886   2.723
    6LEU     CG  293   4.957   1.872   2.571
    6LEU    CD1  294   4.854   1.963   2.504
    6LEU    CD2  295   5.102   1.893   2.527
    6LEU      C  296   5.118   1.740   2.834
    6LEU      O  297   5.189   1.834   2.869
    7LEU      N  298   5.169   1.620   2.808
    7LEU      H  299   5.127   1.547   2.754
    7LEU     CA  300   5.309   1.592   2.842
    7LEU     CB  301   5.326   1.455   2.908
    7LEU     CG  302   5.246   1.441   3.037
    7LEU    CD1  303   5.247   1.296   3.088
    7LEU    CD2  304   5.318   1.530   3.139
    7LEU      C  305   5.401   1.592   2.720
    7LEU      O  306   5.373   1.522   2.622
    8LEU      N  307   5.501   1.680   2.723
    8LEU      H  308   5.535   1.713   2.811
    8LEU     CA  309   5.598   1.687   2.612
    8LEU     CB  310   5.566   1.815   2.534
    8LEU     CG  311   5.566   1.781   2.385
    8LEU    CD1  312   5.703   1.730   2.339
    8LEU    CD2  313   5.455   1.684   2.343
    8LEU      C  314   5.740   1.684   2.670
    8LEU      O  315   5.798   1.787   2.705
    9GLU      N  316   5.799   1.567   2.650
    9GLU      H  317   5.762   1.489   2.598
    9GLU     CA  318   5.928   1.541   2.716
    9GLU     CB  319   5.898   1.464   2.844
    9GLU     CG  320   5.802   1.347   2.824
    9GLU     CD  321   5.856   1.206   2.846
    9GLU    OE1  322   5.906   1.170   2.955
    9GLU    OE2  323   5.875   1.141   2.741
    9GLU      C  324   6.018   1.463   2.621
    9GLU      O  325   5.984   1.360   2.561
   10GLU      N  326   6.115   1.537   2.569
   10GLU      H  327   6.134   1.630   2.601
   10GLU     CA  328   6.217   1.483   2.478
   10GLU     CB  329   6.213   1.570   2.352
   10GLU     CG  330   6.303   1.523   2.238
   10GLU     CD  331   6.264   1.583   2.103
   10GLU    OE1  332   6.354   1.590   2.017
   10GLU    OE2  333   6.144   1.616   2.087
   10GLU      C  334   6.352   1.474   2.550
   10GLU     O1  335   6.370   1.552   2.646
   10GLU     O2  336   6.424   1.377   2.518
    1ACE     CA  337   5.849   1.888   3.429
    1ACE      C  338   5.747   1.781   3.469
    1ACE      O  339   5.683   1.718   3.386
    2VAL      N  340   5.687   1.804   3.597
    2VAL      H  341   5.687   1.891   3.646
    2VAL     CA  342   5.599   1.706   3.662
    2VAL     CB  343   5.678   1.634   3.772
    2VAL    CG1  344   5.583   1.560   3.866
    2VAL    CG2  345   5.769   1.531   3.705
    2VAL      C  346   5.480   1.779   3.724
    2VAL      O  347   5.506   1.882   3.787
    3VAL      N  348   5.363   1.716   3.714
    3VAL      H  349   5.356   1.634   3.656
    3VAL     CA  350   5.234   1.742   3.779
    3VAL     CB  351   5.133   1.805   3.682
    3VAL    CG1  352   5.005   1.855   3.748
    3VAL    CG2  353   5.183   1.922   3.596
    3VAL      C  354   5.190   1.618   3.856
    3VAL      O  355   5.134   1.527   3.795
    4VAL      N  356   5.198   1.632   3.988
    4VAL      H  357   5.240   1.710   4.034
    4VAL     CA  358   5.149   1.535   4.087
    4VAL     CB  359   5.255   1.491   4.188
    4VAL    CG1  360   5.344   1.388   4.117
    4VAL    CG2  361   5.343   1.601   4.247
    4VAL      C  362   5.025   1.599   4.149
    4VAL      O  363   5.018   1.717   4.183
    5THR      N  364   4.931   1.510   4.182
    5THR      H  365   4.935   1.413   4.161
    5THR     CA  366   4.797   1.544   4.233
    5THR     CB  367   4.700   1.466   4.145
    5THR    OG1  368   4.726   1.326   4.135
    5THR    HG1  369   4.803   1.297   4.192
    5THR    CG2  370   4.690   1.531   4.007
    5THR      C  371   4.777   1.510   4.381
    5THR      O  372   4.825   1.410   4.436
    6LEU      N  373   4.712   1.607   4.444
    6LEU      H  374   4.682   1.691   4.398
    6LEU     CA  375   4.660   1.592   4.580
    6LEU     CB  376   4.731   1.688   4.675
    6LEU     CG  377   4.862   1.637   4.735
    6LEU    CD1  378   4.983   1.617   4.643
    6LEU    CD2  379   4.901   1.736   4.845
    6LEU      C  380   4.508   1.609   4.586
    6LEU      O  381   4.448   1.684   4.509
    7LEU      N  382   4.453   1.554   4.694
    7LEU      H  383   4.500   1.519   4.776
    7LEU     CA  384   4.309   1.539   4.717
    7LEU     CB  385   4.239   1.447   4.617
    7LEU     CG  386   4.094   1.494   4.599
    7LEU    CD1  387   4.106   1.609   4.500
    7LEU    CD2  388   3.998   1.387   4.545
    7LEU      C  389   4.283   1.477   4.855
    7LEU      O  390   4.362   1.401   4.911
    8LEU      N  391   4.183   1.538   4.918
    8LEU      H  392   4.150   1.628   4.889
    8LEU     CA  393   4.124   1.478   5.039
    8LEU     CB  394   4.014   1.572   5.089
    8LEU     CG  395   4.032   1.722   5.112
    8LEU    CD1  396   3.890   1.778   5.108
    8LEU    CD2  397   4.099   1.757   5.245
    8LEU      C  398   4.074   1.337   5.006
    8LEU      O  399   3.969   1.333   4.942
    9GLU      N  400   4.127   1.238   5.076
    9GLU      H  401   4.213   1.247   5.126
    9GLU     CA  402   4.102   1.099   5.034
    9GLU     CB  403   4.210   1.044   4.941
    9GLU     CG  404   4.356   1.065   4.981
    9GLU     CD  405   4.449   1.043   4.861
    9GLU    OE1  406   4.523   0.943   4.860
    9GLU    OE2  407   4.442   1.132   4.774
    9GLU      C  408   4.084   1.002   5.151
    9GLU      O  409   4.037   0.890   5.135
   10GLU      N  410   4.149   1.028   5.264
   10GLU      H  411   4.233   1.082   5.272
   10GLU     CA  412   4.129   0.941   5.381
   10GLU     CB  413   4.253   0.949   5.471
   10GLU     CG  414   4.368   0.888   5.391
   10GLU     CD  415   4.496   0.855   5.468
   10GLU    OE1  416   4.523   0.735   5.484
   10GLU    OE2  417   4.566   0.951   5.506
   10GLU      C  418   4.015   1.003   5.460
   10GLU     O1  419   4.015   1.126   5.487
   10GLU     O2  420   3.925   0.926   5.500
    1ACE     CA  421   3.628   2.051   4.874
    1ACE      C  422   3.745   2.132   4.818
    1ACE      O  423   3.730   2.252   4.800
    2VAL      N  424   3.853   2.052   4.769
    2VAL      H  425   3.859   1.955   4.791
    2VAL     CA  426   3.979   2.102   4.711
    2VAL     CB  427   4.063   2.158   4.826
    2VAL    CG1  428   4.130   2.059   4.922
    2VAL    CG2  429   4.171   2.246   4.764
    2VAL      C  430   4.050   2.007   4.614
    2VAL      O  431   4.027   1.886   4.627
    3VAL      N  432   4.109   2.062   4.509
    3VAL      H  433   4.131   2.159   4.517
    3VAL     CA  434   4.188   1.995   4.405
    3VAL     CB  435   4.135   2.017   4.263
    3VAL    CG1  436   4.216   1.943   4.157
    3VAL    CG2  437   3.990   1.968   4.252
    3VAL      C  438   4.320   2.071   4.420
    3VAL      O  439   4.330   2.193   4.402
    4VAL      N  440   4.423   1.991   4.444
    4VAL      H  441   4.424   1.896   4.414
    4VAL     CA  442   4.554   2.053   4.469
    4VAL     CB  443   4.605   2.018   4.609
    4VAL    CG1  444   4.720   2.117   4.630
    4VAL    CG2  445   4.506   2.035   4.723
    4VAL      C  446   4.651   1.996   4.366
    4VAL      O  447   4.663   1.875   4.351
    5THR      N  448   4.709   2.081   4.281
    5THR      H  449   4.704   2.180   4.276
    5THR     CA  450   4.792   2.036   4.168
    5THR     CB  451   4.725   2.047   4.031
    5THR    OG1  452   4.680   2.182   4.013
    5THR    HG1  453   4.751   2.245   4.046
    5THR    CG2  454   4.599   1.965   4.003
    5THR      C  455   4.929   2.104   4.165
    5THR      O  456   4.945   2.224   4.184
    6LEU      N  457   5.023   2.010   4.178
    6LEU      H  458   5.004   1.920   4.139
    6LEU     CA  459   5.163   2.026   4.220
    6LEU     CB  460   5.210   1.925   4.326
    6LEU     CG  461   5.184   1.973   4.469
    6LEU    CD1  462   5.037   1.994   4.503
    6LEU    CD2  463   5.257   1.890   4.575
    6LEU      C  464   5.261   2.038   4.103
    6LEU      O  465   5.298   1.933   4.050
    7LEU      N  466   5.295   2.159   4.061
    7LEU      H  467   5.243   2.239   4.092
    7LEU     CA  468   5.377   2.192   3.944
    7LEU     CB  469   5.335   2.329   3.889
    7LEU     CG  470   5.196   2.343   3.826
    7LEU    CD1  471   5.140   2.484   3.811
    7LEU    CD2  472   5.201   2.257   3.700
    7LEU      C  473   5.523   2.205   3.987
    7LEU      O  474   5.571   2.289   4.063
    8LEU      N  475   5.596   2.099   3.953
    8LEU      H  476   5.582   2.065   3.860
    8LEU     CA  477   5.725   2.067   4.013
    8LEU     CB  478   5.708   1.922   4.058
    8LEU     CG  479   5.741   1.900   4.206
    8LEU    CD1  480   5.657   1.788   4.269
    8LEU    CD2  481   5.890   1.868   4.222
    8LEU      C  482   5.846   2.064   3.919
    8LEU      O  483   5.826   2.011   3.810
    9GLU      N  484   5.964   2.105   3.962
    9GLU      H  485   5.981   2.131   4.057
    9GLU     CA  486   6.087   2.101   3.881
    9GLU     CB  487   6.170   2.226   3.906
    9GLU     CG  488   6.254   2.276   3.787
    9GLU     CD  489   6.381   2.353   3.823
    9GLU    OE1  490   6.476   2.283   3.862
    9GLU    OE2  491   6.385   2.478   3.823
    9GLU      C  492   6.163   1.970   3.905
    9GLU      O  493   6.200   1.954   4.021
   10GLU      N  494   6.129   1.873   3.821
   10GLU      H  495   6.064   1.885   3.745
   10GLU     CA  496   6.188   1.739   3.831
   10GLU     CB  497   6.092   1.633   3.885
   10GLU     CG  498   6.145   1.489   3.895
   10GLU     CD  499   6.232   1.453   4.016
   10GLU    OE1  500   6.192   1.487   4.130
   10GLU    OE2  501   6.330   1.377   4.002
   10GLU      C  502   6.239   1.711   3.690
   10GLU     O1  503   6.176   1.735   3.585
   10GLU     O2  504   6.334   1.629   3.692
    1ACE     CA  505   5.490   2.097   5.601
    1ACE      C  506   5.362   2.181   5.609
    1ACE      O  507   5.284   2.171   5.703
    2VAL      N  508   5.340   2.274   5.502
    2VAL      H  509   5.399   2.273   5.421
    2VAL     CA  510   5.223   2.362   5.493
    2VAL     CB  511   5.226   2.455   5.371
    2VAL    CG1  512   5.337   2.558   5.392
    2VAL    CG2  513   5.253   2.381   5.240
    2VAL      C  514   5.086   2.294   5.500
    2VAL      O  515   5.057   2.200   5.427
    3VAL      N  516   4.993   2.372   5.555
    3VAL      H  517   5.013   2.460   5.598
    3VAL     CA  518   4.866   2.317   5.604
    3VAL     CB  519   4.857   2.337   5.755
    3VAL    CG1  520   4.733   2.281   5.826
    3VAL    CG2  521   4.986   2.299   5.829
    3VAL      C  522   4.743   2.390   5.550
    3VAL      O  523   4.756   2.510   5.526
    4VAL      N  524   4.652   2.314   5.491
    4VAL      H  525   4.675   2.218   5.476
    4VAL     CA  526   4.523   2.367   5.445
    4VAL     CB  527   4.488   2.335   5.300
    4VAL    CG1  528   4.362   2.405   5.248
    4VAL    CG2  529   4.597   2.398   5.212
    4VAL      C  530   4.414   2.296   5.525
    4VAL      O  531   4.400   2.174   5.531
    5THR      N  532   4.335   2.382   5.589
    5THR      H  533   4.367   2.469   5.627
    5THR     CA  534   4.215   2.345   5.667
    5THR     CB  535   4.225   2.387   5.814
    5THR    OG1  536   4.271   2.522   5.820
    5THR    HG1  537   4.316   2.546   5.734
    5THR    CG2  538   4.313   2.295   5.899
    5THR      C  539   4.080   2.392   5.613
    5THR      O  540   4.046   2.511   5.615
    6LEU      N  541   3.995   2.297   5.576
    6LEU      H  542   4.009   2.198   5.580
    6LEU     CA  543   3.860   2.317   5.523
    6LEU     CB  544   3.843   2.225   5.401
    6LEU     CG  545   3.953   2.237   5.296
    6LEU    CD1  546   4.022   2.100   5.290
    6LEU    CD2  547   3.890   2.275   5.162
    6LEU      C  548   3.752   2.293   5.629
    6LEU      O  549   3.761   2.184   5.685
    7LEU      N  550   3.665   2.392   5.649
    7LEU      H  551   3.648   2.456   5.575
    7LEU     CA  552   3.556   2.378   5.747
    7LEU     CB  553   3.557   2.498   5.843
    7LEU     CG  554   3.670   2.483   5.945
    7LEU    CD1  555   3.781   2.580   5.906
    7LEU    CD2  556   3.630   2.510   6.090
    7LEU      C  557   3.425   2.401   5.672
    7LEU      O  558   3.398   2.509   5.618
    8LEU      N  559   3.354   2.291   5.648
    8LEU      H  560   3.385   2.198   5.669
    8LEU     CA  561   3.224   2.293   5.580
    8LEU     CB  562   3.246   2.238   5.439
    8LEU     CG  563   3.120   2.235   5.352
    8LEU    CD1  564   3.075   2.375   5.310
    8LEU    CD2  565   3.145   2.155   5.224
    8LEU      C  566   3.121   2.213   5.660
    8LEU      O  567   3.155   2.115   5.726
    9GLU      N  568   2.999   2.267   5.662
    9GLU      H  569   2.982   2.363   5.638
    9GLU     CA  570   2.878   2.199   5.709
    9GLU     CB  571   2.773   2.305   5.746
    9GLU     CG  572   2.645   2.257   5.815
    9GLU     CD  573   2.553   2.171   5.729
    9GLU    OE1  574   2.491   2.227   5.636
    9GLU    OE2  575   2.538   2.050   5.757
    9GLU      C  576   2.838   2.103   5.597
    9GLU      O  577   2.801   2.144   5.487
   10GLU      N  578   2.869   1.976   5.619
   10GLU      H  579   2.907   1.948   5.707
   10GLU     CA  580   2.853   1.873   5.515
   10GLU     CB  581   2.990   1.811   5.488
   10GLU     CG  582   3.006   1.704   5.380
   10GLU     CD  583   3.148   1.650   5.367
   10GLU    OE1  584   3.245   1.729   5.381
   10GLU    OE2  585   3.160   1.530   5.333
   10GLU      C  586   2.747   1.768   5.549
   10GLU     O1  587   2.750   1.737   5.670
   10GLU     O2  588   2.670   1.730   5.458
    1ACE     CA  589   3.016   2.179   6.104
    1ACE      C  590   3.104   2.061   6.144
    1ACE      O  591   3.106   2.006   6.254
    2VAL      N  592   3.185   2.024   6.031
    2VAL      H  593   3.171   2.075   5.947
    2VAL     CA  594   3.294   1.925   6.038
    2VAL     CB  595   3.250   1.791   5.980
    2VAL    CG1  596   3.164   1.715   6.082
    2VAL    CG2  597   3.188   1.812   5.842
    2VAL      C  598   3.417   1.974   5.961
    2VAL      O  599   3.401   2.038   5.858
    3VAL      N  600   3.536   1.938   6.008
    3VAL      H  601   3.547   1.865   6.076
    3VAL     CA  602   3.658   1.985   5.940
    3VAL     CB  603   3.760   2.036   6.042
    3VAL    CG1  604   3.879   2.113   5.985
    3VAL    CG2  605   3.705   2.113   6.163
    3VAL      C  606   3.718   1.871   5.859
    3VAL      O  607   3.691   1.753   5.880
    4VAL      N  608   3.786   1.913   5.752
    4VAL      H  609   3.794   2.009   5.728
    4VAL     CA  610   3.873   1.832   5.665
    4VAL     CB  611   3.812   1.803   5.528
    4VAL    CG1  612   3.766   1.659   5.551
    4VAL    CG2  613   3.698   1.893   5.480
    4VAL      C  614   4.015   1.888   5.652
    4VAL      O  615   4.025   2.011   5.642
    5THR      N  616   4.120   1.807   5.648
    5THR      H  617   4.111   1.710   5.625
    5THR     CA  618   4.261   1.850   5.644
    5THR     CB  619   4.345   1.840   5.772
    5THR    OG1  620   4.323   1.712   5.831
    5THR    HG1  621   4.352   1.636   5.773
    5THR    CG2  622   4.297   1.960   5.854
    5THR      C  623   4.338   1.772   5.537
    5THR      O  624   4.317   1.657   5.501
    6LEU      N  625   4.433   1.851   5.487
    6LEU      H  626   4.445   1.944   5.521
    6LEU     CA  627   4.528   1.816   5.381
    6LEU     CB  628   4.460   1.852   5.248
    6LEU     CG  629   4.480   1.746   5.140
    6LEU    CD1  630   4.417   1.795   5.010
    6LEU    CD2  631   4.622   1.695   5.113
    6LEU      C  632   4.650   1.901   5.413
    6LEU      O  633   4.653   2.024   5.420
    7LEU      N  634   4.763   1.830   5.414
    7LEU      H  635   4.757   1.732   5.435
    7LEU     CA  636   4.899   1.882   5.428
    7LEU     CB  637   4.951   1.822   5.559
    7LEU     CG  638   4.921   1.896   5.689
    7LEU    CD1  639   4.791   1.874   5.767
    7LEU    CD2  640   5.042   1.880   5.782
    7LEU      C  641   4.993   1.842   5.313
    7LEU      O  642   4.966   1.751   5.235
    8LEU      N  643   5.095   1.925   5.295
    8LEU      H  644   5.099   2.001   5.359
    8LEU     CA  645   5.198   1.920   5.190
    8LEU     CB  646   5.197   2.042   5.097
    8LEU     CG  647   5.070   2.047   5.012
    8LEU    CD1  648   4.974   2.150   5.071
    8LEU    CD2  649   5.110   2.096   4.873
    8LEU      C  650   5.327   1.906   5.270
    8LEU      O  651   5.381   2.003   5.323
    9GLU      N  652   5.359   1.779   5.293
    9GLU      H  653   5.310   1.705   5.247
    9GLU     CA  654   5.464   1.733   5.385
    9GLU     CB  655   5.415   1.611   5.465
    9GLU     CG  656   5.341   1.675   5.583
    9GLU     CD  657   5.318   1.585   5.704
    9GLU    OE1  658   5.394   1.487   5.724
    9GLU    OE2  659   5.214   1.613   5.769
    9GLU      C  660   5.589   1.681   5.314
    9GLU      O  661   5.682   1.649   5.388
   10GLU      N  662   5.577   1.626   5.194
   10GLU      H  663   5.489   1.604   5.151
   10GLU     CA  664   5.689   1.574   5.114
   10GLU     CB  665   5.646   1.454   5.028
   10GLU     CG  666   5.579   1.345   5.112
   10GLU     CD  667   5.534   1.230   5.022
   10GLU    OE1  668   5.425   1.246   4.963
   10GLU    OE2  669   5.614   1.137   4.995
   10GLU      C  670   5.768   1.673   5.029
   10GLU     O1  671   5.708   1.775   4.986
   10GLU     O2  672   5.886   1.641   5.004
    1ACE     CA  673   5.032   1.717   6.606
    1ACE      C  674   4.992   1.863   6.581
    1ACE      O  675   4.991   1.940   6.677
    2VAL      N  676   4.984   1.907   6.445
    2VAL      H  677   4.982   1.841   6.370
    2VAL     CA  678   4.945   2.044   6.408
    2VAL     CB  679   5.018   2.078   6.278
    2VAL    CG1  680   4.954   2.028   6.149
    2VAL    CG2  681   5.029   2.230   6.271
    2VAL      C  682   4.796   2.077   6.406
    2VAL      O  683   4.757   2.187   6.446
    3VAL      N  684   4.709   1.985   6.365
    3VAL      H  685   4.731   1.887   6.372
    3VAL     CA  686   4.568   2.017   6.341
    3VAL     CB  687   4.522   2.022   6.195
    3VAL    CG1  688   4.599   2.126   6.114
    3VAL    CG2  689   4.578   1.897   6.126
    3VAL      C  690   4.482   1.926   6.429
    3VAL      O  691   4.455   1.811   6.395
    4VAL      N  692   4.432   1.986   6.537
    4VAL      H  693   4.438   2.086   6.548
    4VAL     CA  694   4.382   1.925   6.661
    4VAL     CB  695   4.467   1.969   6.780
    4VAL    CG1  696   4.421   1.919   6.916
    4VAL    CG2  697   4.616   1.936   6.763
    4VAL      C  698   4.232   1.957   6.664
    4VAL      O  699   4.198   2.070   6.696
    5THR      N  700   4.153   1.859   6.620
    5THR      H  701   4.184   1.765   6.625
    5THR     CA  702   4.012   1.883   6.584
    5THR     CB  703   3.977   1.823   6.448
    5THR    OG1  704   4.012   1.684   6.445
    5THR    HG1  705   3.983   1.637   6.528
    5THR    CG2  706   4.063   1.887   6.338
    5THR      C  707   3.915   1.822   6.684
    5THR      O  708   3.886   1.703   6.696
    6LEU      N  709   3.870   1.913   6.770
    6LEU      H  710   3.915   2.001   6.788
    6LEU     CA  711   3.771   1.883   6.874
    6LEU     CB  712   3.788   1.984   6.989
    6LEU     CG  713   3.729   1.933   7.120
    6LEU    CD1  714   3.772   1.791   7.156
    6LEU    CD2  715   3.775   2.037   7.223
    6LEU      C  716   3.632   1.919   6.823
    6LEU      O  717   3.615   2.007   6.738
    7LEU      N  718   3.546   1.820   6.847
    7LEU      H  719   3.579   1.732   6.880
    7LEU     CA  720   3.404   1.817   6.809
    7LEU     CB  721   3.376   1.736   6.682
    7LEU     CG  722   3.413   1.818   6.559
    7LEU    CD1  723   3.554   1.803   6.502
    7LEU    CD2  724   3.309   1.779   6.454
    7LEU      C  725   3.311   1.770   6.921
    7LEU      O  726   3.297   1.649   6.936
    8LEU      N  727   3.240   1.869   6.975
    8LEU      H  728   3.239   1.958   6.930
    8LEU     CA  729   3.148   1.857   7.089
    8LEU     CB  730   3.183   1.944   7.210
    8LEU     CG  731   3.302   1.872   7.273
    8LEU    CD1  732   3.394   1.967   7.350
    8LEU    CD2  733   3.244   1.774   7.375
    8LEU      C  734   3.001   1.883   7.055
    8LEU      O  735   2.972   1.969   6.972
    9GLU      N  736   2.924   1.804   7.128
    9GLU      H  737   2.960   1.749   7.204
    9GLU     CA  738   2.777   1.811   7.126
    9GLU     CB  739   2.728   1.922   7.220
    9GLU     CG  740   2.769   1.897   7.365
    9GLU     CD  741   2.671   1.810   7.445
    9GLU    OE1  742   2.579   1.859   7.514
    9GLU    OE2  743   2.705   1.690   7.456
    9GLU      C  744   2.701   1.796   6.995
    9GLU      O  745   2.697   1.889   6.915
   10GLU      N  746   2.679   1.670   6.956
   10GLU      H  747   2.702   1.587   7.007
   10GLU     CA  748   2.584   1.643   6.847
   10GLU     CB  749   2.657   1.544   6.756
   10GLU     CG  750   2.774   1.590   6.668
   10GLU     CD  751   2.845   1.479   6.591
   10GLU    OE1  752   2.969   1.490   6.581
   10GLU    OE2  753   2.780   1.379   6.554
   10GLU      C  754   2.453   1.591   6.906
   10GLU     O1  755   2.448   1.487   6.974
   10GLU     O2  756   2.364   1.679   6.908
    1ACE     CA  757   2.793   2.192   6.830
    1ACE      C  758   2.901   2.299   6.819
    1ACE      O  759   2.877   2.410   6.773
    2VAL      N  760   3.017   2.271   6.898
    2VAL      H  761   3.035   2.178   6.931
    2VAL     CA  762   3.138   2.355   6.901
    2VAL     CB  763   3.166   2.390   7.047
    2VAL    CG1  764   3.232   2.286   7.138
    2VAL    CG2  765   3.269   2.502   7.042
    2VAL      C  766   3.249   2.283   6.826
    2VAL      O  767   3.276   2.164   6.845
    3VAL      N  768   3.313   2.344   6.726
    3VAL      H  769   3.307   2.443   6.715
    3VAL     CA  770   3.407   2.284   6.631
    3VAL     CB  771   3.365   2.294   6.485
    3VAL    CG1  772   3.436   2.184   6.405
    3VAL    CG2  773   3.213   2.289   6.464
    3VAL      C  774   3.536   2.360   6.660
    3VAL      O  775   3.551   2.467   6.600
    4VAL      N  776   3.624   2.298   6.738
    4VAL      H  777   3.617   2.201   6.762
    4VAL     CA  778   3.729   2.375   6.806
    4VAL     CB  779   3.730   2.349   6.957
    4VAL    CG1  780   3.800   2.464   7.030
    4VAL    CG2  781   3.591   2.334   7.020
    4VAL      C  782   3.861   2.321   6.749
    4VAL      O  783   3.904   2.214   6.791
    5THR      N  784   3.923   2.392   6.655
    5THR      H  785   3.896   2.481   6.619
    5THR     CA  786   4.052   2.348   6.601
    5THR     CB  787   4.046   2.349   6.448
    5THR    OG1  788   3.934   2.270   6.405
    5THR    HG1  789   3.860   2.318   6.357
    5THR    CG2  790   4.173   2.293   6.384
    5THR      C  791   4.161   2.447   6.641
    5THR      O  792   4.172   2.559   6.591
    6LEU      N  793   4.263   2.382   6.695
    6LEU      H  794   4.262   2.282   6.689
    6LEU     CA  795   4.396   2.435   6.730
    6LEU     CB  796   4.446   2.347   6.845
    6LEU     CG  797   4.387   2.379   6.982
    6LEU    CD1  798   4.445   2.286   7.089
    6LEU    CD2  799   4.405   2.527   7.018
    6LEU      C  800   4.497   2.410   6.617
    6LEU      O  801   4.490   2.304   6.555
    7LEU      N  802   4.576   2.512   6.588
    7LEU      H  803   4.573   2.594   6.645
    7LEU     CA  804   4.683   2.506   6.487
    7LEU     CB  805   4.644   2.579   6.358
    7LEU     CG  806   4.526   2.519   6.282
    7LEU    CD1  807   4.392   2.576   6.329
    7LEU    CD2  808   4.549   2.524   6.131
    7LEU      C  809   4.810   2.567   6.546
    7LEU      O  810   4.792   2.674   6.604
    8LEU      N  811   4.923   2.511   6.503
    8LEU      H  812   4.926   2.453   6.422
    8LEU     CA  813   5.055   2.552   6.553
    8LEU     CB  814   5.147   2.437   6.597
    8LEU     CG  815   5.107   2.373   6.730
    8LEU    CD1  816   5.183   2.240   6.735
    8LEU    CD2  817   5.141   2.467   6.845
    8LEU      C  818   5.129   2.624   6.441
    8LEU      O  819   5.122   2.593   6.322
    9GLU      N  820   5.206   2.724   6.482
    9GLU      H  821   5.183   2.774   6.566
    9GLU     CA  822   5.316   2.788   6.409
    9GLU     CB  823   5.272   2.931   6.378
    9GLU     CG  824   5.370   3.007   6.288
    9GLU     CD  825   5.341   3.158   6.286
    9GLU    OE1  826   5.310   3.202   6.399
    9GLU    OE2  827   5.360   3.225   6.182
    9GLU      C  828   5.445   2.790   6.490
    9GLU      O  829   5.443   2.850   6.597
   10GLU      N  830   5.547   2.730   6.429
   10GLU      H  831   5.534   2.685   6.341
   10GLU     CA  832   5.683   2.721   6.485
   10GLU     CB  833   5.726   2.576   6.509
   10GLU     CG  834   5.857   2.574   6.588
   10GLU     CD  835   5.873   2.445   6.670
   10GLU    OE1  836   5.804   2.426   6.772
   10GLU    OE2  837   5.933   2.353   6.610
   10GLU      C  838   5.779   2.799   6.396
   10GLU     O1  839   5.784   2.772   6.274
   10GLU     O2  840   5.868   2.863   6.456
    1ACE     CA  841   5.372   2.624   7.829
    1ACE      C  842   5.228   2.649   7.785
    1ACE      O  843   5.151   2.685   7.874
    2VAL      N  844   5.186   2.601   7.657
    2VAL      H  845   5.253   2.560   7.596
    2VAL     CA  846   5.052   2.613   7.599
    2VAL     CB  847   5.057   2.603   7.446
    2VAL    CG1  848   4.925   2.617   7.370
    2VAL    CG2  849   5.142   2.722   7.401
    2VAL      C  850   4.943   2.516   7.646
    2VAL      O  851   4.937   2.403   7.598
    3VAL      N  852   4.866   2.570   7.741
    3VAL      H  853   4.883   2.657   7.785
    3VAL     CA  854   4.760   2.486   7.799
    3VAL     CB  855   4.780   2.501   7.950
    3VAL    CG1  856   4.682   2.409   8.024
    3VAL    CG2  857   4.917   2.476   8.012
    3VAL      C  858   4.619   2.532   7.763
    3VAL      O  859   4.592   2.649   7.790
    4VAL      N  860   4.533   2.442   7.716
    4VAL      H  861   4.546   2.344   7.728
    4VAL     CA  862   4.406   2.485   7.656
    4VAL     CB  863   4.411   2.456   7.506
    4VAL    CG1  864   4.291   2.527   7.443
    4VAL    CG2  865   4.535   2.505   7.430
    4VAL      C  866   4.292   2.411   7.726
    4VAL      O  867   4.283   2.288   7.718
    5THR      N  868   4.201   2.483   7.792
    5THR      H  869   4.200   2.583   7.789
    5THR     CA  870   4.082   2.434   7.862
    5THR     CB  871   4.079   2.461   8.013
    5THR    OG1  872   4.196   2.406   8.075
    5THR    HG1  873   4.256   2.468   8.125
    5THR    CG2  874   3.959   2.391   8.076
    5THR      C  875   3.955   2.494   7.801
    5THR      O  876   3.947   2.616   7.795
    6LEU      N  877   3.884   2.412   7.724
    6LEU      H  878   3.914   2.318   7.709
    6LEU     CA  879   3.752   2.431   7.662
    6LEU     CB  880   3.761   2.343   7.537
    6LEU     CG  881   3.657   2.378   7.430
    6LEU    CD1  882   3.518   2.325   7.465
    6LEU    CD2  883   3.660   2.529   7.404
    6LEU      C  884   3.650   2.381   7.765
    6LEU      O  885   3.638   2.263   7.798
    7LEU      N  886   3.580   2.476   7.826
    7LEU      H  887   3.583   2.573   7.800
    7LEU     CA  888   3.486   2.441   7.932
    7LEU     CB  889   3.504   2.511   8.067
    7LEU     CG  890   3.407   2.473   8.179
    7LEU    CD1  891   3.436   2.345   8.257
    7LEU    CD2  892   3.421   2.582   8.285
    7LEU      C  893   3.344   2.465   7.880
    7LEU      O  894   3.300   2.579   7.863
    8LEU      N  895   3.286   2.355   7.834
    8LEU      H  896   3.327   2.264   7.836
    8LEU     CA  897   3.148   2.357   7.783
    8LEU     CB  898   3.127   2.239   7.688
    8LEU     CG  899   3.009   2.263   7.594
    8LEU    CD1  900   3.039   2.383   7.503
    8LEU    CD2  901   2.992   2.151   7.492
    8LEU      C  902   3.054   2.354   7.904
    8LEU      O  903   3.040   2.258   7.979
    9GLU      N  904   2.999   2.472   7.928
    9GLU      H  905   3.007   2.548   7.863
    9GLU     CA  906   2.915   2.500   8.046
    9GLU     CB  907   2.967   2.627   8.114
    9GLU     CG  908   2.981   2.610   8.266
    9GLU     CD  909   2.858   2.618   8.356
    9GLU    OE1  910   2.881   2.680   8.463
    9GLU    OE2  911   2.750   2.564   8.324
    9GLU      C  912   2.768   2.512   8.006
    9GLU      O  913   2.723   2.608   7.944
   10GLU      N  914   2.694   2.404   8.027
   10GLU      H  915   2.736   2.313   8.036
   10GLU     CA  916   2.548   2.402   8.013
   10GLU     CB  917   2.514   2.348   7.874
   10GLU     CG  918   2.391   2.419   7.818
   10GLU     CD  919   2.360   2.387   7.671
   10GLU    OE1  920   2.406   2.459   7.580
   10GLU    OE2  921   2.256   2.325   7.640
   10GLU      C  922   2.490   2.318   8.128
   10GLU     O1  923   2.487   2.376   8.239
   10GLU     O2  924   2.473   2.195   8.114
    1ACE     CA  925   3.027   2.124   8.329
    1ACE      C  926   3.147   2.046   8.276
    1ACE      O  927   3.228   2.001   8.357
    2VAL      N  928   3.136   1.986   8.147
    2VAL      H  929   3.052   1.987   8.092
    2VAL     CA  930   3.245   1.905   8.091
    2VAL     CB  931   3.196   1.842   7.961
    2VAL    CG1  932   3.123   1.714   8.001
    2VAL    CG2  933   3.108   1.922   7.864
    2VAL      C  934   3.373   1.985   8.066
    2VAL      O  935   3.367   2.092   8.004
    3VAL      N  936   3.484   1.920   8.097
    3VAL      H  937   3.474   1.824   8.123
    3VAL     CA  938   3.622   1.972   8.101
    3VAL     CB  939   3.673   1.951   8.244
    3VAL    CG1  940   3.812   2.009   8.271
    3VAL    CG2  941   3.578   2.013   8.347
    3VAL      C  942   3.700   1.897   7.994
    3VAL      O  943   3.736   1.780   8.008
    4VAL      N  944   3.744   1.980   7.900
    4VAL      H  945   3.698   2.067   7.882
    4VAL     CA  946   3.846   1.943   7.801
    4VAL     CB  947   3.792   1.928   7.658
    4VAL    CG1  948   3.898   1.853   7.578
    4VAL    CG2  949   3.664   1.846   7.642
    4VAL      C  950   3.977   2.022   7.808
    4VAL      O  951   3.983   2.140   7.775
    5THR      N  952   4.071   1.943   7.861
    5THR      H  953   4.043   1.859   7.906
    5THR     CA  954   4.210   1.978   7.892
    5THR     CB  955   4.248   1.953   8.038
    5THR    OG1  956   4.213   1.819   8.073
    5THR    HG1  957   4.300   1.769   8.065
    5THR    CG2  958   4.166   2.042   8.132
    5THR      C  959   4.302   1.923   7.782
    5THR      O  960   4.364   1.817   7.792
    6LEU      N  961   4.342   2.019   7.699
    6LEU      H  962   4.330   2.116   7.719
    6LEU     CA  963   4.420   1.989   7.579
    6LEU     CB  964   4.366   2.070   7.461
    6LEU     CG  965   4.233   2.026   7.401
    6LEU    CD1  966   4.124   2.114   7.463
    6LEU    CD2  967   4.230   2.066   7.253
    6LEU      C  968   4.564   2.035   7.598
    6LEU      O  969   4.593   2.153   7.621
    7LEU      N  970   4.641   1.931   7.631
    7LEU      H  971   4.598   1.842   7.645
    7LEU     CA  972   4.784   1.942   7.661
    7LEU     CB  973   4.823   1.846   7.773
    7LEU     CG  974   4.745   1.881   7.901
    7LEU    CD1  975   4.765   1.769   8.003
    7LEU    CD2  976   4.781   2.017   7.960
    7LEU      C  977   4.880   1.926   7.542
    7LEU      O  978   4.935   1.823   7.504
    8LEU      N  979   4.902   2.042   7.481
    8LEU      H  980   4.843   2.118   7.509
    8LEU     CA  981   5.000   2.056   7.372
    8LEU     CB  982   4.978   2.185   7.292
    8LEU     CG  983   4.856   2.179   7.201
    8LEU    CD1  984   4.810   2.316   7.150
    8LEU    CD2  985   4.871   2.069   7.096
    8LEU      C  986   5.144   2.046   7.421
    8LEU      O  987   5.224   1.978   7.356
    9GLU      N  988   5.177   2.121   7.526
    9GLU      H  989   5.103   2.185   7.545
    9GLU     CA  990   5.307   2.144   7.592
    9GLU     CB  991   5.339   2.291   7.569
    9GLU     CG  992   5.421   2.306   7.441
    9GLU     CD  993   5.482   2.445   7.419
    9GLU    OE1  994   5.400   2.536   7.444
    9GLU    OE2  995   5.598   2.461   7.375
    9GLU      C  996   5.309   2.112   7.742
    9GLU      O  997   5.271   2.188   7.830
   10GLU      N  998   5.376   1.999   7.765
   10GLU      H  999   5.418   1.945   7.693
   10GLU     CA 1000   5.385   1.938   7.898
   10GLU     CB 1001   5.360   1.788   7.882
   10GLU     CG 1002   5.210   1.761   7.888
   10GLU     CD 1003   5.190   1.617   7.934
   10GLU    OE1 1004   5.222   1.521   7.859
   10GLU    OE2 1005   5.133   1.604   8.044
   10GLU      C 1006   5.525   1.957   7.958
   10GLU     O1 1007   5.604   2.028   7.892
   10GLU     O2 1008   5.565   1.881   8.049
    1ACE     CA 1009   6.207   2.736   2.008
    1ACE      C 1010   6.078   2.671   2.059
    1ACE      O 1011   6.067   2.549   2.049
    2VAL      N 1012   6.003   2.742   2.158
    2VAL      H 1013   6.039   2.831   2.186
    2VAL     CA 1014   5.884   2.694   2.229
    2VAL     CB 1015   5.910   2.679   2.379
    2VAL    CG1 1016   5.782   2.635   2.451
    2VAL    CG2 1017   6.014   2.568   2.397
    2VAL      C 1018   5.776   2.794   2.187
    2VAL      O 1019   5.754   2.902   2.240
    3VAL      N 1020   5.701   2.743   2.089
    3VAL      H 1021   5.707   2.647   2.062
    3VAL     CA 1022   5.592   2.815   2.022
    3VAL     CB 1023   5.608   2.803   1.870
    3VAL    CG1 1024   5.525   2.914   1.805
    3VAL    CG2 1025   5.756   2.812   1.833
    3VAL      C 1026   5.451   2.767   2.060
    3VAL      O 1027   5.407   2.665   2.007
    4VAL      N 1028   5.383   2.830   2.155
    4VAL      H 1029   5.401   2.923   2.189
    4VAL     CA 1030   5.259   2.782   2.216
    4VAL     CB 1031   5.278   2.781   2.368
    4VAL    CG1 1032   5.150   2.741   2.442
    4VAL    CG2 1033   5.386   2.679   2.406
    4VAL      C 1034   5.142   2.865   2.163
    4VAL      O 1035   5.120   2.977   2.209
    5THR      N 1036   5.062   2.812   2.071
    5THR      H 1037   5.080   2.728   2.019
    5THR     CA 1038   4.950   2.893   2.021
    5THR     CB 1039   4.947   2.882   1.869
    5THR    OG1 1040   4.961   2.748   1.821
    5THR    HG1 1041   4.963   2.689   1.902
    5THR    CG2 1042   5.063   2.964   1.811
    5THR      C 1043   4.826   2.835   2.088
    5THR      O 1044   4.764   2.743   2.035
    6LEU      N 1045   4.788   2.905   2.195
    6LEU      H 1046   4.844   2.983   2.223
    6LEU     CA 1047   4.670   2.869   2.274
    6LEU     CB 1048   4.725   2.894   2.415
    6LEU     CG 1049   4.621   2.857   2.521
    6LEU    CD1 1050   4.637   2.708   2.557
    6LEU    CD2 1051   4.638   2.948   2.643
    6LEU      C 1052   4.551   2.957   2.235
    6LEU      O 1053   4.543   3.073   2.274
    7LEU      N 1054   4.455   2.891   2.171
    7LEU      H 1055   4.450   2.791   2.172
    7LEU     CA 1056   4.337   2.948   2.105
    7LEU     CB 1057   4.330   2.896   1.961
    7LEU     CG 1058   4.233   2.974   1.872
    7LEU    CD1 1059   4.302   3.098   1.816
    7LEU    CD2 1060   4.182   2.885   1.758
    7LEU      C 1061   4.219   2.905   2.193
    7LEU      O 1062   4.181   2.788   2.195
    8LEU      N 1063   4.148   3.001   2.252
    8LEU      H 1064   4.145   3.097   2.224
    8LEU     CA 1065   4.049   2.968   2.355
    8LEU     CB 1066   4.070   3.045   2.485
    8LEU     CG 1067   4.207   3.024   2.550
    8LEU    CD1 1068   4.303   3.135   2.509
    8LEU    CD2 1069   4.211   3.006   2.702
    8LEU      C 1070   3.905   2.992   2.307
    8LEU      O 1071   3.890   3.061   2.206
    9GLU      N 1072   3.814   2.913   2.362
    9GLU      H 1073   3.838   2.836   2.421
    9GLU     CA 1074   3.670   2.933   2.341
    9GLU     CB 1075   3.597   2.808   2.392
    9GLU     CG 1076   3.577   2.806   2.543
    9GLU     CD 1077   3.476   2.697   2.581
    9GLU    OE1 1078   3.359   2.733   2.608
    9GLU    OE2 1079   3.507   2.577   2.570
    9GLU      C 1080   3.614   3.068   2.385
    9GLU      O 1081   3.681   3.139   2.460
   10GLU      N 1082   3.493   3.090   2.335
   10GLU      H 1083   3.441   3.010   2.303
   10GLU     CA 1084   3.417   3.215   2.347
   10GLU     CB 1085   3.399   3.285   2.212
   10GLU     CG 1086   3.329   3.199   2.106
   10GLU     CD 1087   3.357   3.252   1.965
   10GLU    OE1 1088   3.275   3.327   1.908
   10GLU    OE2 1089   3.472   3.223   1.925
   10GLU      C 1090   3.287   3.195   2.424
   10GLU     O1 1091   3.221   3.095   2.390
   10GLU     O2 1092   3.245   3.293   2.490
    1ACE     CA 1093   3.940   3.611   1.965
    1ACE      C 1094   4.071   3.619   2.044
    1ACE      O 1095   4.172   3.665   1.993
    2VAL      N 1096   4.069   3.550   2.170
    2VAL      H 1097   3.999   3.481   2.190
    2VAL     CA 1098   4.177   3.556   2.269
    2VAL     CB 1099   4.147   3.534   2.417
    2VAL    CG1 1100   4.275   3.538   2.500
    2VAL    CG2 1101   4.048   3.642   2.461
    2VAL      C 1102   4.274   3.450   2.215
    2VAL      O 1103   4.257   3.329   2.225
    3VAL      N 1104   4.370   3.504   2.142
    3VAL      H 1105   4.381   3.604   2.139
    3VAL     CA 1106   4.469   3.425   2.067
    3VAL     CB 1107   4.471   3.454   1.916
    3VAL    CG1 1108   4.559   3.351   1.845
    3VAL    CG2 1109   4.330   3.438   1.860
    3VAL      C 1110   4.604   3.450   2.133
    3VAL      O 1111   4.674   3.543   2.092
    4VAL      N 1112   4.634   3.366   2.232
    4VAL      H 1113   4.580   3.284   2.246
    4VAL     CA 1114   4.757   3.375   2.312
    4VAL     CB 1115   4.727   3.316   2.450
    4VAL    CG1 1116   4.838   3.304   2.555
    4VAL    CG2 1117   4.618   3.399   2.518
    4VAL      C 1118   4.869   3.299   2.240
    4VAL      O 1119   4.866   3.177   2.224
    5THR      N 1120   4.984   3.362   2.222
    5THR      H 1121   4.993   3.452   2.265
    5THR     CA 1122   5.102   3.311   2.151
    5THR     CB 1123   5.120   3.371   2.012
    5THR    OG1 1124   5.134   3.514   2.013
    5THR    HG1 1125   5.045   3.558   2.009
    5THR    CG2 1126   4.998   3.337   1.927
    5THR      C 1127   5.235   3.330   2.225
    5THR      O 1128   5.277   3.445   2.238
    6LEU      N 1129   5.287   3.223   2.285
    6LEU      H 1130   5.246   3.133   2.271
    6LEU     CA 1131   5.397   3.234   2.382
    6LEU     CB 1132   5.380   3.151   2.510
    6LEU     CG 1133   5.260   3.189   2.597
    6LEU    CD1 1134   5.145   3.098   2.553
    6LEU    CD2 1135   5.288   3.158   2.744
    6LEU      C 1136   5.531   3.205   2.315
    6LEU      O 1137   5.546   3.088   2.278
    7LEU      N 1138   5.607   3.312   2.292
    7LEU      H 1139   5.581   3.402   2.325
    7LEU     CA 1140   5.722   3.291   2.203
    7LEU     CB 1141   5.730   3.409   2.107
    7LEU     CG 1142   5.608   3.421   2.015
    7LEU    CD1 1143   5.582   3.551   1.939
    7LEU    CD2 1144   5.616   3.304   1.917
    7LEU      C 1145   5.846   3.291   2.293
    7LEU      O 1146   5.885   3.389   2.356
    8LEU      N 1147   5.892   3.169   2.321
    8LEU      H 1148   5.841   3.088   2.291
    8LEU     CA 1149   6.013   3.140   2.398
    8LEU     CB 1150   5.992   3.024   2.496
    8LEU     CG 1151   5.884   3.059   2.599
    8LEU    CD1 1152   5.756   2.990   2.552
    8LEU    CD2 1153   5.919   3.005   2.738
    8LEU      C 1154   6.140   3.111   2.319
    8LEU      O 1155   6.165   2.997   2.278
    9GLU      N 1156   6.204   3.222   2.284
    9GLU      H 1157   6.160   3.309   2.307
    9GLU     CA 1158   6.327   3.228   2.203
    9GLU     CB 1159   6.311   3.344   2.105
    9GLU     CG 1160   6.213   3.308   1.992
    9GLU     CD 1161   6.200   3.421   1.891
    9GLU    OE1 1162   6.100   3.424   1.817
    9GLU    OE2 1163   6.294   3.502   1.871
    9GLU      C 1164   6.454   3.236   2.287
    9GLU      O 1165   6.442   3.293   2.395
   10GLU      N 1166   6.570   3.196   2.233
   10GLU      H 1167   6.571   3.131   2.157
   10GLU     CA 1168   6.701   3.211   2.297
   10GLU     CB 1169   6.766   3.075   2.326
   10GLU     CG 1170   6.696   2.988   2.430
   10GLU     CD 1171   6.781   2.868   2.474
   10GLU    OE1 1172   6.858   2.816   2.391
   10GLU    OE2 1173   6.764   2.825   2.590
   10GLU      C 1174   6.792   3.303   2.215
   10GLU     O1 1175   6.764   3.328   2.096
   10GLU     O2 1176   6.895   3.344   2.273
    1ACE     CA 1177   6.153   2.706   3.679
    1ACE      C 1178   6.082   2.835   3.636
    1ACE      O 1179   6.074   2.932   3.711
    2VAL      N 1180   5.995   2.813   3.525
    2VAL      H 1181   5.991   2.732   3.466
    2VAL     CA 1182   5.922   2.930   3.473
    2VAL     CB 1183   5.961   2.978   3.334
    2VAL    CG1 1184   5.887   3.105   3.292
    2VAL    CG2 1185   6.108   3.019   3.347
    2VAL      C 1186   5.777   2.881   3.465
    2VAL      O 1187   5.760   2.777   3.401
    3VAL      N 1188   5.685   2.946   3.535
    3VAL      H 1189   5.704   3.021   3.598
    3VAL     CA 1190   5.545   2.900   3.533
    3VAL     CB 1191   5.499   2.854   3.671
    3VAL    CG1 1192   5.365   2.782   3.650
    3VAL    CG2 1193   5.598   2.760   3.740
    3VAL      C 1194   5.451   3.012   3.488
    3VAL      O 1195   5.479   3.126   3.527
    4VAL      N 1196   5.367   2.983   3.390
    4VAL      H 1197   5.364   2.902   3.331
    4VAL     CA 1198   5.265   3.081   3.349
    4VAL     CB 1199   5.253   3.073   3.196
    4VAL    CG1 1200   5.161   3.179   3.137
    4VAL    CG2 1201   5.383   3.097   3.118
    4VAL      C 1202   5.128   3.041   3.402
    4VAL      O 1203   5.079   2.928   3.402
    5THR      N 1204   5.071   3.145   3.464
    5THR      H 1205   5.106   3.238   3.475
    5THR     CA 1206   4.930   3.142   3.507
    5THR     CB 1207   4.914   3.172   3.656
    5THR    OG1 1208   5.005   3.271   3.705
    5THR    HG1 1209   4.979   3.358   3.662
    5THR    CG2 1210   4.928   3.043   3.736
    5THR      C 1211   4.839   3.227   3.418
    5THR      O 1212   4.852   3.349   3.408
    6LEU      N 1213   4.743   3.159   3.355
    6LEU      H 1214   4.718   3.065   3.379
    6LEU     CA 1215   4.653   3.232   3.266
    6LEU     CB 1216   4.694   3.179   3.128
    6LEU     CG 1217   4.615   3.228   3.007
    6LEU    CD1 1218   4.694   3.309   2.903
    6LEU    CD2 1219   4.528   3.119   2.944
    6LEU      C 1220   4.516   3.181   3.312
    6LEU      O 1221   4.499   3.060   3.324
    7LEU      N 1222   4.426   3.277   3.330
    7LEU      H 1223   4.454   3.373   3.325
    7LEU     CA 1224   4.287   3.251   3.367
    7LEU     CB 1225   4.255   3.292   3.511
    7LEU     CG 1226   4.152   3.216   3.596
    7LEU    CD1 1227   4.180   3.066   3.594
    7LEU    CD2 1228   4.163   3.256   3.743
    7LEU      C 1229   4.188   3.308   3.265
    7LEU      O 1230   4.200   3.427   3.237
    8LEU      N 1231   4.083   3.232   3.240
    8LEU      H 1232   4.066   3.142   3.280
    8LEU     CA 1233   3.988   3.280   3.138
    8LEU     CB 1234   3.965   3.161   3.045
    8LEU     CG 1235   3.876   3.187   2.923
    8LEU    CD1 1236   3.946   3.264   2.811
    8LEU    CD2 1237   3.808   3.061   2.869
    8LEU      C 1238   3.858   3.322   3.206
    8LEU      O 1239   3.788   3.236   3.260
    9GLU      N 1240   3.834   3.453   3.207
    9GLU      H 1241   3.892   3.513   3.152
    9GLU     CA 1242   3.721   3.520   3.273
    9GLU     CB 1243   3.738   3.672   3.260
    9GLU     CG 1244   3.855   3.731   3.338
    9GLU     CD 1245   3.886   3.873   3.291
    9GLU    OE1 1246   3.990   3.895   3.225
    9GLU    OE2 1247   3.797   3.957   3.318
    9GLU      C 1248   3.581   3.482   3.224
    9GLU      O 1249   3.571   3.433   3.112
   10GLU      N 1250   3.491   3.490   3.323
   10GLU      H 1251   3.537   3.460   3.406
   10GLU     CA 1252   3.348   3.466   3.304
   10GLU     CB 1253   3.288   3.367   3.404
   10GLU     CG 1254   3.315   3.228   3.346
   10GLU     CD 1255   3.203   3.130   3.384
   10GLU    OE1 1256   3.086   3.161   3.351
   10GLU    OE2 1257   3.240   3.018   3.425
   10GLU      C 1258   3.269   3.597   3.316
   10GLU     O1 1259   3.327   3.699   3.274
   10GLU     O2 1260   3.149   3.587   3.349
    1ACE     CA 1261   3.721   3.050   3.554
    1ACE      C 1262   3.808   2.930   3.518
    1ACE      O 1263   3.827   2.845   3.605
    2VAL      N 1264   3.830   2.922   3.377
    2VAL      H 1265   3.819   3.002   3.318
    2VAL     CA 1266   3.903   2.813   3.310
    2VAL     CB 1267   3.863   2.821   3.162
    2VAL    CG1 1268   3.964   2.756   3.067
    2VAL    CG2 1269   3.733   2.747   3.132
    2VAL      C 1270   4.053   2.837   3.329
    2VAL      O 1271   4.107   2.938   3.284
    3VAL      N 1272   4.125   2.734   3.374
    3VAL      H 1273   4.089   2.641   3.370
    3VAL     CA 1274   4.266   2.744   3.413
    3VAL     CB 1275   4.272   2.688   3.556
    3VAL    CG1 1276   4.398   2.725   3.635
    3VAL    CG2 1277   4.156   2.707   3.653
    3VAL      C 1278   4.359   2.668   3.318
    3VAL      O 1279   4.316   2.567   3.263
    4VAL      N 1280   4.467   2.736   3.281
    4VAL      H 1281   4.490   2.827   3.316
    4VAL     CA 1282   4.576   2.677   3.203
    4VAL     CB 1283   4.572   2.729   3.059
    4VAL    CG1 1284   4.650   2.628   2.975
    4VAL    CG2 1285   4.429   2.725   3.002
    4VAL      C 1286   4.705   2.728   3.268
    4VAL      O 1287   4.728   2.847   3.285
    5THR      N 1288   4.787   2.629   3.302
    5THR      H 1289   4.751   2.536   3.304
    5THR     CA 1290   4.922   2.652   3.358
    5THR     CB 1291   4.943   2.601   3.500
    5THR    OG1 1292   4.904   2.463   3.506
    5THR    HG1 1293   4.890   2.427   3.414
    5THR    CG2 1294   4.878   2.695   3.601
    5THR      C 1295   5.028   2.591   3.266
    5THR      O 1296   5.028   2.473   3.232
    6LEU      N 1297   5.117   2.682   3.227
    6LEU      H 1298   5.099   2.779   3.243
    6LEU     CA 1299   5.226   2.652   3.134
    6LEU     CB 1300   5.231   2.748   3.015
    6LEU     CG 1301   5.160   2.693   2.891
    6LEU    CD1 1302   5.010   2.719   2.880
    6LEU    CD2 1303   5.230   2.755   2.770
    6LEU      C 1304   5.356   2.646   3.213
    6LEU      O 1305   5.428   2.743   3.238
    7LEU      N 1306   5.394   2.518   3.215
    7LEU      H 1307   5.351   2.445   3.162
    7LEU     CA 1308   5.513   2.488   3.295
    7LEU     CB 1309   5.479   2.363   3.377
    7LEU     CG 1310   5.578   2.346   3.492
    7LEU    CD1 1311   5.577   2.444   3.609
    7LEU    CD2 1312   5.568   2.203   3.547
    7LEU      C 1313   5.637   2.463   3.209
    7LEU      O 1314   5.647   2.357   3.147
    8LEU      N 1315   5.731   2.557   3.216
    8LEU      H 1316   5.710   2.628   3.283
    8LEU     CA 1317   5.852   2.563   3.133
    8LEU     CB 1318   5.856   2.692   3.051
    8LEU     CG 1319   5.771   2.727   2.928
    8LEU    CD1 1320   5.807   2.621   2.824
    8LEU    CD2 1321   5.622   2.744   2.958
    8LEU      C 1322   5.979   2.546   3.217
    8LEU      O 1323   5.997   2.586   3.332
    9GLU      N 1324   6.078   2.503   3.140
    9GLU      H 1325   6.050   2.474   3.048
    9GLU     CA 1326   6.216   2.482   3.186
    9GLU     CB 1327   6.265   2.342   3.150
    9GLU     CG 1328   6.244   2.294   3.006
    9GLU     CD 1329   6.324   2.166   2.979
    9GLU    OE1 1330   6.425   2.178   2.905
    9GLU    OE2 1331   6.292   2.063   3.040
    9GLU      C 1332   6.297   2.591   3.116
    9GLU      O 1333   6.270   2.629   3.002
   10GLU      N 1334   6.409   2.610   3.185
   10GLU      H 1335   6.428   2.558   3.268
   10GLU     CA 1336   6.518   2.699   3.142
   10GLU     CB 1337   6.549   2.794   3.258
   10GLU     CG 1338   6.431   2.879   3.306
   10GLU     CD 1339   6.463   2.935   3.445
   10GLU    OE1 1340   6.416   2.878   3.546
   10GLU    OE2 1341   6.534   3.037   3.458
   10GLU      C 1342   6.643   2.625   3.096
   10GLU     O1 1343   6.654   2.603   2.974
   10GLU     O2 1344   6.717   2.561   3.174
    1ACE     CA 1345   6.093   2.512   4.205
    1ACE      C 1346   5.957   2.447   4.233
    1ACE      O 1347   5.896   2.391   4.142
    2VAL      N 1348   5.900   2.464   4.363
    2VAL      H 1349   5.947   2.496   4.445
    2VAL     CA 1350   5.768   2.405   4.394
    2VAL     CB 1351   5.771   2.341   4.533
    2VAL    CG1 1352   5.634   2.296   4.582
    2VAL    CG2 1353   5.851   2.211   4.523
    2VAL      C 1354   5.670   2.522   4.388
    2VAL      O 1355   5.653   2.603   4.479
    3VAL      N 1356   5.584   2.498   4.290
    3VAL      H 1357   5.611   2.447   4.208
    3VAL     CA 1358   5.475   2.593   4.268
    3VAL     CB 1359   5.485   2.649   4.126
    3VAL    CG1 1360   5.374   2.753   4.108
    3VAL    CG2 1361   5.618   2.724   4.115
    3VAL      C 1362   5.349   2.507   4.281
    3VAL      O 1363   5.325   2.419   4.200
    4VAL      N 1364   5.284   2.540   4.393
    4VAL      H 1365   5.336   2.589   4.462
    4VAL     CA 1366   5.152   2.488   4.432
    4VAL     CB 1367   5.142   2.445   4.578
    4VAL    CG1 1368   5.000   2.404   4.619
    4VAL    CG2 1369   5.235   2.325   4.595
    4VAL      C 1370   5.033   2.573   4.386
    4VAL      O 1371   5.011   2.681   4.440
    5THR      N 1372   4.956   2.513   4.295
    5THR      H 1373   4.972   2.424   4.252
    5THR     CA 1374   4.832   2.573   4.244
    5THR     CB 1375   4.823   2.577   4.092
    5THR    OG1 1376   4.883   2.456   4.045
    5THR    HG1 1377   4.907   2.404   4.127
    5THR    CG2 1378   4.874   2.705   4.026
    5THR      C 1379   4.713   2.495   4.301
    5THR      O 1380   4.697   2.379   4.265
    6LEU      N 1381   4.625   2.571   4.367
    6LEU      H 1382   4.625   2.671   4.368
    6LEU     CA 1383   4.512   2.508   4.437
    6LEU     CB 1384   4.533   2.538   4.585
    6LEU     CG 1385   4.422   2.481   4.674
    6LEU    CD1 1386   4.477   2.443   4.812
    6LEU    CD2 1387   4.307   2.580   4.693
    6LEU      C 1388   4.392   2.572   4.368
    6LEU      O 1389   4.391   2.693   4.344
    7LEU      N 1390   4.290   2.488   4.350
    7LEU      H 1391   4.310   2.392   4.369
    7LEU     CA 1392   4.160   2.522   4.291
    7LEU     CB 1393   4.141   2.446   4.159
    7LEU     CG 1394   4.027   2.498   4.071
    7LEU    CD1 1395   4.052   2.648   4.055
    7LEU    CD2 1396   4.043   2.440   3.930
    7LEU      C 1397   4.055   2.470   4.389
    7LEU      O 1398   4.067   2.358   4.439
    8LEU      N 1399   3.971   2.565   4.428
    8LEU      H 1400   3.994   2.659   4.403
    8LEU     CA 1401   3.851   2.542   4.511
    8LEU     CB 1402   3.830   2.673   4.587
    8LEU     CG 1403   3.929   2.681   4.704
    8LEU    CD1 1404   4.018   2.802   4.675
    8LEU    CD2 1405   3.857   2.712   4.835
    8LEU      C 1406   3.721   2.501   4.442
    8LEU      O 1407   3.638   2.586   4.411
    9GLU      N 1408   3.714   2.371   4.415
    9GLU      H 1409   3.772   2.305   4.463
    9GLU     CA 1410   3.595   2.304   4.359
    9GLU     CB 1411   3.613   2.270   4.211
    9GLU     CG 1412   3.487   2.224   4.138
    9GLU     CD 1413   3.396   2.342   4.105
    9GLU    OE1 1414   3.429   2.406   4.002
    9GLU    OE2 1415   3.293   2.354   4.175
    9GLU      C 1416   3.561   2.183   4.445
    9GLU      O 1417   3.638   2.088   4.463
   10GLU      N 1418   3.440   2.183   4.501
   10GLU      H 1419   3.388   2.269   4.496
   10GLU     CA 1420   3.369   2.077   4.573
   10GLU     CB 1421   3.234   2.122   4.629
   10GLU     CG 1422   3.161   2.017   4.714
   10GLU     CD 1423   3.032   2.074   4.773
   10GLU    OE1 1424   3.021   2.123   4.887
   10GLU    OE2 1425   2.935   2.067   4.694
   10GLU      C 1426   3.345   1.952   4.488
   10GLU     O1 1427   3.277   1.959   4.383
   10GLU     O2 1428   3.399   1.848   4.534
    1ACE     CA 1429   3.852   3.004   3.899
    1ACE      C 1430   3.910   3.091   4.011
    1ACE      O 1431   3.951   3.206   3.999
    2VAL      N 1432   3.928   3.016   4.132
    2VAL      H 1433   3.897   2.921   4.125
    2VAL     CA 1434   4.002   3.055   4.253
    2VAL     CB 1435   3.930   3.044   4.388
    2VAL    CG1 1436   3.981   3.141   4.494
    2VAL    CG2 1437   3.779   3.067   4.378
    2VAL      C 1438   4.130   2.972   4.266
    2VAL      O 1439   4.141   2.865   4.325
    3VAL      N 1440   4.230   3.028   4.199
    3VAL      H 1441   4.224   3.109   4.141
    3VAL     CA 1442   4.362   2.965   4.189
    3VAL     CB 1443   4.425   2.981   4.050
    3VAL    CG1 1444   4.557   2.904   4.045
    3VAL    CG2 1445   4.329   2.957   3.933
    3VAL      C 1446   4.457   3.032   4.289
    3VAL      O 1447   4.497   3.148   4.282
    4VAL      N 1448   4.466   2.964   4.403
    4VAL      H 1449   4.400   2.893   4.428
    4VAL     CA 1450   4.560   2.997   4.511
    4VAL     CB 1451   4.502   2.940   4.641
    4VAL    CG1 1452   4.595   2.958   4.762
    4VAL    CG2 1453   4.371   3.013   4.674
    4VAL      C 1454   4.701   2.944   4.484
    4VAL      O 1455   4.734   2.826   4.487
    5THR      N 1456   4.785   3.038   4.440
    5THR      H 1457   4.766   3.135   4.450
    5THR     CA 1458   4.912   3.011   4.372
    5THR     CB 1459   4.937   3.089   4.243
    5THR    OG1 1460   4.822   3.118   4.163
    5THR    HG1 1461   4.746   3.074   4.211
    5THR    CG2 1462   5.050   3.028   4.159
    5THR      C 1463   5.020   3.046   4.476
    5THR      O 1464   5.033   3.162   4.515
    6LEU      N 1465   5.066   2.937   4.536
    6LEU      H 1466   5.033   2.846   4.509
    6LEU     CA 1467   5.149   2.936   4.657
    6LEU     CB 1468   5.091   2.851   4.770
    6LEU     CG 1469   4.952   2.897   4.818
    6LEU    CD1 1470   4.887   2.785   4.900
    6LEU    CD2 1471   4.966   3.027   4.897
    6LEU      C 1472   5.281   2.876   4.610
    6LEU      O 1473   5.304   2.757   4.588
    7LEU      N 1474   5.380   2.963   4.625
    7LEU      H 1475   5.375   3.060   4.646
    7LEU     CA 1476   5.517   2.928   4.584
    7LEU     CB 1477   5.577   3.034   4.491
    7LEU     CG 1478   5.539   3.045   4.343
    7LEU    CD1 1479   5.394   3.086   4.318
    7LEU    CD2 1480   5.639   3.132   4.267
    7LEU      C 1481   5.611   2.906   4.703
    7LEU      O 1482   5.611   2.991   4.792
    8LEU      N 1483   5.669   2.787   4.705
    8LEU      H 1484   5.672   2.728   4.624
    8LEU     CA 1485   5.738   2.727   4.820
    8LEU     CB 1486   5.672   2.598   4.867
    8LEU     CG 1487   5.524   2.575   4.899
    8LEU    CD1 1488   5.501   2.426   4.924
    8LEU    CD2 1489   5.486   2.650   5.027
    8LEU      C 1490   5.887   2.692   4.807
    8LEU      O 1491   5.929   2.660   4.696
    9GLU      N 1492   5.962   2.736   4.907
    9GLU      H 1493   5.922   2.780   4.988
    9GLU     CA 1494   6.104   2.698   4.913
    9GLU     CB 1495   6.184   2.827   4.896
    9GLU     CG 1496   6.322   2.808   4.833
    9GLU     CD 1497   6.404   2.937   4.824
    9GLU    OE1 1498   6.523   2.923   4.860
    9GLU    OE2 1499   6.350   3.049   4.808
    9GLU      C 1500   6.161   2.622   5.033
    9GLU      O 1501   6.133   2.662   5.146
   10GLU      N 1502   6.262   2.540   5.007
   10GLU      H 1503   6.315   2.552   4.923
   10GLU     CA 1504   6.333   2.451   5.101
   10GLU     CB 1505   6.328   2.307   5.049
   10GLU     CG 1506   6.368   2.278   4.905
   10GLU     CD 1507   6.371   2.135   4.850
   10GLU    OE1 1508   6.456   2.099   4.766
   10GLU    OE2 1509   6.305   2.054   4.919
   10GLU      C 1510   6.476   2.492   5.136
   10GLU     O1 1511   6.553   2.531   5.046
   10GLU     O2 1512   6.500   2.500   5.259
    1ACE     CA 1513   5.011   3.321   6.332
    1ACE      C 1514   4.999   3.380   6.191
    1ACE      O 1515   4.903   3.452   6.164
    2VAL      N 1516   5.110   3.351   6.105
    2VAL      H 1517   5.201   3.315   6.126
    2VAL     CA 1518   5.087   3.386   5.964
    2VAL     CB 1519   5.221   3.405   5.891
    2VAL    CG1 1520   5.284   3.526   5.960
    2VAL    CG2 1521   5.311   3.282   5.880
    2VAL      C 1522   4.991   3.293   5.889
    2VAL      O 1523   5.021   3.181   5.849
    3VAL      N 1524   4.869   3.343   5.871
    3VAL      H 1525   4.855   3.441   5.884
    3VAL     CA 1526   4.749   3.269   5.830
    3VAL     CB 1527   4.677   3.219   5.955
    3VAL    CG1 1528   4.621   3.333   6.040
    3VAL    CG2 1529   4.565   3.117   5.932
    3VAL      C 1530   4.671   3.362   5.737
    3VAL      O 1531   4.665   3.481   5.768
    4VAL      N 1532   4.612   3.299   5.636
    4VAL      H 1533   4.612   3.199   5.632
    4VAL     CA 1534   4.515   3.362   5.544
    4VAL     CB 1535   4.565   3.346   5.400
    4VAL    CG1 1536   4.469   3.392   5.290
    4VAL    CG2 1537   4.698   3.420   5.387
    4VAL      C 1538   4.383   3.287   5.562
    4VAL      O 1539   4.384   3.166   5.539
    5THR      N 1540   4.271   3.353   5.588
    5THR      H 1541   4.265   3.448   5.617
    5THR     CA 1542   4.146   3.276   5.580
    5THR     CB 1543   4.073   3.297   5.714
    5THR    OG1 1544   4.157   3.254   5.822
    5THR    HG1 1545   4.236   3.315   5.826
    5THR    CG2 1546   3.943   3.216   5.712
    5THR      C 1547   4.062   3.322   5.460
    5THR      O 1548   4.050   3.442   5.440
    6LEU      N 1549   4.037   3.225   5.372
    6LEU      H 1550   4.067   3.131   5.386
    6LEU     CA 1551   3.940   3.245   5.263
    6LEU     CB 1552   3.989   3.175   5.137
    6LEU     CG 1553   4.139   3.190   5.111
    6LEU    CD1 1554   4.192   3.103   4.996
    6LEU    CD2 1555   4.174   3.334   5.072
    6LEU      C 1556   3.793   3.222   5.300
    6LEU      O 1557   3.765   3.135   5.383
    7LEU      N 1558   3.702   3.307   5.254
    7LEU      H 1559   3.728   3.397   5.220
    7LEU     CA 1560   3.557   3.288   5.270
    7LEU     CB 1561   3.507   3.412   5.345
    7LEU     CG 1562   3.374   3.387   5.416
    7LEU    CD1 1563   3.391   3.300   5.541
    7LEU    CD2 1564   3.303   3.520   5.441
    7LEU      C 1565   3.475   3.276   5.142
    7LEU      O 1566   3.485   3.375   5.069
    8LEU      N 1567   3.398   3.170   5.119
    8LEU      H 1568   3.382   3.093   5.181
    8LEU     CA 1569   3.330   3.140   4.992
    8LEU     CB 1570   3.328   2.990   4.959
    8LEU     CG 1571   3.468   2.930   4.945
    8LEU    CD1 1572   3.455   2.778   4.934
    8LEU    CD2 1573   3.517   2.984   4.811
    8LEU      C 1574   3.189   3.199   4.999
    8LEU      O 1575   3.132   3.208   5.108
    9GLU      N 1576   3.139   3.228   4.879
    9GLU      H 1577   3.199   3.230   4.800
    9GLU     CA 1578   3.002   3.274   4.855
    9GLU     CB 1579   3.019   3.396   4.763
    9GLU     CG 1580   3.028   3.532   4.833
    9GLU     CD 1581   2.900   3.611   4.808
    9GLU    OE1 1582   2.871   3.696   4.896
    9GLU    OE2 1583   2.834   3.595   4.703
    9GLU      C 1584   2.900   3.169   4.811
    9GLU      O 1585   2.902   3.059   4.865
   10GLU      N 1586   2.801   3.225   4.742
   10GLU      H 1587   2.808   3.319   4.708
   10GLU     CA 1588   2.708   3.135   4.671
   10GLU     CB 1589   2.573   3.180   4.727
   10GLU     CG 1590   2.464   3.105   4.650
   10GLU     CD 1591   2.319   3.121   4.696
   10GLU    OE1 1592   2.291   3.074   4.809
   10GLU    OE2 1593   2.233   3.169   4.620
   10GLU      C 1594   2.720   3.156   4.520
   10GLU     O1 1595   2.747   3.275   4.492
   10GLU     O2 1596   2.727   3.052   4.450
    1ACE     CA 1597   3.668   2.750   5.593
    1ACE      C 1598   3.797   2.802   5.530
    1ACE      O 1599   3.838   2.918   5.538
    2VAL      N 1600   3.864   2.697   5.459
    2VAL      H 1601   3.827   2.606   5.475
    2VAL     CA 1602   3.965   2.703   5.352
    2VAL     CB 1603   3.906   2.719   5.212
    2VAL    CG1 1604   3.811   2.601   5.189
    2VAL    CG2 1605   3.823   2.846   5.193
    2VAL      C 1606   4.090   2.786   5.378
    2VAL      O 1607   4.154   2.833   5.283
    3VAL      N 1608   4.131   2.767   5.503
    3VAL      H 1609   4.098   2.690   5.557
    3VAL     CA 1610   4.244   2.841   5.561
    3VAL     CB 1611   4.236   2.826   5.713
    3VAL    CG1 1612   4.345   2.909   5.781
    3VAL    CG2 1613   4.097   2.875   5.756
    3VAL      C 1614   4.376   2.780   5.513
    3VAL      O 1615   4.389   2.658   5.503
    4VAL      N 1616   4.468   2.871   5.485
    4VAL      H 1617   4.429   2.963   5.479
    4VAL     CA 1618   4.602   2.857   5.427
    4VAL     CB 1619   4.608   2.943   5.301
    4VAL    CG1 1620   4.734   2.911   5.220
    4VAL    CG2 1621   4.490   2.921   5.205
    4VAL      C 1622   4.707   2.907   5.526
    4VAL      O 1623   4.719   3.027   5.551
    5THR      N 1624   4.759   2.812   5.604
    5THR      H 1625   4.749   2.717   5.576
    5THR     CA 1626   4.840   2.830   5.725
    5THR     CB 1627   4.782   2.766   5.852
    5THR    OG1 1628   4.644   2.731   5.836
    5THR    HG1 1629   4.589   2.814   5.846
    5THR    CG2 1630   4.807   2.854   5.975
    5THR      C 1631   4.982   2.780   5.696
    5THR      O 1632   5.004   2.663   5.668
    6LEU      N 1633   5.069   2.881   5.691
    6LEU      H 1634   5.071   2.947   5.766
    6LEU     CA 1635   5.203   2.869   5.634
    6LEU     CB 1636   5.215   2.964   5.514
    6LEU     CG 1637   5.175   2.910   5.377
    6LEU    CD1 1638   5.053   2.819   5.363
    6LEU    CD2 1639   5.151   3.035   5.291
    6LEU      C 1640   5.320   2.894   5.729
    6LEU      O 1641   5.305   2.930   5.846
    7LEU      N 1642   5.431   2.839   5.682
    7LEU      H 1643   5.437   2.785   5.598
    7LEU     CA 1644   5.566   2.839   5.742
    7LEU     CB 1645   5.604   2.707   5.808
    7LEU     CG 1646   5.642   2.725   5.955
    7LEU    CD1 1647   5.517   2.717   6.042
    7LEU    CD2 1648   5.751   2.626   5.999
    7LEU      C 1649   5.681   2.881   5.650
    7LEU      O 1650   5.655   2.887   5.530
    8LEU      N 1651   5.778   2.950   5.710
    8LEU      H 1652   5.779   2.952   5.810
    8LEU     CA 1653   5.873   3.031   5.632
    8LEU     CB 1654   5.877   3.170   5.694
    8LEU     CG 1655   5.764   3.254   5.634
    8LEU    CD1 1656   5.623   3.217   5.680
    8LEU    CD2 1657   5.801   3.402   5.649
    8LEU      C 1658   6.011   2.967   5.652
    8LEU      O 1659   6.032   2.869   5.724
    9GLU      N 1660   6.101   3.021   5.570
    9GLU      H 1661   6.071   3.082   5.496
    9GLU     CA 1662   6.247   3.012   5.570
    9GLU     CB 1663   6.307   2.935   5.688
    9GLU     CG 1664   6.458   2.958   5.700
    9GLU     CD 1665   6.524   2.883   5.815
    9GLU    OE1 1666   6.644   2.852   5.803
    9GLU    OE2 1667   6.454   2.871   5.918
    9GLU      C 1668   6.279   2.949   5.435
    9GLU      O 1669   6.232   2.838   5.409
   10GLU      N 1670   6.342   3.038   5.359
   10GLU      H 1671   6.374   3.127   5.393
   10GLU     CA 1672   6.392   2.989   5.229
   10GLU     CB 1673   6.434   3.116   5.155
   10GLU     CG 1674   6.325   3.200   5.089
   10GLU     CD 1675   6.397   3.302   5.000
   10GLU    OE1 1676   6.410   3.278   4.878
   10GLU    OE2 1677   6.444   3.398   5.064
   10GLU      C 1678   6.500   2.883   5.250
   10GLU     O1 1679   6.479   2.772   5.197
   10GLU     O2 1680   6.614   2.934   5.260
    1ACE     CA 1681   5.166   3.208   6.698
    1ACE      C 1682   5.090   3.076   6.705
    1ACE      O 1683   5.104   2.977   6.634
    2VAL      N 1684   4.976   3.088   6.792
    2VAL      H 1685   4.976   3.143   6.875
    2VAL     CA 1686   4.879   2.977   6.794
    2VAL     CB 1687   4.855   2.899   6.923
    2VAL    CG1 1688   4.967   2.795   6.927
    2VAL    CG2 1689   4.863   2.989   7.046
    2VAL      C 1690   4.747   3.038   6.747
    2VAL      O 1691   4.679   3.119   6.810
    3VAL      N 1692   4.693   2.965   6.650
    3VAL      H 1693   4.731   2.874   6.630
    3VAL     CA 1694   4.579   2.994   6.562
    3VAL     CB 1695   4.626   2.986   6.417
    3VAL    CG1 1696   4.511   3.031   6.326
    3VAL    CG2 1697   4.742   3.076   6.375
    3VAL      C 1698   4.460   2.906   6.600
    3VAL      O 1699   4.463   2.789   6.563
    4VAL      N 1700   4.362   2.969   6.664
    4VAL      H 1701   4.351   3.068   6.669
    4VAL     CA 1702   4.251   2.895   6.725
    4VAL     CB 1703   4.240   2.965   6.861
    4VAL    CG1 1704   4.119   2.913   6.939
    4VAL    CG2 1705   4.368   2.945   6.942
    4VAL      C 1706   4.132   2.917   6.632
    4VAL      O 1707   4.115   3.030   6.586
    5THR      N 1708   4.044   2.818   6.627
    5THR      H 1709   4.058   2.733   6.678
    5THR     CA 1710   3.924   2.816   6.543
    5THR     CB 1711   3.934   2.728   6.418
    5THR    OG1 1712   4.054   2.761   6.348
    5THR    HG1 1713   4.056   2.860   6.340
    5THR    CG2 1714   3.816   2.751   6.324
    5THR      C 1715   3.815   2.758   6.633
    5THR      O 1716   3.834   2.670   6.716
    6LEU      N 1717   3.709   2.839   6.633
    6LEU      H 1718   3.714   2.932   6.595
    6LEU     CA 1719   3.580   2.803   6.692
    6LEU     CB 1720   3.557   2.887   6.818
    6LEU     CG 1721   3.614   2.845   6.954
    6LEU    CD1 1722   3.619   2.964   7.050
    6LEU    CD2 1723   3.529   2.732   7.014
    6LEU      C 1724   3.468   2.827   6.591
    6LEU      O 1725   3.468   2.933   6.527
    7LEU      N 1726   3.378   2.730   6.579
    7LEU      H 1727   3.369   2.668   6.657
    7LEU     CA 1728   3.268   2.722   6.481
    7LEU     CB 1729   3.292   2.652   6.347
    7LEU     CG 1730   3.178   2.648   6.245
    7LEU    CD1 1731   3.125   2.781   6.191
    7LEU    CD2 1732   3.195   2.555   6.125
    7LEU      C 1733   3.138   2.685   6.553
    7LEU      O 1734   3.135   2.571   6.600
    8LEU      N 1735   3.074   2.792   6.597
    8LEU      H 1736   3.094   2.884   6.562
    8LEU     CA 1737   2.960   2.785   6.690
    8LEU     CB 1738   2.948   2.917   6.766
    8LEU     CG 1739   2.871   2.911   6.899
    8LEU    CD1 1740   2.921   2.799   6.990
    8LEU    CD2 1741   2.886   3.056   6.946
    8LEU      C 1742   2.827   2.763   6.617
    8LEU      O 1743   2.771   2.832   6.533
    9GLU      N 1744   2.767   2.647   6.642
    9GLU      H 1745   2.797   2.583   6.713
    9GLU     CA 1746   2.642   2.597   6.583
    9GLU     CB 1747   2.666   2.461   6.517
    9GLU     CG 1748   2.732   2.466   6.379
    9GLU     CD 1749   2.628   2.515   6.279
    9GLU    OE1 1750   2.619   2.640   6.271
    9GLU    OE2 1751   2.557   2.432   6.219
    9GLU      C 1752   2.540   2.585   6.696
    9GLU      O 1753   2.575   2.523   6.796
   10GLU      N 1754   2.416   2.616   6.659
   10GLU      H 1755   2.401   2.641   6.563
   10GLU     CA 1756   2.297   2.622   6.745
   10GLU     CB 1757   2.195   2.713   6.676
   10GLU     CG 1758   2.097   2.775   6.775
   10GLU     CD 1759   1.987   2.853   6.702
   10GLU    OE1 1760   1.990   2.977   6.710
   10GLU    OE2 1761   1.883   2.793   6.666
   10GLU      C 1762   2.250   2.479   6.774
   10GLU     O1 1763   2.201   2.412   6.680
   10GLU     O2 1764   2.292   2.430   6.881
    1ACE     CA 1765   2.728   3.014   6.101
    1ACE      C 1766   2.810   3.124   6.168
    1ACE      O 1767   2.860   3.217   6.105
    2VAL      N 1768   2.870   3.090   6.293
    2VAL      H 1769   2.850   3.003   6.338
    2VAL     CA 1770   2.952   3.191   6.362
    2VAL     CB 1771   2.897   3.223   6.501
    2VAL    CG1 1772   2.979   3.321   6.586
    2VAL    CG2 1773   2.753   3.272   6.483
    2VAL      C 1774   3.095   3.140   6.378
    2VAL      O 1775   3.122   3.038   6.440
    3VAL      N 1776   3.165   3.190   6.276
    3VAL      H 1777   3.123   3.251   6.208
    3VAL     CA 1778   3.310   3.166   6.275
    3VAL     CB 1779   3.361   3.167   6.130
    3VAL    CG1 1780   3.513   3.156   6.121
    3VAL    CG2 1781   3.301   3.066   6.032
    3VAL      C 1782   3.387   3.263   6.365
    3VAL      O 1783   3.342   3.377   6.373
    4VAL      N 1784   3.471   3.203   6.449
    4VAL      H 1785   3.453   3.112   6.486
    4VAL     CA 1786   3.563   3.284   6.529
    4VAL     CB 1787   3.519   3.278   6.675
    4VAL    CG1 1788   3.627   3.340   6.763
    4VAL    CG2 1789   3.390   3.358   6.689
    4VAL      C 1790   3.707   3.236   6.509
    4VAL      O 1791   3.740   3.123   6.545
    5THR      N 1792   3.792   3.329   6.467
    5THR      H 1793   3.764   3.424   6.459
    5THR     CA 1794   3.935   3.300   6.444
    5THR     CB 1795   3.969   3.318   6.297
    5THR    OG1 1796   3.924   3.445   6.246
    5THR    HG1 1797   3.894   3.502   6.322
    5THR    CG2 1798   3.914   3.198   6.220
    5THR      C 1799   4.026   3.394   6.524
    5THR      O 1800   4.019   3.516   6.514
    6LEU      N 1801   4.070   3.335   6.635
    6LEU      H 1802   4.054   3.240   6.661
    6LEU     CA 1803   4.163   3.398   6.730
    6LEU     CB 1804   4.121   3.338   6.865
    6LEU     CG 1805   4.209   3.365   6.987
    6LEU    CD1 1806   4.221   3.517   7.003
    6LEU    CD2 1807   4.154   3.301   7.114
    6LEU      C 1808   4.306   3.365   6.687
    6LEU      O 1809   4.346   3.253   6.656
    7LEU      N 1810   4.382   3.475   6.690
    7LEU      H 1811   4.353   3.553   6.746
    7LEU     CA 1812   4.527   3.471   6.671
    7LEU     CB 1813   4.581   3.558   6.558
    7LEU     CG 1814   4.568   3.492   6.421
    7LEU    CD1 1815   4.425   3.515   6.370
    7LEU    CD2 1816   4.665   3.567   6.330
    7LEU      C 1817   4.588   3.516   6.804
    7LEU      O 1818   4.552   3.623   6.853
    8LEU      N 1819   4.685   3.440   6.854
    8LEU      H 1820   4.723   3.365   6.800
    8LEU     CA 1821   4.771   3.470   6.970
    8LEU     CB 1822   4.735   3.369   7.080
    8LEU     CG 1823   4.590   3.374   7.129
    8LEU    CD1 1824   4.560   3.241   7.199
    8LEU    CD2 1825   4.570   3.490   7.226
    8LEU      C 1826   4.919   3.452   6.934
    8LEU      O 1827   4.957   3.378   6.844
    9GLU      N 1828   4.993   3.540   7.001
    9GLU      H 1829   4.961   3.618   7.054
    9GLU     CA 1830   5.140   3.544   6.988
    9GLU     CB 1831   5.191   3.687   7.009
    9GLU     CG 1832   5.135   3.753   7.135
    9GLU     CD 1833   5.209   3.880   7.181
    9GLU    OE1 1834   5.172   3.928   7.290
    9GLU    OE2 1835   5.303   3.924   7.111
    9GLU      C 1836   5.216   3.445   7.076
    9GLU      O 1837   5.192   3.432   7.196
   10GLU      N 1838   5.337   3.419   7.026
   10GLU      H 1839   5.378   3.485   6.963
   10GLU     CA 1840   5.435   3.332   7.093
   10GLU     CB 1841   5.445   3.199   7.019
   10GLU     CG 1842   5.347   3.095   7.073
   10GLU     CD 1843   5.398   3.029   7.201
   10GLU    OE1 1844   5.351   3.065   7.311
   10GLU    OE2 1845   5.464   2.924   7.182
   10GLU      C 1846   5.576   3.390   7.107
   10GLU     O1 1847   5.608   3.490   7.038
   10GLU     O2 1848   5.652   3.330   7.185
    1ACE     CA 1849   5.161   3.510   8.296
    1ACE      C 1850   5.024   3.537   8.235
    1ACE      O 1851   4.938   3.594   8.301
    2VAL      N 1852   5.028   3.532   8.092
    2VAL      H 1853   5.114   3.499   8.055
    2VAL     CA 1854   4.912   3.560   8.006
    2VAL     CB 1855   4.970   3.562   7.865
    2VAL    CG1 1856   4.863   3.549   7.756
    2VAL    CG2 1857   5.045   3.694   7.850
    2VAL      C 1858   4.805   3.452   8.028
    2VAL      O 1859   4.820   3.330   8.026
    3VAL      N 1860   4.686   3.506   8.049
    3VAL      H 1861   4.673   3.600   8.080
    3VAL     CA 1862   4.560   3.432   8.065
    3VAL     CB 1863   4.494   3.451   8.202
    3VAL    CG1 1864   4.376   3.359   8.237
    3VAL    CG2 1865   4.599   3.419   8.309
    3VAL      C 1866   4.453   3.483   7.968
    3VAL      O 1867   4.406   3.594   7.995
    4VAL      N 1868   4.440   3.414   7.855
    4VAL      H 1869   4.481   3.324   7.840
    4VAL     CA 1870   4.345   3.456   7.752
    4VAL     CB 1871   4.415   3.450   7.616
    4VAL    CG1 1872   4.332   3.518   7.507
    4VAL    CG2 1873   4.539   3.539   7.631
    4VAL      C 1874   4.213   3.378   7.759
    4VAL      O 1875   4.199   3.273   7.697
    5THR      N 1876   4.115   3.441   7.823
    5THR      H 1877   4.120   3.538   7.847
    5THR     CA 1878   3.987   3.375   7.850
    5THR     CB 1879   3.945   3.380   7.997
    5THR    OG1 1880   4.049   3.321   8.074
    5THR    HG1 1881   4.051   3.350   8.170
    5THR    CG2 1882   3.809   3.316   8.025
    5THR      C 1883   3.878   3.440   7.764
    5THR      O 1884   3.824   3.547   7.796
    6LEU      N 1885   3.829   3.363   7.668
    6LEU      H 1886   3.871   3.272   7.664
    6LEU     CA 1887   3.706   3.394   7.593
    6LEU     CB 1888   3.716   3.359   7.444
    6LEU     CG 1889   3.620   3.415   7.339
    6LEU    CD1 1890   3.662   3.557   7.301
    6LEU    CD2 1891   3.618   3.327   7.215
    6LEU      C 1892   3.584   3.325   7.654
    6LEU      O 1893   3.574   3.204   7.678
    7LEU      N 1894   3.481   3.408   7.669
    7LEU      H 1895   3.501   3.505   7.681
    7LEU     CA 1896   3.344   3.364   7.703
    7LEU     CB 1897   3.293   3.438   7.827
    7LEU     CG 1898   3.166   3.365   7.869
    7LEU    CD1 1899   3.180   3.218   7.909
    7LEU    CD2 1900   3.096   3.440   7.983
    7LEU      C 1901   3.259   3.395   7.579
    7LEU      O 1902   3.248   3.507   7.530
    8LEU      N 1903   3.198   3.285   7.535
    8LEU      H 1904   3.231   3.195   7.563
    8LEU     CA 1905   3.086   3.285   7.440
    8LEU     CB 1906   3.096   3.196   7.315
    8LEU     CG 1907   3.216   3.236   7.228
    8LEU    CD1 1908   3.333   3.140   7.250
    8LEU    CD2 1909   3.180   3.235   7.080
    8LEU      C 1910   2.959   3.252   7.519
    8LEU      O 1911   2.937   3.136   7.551
    9GLU      N 1912   2.872   3.352   7.533
    9GLU      H 1913   2.900   3.437   7.489
    9GLU     CA 1914   2.750   3.344   7.616
    9GLU     CB 1915   2.773   3.434   7.738
    9GLU     CG 1916   2.648   3.455   7.824
    9GLU     CD 1917   2.679   3.566   7.924
    9GLU    OE1 1918   2.646   3.681   7.885
    9GLU    OE2 1919   2.728   3.544   8.037
    9GLU      C 1920   2.629   3.392   7.536
    9GLU      O 1921   2.621   3.492   7.465
   10GLU      N 1922   2.519   3.317   7.549
   10GLU      H 1923   2.528   3.227   7.592
   10GLU     CA 1924   2.392   3.348   7.483
   10GLU     CB 1925   2.387   3.287   7.342
   10GLU     CG 1926   2.261   3.320   7.263
   10GLU     CD 1927   2.283   3.258   7.125
   10GLU    OE1 1928   2.238   3.144   7.102
   10GLU    OE2 1929   2.341   3.327   7.039
   10GLU      C 1930   2.271   3.295   7.559
   10GLU     O1 1931   2.288   3.176   7.596
   10GLU     O2 1932   2.165   3.361   7.566
    1ACE     CA 1933   2.852   2.888   7.781
    1ACE      C 1934   2.992   2.833   7.757
    1ACE      O 1935   3.053   2.798   7.858
    2VAL      N 1936   3.064   2.867   7.638
    2VAL      H 1937   3.033   2.931   7.568
    2VAL     CA 1938   3.193   2.806   7.603
    2VAL     CB 1939   3.201   2.778   7.453
    2VAL    CG1 1940   3.325   2.698   7.414
    2VAL    CG2 1941   3.083   2.696   7.399
    2VAL      C 1942   3.304   2.893   7.664
    2VAL      O 1943   3.325   3.008   7.625
    3VAL      N 1944   3.366   2.837   7.768
    3VAL      H 1945   3.315   2.775   7.828
    3VAL     CA 1946   3.475   2.906   7.838
    3VAL     CB 1947   3.463   2.887   7.989
    3VAL    CG1 1948   3.538   2.999   8.062
    3VAL    CG2 1949   3.318   2.904   8.034
    3VAL      C 1950   3.614   2.860   7.794
    3VAL      O 1951   3.659   2.751   7.830
    4VAL      N 1952   3.686   2.950   7.728
    4VAL      H 1953   3.661   3.047   7.719
    4VAL     CA 1954   3.807   2.920   7.650
    4VAL     CB 1955   3.787   2.959   7.504
    4VAL    CG1 1956   3.899   2.919   7.408
    4VAL    CG2 1957   3.661   2.892   7.448
    4VAL      C 1958   3.922   3.000   7.713
    4VAL      O 1959   3.960   3.105   7.663
    5THR      N 1960   3.995   2.935   7.803
    5THR      H 1961   3.968   2.843   7.832
    5THR     CA 1962   4.110   2.980   7.883
    5THR     CB 1963   4.087   2.947   8.031
    5THR    OG1 1964   3.955   2.982   8.072
    5THR    HG1 1965   3.913   3.048   8.010
    5THR    CG2 1966   4.201   3.018   8.104
    5THR      C 1967   4.243   2.919   7.838
    5THR      O 1968   4.271   2.799   7.847
    6LEU      N 1969   4.322   3.003   7.772
    6LEU      H 1970   4.283   3.072   7.711
    6LEU     CA 1971   4.461   2.968   7.739
    6LEU     CB 1972   4.511   3.022   7.604
    6LEU     CG 1973   4.440   2.955   7.486
    6LEU    CD1 1974   4.320   3.047   7.463
    6LEU    CD2 1975   4.518   2.955   7.355
    6LEU      C 1976   4.557   3.022   7.845
    6LEU      O 1977   4.582   3.142   7.856
    7LEU      N 1978   4.619   2.929   7.917
    7LEU      H 1979   4.603   2.830   7.913
    7LEU     CA 1980   4.724   2.962   8.015
    7LEU     CB 1981   4.723   2.875   8.141
    7LEU     CG 1982   4.591   2.894   8.216
    7LEU    CD1 1983   4.570   2.795   8.330
    7LEU    CD2 1984   4.576   3.038   8.267
    7LEU      C 1985   4.858   2.940   7.945
    7LEU      O 1986   4.939   2.851   7.966
    8LEU      N 1987   4.895   3.054   7.885
    8LEU      H 1988   4.847   3.139   7.907
    8LEU     CA 1989   5.016   3.066   7.803
    8LEU     CB 1990   4.996   3.166   7.689
    8LEU     CG 1991   4.878   3.130   7.599
    8LEU    CD1 1992   4.830   3.258   7.532
    8LEU    CD2 1993   4.909   3.012   7.505
    8LEU      C 1994   5.135   3.102   7.892
    8LEU      O 1995   5.132   3.200   7.966
    9GLU      N 1996   5.234   3.014   7.898
    9GLU      H 1997   5.226   2.931   7.844
    9GLU     CA 1998   5.356   3.024   7.981
    9GLU     CB 1999   5.358   2.922   8.094
    9GLU     CG 2000   5.281   2.968   8.219
    9GLU     CD 2001   5.296   2.884   8.346
    9GLU    OE1 2002   5.266   2.943   8.453
    9GLU    OE2 2003   5.345   2.770   8.331
    9GLU      C 2004   5.485   3.013   7.900
    9GLU      O 2005   5.504   2.913   7.831
   10GLU      N 2006   5.584   3.093   7.940
   10GLU      H 2007   5.573   3.167   8.006
   10GLU     CA 2008   5.724   3.084   7.895
   10GLU     CB 2009   5.766   3.218   7.834
   10GLU     CG 2010   5.793   3.320   7.945
   10GLU     CD 2011   5.858   3.439   7.874
   10GLU    OE1 2012   5.807   3.494   7.775
   10GLU    OE2 2013   5.958   3.486   7.933
   10GLU      C 2014   5.814   3.030   8.006
   10GLU     O1 2015   5.800   3.088   8.116
   10GLU     O2 2016   5.884   2.928   7.990
    1ACE     CA 2017   6.373   3.563   2.549
    1ACE      C 2018   6.231   3.505   2.543
    1ACE      O 2019   6.176   3.486   2.435
    2VAL      N 2020   6.180   3.497   2.677
    2VAL      H 2021   6.241   3.521   2.752
    2VAL     CA 2022   6.044   3.455   2.712
    2VAL     CB 2023   6.032   3.414   2.859
    2VAL    CG1 2024   5.906   3.333   2.891
    2VAL    CG2 2025   6.147   3.331   2.916
    2VAL      C 2026   5.961   3.581   2.686
    2VAL      O 2027   5.974   3.678   2.760
    3VAL      N 2028   5.886   3.577   2.576
    3VAL      H 2029   5.889   3.502   2.510
    3VAL     CA 2030   5.800   3.689   2.533
    3VAL     CB 2031   5.858   3.768   2.416
    3VAL    CG1 2032   5.990   3.839   2.450
    3VAL    CG2 2033   5.889   3.683   2.293
    3VAL      C 2034   5.656   3.644   2.505
    3VAL      O 2035   5.643   3.533   2.455
    4VAL      N 2036   5.555   3.723   2.539
    4VAL      H 2037   5.577   3.806   2.590
    4VAL     CA 2038   5.415   3.690   2.511
    4VAL     CB 2039   5.357   3.672   2.652
    4VAL    CG1 2040   5.205   3.686   2.653
    4VAL    CG2 2041   5.403   3.536   2.706
    4VAL      C 2042   5.347   3.801   2.430
    4VAL      O 2043   5.374   3.920   2.447
    5THR      N 2044   5.272   3.756   2.330
    5THR      H 2045   5.276   3.658   2.308
    5THR     CA 2046   5.187   3.830   2.237
    5THR     CB 2047   5.252   3.853   2.100
    5THR    OG1 2048   5.300   3.736   2.034
    5THR    HG1 2049   5.374   3.706   2.095
    5THR    CG2 2050   5.354   3.967   2.104
    5THR      C 2051   5.042   3.782   2.237
    5THR      O 2052   5.001   3.704   2.151
    6LEU      N 2053   4.964   3.835   2.331
    6LEU      H 2054   5.001   3.879   2.413
    6LEU     CA 2055   4.820   3.808   2.344
    6LEU     CB 2056   4.799   3.855   2.488
    6LEU     CG 2057   4.707   3.767   2.573
    6LEU    CD1 2058   4.686   3.828   2.711
    6LEU    CD2 2059   4.570   3.751   2.507
    6LEU      C 2060   4.743   3.892   2.242
    6LEU      O 2061   4.769   4.012   2.235
    7LEU      N 2062   4.690   3.827   2.139
    7LEU      H 2063   4.678   3.729   2.127
    7LEU     CA 2064   4.627   3.889   2.022
    7LEU     CB 2065   4.645   3.822   1.886
    7LEU     CG 2066   4.784   3.798   1.828
    7LEU    CD1 2067   4.852   3.667   1.869
    7LEU    CD2 2068   4.769   3.814   1.677
    7LEU      C 2069   4.477   3.898   2.050
    7LEU      O 2070   4.406   3.797   2.058
    8LEU      N 2071   4.437   4.024   2.058
    8LEU      H 2072   4.494   4.102   2.029
    8LEU     CA 2073   4.294   4.054   2.069
    8LEU     CB 2074   4.281   4.182   2.152
    8LEU     CG 2075   4.152   4.220   2.225
    8LEU    CD1 2076   4.179   4.341   2.315
    8LEU    CD2 2077   4.046   4.258   2.122
    8LEU      C 2078   4.240   4.078   1.928
    8LEU      O 2079   4.238   4.187   1.872
    9GLU      N 2080   4.197   3.962   1.878
    9GLU      H 2081   4.202   3.880   1.935
    9GLU     CA 2082   4.141   3.951   1.743
    9GLU     CB 2083   4.195   3.832   1.664
    9GLU     CG 2084   4.338   3.865   1.621
    9GLU     CD 2085   4.394   3.758   1.527
    9GLU    OE1 2086   4.486   3.692   1.580
    9GLU    OE2 2087   4.353   3.769   1.410
    9GLU      C 2088   3.989   3.937   1.731
    9GLU      O 2089   3.928   3.889   1.826
   10GLU      N 2090   3.942   4.001   1.625
   10GLU      H 2091   4.000   4.028   1.548
   10GLU     CA 2092   3.797   4.005   1.601
   10GLU     CB 2093   3.734   4.137   1.646
   10GLU     CG 2094   3.739   4.158   1.798
   10GLU     CD 2095   3.672   4.294   1.813
   10GLU    OE1 2096   3.549   4.298   1.837
   10GLU    OE2 2097   3.751   4.391   1.819
   10GLU      C 2098   3.761   3.983   1.453
   10GLU     O1 2099   3.638   3.970   1.436
   10GLU     O2 2100   3.857   4.000   1.374
    1ACE     CA 2101   4.429   4.250   1.579
    1ACE      C 2102   4.505   4.354   1.663
    1ACE      O 2103   4.578   4.436   1.607
    2VAL      N 2104   4.470   4.350   1.801
    2VAL      H 2105   4.396   4.294   1.839
    2VAL     CA 2106   4.531   4.443   1.897
    2VAL     CB 2107   4.420   4.519   1.969
    2VAL    CG1 2108   4.456   4.596   2.096
    2VAL    CG2 2109   4.338   4.620   1.889
    2VAL      C 2110   4.617   4.367   1.998
    2VAL      O 2111   4.568   4.302   2.090
    3VAL      N 2112   4.746   4.374   1.966
    3VAL      H 2113   4.785   4.440   1.902
    3VAL     CA 2114   4.851   4.280   2.008
    3VAL     CB 2115   4.942   4.234   1.893
    3VAL    CG1 2116   5.026   4.115   1.938
    3VAL    CG2 2117   4.870   4.204   1.762
    3VAL      C 2118   4.922   4.338   2.130
    3VAL      O 2119   5.026   4.403   2.123
    4VAL      N 2120   4.878   4.283   2.243
    4VAL      H 2121   4.825   4.198   2.243
    4VAL     CA 2122   4.932   4.320   2.375
    4VAL     CB 2123   4.826   4.317   2.485
    4VAL    CG1 2124   4.881   4.368   2.618
    4VAL    CG2 2125   4.710   4.406   2.439
    4VAL      C 2126   5.055   4.236   2.408
    4VAL      O 2127   5.056   4.115   2.384
    5THR      N 2128   5.146   4.292   2.488
    5THR      H 2129   5.132   4.379   2.534
    5THR     CA 2130   5.281   4.235   2.505
    5THR     CB 2131   5.388   4.309   2.424
    5THR    OG1 2132   5.395   4.447   2.458
    5THR    HG1 2133   5.387   4.512   2.383
    5THR    CG2 2134   5.375   4.280   2.275
    5THR      C 2135   5.328   4.222   2.650
    5THR      O 2136   5.319   4.315   2.729
    6LEU      N 2137   5.382   4.106   2.685
    6LEU      H 2138   5.398   4.033   2.618
    6LEU     CA 2139   5.440   4.070   2.815
    6LEU     CB 2140   5.347   3.983   2.900
    6LEU     CG 2141   5.392   3.971   3.046
    6LEU    CD1 2142   5.407   4.108   3.114
    6LEU    CD2 2143   5.310   3.859   3.110
    6LEU      C 2144   5.582   4.015   2.800
    6LEU      O 2145   5.612   3.895   2.797
    7LEU      N 2146   5.678   4.104   2.778
    7LEU      H 2147   5.653   4.198   2.799
    7LEU     CA 2148   5.817   4.075   2.738
    7LEU     CB 2149   5.869   4.182   2.641
    7LEU     CG 2150   5.862   4.165   2.489
    7LEU    CD1 2151   5.716   4.145   2.448
    7LEU    CD2 2152   5.929   4.283   2.417
    7LEU      C 2153   5.910   4.071   2.859
    7LEU      O 2154   5.934   4.170   2.927
    8LEU      N 2155   5.978   3.956   2.857
    8LEU      H 2156   5.955   3.877   2.800
    8LEU     CA 2157   6.076   3.920   2.960
    8LEU     CB 2158   6.022   3.813   3.055
    8LEU     CG 2159   6.072   3.825   3.199
    8LEU    CD1 2160   6.221   3.820   3.233
    8LEU    CD2 2161   6.025   3.957   3.261
    8LEU      C 2162   6.201   3.866   2.891
    8LEU      O 2163   6.230   3.750   2.862
    9GLU      N 2164   6.296   3.958   2.880
    9GLU      H 2165   6.286   4.051   2.917
    9GLU     CA 2166   6.428   3.919   2.829
    9GLU     CB 2167   6.462   3.990   2.697
    9GLU     CG 2168   6.403   3.930   2.570
    9GLU     CD 2169   6.456   4.011   2.451
    9GLU    OE1 2170   6.560   3.973   2.393
    9GLU    OE2 2171   6.371   4.093   2.410
    9GLU      C 2172   6.534   3.961   2.930
    9GLU      O 2173   6.504   4.036   3.023
   10GLU      N 2174   6.657   3.922   2.897
   10GLU      H 2175   6.678   3.873   2.813
   10GLU     CA 2176   6.776   3.972   2.968
   10GLU     CB 2177   6.803   3.897   3.099
   10GLU     CG 2178   6.904   3.975   3.183
   10GLU     CD 2179   6.898   3.930   3.329
   10GLU    OE1 2180   6.996   3.952   3.403
   10GLU    OE2 2181   6.797   3.861   3.357
   10GLU      C 2182   6.888   3.940   2.868
   10GLU     O1 2183   6.908   3.819   2.846
   10GLU     O2 2184   6.949   4.041   2.826
    1ACE     CA 2185   5.925   3.559   4.411
    1ACE      C 2186   5.922   3.691   4.333
    1ACE      O 2187   5.898   3.798   4.388
    2VAL      N 2188   5.906   3.669   4.193
    2VAL      H 2189   5.904   3.575   4.160
    2VAL     CA 2190   5.891   3.771   4.087
    2VAL     CB 2191   5.997   3.769   3.977
    2VAL    CG1 2192   5.989   3.895   3.890
    2VAL    CG2 2193   6.141   3.759   4.027
    2VAL      C 2194   5.760   3.745   4.011
    2VAL      O 2195   5.756   3.666   3.917
    3VAL      N 2196   5.666   3.831   4.047
    3VAL      H 2197   5.686   3.907   4.109
    3VAL     CA 2198   5.537   3.844   3.978
    3VAL     CB 2199   5.431   3.842   4.089
    3VAL    CG1 2200   5.287   3.850   4.038
    3VAL    CG2 2201   5.437   3.724   4.186
    3VAL      C 2202   5.527   3.958   3.877
    3VAL      O 2203   5.515   4.074   3.917
    4VAL      N 2204   5.532   3.922   3.749
    4VAL      H 2205   5.519   3.827   3.722
    4VAL     CA 2206   5.499   4.018   3.643
    4VAL     CB 2207   5.598   4.000   3.527
    4VAL    CG1 2208   5.577   4.125   3.442
    4VAL    CG2 2209   5.745   3.996   3.568
    4VAL      C 2210   5.352   4.004   3.602
    4VAL      O 2211   5.312   3.888   3.590
    5THR      N 2212   5.275   4.112   3.601
    5THR      H 2213   5.315   4.198   3.632
    5THR     CA 2214   5.134   4.115   3.562
    5THR     CB 2215   5.045   4.194   3.659
    5THR    OG1 2216   5.088   4.330   3.672
    5THR    HG1 2217   5.021   4.394   3.634
    5THR    CG2 2218   5.036   4.120   3.793
    5THR      C 2219   5.108   4.165   3.419
    5THR      O 2220   5.178   4.249   3.363
    6LEU      N 2221   5.002   4.107   3.364
    6LEU      H 2222   4.959   4.031   3.413
    6LEU     CA 2223   4.930   4.136   3.238
    6LEU     CB 2224   4.988   4.042   3.132
    6LEU     CG 2225   4.944   4.086   2.992
    6LEU    CD1 2226   5.027   4.207   2.949
    6LEU    CD2 2227   4.976   3.981   2.885
    6LEU      C 2228   4.779   4.155   3.252
    6LEU      O 2229   4.702   4.058   3.251
    7LEU      N 2230   4.733   4.279   3.259
    7LEU      H 2231   4.788   4.359   3.236
    7LEU     CA 2232   4.592   4.313   3.281
    7LEU     CB 2233   4.563   4.385   3.413
    7LEU     CG 2234   4.571   4.289   3.532
    7LEU    CD1 2235   4.582   4.374   3.658
    7LEU    CD2 2236   4.450   4.196   3.536
    7LEU      C 2237   4.539   4.402   3.168
    7LEU      O 2238   4.580   4.518   3.161
    8LEU      N 2239   4.416   4.370   3.130
    8LEU      H 2240   4.373   4.288   3.168
    8LEU     CA 2241   4.345   4.440   3.022
    8LEU     CB 2242   4.286   4.346   2.916
    8LEU     CG 2243   4.386   4.273   2.827
    8LEU    CD1 2244   4.498   4.355   2.761
    8LEU    CD2 2245   4.438   4.148   2.898
    8LEU      C 2246   4.230   4.515   3.090
    8LEU      O 2247   4.121   4.462   3.105
    9GLU      N 2248   4.267   4.634   3.139
    9GLU      H 2249   4.352   4.679   3.112
    9GLU     CA 2250   4.193   4.723   3.229
    9GLU     CB 2251   4.300   4.809   3.297
    9GLU     CG 2252   4.373   4.735   3.409
    9GLU     CD 2253   4.450   4.831   3.500
    9GLU    OE1 2254   4.527   4.916   3.450
    9GLU    OE2 2255   4.415   4.823   3.620
    9GLU      C 2256   4.100   4.820   3.154
    9GLU      O 2257   4.149   4.896   3.071
   10GLU      N 2258   3.971   4.787   3.153
   10GLU      H 2259   3.934   4.720   3.219
   10GLU     CA 2260   3.881   4.870   3.073
   10GLU     CB 2261   3.843   4.783   2.952
   10GLU     CG 2262   3.764   4.851   2.840
   10GLU     CD 2263   3.724   4.745   2.738
   10GLU    OE1 2264   3.603   4.717   2.722
   10GLU    OE2 2265   3.814   4.665   2.703
   10GLU      C 2266   3.755   4.917   3.146
   10GLU     O1 2267   3.717   5.030   3.108
   10GLU     O2 2268   3.699   4.842   3.229
    1ACE     CA 2269   3.867   3.756   2.908
    1ACE      C 2270   3.995   3.674   2.923
    1ACE      O 2271   3.999   3.552   2.937
    2VAL      N 2272   4.104   3.757   2.963
    2VAL      H 2273   4.100   3.857   2.953
    2VAL     CA 2274   4.238   3.699   2.982
    2VAL     CB 2275   4.298   3.666   2.846
    2VAL    CG1 2276   4.308   3.788   2.755
    2VAL    CG2 2277   4.440   3.611   2.864
    2VAL      C 2278   4.321   3.779   3.083
    2VAL      O 2279   4.341   3.896   3.049
    3VAL      N 2280   4.360   3.716   3.193
    3VAL      H 2281   4.337   3.619   3.204
    3VAL     CA 2282   4.457   3.773   3.287
    3VAL     CB 2283   4.389   3.778   3.425
    3VAL    CG1 2284   4.471   3.844   3.536
    3VAL    CG2 2285   4.253   3.847   3.421
    3VAL      C 2286   4.573   3.674   3.291
    3VAL      O 2287   4.559   3.559   3.332
    4VAL      N 2288   4.688   3.737   3.269
    4VAL      H 2289   4.689   3.826   3.222
    4VAL     CA 2290   4.813   3.661   3.257
    4VAL     CB 2291   4.876   3.655   3.118
    4VAL    CG1 2292   4.983   3.545   3.117
    4VAL    CG2 2293   4.769   3.658   3.009
    4VAL      C 2294   4.913   3.708   3.362
    4VAL      O 2295   4.948   3.826   3.369
    5THR      N 2296   4.931   3.626   3.466
    5THR      H 2297   4.901   3.531   3.466
    5THR     CA 2298   5.055   3.644   3.543
    5THR     CB 2299   5.027   3.626   3.692
    5THR    OG1 2300   4.918   3.533   3.706
    5THR    HG1 2301   4.831   3.581   3.704
    5THR    CG2 2302   5.008   3.763   3.759
    5THR      C 2303   5.169   3.550   3.505
    5THR      O 2304   5.146   3.437   3.463
    6LEU      N 2305   5.289   3.607   3.510
    6LEU      H 2306   5.303   3.704   3.532
    6LEU     CA 2307   5.412   3.528   3.496
    6LEU     CB 2308   5.497   3.602   3.391
    6LEU     CG 2309   5.626   3.531   3.350
    6LEU    CD1 2310   5.605   3.385   3.310
    6LEU    CD2 2311   5.690   3.605   3.233
    6LEU      C 2312   5.474   3.524   3.636
    6LEU      O 2313   5.502   3.633   3.686
    7LEU      N 2314   5.513   3.400   3.662
    7LEU      H 2315   5.512   3.335   3.586
    7LEU     CA 2316   5.591   3.365   3.782
    7LEU     CB 2317   5.510   3.257   3.854
    7LEU     CG 2318   5.366   3.290   3.896
    7LEU    CD1 2319   5.304   3.166   3.960
    7LEU    CD2 2320   5.367   3.411   3.990
    7LEU      C 2321   5.726   3.306   3.739
    7LEU      O 2322   5.733   3.233   3.641
    8LEU      N 2323   5.830   3.369   3.794
    8LEU      H 2324   5.807   3.459   3.832
    8LEU     CA 2325   5.970   3.327   3.804
    8LEU     CB 2326   6.055   3.436   3.740
    8LEU     CG 2327   6.072   3.435   3.588
    8LEU    CD1 2328   6.151   3.556   3.538
    8LEU    CD2 2329   6.154   3.316   3.539
    8LEU      C 2330   5.992   3.317   3.956
    8LEU      O 2331   5.960   3.407   4.032
    9GLU      N 2332   6.031   3.194   3.990
    9GLU      H 2333   5.996   3.114   3.941
    9GLU     CA 2334   6.070   3.162   4.128
    9GLU     CB 2335   6.040   3.014   4.154
    9GLU     CG 2336   6.076   2.981   4.299
    9GLU     CD 2337   6.098   2.832   4.326
    9GLU    OE1 2338   6.203   2.776   4.287
    9GLU    OE2 2339   5.996   2.781   4.377
    9GLU      C 2340   6.219   3.193   4.136
    9GLU      O 2341   6.303   3.104   4.123
   10GLU      N 2342   6.248   3.322   4.128
   10GLU      H 2343   6.183   3.397   4.114
   10GLU     CA 2344   6.382   3.375   4.158
   10GLU     CB 2345   6.465   3.425   4.039
   10GLU     CG 2346   6.520   3.325   3.937
   10GLU     CD 2347   6.663   3.283   3.972
   10GLU    OE1 2348   6.676   3.183   4.045
   10GLU    OE2 2349   6.752   3.362   3.933
   10GLU      C 2350   6.366   3.487   4.262
   10GLU     O1 2351   6.262   3.554   4.253
   10GLU     O2 2352   6.449   3.489   4.356
    1ACE     CA 2353   5.982   3.327   5.304
    1ACE      C 2354   5.884   3.318   5.187
    1ACE      O 2355   5.919   3.352   5.074
    2VAL      N 2356   5.758   3.256   5.215
    2VAL      H 2357   5.720   3.242   5.307
    2VAL     CA 2358   5.656   3.225   5.114
    2VAL     CB 2359   5.538   3.146   5.171
    2VAL    CG1 2360   5.585   3.005   5.206
    2VAL    CG2 2361   5.473   3.223   5.286
    2VAL      C 2362   5.599   3.335   5.024
    2VAL      O 2363   5.607   3.452   5.064
    3VAL      N 2364   5.565   3.301   4.900
    3VAL      H 2365   5.583   3.214   4.853
    3VAL     CA 2366   5.516   3.405   4.809
    3VAL     CB 2367   5.600   3.423   4.683
    3VAL    CG1 2368   5.554   3.534   4.587
    3VAL    CG2 2369   5.747   3.445   4.722
    3VAL      C 2370   5.375   3.359   4.771
    3VAL      O 2371   5.357   3.250   4.718
    4VAL      N 2372   5.279   3.447   4.800
    4VAL      H 2373   5.291   3.538   4.839
    4VAL     CA 2374   5.137   3.422   4.773
    4VAL     CB 2375   5.060   3.447   4.903
    4VAL    CG1 2376   4.914   3.408   4.877
    4VAL    CG2 2377   5.103   3.356   5.019
    4VAL      C 2378   5.081   3.517   4.667
    4VAL      O 2379   5.069   3.639   4.681
    5THR      N 2380   5.011   3.457   4.571
    5THR      H 2381   5.007   3.357   4.572
    5THR     CA 2382   4.943   3.526   4.460
    5THR     CB 2383   5.017   3.529   4.326
    5THR    OG1 2384   5.057   3.400   4.280
    5THR    HG1 2385   5.120   3.373   4.353
    5THR    CG2 2386   5.129   3.634   4.333
    5THR      C 2387   4.798   3.483   4.439
    5THR      O 2388   4.770   3.396   4.357
    6LEU      N 2389   4.706   3.568   4.485
    6LEU      H 2390   4.728   3.658   4.520
    6LEU     CA 2391   4.562   3.535   4.489
    6LEU     CB 2392   4.492   3.590   4.613
    6LEU     CG 2393   4.531   3.522   4.744
    6LEU    CD1 2394   4.638   3.598   4.821
    6LEU    CD2 2395   4.404   3.513   4.830
    6LEU      C 2396   4.495   3.583   4.360
    6LEU      O 2397   4.452   3.697   4.342
    7LEU      N 2398   4.469   3.474   4.288
    7LEU      H 2399   4.486   3.386   4.330
    7LEU     CA 2400   4.402   3.476   4.157
    7LEU     CB 2401   4.480   3.386   4.061
    7LEU     CG 2402   4.627   3.415   4.030
    7LEU    CD1 2403   4.678   3.308   3.933
    7LEU    CD2 2404   4.640   3.560   3.985
    7LEU      C 2405   4.254   3.443   4.173
    7LEU      O 2406   4.211   3.329   4.195
    8LEU      N 2407   4.171   3.546   4.187
    8LEU      H 2408   4.205   3.640   4.191
    8LEU     CA 2409   4.025   3.534   4.196
    8LEU     CB 2410   3.990   3.615   4.321
    8LEU     CG 2411   4.037   3.550   4.450
    8LEU    CD1 2412   4.155   3.634   4.500
    8LEU    CD2 2413   3.922   3.550   4.551
    8LEU      C 2414   3.950   3.582   4.072
    8LEU      O 2415   3.959   3.701   4.042
    9GLU      N 2416   3.860   3.496   4.024
    9GLU      H 2417   3.828   3.413   4.070
    9GLU     CA 2418   3.769   3.530   3.913
    9GLU     CB 2419   3.715   3.402   3.850
    9GLU     CG 2420   3.696   3.412   3.698
    9GLU     CD 2421   3.576   3.499   3.659
    9GLU    OE1 2422   3.467   3.459   3.705
    9GLU    OE2 2423   3.593   3.603   3.592
    9GLU      C 2424   3.652   3.609   3.973
    9GLU      O 2425   3.599   3.570   4.076
   10GLU      N 2426   3.611   3.709   3.895
   10GLU      H 2427   3.634   3.723   3.799
   10GLU     CA 2428   3.509   3.803   3.945
   10GLU     CB 2429   3.563   3.945   3.956
   10GLU     CG 2430   3.470   4.029   4.044
   10GLU     CD 2431   3.525   4.171   4.037
   10GLU    OE1 2432   3.470   4.250   3.956
   10GLU    OE2 2433   3.614   4.201   4.120
   10GLU      C 2434   3.384   3.798   3.858
   10GLU     O1 2435   3.287   3.741   3.914
   10GLU     O2 2436   3.378   3.859   3.749
    1ACE     CA 2437   4.056   3.893   3.725
    1ACE      C 2438   4.142   3.968   3.827
    1ACE      O 2439   4.248   4.016   3.787
    2VAL      N 2440   4.105   3.961   3.965
    2VAL      H 2441   4.024   3.907   3.989
    2VAL     CA 2442   4.170   4.032   4.077
    2VAL     CB 2443   4.081   4.027   4.201
    2VAL    CG1 2444   4.118   4.109   4.325
    2VAL    CG2 2445   3.939   4.068   4.163
    2VAL      C 2446   4.304   3.964   4.107
    2VAL      O 2447   4.320   3.847   4.141
    3VAL      N 2448   4.406   4.048   4.106
    3VAL      H 2449   4.395   4.148   4.103
    3VAL     CA 2450   4.541   3.997   4.134
    3VAL     CB 2451   4.629   4.007   4.009
    3VAL    CG1 2452   4.742   3.903   4.013
    3VAL    CG2 2453   4.571   4.025   3.869
    3VAL      C 2454   4.601   4.065   4.257
    3VAL      O 2455   4.637   4.182   4.260
    4VAL      N 2456   4.606   3.985   4.363
    4VAL      H 2457   4.596   3.886   4.358
    4VAL     CA 2458   4.633   4.029   4.501
    4VAL     CB 2459   4.525   3.979   4.598
    4VAL    CG1 2460   4.553   4.046   4.733
    4VAL    CG2 2461   4.380   3.995   4.552
    4VAL      C 2462   4.767   3.963   4.535
    4VAL      O 2463   4.770   3.852   4.588
    5THR      N 2464   4.870   4.042   4.505
    5THR      H 2465   4.860   4.135   4.470
    5THR     CA 2466   5.010   4.004   4.530
    5THR     CB 2467   5.101   4.055   4.418
    5THR    OG1 2468   5.101   4.198   4.423
    5THR    HG1 2469   5.142   4.245   4.345
    5THR    CG2 2470   5.061   3.988   4.286
    5THR      C 2471   5.062   4.018   4.673
    5THR      O 2472   5.096   4.130   4.711
    6LEU      N 2473   5.096   3.908   4.740
    6LEU      H 2474   5.094   3.820   4.693
    6LEU     CA 2475   5.149   3.897   4.877
    6LEU     CB 2476   5.062   3.802   4.960
    6LEU     CG 2477   4.938   3.861   5.028
    6LEU    CD1 2478   4.858   3.747   5.093
    6LEU    CD2 2479   4.978   3.970   5.127
    6LEU      C 2480   5.290   3.836   4.872
    6LEU      O 2481   5.312   3.742   4.796
    7LEU      N 2482   5.382   3.895   4.948
    7LEU      H 2483   5.367   3.987   4.984
    7LEU     CA 2484   5.522   3.852   4.963
    7LEU     CB 2485   5.620   3.920   4.868
    7LEU     CG 2486   5.609   3.886   4.720
    7LEU    CD1 2487   5.503   3.969   4.646
    7LEU    CD2 2488   5.751   3.905   4.666
    7LEU      C 2489   5.575   3.886   5.103
    7LEU      O 2490   5.568   4.003   5.139
    8LEU      N 2491   5.639   3.782   5.155
    8LEU      H 2492   5.644   3.693   5.110
    8LEU     CA 2493   5.708   3.777   5.285
    8LEU     CB 2494   5.670   3.647   5.357
    8LEU     CG 2495   5.525   3.652   5.408
    8LEU    CD1 2496   5.481   3.524   5.479
    8LEU    CD2 2497   5.510   3.759   5.516
    8LEU      C 2498   5.860   3.788   5.271
    8LEU      O 2499   5.918   3.706   5.200
    9GLU      N 2500   5.920   3.871   5.355
    9GLU      H 2501   5.883   3.895   5.445
    9GLU     CA 2502   6.061   3.912   5.341
    9GLU     CB 2503   6.074   4.064   5.344
    9GLU     CG 2504   6.010   4.129   5.221
    9GLU     CD 2505   6.030   4.280   5.236
    9GLU    OE1 2506   6.140   4.332   5.207
    9GLU    OE2 2507   5.931   4.347   5.273
    9GLU      C 2508   6.145   3.866   5.460
    9GLU      O 2509   6.089   3.857   5.569
   10GLU      N 2510   6.274   3.853   5.428
   10GLU      H 2511   6.293   3.869   5.331
   10GLU     CA 2512   6.384   3.807   5.513
   10GLU     CB 2513   6.402   3.656   5.499
   10GLU     CG 2514   6.419   3.594   5.360
   10GLU     CD 2515   6.472   3.453   5.388
   10GLU    OE1 2516   6.398   3.381   5.458
   10GLU    OE2 2517   6.591   3.431   5.360
   10GLU      C 2518   6.511   3.888   5.484
   10GLU     O1 2519   6.500   4.010   5.461
   10GLU     O2 2520   6.619   3.826   5.475
    1ACE     CA 2521   5.479   4.053   6.799
    1ACE      C 2522   5.365   4.132   6.734
    1ACE      O 2523   5.252   4.145   6.782
    2VAL      N 2524   5.395   4.167   6.599
    2VAL      H 2525   5.442   4.106   6.535
    2VAL     CA 2526   5.316   4.269   6.528
    2VAL     CB 2527   5.399   4.367   6.445
    2VAL    CG1 2528   5.507   4.437   6.527
    2VAL    CG2 2529   5.454   4.307   6.315
    2VAL      C 2530   5.203   4.213   6.441
    2VAL      O 2531   5.208   4.093   6.413
    3VAL      N 2532   5.097   4.292   6.438
    3VAL      H 2533   5.107   4.383   6.478
    3VAL     CA 2534   4.965   4.255   6.383
    3VAL     CB 2535   4.856   4.272   6.488
    3VAL    CG1 2536   4.714   4.275   6.432
    3VAL    CG2 2537   4.870   4.169   6.600
    3VAL      C 2538   4.947   4.339   6.256
    3VAL      O 2539   4.951   4.462   6.252
    4VAL      N 2540   4.926   4.269   6.144
    4VAL      H 2541   4.911   4.170   6.145
    4VAL     CA 2542   4.927   4.320   6.006
    4VAL     CB 2543   5.052   4.273   5.930
    4VAL    CG1 2544   5.059   4.319   5.785
    4VAL    CG2 2545   5.186   4.307   5.996
    4VAL      C 2546   4.801   4.266   5.939
    4VAL      O 2547   4.783   4.145   5.921
    5THR      N 2548   4.699   4.352   5.941
    5THR      H 2549   4.711   4.448   5.964
    5THR     CA 2550   4.560   4.309   5.920
    5THR     CB 2551   4.474   4.341   6.042
    5THR    OG1 2552   4.494   4.473   6.092
    5THR    HG1 2553   4.577   4.493   6.144
    5THR    CG2 2554   4.485   4.237   6.154
    5THR      C 2555   4.500   4.366   5.792
    5THR      O 2556   4.428   4.466   5.792
    6LEU      N 2557   4.506   4.275   5.695
    6LEU      H 2558   4.540   4.181   5.699
    6LEU     CA 2559   4.472   4.303   5.554
    6LEU     CB 2560   4.566   4.234   5.454
    6LEU     CG 2561   4.704   4.291   5.422
    6LEU    CD1 2562   4.803   4.269   5.537
    6LEU    CD2 2563   4.760   4.236   5.291
    6LEU      C 2564   4.327   4.259   5.532
    6LEU      O 2565   4.293   4.141   5.530
    7LEU      N 2566   4.239   4.358   5.520
    7LEU      H 2567   4.269   4.452   5.535
    7LEU     CA 2568   4.097   4.322   5.512
    7LEU     CB 2569   4.016   4.379   5.629
    7LEU     CG 2570   3.888   4.305   5.668
    7LEU    CD1 2571   3.909   4.166   5.730
    7LEU    CD2 2572   3.797   4.389   5.758
    7LEU      C 2573   4.037   4.351   5.373
    7LEU      O 2574   4.016   4.468   5.342
    8LEU      N 2575   4.005   4.244   5.302
    8LEU      H 2576   3.991   4.156   5.349
    8LEU     CA 2577   3.934   4.255   5.174
    8LEU     CB 2578   4.009   4.193   5.055
    8LEU     CG 2579   4.131   4.268   5.001
    8LEU    CD1 2580   4.202   4.190   4.889
    8LEU    CD2 2581   4.115   4.418   4.974
    8LEU      C 2582   3.790   4.205   5.188
    8LEU      O 2583   3.767   4.085   5.174
    9GLU      N 2584   3.700   4.298   5.215
    9GLU      H 2585   3.728   4.394   5.214
    9GLU     CA 2586   3.558   4.261   5.203
    9GLU     CB 2587   3.474   4.329   5.312
    9GLU     CG 2588   3.532   4.283   5.446
    9GLU     CD 2589   3.446   4.331   5.563
    9GLU    OE1 2590   3.360   4.250   5.602
    9GLU    OE2 2591   3.472   4.446   5.606
    9GLU      C 2592   3.503   4.292   5.064
    9GLU      O 2593   3.476   4.409   5.038
   10GLU      N 2594   3.537   4.194   4.980
   10GLU      H 2595   3.615   4.136   5.003
   10GLU     CA 2596   3.499   4.189   4.838
   10GLU     CB 2597   3.612   4.235   4.747
   10GLU     CG 2598   3.591   4.382   4.711
   10GLU     CD 2599   3.718   4.441   4.649
   10GLU    OE1 2600   3.803   4.481   4.731
   10GLU    OE2 2601   3.722   4.447   4.524
   10GLU      C 2602   3.433   4.060   4.788
   10GLU     O1 2603   3.505   3.957   4.794
   10GLU     O2 2604   3.339   4.075   4.707
    1ACE     CA 2605   3.620   3.759   5.160
    1ACE      C 2606   3.760   3.702   5.183
    1ACE      O 2607   3.776   3.584   5.215
    2VAL      N 2608   3.873   3.790   5.179
    2VAL      H 2609   3.869   3.890   5.182
    2VAL     CA 2610   4.012   3.748   5.204
    2VAL     CB 2611   4.102   3.763   5.082
    2VAL    CG1 2612   4.239   3.698   5.106
    2VAL    CG2 2613   4.043   3.699   4.956
    2VAL      C 2614   4.055   3.831   5.325
    2VAL      O 2615   4.064   3.953   5.314
    3VAL      N 2616   4.065   3.757   5.435
    3VAL      H 2617   4.040   3.660   5.442
    3VAL     CA 2618   4.118   3.814   5.560
    3VAL     CB 2619   4.031   3.759   5.674
    3VAL    CG1 2620   4.082   3.797   5.813
    3VAL    CG2 2621   3.891   3.821   5.664
    3VAL      C 2622   4.261   3.760   5.571
    3VAL      O 2623   4.286   3.641   5.586
    4VAL      N 2624   4.351   3.857   5.581
    4VAL      H 2625   4.325   3.951   5.558
    4VAL     CA 2626   4.495   3.827   5.586
    4VAL     CB 2627   4.571   3.854   5.456
    4VAL    CG1 2628   4.714   3.800   5.457
    4VAL    CG2 2629   4.500   3.805   5.330
    4VAL      C 2630   4.558   3.890   5.711
    4VAL      O 2631   4.629   3.991   5.714
    5THR      N 2632   4.544   3.812   5.817
    5THR      H 2633   4.517   3.717   5.805
    5THR     CA 2634   4.589   3.836   5.955
    5THR     CB 2635   4.491   3.796   6.065
    5THR    OG1 2636   4.442   3.662   6.062
    5THR    HG1 2637   4.521   3.602   6.047
    5THR    CG2 2638   4.382   3.903   6.073
    5THR      C 2639   4.730   3.780   5.977
    5THR      O 2640   4.734   3.662   6.009
    6LEU      N 2641   4.835   3.863   5.980
    6LEU      H 2642   4.821   3.961   5.992
    6LEU     CA 2643   4.978   3.829   5.989
    6LEU     CB 2644   5.047   3.907   5.877
    6LEU     CG 2645   5.045   3.856   5.733
    6LEU    CD1 2646   5.050   3.959   5.621
    6LEU    CD2 2647   5.164   3.762   5.712
    6LEU      C 2648   5.032   3.859   6.129
    6LEU      O 2649   4.998   3.963   6.187
    7LEU      N 2650   5.097   3.757   6.184
    7LEU      H 2651   5.102   3.666   6.144
    7LEU     CA 2652   5.171   3.772   6.310
    7LEU     CB 2653   5.130   3.661   6.407
    7LEU     CG 2654   5.044   3.717   6.521
    7LEU    CD1 2655   5.005   3.599   6.610
    7LEU    CD2 2656   5.125   3.813   6.608
    7LEU      C 2657   5.321   3.766   6.280
    7LEU      O 2658   5.372   3.657   6.256
    8LEU      N 2659   5.392   3.879   6.282
    8LEU      H 2660   5.363   3.963   6.329
    8LEU     CA 2661   5.527   3.901   6.229
    8LEU     CB 2662   5.533   4.015   6.127
    8LEU     CG 2663   5.467   3.971   5.996
    8LEU    CD1 2664   5.496   4.079   5.893
    8LEU    CD2 2665   5.523   3.842   5.935
    8LEU      C 2666   5.623   3.942   6.341
    8LEU      O 2667   5.588   4.004   6.441
    9GLU      N 2668   5.737   3.876   6.322
    9GLU      H 2669   5.746   3.807   6.250
    9GLU     CA 2670   5.843   3.886   6.423
    9GLU     CB 2671   5.959   3.796   6.378
    9GLU     CG 2672   5.921   3.648   6.370
    9GLU     CD 2673   6.046   3.575   6.320
    9GLU    OE1 2674   6.090   3.490   6.401
    9GLU    OE2 2675   6.070   3.583   6.198
    9GLU      C 2676   5.884   4.031   6.451
    9GLU      O 2677   5.890   4.106   6.354
   10GLU      N 2678   5.939   4.052   6.570
   10GLU      H 2679   5.960   3.981   6.637
   10GLU     CA 2680   5.989   4.183   6.615
   10GLU     CB 2681   5.878   4.283   6.650
   10GLU     CG 2682   5.937   4.424   6.662
   10GLU     CD 2683   5.818   4.514   6.695
   10GLU    OE1 2684   5.812   4.619   6.626
   10GLU    OE2 2685   5.739   4.484   6.787
   10GLU      C 2686   6.093   4.154   6.723
   10GLU     O1 2687   6.212   4.178   6.693
   10GLU     O2 2688   6.055   4.108   6.833
    1ACE     CA 2689   4.899   4.036   6.937
    1ACE      C 2690   4.800   3.937   6.998
    1ACE      O 2691   4.833   3.821   7.023
    2VAL      N 2692   4.681   4.000   7.046
    2VAL      H 2693   4.673   4.098   7.060
    2VAL     CA 2694   4.552   3.931   7.059
    2VAL     CB 2695   4.499   3.933   7.203
    2VAL    CG1 2696   4.371   3.850   7.216
    2VAL    CG2 2697   4.604   3.857   7.285
    2VAL      C 2698   4.448   3.984   6.960
    2VAL      O 2699   4.401   4.097   6.967
    3VAL      N 2700   4.421   3.898   6.862
    3VAL      H 2701   4.456   3.805   6.859
    3VAL     CA 2702   4.327   3.922   6.751
    3VAL     CB 2703   4.395   3.897   6.616
    3VAL    CG1 2704   4.308   3.905   6.491
    3VAL    CG2 2705   4.508   3.998   6.598
    3VAL      C 2706   4.193   3.851   6.761
    3VAL      O 2707   4.182   3.728   6.752
    4VAL      N 2708   4.089   3.922   6.805
    4VAL      H 2709   4.106   4.017   6.831
    4VAL     CA 2710   3.955   3.862   6.807
    4VAL     CB 2711   3.880   3.911   6.931
    4VAL    CG1 2712   3.754   3.825   6.941
    4VAL    CG2 2713   3.958   3.887   7.060
    4VAL      C 2714   3.881   3.897   6.677
    4VAL      O 2715   3.823   4.006   6.672
    5THR      N 2716   3.881   3.811   6.576
    5THR      H 2717   3.938   3.729   6.575
    5THR     CA 2718   3.810   3.826   6.448
    5THR     CB 2719   3.894   3.820   6.320
    5THR    OG1 2720   4.015   3.747   6.344
    5THR    HG1 2721   3.991   3.668   6.399
    5THR    CG2 2722   3.925   3.948   6.242
    5THR      C 2723   3.691   3.730   6.443
    5THR      O 2724   3.704   3.609   6.463
    6LEU      N 2725   3.578   3.788   6.405
    6LEU      H 2726   3.567   3.886   6.387
    6LEU     CA 2727   3.448   3.720   6.411
    6LEU     CB 2728   3.367   3.796   6.516
    6LEU     CG 2729   3.404   3.774   6.663
    6LEU    CD1 2730   3.492   3.890   6.712
    6LEU    CD2 2731   3.279   3.762   6.750
    6LEU      C 2732   3.375   3.738   6.278
    6LEU      O 2733   3.307   3.836   6.250
    7LEU      N 2734   3.376   3.625   6.208
    7LEU      H 2735   3.399   3.534   6.244
    7LEU     CA 2736   3.327   3.618   6.069
    7LEU     CB 2737   3.415   3.528   5.982
    7LEU     CG 2738   3.563   3.560   5.956
    7LEU    CD1 2739   3.646   3.506   6.072
    7LEU    CD2 2740   3.593   3.479   5.830
    7LEU      C 2741   3.182   3.569   6.062
    7LEU      O 2742   3.154   3.453   6.089
    8LEU      N 2743   3.100   3.671   6.037
    8LEU      H 2744   3.140   3.762   6.028
    8LEU     CA 2745   2.954   3.655   6.032
    8LEU     CB 2746   2.888   3.783   6.082
    8LEU     CG 2747   2.906   3.799   6.233
    8LEU    CD1 2748   2.839   3.933   6.264
    8LEU    CD2 2749   2.824   3.694   6.308
    8LEU      C 2750   2.906   3.612   5.893
    8LEU      O 2751   2.851   3.690   5.815
    9GLU      N 2752   2.928   3.483   5.871
    9GLU      H 2753   2.957   3.420   5.944
    9GLU     CA 2754   2.901   3.410   5.746
    9GLU     CB 2755   3.026   3.328   5.713
    9GLU     CG 2756   3.020   3.249   5.582
    9GLU     CD 2757   2.917   3.137   5.573
    9GLU    OE1 2758   2.961   3.033   5.627
    9GLU    OE2 2759   2.827   3.143   5.486
    9GLU      C 2760   2.777   3.327   5.779
    9GLU      O 2761   2.785   3.215   5.829
   10GLU      N 2762   2.664   3.385   5.740
   10GLU      H 2763   2.669   3.475   5.698
   10GLU     CA 2764   2.532   3.322   5.751
   10GLU     CB 2765   2.478   3.347   5.892
   10GLU     CG 2766   2.387   3.231   5.934
   10GLU     CD 2767   2.325   3.281   6.065
   10GLU    OE1 2768   2.377   3.227   6.165
   10GLU    OE2 2769   2.233   3.366   6.054
   10GLU      C 2770   2.442   3.382   5.643
   10GLU     O1 2771   2.437   3.506   5.629
   10GLU     O2 2772   2.377   3.302   5.572
    1ACE     CA 2773   2.954   3.736   5.503
    1ACE      C 2774   3.043   3.855   5.537
    1ACE      O 2775   3.131   3.904   5.465
    2VAL      N 2776   3.013   3.895   5.671
    2VAL      H 2777   2.979   3.832   5.741
    2VAL     CA 2778   3.068   4.022   5.721
    2VAL     CB 2779   2.959   4.122   5.761
    2VAL    CG1 2780   2.883   4.170   5.637
    2VAL    CG2 2781   2.865   4.070   5.870
    2VAL      C 2782   3.170   4.012   5.835
    2VAL      O 2783   3.142   3.936   5.928
    3VAL      N 2784   3.283   4.081   5.827
    3VAL      H 2785   3.304   4.153   5.761
    3VAL     CA 2786   3.383   4.077   5.935
    3VAL     CB 2787   3.523   4.093   5.875
    3VAL    CG1 2788   3.626   4.045   5.977
    3VAL    CG2 2789   3.545   4.024   5.741
    3VAL      C 2790   3.356   4.179   6.047
    3VAL      O 2791   3.287   4.279   6.034
    4VAL      N 2792   3.401   4.137   6.165
    4VAL      H 2793   3.426   4.042   6.180
    4VAL     CA 2794   3.396   4.216   6.288
    4VAL     CB 2795   3.278   4.171   6.375
    4VAL    CG1 2796   3.274   4.254   6.503
    4VAL    CG2 2797   3.141   4.188   6.310
    4VAL      C 2798   3.534   4.206   6.352
    4VAL      O 2799   3.569   4.099   6.401
    5THR      N 2800   3.611   4.315   6.359
    5THR      H 2801   3.585   4.400   6.315
    5THR     CA 2802   3.747   4.325   6.413
    5THR     CB 2803   3.843   4.384   6.309
    5THR    OG1 2804   3.810   4.521   6.289
    5THR    HG1 2805   3.865   4.566   6.359
    5THR    CG2 2806   3.845   4.310   6.175
    5THR      C 2807   3.764   4.387   6.552
    5THR      O 2808   3.684   4.470   6.596
    6LEU      N 2809   3.854   4.326   6.628
    6LEU      H 2810   3.919   4.254   6.605
    6LEU     CA 2811   3.892   4.361   6.766
    6LEU     CB 2812   3.817   4.286   6.877
    6LEU     CG 2813   3.673   4.330   6.903
    6LEU    CD1 2814   3.574   4.244   6.825
    6LEU    CD2 2815   3.651   4.323   7.054
    6LEU      C 2816   4.039   4.334   6.798
    6LEU      O 2817   4.081   4.219   6.806
    7LEU      N 2818   4.114   4.444   6.793
    7LEU      H 2819   4.080   4.529   6.753
    7LEU     CA 2820   4.261   4.443   6.808
    7LEU     CB 2821   4.344   4.520   6.705
    7LEU     CG 2822   4.309   4.474   6.563
    7LEU    CD1 2823   4.368   4.569   6.460
    7LEU    CD2 2824   4.342   4.327   6.536
    7LEU      C 2825   4.301   4.493   6.947
    7LEU      O 2826   4.217   4.548   7.018
    8LEU      N 2827   4.402   4.424   6.999
    8LEU      H 2828   4.416   4.329   6.973
    8LEU     CA 2829   4.461   4.461   7.128
    8LEU     CB 2830   4.429   4.353   7.233
    8LEU     CG 2831   4.297   4.362   7.309
    8LEU    CD1 2832   4.269   4.504   7.358
    8LEU    CD2 2833   4.184   4.302   7.225
    8LEU      C 2834   4.613   4.454   7.111
    8LEU      O 2835   4.672   4.348   7.092
[truncated: 1,778,747 more chars]
