# Supplementary material for: Control over the fibrillization yield by varying the oligomeric nucleation propensities of self-assembling peptides
Source: Commun Chem. 2020 Nov 11;3:164. doi: 10.1038/s42004-020-00417-7 (PMC9814929; doi:10.1038/s42004-020-00417-7)
Supplement: Supplementary file 3 — Supplementary Data 1 [file 42004_2020_417_MOESM3_ESM.zip › MD_trajectory/Steered MD/Fibril pull out/SLP3.gro]

Generated by trjconv : Generated by trjconv : Protein in water t=   0.00000
 3384
    1ACE     CA    1   4.754   1.316   4.162
    1ACE      C    2   4.670   1.289   4.288
    1ACE      O    3   4.595   1.192   4.294
    2VAL      N    4   4.677   1.393   4.386
    2VAL      H    5   4.743   1.464   4.365
    2VAL     CA    6   4.589   1.386   4.504
    2VAL     CB    7   4.672   1.402   4.632
    2VAL    CG1    8   4.582   1.382   4.754
    2VAL    CG2    9   4.780   1.296   4.652
    2VAL      C   10   4.481   1.494   4.497
    2VAL      O   11   4.503   1.612   4.520
    3VAL      N   12   4.364   1.445   4.457
    3VAL      H   13   4.356   1.345   4.451
    3VAL     CA   14   4.242   1.528   4.448
    3VAL     CB   15   4.146   1.472   4.343
    3VAL    CG1   16   4.210   1.493   4.206
    3VAL    CG2   17   4.125   1.321   4.358
    3VAL      C   18   4.175   1.567   4.579
    3VAL      O   19   4.071   1.512   4.615
    4VAL      N   20   4.204   1.692   4.616
    4VAL      H   21   4.248   1.759   4.556
    4VAL     CA   22   4.150   1.738   4.744
    4VAL     CB   23   4.256   1.760   4.852
    4VAL    CG1   24   4.201   1.824   4.980
    4VAL    CG2   25   4.361   1.651   4.876
    4VAL      C   26   4.058   1.858   4.722
    4VAL      O   27   4.092   1.976   4.720
    5THR      N   28   3.930   1.824   4.718
    5THR      H   29   3.899   1.730   4.735
    5THR     CA   30   3.816   1.911   4.686
    5THR     CB   31   3.726   1.855   4.575
    5THR    OG1   32   3.684   1.722   4.606
    5THR    HG1   33   3.584   1.721   4.599
    5THR    CG2   34   3.781   1.874   4.434
    5THR      C   35   3.722   1.950   4.799
    5THR      O   36   3.688   1.864   4.880
    6ILE      N   37   3.697   2.081   4.813
    6ILE      H   38   3.756   2.144   4.762
    6ILE     CA   39   3.605   2.134   4.914
    6ILE     CB   40   3.675   2.198   5.034
    6ILE    CG1   41   3.742   2.100   5.131
    6ILE    CG2   42   3.596   2.294   5.123
    6ILE     CD   43   3.658   1.986   5.188
    6ILE      C   44   3.510   2.233   4.846
    6ILE      O   45   3.552   2.317   4.768
    7LEU      N   46   3.389   2.179   4.835
    7LEU      H   47   3.373   2.080   4.841
    7LEU     CA   48   3.268   2.254   4.797
    7LEU     CB   49   3.179   2.184   4.694
    7LEU     CG   50   3.248   2.163   4.560
    7LEU    CD1   51   3.327   2.032   4.555
    7LEU    CD2   52   3.162   2.169   4.433
    7LEU      C   53   3.173   2.271   4.916
    7LEU      O   54   3.142   2.172   4.981
    8LEU      N   55   3.106   2.386   4.915
    8LEU      H   56   3.104   2.450   4.838
    8LEU     CA   57   2.997   2.409   5.011
    8LEU     CB   58   2.977   2.559   5.036
    8LEU     CG   59   3.111   2.627   5.065
    8LEU    CD1   60   3.089   2.778   5.061
    8LEU    CD2   61   3.180   2.583   5.194
    8LEU      C   62   2.867   2.331   4.987
    8LEU      O   63   2.763   2.395   4.973
    9GLU      N   64   2.875   2.198   4.990
    9GLU      H   65   2.961   2.164   5.027
    9GLU     CA   66   2.767   2.103   4.959
    9GLU     CB   67   2.831   1.964   4.950
    9GLU     CG   68   2.945   1.950   4.849
    9GLU     CD   69   2.994   1.807   4.828
    9GLU    OE1   70   3.090   1.763   4.895
    9GLU    OE2   71   2.929   1.749   4.737
    9GLU      C   72   2.647   2.100   5.053
    9GLU      O   73   2.655   2.084   5.175
   10GLU      N   74   2.532   2.097   4.987
   10GLU      H   75   2.511   2.117   4.891
   10GLU     CA   76   2.408   2.055   5.056
   10GLU     CB   77   2.290   2.134   4.998
   10GLU     CG   78   2.173   2.155   5.095
   10GLU     CD   79   2.059   2.228   5.025
   10GLU    OE1   80   1.975   2.159   4.964
   10GLU    OE2   81   2.056   2.353   5.018
   10GLU      C   82   2.384   1.904   5.047
   10GLU      O   83   2.381   1.847   4.939
   11GLU      N   84   2.382   1.842   5.165
   11GLU      H   85   2.402   1.891   5.250
   11GLU     CA   86   2.349   1.699   5.170
   11GLU     CB   87   2.446   1.620   5.257
   11GLU     CG   88   2.582   1.615   5.188
   11GLU     CD   89   2.684   1.519   5.252
   11GLU    OE1   90   2.776   1.482   5.176
   11GLU    OE2   91   2.680   1.501   5.375
   11GLU      C   92   2.204   1.677   5.214
   11GLU     O1   93   2.120   1.679   5.121
   11GLU     O2   94   2.172   1.663   5.334
    1ACE     CA   95   3.015   3.019   4.710
    1ACE      C   96   3.164   3.007   4.677
    1ACE      O   97   3.213   2.981   4.567
    2VAL      N   98   3.237   2.991   4.799
    2VAL      H   99   3.198   3.000   4.891
    2VAL     CA  100   3.379   2.955   4.800
    2VAL     CB  101   3.442   2.983   4.937
    2VAL    CG1  102   3.590   2.947   4.955
    2VAL    CG2  103   3.430   3.134   4.958
    2VAL      C  104   3.388   2.806   4.768
    2VAL      O  105   3.313   2.724   4.820
    3VAL      N  106   3.476   2.780   4.671
    3VAL      H  107   3.519   2.855   4.620
    3VAL     CA  108   3.522   2.648   4.626
    3VAL     CB  109   3.471   2.626   4.483
    3VAL    CG1  110   3.536   2.510   4.408
    3VAL    CG2  111   3.321   2.598   4.500
    3VAL      C  112   3.674   2.642   4.631
    3VAL      O  113   3.741   2.737   4.589
    4VAL      N  114   3.726   2.535   4.691
    4VAL      H  115   3.667   2.463   4.728
    4VAL     CA  116   3.871   2.515   4.709
    4VAL     CB  117   3.904   2.518   4.858
    4VAL    CG1  118   4.054   2.495   4.884
    4VAL    CG2  119   3.856   2.652   4.915
    4VAL      C  120   3.921   2.390   4.637
    4VAL      O  121   3.850   2.291   4.651
    5THR      N  122   4.034   2.389   4.566
    5THR      H  123   4.086   2.475   4.565
    5THR     CA  124   4.085   2.275   4.489
    5THR     CB  125   4.055   2.265   4.339
    5THR    OG1  126   4.069   2.397   4.286
    5THR    HG1  127   4.163   2.430   4.292
    5THR    CG2  128   3.918   2.202   4.315
    5THR      C  129   4.237   2.260   4.497
    5THR      O  130   4.310   2.353   4.464
    6ILE      N  131   4.276   2.179   4.595
    6ILE      H  132   4.217   2.137   4.665
    6ILE     CA  133   4.420   2.159   4.618
    6ILE     CB  134   4.455   2.138   4.765
    6ILE    CG1  135   4.421   2.264   4.845
    6ILE    CG2  136   4.603   2.107   4.789
    6ILE     CD  137   4.433   2.240   4.996
    6ILE      C  138   4.480   2.051   4.528
    6ILE      O  139   4.435   1.938   4.511
    7LEU      N  140   4.590   2.090   4.464
    7LEU      H  141   4.634   2.177   4.486
    7LEU     CA  142   4.653   2.013   4.355
    7LEU     CB  143   4.659   2.077   4.216
    7LEU     CG  144   4.538   2.159   4.171
    7LEU    CD1  145   4.564   2.231   4.038
    7LEU    CD2  146   4.411   2.074   4.162
    7LEU      C  147   4.790   1.958   4.394
    7LEU      O  148   4.893   2.025   4.402
    8LEU      N  149   4.790   1.830   4.431
    8LEU      H  150   4.704   1.781   4.422
    8LEU     CA  151   4.913   1.754   4.458
    8LEU     CB  152   4.908   1.689   4.596
    8LEU     CG  153   4.891   1.783   4.715
    8LEU    CD1  154   4.901   1.691   4.837
    8LEU    CD2  155   4.994   1.896   4.716
    8LEU      C  156   4.959   1.661   4.345
    8LEU      O  157   4.871   1.589   4.296
    9GLU      N  158   5.090   1.658   4.324
    9GLU      H  159   5.150   1.721   4.373
    9GLU     CA  160   5.155   1.557   4.239
    9GLU     CB  161   5.297   1.595   4.194
    9GLU     CG  162   5.328   1.734   4.139
    9GLU     CD  163   5.475   1.752   4.099
    9GLU    OE1  164   5.549   1.805   4.184
    9GLU    OE2  165   5.517   1.714   3.988
    9GLU      C  166   5.170   1.418   4.300
    9GLU      O  167   5.131   1.398   4.415
   10GLU      N  168   5.180   1.317   4.214
   10GLU      H  169   5.177   1.342   4.117
   10GLU     CA  170   5.198   1.175   4.245
   10GLU     CB  171   5.070   1.096   4.218
   10GLU     CG  172   5.069   0.971   4.306
   10GLU     CD  173   4.975   0.868   4.242
   10GLU    OE1  174   4.852   0.887   4.252
   10GLU    OE2  175   5.024   0.765   4.189
   10GLU      C  176   5.314   1.111   4.168
   10GLU      O  177   5.300   1.060   4.057
   11GLU      N  178   5.426   1.117   4.240
   11GLU      H  179   5.452   1.202   4.286
   11GLU     CA  180   5.540   1.027   4.219
   11GLU     CB  181   5.661   1.096   4.157
   11GLU     CG  182   5.788   1.011   4.155
   11GLU     CD  183   5.898   1.072   4.067
   11GLU    OE1  184   5.883   1.055   3.944
   11GLU    OE2  185   6.000   1.110   4.128
   11GLU      C  186   5.568   0.947   4.347
   11GLU     O1  187   5.571   1.005   4.457
   11GLU     O2  188   5.586   0.824   4.339
    1ACE     CA  189   3.172   2.810   6.213
    1ACE      C  190   3.187   2.681   6.132
    1ACE      O  191   3.185   2.572   6.188
    2VAL      N  192   3.217   2.693   5.992
    2VAL      H  193   3.254   2.783   5.969
    2VAL     CA  194   3.273   2.577   5.921
    2VAL     CB  195   3.248   2.581   5.770
    2VAL    CG1  196   3.292   2.452   5.701
    2VAL    CG2  197   3.104   2.615   5.731
    2VAL      C  198   3.421   2.559   5.953
    2VAL      O  199   3.506   2.648   5.950
    3VAL      N  200   3.455   2.439   5.999
    3VAL      H  201   3.375   2.379   5.994
    3VAL     CA  202   3.579   2.397   6.065
    3VAL     CB  203   3.554   2.356   6.211
    3VAL    CG1  204   3.522   2.477   6.299
    3VAL    CG2  205   3.440   2.255   6.226
    3VAL      C  206   3.646   2.289   5.980
    3VAL      O  207   3.656   2.171   6.013
    4VAL      N  208   3.708   2.333   5.871
    4VAL      H  209   3.721   2.432   5.865
    4VAL     CA  210   3.771   2.258   5.761
    4VAL     CB  211   3.743   2.316   5.622
    4VAL    CG1  212   3.741   2.203   5.520
    4VAL    CG2  213   3.617   2.399   5.597
    4VAL      C  214   3.921   2.264   5.790
    4VAL      O  215   3.978   2.373   5.788
    5THR      N  216   3.983   2.147   5.784
    5THR      H  217   3.928   2.064   5.775
    5THR     CA  218   4.123   2.108   5.809
    5THR     CB  219   4.145   2.036   5.943
    5THR    OG1  220   4.047   1.934   5.965
    5THR    HG1  221   3.985   1.923   5.887
    5THR    CG2  222   4.141   2.144   6.051
    5THR      C  223   4.178   2.016   5.699
    5THR      O  224   4.139   1.900   5.689
    6ILE      N  225   4.287   2.063   5.639
    6ILE      H  226   4.317   2.156   5.660
    6ILE     CA  227   4.349   1.986   5.531
    6ILE     CB  228   4.329   2.051   5.395
    6ILE    CG1  229   4.180   2.077   5.369
    6ILE    CG2  230   4.379   1.965   5.279
    6ILE     CD  231   4.172   2.185   5.261
    6ILE      C  232   4.499   1.969   5.558
    6ILE      O  233   4.577   2.061   5.531
    7LEU      N  234   4.535   1.844   5.585
    7LEU      H  235   4.471   1.767   5.583
    7LEU     CA  236   4.674   1.804   5.609
    7LEU     CB  237   4.686   1.704   5.725
    7LEU     CG  238   4.646   1.756   5.864
    7LEU    CD1  239   4.582   1.637   5.935
    7LEU    CD2  240   4.778   1.802   5.926
    7LEU      C  241   4.746   1.744   5.488
    7LEU      O  242   4.694   1.650   5.428
    8LEU      N  243   4.847   1.822   5.451
    8LEU      H  244   4.850   1.916   5.484
    8LEU     CA  245   4.929   1.787   5.334
    8LEU     CB  246   4.935   1.889   5.219
    8LEU     CG  247   4.801   1.954   5.183
    8LEU    CD1  248   4.829   2.067   5.083
    8LEU    CD2  249   4.708   1.845   5.128
    8LEU      C  250   5.074   1.757   5.372
    8LEU      O  251   5.149   1.852   5.397
    9GLU      N  252   5.105   1.631   5.401
    9GLU      H  253   5.045   1.555   5.377
    9GLU     CA  254   5.242   1.589   5.433
    9GLU     CB  255   5.260   1.532   5.574
    9GLU     CG  256   5.134   1.457   5.619
    9GLU     CD  257   5.149   1.393   5.757
    9GLU    OE1  258   5.236   1.305   5.774
    9GLU    OE2  259   5.070   1.424   5.848
    9GLU      C  260   5.298   1.487   5.333
    9GLU      O  261   5.231   1.392   5.292
   10GLU      N  262   5.431   1.488   5.341
   10GLU      H  263   5.478   1.564   5.386
   10GLU     CA  264   5.517   1.393   5.269
   10GLU     CB  265   5.602   1.461   5.162
   10GLU     CG  266   5.543   1.457   5.021
   10GLU     CD  267   5.622   1.544   4.923
   10GLU    OE1  268   5.745   1.527   4.907
   10GLU    OE2  269   5.557   1.624   4.853
   10GLU      C  270   5.599   1.297   5.356
   10GLU      O  271   5.680   1.341   5.437
   11GLU      N  272   5.585   1.172   5.312
   11GLU      H  273   5.523   1.155   5.235
   11GLU     CA  274   5.666   1.058   5.357
   11GLU     CB  275   5.571   0.960   5.426
   11GLU     CG  276   5.461   0.891   5.345
   11GLU     CD  277   5.375   0.788   5.419
   11GLU    OE1  278   5.307   0.703   5.356
   11GLU    OE2  279   5.358   0.800   5.542
   11GLU      C  280   5.744   0.992   5.243
   11GLU     O1  281   5.694   0.989   5.128
   11GLU     O2  282   5.859   0.949   5.268
    1ACE     CA  283   5.416   2.008   5.633
    1ACE      C  284   5.343   2.135   5.588
    1ACE      O  285   5.405   2.240   5.601
    2VAL      N  286   5.232   2.115   5.501
    2VAL      H  287   5.228   2.027   5.452
    2VAL     CA  288   5.149   2.229   5.460
    2VAL     CB  289   5.143   2.241   5.307
    2VAL    CG1  290   5.055   2.364   5.282
    2VAL    CG2  291   5.277   2.263   5.237
    2VAL      C  292   5.016   2.189   5.523
    2VAL      O  293   4.933   2.116   5.470
    3VAL      N  294   4.978   2.273   5.619
    3VAL      H  295   5.044   2.340   5.653
    3VAL     CA  296   4.854   2.270   5.698
    3VAL     CB  297   4.881   2.278   5.849
    3VAL    CG1  298   4.757   2.235   5.928
    3VAL    CG2  299   5.003   2.194   5.889
    3VAL      C  300   4.758   2.378   5.649
    3VAL      O  301   4.787   2.495   5.673
    4VAL      N  302   4.667   2.344   5.558
    4VAL      H  303   4.648   2.248   5.534
    4VAL     CA  304   4.565   2.435   5.506
    4VAL     CB  305   4.532   2.406   5.359
    4VAL    CG1  306   4.442   2.514   5.299
    4VAL    CG2  307   4.649   2.406   5.261
    4VAL      C  308   4.441   2.427   5.596
    4VAL      O  309   4.380   2.320   5.603
    5THR      N  310   4.432   2.533   5.676
    5THR      H  311   4.486   2.614   5.654
    5THR     CA  312   4.328   2.548   5.778
    5THR     CB  313   4.356   2.552   5.929
    5THR    OG1  314   4.451   2.654   5.959
    5THR    HG1  315   4.432   2.692   6.050
    5THR    CG2  316   4.400   2.414   5.980
    5THR      C  317   4.233   2.660   5.736
    5THR      O  318   4.274   2.776   5.733
    6ILE      N  319   4.113   2.631   5.688
    6ILE      H  320   4.076   2.539   5.704
    6ILE     CA  321   4.017   2.729   5.634
    6ILE     CB  322   3.966   2.661   5.507
    6ILE    CG1  323   4.075   2.635   5.402
    6ILE    CG2  324   3.859   2.735   5.426
    6ILE     CD  325   4.039   2.520   5.307
    6ILE      C  326   3.898   2.750   5.727
    6ILE      O  327   3.821   2.657   5.751
    7LEU      N  328   3.899   2.873   5.778
    7LEU      H  329   3.936   2.952   5.729
    7LEU     CA  330   3.813   2.922   5.887
    7LEU     CB  331   3.895   3.013   5.979
    7LEU     CG  332   4.035   2.961   6.013
    7LEU    CD1  333   4.109   3.065   6.098
    7LEU    CD2  334   4.031   2.823   6.080
    7LEU      C  335   3.703   3.001   5.816
    7LEU      O  336   3.730   3.108   5.761
    8LEU      N  337   3.584   2.943   5.809
    8LEU      H  338   3.563   2.852   5.846
    8LEU     CA  339   3.467   3.002   5.742
    8LEU     CB  340   3.416   2.916   5.627
    8LEU     CG  341   3.522   2.882   5.521
    8LEU    CD1  342   3.467   2.772   5.430
    8LEU    CD2  343   3.557   3.003   5.435
    8LEU      C  344   3.350   3.020   5.840
    8LEU      O  345   3.332   2.954   5.942
    9GLU      N  346   3.288   3.134   5.813
    9GLU      H  347   3.325   3.212   5.763
    9GLU     CA  348   3.161   3.176   5.873
    9GLU     CB  349   3.153   3.329   5.867
    9GLU     CG  350   3.137   3.378   5.723
    9GLU     CD  351   3.001   3.359   5.656
    9GLU    OE1  352   2.986   3.327   5.536
    9GLU    OE2  353   2.912   3.423   5.716
    9GLU      C  354   3.033   3.100   5.836
    9GLU      O  355   3.033   3.033   5.733
   10GLU      N  356   2.930   3.109   5.919
   10GLU      H  357   2.945   3.160   6.004
   10GLU     CA  358   2.802   3.041   5.898
   10GLU     CB  359   2.763   2.922   5.986
   10GLU     CG  360   2.852   2.803   5.953
   10GLU     CD  361   2.821   2.695   6.057
   10GLU    OE1  362   2.834   2.720   6.178
   10GLU    OE2  363   2.804   2.581   6.008
   10GLU      C  364   2.680   3.130   5.875
   10GLU      O  365   2.634   3.202   5.964
   11GLU      N  366   2.607   3.110   5.766
   11GLU      H  367   2.656   3.099   5.679
   11GLU     CA  368   2.480   3.183   5.753
   11GLU     CB  369   2.475   3.287   5.641
   11GLU     CG  370   2.349   3.374   5.650
   11GLU     CD  371   2.346   3.487   5.547
   11GLU    OE1  372   2.352   3.459   5.425
   11GLU    OE2  373   2.310   3.603   5.577
   11GLU      C  374   2.355   3.095   5.763
   11GLU     O1  375   2.316   3.049   5.872
   11GLU     O2  376   2.297   3.062   5.657
    1ACE     CA  377   3.114   2.654   4.129
    1ACE      C  378   3.117   2.501   4.142
    1ACE      O  379   3.176   2.443   4.233
    2VAL      N  380   3.095   2.439   4.015
    2VAL      H  381   3.069   2.500   3.940
    2VAL     CA  382   3.101   2.298   3.975
    2VAL     CB  383   2.978   2.268   3.889
    2VAL    CG1  384   2.978   2.341   3.755
    2VAL    CG2  385   2.955   2.117   3.875
    2VAL      C  386   3.231   2.248   3.911
    2VAL      O  387   3.293   2.317   3.829
    3VAL      N  388   3.286   2.145   3.975
    3VAL      H  389   3.234   2.088   4.039
    3VAL     CA  390   3.425   2.101   3.967
    3VAL     CB  391   3.486   2.095   4.107
    3VAL    CG1  392   3.638   2.074   4.110
    3VAL    CG2  393   3.443   2.213   4.195
    3VAL      C  394   3.429   1.959   3.910
    3VAL      O  395   3.395   1.865   3.982
    4VAL      N  396   3.441   1.951   3.778
    4VAL      H  397   3.413   2.022   3.714
    4VAL     CA  398   3.472   1.820   3.718
    4VAL     CB  399   3.421   1.782   3.579
    4VAL    CG1  400   3.269   1.759   3.576
    4VAL    CG2  401   3.456   1.889   3.476
    4VAL      C  402   3.617   1.776   3.738
    4VAL      O  403   3.715   1.837   3.694
    5THR      N  404   3.636   1.673   3.820
    5THR      H  405   3.560   1.622   3.861
    5THR     CA  406   3.768   1.619   3.855
    5THR     CB  407   3.779   1.585   4.003
    5THR    OG1  408   3.665   1.513   4.049
    5THR    HG1  409   3.664   1.501   4.149
    5THR    CG2  410   3.785   1.711   4.090
    5THR      C  411   3.816   1.496   3.777
    5THR      O  412   3.751   1.391   3.773
    6ILE      N  413   3.929   1.517   3.711
    6ILE      H  414   3.979   1.603   3.726
    6ILE     CA  415   3.998   1.410   3.637
    6ILE     CB  416   3.981   1.426   3.486
    6ILE    CG1  417   3.842   1.382   3.438
    6ILE    CG2  418   4.079   1.357   3.390
    6ILE     CD  419   3.748   1.502   3.436
    6ILE      C  420   4.145   1.396   3.677
    6ILE      O  421   4.231   1.484   3.667
    7LEU      N  422   4.171   1.266   3.690
    7LEU      H  423   4.094   1.205   3.708
    7LEU     CA  424   4.304   1.208   3.712
    7LEU     CB  425   4.315   1.118   3.835
    7LEU     CG  426   4.373   1.194   3.954
    7LEU    CD1  427   4.358   1.112   4.082
    7LEU    CD2  428   4.525   1.205   3.936
    7LEU      C  429   4.337   1.127   3.586
    7LEU      O  430   4.259   1.041   3.545
    8LEU      N  431   4.446   1.170   3.523
    8LEU      H  432   4.479   1.262   3.541
    8LEU     CA  433   4.490   1.104   3.399
    8LEU     CB  434   4.446   1.209   3.297
    8LEU     CG  435   4.460   1.150   3.157
    8LEU    CD1  436   4.341   1.058   3.127
    8LEU    CD2  437   4.489   1.261   3.056
    8LEU      C  438   4.640   1.074   3.400
    8LEU      O  439   4.719   1.151   3.456
    9GLU      N  440   4.674   0.951   3.362
    9GLU      H  441   4.611   0.874   3.373
    9GLU     CA  442   4.815   0.911   3.349
    9GLU     CB  443   4.842   0.775   3.414
    9GLU     CG  444   4.763   0.650   3.375
    9GLU     CD  445   4.636   0.635   3.460
    9GLU    OE1  446   4.619   0.543   3.543
    9GLU    OE2  447   4.544   0.718   3.447
    9GLU      C  448   4.865   0.886   3.206
    9GLU      O  449   4.784   0.865   3.116
   10GLU      N  450   4.997   0.875   3.195
   10GLU      H  451   5.055   0.886   3.276
   10GLU     CA  452   5.061   0.848   3.066
   10GLU     CB  453   5.164   0.957   3.037
   10GLU     CG  454   5.237   0.947   2.903
   10GLU     CD  455   5.352   1.045   2.879
   10GLU    OE1  456   5.333   1.147   2.810
   10GLU    OE2  457   5.469   1.014   2.911
   10GLU      C  458   5.139   0.717   3.079
   10GLU      O  459   5.245   0.704   3.140
   11GLU      N  460   5.063   0.619   3.031
   11GLU      H  461   4.982   0.652   2.984
   11GLU     CA  462   5.096   0.476   3.016
   11GLU     CB  463   5.029   0.415   3.139
   11GLU     CG  464   5.120   0.376   3.255
   11GLU     CD  465   5.162   0.229   3.240
   11GLU    OE1  466   5.252   0.206   3.156
   11GLU    OE2  467   5.117   0.138   3.313
   11GLU      C  468   5.049   0.432   2.877
   11GLU     O1  469   5.127   0.434   2.780
   11GLU     O2  470   4.928   0.403   2.865
    1ACE     CA  471   5.097   1.264   3.531
    1ACE      C  472   5.015   1.388   3.495
    1ACE      O  473   5.077   1.492   3.477
    2VAL      N  474   4.873   1.380   3.475
    2VAL      H  475   4.829   1.290   3.480
    2VAL     CA  476   4.800   1.500   3.432
    2VAL     CB  477   4.744   1.479   3.291
    2VAL    CG1  478   4.716   1.616   3.230
    2VAL    CG2  479   4.846   1.418   3.195
    2VAL      C  480   4.683   1.533   3.524
    2VAL      O  481   4.589   1.454   3.534
    3VAL      N  482   4.688   1.650   3.586
    3VAL      H  483   4.757   1.716   3.557
    3VAL     CA  484   4.588   1.700   3.682
    3VAL     CB  485   4.644   1.771   3.806
    3VAL    CG1  486   4.546   1.805   3.918
    3VAL    CG2  487   4.761   1.688   3.859
    3VAL      C  488   4.491   1.795   3.612
    3VAL      O  489   4.510   1.917   3.604
    4VAL      N  490   4.374   1.740   3.581
    4VAL      H  491   4.342   1.647   3.599
    4VAL     CA  492   4.273   1.817   3.507
    4VAL     CB  493   4.251   1.735   3.380
    4VAL    CG1  494   4.135   1.797   3.302
    4VAL    CG2  495   4.370   1.737   3.285
    4VAL      C  496   4.147   1.856   3.585
    4VAL      O  497   4.068   1.765   3.610
    5THR      N  498   4.137   1.976   3.640
    5THR      H  499   4.207   2.048   3.639
    5THR     CA  500   4.021   2.023   3.718
    5THR     CB  501   4.054   2.049   3.866
    5THR    OG1  502   4.169   1.971   3.899
    5THR    HG1  503   4.256   2.002   3.861
    5THR    CG2  504   3.949   2.010   3.970
    5THR      C  505   3.958   2.150   3.660
    5THR      O  506   4.028   2.250   3.651
    6ILE      N  507   3.852   2.130   3.583
    6ILE      H  508   3.834   2.037   3.551
    6ILE     CA  509   3.765   2.231   3.521
    6ILE     CB  510   3.706   2.184   3.387
    6ILE    CG1  511   3.805   2.129   3.284
    6ILE    CG2  512   3.628   2.302   3.330
    6ILE     CD  513   3.725   2.028   3.202
    6ILE      C  514   3.659   2.274   3.623
    6ILE      O  515   3.564   2.203   3.656
    7LEU      N  516   3.687   2.396   3.668
    7LEU      H  517   3.767   2.444   3.633
    7LEU     CA  518   3.592   2.474   3.749
    7LEU     CB  519   3.674   2.542   3.858
    7LEU     CG  520   3.727   2.443   3.962
    7LEU    CD1  521   3.858   2.387   3.908
    7LEU    CD2  522   3.759   2.510   4.096
    7LEU      C  523   3.509   2.575   3.670
    7LEU      O  524   3.557   2.669   3.607
    8LEU      N  525   3.381   2.542   3.678
    8LEU      H  526   3.346   2.487   3.754
    8LEU     CA  527   3.271   2.612   3.610
    8LEU     CB  528   3.201   2.514   3.514
    8LEU     CG  529   3.261   2.501   3.374
    8LEU    CD1  530   3.239   2.355   3.332
    8LEU    CD2  531   3.201   2.594   3.268
    8LEU      C  532   3.166   2.684   3.695
    8LEU      O  533   3.105   2.632   3.789
    9GLU      N  534   3.141   2.811   3.665
    9GLU      H  535   3.207   2.856   3.605
    9GLU     CA  536   3.047   2.903   3.731
    9GLU     CB  537   3.057   3.042   3.668
    9GLU     CG  538   2.974   3.147   3.742
    9GLU     CD  539   2.973   3.284   3.675
    9GLU    OE1  540   3.084   3.324   3.632
    9GLU    OE2  541   2.872   3.356   3.688
    9GLU      C  542   2.902   2.855   3.716
    9GLU      O  543   2.869   2.801   3.611
   10GLU      N  544   2.820   2.876   3.818
   10GLU      H  545   2.835   2.932   3.900
   10GLU     CA  546   2.683   2.824   3.805
   10GLU     CB  547   2.637   2.763   3.938
   10GLU     CG  548   2.727   2.656   4.000
   10GLU     CD  549   2.649   2.578   4.106
   10GLU    OE1  550   2.642   2.621   4.223
   10GLU    OE2  551   2.574   2.490   4.059
   10GLU      C  552   2.579   2.928   3.766
   10GLU      O  553   2.559   3.037   3.821
   11GLU      N  554   2.527   2.906   3.646
   11GLU      H  555   2.570   2.847   3.578
   11GLU     CA  556   2.421   2.982   3.578
   11GLU     CB  557   2.476   3.023   3.442
   11GLU     CG  558   2.548   3.157   3.463
   11GLU     CD  559   2.591   3.218   3.330
   11GLU    OE1  560   2.556   3.334   3.300
   11GLU    OE2  561   2.659   3.161   3.242
   11GLU      C  562   2.292   2.900   3.568
   11GLU     O1  563   2.285   2.777   3.545
   11GLU     O2  564   2.190   2.972   3.571
    1ACE     CA  565   4.558   0.556   2.063
    1ACE      C  566   4.434   0.640   2.094
    1ACE      O  567   4.346   0.664   2.011
    2VAL      N  568   4.409   0.633   2.235
    2VAL      H  569   4.474   0.589   2.297
    2VAL     CA  570   4.285   0.692   2.288
    2VAL     CB  571   4.275   0.642   2.432
    2VAL    CG1  572   4.370   0.690   2.542
    2VAL    CG2  573   4.134   0.657   2.489
    2VAL      C  574   4.274   0.844   2.275
    2VAL      O  575   4.370   0.920   2.287
    3VAL      N  576   4.156   0.888   2.234
    3VAL      H  577   4.089   0.829   2.190
    3VAL     CA  578   4.126   1.032   2.247
    3VAL     CB  579   4.088   1.097   2.114
    3VAL    CG1  580   4.085   1.249   2.129
    3VAL    CG2  581   4.206   1.072   2.019
    3VAL      C  582   4.018   1.069   2.348
    3VAL      O  583   3.899   1.043   2.328
    4VAL      N  584   4.061   1.123   2.462
    4VAL      H  585   4.154   1.159   2.461
    4VAL     CA  586   3.978   1.146   2.580
    4VAL     CB  587   4.059   1.144   2.710
    4VAL    CG1  588   3.967   1.151   2.832
    4VAL    CG2  589   4.157   1.027   2.723
    4VAL      C  590   3.890   1.270   2.562
    4VAL      O  591   3.945   1.379   2.576
    5THR      N  592   3.769   1.246   2.510
    5THR      H  593   3.738   1.156   2.481
    5THR     CA  594   3.669   1.352   2.490
    5THR     CB  595   3.565   1.310   2.386
    5THR    OG1  596   3.500   1.192   2.435
    5THR    HG1  597   3.458   1.207   2.524
    5THR    CG2  598   3.633   1.271   2.255
    5THR      C  599   3.595   1.391   2.618
    5THR      O  600   3.519   1.315   2.678
    6ILE      N  601   3.612   1.519   2.649
    6ILE      H  602   3.662   1.581   2.588
    6ILE     CA  603   3.539   1.584   2.759
    6ILE     CB  604   3.625   1.654   2.864
    6ILE    CG1  605   3.741   1.570   2.920
    6ILE    CG2  606   3.526   1.684   2.976
    6ILE     CD  607   3.863   1.567   2.828
    6ILE      C  608   3.434   1.679   2.703
    6ILE      O  609   3.467   1.793   2.669
    7LEU      N  610   3.309   1.634   2.693
    7LEU      H  611   3.283   1.545   2.731
    7LEU     CA  612   3.197   1.704   2.629
    7LEU     CB  613   3.109   1.614   2.543
    7LEU     CG  614   3.187   1.527   2.445
    7LEU    CD1  615   3.100   1.443   2.351
    7LEU    CD2  616   3.280   1.614   2.359
    7LEU      C  617   3.121   1.780   2.738
    7LEU      O  618   3.043   1.729   2.818
    8LEU      N  619   3.176   1.900   2.758
    8LEU      H  620   3.274   1.911   2.741
    8LEU     CA  621   3.117   2.015   2.827
    8LEU     CB  622   3.228   2.104   2.884
    8LEU     CG  623   3.323   2.022   2.973
    8LEU    CD1  624   3.464   2.068   2.934
    8LEU    CD2  625   3.307   2.047   3.123
    8LEU      C  626   3.006   2.084   2.747
    8LEU      O  627   2.891   2.076   2.790
    9GLU      N  628   3.053   2.145   2.639
    9GLU      H  629   3.144   2.188   2.633
    9GLU     CA  630   2.954   2.188   2.539
    9GLU     CB  631   3.023   2.289   2.447
    9GLU     CG  632   2.924   2.347   2.346
    9GLU     CD  633   2.813   2.435   2.403
    9GLU    OE1  634   2.808   2.560   2.397
    9GLU    OE2  635   2.715   2.366   2.439
    9GLU      C  636   2.881   2.072   2.470
    9GLU      O  637   2.948   1.976   2.431
   10GLU      N  638   2.750   2.083   2.450
   10GLU      H  639   2.707   2.173   2.454
   10GLU     CA  640   2.661   1.989   2.380
   10GLU     CB  641   2.530   1.967   2.457
   10GLU     CG  642   2.554   1.926   2.602
   10GLU     CD  643   2.454   1.818   2.644
   10GLU    OE1  644   2.376   1.769   2.560
   10GLU    OE2  645   2.449   1.799   2.768
   10GLU      C  646   2.633   2.014   2.232
   10GLU      O  647   2.629   2.130   2.191
   11GLU      N  648   2.605   1.907   2.159
   11GLU      H  649   2.617   1.816   2.200
   11GLU     CA  650   2.582   1.900   2.014
   11GLU     CB  651   2.632   1.771   1.949
   11GLU     CG  652   2.677   1.800   1.806
   11GLU     CD  653   2.661   1.667   1.731
   11GLU    OE1  654   2.547   1.627   1.701
   11GLU    OE2  655   2.755   1.584   1.735
   11GLU      C  656   2.432   1.914   1.987
   11GLU     O1  657   2.387   2.008   1.918
   11GLU     O2  658   2.349   1.841   2.045
    1ACE     CA  659   3.225   2.686   2.412
    1ACE      C  660   3.329   2.582   2.454
    1ACE      O  661   3.408   2.549   2.365
    2VAL      N  662   3.346   2.541   2.590
    2VAL      H  663   3.276   2.561   2.658
    2VAL     CA  664   3.452   2.447   2.629
    2VAL     CB  665   3.487   2.472   2.776
    2VAL    CG1  666   3.368   2.457   2.871
    2VAL    CG2  667   3.602   2.393   2.838
    2VAL      C  668   3.427   2.301   2.589
    2VAL      O  669   3.327   2.236   2.617
    3VAL      N  670   3.503   2.264   2.486
    3VAL      H  671   3.565   2.331   2.444
    3VAL     CA  672   3.528   2.124   2.447
    3VAL     CB  673   3.495   2.103   2.299
    3VAL    CG1  674   3.530   1.967   2.240
    3VAL    CG2  675   3.344   2.124   2.287
    3VAL      C  676   3.677   2.094   2.467
    3VAL      O  677   3.765   2.163   2.417
    4VAL      N  678   3.697   1.990   2.548
    4VAL      H  679   3.629   1.958   2.614
    4VAL     CA  680   3.833   1.938   2.572
    4VAL     CB  681   3.871   1.941   2.720
    4VAL    CG1  682   4.019   1.912   2.745
    4VAL    CG2  683   3.825   2.059   2.806
    4VAL      C  684   3.854   1.802   2.505
    4VAL      O  685   3.775   1.709   2.512
    5THR      N  686   3.961   1.791   2.427
    5THR      H  687   4.012   1.866   2.386
    5THR     CA  688   4.011   1.669   2.362
    5THR     CB  689   3.984   1.675   2.212
    5THR    OG1  690   4.045   1.781   2.138
    5THR    HG1  691   4.142   1.794   2.156
    5THR    CG2  692   3.834   1.672   2.183
    5THR      C  693   4.157   1.629   2.385
    5THR      O  694   4.251   1.678   2.322
    6ILE      N  695   4.180   1.530   2.470
    6ILE      H  696   4.112   1.457   2.478
    6ILE     CA  697   4.321   1.503   2.505
    6ILE     CB  698   4.332   1.500   2.658
    6ILE    CG1  699   4.284   1.625   2.731
    6ILE    CG2  700   4.477   1.468   2.694
    6ILE     CD  701   4.225   1.594   2.869
    6ILE      C  702   4.361   1.368   2.447
    6ILE      O  703   4.287   1.270   2.454
    7LEU      N  704   4.476   1.363   2.381
    7LEU      H  705   4.545   1.434   2.396
    7LEU     CA  706   4.526   1.253   2.297
    7LEU     CB  707   4.581   1.305   2.164
    7LEU     CG  708   4.499   1.397   2.074
    7LEU    CD1  709   4.538   1.541   2.105
    7LEU    CD2  710   4.529   1.361   1.928
    7LEU      C  711   4.634   1.167   2.362
    7LEU      O  712   4.709   1.220   2.444
    8LEU      N  713   4.631   1.039   2.323
    8LEU      H  714   4.546   0.998   2.292
    8LEU     CA  715   4.737   0.945   2.363
    8LEU     CB  716   4.692   0.869   2.489
    8LEU     CG  717   4.805   0.835   2.587
    8LEU    CD1  718   4.862   0.959   2.656
    8LEU    CD2  719   4.753   0.729   2.685
    8LEU      C  720   4.791   0.850   2.256
    8LEU      O  721   4.752   0.734   2.251
    9GLU      N  722   4.882   0.898   2.172
    9GLU      H  723   4.946   0.970   2.201
    9GLU     CA  724   4.922   0.822   2.052
    9GLU     CB  725   4.922   0.920   1.934
    9GLU     CG  726   4.785   0.979   1.902
    9GLU     CD  727   4.786   1.093   1.800
    9GLU    OE1  728   4.808   1.210   1.838
    9GLU    OE2  729   4.778   1.073   1.677
    9GLU      C  730   5.046   0.733   2.054
    9GLU      O  731   5.155   0.788   2.068
   10GLU      N  732   5.018   0.607   2.083
   10GLU      H  733   4.925   0.590   2.116
   10GLU     CA  734   5.105   0.489   2.071
   10GLU     CB  735   5.125   0.414   2.203
   10GLU     CG  736   5.235   0.309   2.183
   10GLU     CD  737   5.254   0.214   2.302
   10GLU    OE1  738   5.163   0.194   2.385
   10GLU    OE2  739   5.373   0.188   2.330
   10GLU      C  740   5.052   0.397   1.961
   10GLU      O  741   4.945   0.340   1.980
   11GLU      N  742   5.132   0.399   1.854
   11GLU      H  743   5.224   0.436   1.844
   11GLU     CA  744   5.099   0.321   1.734
   11GLU     CB  745   5.175   0.382   1.616
   11GLU     CG  746   5.149   0.533   1.604
   11GLU     CD  747   5.227   0.593   1.487
   11GLU    OE1  748   5.328   0.662   1.517
   11GLU    OE2  749   5.187   0.570   1.371
   11GLU      C  750   5.137   0.173   1.738
   11GLU     O1  751   5.256   0.137   1.752
   11GLU     O2  752   5.054   0.092   1.691
    1ACE     CA  753   3.074   3.325   8.450
    1ACE      C  754   3.063   3.178   8.409
    1ACE      O  755   3.047   3.091   8.494
    2VAL      N  756   3.073   3.156   8.268
    2VAL      H  757   3.062   3.226   8.198
    2VAL     CA  758   3.088   3.014   8.230
    2VAL     CB  759   3.001   2.989   8.107
    2VAL    CG1  760   3.022   2.846   8.057
    2VAL    CG2  761   2.855   3.011   8.149
    2VAL      C  762   3.237   2.997   8.203
    2VAL      O  763   3.302   3.035   8.106
    3VAL      N  764   3.298   2.941   8.307
    3VAL      H  765   3.249   2.908   8.388
    3VAL     CA  766   3.440   2.902   8.299
    3VAL     CB  767   3.508   2.922   8.435
    3VAL    CG1  768   3.464   2.846   8.560
    3VAL    CG2  769   3.658   2.912   8.411
    3VAL      C  770   3.475   2.766   8.237
    3VAL      O  771   3.439   2.660   8.287
    4VAL      N  772   3.552   2.768   8.129
    4VAL      H  773   3.599   2.853   8.105
    4VAL     CA  774   3.591   2.648   8.054
    4VAL     CB  775   3.505   2.633   7.928
    4VAL    CG1  776   3.557   2.508   7.857
    4VAL    CG2  777   3.354   2.621   7.948
    4VAL      C  778   3.742   2.658   8.034
    4VAL      O  779   3.788   2.752   7.971
    5THR      N  780   3.819   2.556   8.074
    5THR      H  781   3.783   2.467   8.103
    5THR     CA  782   3.965   2.567   8.075
    5THR     CB  783   4.029   2.575   8.213
    5THR    OG1  784   3.970   2.674   8.297
    5THR    HG1  785   3.918   2.626   8.368
    5THR    CG2  786   4.181   2.588   8.197
    5THR      C  787   4.034   2.453   7.999
    5THR      O  788   4.044   2.340   8.046
    6ILE      N  789   4.095   2.482   7.884
    6ILE      H  790   4.106   2.572   7.843
    6ILE     CA  791   4.144   2.379   7.791
    6ILE     CB  792   4.078   2.384   7.653
    6ILE    CG1  793   3.927   2.395   7.675
    6ILE    CG2  794   4.105   2.258   7.569
    6ILE     CD  795   3.855   2.474   7.566
    6ILE      C  796   4.297   2.388   7.781
    6ILE      O  797   4.358   2.484   7.734
    7LEU      N  798   4.365   2.279   7.816
    7LEU      H  799   4.318   2.197   7.849
    7LEU     CA  800   4.510   2.263   7.836
    7LEU     CB  801   4.538   2.159   7.945
    7LEU     CG  802   4.495   2.221   8.078
    7LEU    CD1  803   4.501   2.117   8.190
    7LEU    CD2  804   4.580   2.341   8.118
    7LEU      C  805   4.561   2.197   7.707
    7LEU      O  806   4.494   2.115   7.644
    8LEU      N  807   4.682   2.240   7.675
    8LEU      H  808   4.719   2.324   7.715
    8LEU     CA  809   4.754   2.175   7.564
    8LEU     CB  810   4.731   2.257   7.438
    8LEU     CG  811   4.784   2.190   7.310
    8LEU    CD1  812   4.704   2.066   7.271
    8LEU    CD2  813   4.803   2.296   7.201
    8LEU      C  814   4.899   2.182   7.612
    8LEU      O  815   4.976   2.273   7.583
    9GLU      N  816   4.936   2.077   7.686
    9GLU      H  817   4.879   1.999   7.709
    9GLU     CA  818   5.072   2.062   7.738
    9GLU     CB  819   5.067   2.076   7.890
    9GLU     CG  820   5.001   2.203   7.944
    9GLU     CD  821   5.016   2.222   8.095
    9GLU    OE1  822   4.926   2.192   8.176
    9GLU    OE2  823   5.125   2.270   8.136
    9GLU      C  824   5.154   1.938   7.701
    9GLU      O  825   5.105   1.826   7.690
   10GLU      N  826   5.277   1.979   7.667
   10GLU      H  827   5.295   2.077   7.662
   10GLU     CA  828   5.383   1.887   7.624
   10GLU     CB  829   5.517   1.961   7.616
   10GLU     CG  830   5.533   2.047   7.490
   10GLU     CD  831   5.682   2.061   7.461
   10GLU    OE1  832   5.736   2.158   7.519
   10GLU    OE2  833   5.742   1.977   7.389
   10GLU      C  834   5.404   1.756   7.699
   10GLU      O  835   5.347   1.737   7.807
   11GLU      N  836   5.453   1.656   7.627
   11GLU      H  837   5.484   1.668   7.533
   11GLU     CA  838   5.480   1.525   7.688
   11GLU     CB  839   5.421   1.402   7.617
   11GLU     CG  840   5.292   1.350   7.680
   11GLU     CD  841   5.240   1.230   7.601
   11GLU    OE1  842   5.189   1.239   7.487
   11GLU    OE2  843   5.250   1.117   7.653
   11GLU      C  844   5.632   1.511   7.699
   11GLU     O1  845   5.696   1.521   7.592
   11GLU     O2  846   5.682   1.517   7.814
    1ACE     CA  847   5.175   2.524   7.939
    1ACE      C  848   5.096   2.624   7.855
    1ACE      O  849   5.036   2.716   7.909
    2VAL      N  850   5.058   2.569   7.729
    2VAL      H  851   5.095   2.480   7.702
    2VAL     CA  852   4.968   2.639   7.636
    2VAL     CB  853   5.009   2.602   7.493
    2VAL    CG1  854   4.932   2.670   7.380
    2VAL    CG2  855   5.161   2.604   7.473
    2VAL      C  856   4.820   2.622   7.670
    2VAL      O  857   4.758   2.523   7.629
    3VAL      N  858   4.762   2.730   7.720
    3VAL      H  859   4.805   2.813   7.755
    3VAL     CA  860   4.627   2.715   7.777
    3VAL     CB  861   4.637   2.730   7.929
    3VAL    CG1  862   4.503   2.709   8.001
    3VAL    CG2  863   4.736   2.636   7.998
    3VAL      C  864   4.527   2.823   7.734
    3VAL      O  865   4.552   2.943   7.739
    4VAL      N  866   4.413   2.772   7.689
    4VAL      H  867   4.405   2.673   7.684
    4VAL     CA  868   4.294   2.847   7.646
    4VAL     CB  869   4.242   2.761   7.531
    4VAL    CG1  870   4.109   2.819   7.481
    4VAL    CG2  871   4.334   2.799   7.414
    4VAL      C  872   4.191   2.853   7.759
    4VAL      O  873   4.112   2.762   7.783
    5THR      N  874   4.183   2.969   7.823
    5THR      H  875   4.240   3.047   7.796
    5THR     CA  876   4.087   2.991   7.932
    5THR     CB  877   4.155   3.022   8.065
    5THR    OG1  878   4.060   3.060   8.165
    5THR    HG1  879   4.079   3.004   8.246
    5THR    CG2  880   4.282   3.108   8.066
    5THR      C  881   3.983   3.098   7.897
    5THR      O  882   4.009   3.204   7.839
    6ILE      N  883   3.864   3.042   7.878
    6ILE      H  884   3.859   2.946   7.904
    6ILE     CA  885   3.743   3.109   7.829
    6ILE     CB  886   3.680   3.035   7.711
    6ILE    CG1  887   3.776   2.956   7.622
    6ILE    CG2  888   3.605   3.130   7.616
    6ILE     CD  889   3.770   2.810   7.667
    6ILE      C  890   3.633   3.134   7.933
    6ILE      O  891   3.617   3.061   8.031
    7LEU      N  892   3.590   3.260   7.937
    7LEU      H  893   3.648   3.330   7.895
    7LEU     CA  894   3.484   3.302   8.030
    7LEU     CB  895   3.528   3.415   8.123
    7LEU     CG  896   3.468   3.419   8.265
    7LEU    CD1  897   3.516   3.300   8.348
    7LEU    CD2  898   3.505   3.556   8.323
    7LEU      C  899   3.364   3.350   7.950
    7LEU      O  900   3.361   3.467   7.912
    8LEU      N  901   3.262   3.266   7.937
    8LEU      H  902   3.271   3.170   7.964
    8LEU     CA  903   3.136   3.298   7.869
    8LEU     CB  904   3.085   3.182   7.783
    8LEU     CG  905   3.181   3.122   7.681
    8LEU    CD1  906   3.121   2.996   7.620
    8LEU    CD2  907   3.219   3.214   7.564
    8LEU      C  908   3.031   3.354   7.966
    8LEU      O  909   3.049   3.367   8.087
    9GLU      N  910   2.932   3.416   7.902
    9GLU      H  911   2.920   3.409   7.802
    9GLU     CA  912   2.829   3.504   7.958
    9GLU     CB  913   2.766   3.580   7.842
    9GLU     CG  914   2.865   3.671   7.769
    9GLU     CD  915   2.798   3.765   7.669
    9GLU    OE1  916   2.774   3.882   7.706
    9GLU    OE2  917   2.772   3.716   7.557
    9GLU      C  918   2.727   3.437   8.050
    9GLU      O  919   2.672   3.333   8.012
   10GLU      N  920   2.734   3.476   8.177
   10GLU      H  921   2.810   3.535   8.207
   10GLU     CA  922   2.638   3.426   8.277
   10GLU     CB  923   2.699   3.306   8.350
   10GLU     CG  924   2.615   3.254   8.467
   10GLU     CD  925   2.483   3.191   8.420
   10GLU    OE1  926   2.387   3.265   8.452
   10GLU    OE2  927   2.475   3.071   8.387
   10GLU      C  928   2.570   3.539   8.353
   10GLU      O  929   2.452   3.567   8.329
   11GLU      N  930   2.650   3.603   8.437
   11GLU      H  931   2.747   3.579   8.429
   11GLU     CA  932   2.610   3.728   8.503
   11GLU     CB  933   2.576   3.712   8.651
   11GLU     CG  934   2.444   3.636   8.664
   11GLU     CD  935   2.405   3.623   8.812
   11GLU    OE1  936   2.332   3.712   8.861
   11GLU    OE2  937   2.440   3.522   8.876
   11GLU      C  938   2.714   3.839   8.483
   11GLU     O1  939   2.779   3.850   8.377
   11GLU     O2  940   2.725   3.928   8.570
    1ACE     CA  941   5.245   2.028   6.153
    1ACE      C  942   5.114   1.960   6.192
    1ACE      O  943   5.053   1.903   6.102
    2VAL      N  944   5.064   1.969   6.326
    2VAL      H  945   5.114   2.017   6.398
    2VAL     CA  946   4.938   1.902   6.362
    2VAL     CB  947   4.959   1.799   6.473
    2VAL    CG1  948   4.834   1.722   6.515
    2VAL    CG2  949   5.072   1.700   6.447
    2VAL      C  950   4.836   2.013   6.388
    2VAL      O  951   4.872   2.110   6.455
    3VAL      N  952   4.708   1.979   6.381
    3VAL      H  953   4.682   1.888   6.348
    3VAL     CA  954   4.600   2.072   6.419
    3VAL     CB  955   4.517   2.114   6.297
    3VAL    CG1  956   4.414   2.017   6.240
    3VAL    CG2  957   4.463   2.256   6.312
    3VAL      C  958   4.507   2.029   6.532
    3VAL      O  959   4.464   1.914   6.538
    4VAL      N  960   4.485   2.107   6.638
    4VAL      H  961   4.519   2.200   6.630
    4VAL     CA  962   4.398   2.074   6.752
    4VAL     CB  963   4.471   2.099   6.884
    4VAL    CG1  964   4.393   2.038   7.001
    4VAL    CG2  965   4.609   2.034   6.894
    4VAL      C  966   4.276   2.166   6.749
    4VAL      O  967   4.291   2.287   6.743
    5THR      N  968   4.155   2.112   6.733
    5THR      H  969   4.149   2.017   6.703
    5THR     CA  970   4.029   2.187   6.743
    5THR     CB  971   3.912   2.140   6.658
    5THR    OG1  972   3.872   2.008   6.694
    5THR    HG1  973   3.804   1.971   6.631
    5THR    CG2  974   3.930   2.171   6.509
    5THR      C  975   3.989   2.220   6.887
    5THR      O  976   3.999   2.141   6.981
    6ILE      N  977   3.917   2.332   6.887
    6ILE      H  978   3.952   2.409   6.833
    6ILE     CA  979   3.833   2.367   7.003
    6ILE     CB  980   3.897   2.463   7.104
    6ILE    CG1  981   4.023   2.405   7.168
    6ILE    CG2  982   3.790   2.470   7.213
    6ILE     CD  983   4.101   2.516   7.238
    6ILE      C  984   3.695   2.414   6.958
    6ILE      O  985   3.674   2.527   6.913
    7LEU      N  986   3.607   2.316   6.942
    7LEU      H  987   3.633   2.221   6.925
    7LEU     CA  988   3.464   2.350   6.950
    7LEU     CB  989   3.374   2.249   6.878
    7LEU     CG  990   3.417   2.209   6.737
    7LEU    CD1  991   3.309   2.111   6.690
    7LEU    CD2  992   3.433   2.324   6.638
    7LEU      C  993   3.422   2.358   7.097
    7LEU      O  994   3.417   2.256   7.166
    8LEU      N  995   3.360   2.468   7.136
    8LEU      H  996   3.306   2.536   7.085
    8LEU     CA  997   3.325   2.498   7.276
    8LEU     CB  998   3.326   2.649   7.303
    8LEU     CG  999   3.448   2.694   7.384
    8LEU    CD1 1000   3.452   2.847   7.385
    8LEU    CD2 1001   3.469   2.622   7.518
    8LEU      C 1002   3.191   2.447   7.329
    8LEU      O 1003   3.089   2.502   7.284
    9GLU      N 1004   3.192   2.374   7.440
    9GLU      H 1005   3.276   2.365   7.493
    9GLU     CA 1006   3.070   2.323   7.503
    9GLU     CB 1007   3.054   2.172   7.481
    9GLU     CG 1008   3.005   2.163   7.336
    9GLU     CD 1009   2.916   2.039   7.324
    9GLU    OE1 1010   2.805   2.055   7.379
    9GLU    OE2 1011   2.945   1.949   7.243
    9GLU      C 1012   3.080   2.351   7.653
    9GLU      O 1013   3.188   2.344   7.711
   10GLU      N 1014   2.961   2.367   7.711
   10GLU      H 1015   2.880   2.321   7.676
   10GLU     CA 1016   2.947   2.422   7.847
   10GLU     CB 1017   2.850   2.541   7.848
   10GLU     CG 1018   2.866   2.636   7.728
   10GLU     CD 1019   2.746   2.725   7.699
   10GLU    OE1 1020   2.750   2.850   7.692
   10GLU    OE2 1021   2.647   2.666   7.650
   10GLU      C 1022   2.912   2.311   7.946
   10GLU      O 1023   2.838   2.218   7.916
   11GLU      N 1024   2.979   2.319   8.061
   11GLU      H 1025   3.038   2.398   8.080
   11GLU     CA 1026   2.964   2.223   8.171
   11GLU     CB 1027   3.084   2.131   8.194
   11GLU     CG 1028   3.042   2.012   8.280
   11GLU     CD 1029   3.128   1.887   8.272
   11GLU    OE1 1030   3.086   1.786   8.212
   11GLU    OE2 1031   3.222   1.879   8.354
   11GLU      C 1032   2.930   2.303   8.297
   11GLU     O1 1033   3.024   2.349   8.365
   11GLU     O2 1034   2.810   2.324   8.325
    1ACE     CA 1035   3.018   3.199   6.814
    1ACE      C 1036   3.167   3.218   6.842
    1ACE      O 1037   3.234   3.315   6.806
    2VAL      N 1038   3.214   3.117   6.932
    2VAL      H 1039   3.151   3.096   7.007
    2VAL     CA 1040   3.357   3.109   6.964
    2VAL     CB 1041   3.372   3.140   7.113
    2VAL    CG1 1042   3.519   3.166   7.147
    2VAL    CG2 1043   3.289   3.262   7.156
    2VAL      C 1044   3.429   2.979   6.930
    2VAL      O 1045   3.413   2.882   7.004
    3VAL      N 1046   3.487   2.973   6.810
    3VAL      H 1047   3.497   3.054   6.752
    3VAL     CA 1048   3.583   2.867   6.774
    3VAL     CB 1049   3.527   2.784   6.658
    3VAL    CG1 1050   3.396   2.712   6.692
    3VAL    CG2 1051   3.483   2.871   6.540
    3VAL      C 1052   3.733   2.895   6.757
    3VAL      O 1053   3.780   2.997   6.706
    4VAL      N 1054   3.808   2.804   6.819
    4VAL      H 1055   3.755   2.735   6.866
    4VAL     CA 1056   3.955   2.811   6.819
    4VAL     CB 1057   4.014   2.832   6.959
    4VAL    CG1 1058   4.167   2.837   6.966
    4VAL    CG2 1059   3.954   2.957   7.024
    4VAL      C 1060   4.016   2.689   6.750
    4VAL      O 1061   3.992   2.579   6.801
    5THR      N 1062   4.125   2.721   6.682
    5THR      H 1063   4.158   2.815   6.681
    5THR     CA 1064   4.216   2.624   6.618
    5THR     CB 1065   4.208   2.610   6.466
    5THR    OG1 1066   4.186   2.735   6.401
    5THR    HG1 1067   4.247   2.809   6.429
    5THR    CG2 1068   4.096   2.513   6.425
    5THR      C 1069   4.358   2.658   6.663
    5THR      O 1070   4.393   2.772   6.693
    6ILE      N 1071   4.427   2.549   6.694
    6ILE      H 1072   4.378   2.465   6.716
    6ILE     CA 1073   4.570   2.555   6.727
    6ILE     CB 1074   4.589   2.503   6.870
    6ILE    CG1 1075   4.474   2.544   6.962
    6ILE    CG2 1076   4.725   2.552   6.919
    6ILE     CD 1077   4.474   2.458   7.089
    6ILE      C 1078   4.654   2.475   6.628
    6ILE      O 1079   4.614   2.366   6.586
    7LEU      N 1080   4.764   2.542   6.598
    7LEU      H 1081   4.799   2.618   6.654
    7LEU     CA 1082   4.862   2.493   6.499
    7LEU     CB 1083   4.878   2.595   6.386
    7LEU     CG 1084   4.752   2.612   6.301
    7LEU    CD1 1085   4.733   2.757   6.256
    7LEU    CD2 1086   4.751   2.512   6.186
    7LEU      C 1087   5.003   2.479   6.557
    7LEU      O 1088   5.070   2.578   6.584
    8LEU      N 1089   5.039   2.351   6.568
    8LEU      H 1090   4.985   2.276   6.530
    8LEU     CA 1091   5.159   2.300   6.636
    8LEU     CB 1092   5.116   2.193   6.737
    8LEU     CG 1093   5.031   2.228   6.859
    8LEU    CD1 1094   4.994   2.098   6.933
    8LEU    CD2 1095   5.104   2.326   6.950
    8LEU      C 1096   5.263   2.238   6.542
    8LEU      O 1097   5.240   2.150   6.459
    9GLU      N 1098   5.386   2.280   6.567
    9GLU      H 1099   5.397   2.353   6.635
    9GLU     CA 1100   5.509   2.238   6.499
    9GLU     CB 1101   5.620   2.337   6.535
    9GLU     CG 1102   5.627   2.388   6.679
    9GLU     CD 1103   5.761   2.447   6.724
    9GLU    OE1 1104   5.834   2.366   6.785
    9GLU    OE2 1105   5.789   2.569   6.715
    9GLU      C 1106   5.569   2.102   6.535
    9GLU      O 1107   5.556   2.056   6.648
   10GLU      N 1108   5.648   2.043   6.446
   10GLU      H 1109   5.671   2.094   6.363
   10GLU     CA 1110   5.697   1.905   6.448
   10GLU     CB 1111   5.619   1.823   6.345
   10GLU     CG 1112   5.493   1.768   6.411
   10GLU     CD 1113   5.507   1.639   6.492
   10GLU    OE1 1114   5.614   1.575   6.495
   10GLU    OE2 1115   5.404   1.606   6.555
   10GLU      C 1116   5.849   1.885   6.449
   10GLU      O 1117   5.928   1.975   6.419
   11GLU      N 1118   5.892   1.770   6.500
   11GLU      H 1119   5.830   1.692   6.513
   11GLU     CA 1120   6.034   1.732   6.508
   11GLU     CB 1121   6.080   1.679   6.643
   11GLU     CG 1122   6.232   1.685   6.661
   11GLU     CD 1123   6.276   1.619   6.792
   11GLU    OE1 1124   6.352   1.688   6.862
   11GLU    OE2 1125   6.232   1.506   6.825
   11GLU      C 1126   6.078   1.642   6.393
   11GLU     O1 1127   5.997   1.558   6.347
   11GLU     O2 1128   6.176   1.683   6.326
    1ACE     CA 1129   5.547   2.417   4.508
    1ACE      C 1130   5.412   2.347   4.519
    1ACE      O 1131   5.357   2.322   4.412
    2VAL      N 1132   5.351   2.357   4.648
    2VAL      H 1133   5.396   2.391   4.731
    2VAL     CA 1134   5.211   2.317   4.672
    2VAL     CB 1135   5.201   2.294   4.823
    2VAL    CG1 1136   5.053   2.293   4.861
    2VAL    CG2 1137   5.271   2.168   4.876
    2VAL      C 1138   5.114   2.417   4.609
    2VAL      O 1139   5.096   2.533   4.643
    3VAL      N 1140   5.033   2.366   4.517
    3VAL      H 1141   5.037   2.268   4.495
    3VAL     CA 1142   4.938   2.447   4.438
    3VAL     CB 1143   4.937   2.382   4.299
    3VAL    CG1 1144   4.852   2.461   4.200
    3VAL    CG2 1145   5.081   2.375   4.248
    3VAL      C 1146   4.799   2.439   4.499
    3VAL      O 1147   4.738   2.332   4.501
    4VAL      N 1148   4.747   2.554   4.541
    4VAL      H 1149   4.793   2.643   4.546
    4VAL     CA 1150   4.607   2.571   4.583
    4VAL     CB 1151   4.585   2.629   4.723
    4VAL    CG1 1152   4.443   2.608   4.774
    4VAL    CG2 1153   4.676   2.572   4.832
    4VAL      C 1154   4.542   2.666   4.482
    4VAL      O 1155   4.594   2.773   4.450
    5THR      N 1156   4.418   2.627   4.453
    5THR      H 1157   4.381   2.537   4.477
    5THR     CA 1158   4.329   2.713   4.375
    5THR     CB 1159   4.298   2.671   4.232
    5THR    OG1 1160   4.293   2.528   4.229
    5THR    HG1 1161   4.297   2.504   4.132
    5THR    CG2 1162   4.410   2.717   4.138
    5THR      C 1163   4.195   2.744   4.442
    5THR      O 1164   4.142   2.650   4.502
    6ILE      N 1165   4.165   2.871   4.464
    6ILE      H 1166   4.234   2.944   4.457
    6ILE     CA 1167   4.040   2.908   4.532
    6ILE     CB 1168   4.060   2.987   4.661
    6ILE    CG1 1169   4.179   2.931   4.740
    6ILE    CG2 1170   3.931   2.988   4.743
    6ILE     CD 1171   4.234   3.010   4.859
    6ILE      C 1172   3.950   2.983   4.434
    6ILE      O 1173   3.991   3.076   4.365
    7LEU      N 1174   3.819   2.962   4.438
    7LEU      H 1175   3.771   2.895   4.496
    7LEU     CA 1176   3.719   3.025   4.350
    7LEU     CB 1177   3.641   2.926   4.263
    7LEU     CG 1178   3.533   2.989   4.175
    7LEU    CD1 1179   3.579   3.092   4.072
    7LEU    CD2 1180   3.465   2.882   4.090
    7LEU      C 1181   3.626   3.092   4.451
    7LEU      O 1182   3.574   3.023   4.538
    8LEU      N 1183   3.584   3.214   4.418
    8LEU      H 1184   3.633   3.278   4.358
    8LEU     CA 1185   3.477   3.286   4.488
    8LEU     CB 1186   3.505   3.415   4.565
    8LEU     CG 1187   3.620   3.407   4.665
    8LEU    CD1 1188   3.757   3.364   4.611
    8LEU    CD2 1189   3.624   3.533   4.751
    8LEU      C 1190   3.367   3.306   4.383
    8LEU      O 1191   3.397   3.367   4.281
    9GLU      N 1192   3.258   3.230   4.395
    9GLU      H 1193   3.251   3.156   4.462
    9GLU     CA 1194   3.144   3.235   4.304
    9GLU     CB 1195   3.113   3.097   4.246
    9GLU     CG 1196   3.072   3.102   4.099
    9GLU     CD 1197   2.922   3.084   4.078
    9GLU    OE1 1198   2.881   2.965   4.080
    9GLU    OE2 1199   2.850   3.185   4.065
    9GLU      C 1200   3.023   3.287   4.382
    9GLU      O 1201   2.979   3.235   4.484
   10GLU      N 1202   2.961   3.383   4.313
   10GLU      H 1203   2.978   3.380   4.214
   10GLU     CA 1204   2.849   3.468   4.354
   10GLU     CB 1205   2.886   3.616   4.356
   10GLU     CG 1206   2.926   3.685   4.225
   10GLU     CD 1207   2.899   3.835   4.239
   10GLU    OE1 1208   2.783   3.869   4.208
   10GLU    OE2 1209   2.994   3.912   4.266
   10GLU      C 1210   2.719   3.467   4.272
   10GLU      O 1211   2.720   3.430   4.155
   11GLU      N 1212   2.616   3.522   4.335
   11GLU      H 1213   2.617   3.566   4.425
   11GLU     CA 1214   2.481   3.535   4.278
   11GLU     CB 1215   2.378   3.449   4.351
   11GLU     CG 1216   2.248   3.417   4.276
   11GLU     CD 1217   2.135   3.353   4.357
   11GLU    OE1 1218   2.109   3.382   4.476
   11GLU    OE2 1219   2.086   3.252   4.302
   11GLU      C 1220   2.438   3.681   4.294
   11GLU     O1 1221   2.450   3.741   4.402
   11GLU     O2 1222   2.372   3.723   4.196
    1ACE     CA 1223   3.535   3.585   3.818
    1ACE      C 1224   3.640   3.619   3.924
    1ACE      O 1225   3.751   3.661   3.890
    2VAL      N 1226   3.608   3.579   4.058
    2VAL      H 1227   3.513   3.557   4.077
    2VAL     CA 1228   3.708   3.600   4.164
    2VAL     CB 1229   3.646   3.665   4.287
    2VAL    CG1 1230   3.752   3.695   4.393
    2VAL    CG2 1231   3.559   3.788   4.260
    2VAL      C 1232   3.789   3.471   4.183
    2VAL      O 1233   3.741   3.381   4.252
    3VAL      N 1234   3.901   3.458   4.113
    3VAL      H 1235   3.919   3.523   4.039
    3VAL     CA 1236   3.986   3.338   4.114
    3VAL     CB 1237   3.996   3.273   3.976
    3VAL    CG1 1238   4.093   3.155   3.975
    3VAL    CG2 1239   3.862   3.219   3.924
    3VAL      C 1240   4.122   3.373   4.175
    3VAL      O 1241   4.192   3.461   4.126
    4VAL      N 1242   4.147   3.307   4.287
    4VAL      H 1243   4.091   3.230   4.317
    4VAL     CA 1244   4.272   3.325   4.363
    4VAL     CB 1245   4.241   3.374   4.504
    4VAL    CG1 1246   4.369   3.366   4.588
    4VAL    CG2 1247   4.172   3.510   4.513
    4VAL      C 1248   4.359   3.199   4.352
    4VAL      O 1249   4.314   3.093   4.393
    5THR      N 1250   4.471   3.211   4.281
    5THR      H 1251   4.495   3.301   4.244
    5THR     CA 1252   4.562   3.098   4.259
    5THR     CB 1253   4.570   3.071   4.108
    5THR    OG1 1254   4.616   3.190   4.044
    5THR    HG1 1255   4.706   3.225   4.070
    5THR    CG2 1256   4.435   3.036   4.045
    5THR      C 1257   4.696   3.114   4.332
    5THR      O 1258   4.744   3.227   4.332
    6ILE      N 1259   4.720   3.028   4.431
    6ILE      H 1260   4.668   2.945   4.449
    6ILE     CA 1261   4.840   3.048   4.515
    6ILE     CB 1262   4.808   3.074   4.662
    6ILE    CG1 1263   4.672   3.139   4.690
    6ILE    CG2 1264   4.918   3.167   4.711
    6ILE     CD 1265   4.557   3.037   4.700
    6ILE      C 1266   4.933   2.928   4.500
    6ILE      O 1267   4.891   2.813   4.492
    7LEU      N 1268   5.063   2.953   4.493
    7LEU      H 1269   5.102   3.044   4.481
    7LEU     CA 1270   5.171   2.852   4.495
    7LEU     CB 1271   5.244   2.853   4.361
    7LEU     CG 1272   5.340   2.735   4.346
    7LEU    CD1 1273   5.301   2.668   4.214
    7LEU    CD2 1274   5.489   2.767   4.338
    7LEU      C 1275   5.260   2.876   4.616
    7LEU      O 1276   5.342   2.967   4.624
    8LEU      N 1277   5.253   2.780   4.708
    8LEU      H 1278   5.202   2.696   4.689
    8LEU     CA 1279   5.323   2.776   4.837
    8LEU     CB 1280   5.240   2.683   4.927
    8LEU     CG 1281   5.107   2.755   4.951
    8LEU    CD1 1282   5.005   2.653   5.000
    8LEU    CD2 1283   5.109   2.865   5.057
    8LEU      C 1284   5.465   2.728   4.806
    8LEU      O 1285   5.482   2.612   4.769
    9GLU      N 1286   5.553   2.827   4.809
    9GLU      H 1287   5.515   2.918   4.790
    9GLU     CA 1288   5.697   2.805   4.791
    9GLU     CB 1289   5.745   2.922   4.704
    9GLU     CG 1290   5.841   2.873   4.596
    9GLU     CD 1291   5.979   2.833   4.646
    9GLU    OE1 1292   6.009   2.711   4.651
    9GLU    OE2 1293   6.068   2.917   4.673
    9GLU      C 1294   5.762   2.787   4.929
    9GLU      O 1295   5.721   2.836   5.034
   10GLU      N 1296   5.885   2.737   4.923
   10GLU      H 1297   5.935   2.745   4.837
   10GLU     CA 1298   5.969   2.711   5.041
   10GLU     CB 1299   6.003   2.562   5.045
   10GLU     CG 1300   5.881   2.507   5.119
   10GLU     CD 1301   5.900   2.359   5.152
   10GLU    OE1 1302   5.943   2.331   5.266
   10GLU    OE2 1303   5.869   2.267   5.073
   10GLU      C 1304   6.096   2.794   5.029
   10GLU      O 1305   6.163   2.808   4.926
   11GLU      N 1306   6.132   2.843   5.147
   11GLU      H 1307   6.085   2.816   5.231
   11GLU     CA 1308   6.240   2.942   5.160
   11GLU     CB 1309   6.197   3.063   5.243
   11GLU     CG 1310   6.102   3.154   5.165
   11GLU     CD 1311   6.025   3.258   5.246
   11GLU    OE1 1312   5.961   3.228   5.349
   11GLU    OE2 1313   6.008   3.366   5.185
   11GLU      C 1314   6.375   2.892   5.211
   11GLU     O1 1315   6.437   2.826   5.124
   11GLU     O2 1316   6.420   2.928   5.321
    1ACE     CA 1317   3.515   3.539   5.847
    1ACE      C 1318   3.509   3.451   5.722
    1ACE      O 1319   3.471   3.334   5.730
    2VAL      N 1320   3.560   3.497   5.597
    2VAL      H 1321   3.553   3.593   5.570
    2VAL     CA 1322   3.589   3.406   5.486
    2VAL     CB 1323   3.531   3.456   5.353
    2VAL    CG1 1324   3.527   3.335   5.259
    2VAL    CG2 1325   3.399   3.532   5.359
    2VAL      C 1326   3.742   3.408   5.474
    2VAL      O 1327   3.802   3.457   5.379
    3VAL      N 1328   3.805   3.320   5.551
    3VAL      H 1329   3.765   3.235   5.585
    3VAL     CA 1330   3.951   3.318   5.570
    3VAL     CB 1331   3.973   3.371   5.712
    3VAL    CG1 1332   4.101   3.337   5.789
    3VAL    CG2 1333   3.970   3.523   5.719
    3VAL      C 1334   4.015   3.179   5.556
    3VAL      O 1335   3.955   3.076   5.587
    4VAL      N 1336   4.138   3.190   5.508
    4VAL      H 1337   4.185   3.279   5.503
    4VAL     CA 1338   4.236   3.081   5.501
    4VAL     CB 1339   4.288   3.063   5.358
    4VAL    CG1 1340   4.369   2.934   5.342
    4VAL    CG2 1341   4.180   3.073   5.250
    4VAL      C 1342   4.361   3.103   5.587
    4VAL      O 1343   4.407   3.217   5.586
    5THR      N 1344   4.414   3.007   5.663
    5THR      H 1345   4.359   2.933   5.700
    5THR     CA 1346   4.548   3.013   5.723
    5THR     CB 1347   4.541   3.007   5.875
    5THR    OG1 1348   4.440   2.916   5.921
    5THR    HG1 1349   4.460   2.822   5.894
    5THR    CG2 1350   4.499   3.143   5.931
    5THR      C 1351   4.617   2.888   5.668
    5THR      O 1352   4.562   2.778   5.673
    6ILE      N 1353   4.731   2.913   5.605
    6ILE      H 1354   4.760   3.007   5.589
    6ILE     CA 1355   4.818   2.798   5.574
    6ILE     CB 1356   4.844   2.805   5.423
    6ILE    CG1 1357   4.719   2.789   5.336
    6ILE    CG2 1358   4.956   2.713   5.374
    6ILE     CD 1359   4.745   2.882   5.218
    6ILE      C 1360   4.949   2.810   5.653
    6ILE      O 1361   5.023   2.908   5.643
    7LEU      N 1362   4.993   2.709   5.729
    7LEU      H 1363   4.924   2.640   5.752
    7LEU     CA 1364   5.118   2.688   5.802
    7LEU     CB 1365   5.103   2.629   5.943
    7LEU     CG 1366   5.231   2.632   6.027
    7LEU    CD1 1367   5.270   2.774   6.069
    7LEU    CD2 1368   5.206   2.545   6.151
    7LEU      C 1369   5.205   2.589   5.724
    7LEU      O 1370   5.158   2.481   5.689
    8LEU      N 1371   5.316   2.653   5.688
    8LEU      H 1372   5.309   2.750   5.666
    8LEU     CA 1373   5.436   2.596   5.625
    8LEU     CB 1374   5.488   2.694   5.520
    8LEU     CG 1375   5.417   2.689   5.384
    8LEU    CD1 1376   5.406   2.832   5.332
    8LEU    CD2 1377   5.489   2.594   5.288
    8LEU      C 1378   5.549   2.567   5.724
    8LEU      O 1379   5.582   2.667   5.788
    9GLU      N 1380   5.566   2.441   5.763
    9GLU      H 1381   5.517   2.361   5.728
    9GLU     CA 1382   5.660   2.410   5.871
    9GLU     CB 1383   5.576   2.351   5.984
    9GLU     CG 1384   5.614   2.410   6.120
    9GLU     CD 1385   5.753   2.377   6.175
    9GLU    OE1 1386   5.852   2.446   6.144
    9GLU    OE2 1387   5.765   2.285   6.259
    9GLU      C 1388   5.780   2.326   5.828
    9GLU      O 1389   5.776   2.213   5.780
   10GLU      N 1390   5.900   2.358   5.876
   10GLU      H 1391   5.911   2.411   5.961
   10GLU     CA 1392   6.026   2.300   5.829
   10GLU     CB 1393   6.137   2.398   5.868
   10GLU     CG 1394   6.149   2.431   6.017
   10GLU     CD 1395   6.244   2.546   6.052
   10GLU    OE1 1396   6.202   2.664   6.042
   10GLU    OE2 1397   6.359   2.516   6.090
   10GLU      C 1398   6.074   2.165   5.882
   10GLU      O 1399   6.038   2.116   5.989
   11GLU      N 1400   6.148   2.097   5.795
   11GLU      H 1401   6.150   2.119   5.697
   11GLU     CA 1402   6.243   1.992   5.836
   11GLU     CB 1403   6.223   1.883   5.730
   11GLU     CG 1404   6.272   1.743   5.767
   11GLU     CD 1405   6.322   1.660   5.648
   11GLU    OE1 1406   6.240   1.579   5.600
   11GLU    OE2 1407   6.444   1.655   5.622
   11GLU      C 1408   6.387   2.042   5.823
   11GLU     O1 1409   6.417   2.123   5.733
   11GLU     O2 1410   6.470   1.977   5.889
    1ACE     CA 1411   5.657   2.817   6.100
    1ACE      C 1412   5.606   2.943   6.029
    1ACE      O 1413   5.544   3.028   6.092
    2VAL      N 1414   5.571   2.922   5.892
    2VAL      H 1415   5.574   2.832   5.849
    2VAL     CA 1416   5.534   3.037   5.808
    2VAL     CB 1417   5.618   3.027   5.680
    2VAL    CG1 1418   5.575   3.129   5.574
    2VAL    CG2 1419   5.767   3.053   5.700
    2VAL      C 1420   5.383   3.037   5.782
    2VAL      O 1421   5.324   2.946   5.725
    3VAL      N 1422   5.321   3.119   5.866
    3VAL      H 1423   5.369   3.159   5.944
    3VAL     CA 1424   5.175   3.136   5.874
    3VAL     CB 1425   5.142   3.192   6.013
    3VAL    CG1 1426   4.993   3.175   6.039
    3VAL    CG2 1427   5.211   3.135   6.137
    3VAL      C 1428   5.114   3.226   5.766
    3VAL      O 1429   5.098   3.345   5.789
    4VAL      N 1430   5.082   3.174   5.648
    4VAL      H 1431   5.081   3.074   5.638
    4VAL     CA 1432   5.028   3.248   5.533
    4VAL     CB 1433   5.068   3.177   5.404
    4VAL    CG1 1434   5.010   3.246   5.281
    4VAL    CG2 1435   5.219   3.165   5.387
    4VAL      C 1436   4.878   3.277   5.548
    4VAL      O 1437   4.790   3.196   5.522
    5THR      N 1438   4.854   3.399   5.596
    5THR      H 1439   4.925   3.470   5.589
    5THR     CA 1440   4.717   3.447   5.619
    5THR     CB 1441   4.714   3.516   5.755
    5THR    OG1 1442   4.803   3.627   5.768
    5THR    HG1 1443   4.791   3.652   5.865
    5THR    CG2 1444   4.749   3.412   5.862
    5THR      C 1445   4.646   3.533   5.514
    5THR      O 1446   4.702   3.632   5.469
    6ILE      N 1447   4.542   3.476   5.454
    6ILE      H 1448   4.499   3.398   5.500
    6ILE     CA 1449   4.453   3.539   5.356
    6ILE     CB 1450   4.458   3.462   5.224
    6ILE    CG1 1451   4.595   3.406   5.182
    6ILE    CG2 1452   4.405   3.546   5.107
    6ILE     CD 1453   4.697   3.519   5.172
    6ILE      C 1454   4.310   3.554   5.409
    6ILE      O 1455   4.238   3.459   5.441
    7LEU      N 1456   4.265   3.677   5.387
    7LEU      H 1457   4.332   3.746   5.359
    7LEU     CA 1458   4.130   3.734   5.396
    7LEU     CB 1459   4.156   3.870   5.460
    7LEU     CG 1460   4.026   3.934   5.510
    7LEU    CD1 1461   3.997   3.893   5.655
    7LEU    CD2 1462   4.031   4.085   5.491
    7LEU      C 1463   4.062   3.744   5.260
    7LEU      O 1464   4.113   3.817   5.175
    8LEU      N 1465   3.977   3.646   5.230
    8LEU      H 1466   3.937   3.601   5.309
    8LEU     CA 1467   3.913   3.642   5.097
    8LEU     CB 1468   3.898   3.494   5.060
    8LEU     CG 1469   4.033   3.424   5.042
    8LEU    CD1 1470   4.006   3.274   5.032
    8LEU    CD2 1471   4.071   3.462   4.899
    8LEU      C 1472   3.789   3.731   5.090
    8LEU      O 1473   3.679   3.678   5.074
    9GLU      N 1474   3.811   3.861   5.102
    9GLU      H 1475   3.899   3.900   5.129
    9GLU     CA 1476   3.699   3.956   5.111
    9GLU     CB 1477   3.751   4.067   5.201
    9GLU     CG 1478   3.659   4.113   5.314
    9GLU     CD 1479   3.552   4.220   5.300
    9GLU    OE1 1480   3.436   4.175   5.292
    9GLU    OE2 1481   3.589   4.340   5.305
    9GLU      C 1482   3.644   4.017   4.981
    9GLU      O 1483   3.700   4.007   4.872
   10GLU      N 1484   3.518   4.057   4.982
   10GLU      H 1485   3.482   4.097   5.066
   10GLU     CA 1486   3.437   4.094   4.864
   10GLU     CB 1487   3.308   4.011   4.868
   10GLU     CG 1488   3.196   4.060   4.960
   10GLU     CD 1489   3.078   3.963   4.969
   10GLU    OE1 1490   3.058   3.918   5.084
   10GLU    OE2 1491   3.020   3.933   4.862
   10GLU      C 1492   3.408   4.243   4.852
   10GLU      O 1493   3.407   4.326   4.943
   11GLU      N 1494   3.358   4.272   4.732
   11GLU      H 1495   3.345   4.203   4.662
   11GLU     CA 1496   3.287   4.399   4.705
   11GLU     CB 1497   3.353   4.477   4.591
   11GLU     CG 1498   3.319   4.626   4.590
   11GLU     CD 1499   3.336   4.677   4.447
   11GLU    OE1 1500   3.239   4.683   4.370
   11GLU    OE2 1501   3.449   4.724   4.418
   11GLU      C 1502   3.144   4.361   4.668
   11GLU     O1 1503   3.053   4.402   4.744
   11GLU     O2 1504   3.116   4.306   4.559
    1ACE     CA 1505   3.422   3.142   3.550
    1ACE      C 1506   3.439   2.997   3.503
    1ACE      O 1507   3.375   2.905   3.552
    2VAL      N 1508   3.516   2.987   3.383
    2VAL      H 1509   3.530   3.069   3.328
    2VAL     CA 1510   3.573   2.866   3.323
    2VAL     CB 1511   3.538   2.838   3.176
    2VAL    CG1 1512   3.567   2.693   3.138
    2VAL    CG2 1513   3.387   2.860   3.161
    2VAL      C 1514   3.722   2.860   3.355
    2VAL      O 1515   3.806   2.877   3.267
    3VAL      N 1516   3.759   2.801   3.469
    3VAL      H 1517   3.687   2.748   3.513
    3VAL     CA 1518   3.896   2.801   3.522
    3VAL     CB 1519   3.893   2.837   3.671
    3VAL    CG1 1520   4.029   2.884   3.723
    3VAL    CG2 1521   3.780   2.935   3.700
    3VAL      C 1522   3.952   2.662   3.491
    3VAL      O 1523   3.946   2.578   3.581
    4VAL      N 1524   4.018   2.644   3.377
    4VAL      H 1525   4.049   2.717   3.316
    4VAL     CA 1526   4.077   2.513   3.347
    4VAL     CB 1527   4.086   2.503   3.195
    4VAL    CG1 1528   4.166   2.379   3.156
    4VAL    CG2 1529   3.943   2.493   3.140
    4VAL      C 1530   4.217   2.517   3.409
    4VAL      O 1531   4.299   2.606   3.388
    5THR      N 1532   4.229   2.433   3.511
    5THR      H 1533   4.157   2.374   3.549
    5THR     CA 1534   4.359   2.415   3.577
    5THR     CB 1535   4.354   2.434   3.729
    5THR    OG1 1536   4.288   2.325   3.795
    5THR    HG1 1537   4.246   2.353   3.881
    5THR    CG2 1538   4.286   2.563   3.774
    5THR      C 1539   4.432   2.285   3.545
    5THR      O 1540   4.371   2.178   3.548
    6ILE      N 1541   4.550   2.301   3.486
    6ILE      H 1542   4.591   2.391   3.474
    6ILE     CA 1543   4.626   2.182   3.447
    6ILE     CB 1544   4.645   2.158   3.297
    6ILE    CG1 1545   4.526   2.188   3.206
    6ILE    CG2 1546   4.686   2.012   3.273
    6ILE     CD 1547   4.571   2.201   3.060
    6ILE      C 1548   4.765   2.179   3.511
    6ILE      O 1549   4.847   2.266   3.481
    7LEU      N 1550   4.788   2.087   3.604
    7LEU      H 1551   4.710   2.040   3.645
    7LEU     CA 1552   4.922   2.051   3.652
    7LEU     CB 1553   4.904   2.028   3.802
    7LEU     CG 1554   5.026   1.983   3.883
    7LEU    CD1 1555   5.129   2.096   3.881
    7LEU    CD2 1556   4.981   1.949   4.025
    7LEU      C 1557   4.975   1.930   3.574
    7LEU      O 1558   4.913   1.824   3.582
    8LEU      N 1559   5.079   1.964   3.499
    8LEU      H 1560   5.105   2.059   3.482
    8LEU     CA 1561   5.159   1.868   3.421
    8LEU     CB 1562   5.196   1.933   3.287
    8LEU     CG 1563   5.077   1.931   3.190
    8LEU    CD1 1564   5.098   2.046   3.092
    8LEU    CD2 1565   5.059   1.794   3.125
    8LEU      C 1566   5.282   1.828   3.503
    8LEU      O 1567   5.383   1.897   3.505
    9GLU      N 1568   5.262   1.726   3.586
    9GLU      H 1569   5.193   1.656   3.566
    9GLU     CA 1570   5.361   1.684   3.686
    9GLU     CB 1571   5.316   1.555   3.753
    9GLU     CG 1572   5.174   1.549   3.812
    9GLU     CD 1573   5.133   1.411   3.862
    9GLU    OE1 1574   5.027   1.363   3.816
    9GLU    OE2 1575   5.212   1.344   3.933
    9GLU      C 1576   5.500   1.660   3.625
    9GLU      O 1577   5.519   1.635   3.506
   10GLU      N 1578   5.600   1.685   3.709
   10GLU      H 1579   5.580   1.703   3.805
   10GLU     CA 1580   5.741   1.677   3.671
   10GLU     CB 1581   5.830   1.799   3.697
   10GLU     CG 1582   5.859   1.838   3.842
   10GLU     CD 1583   5.996   1.903   3.862
   10GLU    OE1 1584   6.013   2.016   3.810
   10GLU    OE2 1585   6.089   1.839   3.916
   10GLU      C 1586   5.802   1.554   3.738
   10GLU      O 1587   5.811   1.541   3.860
   11GLU      N 1588   5.877   1.483   3.655
   11GLU      H 1589   5.875   1.504   3.557
   11GLU     CA 1590   5.969   1.372   3.684
   11GLU     CB 1591   5.924   1.258   3.592
   11GLU     CG 1592   6.012   1.133   3.596
   11GLU     CD 1593   5.992   1.049   3.469
   11GLU    OE1 1594   5.877   1.025   3.427
   11GLU    OE2 1595   6.090   1.030   3.395
   11GLU      C 1596   6.113   1.418   3.668
   11GLU     O1 1597   6.205   1.384   3.746
   11GLU     O2 1598   6.141   1.485   3.565
    1ACE     CA 1599   5.539   2.054   3.793
    1ACE      C 1600   5.502   2.179   3.713
    1ACE      O 1601   5.518   2.293   3.755
    2VAL      N 1602   5.456   2.157   3.579
    2VAL      H 1603   5.466   2.067   3.536
    2VAL     CA 1604   5.402   2.262   3.492
    2VAL     CB 1605   5.431   2.244   3.343
    2VAL    CG1 1606   5.409   2.370   3.259
    2VAL    CG2 1607   5.570   2.194   3.302
    2VAL      C 1608   5.259   2.300   3.529
    2VAL      O 1609   5.159   2.248   3.480
    3VAL      N 1610   5.247   2.394   3.622
    3VAL      H 1611   5.326   2.421   3.677
    3VAL     CA 1612   5.117   2.449   3.664
    3VAL     CB 1613   5.123   2.502   3.808
    3VAL    CG1 1614   4.982   2.500   3.867
    3VAL    CG2 1615   5.224   2.434   3.901
    3VAL      C 1616   5.080   2.565   3.571
    3VAL      O 1617   5.105   2.682   3.599
    4VAL      N 1618   4.988   2.534   3.481
    4VAL      H 1619   4.945   2.444   3.486
    4VAL     CA 1620   4.927   2.621   3.378
    4VAL     CB 1621   4.926   2.543   3.247
    4VAL    CG1 1622   4.876   2.633   3.133
    4VAL    CG2 1623   5.064   2.496   3.200
    4VAL      C 1624   4.783   2.642   3.426
    4VAL      O 1625   4.706   2.547   3.440
    5THR      N 1626   4.749   2.769   3.441
    5THR      H 1627   4.816   2.843   3.435
    5THR     CA 1628   4.607   2.807   3.450
    5THR     CB 1629   4.583   2.886   3.578
    5THR    OG1 1630   4.685   2.976   3.621
    5THR    HG1 1631   4.700   3.052   3.558
    5THR    CG2 1632   4.532   2.797   3.692
    5THR      C 1633   4.561   2.880   3.324
    5THR      O 1634   4.629   2.972   3.279
    6ILE      N 1635   4.437   2.854   3.284
    6ILE      H 1636   4.374   2.798   3.338
    6ILE     CA 1637   4.379   2.896   3.156
    6ILE     CB 1638   4.407   2.785   3.055
    6ILE    CG1 1639   4.546   2.785   2.991
    6ILE    CG2 1640   4.296   2.768   2.951
    6ILE     CD 1641   4.589   2.664   2.909
    6ILE      C 1642   4.236   2.946   3.176
    6ILE      O 1643   4.142   2.871   3.205
    7LEU      N 1644   4.226   3.077   3.161
    7LEU      H 1645   4.299   3.134   3.123
    7LEU     CA 1646   4.095   3.144   3.166
    7LEU     CB 1647   4.104   3.261   3.265
    7LEU     CG 1648   3.981   3.314   3.340
    7LEU    CD1 1649   3.910   3.211   3.428
    7LEU    CD2 1650   4.048   3.426   3.419
    7LEU      C 1651   4.049   3.186   3.026
    7LEU      O 1652   4.125   3.233   2.942
    8LEU      N 1653   3.933   3.128   2.999
    8LEU      H 1654   3.897   3.042   3.036
    8LEU     CA 1655   3.866   3.150   2.870
    8LEU     CB 1656   3.841   3.016   2.800
    8LEU     CG 1657   3.974   2.962   2.747
    8LEU    CD1 1658   3.959   2.821   2.690
    8LEU    CD2 1659   4.042   3.049   2.641
    8LEU      C 1660   3.731   3.221   2.880
    8LEU      O 1661   3.644   3.188   2.961
    9GLU      N 1662   3.697   3.306   2.783
    9GLU      H 1663   3.760   3.318   2.707
    9GLU     CA 1664   3.576   3.389   2.784
    9GLU     CB 1665   3.609   3.515   2.865
    9GLU     CG 1666   3.496   3.554   2.960
    9GLU     CD 1667   3.362   3.592   2.896
    9GLU    OE1 1668   3.258   3.525   2.913
    9GLU    OE2 1669   3.352   3.697   2.829
    9GLU      C 1670   3.524   3.430   2.647
    9GLU      O 1671   3.598   3.398   2.553
   10GLU      N 1672   3.400   3.477   2.632
   10GLU      H 1673   3.349   3.516   2.708
   10GLU     CA 1674   3.323   3.477   2.507
   10GLU     CB 1675   3.191   3.402   2.524
   10GLU     CG 1676   3.103   3.480   2.623
   10GLU     CD 1677   2.959   3.430   2.622
   10GLU    OE1 1678   2.930   3.315   2.660
   10GLU    OE2 1679   2.876   3.520   2.596
   10GLU      C 1680   3.292   3.610   2.437
   10GLU      O 1681   3.269   3.603   2.316
   11GLU      N 1682   3.324   3.720   2.504
   11GLU      H 1683   3.365   3.723   2.596
   11GLU     CA 1684   3.313   3.855   2.447
   11GLU     CB 1685   3.199   3.939   2.505
   11GLU     CG 1686   3.120   3.993   2.386
   11GLU     CD 1687   2.997   4.075   2.425
   11GLU    OE1 1688   3.015   4.151   2.523
   11GLU    OE2 1689   2.894   4.060   2.356
   11GLU      C 1690   3.449   3.925   2.459
   11GLU     O1 1691   3.523   3.895   2.554
   11GLU     O2 1692   3.481   4.002   2.365
    1ACE     CA 1693   5.464   1.325   2.531
    1ACE      C 1694   5.317   1.354   2.502
    1ACE      O 1695   5.276   1.388   2.391
    2VAL      N 1696   5.236   1.375   2.617
    2VAL      H 1697   5.270   1.355   2.709
    2VAL     CA 1698   5.093   1.410   2.606
    2VAL     CB 1699   5.027   1.391   2.743
    2VAL    CG1 1700   5.029   1.244   2.787
    2VAL    CG2 1701   5.104   1.470   2.849
    2VAL      C 1702   5.057   1.545   2.543
    2VAL      O 1703   5.106   1.653   2.574
    3VAL      N 1704   4.964   1.533   2.448
    3VAL      H 1705   4.964   1.453   2.387
    3VAL     CA 1706   4.898   1.648   2.385
    3VAL     CB 1707   4.917   1.641   2.233
    3VAL    CG1 1708   4.835   1.744   2.154
    3VAL    CG2 1709   5.063   1.666   2.195
    3VAL      C 1710   4.754   1.678   2.428
    3VAL      O 1711   4.656   1.612   2.394
    4VAL      N 1712   4.739   1.805   2.464
    4VAL      H 1713   4.818   1.866   2.468
    4VAL     CA 1714   4.612   1.868   2.505
    4VAL     CB 1715   4.619   1.912   2.651
    4VAL    CG1 1716   4.480   1.953   2.700
    4VAL    CG2 1717   4.691   1.816   2.746
    4VAL      C 1718   4.554   1.978   2.416
    4VAL      O 1719   4.615   2.085   2.409
    5THR      N 1720   4.448   1.939   2.348
    5THR      H 1721   4.422   1.842   2.348
    5THR     CA 1722   4.370   2.028   2.260
    5THR     CB 1723   4.367   1.964   2.121
    5THR    OG1 1724   4.497   1.968   2.060
    5THR    HG1 1725   4.511   1.889   1.999
    5THR    CG2 1726   4.262   2.021   2.026
    5THR      C 1727   4.236   2.074   2.319
    5THR      O 1728   4.132   2.009   2.319
    6ILE      N 1729   4.241   2.201   2.358
    6ILE      H 1730   4.332   2.242   2.358
    6ILE     CA 1731   4.136   2.281   2.423
    6ILE     CB 1732   4.188   2.338   2.555
    6ILE    CG1 1733   4.207   2.224   2.655
    6ILE    CG2 1734   4.092   2.441   2.615
    6ILE     CD 1735   4.274   2.279   2.781
    6ILE      C 1736   4.072   2.386   2.331
    6ILE      O 1737   4.130   2.491   2.307
    7LEU      N 1738   3.947   2.354   2.301
    7LEU      H 1739   3.894   2.293   2.360
    7LEU     CA 1740   3.881   2.432   2.195
    7LEU     CB 1741   3.808   2.344   2.094
    7LEU     CG 1742   3.902   2.268   2.001
    7LEU    CD1 1743   3.830   2.148   1.938
    7LEU    CD2 1744   3.953   2.360   1.890
    7LEU      C 1745   3.786   2.522   2.273
    7LEU      O 1746   3.701   2.477   2.349
    8LEU      N 1747   3.789   2.650   2.236
    8LEU      H 1748   3.852   2.685   2.167
    8LEU     CA 1749   3.682   2.740   2.281
    8LEU     CB 1750   3.740   2.850   2.371
    8LEU     CG 1751   3.628   2.934   2.433
    8LEU    CD1 1752   3.564   2.861   2.551
    8LEU    CD2 1753   3.676   3.074   2.472
    8LEU      C 1754   3.616   2.803   2.158
    8LEU      O 1755   3.670   2.900   2.104
    9GLU      N 1756   3.514   2.733   2.110
    9GLU      H 1757   3.461   2.669   2.167
    9GLU     CA 1758   3.447   2.774   1.986
    9GLU     CB 1759   3.444   2.659   1.886
    9GLU     CG 1760   3.587   2.623   1.845
    9GLU     CD 1761   3.591   2.518   1.734
    9GLU    OE1 1762   3.651   2.410   1.756
    9GLU    OE2 1763   3.551   2.543   1.618
    9GLU      C 1764   3.300   2.815   2.002
    9GLU      O 1765   3.212   2.730   2.011
   10GLU      N 1766   3.269   2.944   2.011
   10GLU      H 1767   3.342   3.010   1.994
   10GLU     CA 1768   3.132   2.997   2.009
   10GLU     CB 1769   3.110   3.108   2.113
   10GLU     CG 1770   3.131   3.043   2.250
   10GLU     CD 1771   3.004   2.984   2.310
   10GLU    OE1 1772   2.893   3.036   2.283
   10GLU    OE2 1773   3.005   2.904   2.406
   10GLU      C 1774   3.084   3.047   1.873
   10GLU      O 1775   3.169   3.088   1.794
   11GLU      N 1776   2.956   3.025   1.843
   11GLU      H 1777   2.890   2.967   1.889
   11GLU     CA 1778   2.895   3.082   1.721
   11GLU     CB 1779   2.856   2.963   1.633
   11GLU     CG 1780   2.961   2.877   1.562
   11GLU     CD 1781   2.893   2.776   1.470
   11GLU    OE1 1782   2.868   2.810   1.352
   11GLU    OE2 1783   2.867   2.659   1.507
   11GLU      C 1784   2.771   3.169   1.743
   11GLU     O1 1785   2.678   3.146   1.822
   11GLU     O2 1786   2.785   3.278   1.684
    1ACE     CA 1787   3.733   2.958   1.768
    1ACE      C 1788   3.880   2.945   1.809
    1ACE      O 1789   3.966   2.904   1.731
    2VAL      N 1790   3.906   2.998   1.940
    2VAL      H 1791   3.841   3.061   1.981
    2VAL     CA 1792   4.039   2.985   2.002
    2VAL     CB 1793   4.044   3.062   2.134
    2VAL    CG1 1794   4.178   3.040   2.205
    2VAL    CG2 1795   4.025   3.211   2.103
    2VAL      C 1796   4.070   2.837   2.023
    2VAL      O 1797   3.986   2.756   2.060
    3VAL      N 1798   4.195   2.808   1.987
    3VAL      H 1799   4.249   2.887   1.958
    3VAL     CA 1800   4.261   2.677   1.975
    3VAL     CB 1801   4.281   2.642   1.827
    3VAL    CG1 1802   4.342   2.505   1.794
    3VAL    CG2 1803   4.150   2.651   1.750
    3VAL      C 1804   4.387   2.672   2.060
    3VAL      O 1805   4.496   2.702   2.011
    4VAL      N 1806   4.377   2.619   2.182
    4VAL      H 1807   4.293   2.588   2.226
    4VAL     CA 1808   4.488   2.612   2.279
    4VAL     CB 1809   4.450   2.657   2.420
    4VAL    CG1 1810   4.555   2.651   2.531
    4VAL    CG2 1811   4.395   2.800   2.420
    4VAL      C 1812   4.535   2.467   2.291
    4VAL      O 1813   4.483   2.375   2.354
    5THR      N 1814   4.646   2.449   2.220
    5THR      H 1815   4.685   2.520   2.160
    5THR     CA 1816   4.710   2.317   2.215
    5THR     CB 1817   4.722   2.258   2.075
    5THR    OG1 1818   4.594   2.255   2.012
    5THR    HG1 1819   4.553   2.165   2.028
    5THR    CG2 1820   4.773   2.116   2.050
    5THR      C 1821   4.852   2.306   2.271
    5THR      O 1822   4.954   2.356   2.223
    6ILE      N 1823   4.850   2.255   2.394
    6ILE      H 1824   4.760   2.229   2.430
    6ILE     CA 1825   4.961   2.232   2.487
    6ILE     CB 1826   4.919   2.237   2.634
    6ILE    CG1 1827   4.863   2.375   2.669
    6ILE    CG2 1828   5.033   2.202   2.729
    6ILE     CD 1829   4.810   2.392   2.812
    6ILE      C 1830   5.024   2.097   2.454
    6ILE      O 1831   4.958   1.993   2.462
    7LEU      N 1832   5.140   2.099   2.389
    7LEU      H 1833   5.187   2.187   2.381
    7LEU     CA 1834   5.224   1.983   2.357
    7LEU     CB 1835   5.295   1.991   2.222
    7LEU     CG 1836   5.205   2.003   2.099
    7LEU    CD1 1837   5.182   2.150   2.061
    7LEU    CD2 1838   5.268   1.935   1.979
    7LEU      C 1839   5.341   1.967   2.455
    7LEU      O 1840   5.400   2.059   2.512
    8LEU      N 1841   5.364   1.842   2.492
    8LEU      H 1842   5.290   1.775   2.482
    8LEU     CA 1843   5.478   1.791   2.571
    8LEU     CB 1844   5.437   1.696   2.684
    8LEU     CG 1845   5.387   1.767   2.810
    8LEU    CD1 1846   5.243   1.817   2.819
    8LEU    CD2 1847   5.402   1.660   2.918
    8LEU      C 1848   5.571   1.714   2.477
    8LEU      O 1849   5.537   1.608   2.424
    9GLU      N 1850   5.668   1.793   2.431
    9GLU      H 1851   5.692   1.877   2.480
    9GLU     CA 1852   5.777   1.744   2.347
    9GLU     CB 1853   5.876   1.852   2.305
    9GLU     CG 1854   5.829   1.948   2.195
    9GLU     CD 1855   5.833   1.880   2.058
    9GLU    OE1 1856   5.727   1.873   1.993
    9GLU    OE2 1857   5.943   1.850   2.006
    9GLU      C 1858   5.859   1.626   2.400
    9GLU      O 1859   5.911   1.647   2.510
   10GLU      N 1860   5.878   1.519   2.324
   10GLU      H 1861   5.831   1.515   2.235
   10GLU     CA 1862   5.956   1.399   2.356
   10GLU     CB 1863   5.893   1.283   2.279
   10GLU     CG 1864   5.921   1.148   2.344
   10GLU     CD 1865   5.892   1.028   2.252
   10GLU    OE1 1866   5.975   1.003   2.162
   10GLU    OE2 1867   5.795   0.959   2.291
   10GLU      C 1868   6.102   1.411   2.312
   10GLU      O 1869   6.126   1.458   2.200
   11GLU      N 1870   6.195   1.370   2.396
   11GLU      H 1871   6.187   1.311   2.476
   11GLU     CA 1872   6.332   1.390   2.347
   11GLU     CB 1873   6.415   1.503   2.410
   11GLU     CG 1874   6.372   1.638   2.354
   11GLU     CD 1875   6.485   1.742   2.358
   11GLU    OE1 1876   6.534   1.773   2.469
   11GLU    OE2 1877   6.539   1.772   2.250
   11GLU      C 1878   6.419   1.264   2.359
   11GLU     O1 1879   6.447   1.195   2.259
   11GLU     O2 1880   6.460   1.215   2.466
    1ACE     CA 1881   3.065   4.022   7.775
    1ACE      C 1882   3.167   3.909   7.774
    1ACE      O 1883   3.201   3.856   7.880
    2VAL      N 1884   3.201   3.847   7.650
    2VAL      H 1885   3.153   3.876   7.567
    2VAL     CA 1886   3.286   3.727   7.637
    2VAL     CB 1887   3.266   3.667   7.498
    2VAL    CG1 1888   3.342   3.534   7.502
    2VAL    CG2 1889   3.118   3.651   7.466
    2VAL      C 1890   3.430   3.772   7.665
    2VAL      O 1891   3.491   3.853   7.595
    3VAL      N 1892   3.491   3.709   7.764
    3VAL      H 1893   3.439   3.641   7.817
    3VAL     CA 1894   3.628   3.738   7.807
    3VAL     CB 1895   3.638   3.749   7.959
    3VAL    CG1 1896   3.780   3.785   8.005
    3VAL    CG2 1897   3.541   3.845   8.026
    3VAL      C 1898   3.719   3.618   7.776
    3VAL      O 1899   3.732   3.519   7.847
    4VAL      N 1900   3.783   3.624   7.660
    4VAL      H 1901   3.788   3.712   7.613
    4VAL     CA 1902   3.878   3.520   7.618
    4VAL     CB 1903   3.868   3.498   7.467
    4VAL    CG1 1904   3.986   3.421   7.408
    4VAL    CG2 1905   3.741   3.415   7.446
    4VAL      C 1906   4.022   3.551   7.658
    4VAL      O 1907   4.087   3.642   7.608
    5THR      N 1908   4.077   3.476   7.754
    5THR      H 1909   4.024   3.398   7.786
    5THR     CA 1910   4.207   3.505   7.816
    5THR     CB 1911   4.209   3.509   7.969
    5THR    OG1 1912   4.112   3.596   8.028
    5THR    HG1 1913   4.026   3.548   8.014
    5THR    CG2 1914   4.346   3.557   8.019
    5THR      C 1915   4.297   3.391   7.767
    5THR      O 1916   4.279   3.277   7.810
    6ILE      N 1917   4.396   3.417   7.682
    6ILE      H 1918   4.413   3.511   7.652
    6ILE     CA 1919   4.493   3.313   7.646
    6ILE     CB 1920   4.513   3.307   7.494
    6ILE    CG1 1921   4.372   3.292   7.438
    6ILE    CG2 1922   4.595   3.188   7.445
    6ILE     CD 1923   4.348   3.403   7.336
    6ILE      C 1924   4.625   3.318   7.724
    6ILE      O 1925   4.682   3.426   7.733
    7LEU      N 1926   4.656   3.203   7.783
    7LEU      H 1927   4.620   3.114   7.755
    7LEU     CA 1928   4.763   3.201   7.885
    7LEU     CB 1929   4.698   3.175   8.021
    7LEU     CG 1930   4.790   3.164   8.142
    7LEU    CD1 1931   4.867   3.296   8.157
    7LEU    CD2 1932   4.703   3.149   8.267
    7LEU      C 1933   4.870   3.094   7.863
    7LEU      O 1934   4.843   2.998   7.791
    8LEU      N 1935   4.994   3.141   7.880
    8LEU      H 1936   5.010   3.239   7.874
    8LEU     CA 1937   5.109   3.050   7.881
    8LEU     CB 1938   5.228   3.121   7.816
    8LEU     CG 1939   5.305   3.054   7.702
    8LEU    CD1 1940   5.385   2.929   7.741
    8LEU    CD2 1941   5.208   3.021   7.589
    8LEU      C 1942   5.147   3.033   8.029
    8LEU      O 1943   5.164   3.130   8.102
    9GLU      N 1944   5.172   2.906   8.059
    9GLU      H 1945   5.148   2.830   7.998
    9GLU     CA 1946   5.232   2.868   8.188
    9GLU     CB 1947   5.119   2.801   8.267
    9GLU     CG 1948   5.038   2.900   8.351
    9GLU     CD 1949   5.013   2.845   8.492
    9GLU    OE1 1950   5.095   2.865   8.584
    9GLU    OE2 1951   4.905   2.783   8.504
    9GLU      C 1952   5.368   2.798   8.189
    9GLU      O 1953   5.391   2.716   8.101
   10GLU      N 1954   5.453   2.829   8.286
   10GLU      H 1955   5.422   2.891   8.358
   10GLU     CA 1956   5.585   2.770   8.313
   10GLU     CB 1957   5.689   2.881   8.297
   10GLU     CG 1958   5.729   2.916   8.153
   10GLU     CD 1959   5.818   3.040   8.156
   10GLU    OE1 1960   5.936   3.017   8.193
   10GLU    OE2 1961   5.764   3.151   8.140
   10GLU      C 1962   5.590   2.705   8.451
   10GLU      O 1963   5.545   2.774   8.543
   11GLU      N 1964   5.674   2.603   8.469
   11GLU      H 1965   5.749   2.589   8.404
   11GLU     CA 1966   5.716   2.555   8.602
   11GLU     CB 1967   5.656   2.416   8.626
   11GLU     CG 1968   5.667   2.377   8.773
   11GLU     CD 1969   5.584   2.260   8.827
   11GLU    OE1 1970   5.461   2.275   8.843
   11GLU    OE2 1971   5.635   2.147   8.814
   11GLU      C 1972   5.869   2.563   8.597
   11GLU     O1 1973   5.924   2.554   8.486
   11GLU     O2 1974   5.927   2.574   8.708
    1ACE     CA 1975   5.490   3.511   8.074
    1ACE      C 1976   5.398   3.583   7.975
    1ACE      O 1977   5.415   3.704   7.965
    2VAL      N 1978   5.321   3.504   7.883
    2VAL      H 1979   5.335   3.405   7.883
    2VAL     CA 1980   5.237   3.553   7.773
    2VAL     CB 1981   5.280   3.483   7.644
    2VAL    CG1 1982   5.218   3.562   7.529
    2VAL    CG2 1983   5.427   3.522   7.625
    2VAL      C 1984   5.087   3.539   7.799
    2VAL      O 1985   5.037   3.427   7.792
    3VAL      N 1986   5.031   3.652   7.842
    3VAL      H 1987   5.082   3.738   7.845
    3VAL     CA 1988   4.886   3.660   7.863
    3VAL     CB 1989   4.863   3.716   8.003
    3VAL    CG1 1990   4.718   3.716   8.052
    3VAL    CG2 1991   4.955   3.663   8.113
    3VAL      C 1992   4.824   3.755   7.760
    3VAL      O 1993   4.875   3.867   7.754
    4VAL      N 1994   4.715   3.713   7.697
    4VAL      H 1995   4.670   3.626   7.718
    4VAL     CA 1996   4.645   3.798   7.599
    4VAL     CB 1997   4.665   3.748   7.456
    4VAL    CG1 1998   4.589   3.832   7.353
    4VAL    CG2 1999   4.810   3.759   7.407
    4VAL      C 2000   4.495   3.791   7.627
    4VAL      O 2001   4.431   3.686   7.617
    5THR      N 2002   4.446   3.901   7.684
    5THR      H 2003   4.499   3.985   7.699
    5THR     CA 2004   4.308   3.918   7.730
    5THR     CB 2005   4.290   4.000   7.858
    5THR    OG1 2006   4.394   3.984   7.954
    5THR    HG1 2007   4.473   4.032   7.916
    5THR    CG2 2008   4.150   3.989   7.919
    5THR      C 2009   4.225   3.984   7.619
    5THR      O 2010   4.240   4.104   7.597
    6ILE      N 2011   4.152   3.908   7.537
    6ILE      H 2012   4.145   3.809   7.551
    6ILE     CA 2013   4.066   3.968   7.435
    6ILE     CB 2014   4.062   3.896   7.300
    6ILE    CG1 2015   4.193   3.827   7.261
    6ILE    CG2 2016   4.003   3.985   7.190
    6ILE     CD 2017   4.158   3.685   7.218
    6ILE      C 2018   3.925   3.972   7.495
    6ILE      O 2019   3.858   3.871   7.518
    7LEU      N 2020   3.870   4.092   7.513
    7LEU      H 2021   3.932   4.170   7.516
    7LEU     CA 2022   3.731   4.121   7.551
    7LEU     CB 2023   3.720   4.229   7.659
    7LEU     CG 2024   3.817   4.210   7.776
    7LEU    CD1 2025   3.943   4.286   7.734
    7LEU    CD2 2026   3.767   4.250   7.915
    7LEU      C 2027   3.636   4.164   7.439
    7LEU      O 2028   3.648   4.263   7.368
    8LEU      N 2029   3.518   4.103   7.449
    8LEU      H 2030   3.501   4.014   7.492
    8LEU     CA 2031   3.402   4.139   7.366
    8LEU     CB 2032   3.336   4.023   7.291
    8LEU     CG 2033   3.432   3.963   7.188
    8LEU    CD1 2034   3.350   3.864   7.106
    8LEU    CD2 2035   3.512   4.060   7.100
    8LEU      C 2036   3.303   4.214   7.455
    8LEU      O 2037   3.212   4.155   7.513
    9GLU      N 2038   3.297   4.345   7.429
    9GLU      H 2039   3.353   4.386   7.358
    9GLU     CA 2040   3.209   4.439   7.501
    9GLU     CB 2041   3.287   4.453   7.632
    9GLU     CG 2042   3.208   4.512   7.749
    9GLU     CD 2043   3.302   4.507   7.870
    9GLU    OE1 2044   3.324   4.609   7.939
    9GLU    OE2 2045   3.359   4.399   7.893
    9GLU      C 2046   3.169   4.571   7.435
    9GLU      O 2047   3.260   4.650   7.410
   10GLU      N 2048   3.044   4.577   7.390
   10GLU      H 2049   2.982   4.499   7.394
   10GLU     CA 2050   2.982   4.698   7.334
   10GLU     CB 2051   2.861   4.657   7.250
   10GLU     CG 2052   2.808   4.764   7.156
   10GLU     CD 2053   2.696   4.736   7.054
   10GLU    OE1 2054   2.579   4.751   7.094
   10GLU    OE2 2055   2.724   4.719   6.934
   10GLU      C 2056   2.936   4.789   7.448
   10GLU      O 2057   2.995   4.895   7.468
   11GLU      N 2058   2.841   4.738   7.525
   11GLU      H 2059   2.815   4.641   7.526
   11GLU     CA 2060   2.787   4.786   7.653
   11GLU     CB 2061   2.696   4.906   7.624
   11GLU     CG 2062   2.650   4.979   7.749
   11GLU     CD 2063   2.529   5.069   7.720
   11GLU    OE1 2064   2.413   5.023   7.730
   11GLU    OE2 2065   2.552   5.183   7.676
   11GLU      C 2066   2.699   4.686   7.728
   11GLU     O1 2067   2.638   4.598   7.664
   11GLU     O2 2068   2.720   4.669   7.850
    1ACE     CA 2069   5.586   2.753   6.520
    1ACE      C 2070   5.474   2.698   6.609
    1ACE      O 2071   5.401   2.606   6.571
    2VAL      N 2072   5.424   2.785   6.711
    2VAL      H 2073   5.463   2.877   6.723
    2VAL     CA 2074   5.302   2.760   6.788
    2VAL     CB 2075   5.325   2.727   6.936
    2VAL    CG1 2076   5.191   2.687   6.999
    2VAL    CG2 2077   5.434   2.623   6.963
    2VAL      C 2078   5.197   2.870   6.771
    2VAL      O 2079   5.217   2.985   6.810
    3VAL      N 2080   5.101   2.846   6.682
    3VAL      H 2081   5.076   2.760   6.640
    3VAL     CA 2082   5.006   2.951   6.645
    3VAL     CB 2083   5.015   2.966   6.493
    3VAL    CG1 2084   4.980   3.109   6.453
    3VAL    CG2 2085   5.145   2.925   6.423
    3VAL      C 2086   4.862   2.919   6.685
    3VAL      O 2087   4.835   2.799   6.698
    4VAL      N 2088   4.797   3.027   6.726
    4VAL      H 2089   4.844   3.116   6.727
    4VAL     CA 2090   4.664   3.017   6.788
    4VAL     CB 2091   4.661   3.036   6.940
    4VAL    CG1 2092   4.519   3.006   6.990
    4VAL    CG2 2093   4.758   2.950   7.020
    4VAL      C 2094   4.566   3.108   6.714
    4VAL      O 2095   4.570   3.231   6.712
    5THR      N 2096   4.497   3.036   6.626
    5THR      H 2097   4.499   2.936   6.622
    5THR     CA 2098   4.397   3.094   6.535
    5THR     CB 2099   4.406   3.026   6.399
    5THR    OG1 2100   4.412   2.885   6.416
    5THR    HG1 2101   4.396   2.840   6.328
    5THR    CG2 2102   4.520   3.076   6.308
    5THR      C 2103   4.250   3.085   6.575
    5THR      O 2104   4.184   2.981   6.580
    6ILE      N 2105   4.193   3.204   6.597
    6ILE      H 2106   4.223   3.288   6.552
    6ILE     CA 2107   4.064   3.225   6.664
    6ILE     CB 2108   4.104   3.301   6.791
    6ILE    CG1 2109   4.193   3.220   6.886
    6ILE    CG2 2110   3.982   3.348   6.871
    6ILE     CD 2111   4.271   3.311   6.981
    6ILE      C 2112   3.964   3.295   6.571
    6ILE      O 2113   3.982   3.403   6.514
    7LEU      N 2114   3.850   3.229   6.557
    7LEU      H 2115   3.829   3.147   6.610
    7LEU     CA 2116   3.734   3.272   6.477
    7LEU     CB 2117   3.699   3.151   6.391
    7LEU     CG 2118   3.612   3.198   6.274
    7LEU    CD1 2119   3.692   3.254   6.156
    7LEU    CD2 2120   3.496   3.107   6.235
    7LEU      C 2121   3.609   3.311   6.557
    7LEU      O 2122   3.562   3.230   6.636
    8LEU      N 2123   3.581   3.441   6.556
    8LEU      H 2124   3.639   3.510   6.513
    8LEU     CA 2125   3.459   3.501   6.611
    8LEU     CB 2126   3.497   3.630   6.684
    8LEU     CG 2127   3.606   3.609   6.789
    8LEU    CD1 2128   3.660   3.748   6.825
    8LEU    CD2 2129   3.548   3.545   6.915
    8LEU      C 2130   3.337   3.520   6.520
    8LEU      O 2131   3.323   3.609   6.435
    9GLU      N 2132   3.238   3.438   6.553
    9GLU      H 2133   3.240   3.393   6.642
    9GLU     CA 2134   3.111   3.428   6.479
    9GLU     CB 2135   3.092   3.280   6.444
    9GLU     CG 2136   3.137   3.266   6.299
    9GLU     CD 2137   3.015   3.269   6.206
    9GLU    OE1 2138   2.957   3.159   6.197
    9GLU    OE2 2139   2.971   3.375   6.156
    9GLU      C 2140   2.983   3.494   6.529
    9GLU      O 2141   2.968   3.515   6.650
   10GLU      N 2142   2.897   3.514   6.430
   10GLU      H 2143   2.924   3.483   6.339
   10GLU     CA 2144   2.770   3.587   6.441
   10GLU     CB 2145   2.782   3.719   6.364
   10GLU     CG 2146   2.857   3.815   6.456
   10GLU     CD 2147   2.769   3.873   6.566
   10GLU    OE1 2148   2.711   3.805   6.654
   10GLU    OE2 2149   2.782   3.996   6.581
   10GLU      C 2150   2.645   3.512   6.394
   10GLU      O 2151   2.623   3.482   6.276
   11GLU      N 2152   2.571   3.467   6.494
   11GLU      H 2153   2.594   3.497   6.586
   11GLU     CA 2154   2.460   3.373   6.470
   11GLU     CB 2155   2.446   3.294   6.600
   11GLU     CG 2156   2.393   3.152   6.579
   11GLU     CD 2157   2.360   3.080   6.710
   11GLU    OE1 2158   2.258   3.010   6.693
   11GLU    OE2 2159   2.416   3.105   6.819
   11GLU      C 2160   2.325   3.430   6.426
   11GLU     O1 2161   2.296   3.545   6.463
   11GLU     O2 2162   2.261   3.365   6.340
    1ACE     CA 2163   3.397   3.918   6.060
    1ACE      C 2164   3.514   3.972   6.143
    1ACE      O 2165   3.589   4.059   6.098
    2VAL      N 2166   3.551   3.887   6.252
    2VAL      H 2167   3.525   3.791   6.240
    2VAL     CA 2168   3.663   3.917   6.341
    2VAL     CB 2169   3.603   3.958   6.476
    2VAL    CG1 2170   3.718   4.000   6.568
    2VAL    CG2 2171   3.518   4.084   6.464
    2VAL      C 2172   3.756   3.795   6.353
    2VAL      O 2173   3.722   3.699   6.422
    3VAL      N 2174   3.859   3.794   6.269
    3VAL      H 2175   3.890   3.878   6.225
    3VAL     CA 2176   3.939   3.671   6.264
    3VAL     CB 2177   3.935   3.603   6.127
    3VAL    CG1 2178   3.993   3.462   6.139
    3VAL    CG2 2179   3.798   3.586   6.061
    3VAL      C 2180   4.086   3.704   6.295
    3VAL      O 2181   4.161   3.774   6.226
    4VAL      N 2182   4.129   3.654   6.410
    4VAL      H 2183   4.074   3.588   6.462
    4VAL     CA 2184   4.255   3.689   6.477
    4VAL     CB 2185   4.222   3.758   6.610
    4VAL    CG1 2186   4.347   3.827   6.665
    4VAL    CG2 2187   4.103   3.855   6.610
    4VAL      C 2188   4.347   3.568   6.491
    4VAL      O 2189   4.316   3.458   6.535
    5THR      N 2190   4.463   3.590   6.429
    5THR      H 2191   4.489   3.679   6.392
    5THR     CA 2192   4.571   3.491   6.439
    5THR     CB 2193   4.648   3.493   6.307
    5THR    OG1 2194   4.559   3.478   6.195
    5THR    HG1 2195   4.517   3.566   6.175
    5THR    CG2 2196   4.733   3.366   6.299
    5THR      C 2197   4.672   3.544   6.541
    5THR      O 2198   4.699   3.664   6.534
    6ILE      N 2199   4.711   3.468   6.642
    6ILE      H 2200   4.658   3.390   6.676
    6ILE     CA 2201   4.820   3.500   6.736
    6ILE     CB 2202   4.776   3.498   6.883
    6ILE    CG1 2203   4.631   3.542   6.902
    6ILE    CG2 2204   4.866   3.583   6.974
    6ILE     CD 2205   4.581   3.483   7.034
    6ILE      C 2206   4.938   3.405   6.715
    6ILE      O 2207   4.925   3.287   6.746
    7LEU      N 2208   5.056   3.464   6.702
    7LEU      H 2209   5.067   3.561   6.722
    7LEU     CA 2210   5.179   3.383   6.710
    7LEU     CB 2211   5.270   3.413   6.590
    7LEU     CG 2212   5.394   3.328   6.561
    7LEU    CD1 2213   5.357   3.183   6.530
    7LEU    CD2 2214   5.471   3.399   6.449
    7LEU      C 2215   5.258   3.384   6.841
    7LEU      O 2216   5.318   3.481   6.886
    8LEU      N 2217   5.274   3.265   6.899
    8LEU      H 2218   5.247   3.188   6.842
    8LEU     CA 2219   5.347   3.230   7.022
    8LEU     CB 2220   5.305   3.101   7.092
    8LEU     CG 2221   5.156   3.096   7.128
    8LEU    CD1 2222   5.121   2.963   7.195
    8LEU    CD2 2223   5.118   3.204   7.229
    8LEU      C 2224   5.497   3.215   6.994
    8LEU      O 2225   5.541   3.130   6.917
    9GLU      N 2226   5.564   3.328   7.010
    9GLU      H 2227   5.515   3.412   7.037
    9GLU     CA 2228   5.710   3.342   7.015
    9GLU     CB 2229   5.748   3.490   7.020
    9GLU     CG 2230   5.743   3.559   6.884
    9GLU     CD 2231   5.871   3.543   6.803
    9GLU    OE1 2232   5.859   3.459   6.711
    9GLU    OE2 2233   5.983   3.580   6.844
    9GLU      C 2234   5.762   3.264   7.137
    9GLU      O 2235   5.699   3.274   7.242
   10GLU      N 2236   5.882   3.209   7.119
   10GLU      H 2237   5.937   3.237   7.041
   10GLU     CA 2238   5.926   3.099   7.205
   10GLU     CB 2239   5.921   2.963   7.136
   10GLU     CG 2240   5.823   2.874   7.214
   10GLU     CD 2241   5.889   2.808   7.335
   10GLU    OE1 2242   5.886   2.683   7.341
   10GLU    OE2 2243   5.911   2.880   7.434
   10GLU      C 2244   6.073   3.118   7.244
   10GLU      O 2245   6.147   3.171   7.162
   11GLU      N 2246   6.116   3.076   7.363
   11GLU      H 2247   6.078   2.997   7.412
   11GLU     CA 2248   6.252   3.106   7.410
   11GLU     CB 2249   6.264   3.192   7.536
   11GLU     CG 2250   6.243   3.339   7.499
   11GLU     CD 2251   6.335   3.438   7.572
   11GLU    OE1 2252   6.275   3.515   7.649
   11GLU    OE2 2253   6.459   3.426   7.571
   11GLU      C 2254   6.316   2.972   7.445
   11GLU     O1 2255   6.247   2.885   7.504
   11GLU     O2 2256   6.439   2.960   7.424
    1ACE     CA 2257   5.900   3.268   4.857
    1ACE      C 2258   5.759   3.259   4.798
    1ACE      O 2259   5.748   3.278   4.677
    2VAL      N 2260   5.652   3.284   4.890
    2VAL      H 2261   5.671   3.304   4.986
    2VAL     CA 2262   5.517   3.257   4.839
    2VAL     CB 2263   5.417   3.254   4.955
    2VAL    CG1 2264   5.273   3.244   4.904
    2VAL    CG2 2265   5.448   3.137   5.048
    2VAL      C 2266   5.475   3.348   4.723
    2VAL      O 2267   5.471   3.471   4.730
    3VAL      N 2268   5.446   3.278   4.614
    3VAL      H 2269   5.445   3.179   4.598
    3VAL     CA 2270   5.394   3.351   4.497
    3VAL     CB 2271   5.447   3.279   4.373
    3VAL    CG1 2272   5.417   3.361   4.247
    3VAL    CG2 2273   5.598   3.256   4.369
    3VAL      C 2274   5.242   3.337   4.505
    3VAL      O 2275   5.196   3.223   4.495
    4VAL      N 2276   5.173   3.449   4.488
    4VAL      H 2277   5.231   3.530   4.481
    4VAL     CA 2278   5.029   3.473   4.505
    4VAL     CB 2279   5.009   3.570   4.622
    4VAL    CG1 2280   4.860   3.590   4.649
    4VAL    CG2 2281   5.063   3.519   4.755
    4VAL      C 2282   4.971   3.535   4.378
    4VAL      O 2283   5.024   3.635   4.330
    5THR      N 2284   4.886   3.459   4.309
    5THR      H 2285   4.848   3.373   4.343
    5THR     CA 2286   4.828   3.515   4.186
    5THR     CB 2287   4.874   3.441   4.060
    5THR    OG1 2288   4.851   3.301   4.070
    5THR    HG1 2289   4.939   3.272   4.108
    5THR    CG2 2290   5.010   3.481   4.003
    5THR      C 2291   4.677   3.535   4.186
    5THR      O 2292   4.598   3.469   4.253
    6ILE      N 2293   4.633   3.646   4.127
    6ILE      H 2294   4.699   3.716   4.100
    6ILE     CA 2295   4.491   3.682   4.139
    6ILE     CB 2296   4.471   3.791   4.244
    6ILE    CG1 2297   4.518   3.742   4.380
    6ILE    CG2 2298   4.325   3.838   4.253
    6ILE     CD 2299   4.515   3.847   4.492
    6ILE      C 2300   4.441   3.721   3.999
    6ILE      O 2301   4.504   3.790   3.919
    7LEU      N 2302   4.334   3.648   3.968
    7LEU      H 2303   4.285   3.586   4.028
    7LEU     CA 2304   4.264   3.662   3.840
    7LEU     CB 2305   4.238   3.525   3.778
    7LEU     CG 2306   4.358   3.432   3.765
    7LEU    CD1 2307   4.318   3.293   3.714
    7LEU    CD2 2308   4.458   3.496   3.668
    7LEU      C 2309   4.130   3.729   3.873
    7LEU      O 2310   4.040   3.674   3.937
    8LEU      N 2311   4.103   3.844   3.813
    8LEU      H 2312   4.167   3.877   3.744
    8LEU     CA 2313   3.988   3.934   3.835
    8LEU     CB 2314   4.022   4.078   3.873
    8LEU     CG 2315   4.099   4.097   4.004
    8LEU    CD1 2316   4.153   4.239   4.021
    8LEU    CD2 2317   4.007   4.058   4.119
    8LEU      C 2318   3.906   3.942   3.706
    8LEU      O 2319   3.959   3.961   3.596
    9GLU      N 2320   3.775   3.940   3.725
    9GLU      H 2321   3.739   3.938   3.818
    9GLU     CA 2322   3.681   3.950   3.612
    9GLU     CB 2323   3.540   3.910   3.657
    9GLU     CG 2324   3.479   3.993   3.770
    9GLU     CD 2325   3.327   3.990   3.789
    9GLU    OE1 2326   3.258   3.974   3.687
    9GLU    OE2 2327   3.280   4.004   3.904
    9GLU      C 2328   3.692   4.085   3.542
    9GLU      O 2329   3.745   4.179   3.602
   10GLU      N 2330   3.631   4.093   3.424
   10GLU      H 2331   3.576   4.020   3.385
   10GLU     CA 2332   3.643   4.209   3.334
   10GLU     CB 2333   3.616   4.156   3.193
   10GLU     CG 2334   3.738   4.084   3.135
   10GLU     CD 2335   3.710   4.056   2.987
   10GLU    OE1 2336   3.762   4.120   2.893
   10GLU    OE2 2337   3.648   3.952   2.958
   10GLU      C 2338   3.542   4.320   3.363
   10GLU      O 2339   3.429   4.298   3.407
   11GLU      N 2340   3.584   4.442   3.330
   11GLU      H 2341   3.679   4.458   3.302
   11GLU     CA 2342   3.504   4.564   3.346
   11GLU     CB 2343   3.585   4.671   3.418
   11GLU     CG 2344   3.584   4.661   3.571
   11GLU     CD 2345   3.573   4.801   3.632
   11GLU    OE1 2346   3.504   4.810   3.735
   11GLU    OE2 2347   3.633   4.901   3.585
   11GLU      C 2348   3.453   4.618   3.212
   11GLU     O1 2349   3.518   4.601   3.107
   11GLU     O2 2350   3.338   4.668   3.216
    1ACE     CA 2351   4.030   3.875   3.222
    1ACE      C 2352   4.152   3.955   3.267
    1ACE      O 2353   4.236   3.979   3.181
    2VAL      N 2354   4.138   4.027   3.390
    2VAL      H 2355   4.055   4.040   3.445
    2VAL     CA 2356   4.257   4.099   3.437
    2VAL     CB 2357   4.222   4.242   3.479
    2VAL    CG1 2358   4.184   4.325   3.356
    2VAL    CG2 2359   4.111   4.257   3.584
    2VAL      C 2360   4.342   4.039   3.549
    2VAL      O 2361   4.301   3.980   3.649
    3VAL      N 2362   4.473   4.056   3.535
    3VAL      H 2363   4.511   4.113   3.462
    3VAL     CA 2364   4.577   3.982   3.607
    3VAL     CB 2365   4.658   3.912   3.497
    3VAL    CG1 2366   4.756   4.003   3.423
    3VAL    CG2 2367   4.726   3.789   3.557
    3VAL      C 2368   4.668   4.052   3.708
    3VAL      O 2369   4.705   4.167   3.687
    4VAL      N 2370   4.672   3.999   3.830
    4VAL      H 2371   4.637   3.907   3.849
    4VAL     CA 2372   4.769   4.045   3.930
    4VAL     CB 2373   4.693   4.110   4.046
    4VAL    CG1 2374   4.787   4.211   4.113
    4VAL    CG2 2375   4.555   4.168   4.015
    4VAL      C 2376   4.860   3.934   3.983
    4VAL      O 2377   4.804   3.855   4.059
    5THR      N 2378   4.987   3.970   3.972
    5THR      H 2379   5.013   4.065   3.953
    5THR     CA 2380   5.113   3.902   4.006
    5THR     CB 2381   5.205   3.907   3.884
    5THR    OG1 2382   5.200   4.031   3.812
    5THR    HG1 2383   5.184   4.106   3.875
    5THR    CG2 2384   5.194   3.781   3.798
    5THR      C 2385   5.187   3.959   4.127
    5THR      O 2386   5.279   4.040   4.114
    6ILE      N 2387   5.147   3.910   4.244
    6ILE      H 2388   5.076   3.840   4.248
    6ILE     CA 2389   5.201   3.937   4.378
    6ILE     CB 2390   5.092   3.929   4.486
    6ILE    CG1 2391   4.968   4.014   4.455
    6ILE    CG2 2392   5.152   3.939   4.626
    6ILE     CD 2393   4.851   3.954   4.376
    6ILE      C 2394   5.322   3.852   4.416
    6ILE      O 2395   5.304   3.732   4.436
    7LEU      N 2396   5.437   3.912   4.385
    7LEU      H 2397   5.444   3.995   4.330
    7LEU     CA 2398   5.568   3.848   4.400
    7LEU     CB 2399   5.666   3.871   4.284
    7LEU     CG 2400   5.621   3.803   4.155
    7LEU    CD1 2401   5.610   3.904   4.040
    7LEU    CD2 2402   5.713   3.688   4.114
    7LEU      C 2403   5.637   3.904   4.524
    7LEU      O 2404   5.656   4.025   4.536
    8LEU      N 2405   5.656   3.816   4.622
    8LEU      H 2406   5.661   3.718   4.601
    8LEU     CA 2407   5.702   3.847   4.758
    8LEU     CB 2408   5.735   3.717   4.832
    8LEU     CG 2409   5.792   3.734   4.973
    8LEU    CD1 2410   5.678   3.783   5.063
    8LEU    CD2 2411   5.853   3.603   5.023
    8LEU      C 2412   5.816   3.948   4.780
    8LEU      O 2413   5.786   4.051   4.840
    9GLU      N 2414   5.929   3.931   4.713
    9GLU      H 2415   5.936   3.867   4.637
    9GLU     CA 2416   6.047   4.017   4.732
    9GLU     CB 2417   6.166   3.937   4.786
    9GLU     CG 2418   6.301   4.006   4.808
    9GLU     CD 2419   6.396   3.958   4.918
    9GLU    OE1 2420   6.438   3.841   4.899
    9GLU    OE2 2421   6.413   4.035   5.015
    9GLU      C 2422   6.084   4.074   4.594
    9GLU      O 2423   6.111   3.999   4.501
   10GLU      N 2424   6.069   4.206   4.593
   10GLU      H 2425   6.030   4.252   4.673
   10GLU     CA 2426   6.091   4.285   4.471
   10GLU     CB 2427   5.989   4.398   4.461
   10GLU     CG 2428   5.853   4.349   4.410
   10GLU     CD 2429   5.763   4.470   4.382
   10GLU    OE1 2430   5.749   4.551   4.477
   10GLU    OE2 2431   5.712   4.479   4.269
   10GLU      C 2432   6.231   4.348   4.481
   10GLU      O 2433   6.248   4.451   4.545
   11GLU      N 2434   6.330   4.288   4.415
   11GLU      H 2435   6.300   4.223   4.345
   11GLU     CA 2436   6.472   4.320   4.397
   11GLU     CB 2437   6.576   4.226   4.458
   11GLU     CG 2438   6.581   4.223   4.611
   11GLU     CD 2439   6.723   4.194   4.658
   11GLU    OE1 2440   6.743   4.090   4.725
   11GLU    OE2 2441   6.811   4.277   4.627
   11GLU      C 2442   6.493   4.331   4.246
   11GLU     O1 2443   6.462   4.236   4.171
   11GLU     O2 2444   6.533   4.442   4.205
    1ACE     CA 2445   3.861   4.240   4.792
    1ACE      C 2446   3.968   4.185   4.886
    1ACE      O 2447   3.987   4.226   5.000
    2VAL      N 2448   4.048   4.095   4.807
    2VAL      H 2449   4.018   4.068   4.716
    2VAL     CA 2450   4.136   4.008   4.886
    2VAL     CB 2451   4.186   3.901   4.788
    2VAL    CG1 2452   4.283   3.799   4.848
    2VAL    CG2 2453   4.068   3.818   4.737
    2VAL      C 2454   4.258   4.075   4.949
    2VAL      O 2455   4.325   4.150   4.878
    3VAL      N 2456   4.302   4.023   5.064
    3VAL      H 2457   4.264   3.937   5.098
    3VAL     CA 2458   4.414   4.077   5.142
    3VAL     CB 2459   4.369   4.158   5.263
    3VAL    CG1 2460   4.485   4.223   5.339
    3VAL    CG2 2461   4.261   4.257   5.217
    3VAL      C 2462   4.507   3.959   5.172
    3VAL      O 2463   4.484   3.868   5.251
    4VAL      N 2464   4.628   3.977   5.120
    4VAL      H 2465   4.650   4.068   5.085
    4VAL     CA 2466   4.738   3.880   5.135
    4VAL     CB 2467   4.798   3.862   4.995
    4VAL    CG1 2468   4.910   3.758   4.997
    4VAL    CG2 2469   4.698   3.817   4.889
    4VAL      C 2470   4.849   3.924   5.231
    4VAL      O 2471   4.906   4.033   5.220
    5THR      N 2472   4.871   3.845   5.336
    5THR      H 2473   4.813   3.765   5.345
    5THR     CA 2474   4.956   3.868   5.453
    5THR     CB 2475   4.880   3.932   5.569
    5THR    OG1 2476   4.770   3.856   5.621
    5THR    HG1 2477   4.799   3.765   5.649
    5THR    CG2 2478   4.819   4.071   5.547
    5THR      C 2479   5.056   3.758   5.493
    5THR      O 2480   5.027   3.644   5.527
    6ILE      N 2481   5.184   3.791   5.479
    6ILE      H 2482   5.211   3.869   5.423
    6ILE     CA 2483   5.289   3.691   5.504
    6ILE     CB 2484   5.364   3.674   5.372
    6ILE    CG1 2485   5.272   3.624   5.261
    6ILE    CG2 2486   5.479   3.575   5.393
    6ILE     CD 2487   5.342   3.625   5.125
    6ILE      C 2488   5.374   3.733   5.624
    6ILE      O 2489   5.410   3.850   5.637
    7LEU      N 2490   5.362   3.655   5.731
    7LEU      H 2491   5.313   3.568   5.721
    7LEU     CA 2492   5.430   3.672   5.860
    7LEU     CB 2493   5.331   3.638   5.972
    7LEU     CG 2494   5.222   3.743   5.996
    7LEU    CD1 2495   5.108   3.716   5.897
    7LEU    CD2 2496   5.164   3.729   6.136
    7LEU      C 2497   5.555   3.586   5.881
    7LEU      O 2498   5.549   3.476   5.936
    8LEU      N 2499   5.668   3.648   5.849
    8LEU      H 2500   5.662   3.742   5.814
    8LEU     CA 2501   5.802   3.591   5.859
    8LEU     CB 2502   5.881   3.626   5.733
    8LEU     CG 2503   5.818   3.568   5.607
    8LEU    CD1 2504   5.892   3.617   5.482
    8LEU    CD2 2505   5.812   3.416   5.615
    8LEU      C 2506   5.888   3.626   5.981
    8LEU      O 2507   5.895   3.736   6.036
    9GLU      N 2508   5.971   3.530   6.020
    9GLU      H 2509   5.950   3.434   6.001
    9GLU     CA 2510   6.086   3.562   6.107
    9GLU     CB 2511   6.120   3.428   6.174
    9GLU     CG 2512   6.255   3.412   6.244
    9GLU     CD 2513   6.282   3.507   6.361
    9GLU    OE1 2514   6.349   3.609   6.332
    9GLU    OE2 2515   6.240   3.487   6.477
    9GLU      C 2516   6.202   3.631   6.036
    9GLU      O 2517   6.205   3.754   6.040
   10GLU      N 2518   6.273   3.556   5.952
   10GLU      H 2519   6.237   3.469   5.917
   10GLU     CA 2520   6.403   3.589   5.892
   10GLU     CB 2521   6.472   3.465   5.836
   10GLU     CG 2522   6.523   3.372   5.947
   10GLU     CD 2523   6.612   3.258   5.896
   10GLU    OE1 2524   6.736   3.268   5.909
   10GLU    OE2 2525   6.552   3.158   5.850
   10GLU      C 2526   6.405   3.707   5.795
   10GLU      O 2527   6.312   3.725   5.716
   11GLU      N 2528   6.518   3.777   5.809
   11GLU      H 2529   6.588   3.745   5.873
   11GLU     CA 2530   6.567   3.890   5.729
   11GLU     CB 2531   6.529   4.018   5.802
   11GLU     CG 2532   6.554   4.147   5.723
   11GLU     CD 2533   6.528   4.262   5.821
   11GLU    OE1 2534   6.410   4.281   5.856
   11GLU    OE2 2535   6.628   4.323   5.865
   11GLU      C 2536   6.714   3.876   5.687
   11GLU     O1 2537   6.796   3.856   5.779
   11GLU     O2 2538   6.735   3.882   5.564
    1ACE     CA 2539   5.859   4.031   6.287
    1ACE      C 2540   5.832   4.088   6.147
    1ACE      O 2541   5.847   4.209   6.131
    2VAL      N 2542   5.856   4.005   6.033
    2VAL      H 2543   5.920   3.928   6.034
    2VAL     CA 2544   5.837   4.060   5.898
    2VAL     CB 2545   5.949   4.022   5.801
    2VAL    CG1 2546   5.917   4.054   5.655
    2VAL    CG2 2547   6.087   4.064   5.852
    2VAL      C 2548   5.692   4.036   5.859
    2VAL      O 2549   5.665   3.922   5.821
    3VAL      N 2550   5.619   4.146   5.847
    3VAL      H 2551   5.652   4.231   5.890
    3VAL     CA 2552   5.478   4.140   5.807
    3VAL     CB 2553   5.384   4.164   5.926
    3VAL    CG1 2554   5.241   4.142   5.876
    3VAL    CG2 2555   5.412   4.070   6.043
    3VAL      C 2556   5.446   4.236   5.692
    3VAL      O 2557   5.483   4.353   5.697
    4VAL      N 2558   5.398   4.183   5.580
    4VAL      H 2559   5.380   4.085   5.568
    4VAL     CA 2560   5.346   4.268   5.472
    4VAL     CB 2561   5.404   4.247   5.332
    4VAL    CG1 2562   5.553   4.284   5.332
    4VAL    CG2 2563   5.400   4.095   5.313
    4VAL      C 2564   5.193   4.259   5.465
    4VAL      O 2565   5.144   4.166   5.528
    5THR      N 2566   5.128   4.368   5.424
    5THR      H 2567   5.179   4.451   5.402
    5THR     CA 2568   4.984   4.393   5.410
    5THR     CB 2569   4.932   4.509   5.495
    5THR    OG1 2570   5.017   4.624   5.484
    5THR    HG1 2571   4.992   4.672   5.400
    5THR    CG2 2572   4.923   4.463   5.640
    5THR      C 2573   4.950   4.425   5.264
    5THR      O 2574   4.929   4.540   5.228
    6ILE      N 2575   4.940   4.318   5.185
    6ILE      H 2576   4.954   4.222   5.207
    6ILE     CA 2577   4.919   4.340   5.041
    6ILE     CB 2578   4.989   4.224   4.968
    6ILE    CG1 2579   5.130   4.189   5.016
    6ILE    CG2 2580   4.985   4.251   4.818
    6ILE     CD 2581   5.181   4.050   4.978
    6ILE      C 2582   4.771   4.346   5.004
    6ILE      O 2583   4.693   4.261   5.048
    7LEU      N 2584   4.733   4.461   4.950
    7LEU      H 2585   4.795   4.526   4.906
    7LEU     CA 2586   4.594   4.473   4.905
    7LEU     CB 2587   4.520   4.598   4.954
    7LEU     CG 2588   4.474   4.576   5.099
    7LEU    CD1 2589   4.584   4.615   5.197
    7LEU    CD2 2590   4.338   4.643   5.118
    7LEU      C 2591   4.574   4.478   4.754
    7LEU      O 2592   4.671   4.502   4.682
    8LEU      N 2593   4.455   4.471   4.694
    8LEU      H 2594   4.372   4.504   4.738
    8LEU     CA 2595   4.437   4.453   4.550
    8LEU     CB 2596   4.294   4.405   4.520
    8LEU     CG 2597   4.291   4.260   4.471
    8LEU    CD1 2598   4.146   4.212   4.462
    8LEU    CD2 2599   4.374   4.241   4.344
    8LEU      C 2600   4.475   4.568   4.457
    8LEU      O 2601   4.389   4.643   4.413
    9GLU      N 2602   4.600   4.567   4.411
    9GLU      H 2603   4.648   4.480   4.408
    9GLU     CA 2604   4.660   4.666   4.320
    9GLU     CB 2605   4.794   4.717   4.373
    9GLU     CG 2606   4.782   4.789   4.507
    9GLU     CD 2607   4.899   4.880   4.545
    9GLU    OE1 2608   4.892   4.993   4.492
    9GLU    OE2 2609   5.002   4.841   4.605
    9GLU      C 2610   4.687   4.595   4.187
    9GLU      O 2611   4.790   4.530   4.167
   10GLU      N 2612   4.607   4.633   4.089
   10GLU      H 2613   4.538   4.703   4.109
   10GLU     CA 2614   4.610   4.583   3.951
   10GLU     CB 2615   4.478   4.620   3.883
   10GLU     CG 2616   4.354   4.568   3.954
   10GLU     CD 2617   4.247   4.678   3.953
   10GLU    OE1 2618   4.140   4.656   4.013
   10GLU    OE2 2619   4.267   4.791   3.903
   10GLU      C 2620   4.738   4.601   3.868
   10GLU      O 2621   4.798   4.707   3.885
   11GLU      N 2622   4.773   4.509   3.779
   11GLU      H 2623   4.720   4.424   3.778
   11GLU     CA 2624   4.899   4.515   3.703
   11GLU     CB 2625   4.984   4.395   3.746
   11GLU     CG 2626   5.053   4.444   3.874
   11GLU     CD 2627   5.167   4.348   3.905
   11GLU    OE1 2628   5.281   4.380   3.867
   11GLU    OE2 2629   5.142   4.241   3.965
   11GLU      C 2630   4.880   4.535   3.553
   11GLU     O1 2631   4.771   4.576   3.509
   11GLU     O2 2632   4.979   4.524   3.477
    1ACE     CA 2633   3.930   3.728   2.941
    1ACE      C 2634   3.997   3.594   2.910
    1ACE      O 2635   3.997   3.504   2.995
    2VAL      N 2636   4.044   3.579   2.776
    2VAL      H 2637   4.030   3.655   2.713
    2VAL     CA 2638   4.131   3.470   2.731
    2VAL     CB 2639   4.113   3.432   2.584
    2VAL    CG1 2640   3.972   3.381   2.553
    2VAL    CG2 2641   4.146   3.550   2.493
    2VAL      C 2642   4.279   3.488   2.768
    2VAL      O 2643   4.357   3.556   2.703
    3VAL      N 2644   4.302   3.432   2.887
    3VAL      H 2645   4.237   3.381   2.942
    3VAL     CA 2646   4.435   3.446   2.948
    3VAL     CB 2647   4.420   3.530   3.074
    3VAL    CG1 2648   4.549   3.542   3.156
    3VAL    CG2 2649   4.375   3.675   3.052
    3VAL      C 2650   4.497   3.311   2.987
    3VAL      O 2651   4.434   3.228   3.053
    4VAL      N 2652   4.626   3.293   2.961
    4VAL      H 2653   4.669   3.369   2.913
    4VAL     CA 2654   4.707   3.180   3.009
    4VAL     CB 2655   4.779   3.107   2.895
    4VAL    CG1 2656   4.862   2.987   2.938
    4VAL    CG2 2657   4.687   3.068   2.778
    4VAL      C 2658   4.811   3.235   3.107
    4VAL      O 2659   4.894   3.319   3.073
    5THR      N 2660   4.805   3.181   3.228
    5THR      H 2661   4.743   3.103   3.236
    5THR     CA 2662   4.891   3.218   3.342
    5THR     CB 2663   4.818   3.296   3.452
    5THR    OG1 2664   4.708   3.223   3.506
    5THR    HG1 2665   4.681   3.261   3.595
    5THR    CG2 2666   4.767   3.428   3.395
    5THR      C 2667   4.965   3.096   3.397
    5THR      O 2668   4.903   3.003   3.449
    6ILE      N 2669   5.093   3.084   3.361
    6ILE      H 2670   5.142   3.162   3.323
    6ILE     CA 2671   5.176   2.966   3.391
    6ILE     CB 2672   5.253   2.925   3.265
    6ILE    CG1 2673   5.161   2.928   3.143
    6ILE    CG2 2674   5.303   2.782   3.283
    6ILE     CD 2675   5.215   2.884   3.007
    6ILE      C 2676   5.274   2.992   3.506
    6ILE      O 2677   5.358   3.082   3.510
    7LEU      N 2678   5.259   2.916   3.614
    7LEU      H 2679   5.213   2.829   3.594
    7LEU     CA 2680   5.315   2.927   3.749
    7LEU     CB 2681   5.204   2.926   3.855
    7LEU     CG 2682   5.136   3.059   3.888
    7LEU    CD1 2683   5.065   3.119   3.766
    7LEU    CD2 2684   5.016   3.037   3.979
    7LEU      C 2685   5.422   2.822   3.781
    7LEU      O 2686   5.392   2.704   3.794
    8LEU      N 2687   5.540   2.878   3.753
    8LEU      H 2688   5.545   2.978   3.752
    8LEU     CA 2689   5.668   2.806   3.760
    8LEU     CB 2690   5.730   2.815   3.620
    8LEU     CG 2691   5.662   2.735   3.509
    8LEU    CD1 2692   5.720   2.801   3.384
    8LEU    CD2 2693   5.690   2.585   3.503
    8LEU      C 2694   5.767   2.843   3.871
    8LEU      O 2695   5.768   2.955   3.921
    9GLU      N 2696   5.828   2.738   3.925
    9GLU      H 2697   5.793   2.644   3.924
    9GLU     CA 2698   5.936   2.753   4.024
    9GLU     CB 2699   5.972   2.623   4.096
    9GLU     CG 2700   5.847   2.562   4.161
    9GLU     CD 2701   5.879   2.420   4.206
    9GLU    OE1 2702   5.910   2.411   4.327
    9GLU    OE2 2703   5.868   2.321   4.131
    9GLU      C 2704   6.058   2.832   3.973
    9GLU      O 2705   6.079   2.826   3.852
   10GLU      N 2706   6.148   2.880   4.058
   10GLU      H 2707   6.117   2.903   4.150
   10GLU     CA 2708   6.277   2.937   4.018
   10GLU     CB 2709   6.305   3.070   4.088
   10GLU     CG 2710   6.247   3.184   4.003
   10GLU     CD 2711   6.291   3.325   4.044
   10GLU    OE1 2712   6.204   3.383   4.113
   10GLU    OE2 2713   6.402   3.364   4.002
   10GLU      C 2714   6.400   2.846   4.016
   10GLU      O 2715   6.447   2.802   3.911
   11GLU      N 2716   6.455   2.825   4.135
   11GLU      H 2717   6.408   2.809   4.222
   11GLU     CA 2718   6.595   2.780   4.142
   11GLU     CB 2719   6.680   2.876   4.225
   11GLU     CG 2720   6.729   3.000   4.150
   11GLU     CD 2721   6.843   3.034   4.247
   11GLU    OE1 2722   6.813   3.117   4.336
   11GLU    OE2 2723   6.959   2.996   4.221
   11GLU      C 2724   6.609   2.637   4.195
   11GLU     O1 2725   6.528   2.603   4.284
   11GLU     O2 2726   6.699   2.563   4.151
    1ACE     CA 2727   5.864   3.144   4.140
    1ACE      C 2728   5.861   3.250   4.030
    1ACE      O 2729   5.812   3.360   4.053
    2VAL      N 2730   5.877   3.198   3.897
    2VAL      H 2731   5.884   3.099   3.889
    2VAL     CA 2732   5.849   3.281   3.779
    2VAL     CB 2733   5.943   3.253   3.662
    2VAL    CG1 2734   6.070   3.332   3.692
    2VAL    CG2 2735   5.981   3.108   3.631
    2VAL      C 2736   5.702   3.264   3.741
    2VAL      O 2737   5.656   3.150   3.728
    3VAL      N 2738   5.640   3.365   3.681
    3VAL      H 2739   5.681   3.456   3.674
    3VAL     CA 2740   5.499   3.359   3.638
    3VAL     CB 2741   5.410   3.438   3.734
    3VAL    CG1 2742   5.267   3.427   3.682
    3VAL    CG2 2743   5.410   3.383   3.877
    3VAL      C 2744   5.494   3.408   3.493
    3VAL      O 2745   5.499   3.529   3.473
    4VAL      N 2746   5.453   3.323   3.399
    4VAL      H 2747   5.439   3.226   3.417
    4VAL     CA 2748   5.435   3.356   3.257
    4VAL     CB 2749   5.497   3.256   3.158
    4VAL    CG1 2750   5.493   3.298   3.011
    4VAL    CG2 2751   5.635   3.205   3.199
    4VAL      C 2752   5.290   3.389   3.223
    4VAL      O 2753   5.202   3.305   3.242
    5THR      N 2754   5.271   3.521   3.221
    5THR      H 2755   5.346   3.586   3.224
    5THR     CA 2756   5.146   3.593   3.195
    5THR     CB 2757   5.140   3.725   3.272
    5THR    OG1 2758   5.235   3.818   3.219
    5THR    HG1 2759   5.198   3.909   3.238
    5THR    CG2 2760   5.168   3.704   3.421
    5THR      C 2761   5.116   3.628   3.049
    5THR      O 2762   5.182   3.698   2.973
    6ILE      N 2763   5.024   3.549   2.994
    6ILE      H 2764   4.978   3.469   3.033
    6ILE     CA 2765   4.985   3.568   2.854
    6ILE     CB 2766   5.018   3.447   2.765
    6ILE    CG1 2767   5.156   3.380   2.769
    6ILE    CG2 2768   4.990   3.486   2.620
    6ILE     CD 2769   5.158   3.262   2.866
    6ILE      C 2770   4.837   3.604   2.840
    6ILE      O 2771   4.745   3.525   2.865
    7LEU      N 2772   4.820   3.730   2.803
    7LEU      H 2773   4.892   3.799   2.797
    7LEU     CA 2774   4.687   3.785   2.770
    7LEU     CB 2775   4.685   3.915   2.851
    7LEU     CG 2776   4.681   3.911   3.004
    7LEU    CD1 2777   4.816   3.906   3.076
    7LEU    CD2 2778   4.617   4.043   3.049
    7LEU      C 2779   4.665   3.798   2.619
    7LEU      O 2780   4.752   3.841   2.543
    8LEU      N 2781   4.551   3.748   2.575
    8LEU      H 2782   4.497   3.680   2.624
    8LEU     CA 2783   4.517   3.763   2.432
    8LEU     CB 2784   4.490   3.627   2.367
    8LEU     CG 2785   4.611   3.540   2.331
    8LEU    CD1 2786   4.718   3.625   2.264
    8LEU    CD2 2787   4.657   3.455   2.450
    8LEU      C 2788   4.404   3.858   2.392
    8LEU      O 2789   4.311   3.872   2.471
    9GLU      N 2790   4.423   3.936   2.286
    9GLU      H 2791   4.498   3.917   2.223
    9GLU     CA 2792   4.333   4.045   2.243
    9GLU     CB 2793   4.397   4.182   2.262
    9GLU     CG 2794   4.471   4.209   2.393
    9GLU     CD 2795   4.584   4.309   2.372
    9GLU    OE1 2796   4.665   4.284   2.280
    9GLU    OE2 2797   4.579   4.407   2.450
    9GLU      C 2798   4.289   4.044   2.097
    9GLU      O 2799   4.368   4.023   2.005
   10GLU      N 2800   4.163   4.087   2.094
   10GLU      H 2801   4.099   4.092   2.170
   10GLU     CA 2802   4.101   4.131   1.968
   10GLU     CB 2803   3.999   4.027   1.921
   10GLU     CG 2804   4.075   3.916   1.847
   10GLU     CD 2805   4.024   3.881   1.708
   10GLU    OE1 2806   4.078   3.931   1.606
   10GLU    OE2 2807   3.922   3.809   1.711
   10GLU      C 2808   4.042   4.272   1.977
   10GLU      O 2809   4.117   4.360   2.020
   11GLU      N 2810   3.911   4.291   1.977
   11GLU      H 2811   3.841   4.221   1.991
   11GLU     CA 2812   3.850   4.424   1.959
   11GLU     CB 2813   3.835   4.467   1.813
   11GLU     CG 2814   3.962   4.541   1.770
   11GLU     CD 2815   3.939   4.607   1.634
   11GLU    OE1 2816   4.027   4.594   1.545
   11GLU    OE2 2817   3.870   4.711   1.634
   11GLU      C 2818   3.730   4.462   2.046
   11GLU     O1 2819   3.717   4.424   2.164
   11GLU     O2 2820   3.643   4.543   2.007
    1ACE     CA 2821   6.001   2.108   2.633
    1ACE      C 2822   5.855   2.145   2.603
    1ACE      O 2823   5.789   2.056   2.550
    2VAL      N 2824   5.796   2.228   2.703
    2VAL      H 2825   5.849   2.283   2.768
    2VAL     CA 2826   5.655   2.269   2.699
    2VAL     CB 2827   5.614   2.324   2.835
    2VAL    CG1 2828   5.461   2.324   2.843
    2VAL    CG2 2829   5.674   2.250   2.955
    2VAL      C 2830   5.633   2.373   2.588
    2VAL      O 2831   5.676   2.487   2.602
    3VAL      N 2832   5.562   2.319   2.489
    3VAL      H 2833   5.529   2.225   2.486
    3VAL     CA 2834   5.525   2.403   2.375
    3VAL     CB 2835   5.578   2.325   2.254
    3VAL    CG1 2836   5.568   2.417   2.133
    3VAL    CG2 2837   5.728   2.302   2.264
    3VAL      C 2838   5.373   2.420   2.372
    3VAL      O 2839   5.289   2.334   2.348
    4VAL      N 2840   5.346   2.542   2.420
    4VAL      H 2841   5.413   2.611   2.448
    4VAL     CA 2842   5.213   2.602   2.419
    4VAL     CB 2843   5.190   2.695   2.538
    4VAL    CG1 2844   5.039   2.693   2.561
    4VAL    CG2 2845   5.267   2.650   2.663
    4VAL      C 2846   5.205   2.680   2.288
    4VAL      O 2847   5.280   2.771   2.253
    5THR      N 2848   5.113   2.630   2.206
    5THR      H 2849   5.071   2.542   2.230
    5THR     CA 2850   5.065   2.686   2.079
    5THR     CB 2851   5.091   2.596   1.958
    5THR    OG1 2852   5.033   2.467   1.975
    5THR    HG1 2853   5.013   2.444   2.070
    5THR    CG2 2854   5.241   2.576   1.936
    5THR      C 2855   4.916   2.721   2.084
    5THR      O 2856   4.833   2.630   2.082
    6ILE      N 2857   4.890   2.850   2.101
    6ILE      H 2858   4.957   2.916   2.135
    6ILE     CA 2859   4.760   2.914   2.079
    6ILE     CB 2860   4.735   3.029   2.176
    6ILE    CG1 2861   4.750   2.981   2.321
    6ILE    CG2 2862   4.598   3.096   2.157
    6ILE     CD 2863   4.790   3.096   2.414
    6ILE      C 2864   4.739   2.960   1.934
    6ILE      O 2865   4.822   3.034   1.881
    7LEU      N 2866   4.625   2.922   1.878
    7LEU      H 2867   4.567   2.846   1.908
    7LEU     CA 2868   4.573   2.985   1.756
    7LEU     CB 2869   4.520   2.879   1.659
    7LEU     CG 2870   4.497   2.941   1.521
    7LEU    CD1 2871   4.576   2.858   1.420
    7LEU    CD2 2872   4.348   2.946   1.485
    7LEU      C 2873   4.455   3.074   1.797
    7LEU      O 2874   4.360   3.022   1.856
    8LEU      N 2875   4.475   3.206   1.795
    8LEU      H 2876   4.562   3.246   1.821
    8LEU     CA 2877   4.367   3.303   1.816
    8LEU     CB 2878   4.440   3.432   1.852
    8LEU     CG 2879   4.344   3.546   1.886
    8LEU    CD1 2880   4.253   3.530   2.008
    8LEU    CD2 2881   4.424   3.669   1.928
    8LEU      C 2882   4.305   3.315   1.677
    8LEU      O 2883   4.373   3.331   1.576
    9GLU      N 2884   4.172   3.306   1.674
    9GLU      H 2885   4.123   3.329   1.758
    9GLU     CA 2886   4.087   3.301   1.554
    9GLU     CB 2887   3.953   3.275   1.623
    9GLU     CG 2888   3.906   3.383   1.721
    9GLU     CD 2889   3.774   3.325   1.773
    9GLU    OE1 2890   3.677   3.331   1.694
    9GLU    OE2 2891   3.781   3.266   1.883
    9GLU      C 2892   4.096   3.418   1.456
    9GLU      O 2893   4.121   3.532   1.495
   10GLU      N 2894   4.102   3.377   1.329
   10GLU      H 2895   4.093   3.281   1.305
   10GLU     CA 2896   4.102   3.477   1.221
   10GLU     CB 2897   4.241   3.460   1.160
   10GLU     CG 2898   4.280   3.574   1.065
   10GLU     CD 2899   4.429   3.574   1.031
   10GLU    OE1 2900   4.492   3.682   1.035
   10GLU    OE2 2901   4.484   3.476   0.977
   10GLU      C 2902   3.990   3.454   1.118
   10GLU      O 2903   3.993   3.352   1.049
   11GLU      N 2904   3.910   3.557   1.093
   11GLU      H 2905   3.922   3.644   1.141
   11GLU     CA 2906   3.806   3.565   0.990
   11GLU     CB 2907   3.673   3.636   1.019
   11GLU     CG 2908   3.580   3.567   1.118
   11GLU     CD 2909   3.445   3.638   1.125
   11GLU    OE1 2910   3.345   3.588   1.070
   11GLU    OE2 2911   3.448   3.751   1.178
   11GLU      C 2912   3.867   3.610   0.857
   11GLU     O1 2913   3.956   3.698   0.865
   11GLU     O2 2914   3.829   3.557   0.751
    1ACE     CA 2915   4.542   3.283   1.253
    1ACE      C 2916   4.669   3.324   1.329
    1ACE      O 2917   4.778   3.276   1.300
    2VAL      N 2918   4.650   3.397   1.450
    2VAL      H 2919   4.559   3.406   1.490
    2VAL     CA 2920   4.766   3.443   1.527
    2VAL     CB 2921   4.728   3.569   1.606
    2VAL    CG1 2922   4.855   3.632   1.662
    2VAL    CG2 2923   4.675   3.671   1.504
    2VAL      C 2924   4.820   3.337   1.623
    2VAL      O 2925   4.747   3.299   1.714
    3VAL      N 2926   4.907   3.260   1.558
    3VAL      H 2927   4.902   3.256   1.458
    3VAL     CA 2928   4.987   3.157   1.624
    3VAL     CB 2929   5.055   3.071   1.517
    3VAL    CG1 2930   5.154   2.969   1.575
    3VAL    CG2 2931   4.962   2.998   1.420
    3VAL      C 2932   5.084   3.215   1.727
    3VAL      O 2933   5.194   3.254   1.688
    4VAL      N 2934   5.031   3.211   1.849
    4VAL      H 2935   4.951   3.152   1.860
    4VAL     CA 2936   5.114   3.243   1.966
    4VAL     CB 2937   5.027   3.302   2.078
    4VAL    CG1 2938   5.109   3.360   2.194
    4VAL    CG2 2939   4.932   3.412   2.032
    4VAL      C 2940   5.200   3.123   2.005
    4VAL      O 2941   5.158   3.008   1.998
    5THR      N 2942   5.330   3.149   2.007
    5THR      H 2943   5.366   3.240   1.988
    5THR     CA 2944   5.429   3.043   2.032
    5THR     CB 2945   5.533   3.026   1.922
    5THR    OG1 2946   5.577   3.157   1.884
    5THR    HG1 2947   5.655   3.174   1.944
    5THR    CG2 2948   5.465   2.951   1.808
    5THR      C 2949   5.502   3.071   2.164
    5THR      O 2950   5.586   3.161   2.170
    6ILE      N 2951   5.473   2.989   2.264
    6ILE      H 2952   5.402   2.918   2.263
    6ILE     CA 2953   5.543   2.989   2.394
    6ILE     CB 2954   5.444   3.028   2.503
    6ILE    CG1 2955   5.353   3.147   2.468
    6ILE    CG2 2956   5.506   3.033   2.643
    6ILE     CD 2957   5.214   3.114   2.521
    6ILE      C 2958   5.617   2.859   2.425
    6ILE      O 2959   5.553   2.756   2.443
    7LEU      N 2960   5.748   2.872   2.447
    7LEU      H 2961   5.786   2.964   2.434
    7LEU     CA 2962   5.842   2.763   2.476
    7LEU     CB 2963   5.935   2.743   2.356
    7LEU     CG 2964   6.046   2.638   2.368
    7LEU    CD1 2965   6.002   2.498   2.410
    7LEU    CD2 2966   6.103   2.613   2.228
    7LEU      C 2967   5.921   2.766   2.607
    7LEU      O 2968   5.988   2.861   2.648
    8LEU      N 2969   5.884   2.678   2.699
    8LEU      H 2970   5.799   2.625   2.692
    8LEU     CA 2971   5.957   2.671   2.826
    8LEU     CB 2972   5.862   2.695   2.943
    8LEU     CG 2973   5.790   2.831   2.943
    8LEU    CD1 2974   5.642   2.823   2.979
    8LEU    CD2 2975   5.864   2.924   3.040
    8LEU      C 2976   6.044   2.546   2.842
    8LEU      O 2977   5.995   2.438   2.811
    9GLU      N 2978   6.175   2.570   2.832
    9GLU      H 2979   6.215   2.661   2.838
    9GLU     CA 2980   6.277   2.464   2.838
    9GLU     CB 2981   6.350   2.475   2.704
    9GLU     CG 2982   6.390   2.338   2.649
    9GLU     CD 2983   6.486   2.349   2.531
    9GLU    OE1 2984   6.575   2.263   2.516
    9GLU    OE2 2985   6.479   2.449   2.455
    9GLU      C 2986   6.370   2.493   2.957
    9GLU      O 2987   6.419   2.602   2.981
   10GLU      N 2988   6.390   2.388   3.037
   10GLU      H 2989   6.337   2.305   3.021
   10GLU     CA 2990   6.478   2.379   3.154
   10GLU     CB 2991   6.465   2.240   3.216
   10GLU     CG 2992   6.328   2.171   3.222
   10GLU     CD 2993   6.311   2.074   3.105
   10GLU    OE1 2994   6.279   2.118   2.993
   10GLU    OE2 2995   6.340   1.954   3.127
   10GLU      C 2996   6.626   2.398   3.122
   10GLU      O 2997   6.692   2.300   3.087
   11GLU      N 2998   6.666   2.525   3.122
   11GLU      H 2999   6.601   2.600   3.108
   11GLU     CA 3000   6.809   2.557   3.118
   11GLU     CB 3001   6.828   2.677   3.024
   11GLU     CG 3002   6.856   2.627   2.882
   11GLU     CD 3003   6.958   2.711   2.807
   11GLU    OE1 3004   7.078   2.707   2.843
   11GLU    OE2 3005   6.916   2.797   2.726
   11GLU      C 3006   6.881   2.583   3.250
   11GLU     O1 3007   6.831   2.659   3.335
   11GLU     O2 3008   6.996   2.535   3.259
    1ACE     CA 3009   3.348   4.667   7.074
    1ACE      C 3010   3.439   4.551   7.115
    1ACE      O 3011   3.394   4.459   7.184
    2VAL      N 3012   3.554   4.547   7.030
    2VAL      H 3013   3.566   4.606   6.950
    2VAL     CA 3014   3.654   4.440   7.045
    2VAL     CB 3015   3.694   4.382   6.910
    2VAL    CG1 3016   3.789   4.264   6.930
    2VAL    CG2 3017   3.571   4.334   6.832
    2VAL      C 3018   3.786   4.491   7.103
    2VAL      O 3019   3.824   4.600   7.062
    3VAL      N 3020   3.821   4.452   7.225
    3VAL      H 3021   3.764   4.388   7.276
    3VAL     CA 3022   3.933   4.511   7.300
    3VAL     CB 3023   3.883   4.563   7.435
    3VAL    CG1 3024   4.000   4.604   7.524
    3VAL    CG2 3025   3.785   4.679   7.412
    3VAL      C 3026   4.037   4.401   7.320
    3VAL      O 3027   3.998   4.303   7.384
    4VAL      N 3028   4.165   4.439   7.311
    4VAL      H 3029   4.193   4.532   7.290
    4VAL     CA 3030   4.276   4.344   7.329
    4VAL     CB 3031   4.346   4.312   7.197
    4VAL    CG1 3032   4.434   4.189   7.217
    4VAL    CG2 3033   4.241   4.275   7.092
    4VAL      C 3034   4.375   4.398   7.433
    4VAL      O 3035   4.426   4.509   7.414
    5THR      N 3036   4.398   4.326   7.542
    5THR      H 3037   4.324   4.274   7.585
    5THR     CA 3038   4.511   4.367   7.628
    5THR     CB 3039   4.458   4.406   7.766
    5THR    OG1 3040   4.399   4.291   7.828
    5THR    HG1 3041   4.322   4.321   7.885
    5THR    CG2 3042   4.372   4.532   7.772
    5THR      C 3043   4.620   4.260   7.633
    5THR      O 3044   4.603   4.143   7.666
    6ILE      N 3045   4.736   4.307   7.587
    6ILE      H 3046   4.737   4.402   7.555
    6ILE     CA 3047   4.851   4.219   7.564
    6ILE     CB 3048   4.908   4.263   7.428
    6ILE    CG1 3049   4.799   4.243   7.323
    6ILE    CG2 3050   5.025   4.171   7.398
    6ILE     CD 3051   4.845   4.311   7.194
    6ILE      C 3052   4.942   4.244   7.684
    6ILE      O 3053   4.987   4.357   7.706
    7LEU      N 3054   4.960   4.136   7.759
    7LEU      H 3055   4.909   4.050   7.756
    7LEU     CA 3056   5.041   4.147   7.881
    7LEU     CB 3057   4.960   4.104   8.003
    7LEU     CG 3058   5.010   4.126   8.146
    7LEU    CD1 3059   4.968   4.265   8.195
    7LEU    CD2 3060   4.940   4.021   8.233
    7LEU      C 3061   5.171   4.067   7.877
    7LEU      O 3062   5.167   3.955   7.826
    8LEU      N 3063   5.276   4.130   7.929
    8LEU      H 3064   5.283   4.230   7.925
    8LEU     CA 3065   5.401   4.059   7.960
    8LEU     CB 3066   5.516   4.107   7.872
    8LEU     CG 3067   5.489   4.107   7.722
    8LEU    CD1 3068   5.591   4.192   7.646
    8LEU    CD2 3069   5.487   3.961   7.679
    8LEU      C 3070   5.439   4.068   8.108
    8LEU      O 3071   5.456   4.174   8.169
    9GLU      N 3072   5.430   3.946   8.159
    9GLU      H 3073   5.394   3.870   8.105
    9GLU     CA 3074   5.452   3.910   8.300
    9GLU     CB 3075   5.390   3.772   8.324
    9GLU     CG 3076   5.265   3.786   8.411
    9GLU     CD 3077   5.289   3.816   8.559
    9GLU    OE1 3078   5.367   3.745   8.626
    9GLU    OE2 3079   5.222   3.909   8.610
    9GLU      C 3080   5.587   3.934   8.367
    9GLU      O 3081   5.693   3.931   8.303
   10GLU      N 3082   5.580   3.951   8.498
   10GLU      H 3083   5.503   3.911   8.547
   10GLU     CA 3084   5.691   3.991   8.587
   10GLU     CB 3085   5.646   4.127   8.642
   10GLU     CG 3086   5.501   4.121   8.688
   10GLU     CD 3087   5.473   4.246   8.771
   10GLU    OE1 3088   5.496   4.244   8.894
   10GLU    OE2 3089   5.440   4.342   8.698
   10GLU      C 3090   5.754   3.900   8.693
   10GLU      O 3091   5.685   3.810   8.739
   11GLU      N 3092   5.885   3.894   8.672
   11GLU      H 3093   5.922   3.933   8.587
   11GLU     CA 3094   5.978   3.849   8.777
   11GLU     CB 3095   6.112   3.798   8.722
   11GLU     CG 3096   6.104   3.674   8.634
   11GLU     CD 3097   6.247   3.640   8.593
   11GLU    OE1 3098   6.300   3.714   8.507
   11GLU    OE2 3099   6.319   3.575   8.671
   11GLU      C 3100   6.005   3.934   8.901
   11GLU     O1 3101   5.986   4.057   8.889
   11GLU     O2 3102   6.024   3.879   9.012
    1ACE     CA 3103   5.526   4.451   8.385
    1ACE      C 3104   5.488   4.558   8.282
    1ACE      O 3105   5.476   4.677   8.313
    2VAL      N 3106   5.505   4.518   8.146
    2VAL      H 3107   5.528   4.422   8.129
    2VAL     CA 3108   5.474   4.601   8.029
    2VAL     CB 3109   5.584   4.591   7.923
    2VAL    CG1 3110   5.565   4.688   7.807
    2VAL    CG2 3111   5.724   4.617   7.978
    2VAL      C 3112   5.337   4.557   7.980
    2VAL      O 3113   5.317   4.435   7.973
    3VAL      N 3114   5.250   4.653   7.952
    3VAL      H 3115   5.290   4.744   7.943
    3VAL     CA 3116   5.110   4.637   7.909
    3VAL     CB 3117   5.025   4.700   8.020
    3VAL    CG1 3118   5.008   4.852   8.022
    3VAL    CG2 3119   4.898   4.615   8.019
    3VAL      C 3120   5.090   4.711   7.777
    3VAL      O 3121   5.154   4.810   7.741
    4VAL      N 3122   5.006   4.650   7.694
    4VAL      H 3123   5.002   4.550   7.689
    4VAL     CA 3124   4.960   4.713   7.570
    4VAL     CB 3125   4.998   4.641   7.441
    4VAL    CG1 3126   4.987   4.727   7.315
    4VAL    CG2 3127   5.139   4.581   7.440
    4VAL      C 3128   4.807   4.720   7.574
    4VAL      O 3129   4.740   4.617   7.583
    5THR      N 3130   4.753   4.840   7.558
    5THR      H 3131   4.812   4.919   7.541
    5THR     CA 3132   4.608   4.866   7.549
    5THR     CB 3133   4.554   4.958   7.659
    5THR    OG1 3134   4.641   5.071   7.671
    5THR    HG1 3135   4.709   5.050   7.741
    5THR    CG2 3136   4.541   4.886   7.794
    5THR      C 3137   4.564   4.923   7.414
    5THR      O 3138   4.601   5.032   7.371
    6ILE      N 3139   4.508   4.830   7.337
    6ILE      H 3140   4.459   4.746   7.361
    6ILE     CA 3141   4.459   4.851   7.200
    6ILE     CB 3142   4.567   4.797   7.107
    6ILE    CG1 3143   4.525   4.829   6.963
    6ILE    CG2 3144   4.609   4.653   7.134
    6ILE     CD 3145   4.642   4.827   6.864
    6ILE      C 3146   4.314   4.812   7.169
    6ILE      O 3147   4.275   4.695   7.175
    7LEU      N 3148   4.235   4.911   7.131
    7LEU      H 3149   4.279   4.991   7.089
    7LEU     CA 3150   4.090   4.892   7.112
    7LEU     CB 3151   4.021   5.004   7.190
    7LEU     CG 3152   4.013   4.984   7.342
    7LEU    CD1 3153   4.147   5.018   7.407
    7LEU    CD2 3154   3.913   5.082   7.402
    7LEU      C 3155   4.046   4.898   6.965
    7LEU      O 3156   4.070   4.998   6.898
    8LEU      N 3157   3.953   4.810   6.929
    8LEU      H 3158   3.914   4.744   6.993
    8LEU     CA 3159   3.893   4.813   6.795
    8LEU     CB 3160   3.900   4.678   6.724
    8LEU     CG 3161   4.039   4.614   6.710
    8LEU    CD1 3162   4.148   4.709   6.659
    8LEU    CD2 3163   4.074   4.538   6.838
    8LEU      C 3164   3.750   4.866   6.807
    8LEU      O 3165   3.679   4.819   6.896
    9GLU      N 3166   3.739   4.994   6.773
    9GLU      H 3167   3.815   5.050   6.741
    9GLU     CA 3168   3.611   5.067   6.772
    9GLU     CB 3169   3.635   5.203   6.837
    9GLU     CG 3170   3.682   5.190   6.982
    9GLU     CD 3171   3.605   5.281   7.077
    9GLU    OE1 3172   3.615   5.406   7.077
    9GLU    OE2 3173   3.563   5.219   7.177
    9GLU      C 3174   3.559   5.077   6.629
    9GLU      O 3175   3.640   5.107   6.541
   10GLU      N 3176   3.427   5.074   6.614
   10GLU      H 3177   3.363   5.084   6.691
   10GLU     CA 3178   3.355   5.078   6.486
   10GLU     CB 3179   3.286   4.942   6.478
   10GLU     CG 3180   3.229   4.911   6.339
   10GLU     CD 3181   3.082   4.869   6.343
   10GLU    OE1 3182   2.987   4.939   6.302
   10GLU    OE2 3183   3.060   4.750   6.376
   10GLU      C 3184   3.262   5.201   6.480
   10GLU      O 3185   3.160   5.206   6.548
   11GLU      N 3186   3.300   5.286   6.385
   11GLU      H 3187   3.367   5.266   6.313
   11GLU     CA 3188   3.234   5.412   6.350
   11GLU     CB 3189   3.308   5.529   6.415
   11GLU     CG 3190   3.242   5.664   6.385
   11GLU     CD 3191   3.318   5.775   6.457
   11GLU    OE1 3192   3.314   5.887   6.402
   11GLU    OE2 3193   3.361   5.767   6.574
   11GLU      C 3194   3.193   5.431   6.203
   11GLU     O1 3195   3.081   5.392   6.162
   11GLU     O2 3196   3.271   5.492   6.127
    1ACE     CA 3197   5.790   3.882   7.086
    1ACE      C 3198   5.650   3.878   7.026
    1ACE      O 3199   5.633   3.925   6.914
    2VAL      N 3200   5.553   3.816   7.111
    2VAL      H 3201   5.572   3.798   7.207
    2VAL     CA 3202   5.418   3.785   7.060
    2VAL     CB 3203   5.318   3.767   7.174
    2VAL    CG1 3204   5.326   3.876   7.281
    2VAL    CG2 3205   5.174   3.741   7.128
    2VAL      C 3206   5.363   3.885   6.958
    2VAL      O 3207   5.336   4.001   6.989
    3VAL      N 3208   5.355   3.832   6.836
    3VAL      H 3209   5.381   3.736   6.824
    3VAL     CA 3210   5.290   3.895   6.720
    3VAL     CB 3211   5.354   3.822   6.601
    3VAL    CG1 3212   5.312   3.901   6.477
    3VAL    CG2 3213   5.506   3.813   6.612
    3VAL      C 3214   5.140   3.866   6.722
    3VAL      O 3215   5.089   3.761   6.684
    4VAL      N 3216   5.064   3.966   6.765
    4VAL      H 3217   5.112   4.052   6.780
    4VAL     CA 3218   4.917   3.974   6.758
    4VAL     CB 3219   4.850   4.047   6.874
    4VAL    CG1 3220   4.699   4.027   6.882
    4VAL    CG2 3221   4.898   3.990   7.008
    4VAL      C 3222   4.874   4.027   6.621
    4VAL      O 3223   4.895   4.145   6.593
    5THR      N 3224   4.822   3.939   6.535
    5THR      H 3225   4.818   3.840   6.548
    5THR     CA 3226   4.772   3.992   6.407
    5THR     CB 3227   4.854   3.954   6.284
    5THR    OG1 3228   4.866   3.814   6.260
    5THR    HG1 3229   4.912   3.773   6.338
    5THR    CG2 3230   4.995   4.014   6.289
    5THR      C 3231   4.622   3.966   6.385
    5THR      O 3232   4.575   3.853   6.389
    6ILE      N 3233   4.551   4.078   6.378
    6ILE      H 3234   4.599   4.165   6.367
    6ILE     CA 3235   4.405   4.090   6.367
    6ILE     CB 3236   4.364   4.198   6.466
    6ILE    CG1 3237   4.411   4.158   6.606
    6ILE    CG2 3238   4.214   4.225   6.478
    6ILE     CD 3239   4.430   4.285   6.689
    6ILE      C 3240   4.357   4.123   6.225
    6ILE      O 3241   4.423   4.207   6.164
    7LEU      N 3242   4.263   4.045   6.174
    7LEU      H 3243   4.253   3.950   6.205
    7LEU     CA 3244   4.190   4.081   6.052
    7LEU     CB 3245   4.200   3.967   5.950
    7LEU     CG 3246   4.325   3.960   5.862
    7LEU    CD1 3247   4.352   3.820   5.805
    7LEU    CD2 3248   4.310   4.065   5.751
    7LEU      C 3249   4.042   4.110   6.074
    7LEU      O 3250   3.970   4.039   6.145
    8LEU      N 3251   4.002   4.221   6.013
    8LEU      H 3252   4.074   4.282   5.979
    8LEU     CA 3253   3.866   4.274   5.996
    8LEU     CB 3254   3.857   4.414   6.059
    8LEU     CG 3255   3.863   4.408   6.212
    8LEU    CD1 3256   3.830   4.548   6.266
    8LEU    CD2 3257   3.779   4.296   6.273
    8LEU      C 3258   3.827   4.292   5.849
    8LEU      O 3259   3.887   4.368   5.774
    9GLU      N 3260   3.711   4.231   5.827
    9GLU      H 3261   3.669   4.178   5.900
    9GLU     CA 3262   3.634   4.241   5.701
    9GLU     CB 3263   3.529   4.133   5.679
    9GLU     CG 3264   3.569   3.987   5.706
    9GLU     CD 3265   3.464   3.886   5.658
    9GLU    OE1 3266   3.510   3.791   5.591
    9GLU    OE2 3267   3.345   3.904   5.692
    9GLU      C 3268   3.557   4.373   5.702
    9GLU      O 3269   3.506   4.422   5.803
   10GLU      N 3270   3.539   4.431   5.583
   10GLU      H 3271   3.570   4.385   5.500
   10GLU     CA 3272   3.475   4.562   5.571
   10GLU     CB 3273   3.559   4.669   5.500
   10GLU     CG 3274   3.680   4.712   5.583
   10GLU     CD 3275   3.744   4.846   5.550
   10GLU    OE1 3276   3.738   4.931   5.641
   10GLU    OE2 3277   3.788   4.872   5.435
   10GLU      C 3278   3.341   4.564   5.497
   10GLU      O 3279   3.312   4.476   5.417
   11GLU      N 3280   3.253   4.650   5.547
   11GLU      H 3281   3.272   4.712   5.624
   11GLU     CA 3282   3.131   4.700   5.481
   11GLU     CB 3283   3.033   4.761   5.581
   11GLU     CG 3284   2.952   4.658   5.661
   11GLU     CD 3285   2.839   4.715   5.747
   11GLU    OE1 3286   2.862   4.794   5.842
   11GLU    OE2 3287   2.720   4.680   5.734
   11GLU      C 3288   3.159   4.804   5.373
   11GLU     O1 3289   3.240   4.893   5.409
   11GLU     O2 3290   3.083   4.816   5.275
    1ACE     CA 3291   3.957   4.478   5.492
    1ACE      C 3292   4.070   4.564   5.550
    1ACE      O 3293   4.141   4.639   5.483
    2VAL      N 3294   4.077   4.559   5.693
    2VAL      H 3295   4.017   4.500   5.747
    2VAL     CA 3296   4.177   4.622   5.781
    2VAL     CB 3297   4.114   4.741   5.854
    2VAL    CG1 3298   4.084   4.845   5.746
    2VAL    CG2 3299   3.989   4.720   5.939
    2VAL      C 3300   4.263   4.523   5.859
    2VAL      O 3301   4.205   4.434   5.921
    3VAL      N 3302   4.395   4.541   5.868
    3VAL      H 3303   4.449   4.594   5.803
    3VAL     CA 3304   4.485   4.446   5.934
    3VAL     CB 3305   4.594   4.389   5.843
    3VAL    CG1 3306   4.685   4.290   5.916
    3VAL    CG2 3307   4.537   4.322   5.718
    3VAL      C 3308   4.550   4.528   6.046
    3VAL      O 3309   4.622   4.624   6.020
    4VAL      N 3310   4.543   4.474   6.168
    4VAL      H 3311   4.504   4.385   6.189
    4VAL     CA 3312   4.591   4.540   6.291
    4VAL     CB 3313   4.475   4.560   6.389
    4VAL    CG1 3314   4.529   4.656   6.496
    4VAL    CG2 3315   4.356   4.618   6.312
    4VAL      C 3316   4.701   4.449   6.346
    4VAL      O 3317   4.683   4.328   6.358
    5THR      N 3318   4.818   4.511   6.358
    5THR      H 3319   4.833   4.605   6.389
    5THR     CA 3320   4.946   4.438   6.355
    5THR     CB 3321   5.021   4.450   6.222
    5THR    OG1 3322   5.034   4.586   6.179
    5THR    HG1 3323   5.007   4.599   6.083
    5THR    CG2 3324   4.969   4.342   6.127
    5THR      C 3325   5.036   4.471   6.474
    5THR      O 3326   5.126   4.554   6.463
    6ILE      N 3327   5.034   4.395   6.582
    6ILE      H 3328   4.980   4.311   6.587
    6ILE     CA 3329   5.116   4.423   6.702
    6ILE     CB 3330   5.036   4.448   6.830
    6ILE    CG1 3331   4.916   4.543   6.817
    6ILE    CG2 3332   5.122   4.497   6.946
    6ILE     CD 3333   4.795   4.474   6.754
    6ILE      C 3334   5.222   4.313   6.715
    6ILE      O 3335   5.203   4.211   6.781
    7LEU      N 3336   5.339   4.349   6.664
    7LEU      H 3337   5.336   4.422   6.595
    7LEU     CA 3338   5.462   4.277   6.699
    7LEU     CB 3339   5.541   4.228   6.577
    7LEU     CG 3340   5.522   4.322   6.459
    7LEU    CD1 3341   5.655   4.342   6.386
    7LEU    CD2 3342   5.413   4.276   6.362
    7LEU      C 3343   5.562   4.348   6.791
    7LEU      O 3344   5.571   4.470   6.779
    8LEU      N 3345   5.597   4.274   6.896
    8LEU      H 3346   5.558   4.184   6.911
    8LEU     CA 3347   5.671   4.341   7.004
    8LEU     CB 3348   5.613   4.291   7.136
    8LEU     CG 3349   5.466   4.328   7.157
    8LEU    CD1 3350   5.420   4.280   7.295
    8LEU    CD2 3351   5.447   4.479   7.140
    8LEU      C 3352   5.824   4.332   7.008
    8LEU      O 3353   5.874   4.221   6.992
    9GLU      N 3354   5.893   4.444   7.026
    9GLU      H 3355   5.839   4.528   7.025
    9GLU     CA 3356   6.040   4.454   7.022
    9GLU     CB 3357   6.086   4.599   7.012
    9GLU     CG 3358   6.042   4.664   6.881
    9GLU     CD 3359   6.068   4.815   6.888
    9GLU    OE1 3360   5.974   4.893   6.913
    9GLU    OE2 3361   6.178   4.860   6.850
    9GLU      C 3362   6.109   4.391   7.143
    9GLU      O 3363   6.073   4.413   7.259
   10GLU      N 3364   6.222   4.327   7.113
   10GLU      H 3365   6.237   4.296   7.019
   10GLU     CA 3366   6.290   4.263   7.226
   10GLU     CB 3367   6.335   4.123   7.186
   10GLU     CG 3368   6.222   4.020   7.189
   10GLU     CD 3369   6.278   3.878   7.190
   10GLU    OE1 3370   6.320   3.838   7.079
   10GLU    OE2 3371   6.333   3.831   7.291
   10GLU      C 3372   6.410   4.345   7.274
   10GLU      O 3373   6.434   4.355   7.395
   11GLU      N 3374   6.483   4.401   7.178
   11GLU      H 3375   6.456   4.409   7.082
   11GLU     CA 3376   6.603   4.481   7.203
   11GLU     CB 3377   6.719   4.398   7.148
   11GLU     CG 3378   6.849   4.423   7.225
   11GLU     CD 3379   6.980   4.358   7.181
   11GLU    OE1 3380   7.029   4.383   7.068
   11GLU    OE2 3381   7.029   4.275   7.260
   11GLU      C 3382   6.594   4.624   7.148
   11GLU     O1 3383   6.504   4.650   7.065
   11GLU     O2 3384   6.659   4.709   7.212
  17.93654   5.97885   9.96475
Generated by trjconv : Generated by trjconv : Protein in water t=  20.00000
 3384
    1ACE     CA    1   4.759   1.297   4.183
    1ACE      C    2   4.646   1.299   4.287
    1ACE      O    3   4.554   1.218   4.276
    2VAL      N    4   4.661   1.394   4.392
    2VAL      H    5   4.706   1.483   4.391
    2VAL     CA    6   4.586   1.386   4.518
    2VAL     CB    7   4.677   1.397   4.641
    2VAL    CG1    8   4.602   1.392   4.774
    2VAL    CG2    9   4.786   1.291   4.625
    2VAL      C   10   4.484   1.500   4.506
    2VAL      O   11   4.518   1.617   4.525
    3VAL      N   12   4.364   1.458   4.469
    3VAL      H   13   4.338   1.365   4.444
    3VAL     CA   14   4.245   1.542   4.448
    3VAL     CB   15   4.154   1.478   4.343
    3VAL    CG1   16   4.183   1.504   4.195
    3VAL    CG2   17   4.143   1.325   4.348
    3VAL      C   18   4.174   1.575   4.579
    3VAL      O   19   4.083   1.507   4.625
    4VAL      N   20   4.205   1.698   4.621
    4VAL      H   21   4.252   1.768   4.568
    4VAL     CA   22   4.160   1.747   4.753
    4VAL     CB   23   4.281   1.808   4.824
    4VAL    CG1   24   4.243   1.839   4.969
    4VAL    CG2   25   4.409   1.724   4.812
    4VAL      C   26   4.061   1.857   4.714
    4VAL      O   27   4.102   1.966   4.674
    5THR      N   28   3.934   1.817   4.710
    5THR      H   29   3.908   1.725   4.739
    5THR     CA   30   3.819   1.905   4.684
    5THR     CB   31   3.730   1.863   4.567
    5THR    OG1   32   3.674   1.733   4.584
    5THR    HG1   33   3.613   1.713   4.508
    5THR    CG2   34   3.805   1.858   4.434
    5THR      C   35   3.730   1.941   4.803
    5THR      O   36   3.685   1.853   4.875
    6ILE      N   37   3.703   2.068   4.830
    6ILE      H   38   3.755   2.147   4.797
    6ILE     CA   39   3.615   2.124   4.934
    6ILE     CB   40   3.687   2.183   5.055
    6ILE    CG1   41   3.760   2.077   5.138
    6ILE    CG2   42   3.612   2.271   5.155
    6ILE     CD   43   3.677   1.958   5.187
    6ILE      C   44   3.518   2.222   4.868
    6ILE      O   45   3.556   2.325   4.812
    7LEU      N   46   3.396   2.175   4.843
    7LEU      H   47   3.380   2.077   4.836
    7LEU     CA   48   3.282   2.259   4.804
    7LEU     CB   49   3.201   2.213   4.683
    7LEU     CG   50   3.283   2.191   4.556
    7LEU    CD1   51   3.339   2.050   4.534
    7LEU    CD2   52   3.187   2.229   4.443
    7LEU      C   53   3.189   2.273   4.925
    7LEU      O   54   3.188   2.178   5.004
    8LEU      N   55   3.110   2.379   4.922
    8LEU      H   56   3.118   2.453   4.855
    8LEU     CA   57   3.008   2.403   5.026
    8LEU     CB   58   2.990   2.553   5.049
    8LEU     CG   59   3.123   2.627   5.068
    8LEU    CD1   60   3.083   2.774   5.074
    8LEU    CD2   61   3.213   2.586   5.185
    8LEU      C   62   2.883   2.324   4.991
    8LEU      O   63   2.789   2.369   4.926
    9GLU      N   64   2.882   2.198   5.034
    9GLU      H   65   2.951   2.149   5.087
    9GLU     CA   66   2.784   2.099   4.986
    9GLU     CB   67   2.830   1.953   4.995
    9GLU     CG   68   2.952   1.949   4.903
    9GLU     CD   69   2.954   1.807   4.847
    9GLU    OE1   70   3.052   1.742   4.888
    9GLU    OE2   71   2.873   1.781   4.756
    9GLU      C   72   2.653   2.108   5.064
    9GLU      O   73   2.654   2.128   5.185
   10GLU      N   74   2.548   2.080   4.987
   10GLU      H   75   2.540   2.080   4.887
   10GLU     CA   76   2.419   2.054   5.053
   10GLU     CB   77   2.316   2.148   4.990
   10GLU     CG   78   2.200   2.152   5.091
   10GLU     CD   79   2.097   2.256   5.048
   10GLU    OE1   80   2.012   2.230   4.961
   10GLU    OE2   81   2.115   2.365   5.107
   10GLU      C   82   2.376   1.908   5.041
   10GLU      O   83   2.385   1.847   4.934
   11GLU      N   84   2.344   1.840   5.150
   11GLU      H   85   2.327   1.892   5.234
   11GLU     CA   86   2.314   1.696   5.155
   11GLU     CB   87   2.419   1.609   5.227
   11GLU     CG   88   2.563   1.629   5.180
   11GLU     CD   89   2.663   1.540   5.254
   11GLU    OE1   90   2.743   1.473   5.185
   11GLU    OE2   91   2.643   1.509   5.374
   11GLU      C   92   2.170   1.691   5.208
   11GLU     O1   93   2.080   1.699   5.122
   11GLU     O2   94   2.145   1.698   5.330
    1ACE     CA   95   3.043   3.045   4.701
    1ACE      C   96   3.186   2.994   4.685
    1ACE      O   97   3.235   3.002   4.572
    2VAL      N   98   3.252   2.967   4.809
    2VAL      H   99   3.202   2.945   4.892
    2VAL     CA  100   3.396   2.937   4.814
    2VAL     CB  101   3.453   2.989   4.946
    2VAL    CG1  102   3.605   2.982   4.963
    2VAL    CG2  103   3.410   3.134   4.973
    2VAL      C  104   3.424   2.790   4.785
    2VAL      O  105   3.365   2.711   4.859
    3VAL      N  106   3.491   2.767   4.673
    3VAL      H  107   3.530   2.838   4.614
    3VAL     CA  108   3.535   2.634   4.630
    3VAL     CB  109   3.468   2.615   4.494
    3VAL    CG1  110   3.532   2.514   4.400
    3VAL    CG2  111   3.320   2.582   4.516
    3VAL      C  112   3.688   2.620   4.624
    3VAL      O  113   3.753   2.713   4.576
    4VAL      N  114   3.736   2.509   4.677
    4VAL      H  115   3.676   2.450   4.731
    4VAL     CA  116   3.881   2.485   4.685
    4VAL     CB  117   3.930   2.512   4.828
    4VAL    CG1  118   4.074   2.465   4.848
    4VAL    CG2  119   3.913   2.658   4.871
    4VAL      C  120   3.931   2.353   4.627
    4VAL      O  121   3.884   2.245   4.662
    5THR      N  122   4.024   2.372   4.533
    5THR      H  123   4.050   2.463   4.501
    5THR     CA  124   4.093   2.256   4.475
    5THR     CB  125   4.064   2.247   4.326
    5THR    OG1  126   4.082   2.376   4.266
    5THR    HG1  127   4.154   2.434   4.306
    5THR    CG2  128   3.921   2.197   4.302
    5THR      C  129   4.245   2.260   4.498
    5THR      O  130   4.320   2.334   4.434
    6ILE      N  131   4.288   2.181   4.595
    6ILE      H  132   4.226   2.142   4.663
    6ILE     CA  133   4.431   2.168   4.626
    6ILE     CB  134   4.461   2.152   4.775
    6ILE    CG1  135   4.407   2.267   4.861
    6ILE    CG2  136   4.613   2.139   4.783
    6ILE     CD  137   4.397   2.205   5.000
    6ILE      C  138   4.481   2.049   4.543
    6ILE      O  139   4.442   1.934   4.565
    7LEU      N  140   4.585   2.094   4.474
    7LEU      H  141   4.607   2.191   4.463
    7LEU     CA  142   4.646   2.019   4.362
    7LEU     CB  143   4.665   2.111   4.242
    7LEU     CG  144   4.539   2.180   4.190
    7LEU    CD1  145   4.558   2.260   4.061
    7LEU    CD2  146   4.428   2.078   4.161
    7LEU      C  147   4.786   1.967   4.395
    7LEU      O  148   4.881   2.043   4.403
    8LEU      N  149   4.794   1.839   4.430
    8LEU      H  150   4.713   1.786   4.456
    8LEU     CA  151   4.919   1.770   4.465
    8LEU     CB  152   4.914   1.699   4.600
    8LEU     CG  153   4.884   1.796   4.715
    8LEU    CD1  154   4.903   1.712   4.842
    8LEU    CD2  155   4.981   1.914   4.712
    8LEU      C  156   4.964   1.663   4.365
    8LEU      O  157   4.892   1.598   4.290
    9GLU      N  158   5.097   1.662   4.355
    9GLU      H  159   5.154   1.716   4.417
    9GLU     CA  160   5.165   1.562   4.272
    9GLU     CB  161   5.308   1.608   4.245
    9GLU     CG  162   5.325   1.742   4.173
    9GLU     CD  163   5.467   1.767   4.123
    9GLU    OE1  164   5.543   1.829   4.201
    9GLU    OE2  165   5.493   1.735   4.005
    9GLU      C  166   5.164   1.420   4.329
    9GLU      O  167   5.130   1.395   4.444
   10GLU      N  168   5.167   1.323   4.237
   10GLU      H  169   5.147   1.340   4.141
   10GLU     CA  170   5.199   1.185   4.277
   10GLU     CB  171   5.074   1.098   4.260
   10GLU     CG  172   5.074   0.955   4.315
   10GLU     CD  173   4.957   0.864   4.276
   10GLU    OE1  174   4.840   0.907   4.264
   10GLU    OE2  175   4.991   0.747   4.250
   10GLU      C  176   5.320   1.129   4.201
   10GLU      O  177   5.321   1.130   4.078
   11GLU      N  178   5.430   1.111   4.272
   11GLU      H  179   5.448   1.149   4.363
   11GLU     CA  180   5.547   1.037   4.221
   11GLU     CB  181   5.657   1.123   4.159
   11GLU     CG  182   5.779   1.045   4.110
   11GLU     CD  183   5.888   1.140   4.061
   11GLU    OE1  184   5.884   1.165   3.939
   11GLU    OE2  185   5.970   1.183   4.144
   11GLU      C  186   5.607   0.970   4.345
   11GLU     O1  187   5.640   1.034   4.447
   11GLU     O2  188   5.632   0.848   4.336
    1ACE     CA  189   3.200   2.853   6.177
    1ACE      C  190   3.200   2.711   6.119
    1ACE      O  191   3.184   2.608   6.185
    2VAL      N  192   3.249   2.715   5.985
    2VAL      H  193   3.279   2.801   5.942
    2VAL     CA  194   3.286   2.593   5.912
    2VAL     CB  195   3.262   2.612   5.762
    2VAL    CG1  196   3.282   2.483   5.683
    2VAL    CG2  197   3.121   2.662   5.728
    2VAL      C  198   3.428   2.565   5.962
    2VAL      O  199   3.516   2.651   5.961
    3VAL      N  200   3.454   2.440   5.996
    3VAL      H  201   3.398   2.357   5.991
    3VAL     CA  202   3.583   2.393   6.051
    3VAL     CB  203   3.561   2.353   6.197
    3VAL    CG1  204   3.534   2.479   6.280
    3VAL    CG2  205   3.448   2.251   6.215
    3VAL      C  206   3.641   2.282   5.964
    3VAL      O  207   3.651   2.163   5.997
    4VAL      N  208   3.720   2.333   5.870
    4VAL      H  209   3.753   2.426   5.887
    4VAL     CA  210   3.786   2.265   5.758
    4VAL     CB  211   3.761   2.347   5.632
    4VAL    CG1  212   3.783   2.263   5.506
    4VAL    CG2  213   3.617   2.399   5.625
    4VAL      C  214   3.936   2.263   5.789
    4VAL      O  215   3.996   2.370   5.799
    5THR      N  216   3.983   2.139   5.793
    5THR      H  217   3.919   2.062   5.790
    5THR     CA  218   4.120   2.100   5.828
    5THR     CB  219   4.128   2.048   5.971
    5THR    OG1  220   4.026   1.951   5.998
    5THR    HG1  221   3.952   1.971   5.934
    5THR    CG2  222   4.128   2.167   6.068
    5THR      C  223   4.184   1.998   5.733
    5THR      O  224   4.135   1.886   5.719
    6ILE      N  225   4.277   2.053   5.655
    6ILE      H  226   4.292   2.151   5.649
    6ILE     CA  227   4.339   1.978   5.545
    6ILE     CB  228   4.318   2.059   5.416
    6ILE    CG1  229   4.173   2.066   5.368
    6ILE    CG2  230   4.399   2.009   5.297
    6ILE     CD  231   4.134   2.168   5.261
    6ILE      C  232   4.488   1.958   5.573
    6ILE      O  233   4.553   2.058   5.603
    7LEU      N  234   4.522   1.833   5.604
    7LEU      H  235   4.467   1.752   5.586
    7LEU     CA  236   4.663   1.807   5.637
    7LEU     CB  237   4.655   1.714   5.758
    7LEU     CG  238   4.615   1.788   5.886
    7LEU    CD1  239   4.573   1.688   5.993
    7LEU    CD2  240   4.733   1.867   5.942
    7LEU      C  241   4.743   1.753   5.518
    7LEU      O  242   4.716   1.643   5.471
    8LEU      N  243   4.842   1.825   5.464
    8LEU      H  244   4.863   1.920   5.486
    8LEU     CA  245   4.909   1.790   5.338
    8LEU     CB  246   4.904   1.896   5.228
    8LEU     CG  247   4.767   1.944   5.181
    8LEU    CD1  248   4.783   2.054   5.076
    8LEU    CD2  249   4.676   1.830   5.135
    8LEU      C  250   5.056   1.760   5.366
    8LEU      O  251   5.135   1.850   5.392
    9GLU      N  252   5.079   1.630   5.386
    9GLU      H  253   5.005   1.562   5.391
    9GLU     CA  254   5.214   1.580   5.415
    9GLU     CB  255   5.226   1.525   5.557
    9GLU     CG  256   5.132   1.416   5.609
    9GLU     CD  257   5.145   1.384   5.758
    9GLU    OE1  258   5.222   1.292   5.791
    9GLU    OE2  259   5.084   1.460   5.836
    9GLU      C  260   5.283   1.483   5.319
    9GLU      O  261   5.206   1.410   5.257
   10GLU      N  262   5.416   1.480   5.327
   10GLU      H  263   5.461   1.529   5.402
   10GLU     CA  264   5.497   1.383   5.252
   10GLU     CB  265   5.593   1.462   5.163
   10GLU     CG  266   5.549   1.469   5.017
   10GLU     CD  267   5.635   1.569   4.939
   10GLU    OE1  268   5.759   1.559   4.950
   10GLU    OE2  269   5.581   1.632   4.845
   10GLU      C  270   5.582   1.287   5.335
   10GLU      O  271   5.604   1.306   5.454
   11GLU      N  272   5.585   1.162   5.290
   11GLU      H  273   5.538   1.139   5.204
   11GLU     CA  274   5.658   1.051   5.352
   11GLU     CB  275   5.563   0.967   5.438
   11GLU     CG  276   5.455   0.889   5.362
   11GLU     CD  277   5.398   0.782   5.455
   11GLU    OE1  278   5.372   0.668   5.411
   11GLU    OE2  279   5.385   0.819   5.574
   11GLU      C  280   5.735   0.971   5.247
   11GLU     O1  281   5.670   0.931   5.147
   11GLU     O2  282   5.857   0.957   5.267
    1ACE     CA  283   5.398   1.986   5.624
    1ACE      C  284   5.339   2.124   5.594
    1ACE      O  285   5.400   2.225   5.630
    2VAL      N  286   5.207   2.111   5.541
    2VAL      H  287   5.162   2.022   5.532
    2VAL     CA  288   5.126   2.225   5.498
    2VAL     CB  289   5.121   2.229   5.345
    2VAL    CG1  290   5.021   2.337   5.302
    2VAL    CG2  291   5.262   2.249   5.288
    2VAL      C  292   4.986   2.189   5.549
    2VAL      O  293   4.922   2.088   5.519
    3VAL      N  294   4.944   2.279   5.636
    3VAL      H  295   4.994   2.363   5.658
    3VAL     CA  296   4.814   2.267   5.703
    3VAL     CB  297   4.833   2.271   5.855
    3VAL    CG1  298   4.707   2.214   5.921
    3VAL    CG2  299   4.953   2.187   5.899
    3VAL      C  300   4.721   2.383   5.666
    3VAL      O  301   4.707   2.483   5.736
    4VAL      N  302   4.655   2.359   5.553
    4VAL      H  303   4.666   2.276   5.499
    4VAL     CA  304   4.550   2.445   5.496
    4VAL     CB  305   4.537   2.420   5.346
    4VAL    CG1  306   4.439   2.524   5.290
    4VAL    CG2  307   4.669   2.439   5.272
    4VAL      C  308   4.425   2.440   5.585
    4VAL      O  309   4.344   2.347   5.580
    5THR      N  310   4.428   2.538   5.674
    5THR      H  311   4.488   2.617   5.669
    5THR     CA  312   4.324   2.552   5.778
    5THR     CB  313   4.378   2.545   5.921
    5THR    OG1  314   4.495   2.626   5.930
    5THR    HG1  315   4.564   2.626   5.857
    5THR    CG2  316   4.403   2.400   5.963
    5THR      C  317   4.230   2.669   5.747
    5THR      O  318   4.264   2.786   5.767
    6ILE      N  319   4.120   2.633   5.682
    6ILE      H  320   4.094   2.541   5.654
    6ILE     CA  321   4.025   2.729   5.625
    6ILE     CB  322   3.979   2.657   5.498
    6ILE    CG1  323   4.085   2.600   5.404
    6ILE    CG2  324   3.894   2.761   5.425
    6ILE     CD  325   4.032   2.512   5.290
    6ILE      C  326   3.911   2.752   5.724
    6ILE      O  327   3.846   2.655   5.764
    7LEU      N  328   3.923   2.871   5.781
    7LEU      H  329   4.011   2.917   5.792
    7LEU     CA  330   3.822   2.917   5.877
    7LEU     CB  331   3.886   3.009   5.981
    7LEU     CG  332   4.027   2.983   6.036
    7LEU    CD1  333   4.084   3.095   6.123
    7LEU    CD2  334   4.005   2.864   6.130
    7LEU      C  335   3.708   2.986   5.801
    7LEU      O  336   3.736   3.092   5.745
    8LEU      N  337   3.592   2.922   5.808
    8LEU      H  338   3.577   2.831   5.846
    8LEU     CA  339   3.475   2.983   5.743
    8LEU     CB  340   3.416   2.901   5.628
    8LEU     CG  341   3.513   2.876   5.512
    8LEU    CD1  342   3.474   2.754   5.428
    8LEU    CD2  343   3.531   2.995   5.417
    8LEU      C  344   3.360   3.013   5.839
    8LEU      O  345   3.383   2.997   5.959
    9GLU      N  346   3.276   3.105   5.793
    9GLU      H  347   3.264   3.115   5.694
    9GLU     CA  348   3.158   3.155   5.866
    9GLU     CB  349   3.144   3.307   5.865
    9GLU     CG  350   3.118   3.369   5.728
    9GLU     CD  351   2.976   3.345   5.677
    9GLU    OE1  352   2.949   3.311   5.560
    9GLU    OE2  353   2.897   3.374   5.770
    9GLU      C  354   3.033   3.077   5.825
    9GLU      O  355   3.033   2.990   5.738
   10GLU      N  356   2.928   3.099   5.903
   10GLU      H  357   2.925   3.193   5.936
   10GLU     CA  358   2.799   3.028   5.902
   10GLU     CB  359   2.784   2.916   6.005
   10GLU     CG  360   2.880   2.802   5.968
   10GLU     CD  361   2.842   2.684   6.057
   10GLU    OE1  362   2.765   2.697   6.155
   10GLU    OE2  363   2.881   2.573   6.015
   10GLU      C  364   2.677   3.121   5.904
   10GLU      O  365   2.663   3.206   5.992
   11GLU      N  366   2.590   3.097   5.807
   11GLU      H  367   2.603   3.027   5.737
   11GLU     CA  368   2.471   3.177   5.773
   11GLU     CB  369   2.504   3.283   5.667
   11GLU     CG  370   2.381   3.370   5.641
   11GLU     CD  371   2.376   3.454   5.514
   11GLU    OE1  372   2.400   3.391   5.409
   11GLU    OE2  373   2.359   3.576   5.537
   11GLU      C  374   2.366   3.082   5.715
   11GLU     O1  375   2.267   3.056   5.787
   11GLU     O2  376   2.401   3.021   5.612
    1ACE     CA  377   3.105   2.649   4.146
    1ACE      C  378   3.137   2.501   4.126
    1ACE      O  379   3.205   2.435   4.204
    2VAL      N  380   3.088   2.448   4.002
    2VAL      H  381   3.079   2.508   3.922
    2VAL     CA  382   3.088   2.305   3.967
    2VAL     CB  383   2.966   2.275   3.880
    2VAL    CG1  384   2.970   2.349   3.746
    2VAL    CG2  385   2.955   2.123   3.867
    2VAL      C  386   3.221   2.259   3.908
    2VAL      O  387   3.274   2.291   3.802
    3VAL      N  388   3.280   2.165   3.981
    3VAL      H  389   3.234   2.129   4.063
    3VAL     CA  390   3.416   2.112   3.964
    3VAL     CB  391   3.474   2.108   4.105
    3VAL    CG1  392   3.626   2.090   4.099
    3VAL    CG2  393   3.451   2.233   4.191
    3VAL      C  394   3.407   1.969   3.910
    3VAL      O  395   3.344   1.886   3.976
    4VAL      N  396   3.456   1.947   3.789
    4VAL      H  397   3.509   2.019   3.743
    4VAL     CA  398   3.483   1.812   3.738
    4VAL     CB  399   3.431   1.791   3.596
    4VAL    CG1  400   3.283   1.752   3.605
    4VAL    CG2  401   3.447   1.912   3.503
    4VAL      C  402   3.633   1.782   3.748
    4VAL      O  403   3.723   1.863   3.724
    5THR      N  404   3.653   1.661   3.800
    5THR      H  405   3.589   1.584   3.795
    5THR     CA  406   3.782   1.621   3.857
    5THR     CB  407   3.775   1.589   4.006
    5THR    OG1  408   3.666   1.503   4.041
    5THR    HG1  409   3.685   1.405   4.033
    5THR    CG2  410   3.744   1.718   4.082
    5THR      C  411   3.829   1.493   3.788
    5THR      O  412   3.766   1.390   3.807
    6ILE      N  413   3.931   1.514   3.704
    6ILE      H  414   3.949   1.606   3.670
    6ILE     CA  415   3.987   1.399   3.631
    6ILE     CB  416   3.970   1.397   3.479
    6ILE    CG1  417   3.830   1.348   3.442
    6ILE    CG2  418   4.055   1.311   3.386
    6ILE     CD  419   3.716   1.449   3.454
    6ILE      C  420   4.135   1.383   3.665
    6ILE      O  421   4.214   1.477   3.655
    7LEU      N  422   4.155   1.257   3.703
    7LEU      H  423   4.078   1.193   3.710
    7LEU     CA  424   4.288   1.195   3.713
    7LEU     CB  425   4.295   1.107   3.839
    7LEU     CG  426   4.360   1.182   3.956
    7LEU    CD1  427   4.325   1.101   4.081
    7LEU    CD2  428   4.512   1.191   3.940
    7LEU      C  429   4.331   1.124   3.584
    7LEU      O  430   4.264   1.033   3.536
    8LEU      N  431   4.441   1.170   3.526
    8LEU      H  432   4.485   1.255   3.554
    8LEU     CA  433   4.491   1.114   3.400
    8LEU     CB  434   4.447   1.218   3.297
    8LEU     CG  435   4.444   1.176   3.150
    8LEU    CD1  436   4.328   1.078   3.138
    8LEU    CD2  437   4.421   1.301   3.064
    8LEU      C  438   4.641   1.088   3.406
    8LEU      O  439   4.715   1.171   3.459
    9GLU      N  440   4.682   0.973   3.354
    9GLU      H  441   4.619   0.911   3.306
    9GLU     CA  442   4.819   0.920   3.355
    9GLU     CB  443   4.825   0.788   3.432
    9GLU     CG  444   4.740   0.676   3.371
    9GLU     CD  445   4.613   0.626   3.440
    9GLU    OE1  446   4.625   0.521   3.507
    9GLU    OE2  447   4.520   0.709   3.439
    9GLU      C  448   4.869   0.905   3.211
    9GLU      O  449   4.796   0.923   3.113
   10GLU      N  450   5.000   0.911   3.194
   10GLU      H  451   5.061   0.951   3.263
   10GLU     CA  452   5.063   0.874   3.066
   10GLU     CB  453   5.175   0.971   3.029
   10GLU     CG  454   5.207   0.956   2.880
   10GLU     CD  455   5.339   1.025   2.846
   10GLU    OE1  456   5.324   1.132   2.782
   10GLU    OE2  457   5.435   1.008   2.923
   10GLU      C  458   5.132   0.741   3.094
   10GLU      O  459   5.242   0.728   3.148
   11GLU      N  460   5.077   0.639   3.029
   11GLU      H  461   4.990   0.640   2.979
   11GLU     CA  462   5.113   0.498   3.045
   11GLU     CB  463   5.031   0.443   3.163
   11GLU     CG  464   5.131   0.381   3.261
   11GLU     CD  465   5.194   0.249   3.218
   11GLU    OE1  466   5.279   0.238   3.126
   11GLU    OE2  467   5.142   0.145   3.264
   11GLU      C  468   5.061   0.438   2.914
   11GLU     O1  469   5.143   0.418   2.822
   11GLU     O2  470   4.939   0.413   2.902
    1ACE     CA  471   5.085   1.259   3.521
    1ACE      C  472   5.009   1.390   3.497
    1ACE      O  473   5.058   1.496   3.535
    2VAL      N  474   4.885   1.387   3.426
    2VAL      H  475   4.870   1.308   3.366
    2VAL     CA  476   4.811   1.512   3.402
    2VAL     CB  477   4.766   1.518   3.256
    2VAL    CG1  478   4.708   1.658   3.236
    2VAL    CG2  479   4.878   1.499   3.154
    2VAL      C  480   4.701   1.523   3.509
    2VAL      O  481   4.623   1.430   3.530
    3VAL      N  482   4.699   1.641   3.571
    3VAL      H  483   4.777   1.703   3.568
    3VAL     CA  484   4.595   1.679   3.667
    3VAL     CB  485   4.661   1.743   3.789
    3VAL    CG1  486   4.562   1.801   3.891
    3VAL    CG2  487   4.749   1.636   3.855
    3VAL      C  488   4.498   1.781   3.607
    3VAL      O  489   4.517   1.902   3.612
    4VAL      N  490   4.386   1.728   3.559
    4VAL      H  491   4.354   1.634   3.572
    4VAL     CA  492   4.284   1.806   3.487
    4VAL     CB  493   4.244   1.755   3.349
    4VAL    CG1  494   4.128   1.819   3.272
    4VAL    CG2  495   4.370   1.749   3.262
    4VAL      C  496   4.166   1.842   3.577
    4VAL      O  497   4.084   1.760   3.618
    5THR      N  498   4.157   1.970   3.613
    5THR      H  499   4.229   2.037   3.596
    5THR     CA  500   4.044   2.018   3.693
    5THR     CB  501   4.078   2.046   3.839
    5THR    OG1  502   4.198   1.977   3.877
    5THR    HG1  503   4.252   2.029   3.944
    5THR    CG2  504   3.961   2.012   3.932
    5THR      C  505   3.981   2.141   3.628
    5THR      O  506   4.033   2.250   3.649
    6ILE      N  507   3.862   2.119   3.572
    6ILE      H  508   3.827   2.026   3.562
    6ILE     CA  509   3.778   2.228   3.519
    6ILE     CB  510   3.705   2.172   3.397
    6ILE    CG1  511   3.813   2.120   3.302
    6ILE    CG2  512   3.621   2.274   3.320
    6ILE     CD  513   3.749   2.032   3.195
    6ILE      C  514   3.675   2.272   3.622
    6ILE      O  515   3.627   2.194   3.705
    7LEU      N  516   3.677   2.405   3.633
    7LEU      H  517   3.716   2.457   3.558
    7LEU     CA  518   3.609   2.478   3.742
    7LEU     CB  519   3.706   2.544   3.840
    7LEU     CG  520   3.788   2.450   3.930
    7LEU    CD1  521   3.938   2.457   3.900
    7LEU    CD2  522   3.742   2.491   4.070
    7LEU      C  523   3.512   2.579   3.682
    7LEU      O  524   3.549   2.680   3.622
    8LEU      N  525   3.382   2.552   3.695
    8LEU      H  526   3.344   2.488   3.761
    8LEU     CA  527   3.279   2.617   3.613
    8LEU     CB  528   3.205   2.516   3.526
    8LEU     CG  529   3.273   2.465   3.398
    8LEU    CD1  530   3.205   2.343   3.334
    8LEU    CD2  531   3.280   2.571   3.289
    8LEU      C  532   3.176   2.697   3.694
    8LEU      O  533   3.125   2.649   3.795
    9GLU      N  534   3.130   2.811   3.645
    9GLU      H  535   3.167   2.842   3.557
    9GLU     CA  536   3.041   2.900   3.721
    9GLU     CB  537   3.050   3.045   3.671
    9GLU     CG  538   2.968   3.155   3.738
    9GLU     CD  539   2.983   3.283   3.655
    9GLU    OE1  540   3.081   3.357   3.677
    9GLU    OE2  541   2.884   3.311   3.584
    9GLU      C  542   2.895   2.861   3.698
    9GLU      O  543   2.857   2.798   3.599
   10GLU      N  544   2.823   2.873   3.809
   10GLU      H  545   2.865   2.882   3.899
   10GLU     CA  546   2.681   2.835   3.817
   10GLU     CB  547   2.634   2.775   3.949
   10GLU     CG  548   2.720   2.651   3.975
   10GLU     CD  549   2.671   2.560   4.088
   10GLU    OE1  550   2.661   2.611   4.202
   10GLU    OE2  551   2.637   2.447   4.047
   10GLU      C  552   2.596   2.951   3.765
   10GLU      O  553   2.595   3.061   3.820
   11GLU      N  554   2.540   2.911   3.650
   11GLU      H  555   2.549   2.816   3.622
   11GLU     CA  556   2.443   2.989   3.573
   11GLU     CB  557   2.504   3.040   3.442
   11GLU     CG  558   2.609   3.147   3.471
   11GLU     CD  559   2.634   3.223   3.341
   11GLU    OE1  560   2.570   3.331   3.337
   11GLU    OE2  561   2.703   3.168   3.253
   11GLU      C  562   2.316   2.910   3.540
   11GLU     O1  563   2.328   2.788   3.515
   11GLU     O2  564   2.211   2.969   3.572
    1ACE     CA  565   4.534   0.561   2.066
    1ACE      C  566   4.415   0.643   2.116
    1ACE      O  567   4.361   0.718   2.035
    2VAL      N  568   4.392   0.637   2.257
    2VAL      H  569   4.462   0.614   2.325
    2VAL     CA  570   4.268   0.691   2.313
    2VAL     CB  571   4.248   0.628   2.451
    2VAL    CG1  572   4.344   0.655   2.567
    2VAL    CG2  573   4.108   0.661   2.503
    2VAL      C  574   4.265   0.844   2.310
    2VAL      O  575   4.361   0.914   2.342
    3VAL      N  576   4.171   0.884   2.225
    3VAL      H  577   4.112   0.825   2.168
    3VAL     CA  578   4.128   1.024   2.234
    3VAL     CB  579   4.083   1.086   2.101
    3VAL    CG1  580   4.074   1.237   2.125
    3VAL    CG2  581   4.157   1.061   1.970
    3VAL      C  582   4.022   1.046   2.342
    3VAL      O  583   3.909   0.998   2.333
    4VAL      N  584   4.070   1.103   2.452
    4VAL      H  585   4.169   1.097   2.465
    4VAL     CA  586   3.982   1.137   2.565
    4VAL     CB  587   4.046   1.120   2.703
    4VAL    CG1  588   3.958   1.143   2.826
    4VAL    CG2  589   4.100   0.978   2.717
    4VAL      C  590   3.905   1.268   2.550
    4VAL      O  591   3.947   1.382   2.571
    5THR      N  592   3.777   1.244   2.527
    5THR      H  593   3.736   1.153   2.534
    5THR     CA  594   3.677   1.346   2.489
    5THR     CB  595   3.613   1.298   2.359
    5THR    OG1  596   3.517   1.197   2.389
    5THR    HG1  597   3.563   1.113   2.420
    5THR    CG2  598   3.691   1.260   2.232
    5THR      C  599   3.587   1.387   2.606
    5THR      O  600   3.504   1.310   2.653
    6ILE      N  601   3.602   1.516   2.633
    6ILE      H  602   3.639   1.587   2.572
    6ILE     CA  603   3.539   1.574   2.753
    6ILE     CB  604   3.646   1.633   2.846
    6ILE    CG1  605   3.728   1.520   2.909
    6ILE    CG2  606   3.574   1.698   2.964
    6ILE     CD  607   3.871   1.512   2.855
    6ILE      C  608   3.447   1.684   2.699
    6ILE      O  609   3.491   1.787   2.648
    7LEU      N  610   3.329   1.627   2.675
    7LEU      H  611   3.316   1.529   2.667
    7LEU     CA  612   3.214   1.698   2.617
    7LEU     CB  613   3.135   1.592   2.539
    7LEU     CG  614   3.208   1.538   2.416
    7LEU    CD1  615   3.127   1.422   2.359
    7LEU    CD2  616   3.243   1.653   2.321
    7LEU      C  617   3.125   1.780   2.711
    7LEU      O  618   3.027   1.728   2.764
    8LEU      N  619   3.174   1.899   2.744
    8LEU      H  620   3.264   1.926   2.708
    8LEU     CA  621   3.101   2.000   2.821
    8LEU     CB  622   3.200   2.101   2.880
    8LEU     CG  623   3.292   2.032   2.981
    8LEU    CD1  624   3.429   2.001   2.919
    8LEU    CD2  625   3.318   2.117   3.105
    8LEU      C  626   2.981   2.065   2.751
    8LEU      O  627   2.871   2.092   2.799
    9GLU      N  628   3.026   2.137   2.649
    9GLU      H  629   3.122   2.147   2.623
    9GLU     CA  630   2.938   2.177   2.538
    9GLU     CB  631   3.003   2.280   2.446
    9GLU     CG  632   2.913   2.360   2.352
    9GLU     CD  633   2.825   2.465   2.420
    9GLU    OE1  634   2.876   2.576   2.443
    9GLU    OE2  635   2.707   2.428   2.442
    9GLU      C  636   2.882   2.056   2.463
    9GLU      O  637   2.959   1.968   2.424
   10GLU      N  638   2.753   2.062   2.433
   10GLU      H  639   2.710   2.151   2.421
   10GLU     CA  640   2.670   1.950   2.387
   10GLU     CB  641   2.541   1.947   2.469
   10GLU     CG  642   2.574   1.871   2.598
   10GLU     CD  643   2.462   1.783   2.653
   10GLU    OE1  644   2.401   1.712   2.570
   10GLU    OE2  645   2.428   1.810   2.771
   10GLU      C  646   2.621   1.973   2.244
   10GLU      O  647   2.618   2.089   2.202
   11GLU      N  648   2.582   1.867   2.174
   11GLU      H  649   2.551   1.785   2.223
   11GLU     CA  650   2.553   1.879   2.030
   11GLU     CB  651   2.626   1.766   1.957
   11GLU     CG  652   2.592   1.764   1.807
   11GLU     CD  653   2.649   1.653   1.718
   11GLU    OE1  654   2.561   1.575   1.677
   11GLU    OE2  655   2.771   1.627   1.714
   11GLU      C  656   2.402   1.879   2.007
   11GLU     O1  657   2.364   1.954   1.915
   11GLU     O2  658   2.332   1.799   2.072
    1ACE     CA  659   3.185   2.623   2.395
    1ACE      C  660   3.315   2.546   2.420
    1ACE      O  661   3.394   2.524   2.328
    2VAL      N  662   3.339   2.527   2.560
    2VAL      H  663   3.286   2.589   2.617
    2VAL     CA  664   3.442   2.443   2.623
    2VAL     CB  665   3.469   2.473   2.771
    2VAL    CG1  666   3.345   2.461   2.861
    2VAL    CG2  667   3.580   2.388   2.832
    2VAL      C  668   3.426   2.295   2.587
    2VAL      O  669   3.330   2.239   2.639
    3VAL      N  670   3.509   2.256   2.490
    3VAL      H  671   3.581   2.313   2.452
    3VAL     CA  672   3.521   2.112   2.462
    3VAL     CB  673   3.476   2.092   2.317
    3VAL    CG1  674   3.495   1.951   2.260
    3VAL    CG2  675   3.329   2.129   2.300
    3VAL      C  676   3.670   2.080   2.476
    3VAL      O  677   3.759   2.161   2.452
    4VAL      N  678   3.708   1.968   2.537
    4VAL      H  679   3.639   1.927   2.596
    4VAL     CA  680   3.847   1.924   2.558
    4VAL     CB  681   3.863   1.917   2.710
    4VAL    CG1  682   4.006   1.889   2.756
    4VAL    CG2  683   3.812   2.034   2.795
    4VAL      C  684   3.883   1.786   2.503
    4VAL      O  685   3.813   1.694   2.545
    5THR      N  686   3.996   1.772   2.435
    5THR      H  687   4.060   1.849   2.431
    5THR     CA  688   4.037   1.652   2.360
    5THR     CB  689   4.004   1.648   2.211
    5THR    OG1  690   4.050   1.771   2.154
    5THR    HG1  691   4.127   1.801   2.210
    5THR    CG2  692   3.855   1.623   2.183
    5THR      C  693   4.185   1.635   2.394
    5THR      O  694   4.272   1.683   2.322
    6ILE      N  695   4.207   1.538   2.483
    6ILE      H  696   4.144   1.465   2.509
    6ILE     CA  697   4.342   1.509   2.534
    6ILE     CB  698   4.342   1.487   2.685
    6ILE    CG1  699   4.273   1.604   2.756
    6ILE    CG2  700   4.483   1.449   2.732
    6ILE     CD  701   4.303   1.618   2.905
    6ILE      C  702   4.373   1.378   2.461
    6ILE      O  703   4.290   1.289   2.443
    7LEU      N  704   4.499   1.360   2.422
    7LEU      H  705   4.578   1.401   2.468
    7LEU     CA  706   4.534   1.254   2.326
    7LEU     CB  707   4.584   1.293   2.187
    7LEU     CG  708   4.496   1.385   2.102
    7LEU    CD1  709   4.489   1.529   2.153
    7LEU    CD2  710   4.531   1.387   1.953
    7LEU      C  711   4.648   1.166   2.378
    7LEU      O  712   4.756   1.213   2.414
    8LEU      N  713   4.637   1.038   2.344
    8LEU      H  714   4.554   0.991   2.316
    8LEU     CA  715   4.748   0.946   2.375
    8LEU     CB  716   4.698   0.867   2.496
    8LEU     CG  717   4.816   0.830   2.586
    8LEU    CD1  718   4.860   0.931   2.692
    8LEU    CD2  719   4.801   0.692   2.652
    8LEU      C  720   4.765   0.858   2.252
    8LEU      O  721   4.697   0.757   2.232
    9GLU      N  722   4.875   0.881   2.180
    9GLU      H  723   4.951   0.934   2.216
    9GLU     CA  724   4.892   0.813   2.050
    9GLU     CB  725   4.889   0.916   1.937
    9GLU     CG  726   4.762   0.992   1.898
    9GLU     CD  727   4.793   1.084   1.780
    9GLU    OE1  728   4.804   1.206   1.808
    9GLU    OE2  729   4.820   1.023   1.675
    9GLU      C  730   5.015   0.724   2.036
    9GLU      O  731   5.126   0.773   2.017
   10GLU      N  732   4.997   0.595   2.064
   10GLU      H  733   4.911   0.553   2.092
   10GLU     CA  734   5.096   0.490   2.038
   10GLU     CB  735   5.121   0.420   2.172
   10GLU     CG  736   5.236   0.320   2.188
   10GLU     CD  737   5.271   0.271   2.329
   10GLU    OE1  738   5.187   0.287   2.420
   10GLU    OE2  739   5.389   0.233   2.343
   10GLU      C  740   5.034   0.392   1.938
   10GLU      O  741   4.939   0.321   1.968
   11GLU      N  742   5.125   0.367   1.844
   11GLU      H  743   5.214   0.412   1.837
   11GLU     CA  744   5.073   0.303   1.723
   11GLU     CB  745   5.148   0.351   1.599
   11GLU     CG  746   5.116   0.495   1.556
   11GLU     CD  747   5.215   0.537   1.447
   11GLU    OE1  748   5.323   0.594   1.476
   11GLU    OE2  749   5.174   0.504   1.334
   11GLU      C  750   5.098   0.155   1.752
   11GLU     O1  751   5.207   0.123   1.805
   11GLU     O2  752   4.995   0.085   1.758
    1ACE     CA  753   3.083   3.306   8.445
    1ACE      C  754   3.070   3.156   8.419
    1ACE      O  755   3.047   3.075   8.508
    2VAL      N  756   3.097   3.120   8.283
    2VAL      H  757   3.108   3.188   8.211
    2VAL     CA  758   3.101   2.981   8.235
    2VAL     CB  759   3.016   2.972   8.108
    2VAL    CG1  760   3.013   2.832   8.048
    2VAL    CG2  761   2.877   3.032   8.131
    2VAL      C  762   3.248   2.946   8.212
    2VAL      O  763   3.292   2.962   8.098
    3VAL      N  764   3.307   2.900   8.321
    3VAL      H  765   3.259   2.904   8.409
    3VAL     CA  766   3.451   2.867   8.319
    3VAL     CB  767   3.518   2.898   8.453
    3VAL    CG1  768   3.484   2.805   8.570
    3VAL    CG2  769   3.667   2.913   8.421
    3VAL      C  770   3.483   2.735   8.250
    3VAL      O  771   3.430   2.631   8.288
    4VAL      N  772   3.545   2.750   8.133
    4VAL      H  773   3.566   2.838   8.090
    4VAL     CA  774   3.599   2.637   8.058
    4VAL     CB  775   3.533   2.632   7.920
    4VAL    CG1  776   3.585   2.515   7.836
    4VAL    CG2  777   3.381   2.623   7.932
    4VAL      C  778   3.750   2.662   8.045
    4VAL      O  779   3.794   2.767   7.997
    5THR      N  780   3.825   2.564   8.093
    5THR      H  781   3.774   2.485   8.126
    5THR     CA  782   3.972   2.550   8.096
    5THR     CB  783   4.018   2.548   8.242
    5THR    OG1  784   3.981   2.668   8.310
    5THR    HG1  785   3.887   2.658   8.342
    5THR    CG2  786   4.170   2.532   8.244
    5THR      C  787   4.012   2.430   8.010
    5THR      O  788   4.000   2.317   8.057
    6ILE      N  789   4.078   2.465   7.901
    6ILE      H  790   4.082   2.559   7.869
    6ILE     CA  791   4.133   2.367   7.805
    6ILE     CB  792   4.068   2.406   7.671
    6ILE    CG1  793   3.916   2.406   7.684
    6ILE    CG2  794   4.108   2.297   7.571
    6ILE     CD  795   3.848   2.491   7.577
    6ILE      C  796   4.285   2.362   7.795
    6ILE      O  797   4.349   2.461   7.761
    7LEU      N  798   4.346   2.248   7.827
    7LEU      H  799   4.299   2.163   7.850
    7LEU     CA  800   4.491   2.242   7.846
    7LEU     CB  801   4.513   2.165   7.977
    7LEU     CG  802   4.479   2.233   8.109
    7LEU    CD1  803   4.489   2.124   8.217
    7LEU    CD2  804   4.589   2.335   8.139
    7LEU      C  805   4.561   2.167   7.733
    7LEU      O  806   4.495   2.078   7.678
    8LEU      N  807   4.659   2.234   7.672
    8LEU      H  808   4.677   2.330   7.694
    8LEU     CA  809   4.740   2.168   7.569
    8LEU     CB  810   4.730   2.251   7.441
    8LEU     CG  811   4.768   2.180   7.311
    8LEU    CD1  812   4.673   2.070   7.262
    8LEU    CD2  813   4.797   2.295   7.214
    8LEU      C  814   4.886   2.174   7.615
    8LEU      O  815   4.952   2.271   7.579
    9GLU      N  816   4.937   2.073   7.685
    9GLU      H  817   4.888   1.989   7.706
    9GLU     CA  818   5.073   2.072   7.742
    9GLU     CB  819   5.074   2.080   7.894
    9GLU     CG  820   5.017   2.208   7.955
    9GLU     CD  821   5.016   2.202   8.108
    9GLU    OE1  822   4.902   2.190   8.158
    9GLU    OE2  823   5.124   2.225   8.165
    9GLU      C  824   5.150   1.955   7.680
    9GLU      O  825   5.097   1.850   7.644
   10GLU      N  826   5.282   1.971   7.675
   10GLU      H  827   5.332   2.028   7.740
   10GLU     CA  828   5.372   1.872   7.615
   10GLU     CB  829   5.503   1.950   7.630
   10GLU     CG  830   5.512   2.050   7.514
   10GLU     CD  831   5.662   2.072   7.496
   10GLU    OE1  832   5.716   2.167   7.557
   10GLU    OE2  833   5.709   2.007   7.401
   10GLU      C  834   5.373   1.737   7.687
   10GLU      O  835   5.295   1.698   7.773
   11GLU      N  836   5.448   1.649   7.621
   11GLU      H  837   5.500   1.673   7.539
   11GLU     CA  838   5.468   1.510   7.665
   11GLU     CB  839   5.406   1.406   7.572
   11GLU     CG  840   5.306   1.324   7.654
   11GLU     CD  841   5.217   1.237   7.566
   11GLU    OE1  842   5.164   1.285   7.463
   11GLU    OE2  843   5.195   1.121   7.607
   11GLU      C  844   5.618   1.479   7.668
   11GLU     O1  845   5.676   1.451   7.561
   11GLU     O2  846   5.665   1.472   7.784
    1ACE     CA  847   5.175   2.551   7.916
    1ACE      C  848   5.069   2.635   7.846
    1ACE      O  849   5.007   2.723   7.907
    2VAL      N  850   5.037   2.600   7.712
    2VAL      H  851   5.063   2.515   7.665
    2VAL     CA  852   4.940   2.673   7.628
    2VAL     CB  853   4.980   2.636   7.486
    2VAL    CG1  854   4.906   2.716   7.378
    2VAL    CG2  855   5.130   2.655   7.458
    2VAL      C  856   4.797   2.636   7.667
    2VAL      O  857   4.765   2.521   7.637
    3VAL      N  858   4.728   2.718   7.745
    3VAL      H  859   4.760   2.813   7.748
    3VAL     CA  860   4.596   2.696   7.805
    3VAL     CB  861   4.616   2.721   7.954
    3VAL    CG1  862   4.481   2.697   8.024
    3VAL    CG2  863   4.717   2.618   8.004
    3VAL      C  864   4.503   2.799   7.740
    3VAL      O  865   4.542   2.916   7.730
    4VAL      N  866   4.385   2.752   7.701
    4VAL      H  867   4.367   2.654   7.687
    4VAL     CA  868   4.277   2.841   7.658
    4VAL     CB  869   4.242   2.785   7.520
    4VAL    CG1  870   4.105   2.826   7.467
    4VAL    CG2  871   4.334   2.848   7.415
    4VAL      C  872   4.164   2.850   7.761
    4VAL      O  873   4.106   2.746   7.794
    5THR      N  874   4.173   2.954   7.843
    5THR      H  875   4.247   3.020   7.836
    5THR     CA  876   4.071   2.986   7.945
    5THR     CB  877   4.134   3.009   8.082
    5THR    OG1  878   4.035   3.012   8.185
    5THR    HG1  879   4.028   3.103   8.227
    5THR    CG2  880   4.227   3.130   8.100
    5THR      C  881   3.968   3.092   7.907
    5THR      O  882   4.010   3.189   7.845
    6ILE      N  883   3.843   3.044   7.903
    6ILE      H  884   3.833   2.946   7.920
    6ILE     CA  885   3.728   3.113   7.843
    6ILE     CB  886   3.664   3.036   7.728
    6ILE    CG1  887   3.759   2.955   7.639
    6ILE    CG2  888   3.606   3.140   7.632
    6ILE     CD  889   3.766   2.811   7.690
    6ILE      C  890   3.612   3.130   7.941
    6ILE      O  891   3.576   3.029   8.002
    7LEU      N  892   3.565   3.254   7.953
    7LEU      H  893   3.595   3.331   7.896
    7LEU     CA  894   3.467   3.295   8.055
    7LEU     CB  895   3.535   3.390   8.154
    7LEU     CG  896   3.449   3.428   8.275
    7LEU    CD1  897   3.437   3.319   8.381
    7LEU    CD2  898   3.486   3.564   8.335
    7LEU      C  899   3.348   3.355   7.982
    7LEU      O  900   3.344   3.473   7.946
    8LEU      N  901   3.263   3.261   7.939
    8LEU      H  902   3.263   3.167   7.973
    8LEU     CA  903   3.143   3.304   7.867
    8LEU     CB  904   3.093   3.177   7.798
    8LEU     CG  905   3.178   3.099   7.697
    8LEU    CD1  906   3.123   2.962   7.654
    8LEU    CD2  907   3.203   3.189   7.576
    8LEU      C  908   3.033   3.345   7.965
    8LEU      O  909   3.043   3.340   8.088
    9GLU      N  910   2.940   3.416   7.902
    9GLU      H  911   2.921   3.410   7.804
    9GLU     CA  912   2.846   3.499   7.978
    9GLU     CB  913   2.766   3.580   7.875
    9GLU     CG  914   2.869   3.671   7.809
    9GLU     CD  915   2.802   3.760   7.704
    9GLU    OE1  916   2.772   3.877   7.736
    9GLU    OE2  917   2.787   3.712   7.589
    9GLU      C  918   2.739   3.426   8.059
    9GLU      O  919   2.654   3.348   8.016
   10GLU      N  920   2.739   3.463   8.187
   10GLU      H  921   2.800   3.531   8.228
   10GLU     CA  922   2.642   3.415   8.286
   10GLU     CB  923   2.714   3.317   8.380
   10GLU     CG  924   2.618   3.253   8.481
   10GLU     CD  925   2.490   3.186   8.432
   10GLU    OE1  926   2.384   3.250   8.448
   10GLU    OE2  927   2.499   3.066   8.397
   10GLU      C  928   2.574   3.534   8.354
   10GLU      O  929   2.464   3.566   8.309
   11GLU      N  930   2.649   3.606   8.437
   11GLU      H  931   2.737   3.564   8.461
   11GLU     CA  932   2.609   3.731   8.504
   11GLU     CB  933   2.580   3.715   8.654
   11GLU     CG  934   2.438   3.658   8.668
   11GLU     CD  935   2.393   3.626   8.810
   11GLU    OE1  936   2.269   3.626   8.830
   11GLU    OE2  937   2.485   3.596   8.889
   11GLU      C  938   2.703   3.848   8.480
   11GLU     O1  939   2.753   3.859   8.366
   11GLU     O2  940   2.716   3.947   8.556
    1ACE     CA  941   5.244   2.036   6.200
    1ACE      C  942   5.107   1.968   6.188
    1ACE      O  943   5.075   1.901   6.090
    2VAL      N  944   5.054   1.948   6.319
    2VAL      H  945   5.105   1.981   6.399
    2VAL     CA  946   4.922   1.888   6.343
    2VAL     CB  947   4.937   1.782   6.453
    2VAL    CG1  948   4.813   1.693   6.455
    2VAL    CG2  949   5.057   1.689   6.437
    2VAL      C  950   4.827   1.994   6.396
    2VAL      O  951   4.862   2.070   6.486
    3VAL      N  952   4.701   1.981   6.355
    3VAL      H  953   4.664   1.909   6.296
    3VAL     CA  954   4.601   2.078   6.403
    3VAL     CB  955   4.513   2.129   6.289
    3VAL    CG1  956   4.407   2.035   6.230
    3VAL    CG2  957   4.434   2.255   6.327
    3VAL      C  958   4.516   2.027   6.520
    3VAL      O  959   4.495   1.906   6.533
    4VAL      N  960   4.472   2.115   6.609
    4VAL      H  961   4.493   2.213   6.597
    4VAL     CA  962   4.401   2.091   6.735
    4VAL     CB  963   4.475   2.143   6.858
    4VAL    CG1  964   4.402   2.127   6.992
    4VAL    CG2  965   4.605   2.065   6.872
    4VAL      C  966   4.275   2.177   6.727
    4VAL      O  967   4.291   2.299   6.724
    5THR      N  968   4.155   2.122   6.746
    5THR      H  969   4.129   2.025   6.744
    5THR     CA  970   4.028   2.196   6.737
    5THR     CB  971   3.918   2.148   6.643
    5THR    OG1  972   3.904   2.007   6.661
    5THR    HG1  973   3.828   1.969   6.608
    5THR    CG2  974   3.957   2.179   6.499
    5THR      C  975   3.973   2.200   6.880
    5THR      O  976   3.990   2.112   6.964
    6ILE      N  977   3.912   2.317   6.900
    6ILE      H  978   3.936   2.400   6.850
    6ILE     CA  979   3.819   2.339   7.011
    6ILE     CB  980   3.877   2.442   7.109
    6ILE    CG1  981   4.024   2.416   7.144
    6ILE    CG2  982   3.795   2.453   7.237
    6ILE     CD  983   4.101   2.501   7.246
    6ILE      C  984   3.685   2.387   6.956
    6ILE      O  985   3.685   2.502   6.913
    7LEU      N  986   3.585   2.307   6.992
    7LEU      H  987   3.596   2.208   6.985
    7LEU     CA  988   3.443   2.345   6.982
    7LEU     CB  989   3.351   2.261   6.893
    7LEU     CG  990   3.397   2.210   6.757
    7LEU    CD1  991   3.285   2.149   6.672
    7LEU    CD2  992   3.443   2.330   6.673
    7LEU      C  993   3.395   2.346   7.127
    7LEU      O  994   3.416   2.263   7.215
    8LEU      N  995   3.348   2.467   7.157
    8LEU      H  996   3.309   2.523   7.084
    8LEU     CA  997   3.304   2.508   7.291
    8LEU     CB  998   3.317   2.659   7.316
    8LEU     CG  999   3.456   2.699   7.367
    8LEU    CD1 1000   3.450   2.851   7.384
    8LEU    CD2 1001   3.509   2.631   7.493
    8LEU      C 1002   3.170   2.453   7.341
    8LEU      O 1003   3.072   2.514   7.300
    9GLU      N 1004   3.183   2.364   7.440
    9GLU      H 1005   3.269   2.321   7.468
    9GLU     CA 1006   3.061   2.313   7.503
    9GLU     CB 1007   3.020   2.166   7.485
    9GLU     CG 1008   2.972   2.159   7.340
    9GLU     CD 1009   2.869   2.050   7.312
    9GLU    OE1 1010   2.761   2.060   7.375
    9GLU    OE2 1011   2.907   1.962   7.232
    9GLU      C 1012   3.085   2.333   7.653
    9GLU      O 1013   3.191   2.304   7.710
   10GLU      N 1014   2.977   2.378   7.715
   10GLU      H 1015   2.888   2.340   7.688
   10GLU     CA 1016   2.969   2.444   7.847
   10GLU     CB 1017   2.863   2.554   7.841
   10GLU     CG 1018   2.876   2.658   7.730
   10GLU     CD 1019   2.751   2.743   7.708
   10GLU    OE1 1020   2.773   2.865   7.690
   10GLU    OE2 1021   2.638   2.689   7.705
   10GLU      C 1022   2.929   2.333   7.944
   10GLU      O 1023   2.849   2.246   7.909
   11GLU      N 1024   2.969   2.341   8.070
   11GLU      H 1025   3.008   2.426   8.106
   11GLU     CA 1026   2.945   2.242   8.177
   11GLU     CB 1027   3.056   2.137   8.180
   11GLU     CG 1028   3.056   2.038   8.296
   11GLU     CD 1029   3.126   1.911   8.250
   11GLU    OE1 1030   3.060   1.828   8.183
   11GLU    OE2 1031   3.243   1.883   8.286
   11GLU      C 1032   2.933   2.312   8.313
   11GLU     O1 1033   3.042   2.347   8.364
   11GLU     O2 1034   2.825   2.289   8.370
    1ACE     CA 1035   3.018   3.214   6.813
    1ACE      C 1036   3.168   3.226   6.843
    1ACE      O 1037   3.236   3.324   6.814
    2VAL      N 1038   3.223   3.119   6.920
    2VAL      H 1039   3.165   3.043   6.950
    2VAL     CA 1040   3.363   3.113   6.964
    2VAL     CB 1041   3.386   3.145   7.112
    2VAL    CG1 1042   3.533   3.171   7.148
    2VAL    CG2 1043   3.311   3.269   7.160
    2VAL      C 1044   3.426   2.979   6.928
    2VAL      O 1045   3.423   2.888   7.010
    3VAL      N 1046   3.503   2.968   6.820
    3VAL      H 1047   3.521   3.043   6.757
    3VAL     CA 1048   3.593   2.858   6.782
    3VAL     CB 1049   3.559   2.786   6.651
    3VAL    CG1 1050   3.435   2.697   6.664
    3VAL    CG2 1051   3.564   2.872   6.525
    3VAL      C 1052   3.741   2.895   6.793
    3VAL      O 1053   3.779   3.006   6.756
    4VAL      N 1054   3.821   2.796   6.833
    4VAL      H 1055   3.794   2.709   6.875
    4VAL     CA 1056   3.967   2.815   6.831
    4VAL     CB 1057   4.021   2.832   6.973
    4VAL    CG1 1058   4.173   2.852   6.971
    4VAL    CG2 1059   3.949   2.946   7.045
    4VAL      C 1060   4.019   2.695   6.752
    4VAL      O 1061   3.977   2.580   6.770
    5THR      N 1062   4.113   2.721   6.662
    5THR      H 1063   4.124   2.820   6.652
    5THR     CA 1064   4.220   2.634   6.611
    5THR     CB 1065   4.208   2.626   6.459
    5THR    OG1 1066   4.132   2.734   6.403
    5THR    HG1 1067   4.178   2.769   6.321
    5THR    CG2 1068   4.123   2.502   6.433
    5THR      C 1069   4.361   2.671   6.657
    5THR      O 1070   4.393   2.787   6.683
    6ILE      N 1071   4.429   2.561   6.688
    6ILE      H 1072   4.402   2.467   6.665
    6ILE     CA 1073   4.570   2.580   6.728
    6ILE     CB 1074   4.604   2.526   6.867
    6ILE    CG1 1075   4.509   2.577   6.975
    6ILE    CG2 1076   4.747   2.565   6.905
    6ILE     CD 1077   4.510   2.500   7.108
    6ILE      C 1078   4.648   2.493   6.629
    6ILE      O 1079   4.607   2.379   6.608
    7LEU      N 1080   4.764   2.544   6.590
    7LEU      H 1081   4.802   2.625   6.635
    7LEU     CA 1082   4.851   2.483   6.488
    7LEU     CB 1083   4.873   2.562   6.359
    7LEU     CG 1084   4.739   2.581   6.288
    7LEU    CD1 1085   4.688   2.723   6.312
    7LEU    CD2 1086   4.760   2.567   6.138
    7LEU      C 1087   4.988   2.467   6.555
    7LEU      O 1088   5.053   2.566   6.585
    8LEU      N 1089   5.029   2.340   6.556
    8LEU      H 1090   4.969   2.269   6.519
    8LEU     CA 1091   5.146   2.301   6.636
    8LEU     CB 1092   5.102   2.191   6.733
    8LEU     CG 1093   4.992   2.227   6.833
    8LEU    CD1 1094   4.947   2.101   6.907
    8LEU    CD2 1095   5.041   2.333   6.932
    8LEU      C 1096   5.261   2.249   6.549
    8LEU      O 1097   5.231   2.177   6.454
    9GLU      N 1098   5.382   2.280   6.594
    9GLU      H 1099   5.395   2.337   6.676
    9GLU     CA 1100   5.507   2.237   6.529
    9GLU     CB 1101   5.617   2.337   6.564
    9GLU     CG 1102   5.640   2.359   6.713
    9GLU     CD 1103   5.763   2.450   6.719
    9GLU    OE1 1104   5.873   2.392   6.721
    9GLU    OE2 1105   5.750   2.573   6.737
    9GLU      C 1106   5.554   2.094   6.559
    9GLU      O 1107   5.549   2.052   6.674
   10GLU      N 1108   5.623   2.040   6.458
   10GLU      H 1109   5.646   2.095   6.378
   10GLU     CA 1110   5.678   1.904   6.460
   10GLU     CB 1111   5.615   1.835   6.340
   10GLU     CG 1112   5.493   1.750   6.379
   10GLU     CD 1113   5.523   1.639   6.480
   10GLU    OE1 1114   5.609   1.554   6.448
   10GLU    OE2 1115   5.469   1.658   6.591
   10GLU      C 1116   5.830   1.896   6.452
   10GLU      O 1117   5.886   1.967   6.369
   11GLU      N 1118   5.872   1.777   6.495
   11GLU      H 1119   5.815   1.711   6.543
   11GLU     CA 1120   6.015   1.740   6.500
   11GLU     CB 1121   6.060   1.707   6.642
   11GLU     CG 1122   6.209   1.673   6.653
   11GLU     CD 1123   6.248   1.631   6.795
   11GLU    OE1 1124   6.338   1.699   6.847
   11GLU    OE2 1125   6.183   1.544   6.857
   11GLU      C 1126   6.045   1.627   6.401
   11GLU     O1 1127   5.982   1.520   6.412
   11GLU     O2 1128   6.125   1.653   6.308
    1ACE     CA 1129   5.547   2.402   4.553
    1ACE      C 1130   5.402   2.353   4.545
    1ACE      O 1131   5.345   2.340   4.437
    2VAL      N 1132   5.337   2.354   4.672
    2VAL      H 1133   5.387   2.395   4.748
    2VAL     CA 1134   5.197   2.310   4.689
    2VAL     CB 1135   5.161   2.308   4.838
    2VAL    CG1 1136   5.018   2.257   4.856
    2VAL    CG2 1137   5.250   2.209   4.913
    2VAL      C 1138   5.100   2.406   4.621
    2VAL      O 1139   5.112   2.528   4.638
    3VAL      N 1140   5.009   2.354   4.539
    3VAL      H 1141   4.994   2.255   4.544
    3VAL     CA 1142   4.938   2.435   4.440
    3VAL     CB 1143   4.940   2.382   4.296
    3VAL    CG1 1144   4.882   2.490   4.204
    3VAL    CG2 1145   5.075   2.337   4.240
    3VAL      C 1146   4.795   2.451   4.492
    3VAL      O 1147   4.718   2.360   4.463
    4VAL      N 1148   4.762   2.555   4.568
    4VAL      H 1149   4.829   2.619   4.606
    4VAL     CA 1150   4.625   2.567   4.618
    4VAL     CB 1151   4.625   2.609   4.765
    4VAL    CG1 1152   4.484   2.644   4.814
    4VAL    CG2 1153   4.700   2.506   4.849
    4VAL      C 1154   4.556   2.671   4.530
    4VAL      O 1155   4.604   2.783   4.519
    5THR      N 1156   4.439   2.629   4.481
    5THR      H 1157   4.410   2.535   4.467
    5THR     CA 1158   4.357   2.728   4.410
    5THR     CB 1159   4.343   2.688   4.263
    5THR    OG1 1160   4.277   2.563   4.246
    5THR    HG1 1161   4.322   2.490   4.299
    5THR    CG2 1162   4.472   2.688   4.180
    5THR      C 1163   4.220   2.739   4.476
    5THR      O 1164   4.160   2.637   4.511
    6ILE      N 1165   4.164   2.860   4.472
    6ILE      H 1166   4.185   2.928   4.402
    6ILE     CA 1167   4.040   2.900   4.540
    6ILE     CB 1168   4.057   2.993   4.660
    6ILE    CG1 1169   4.148   2.919   4.758
    6ILE    CG2 1170   3.931   3.014   4.743
    6ILE     CD 1171   4.243   3.009   4.837
    6ILE      C 1172   3.952   2.967   4.434
    6ILE      O 1173   4.004   3.029   4.342
    7LEU      N 1174   3.820   2.959   4.452
    7LEU      H 1175   3.783   2.950   4.545
    7LEU     CA 1176   3.725   3.025   4.362
    7LEU     CB 1177   3.664   2.932   4.257
    7LEU     CG 1178   3.532   2.975   4.192
    7LEU    CD1 1179   3.556   3.114   4.132
    7LEU    CD2 1180   3.502   2.870   4.086
    7LEU      C 1181   3.615   3.076   4.455
    7LEU      O 1182   3.589   3.015   4.559
    8LEU      N 1183   3.577   3.201   4.432
    8LEU      H 1184   3.621   3.267   4.371
    8LEU     CA 1185   3.463   3.258   4.505
    8LEU     CB 1186   3.493   3.385   4.585
    8LEU     CG 1187   3.588   3.359   4.702
    8LEU    CD1 1188   3.735   3.353   4.661
    8LEU    CD2 1189   3.575   3.473   4.803
    8LEU      C 1190   3.368   3.294   4.391
    8LEU      O 1191   3.402   3.371   4.301
    9GLU      N 1192   3.249   3.236   4.396
    9GLU      H 1193   3.220   3.175   4.470
    9GLU     CA 1194   3.146   3.237   4.291
    9GLU     CB 1195   3.133   3.088   4.258
    9GLU     CG 1196   3.086   3.073   4.113
    9GLU     CD 1197   2.934   3.065   4.096
    9GLU    OE1 1198   2.863   2.969   4.133
    9GLU    OE2 1199   2.875   3.166   4.051
    9GLU      C 1200   3.020   3.296   4.355
    9GLU      O 1201   2.995   3.253   4.467
   10GLU      N 1202   2.964   3.398   4.290
   10GLU      H 1203   3.008   3.439   4.210
   10GLU     CA 1204   2.846   3.463   4.348
   10GLU     CB 1205   2.878   3.612   4.359
   10GLU     CG 1206   2.891   3.673   4.219
   10GLU     CD 1207   2.909   3.825   4.227
   10GLU    OE1 1208   2.815   3.885   4.172
   10GLU    OE2 1209   3.006   3.872   4.290
   10GLU      C 1210   2.720   3.437   4.264
   10GLU      O 1211   2.730   3.418   4.143
   11GLU      N 1212   2.610   3.486   4.321
   11GLU      H 1213   2.609   3.526   4.412
   11GLU     CA 1214   2.479   3.495   4.255
   11GLU     CB 1215   2.370   3.430   4.341
   11GLU     CG 1216   2.238   3.397   4.272
   11GLU     CD 1217   2.144   3.316   4.363
   11GLU    OE1 1218   2.098   3.380   4.460
   11GLU    OE2 1219   2.107   3.203   4.325
   11GLU      C 1220   2.443   3.644   4.247
   11GLU     O1 1221   2.454   3.716   4.349
   11GLU     O2 1222   2.390   3.687   4.143
    1ACE     CA 1223   3.563   3.604   3.809
    1ACE      C 1224   3.663   3.644   3.917
    1ACE      O 1225   3.766   3.705   3.888
    2VAL      N 1226   3.625   3.581   4.040
    2VAL      H 1227   3.550   3.516   4.048
    2VAL     CA 1228   3.715   3.595   4.155
    2VAL     CB 1229   3.637   3.635   4.281
    2VAL    CG1 1230   3.723   3.669   4.403
    2VAL    CG2 1231   3.541   3.753   4.267
    2VAL      C 1232   3.788   3.461   4.169
    2VAL      O 1233   3.738   3.370   4.235
    3VAL      N 1234   3.900   3.453   4.097
    3VAL      H 1235   3.919   3.515   4.021
    3VAL     CA 1236   3.986   3.334   4.105
    3VAL     CB 1237   4.008   3.271   3.967
    3VAL    CG1 1238   4.086   3.139   3.966
    3VAL    CG2 1239   3.881   3.265   3.882
    3VAL      C 1240   4.115   3.377   4.175
    3VAL      O 1241   4.199   3.445   4.117
    4VAL      N 1242   4.130   3.316   4.292
    4VAL      H 1243   4.049   3.287   4.344
    4VAL     CA 1244   4.259   3.327   4.361
    4VAL     CB 1245   4.251   3.382   4.504
    4VAL    CG1 1246   4.392   3.392   4.563
    4VAL    CG2 1247   4.189   3.522   4.509
    4VAL      C 1248   4.335   3.194   4.353
    4VAL      O 1249   4.302   3.091   4.410
    5THR      N 1250   4.451   3.203   4.288
    5THR      H 1251   4.483   3.290   4.251
    5THR     CA 1252   4.543   3.093   4.258
    5THR     CB 1253   4.563   3.075   4.107
    5THR    OG1 1254   4.637   3.178   4.042
    5THR    HG1 1255   4.734   3.169   4.018
    5THR    CG2 1256   4.440   3.034   4.025
    5THR      C 1257   4.677   3.118   4.328
    5THR      O 1258   4.745   3.217   4.299
    6ILE      N 1259   4.715   3.034   4.423
    6ILE      H 1260   4.665   2.952   4.450
    6ILE     CA 1261   4.835   3.062   4.504
    6ILE     CB 1262   4.812   3.083   4.654
    6ILE    CG1 1263   4.689   3.165   4.694
    6ILE    CG2 1264   4.934   3.145   4.721
    6ILE     CD 1265   4.562   3.080   4.694
    6ILE      C 1266   4.926   2.938   4.500
    6ILE      O 1267   4.890   2.823   4.525
    7LEU      N 1268   5.056   2.962   4.484
    7LEU      H 1269   5.092   3.055   4.479
    7LEU     CA 1270   5.159   2.857   4.479
    7LEU     CB 1271   5.240   2.873   4.351
    7LEU     CG 1272   5.313   2.748   4.300
    7LEU    CD1 1273   5.324   2.747   4.148
    7LEU    CD2 1274   5.448   2.713   4.361
    7LEU      C 1275   5.242   2.886   4.604
    7LEU      O 1276   5.307   2.990   4.614
    8LEU      N 1277   5.236   2.789   4.695
    8LEU      H 1278   5.179   2.707   4.688
    8LEU     CA 1279   5.310   2.790   4.822
    8LEU     CB 1280   5.237   2.708   4.929
    8LEU     CG 1281   5.108   2.768   4.983
    8LEU    CD1 1282   5.021   2.659   5.046
    8LEU    CD2 1283   5.123   2.888   5.077
    8LEU      C 1284   5.450   2.731   4.803
    8LEU      O 1285   5.462   2.610   4.788
    9GLU      N 1286   5.548   2.822   4.800
    9GLU      H 1287   5.534   2.921   4.798
    9GLU     CA 1288   5.690   2.788   4.779
    9GLU     CB 1289   5.723   2.866   4.651
    9GLU     CG 1290   5.834   2.810   4.562
    9GLU     CD 1291   5.974   2.831   4.621
    9GLU    OE1 1292   6.042   2.731   4.653
    9GLU    OE2 1293   5.994   2.953   4.640
    9GLU      C 1294   5.776   2.817   4.902
    9GLU      O 1295   5.732   2.880   4.998
   10GLU      N 1296   5.883   2.739   4.913
   10GLU      H 1297   5.896   2.668   4.844
   10GLU     CA 1298   5.976   2.730   5.027
   10GLU     CB 1299   6.028   2.587   5.049
   10GLU     CG 1300   5.918   2.499   5.109
   10GLU     CD 1301   5.958   2.358   5.155
   10GLU    OE1 1302   5.999   2.334   5.271
   10GLU    OE2 1303   5.945   2.271   5.067
   10GLU      C 1304   6.093   2.827   5.007
   10GLU      O 1305   6.133   2.861   4.896
   11GLU      N 1306   6.125   2.885   5.123
   11GLU      H 1307   6.091   2.849   5.209
   11GLU     CA 1308   6.232   2.984   5.141
   11GLU     CB 1309   6.174   3.088   5.237
   11GLU     CG 1310   6.064   3.173   5.173
   11GLU     CD 1311   6.001   3.272   5.271
   11GLU    OE1 1312   5.994   3.237   5.391
   11GLU    OE2 1313   5.951   3.378   5.226
   11GLU      C 1314   6.365   2.926   5.189
   11GLU     O1 1315   6.440   2.879   5.100
   11GLU     O2 1316   6.396   2.957   5.306
    1ACE     CA 1317   3.529   3.515   5.840
    1ACE      C 1318   3.537   3.419   5.721
    1ACE      O 1319   3.459   3.325   5.710
    2VAL      N 1320   3.612   3.461   5.606
    2VAL      H 1321   3.662   3.547   5.609
    2VAL     CA 1322   3.639   3.384   5.484
    2VAL     CB 1323   3.569   3.431   5.356
    2VAL    CG1 1324   3.592   3.340   5.235
    2VAL    CG2 1325   3.418   3.432   5.380
    2VAL      C 1326   3.791   3.399   5.477
    2VAL      O 1327   3.853   3.455   5.387
    3VAL      N 1328   3.850   3.315   5.562
    3VAL      H 1329   3.800   3.238   5.601
    3VAL     CA 1330   3.992   3.326   5.598
    3VAL     CB 1331   3.992   3.379   5.742
    3VAL    CG1 1332   4.103   3.321   5.828
    3VAL    CG2 1333   4.002   3.532   5.738
    3VAL      C 1334   4.072   3.198   5.575
    3VAL      O 1335   4.007   3.094   5.571
    4VAL      N 1336   4.199   3.205   5.537
    4VAL      H 1337   4.238   3.295   5.514
    4VAL     CA 1338   4.284   3.090   5.500
    4VAL     CB 1339   4.302   3.074   5.349
    4VAL    CG1 1340   4.366   2.938   5.323
    4VAL    CG2 1341   4.172   3.086   5.269
    4VAL      C 1342   4.421   3.092   5.568
    4VAL      O 1343   4.517   3.148   5.517
    5THR      N 1344   4.426   3.058   5.697
    5THR      H 1345   4.345   3.026   5.744
    5THR     CA 1346   4.553   3.037   5.768
    5THR     CB 1347   4.518   3.024   5.916
    5THR    OG1 1348   4.428   2.919   5.952
    5THR    HG1 1349   4.431   2.832   5.902
    5THR    CG2 1350   4.462   3.147   5.989
    5THR      C 1351   4.622   2.909   5.720
    5THR      O 1352   4.558   2.805   5.730
    6ILE      N 1353   4.748   2.922   5.680
    6ILE      H 1354   4.801   3.004   5.700
    6ILE     CA 1355   4.829   2.808   5.635
    6ILE     CB 1356   4.862   2.815   5.486
    6ILE    CG1 1357   4.741   2.833   5.394
    6ILE    CG2 1358   4.930   2.686   5.440
    6ILE     CD 1359   4.765   2.954   5.303
    6ILE      C 1360   4.960   2.798   5.714
    6ILE      O 1361   5.040   2.891   5.706
    7LEU      N 1362   4.976   2.700   5.803
    7LEU      H 1363   4.898   2.650   5.841
    7LEU     CA 1364   5.109   2.679   5.861
    7LEU     CB 1365   5.117   2.603   5.994
    7LEU     CG 1366   5.247   2.604   6.073
    7LEU    CD1 1367   5.280   2.743   6.127
    7LEU    CD2 1368   5.248   2.491   6.177
    7LEU      C 1369   5.186   2.599   5.755
    7LEU      O 1370   5.129   2.524   5.676
    8LEU      N 1371   5.309   2.645   5.734
    8LEU      H 1372   5.344   2.719   5.792
    8LEU     CA 1373   5.412   2.584   5.649
    8LEU     CB 1374   5.444   2.673   5.528
    8LEU     CG 1375   5.338   2.725   5.431
    8LEU    CD1 1376   5.404   2.815   5.327
    8LEU    CD2 1377   5.296   2.596   5.360
    8LEU      C 1378   5.537   2.553   5.732
    8LEU      O 1379   5.616   2.645   5.750
    9GLU      N 1380   5.544   2.445   5.808
    9GLU      H 1381   5.482   2.367   5.798
    9GLU     CA 1382   5.654   2.420   5.903
    9GLU     CB 1383   5.607   2.316   6.005
    9GLU     CG 1384   5.711   2.301   6.116
    9GLU     CD 1385   5.735   2.429   6.198
    9GLU    OE1 1386   5.857   2.444   6.221
    9GLU    OE2 1387   5.644   2.507   6.231
    9GLU      C 1388   5.783   2.371   5.836
    9GLU      O 1389   5.771   2.277   5.758
   10GLU      N 1390   5.894   2.432   5.877
   10GLU      H 1391   5.892   2.507   5.943
   10GLU     CA 1392   6.028   2.385   5.841
   10GLU     CB 1393   6.134   2.492   5.873
   10GLU     CG 1394   6.105   2.560   6.006
   10GLU     CD 1395   6.203   2.677   6.013
   10GLU    OE1 1396   6.325   2.653   6.027
   10GLU    OE2 1397   6.156   2.790   5.989
   10GLU      C 1398   6.076   2.253   5.900
   10GLU      O 1399   6.030   2.218   6.009
   11GLU      N 1400   6.169   2.187   5.831
   11GLU      H 1401   6.187   2.220   5.739
   11GLU     CA 1402   6.228   2.062   5.880
   11GLU     CB 1403   6.208   1.954   5.774
   11GLU     CG 1404   6.064   1.902   5.765
   11GLU     CD 1405   6.039   1.797   5.656
   11GLU    OE1 1406   6.065   1.834   5.540
   11GLU    OE2 1407   5.991   1.684   5.682
   11GLU      C 1408   6.380   2.074   5.886
   11GLU     O1 1409   6.441   2.136   5.795
   11GLU     O2 1410   6.424   2.033   5.995
    1ACE     CA 1411   5.624   2.822   6.087
    1ACE      C 1412   5.592   2.957   6.023
    1ACE      O 1413   5.591   3.061   6.088
    2VAL      N 1414   5.589   2.947   5.881
    2VAL      H 1415   5.601   2.863   5.827
    2VAL     CA 1416   5.544   3.052   5.788
    2VAL     CB 1417   5.607   3.031   5.650
    2VAL    CG1 1418   5.567   3.144   5.556
    2VAL    CG2 1419   5.760   3.030   5.649
    2VAL      C 1420   5.392   3.055   5.776
    2VAL      O 1421   5.325   2.978   5.706
    3VAL      N 1422   5.343   3.136   5.869
    3VAL      H 1423   5.396   3.160   5.951
    3VAL     CA 1424   5.199   3.166   5.871
    3VAL     CB 1425   5.156   3.213   6.010
    3VAL    CG1 1426   5.004   3.226   6.009
    3VAL    CG2 1427   5.209   3.131   6.128
    3VAL      C 1428   5.159   3.248   5.749
    3VAL      O 1429   5.165   3.371   5.743
    4VAL      N 1430   5.068   3.186   5.675
    4VAL      H 1431   5.017   3.103   5.697
    4VAL     CA 1432   5.026   3.249   5.548
    4VAL     CB 1433   5.071   3.161   5.432
    4VAL    CG1 1434   5.017   3.226   5.304
    4VAL    CG2 1435   5.223   3.152   5.418
    4VAL      C 1436   4.875   3.272   5.559
    4VAL      O 1437   4.794   3.180   5.552
    5THR      N 1438   4.846   3.399   5.586
    5THR      H 1439   4.909   3.474   5.610
    5THR     CA 1440   4.707   3.442   5.608
    5THR     CB 1441   4.697   3.502   5.749
    5THR    OG1 1442   4.785   3.615   5.760
    5THR    HG1 1443   4.754   3.675   5.834
    5THR    CG2 1444   4.733   3.409   5.865
    5THR      C 1445   4.646   3.529   5.498
    5THR      O 1446   4.702   3.633   5.464
    6ILE      N 1447   4.534   3.477   5.449
    6ILE      H 1448   4.523   3.377   5.445
    6ILE     CA 1449   4.459   3.544   5.342
    6ILE     CB 1450   4.449   3.453   5.219
    6ILE    CG1 1451   4.572   3.366   5.195
    6ILE    CG2 1452   4.409   3.537   5.098
    6ILE     CD 1453   4.701   3.446   5.176
    6ILE      C 1454   4.318   3.575   5.393
    6ILE      O 1455   4.240   3.487   5.430
    7LEU      N 1456   4.278   3.701   5.373
    7LEU      H 1457   4.333   3.775   5.335
    7LEU     CA 1458   4.135   3.730   5.389
    7LEU     CB 1459   4.129   3.860   5.468
    7LEU     CG 1460   3.995   3.923   5.506
    7LEU    CD1 1461   3.925   3.852   5.622
    7LEU    CD2 1462   4.015   4.073   5.527
    7LEU      C 1463   4.070   3.747   5.251
    7LEU      O 1464   4.113   3.821   5.164
    8LEU      N 1465   3.976   3.657   5.222
    8LEU      H 1466   3.933   3.597   5.289
    8LEU     CA 1467   3.908   3.643   5.092
    8LEU     CB 1468   3.883   3.495   5.064
    8LEU     CG 1469   4.014   3.424   5.029
    8LEU    CD1 1470   3.966   3.279   5.024
    8LEU    CD2 1471   4.069   3.459   4.891
    8LEU      C 1472   3.782   3.728   5.092
    8LEU      O 1473   3.672   3.681   5.062
    9GLU      N 1474   3.795   3.854   5.134
    9GLU      H 1475   3.884   3.895   5.156
    9GLU     CA 1476   3.690   3.957   5.131
    9GLU     CB 1477   3.758   4.087   5.172
    9GLU     CG 1478   3.723   4.131   5.315
    9GLU     CD 1479   3.604   4.227   5.318
    9GLU    OE1 1480   3.491   4.173   5.319
    9GLU    OE2 1481   3.628   4.348   5.299
    9GLU      C 1482   3.637   3.969   4.988
    9GLU      O 1483   3.709   3.997   4.892
   10GLU      N 1484   3.520   4.031   4.999
   10GLU      H 1485   3.481   4.056   5.087
   10GLU     CA 1486   3.433   4.072   4.887
   10GLU     CB 1487   3.314   3.977   4.876
   10GLU     CG 1488   3.220   3.983   4.997
   10GLU     CD 1489   3.104   3.884   4.988
   10GLU    OE1 1490   3.108   3.763   5.018
   10GLU    OE2 1491   2.994   3.932   4.954
   10GLU      C 1492   3.385   4.217   4.889
   10GLU      O 1493   3.375   4.283   4.992
   11GLU      N 1494   3.359   4.265   4.768
   11GLU      H 1495   3.402   4.228   4.686
   11GLU     CA 1496   3.287   4.389   4.737
   11GLU     CB 1497   3.358   4.458   4.620
   11GLU     CG 1498   3.290   4.593   4.597
   11GLU     CD 1499   3.363   4.653   4.476
   11GLU    OE1 1500   3.309   4.640   4.365
   11GLU    OE2 1501   3.468   4.719   4.489
   11GLU      C 1502   3.145   4.353   4.693
   11GLU     O1 1503   3.042   4.407   4.739
   11GLU     O2 1504   3.135   4.268   4.602
    1ACE     CA 1505   3.394   3.188   3.470
    1ACE      C 1506   3.456   3.048   3.465
    1ACE      O 1507   3.452   2.966   3.556
    2VAL      N 1508   3.528   3.020   3.344
    2VAL      H 1509   3.536   3.095   3.278
    2VAL     CA 1510   3.590   2.891   3.312
    2VAL     CB 1511   3.548   2.830   3.178
    2VAL    CG1 1512   3.586   2.684   3.158
    2VAL    CG2 1513   3.400   2.860   3.153
    2VAL      C 1514   3.740   2.885   3.342
    2VAL      O 1515   3.828   2.925   3.266
    3VAL      N 1516   3.761   2.811   3.450
    3VAL      H 1517   3.680   2.768   3.490
    3VAL     CA 1518   3.893   2.794   3.514
    3VAL     CB 1519   3.883   2.846   3.658
    3VAL    CG1 1520   4.028   2.880   3.694
    3VAL    CG2 1521   3.796   2.970   3.680
    3VAL      C 1522   3.947   2.652   3.504
    3VAL      O 1523   3.972   2.579   3.600
    4VAL      N 1524   4.001   2.629   3.384
    4VAL      H 1525   4.004   2.701   3.315
    4VAL     CA 1526   4.070   2.509   3.335
    4VAL     CB 1527   4.066   2.497   3.182
    4VAL    CG1 1528   4.142   2.376   3.127
    4VAL    CG2 1529   3.924   2.498   3.126
    4VAL      C 1530   4.215   2.509   3.385
    4VAL      O 1531   4.286   2.608   3.369
    5THR      N 1532   4.237   2.420   3.481
    5THR      H 1533   4.171   2.359   3.525
    5THR     CA 1534   4.373   2.409   3.537
    5THR     CB 1535   4.358   2.432   3.688
    5THR    OG1 1536   4.307   2.317   3.756
    5THR    HG1 1537   4.209   2.318   3.738
    5THR    CG2 1538   4.285   2.561   3.727
    5THR      C 1539   4.430   2.271   3.507
    5THR      O 1540   4.361   2.172   3.531
    6ILE      N 1541   4.554   2.274   3.459
    6ILE      H 1542   4.601   2.357   3.427
    6ILE     CA 1543   4.637   2.160   3.416
    6ILE     CB 1544   4.656   2.154   3.264
    6ILE    CG1 1545   4.531   2.175   3.179
    6ILE    CG2 1546   4.706   2.014   3.230
    6ILE     CD 1547   4.571   2.182   3.032
    6ILE      C 1548   4.774   2.172   3.482
    6ILE      O 1549   4.847   2.268   3.456
    7LEU      N 1550   4.777   2.080   3.578
    7LEU      H 1551   4.692   2.045   3.617
    7LEU     CA 1552   4.905   2.047   3.642
    7LEU     CB 1553   4.878   2.031   3.792
    7LEU     CG 1554   4.995   1.990   3.882
    7LEU    CD1 1555   5.109   2.086   3.851
    7LEU    CD2 1556   4.955   1.988   4.030
    7LEU      C 1557   4.977   1.933   3.571
    7LEU      O 1558   4.919   1.825   3.557
    8LEU      N 1559   5.084   1.967   3.498
    8LEU      H 1560   5.091   2.063   3.471
    8LEU     CA 1561   5.157   1.868   3.417
    8LEU     CB 1562   5.206   1.927   3.285
    8LEU     CG 1563   5.087   1.963   3.195
    8LEU    CD1 1564   5.113   2.078   3.097
    8LEU    CD2 1565   5.042   1.827   3.142
    8LEU      C 1566   5.281   1.834   3.500
    8LEU      O 1567   5.387   1.897   3.496
    9GLU      N 1568   5.257   1.736   3.586
    9GLU      H 1569   5.169   1.689   3.592
    9GLU     CA 1570   5.354   1.684   3.683
    9GLU     CB 1571   5.295   1.551   3.731
    9GLU     CG 1572   5.186   1.576   3.836
    9GLU     CD 1573   5.121   1.448   3.890
    9GLU    OE1 1574   5.000   1.435   3.864
    9GLU    OE2 1575   5.198   1.363   3.941
    9GLU      C 1576   5.494   1.651   3.629
    9GLU      O 1577   5.505   1.598   3.518
   10GLU      N 1578   5.596   1.687   3.706
   10GLU      H 1579   5.587   1.703   3.804
   10GLU     CA 1580   5.735   1.674   3.660
   10GLU     CB 1581   5.820   1.800   3.680
   10GLU     CG 1582   5.850   1.839   3.825
   10GLU     CD 1583   5.993   1.893   3.827
   10GLU    OE1 1584   6.008   2.004   3.770
   10GLU    OE2 1585   6.075   1.822   3.889
   10GLU      C 1586   5.813   1.558   3.722
   10GLU      O 1587   5.827   1.538   3.843
   11GLU      N 1588   5.863   1.482   3.626
   11GLU      H 1589   5.835   1.486   3.530
   11GLU     CA 1590   5.963   1.378   3.653
   11GLU     CB 1591   5.966   1.282   3.533
   11GLU     CG 1592   5.962   1.137   3.582
   11GLU     CD 1593   5.953   1.057   3.452
   11GLU    OE1 1594   5.843   1.044   3.394
   11GLU    OE2 1595   6.059   1.017   3.400
   11GLU      C 1596   6.103   1.437   3.668
   11GLU     O1 1597   6.192   1.359   3.708
   11GLU     O2 1598   6.132   1.554   3.632
    1ACE     CA 1599   5.502   2.027   3.792
    1ACE      C 1600   5.479   2.168   3.737
    1ACE      O 1601   5.477   2.268   3.807
    2VAL      N 1602   5.462   2.170   3.595
    2VAL      H 1603   5.485   2.094   3.534
    2VAL     CA 1604   5.408   2.282   3.516
    2VAL     CB 1605   5.440   2.258   3.368
    2VAL    CG1 1606   5.395   2.374   3.279
    2VAL    CG2 1607   5.588   2.220   3.355
    2VAL      C 1608   5.262   2.316   3.546
    2VAL      O 1609   5.176   2.250   3.488
    3VAL      N 1610   5.250   2.425   3.622
    3VAL      H 1611   5.325   2.488   3.638
    3VAL     CA 1612   5.115   2.466   3.664
    3VAL     CB 1613   5.129   2.522   3.805
    3VAL    CG1 1614   4.988   2.544   3.860
    3VAL    CG2 1615   5.206   2.430   3.900
    3VAL      C 1616   5.063   2.573   3.568
    3VAL      O 1617   5.122   2.681   3.558
    4VAL      N 1618   4.959   2.527   3.498
    4VAL      H 1619   4.906   2.446   3.520
    4VAL     CA 1620   4.904   2.612   3.392
    4VAL     CB 1621   4.919   2.543   3.256
    4VAL    CG1 1622   4.848   2.622   3.146
    4VAL    CG2 1623   5.062   2.517   3.210
    4VAL      C 1624   4.758   2.639   3.429
    4VAL      O 1625   4.701   2.553   3.495
    5THR      N 1626   4.720   2.765   3.410
    5THR      H 1627   4.786   2.839   3.399
    5THR     CA 1628   4.586   2.815   3.447
    5THR     CB 1629   4.592   2.885   3.583
    5THR    OG1 1630   4.701   2.978   3.592
    5THR    HG1 1631   4.782   2.921   3.578
    5THR    CG2 1632   4.547   2.789   3.693
    5THR      C 1633   4.531   2.902   3.334
    5THR      O 1634   4.579   3.008   3.293
    6ILE      N 1635   4.445   2.832   3.261
    6ILE      H 1636   4.435   2.733   3.274
    6ILE     CA 1637   4.379   2.881   3.139
    6ILE     CB 1638   4.402   2.774   3.031
    6ILE    CG1 1639   4.549   2.759   2.992
    6ILE    CG2 1640   4.296   2.785   2.922
    6ILE     CD 1641   4.585   2.655   2.886
    6ILE      C 1642   4.237   2.928   3.170
    6ILE      O 1643   4.169   2.865   3.250
    7LEU      N 1644   4.226   3.057   3.139
    7LEU      H 1645   4.301   3.117   3.110
    7LEU     CA 1646   4.098   3.122   3.168
    7LEU     CB 1647   4.122   3.239   3.262
    7LEU     CG 1648   4.000   3.292   3.339
    7LEU    CD1 1649   3.945   3.188   3.438
    7LEU    CD2 1650   4.023   3.428   3.404
    7LEU      C 1651   4.032   3.165   3.036
    7LEU      O 1652   4.105   3.221   2.955
    8LEU      N 1653   3.914   3.107   3.012
    8LEU      H 1654   3.856   3.061   3.078
    8LEU     CA 1655   3.840   3.130   2.887
    8LEU     CB 1656   3.830   2.989   2.829
    8LEU     CG 1657   3.968   2.943   2.783
    8LEU    CD1 1658   3.950   2.803   2.725
    8LEU    CD2 1659   4.009   3.032   2.665
    8LEU      C 1660   3.698   3.189   2.895
    8LEU      O 1661   3.619   3.158   2.983
    9GLU      N 1662   3.688   3.293   2.813
    9GLU      H 1663   3.766   3.314   2.753
    9GLU     CA 1664   3.566   3.374   2.804
    9GLU     CB 1665   3.601   3.515   2.854
    9GLU     CG 1666   3.504   3.587   2.947
    9GLU     CD 1667   3.362   3.618   2.900
    9GLU    OE1 1668   3.279   3.536   2.945
    9GLU    OE2 1669   3.343   3.705   2.812
    9GLU      C 1670   3.526   3.389   2.657
    9GLU      O 1671   3.600   3.346   2.569
   10GLU      N 1672   3.400   3.425   2.633
   10GLU      H 1673   3.353   3.460   2.714
   10GLU     CA 1674   3.331   3.428   2.504
   10GLU     CB 1675   3.190   3.378   2.535
   10GLU     CG 1676   3.105   3.471   2.623
   10GLU     CD 1677   2.958   3.430   2.633
   10GLU    OE1 1678   2.928   3.361   2.732
   10GLU    OE2 1679   2.876   3.469   2.547
   10GLU      C 1680   3.341   3.559   2.425
   10GLU      O 1681   3.338   3.545   2.303
   11GLU      N 1682   3.361   3.673   2.491
   11GLU      H 1683   3.361   3.671   2.591
   11GLU     CA 1684   3.355   3.804   2.426
   11GLU     CB 1685   3.218   3.871   2.444
   11GLU     CG 1686   3.202   3.993   2.353
   11GLU     CD 1687   3.068   4.061   2.382
   11GLU    OE1 1688   3.067   4.141   2.478
   11GLU    OE2 1689   2.965   4.024   2.320
   11GLU      C 1690   3.477   3.881   2.475
   11GLU     O1 1691   3.491   3.899   2.598
   11GLU     O2 1692   3.535   3.941   2.382
    1ACE     CA 1693   5.442   1.312   2.548
    1ACE      C 1694   5.314   1.381   2.501
    1ACE      O 1695   5.306   1.438   2.392
    2VAL      N 1696   5.219   1.384   2.608
    2VAL      H 1697   5.244   1.356   2.700
    2VAL     CA 1698   5.076   1.414   2.589
    2VAL     CB 1699   4.998   1.390   2.719
    2VAL    CG1 1700   5.004   1.241   2.751
    2VAL    CG2 1701   5.046   1.461   2.846
    2VAL      C 1702   5.039   1.552   2.535
    2VAL      O 1703   5.102   1.652   2.569
    3VAL      N 1704   4.928   1.554   2.462
    3VAL      H 1705   4.890   1.468   2.430
    3VAL     CA 1706   4.873   1.676   2.401
    3VAL     CB 1707   4.879   1.661   2.249
    3VAL    CG1 1708   4.815   1.781   2.179
    3VAL    CG2 1709   5.024   1.648   2.200
    3VAL      C 1710   4.728   1.697   2.446
    3VAL      O 1711   4.644   1.608   2.441
    4VAL      N 1712   4.704   1.818   2.496
    4VAL      H 1713   4.781   1.881   2.506
    4VAL     CA 1714   4.573   1.870   2.540
    4VAL     CB 1715   4.574   1.940   2.675
    4VAL    CG1 1716   4.431   1.959   2.726
    4VAL    CG2 1717   4.665   1.865   2.772
    4VAL      C 1718   4.541   1.968   2.426
    4VAL      O 1719   4.610   2.069   2.414
    5THR      N 1720   4.428   1.937   2.364
    5THR      H 1721   4.373   1.855   2.380
    5THR     CA 1722   4.359   2.025   2.268
    5THR     CB 1723   4.348   1.955   2.133
    5THR    OG1 1724   4.478   1.918   2.085
    5THR    HG1 1725   4.538   1.999   2.087
    5THR    CG2 1726   4.265   2.039   2.037
    5THR      C 1727   4.231   2.087   2.324
    5THR      O 1728   4.125   2.024   2.325
    6ILE      N 1729   4.243   2.206   2.383
    6ILE      H 1730   4.332   2.245   2.407
    6ILE     CA 1731   4.132   2.279   2.444
    6ILE     CB 1732   4.183   2.343   2.574
    6ILE    CG1 1733   4.166   2.229   2.675
    6ILE    CG2 1734   4.116   2.473   2.617
    6ILE     CD 1735   4.254   2.257   2.797
    6ILE      C 1736   4.066   2.384   2.354
    6ILE      O 1737   4.125   2.488   2.326
    7LEU      N 1738   3.948   2.350   2.301
    7LEU      H 1739   3.885   2.287   2.346
    7LEU     CA 1740   3.879   2.437   2.205
    7LEU     CB 1741   3.805   2.359   2.096
    7LEU     CG 1742   3.906   2.301   1.996
    7LEU    CD1 1743   3.840   2.188   1.917
    7LEU    CD2 1744   3.963   2.401   1.897
    7LEU      C 1745   3.775   2.527   2.271
    7LEU      O 1746   3.688   2.469   2.335
    8LEU      N 1747   3.792   2.657   2.245
    8LEU      H 1748   3.873   2.683   2.193
    8LEU     CA 1749   3.683   2.753   2.270
    8LEU     CB 1750   3.752   2.865   2.348
    8LEU     CG 1751   3.654   2.938   2.439
    8LEU    CD1 1752   3.611   2.852   2.559
    8LEU    CD2 1753   3.716   3.074   2.471
    8LEU      C 1754   3.610   2.809   2.148
    8LEU      O 1755   3.665   2.904   2.092
    9GLU      N 1756   3.517   2.726   2.101
    9GLU      H 1757   3.498   2.640   2.147
    9GLU     CA 1758   3.444   2.746   1.975
    9GLU     CB 1759   3.446   2.620   1.887
    9GLU     CG 1760   3.584   2.601   1.824
    9GLU     CD 1761   3.587   2.498   1.711
    9GLU    OE1 1762   3.666   2.402   1.721
    9GLU    OE2 1763   3.515   2.525   1.612
    9GLU      C 1764   3.299   2.781   2.006
    9GLU      O 1765   3.225   2.695   2.052
   10GLU      N 1766   3.269   2.907   1.974
   10GLU      H 1767   3.338   2.962   1.927
   10GLU     CA 1768   3.135   2.966   1.982
   10GLU     CB 1769   3.121   3.074   2.090
   10GLU     CG 1770   3.140   3.026   2.235
   10GLU     CD 1771   3.009   2.972   2.293
   10GLU    OE1 1772   2.899   3.018   2.255
   10GLU    OE2 1773   3.025   2.882   2.378
   10GLU      C 1774   3.085   3.020   1.848
   10GLU      O 1775   3.156   3.089   1.774
   11GLU      N 1776   2.953   3.015   1.839
   11GLU      H 1777   2.899   2.948   1.891
   11GLU     CA 1778   2.890   3.065   1.716
   11GLU     CB 1779   2.848   2.953   1.619
   11GLU     CG 1780   2.965   2.882   1.552
   11GLU     CD 1781   2.906   2.757   1.487
   11GLU    OE1 1782   2.837   2.771   1.384
   11GLU    OE2 1783   2.934   2.649   1.543
   11GLU      C 1784   2.780   3.169   1.736
   11GLU     O1 1785   2.672   3.138   1.791
   11GLU     O2 1786   2.820   3.283   1.703
    1ACE     CA 1787   3.734   2.980   1.776
    1ACE      C 1788   3.879   2.957   1.821
    1ACE      O 1789   3.957   2.897   1.747
    2VAL      N 1790   3.923   3.016   1.943
    2VAL      H 1791   3.862   3.064   2.007
    2VAL     CA 1792   4.058   2.988   1.996
    2VAL     CB 1793   4.063   3.050   2.135
    2VAL    CG1 1794   4.202   3.042   2.199
    2VAL    CG2 1795   4.028   3.198   2.120
    2VAL      C 1796   4.087   2.839   2.013
    2VAL      O 1797   4.000   2.757   2.043
    3VAL      N 1798   4.211   2.814   1.972
    3VAL      H 1799   4.274   2.883   1.937
    3VAL     CA 1800   4.268   2.679   1.977
    3VAL     CB 1801   4.310   2.629   1.838
    3VAL    CG1 1802   4.355   2.483   1.847
    3VAL    CG2 1803   4.198   2.641   1.735
    3VAL      C 1804   4.385   2.672   2.076
    3VAL      O 1805   4.496   2.711   2.038
    4VAL      N 1806   4.365   2.627   2.199
    4VAL      H 1807   4.271   2.612   2.232
    4VAL     CA 1808   4.472   2.632   2.299
    4VAL     CB 1809   4.437   2.692   2.435
    4VAL    CG1 1810   4.553   2.697   2.535
    4VAL    CG2 1811   4.357   2.822   2.426
    4VAL      C 1812   4.536   2.494   2.311
    4VAL      O 1813   4.475   2.405   2.371
    5THR      N 1814   4.643   2.474   2.235
    5THR      H 1815   4.673   2.549   2.175
    5THR     CA 1816   4.708   2.343   2.232
    5THR     CB 1817   4.721   2.292   2.088
    5THR    OG1 1818   4.595   2.277   2.022
    5THR    HG1 1819   4.570   2.353   1.962
    5THR    CG2 1820   4.774   2.150   2.073
    5THR      C 1821   4.841   2.330   2.307
    5THR      O 1822   4.945   2.378   2.262
    6ILE      N 1823   4.840   2.262   2.422
    6ILE      H 1824   4.754   2.243   2.468
    6ILE     CA 1825   4.963   2.243   2.500
    6ILE     CB 1826   4.936   2.230   2.650
    6ILE    CG1 1827   4.909   2.371   2.702
    6ILE    CG2 1828   5.052   2.170   2.729
    6ILE     CD 1829   4.842   2.377   2.840
    6ILE      C 1830   5.020   2.113   2.442
    6ILE      O 1831   4.953   2.010   2.434
    7LEU      N 1832   5.151   2.109   2.420
    7LEU      H 1833   5.204   2.194   2.423
    7LEU     CA 1834   5.222   1.992   2.366
    7LEU     CB 1835   5.284   2.021   2.229
    7LEU     CG 1836   5.205   2.019   2.098
    7LEU    CD1 1837   5.140   2.156   2.074
    7LEU    CD2 1838   5.294   1.958   1.990
    7LEU      C 1839   5.338   1.965   2.462
    7LEU      O 1840   5.381   2.057   2.531
    8LEU      N 1841   5.371   1.839   2.485
    8LEU      H 1842   5.318   1.767   2.439
    8LEU     CA 1843   5.484   1.791   2.566
    8LEU     CB 1844   5.442   1.711   2.690
    8LEU     CG 1845   5.372   1.790   2.801
    8LEU    CD1 1846   5.232   1.844   2.771
    8LEU    CD2 1847   5.358   1.712   2.932
    8LEU      C 1848   5.579   1.715   2.474
    8LEU      O 1849   5.553   1.604   2.426
    9GLU      N 1850   5.690   1.783   2.447
    9GLU      H 1851   5.714   1.868   2.494
    9GLU     CA 1852   5.785   1.732   2.347
    9GLU     CB 1853   5.869   1.854   2.307
    9GLU     CG 1854   5.785   1.946   2.218
    9GLU     CD 1855   5.796   1.897   2.073
    9GLU    OE1 1856   5.687   1.886   2.012
    9GLU    OE2 1857   5.905   1.882   2.014
    9GLU      C 1858   5.870   1.619   2.406
    9GLU      O 1859   5.897   1.614   2.526
   10GLU      N 1860   5.913   1.534   2.313
   10GLU      H 1861   5.910   1.549   2.214
   10GLU     CA 1862   5.969   1.403   2.346
   10GLU     CB 1863   5.876   1.294   2.292
   10GLU     CG 1864   5.898   1.151   2.343
   10GLU     CD 1865   5.849   1.044   2.245
   10GLU    OE1 1866   5.831   1.074   2.125
   10GLU    OE2 1867   5.827   0.935   2.301
   10GLU      C 1868   6.112   1.387   2.294
   10GLU      O 1869   6.135   1.363   2.176
   11GLU      N 1870   6.204   1.385   2.391
   11GLU      H 1871   6.187   1.421   2.483
   11GLU     CA 1872   6.347   1.373   2.359
   11GLU     CB 1873   6.427   1.469   2.447
   11GLU     CG 1874   6.407   1.607   2.383
   11GLU     CD 1875   6.523   1.705   2.398
   11GLU    OE1 1876   6.573   1.699   2.512
   11GLU    OE2 1877   6.564   1.759   2.293
   11GLU      C 1878   6.407   1.233   2.372
   11GLU     O1 1879   6.448   1.189   2.263
   11GLU     O2 1880   6.415   1.191   2.489
    1ACE     CA 1881   3.054   4.034   7.772
    1ACE      C 1882   3.159   3.923   7.777
    1ACE      O 1883   3.202   3.892   7.888
    2VAL      N 1884   3.187   3.854   7.655
    2VAL      H 1885   3.186   3.905   7.569
    2VAL     CA 1886   3.278   3.738   7.656
    2VAL     CB 1887   3.246   3.651   7.534
    2VAL    CG1 1888   3.334   3.526   7.539
    2VAL    CG2 1889   3.098   3.614   7.527
    2VAL      C 1890   3.427   3.774   7.660
    2VAL      O 1891   3.487   3.829   7.568
    3VAL      N 1892   3.485   3.721   7.767
    3VAL      H 1893   3.426   3.699   7.844
    3VAL     CA 1894   3.628   3.738   7.797
    3VAL     CB 1895   3.655   3.752   7.948
    3VAL    CG1 1896   3.785   3.818   7.993
    3VAL    CG2 1897   3.541   3.805   8.035
    3VAL      C 1898   3.697   3.610   7.750
    3VAL      O 1899   3.680   3.510   7.820
    4VAL      N 1900   3.807   3.628   7.678
    4VAL      H 1901   3.848   3.711   7.639
    4VAL     CA 1902   3.882   3.512   7.628
    4VAL     CB 1903   3.858   3.488   7.479
    4VAL    CG1 1904   3.953   3.383   7.420
    4VAL    CG2 1905   3.720   3.423   7.467
    4VAL      C 1906   4.031   3.531   7.659
    4VAL      O 1907   4.099   3.618   7.605
    5THR      N 1908   4.088   3.442   7.739
    5THR      H 1909   4.053   3.348   7.745
    5THR     CA 1910   4.221   3.471   7.793
    5THR     CB 1911   4.215   3.502   7.943
    5THR    OG1 1912   4.107   3.590   7.973
    5THR    HG1 1913   4.133   3.686   7.982
    5THR    CG2 1914   4.350   3.548   7.998
    5THR      C 1915   4.320   3.356   7.769
    5THR      O 1916   4.301   3.245   7.817
    6ILE      N 1917   4.411   3.385   7.677
    6ILE      H 1918   4.433   3.478   7.647
    6ILE     CA 1919   4.510   3.284   7.634
    6ILE     CB 1920   4.537   3.310   7.485
    6ILE    CG1 1921   4.401   3.297   7.417
    6ILE    CG2 1922   4.644   3.216   7.428
    6ILE     CD 1923   4.409   3.371   7.283
    6ILE      C 1924   4.628   3.307   7.728
    6ILE      O 1925   4.680   3.417   7.740
    7LEU      N 1926   4.666   3.193   7.785
    7LEU      H 1927   4.634   3.106   7.746
    7LEU     CA 1928   4.759   3.181   7.899
    7LEU     CB 1929   4.685   3.141   8.026
    7LEU     CG 1930   4.772   3.151   8.152
    7LEU    CD1 1931   4.819   3.291   8.191
    7LEU    CD2 1932   4.703   3.070   8.262
    7LEU      C 1933   4.871   3.082   7.867
    7LEU      O 1934   4.851   2.978   7.804
    8LEU      N 1935   4.989   3.136   7.897
    8LEU      H 1936   5.000   3.236   7.899
    8LEU     CA 1937   5.113   3.059   7.886
    8LEU     CB 1938   5.219   3.133   7.804
    8LEU     CG 1939   5.306   3.041   7.718
    8LEU    CD1 1940   5.393   2.943   7.797
    8LEU    CD2 1941   5.243   2.974   7.596
    8LEU      C 1942   5.152   3.030   8.031
    8LEU      O 1943   5.140   3.119   8.115
    9GLU      N 1944   5.193   2.909   8.066
    9GLU      H 1945   5.149   2.833   8.018
    9GLU     CA 1946   5.259   2.876   8.193
    9GLU     CB 1947   5.169   2.784   8.276
    9GLU     CG 1948   5.055   2.863   8.341
    9GLU     CD 1949   5.018   2.827   8.485
    9GLU    OE1 1950   5.032   2.914   8.573
    9GLU    OE2 1951   4.956   2.719   8.499
    9GLU      C 1952   5.393   2.803   8.189
    9GLU      O 1953   5.416   2.731   8.091
   10GLU      N 1954   5.478   2.827   8.289
   10GLU      H 1955   5.452   2.886   8.365
   10GLU     CA 1956   5.606   2.756   8.305
   10GLU     CB 1957   5.717   2.858   8.281
   10GLU     CG 1958   5.742   2.902   8.136
   10GLU     CD 1959   5.823   3.031   8.123
   10GLU    OE1 1960   5.947   3.026   8.112
   10GLU    OE2 1961   5.754   3.130   8.090
   10GLU      C 1962   5.611   2.700   8.447
   10GLU      O 1963   5.544   2.752   8.536
   11GLU      N 1964   5.689   2.594   8.466
   11GLU      H 1965   5.720   2.533   8.392
   11GLU     CA 1966   5.728   2.546   8.599
   11GLU     CB 1967   5.656   2.413   8.627
   11GLU     CG 1968   5.667   2.377   8.775
   11GLU     CD 1969   5.584   2.256   8.817
   11GLU    OE1 1970   5.483   2.274   8.888
   11GLU    OE2 1971   5.619   2.142   8.778
   11GLU      C 1972   5.880   2.528   8.606
   11GLU     O1 1973   5.933   2.428   8.555
   11GLU     O2 1974   5.932   2.609   8.686
    1ACE     CA 1975   5.516   3.525   8.080
    1ACE      C 1976   5.437   3.608   7.979
    1ACE      O 1977   5.485   3.712   7.934
    2VAL      N 1978   5.356   3.528   7.892
    2VAL      H 1979   5.352   3.428   7.893
    2VAL     CA 1980   5.270   3.594   7.792
    2VAL     CB 1981   5.292   3.531   7.655
    2VAL    CG1 1982   5.220   3.608   7.544
    2VAL    CG2 1983   5.442   3.515   7.628
    2VAL      C 1984   5.124   3.566   7.826
    2VAL      O 1985   5.100   3.452   7.865
    3VAL      N 1986   5.043   3.672   7.830
    3VAL      H 1987   5.071   3.767   7.820
    3VAL     CA 1988   4.900   3.650   7.854
    3VAL     CB 1989   4.849   3.685   7.994
    3VAL    CG1 1990   4.716   3.622   8.035
    3VAL    CG2 1991   4.956   3.651   8.098
    3VAL      C 1992   4.830   3.749   7.761
    3VAL      O 1993   4.839   3.871   7.773
    4VAL      N 1994   4.749   3.699   7.668
    4VAL      H 1995   4.732   3.604   7.641
    4VAL     CA 1996   4.657   3.777   7.584
    4VAL     CB 1997   4.684   3.754   7.435
    4VAL    CG1 1998   4.598   3.859   7.366
    4VAL    CG2 1999   4.827   3.786   7.390
    4VAL      C 2000   4.510   3.761   7.623
    4VAL      O 2001   4.451   3.658   7.593
    5THR      N 2002   4.455   3.873   7.670
    5THR      H 2003   4.495   3.964   7.666
    5THR     CA 2004   4.314   3.882   7.709
    5THR     CB 2005   4.304   3.952   7.845
    5THR    OG1 2006   4.402   3.897   7.933
    5THR    HG1 2007   4.345   3.845   7.996
    5THR    CG2 2008   4.160   3.923   7.889
    5THR      C 2009   4.240   3.965   7.604
    5THR      O 2010   4.280   4.080   7.585
    6ILE      N 2011   4.154   3.900   7.527
    6ILE      H 2012   4.147   3.801   7.525
    6ILE     CA 2013   4.056   3.964   7.436
    6ILE     CB 2014   4.041   3.881   7.309
    6ILE    CG1 2015   4.177   3.850   7.246
    6ILE    CG2 2016   3.948   3.952   7.211
    6ILE     CD 2017   4.188   3.701   7.210
    6ILE      C 2018   3.923   3.964   7.511
    6ILE      O 2019   3.887   3.876   7.589
    7LEU      N 2020   3.863   4.081   7.491
    7LEU      H 2021   3.907   4.162   7.454
    7LEU     CA 2022   3.733   4.112   7.552
    7LEU     CB 2023   3.743   4.233   7.646
    7LEU     CG 2024   3.831   4.211   7.770
    7LEU    CD1 2025   3.980   4.227   7.737
    7LEU    CD2 2026   3.776   4.282   7.893
    7LEU      C 2027   3.630   4.159   7.449
    7LEU      O 2028   3.654   4.239   7.359
    8LEU      N 2029   3.507   4.110   7.460
    8LEU      H 2030   3.492   4.028   7.516
    8LEU     CA 2031   3.395   4.144   7.371
    8LEU     CB 2032   3.336   4.011   7.323
    8LEU     CG 2033   3.423   3.948   7.214
    8LEU    CD1 2034   3.358   3.827   7.146
    8LEU    CD2 2035   3.456   4.052   7.107
    8LEU      C 2036   3.291   4.224   7.450
    8LEU      O 2037   3.202   4.164   7.510
    9GLU      N 2038   3.310   4.356   7.451
    9GLU      H 2039   3.375   4.406   7.394
    9GLU     CA 2040   3.231   4.454   7.526
    9GLU     CB 2041   3.309   4.509   7.645
    9GLU     CG 2042   3.263   4.432   7.768
    9GLU     CD 2043   3.353   4.470   7.886
    9GLU    OE1 2044   3.315   4.562   7.961
    9GLU    OE2 2045   3.456   4.399   7.896
    9GLU      C 2046   3.192   4.573   7.438
    9GLU      O 2047   3.277   4.654   7.402
   10GLU      N 2048   3.061   4.590   7.427
   10GLU      H 2049   3.001   4.523   7.471
   10GLU     CA 2050   3.002   4.705   7.357
   10GLU     CB 2051   2.892   4.665   7.258
   10GLU     CG 2052   2.826   4.788   7.195
   10GLU     CD 2053   2.720   4.754   7.089
   10GLU    OE1 2054   2.607   4.797   7.120
   10GLU    OE2 2055   2.762   4.710   6.980
   10GLU      C 2056   2.939   4.796   7.462
   10GLU      O 2057   2.999   4.898   7.495
   11GLU      N 2058   2.844   4.739   7.536
   11GLU      H 2059   2.820   4.646   7.509
   11GLU     CA 2060   2.774   4.795   7.652
   11GLU     CB 2061   2.658   4.887   7.613
   11GLU     CG 2062   2.622   4.964   7.740
   11GLU     CD 2063   2.542   5.089   7.700
   11GLU    OE1 2064   2.420   5.087   7.725
   11GLU    OE2 2065   2.602   5.185   7.648
   11GLU      C 2066   2.723   4.673   7.729
   11GLU     O1 2067   2.639   4.609   7.663
   11GLU     O2 2068   2.740   4.667   7.853
    1ACE     CA 2069   5.581   2.727   6.523
    1ACE      C 2070   5.442   2.692   6.576
    1ACE      O 2071   5.365   2.607   6.530
    2VAL      N 2072   5.409   2.780   6.684
    2VAL      H 2073   5.460   2.862   6.710
    2VAL     CA 2074   5.283   2.755   6.756
    2VAL     CB 2075   5.317   2.722   6.901
    2VAL    CG1 2076   5.191   2.674   6.975
    2VAL    CG2 2077   5.421   2.611   6.917
    2VAL      C 2078   5.194   2.878   6.737
    2VAL      O 2079   5.208   2.971   6.816
    3VAL      N 2080   5.090   2.858   6.656
    3VAL      H 2081   5.056   2.769   6.625
    3VAL     CA 2082   4.995   2.965   6.623
    3VAL     CB 2083   4.992   2.971   6.471
    3VAL    CG1 2084   4.947   3.114   6.441
    3VAL    CG2 2085   5.122   2.940   6.395
    3VAL      C 2086   4.858   2.919   6.673
    3VAL      O 2087   4.828   2.800   6.674
    4VAL      N 2088   4.790   3.018   6.730
    4VAL      H 2089   4.832   3.108   6.745
    4VAL     CA 2090   4.653   3.000   6.781
    4VAL     CB 2091   4.647   3.031   6.931
    4VAL    CG1 2092   4.508   2.999   6.986
    4VAL    CG2 2093   4.752   2.955   7.014
    4VAL      C 2094   4.563   3.095   6.702
    4VAL      O 2095   4.554   3.216   6.722
    5THR      N 2096   4.496   3.032   6.606
    5THR      H 2097   4.506   2.935   6.585
    5THR     CA 2098   4.399   3.097   6.517
    5THR     CB 2099   4.423   3.060   6.370
    5THR    OG1 2100   4.401   2.919   6.361
    5THR    HG1 2101   4.312   2.904   6.404
    5THR    CG2 2102   4.563   3.086   6.314
    5THR      C 2103   4.256   3.080   6.567
    5THR      O 2104   4.205   2.969   6.587
    6ILE      N 2105   4.190   3.195   6.578
    6ILE      H 2106   4.203   3.269   6.512
    6ILE     CA 2107   4.064   3.222   6.649
    6ILE     CB 2108   4.106   3.313   6.765
    6ILE    CG1 2109   4.189   3.235   6.867
    6ILE    CG2 2110   3.981   3.355   6.842
    6ILE     CD 2111   4.249   3.325   6.975
    6ILE      C 2112   3.964   3.290   6.556
    6ILE      O 2113   4.009   3.381   6.485
    7LEU      N 2114   3.845   3.233   6.541
    7LEU      H 2115   3.825   3.150   6.593
    7LEU     CA 2116   3.735   3.294   6.465
    7LEU     CB 2117   3.699   3.195   6.354
    7LEU     CG 2118   3.581   3.232   6.263
    7LEU    CD1 2119   3.634   3.228   6.120
    7LEU    CD2 2120   3.459   3.141   6.277
    7LEU      C 2121   3.617   3.330   6.556
    7LEU      O 2122   3.562   3.235   6.610
    8LEU      N 2123   3.574   3.454   6.538
    8LEU      H 2124   3.637   3.527   6.511
    8LEU     CA 2125   3.450   3.502   6.602
    8LEU     CB 2126   3.476   3.636   6.672
    8LEU     CG 2127   3.569   3.645   6.793
    8LEU    CD1 2128   3.606   3.789   6.826
    8LEU    CD2 2129   3.500   3.589   6.918
    8LEU      C 2130   3.338   3.516   6.499
    8LEU      O 2131   3.357   3.565   6.387
    9GLU      N 2132   3.225   3.458   6.535
    9GLU      H 2133   3.231   3.394   6.612
    9GLU     CA 2134   3.112   3.440   6.443
    9GLU     CB 2135   3.106   3.287   6.431
    9GLU     CG 2136   3.112   3.240   6.286
    9GLU     CD 2137   2.974   3.237   6.221
    9GLU    OE1 2138   2.903   3.134   6.231
    9GLU    OE2 2139   2.936   3.332   6.150
    9GLU      C 2140   2.986   3.510   6.495
    9GLU      O 2141   2.972   3.544   6.612
   10GLU      N 2142   2.896   3.529   6.399
   10GLU      H 2143   2.935   3.523   6.307
   10GLU     CA 2144   2.761   3.584   6.418
   10GLU     CB 2145   2.745   3.715   6.341
   10GLU     CG 2146   2.819   3.821   6.422
   10GLU     CD 2147   2.753   3.882   6.545
   10GLU    OE1 2148   2.728   3.805   6.640
   10GLU    OE2 2149   2.710   4.000   6.541
   10GLU      C 2150   2.655   3.481   6.379
   10GLU      O 2151   2.667   3.412   6.277
   11GLU      N 2152   2.551   3.475   6.462
   11GLU      H 2153   2.522   3.559   6.508
   11GLU     CA 2154   2.444   3.374   6.460
   11GLU     CB 2155   2.450   3.289   6.586
   11GLU     CG 2156   2.349   3.174   6.581
   11GLU     CD 2157   2.343   3.091   6.709
   11GLU    OE1 2158   2.313   2.970   6.705
   11GLU    OE2 2159   2.368   3.157   6.812
   11GLU      C 2160   2.310   3.447   6.441
   11GLU     O1 2161   2.297   3.554   6.504
   11GLU     O2 2162   2.240   3.403   6.347
    1ACE     CA 2163   3.411   3.929   6.017
    1ACE      C 2164   3.528   3.969   6.107
    1ACE      O 2165   3.578   4.081   6.093
    2VAL      N 2166   3.559   3.883   6.218
    2VAL      H 2167   3.522   3.791   6.225
    2VAL     CA 2168   3.664   3.923   6.313
    2VAL     CB 2169   3.609   3.979   6.445
    2VAL    CG1 2170   3.728   4.035   6.525
    2VAL    CG2 2171   3.500   4.085   6.436
    2VAL      C 2172   3.750   3.802   6.351
    2VAL      O 2173   3.702   3.708   6.414
    3VAL      N 2174   3.863   3.781   6.283
    3VAL      H 2175   3.893   3.861   6.230
    3VAL     CA 2176   3.948   3.662   6.282
    3VAL     CB 2177   3.927   3.608   6.140
    3VAL    CG1 2178   3.991   3.470   6.134
    3VAL    CG2 2179   3.783   3.564   6.114
    3VAL      C 2180   4.097   3.693   6.299
    3VAL      O 2181   4.163   3.757   6.218
    4VAL      N 2182   4.141   3.647   6.416
    4VAL      H 2183   4.084   3.584   6.468
    4VAL     CA 2184   4.265   3.689   6.483
    4VAL     CB 2185   4.247   3.749   6.623
    4VAL    CG1 2186   4.379   3.799   6.683
    4VAL    CG2 2187   4.150   3.866   6.611
    4VAL      C 2188   4.357   3.566   6.480
    4VAL      O 2189   4.324   3.461   6.534
    5THR      N 2190   4.479   3.585   6.431
    5THR      H 2191   4.501   3.673   6.389
    5THR     CA 2192   4.592   3.492   6.433
    5THR     CB 2193   4.663   3.493   6.297
    5THR    OG1 2194   4.568   3.474   6.192
    5THR    HG1 2195   4.619   3.461   6.107
    5THR    CG2 2196   4.747   3.365   6.293
    5THR      C 2197   4.697   3.535   6.536
    5THR      O 2198   4.747   3.646   6.526
    6ILE      N 2199   4.717   3.459   6.644
    6ILE      H 2200   4.659   3.381   6.669
    6ILE     CA 2201   4.817   3.494   6.746
    6ILE     CB 2202   4.755   3.504   6.886
    6ILE    CG1 2203   4.617   3.569   6.890
    6ILE    CG2 2204   4.847   3.589   6.973
    6ILE     CD 2205   4.556   3.561   7.030
    6ILE      C 2206   4.932   3.393   6.753
    6ILE      O 2207   4.904   3.277   6.783
    7LEU      N 2208   5.045   3.441   6.702
    7LEU      H 2209   5.044   3.526   6.650
    7LEU     CA 2210   5.176   3.375   6.695
    7LEU     CB 2211   5.259   3.414   6.572
    7LEU     CG 2212   5.403   3.363   6.568
    7LEU    CD1 2213   5.407   3.211   6.557
    7LEU    CD2 2214   5.477   3.422   6.448
    7LEU      C 2215   5.250   3.387   6.829
    7LEU      O 2216   5.315   3.487   6.856
    8LEU      N 2217   5.248   3.270   6.892
    8LEU      H 2218   5.204   3.188   6.855
    8LEU     CA 2219   5.329   3.253   7.014
    8LEU     CB 2220   5.287   3.121   7.080
    8LEU     CG 2221   5.139   3.122   7.119
    8LEU    CD1 2222   5.125   2.990   7.195
    8LEU    CD2 2223   5.113   3.235   7.219
    8LEU      C 2224   5.477   3.226   6.988
    8LEU      O 2225   5.517   3.127   6.927
    9GLU      N 2226   5.556   3.324   7.030
    9GLU      H 2227   5.516   3.409   7.065
    9GLU     CA 2228   5.703   3.329   7.022
    9GLU     CB 2229   5.746   3.475   7.004
    9GLU     CG 2230   5.721   3.537   6.867
    9GLU     CD 2231   5.860   3.563   6.808
    9GLU    OE1 2232   5.912   3.481   6.729
    9GLU    OE2 2233   5.913   3.669   6.846
    9GLU      C 2234   5.772   3.253   7.135
    9GLU      O 2235   5.712   3.239   7.242
   10GLU      N 2236   5.877   3.182   7.093
   10GLU      H 2237   5.919   3.190   7.003
   10GLU     CA 2238   5.947   3.086   7.179
   10GLU     CB 2239   5.938   2.946   7.119
   10GLU     CG 2240   5.844   2.860   7.204
   10GLU     CD 2241   5.887   2.828   7.347
   10GLU    OE1 2242   5.943   2.718   7.370
   10GLU    OE2 2243   5.846   2.913   7.428
   10GLU      C 2244   6.093   3.116   7.211
   10GLU      O 2245   6.164   3.158   7.120
   11GLU      N 2246   6.123   3.119   7.341
   11GLU      H 2247   6.059   3.140   7.415
   11GLU     CA 2248   6.260   3.111   7.394
   11GLU     CB 2249   6.279   3.191   7.523
   11GLU     CG 2250   6.278   3.341   7.495
   11GLU     CD 2251   6.357   3.416   7.603
   11GLU    OE1 2252   6.295   3.469   7.698
   11GLU    OE2 2253   6.481   3.425   7.595
   11GLU      C 2254   6.315   2.971   7.422
   11GLU     O1 2255   6.264   2.901   7.512
   11GLU     O2 2256   6.417   2.941   7.357
    1ACE     CA 2257   5.879   3.249   4.881
    1ACE      C 2258   5.752   3.211   4.805
    1ACE      O 2259   5.756   3.178   4.687
    2VAL      N 2260   5.637   3.245   4.884
    2VAL      H 2261   5.636   3.245   4.984
    2VAL     CA 2262   5.501   3.226   4.832
    2VAL     CB 2263   5.402   3.219   4.949
    2VAL    CG1 2264   5.259   3.188   4.904
    2VAL    CG2 2265   5.448   3.106   5.043
    2VAL      C 2266   5.465   3.328   4.725
    2VAL      O 2267   5.431   3.444   4.749
    3VAL      N 2268   5.444   3.266   4.609
    3VAL      H 2269   5.420   3.169   4.604
    3VAL     CA 2270   5.404   3.335   4.485
    3VAL     CB 2271   5.462   3.273   4.358
    3VAL    CG1 2272   5.430   3.350   4.229
    3VAL    CG2 2273   5.614   3.262   4.374
    3VAL      C 2274   5.251   3.337   4.488
    3VAL      O 2275   5.191   3.232   4.506
    4VAL      N 2276   5.188   3.454   4.494
    4VAL      H 2277   5.238   3.540   4.479
    4VAL     CA 2278   5.042   3.471   4.489
    4VAL     CB 2279   5.005   3.549   4.615
    4VAL    CG1 2280   4.852   3.549   4.609
    4VAL    CG2 2281   5.048   3.471   4.739
    4VAL      C 2282   5.002   3.532   4.354
    4VAL      O 2283   5.077   3.612   4.299
    5THR      N 2284   4.900   3.475   4.291
    5THR      H 2285   4.838   3.406   4.330
    5THR     CA 2286   4.833   3.521   4.168
    5THR     CB 2287   4.885   3.446   4.045
    5THR    OG1 2288   4.883   3.304   4.055
    5THR    HG1 2289   4.911   3.273   3.964
    5THR    CG2 2290   5.025   3.505   4.023
    5THR      C 2291   4.681   3.537   4.168
    5THR      O 2292   4.612   3.436   4.183
    6ILE      N 2293   4.630   3.659   4.153
    6ILE      H 2294   4.688   3.740   4.148
    6ILE     CA 2295   4.488   3.698   4.155
    6ILE     CB 2296   4.464   3.799   4.268
    6ILE    CG1 2297   4.498   3.744   4.406
    6ILE    CG2 2298   4.326   3.865   4.262
    6ILE     CD 2299   4.524   3.851   4.512
    6ILE      C 2300   4.431   3.732   4.017
    6ILE      O 2301   4.472   3.824   3.947
    7LEU      N 2302   4.344   3.646   3.966
    7LEU      H 2303   4.309   3.570   4.021
    7LEU     CA 2304   4.276   3.674   3.839
    7LEU     CB 2305   4.253   3.538   3.773
    7LEU     CG 2306   4.374   3.457   3.725
    7LEU    CD1 2307   4.328   3.317   3.685
    7LEU    CD2 2308   4.439   3.520   3.602
    7LEU      C 2309   4.139   3.736   3.870
    7LEU      O 2310   4.066   3.696   3.961
    8LEU      N 2311   4.120   3.851   3.807
    8LEU      H 2312   4.187   3.886   3.742
    8LEU     CA 2313   4.004   3.940   3.826
    8LEU     CB 2314   4.036   4.088   3.844
    8LEU     CG 2315   4.126   4.111   3.966
    8LEU    CD1 2316   4.187   4.250   3.957
    8LEU    CD2 2317   4.042   4.093   4.093
    8LEU      C 2318   3.912   3.950   3.704
    8LEU      O 2319   3.959   3.927   3.593
    9GLU      N 2320   3.784   3.967   3.737
    9GLU      H 2321   3.757   3.966   3.833
    9GLU     CA 2322   3.685   3.973   3.628
    9GLU     CB 2323   3.541   3.932   3.661
    9GLU     CG 2324   3.460   4.039   3.735
    9GLU     CD 2325   3.326   3.976   3.774
    9GLU    OE1 2326   3.261   3.945   3.672
    9GLU    OE2 2327   3.302   3.951   3.894
    9GLU      C 2328   3.688   4.104   3.550
    9GLU      O 2329   3.747   4.203   3.592
   10GLU      N 2330   3.620   4.100   3.436
   10GLU      H 2331   3.569   4.017   3.413
   10GLU     CA 2332   3.623   4.207   3.335
   10GLU     CB 2333   3.591   4.152   3.196
   10GLU     CG 2334   3.703   4.054   3.162
   10GLU     CD 2335   3.692   4.028   3.012
   10GLU    OE1 2336   3.753   4.101   2.931
   10GLU    OE2 2337   3.621   3.933   2.973
   10GLU      C 2338   3.518   4.312   3.371
   10GLU      O 2339   3.424   4.293   3.447
   11GLU      N 2340   3.545   4.434   3.325
   11GLU      H 2341   3.636   4.459   3.291
   11GLU     CA 2342   3.459   4.552   3.338
   11GLU     CB 2343   3.539   4.671   3.392
   11GLU     CG 2344   3.537   4.652   3.543
   11GLU     CD 2345   3.575   4.776   3.623
   11GLU    OE1 2346   3.500   4.802   3.719
   11GLU    OE2 2347   3.662   4.856   3.581
   11GLU      C 2348   3.412   4.591   3.198
   11GLU     O1 2349   3.471   4.558   3.093
   11GLU     O2 2350   3.293   4.629   3.190
    1ACE     CA 2351   4.054   3.907   3.212
    1ACE      C 2352   4.168   4.003   3.249
    1ACE      O 2353   4.258   4.034   3.172
    2VAL      N 2354   4.179   4.031   3.389
    2VAL      H 2355   4.108   4.004   3.454
    2VAL     CA 2356   4.286   4.115   3.446
    2VAL     CB 2357   4.237   4.252   3.492
    2VAL    CG1 2358   4.258   4.356   3.382
    2VAL    CG2 2359   4.094   4.259   3.544
    2VAL      C 2360   4.360   4.038   3.555
    2VAL      O 2361   4.296   3.967   3.632
    3VAL      N 2362   4.491   4.056   3.550
    3VAL      H 2363   4.534   4.099   3.471
    3VAL     CA 2364   4.586   3.967   3.620
    3VAL     CB 2365   4.650   3.884   3.509
    3VAL    CG1 2366   4.747   3.957   3.415
    3VAL    CG2 2367   4.733   3.777   3.580
    3VAL      C 2368   4.684   4.046   3.707
    3VAL      O 2369   4.750   4.143   3.672
    4VAL      N 2370   4.694   3.999   3.832
    4VAL      H 2371   4.622   3.936   3.859
    4VAL     CA 2372   4.773   4.066   3.936
    4VAL     CB 2373   4.686   4.106   4.056
    4VAL    CG1 2374   4.741   4.219   4.143
    4VAL    CG2 2375   4.542   4.132   4.012
    4VAL      C 2376   4.882   3.973   3.990
    4VAL      O 2377   4.854   3.868   4.048
    5THR      N 2378   5.007   4.017   3.986
    5THR      H 2379   5.028   4.114   3.972
    5THR     CA 2380   5.120   3.927   4.013
    5THR     CB 2381   5.201   3.911   3.884
    5THR    OG1 2382   5.229   4.041   3.831
    5THR    HG1 2383   5.276   4.091   3.902
    5THR    CG2 2384   5.134   3.814   3.786
    5THR      C 2385   5.202   3.964   4.137
    5THR      O 2386   5.311   4.020   4.132
    6ILE      N 2387   5.157   3.898   4.244
    6ILE      H 2388   5.111   3.809   4.239
    6ILE     CA 2389   5.197   3.943   4.377
    6ILE     CB 2390   5.076   3.931   4.470
    6ILE    CG1 2391   4.962   4.019   4.420
    6ILE    CG2 2392   5.124   3.979   4.607
    6ILE     CD 2393   4.844   3.936   4.368
    6ILE      C 2394   5.321   3.864   4.419
    6ILE      O 2395   5.323   3.743   4.442
    7LEU      N 2396   5.436   3.926   4.393
    7LEU      H 2397   5.449   4.024   4.379
    7LEU     CA 2398   5.563   3.852   4.401
    7LEU     CB 2399   5.645   3.854   4.272
    7LEU     CG 2400   5.585   3.780   4.152
    7LEU    CD1 2401   5.576   3.878   4.035
    7LEU    CD2 2402   5.655   3.646   4.129
    7LEU      C 2403   5.631   3.917   4.521
    7LEU      O 2404   5.691   4.024   4.513
    8LEU      N 2405   5.653   3.825   4.616
    8LEU      H 2406   5.620   3.731   4.606
    8LEU     CA 2407   5.700   3.849   4.753
    8LEU     CB 2408   5.727   3.714   4.819
    8LEU     CG 2409   5.801   3.720   4.953
    8LEU    CD1 2410   5.704   3.752   5.067
    8LEU    CD2 2411   5.865   3.587   4.993
    8LEU      C 2412   5.821   3.941   4.762
    8LEU      O 2413   5.805   4.037   4.837
    9GLU      N 2414   5.934   3.921   4.693
    9GLU      H 2415   5.929   3.861   4.613
    9GLU     CA 2416   6.051   4.006   4.718
    9GLU     CB 2417   6.168   3.923   4.771
    9GLU     CG 2418   6.288   4.010   4.807
    9GLU     CD 2419   6.387   3.953   4.909
    9GLU    OE1 2420   6.475   3.872   4.872
    9GLU    OE2 2421   6.403   4.017   5.015
    9GLU      C 2422   6.089   4.067   4.583
    9GLU      O 2423   6.124   4.001   4.485
   10GLU      N 2424   6.086   4.200   4.582
   10GLU      H 2425   6.070   4.263   4.658
   10GLU     CA 2426   6.112   4.288   4.467
   10GLU     CB 2427   6.011   4.403   4.462
   10GLU     CG 2428   5.884   4.340   4.404
   10GLU     CD 2429   5.787   4.450   4.359
   10GLU    OE1 2430   5.757   4.536   4.444
   10GLU    OE2 2431   5.727   4.444   4.249
   10GLU      C 2432   6.249   4.352   4.490
   10GLU      O 2433   6.266   4.451   4.562
   11GLU      N 2434   6.339   4.289   4.415
   11GLU      H 2435   6.315   4.211   4.357
   11GLU     CA 2436   6.467   4.358   4.399
   11GLU     CB 2437   6.575   4.267   4.458
   11GLU     CG 2438   6.563   4.218   4.602
   11GLU     CD 2439   6.698   4.180   4.664
   11GLU    OE1 2440   6.699   4.070   4.722
   11GLU    OE2 2441   6.779   4.275   4.663
   11GLU      C 2442   6.502   4.386   4.253
   11GLU     O1 2443   6.480   4.292   4.174
   11GLU     O2 2444   6.525   4.504   4.217
    1ACE     CA 2445   3.877   4.216   4.747
    1ACE      C 2446   3.964   4.143   4.850
    1ACE      O 2447   3.948   4.174   4.968
    2VAL      N 2448   4.073   4.069   4.794
    2VAL      H 2449   4.100   4.090   4.700
    2VAL     CA 2450   4.172   3.980   4.854
    2VAL     CB 2451   4.239   3.891   4.749
    2VAL    CG1 2452   4.321   3.782   4.818
    2VAL    CG2 2453   4.140   3.841   4.644
    2VAL      C 2454   4.289   4.055   4.919
    2VAL      O 2455   4.328   4.160   4.868
    3VAL      N 2456   4.306   4.023   5.047
    3VAL      H 2457   4.242   3.963   5.095
    3VAL     CA 2458   4.416   4.074   5.130
    3VAL     CB 2459   4.375   4.155   5.253
    3VAL    CG1 2460   4.499   4.220   5.312
    3VAL    CG2 2461   4.286   4.274   5.215
    3VAL      C 2462   4.506   3.956   5.168
    3VAL      O 2463   4.451   3.860   5.222
    4VAL      N 2464   4.629   3.963   5.117
    4VAL      H 2465   4.657   4.047   5.070
    4VAL     CA 2466   4.736   3.865   5.138
    4VAL     CB 2467   4.806   3.848   5.003
    4VAL    CG1 2468   4.939   3.773   5.001
    4VAL    CG2 2469   4.713   3.783   4.900
    4VAL      C 2470   4.842   3.912   5.237
    4VAL      O 2471   4.901   4.020   5.226
    5THR      N 2472   4.849   3.842   5.350
    5THR      H 2473   4.817   3.747   5.357
    5THR     CA 2474   4.933   3.889   5.460
    5THR     CB 2475   4.861   3.944   5.584
    5THR    OG1 2476   4.767   3.853   5.642
    5THR    HG1 2477   4.717   3.810   5.567
    5THR    CG2 2478   4.787   4.074   5.556
    5THR      C 2479   5.035   3.789   5.515
    5THR      O 2480   5.005   3.688   5.579
    6ILE      N 2481   5.155   3.803   5.460
    6ILE      H 2482   5.179   3.877   5.397
    6ILE     CA 2483   5.271   3.716   5.483
    6ILE     CB 2484   5.361   3.729   5.359
    6ILE    CG1 2485   5.291   3.653   5.247
    6ILE    CG2 2486   5.512   3.709   5.370
    6ILE     CD 2487   5.350   3.675   5.108
    6ILE      C 2488   5.349   3.759   5.607
    6ILE      O 2489   5.379   3.877   5.623
    7LEU      N 2490   5.365   3.664   5.699
    7LEU      H 2491   5.327   3.573   5.685
    7LEU     CA 2492   5.435   3.686   5.827
    7LEU     CB 2493   5.346   3.660   5.948
    7LEU     CG 2494   5.232   3.759   5.973
    7LEU    CD1 2495   5.106   3.721   5.895
    7LEU    CD2 2496   5.193   3.756   6.121
    7LEU      C 2497   5.556   3.592   5.831
    7LEU      O 2498   5.536   3.470   5.833
    8LEU      N 2499   5.675   3.651   5.830
    8LEU      H 2500   5.687   3.750   5.834
    8LEU     CA 2501   5.807   3.587   5.825
    8LEU     CB 2502   5.881   3.637   5.701
    8LEU     CG 2503   5.811   3.589   5.575
    8LEU    CD1 2504   5.884   3.623   5.444
    8LEU    CD2 2505   5.795   3.437   5.576
    8LEU      C 2506   5.886   3.631   5.948
    8LEU      O 2507   5.858   3.730   6.015
    9GLU      N 2508   6.001   3.567   5.968
    9GLU      H 2509   6.014   3.485   5.913
    9GLU     CA 2510   6.095   3.594   6.078
    9GLU     CB 2511   6.108   3.462   6.154
    9GLU     CG 2512   6.226   3.437   6.248
    9GLU     CD 2513   6.248   3.538   6.361
    9GLU    OE1 2514   6.314   3.643   6.346
    9GLU    OE2 2515   6.209   3.489   6.469
    9GLU      C 2516   6.228   3.650   6.026
    9GLU      O 2517   6.272   3.760   6.059
   10GLU      N 2518   6.296   3.564   5.952
   10GLU      H 2519   6.260   3.473   5.929
   10GLU     CA 2520   6.431   3.590   5.899
   10GLU     CB 2521   6.500   3.469   5.835
   10GLU     CG 2522   6.525   3.363   5.943
   10GLU     CD 2523   6.582   3.232   5.888
   10GLU    OE1 2524   6.703   3.230   5.858
   10GLU    OE2 2525   6.500   3.145   5.850
   10GLU      C 2526   6.441   3.701   5.794
   10GLU      O 2527   6.343   3.727   5.724
   11GLU      N 2528   6.555   3.767   5.811
   11GLU      H 2529   6.619   3.757   5.888
   11GLU     CA 2530   6.581   3.892   5.737
   11GLU     CB 2531   6.531   4.014   5.814
   11GLU     CG 2532   6.538   4.145   5.735
   11GLU     CD 2533   6.485   4.269   5.806
   11GLU    OE1 2534   6.361   4.278   5.819
   11GLU    OE2 2535   6.578   4.337   5.856
   11GLU      C 2536   6.729   3.890   5.699
   11GLU     O1 2537   6.815   3.855   5.783
   11GLU     O2 2538   6.748   3.906   5.577
    1ACE     CA 2539   5.833   4.052   6.276
    1ACE      C 2540   5.814   4.100   6.132
    1ACE      O 2541   5.773   4.216   6.123
    2VAL      N 2542   5.871   4.028   6.023
    2VAL      H 2543   5.918   3.940   6.032
    2VAL     CA 2544   5.855   4.079   5.885
    2VAL     CB 2545   5.961   4.016   5.795
    2VAL    CG1 2546   5.954   4.068   5.651
    2VAL    CG2 2547   6.104   4.053   5.836
    2VAL      C 2548   5.716   4.058   5.825
    2VAL      O 2549   5.688   3.958   5.758
    3VAL      N 2550   5.634   4.161   5.841
    3VAL      H 2551   5.667   4.242   5.888
    3VAL     CA 2552   5.490   4.158   5.810
    3VAL     CB 2553   5.401   4.194   5.929
    3VAL    CG1 2554   5.255   4.170   5.889
    3VAL    CG2 2555   5.434   4.117   6.057
    3VAL      C 2556   5.458   4.252   5.694
    3VAL      O 2557   5.510   4.363   5.698
    4VAL      N 2558   5.408   4.197   5.583
    4VAL      H 2559   5.420   4.098   5.569
    4VAL     CA 2560   5.364   4.274   5.466
    4VAL     CB 2561   5.432   4.257   5.330
    4VAL    CG1 2562   5.583   4.276   5.343
    4VAL    CG2 2563   5.408   4.117   5.273
    4VAL      C 2564   5.211   4.271   5.462
    4VAL      O 2565   5.151   4.164   5.477
    5THR      N 2566   5.145   4.381   5.428
    5THR      H 2567   5.201   4.458   5.398
    5THR     CA 2568   4.998   4.391   5.421
    5THR     CB 2569   4.949   4.490   5.527
    5THR    OG1 2570   5.022   4.613   5.513
    5THR    HG1 2571   4.987   4.652   5.428
    5THR    CG2 2572   4.956   4.424   5.665
    5THR      C 2573   4.952   4.431   5.281
    5THR      O 2574   4.916   4.547   5.262
    6ILE      N 2575   4.922   4.330   5.200
    6ILE      H 2576   4.928   4.235   5.231
    6ILE     CA 2577   4.910   4.339   5.054
    6ILE     CB 2578   4.985   4.229   4.980
    6ILE    CG1 2579   5.125   4.202   5.036
    6ILE    CG2 2580   4.991   4.264   4.831
    6ILE     CD 2581   5.174   4.060   5.003
    6ILE      C 2582   4.762   4.341   5.013
    6ILE      O 2583   4.686   4.248   5.039
    7LEU      N 2584   4.724   4.458   4.962
    7LEU      H 2585   4.789   4.529   4.934
    7LEU     CA 2586   4.589   4.485   4.912
    7LEU     CB 2587   4.522   4.608   4.973
    7LEU     CG 2588   4.466   4.587   5.114
    7LEU    CD1 2589   4.573   4.571   5.222
    7LEU    CD2 2590   4.365   4.698   5.141
    7LEU      C 2591   4.582   4.475   4.759
    7LEU      O 2592   4.679   4.436   4.693
    8LEU      N 2593   4.463   4.478   4.701
    8LEU      H 2594   4.388   4.524   4.749
    8LEU     CA 2595   4.434   4.438   4.562
    8LEU     CB 2596   4.292   4.386   4.545
    8LEU     CG 2597   4.284   4.252   4.471
    8LEU    CD1 2598   4.138   4.206   4.473
    8LEU    CD2 2599   4.334   4.258   4.327
    8LEU      C 2600   4.465   4.556   4.470
    8LEU      O 2601   4.394   4.656   4.471
    9GLU      N 2602   4.586   4.548   4.415
    9GLU      H 2603   4.650   4.477   4.446
    9GLU     CA 2604   4.642   4.652   4.327
    9GLU     CB 2605   4.763   4.713   4.399
    9GLU     CG 2606   4.733   4.826   4.497
    9GLU     CD 2607   4.864   4.897   4.534
    9GLU    OE1 2608   4.890   5.005   4.476
    9GLU    OE2 2609   4.932   4.840   4.622
    9GLU      C 2610   4.676   4.596   4.189
    9GLU      O 2611   4.785   4.540   4.177
   10GLU      N 2612   4.596   4.629   4.088
   10GLU      H 2613   4.509   4.672   4.109
   10GLU     CA 2614   4.609   4.582   3.950
   10GLU     CB 2615   4.483   4.635   3.880
   10GLU     CG 2616   4.358   4.589   3.955
   10GLU     CD 2617   4.233   4.674   3.929
   10GLU    OE1 2618   4.123   4.618   3.948
   10GLU    OE2 2619   4.243   4.798   3.919
   10GLU      C 2620   4.740   4.613   3.878
   10GLU      O 2621   4.794   4.724   3.878
   11GLU      N 2622   4.772   4.521   3.787
   11GLU      H 2623   4.714   4.440   3.784
   11GLU     CA 2624   4.890   4.531   3.700
   11GLU     CB 2625   4.986   4.417   3.735
   11GLU     CG 2626   5.037   4.425   3.879
   11GLU     CD 2627   5.169   4.350   3.900
   11GLU    OE1 2628   5.262   4.372   3.820
   11GLU    OE2 2629   5.185   4.290   4.009
   11GLU      C 2630   4.859   4.527   3.551
   11GLU     O1 2631   4.749   4.484   3.509
   11GLU     O2 2632   4.942   4.588   3.480
    1ACE     CA 2633   3.943   3.712   2.957
    1ACE      C 2634   3.981   3.570   2.916
    1ACE      O 2635   3.916   3.473   2.954
    2VAL      N 2636   4.063   3.570   2.798
    2VAL      H 2637   4.059   3.648   2.735
    2VAL     CA 2638   4.148   3.464   2.744
    2VAL     CB 2639   4.137   3.445   2.592
    2VAL    CG1 2640   3.999   3.387   2.562
    2VAL    CG2 2641   4.154   3.581   2.524
    2VAL      C 2642   4.288   3.492   2.798
    2VAL      O 2643   4.376   3.548   2.733
    3VAL      N 2644   4.311   3.430   2.914
    3VAL      H 2645   4.239   3.375   2.955
    3VAL     CA 2646   4.438   3.445   2.985
    3VAL     CB 2647   4.434   3.513   3.122
    3VAL    CG1 2648   4.577   3.539   3.168
    3VAL    CG2 2649   4.343   3.636   3.136
    3VAL      C 2650   4.499   3.306   3.006
    3VAL      O 2651   4.442   3.223   3.077
    4VAL      N 2652   4.613   3.286   2.941
    4VAL      H 2653   4.639   3.349   2.868
    4VAL     CA 2654   4.700   3.174   2.980
    4VAL     CB 2655   4.770   3.102   2.865
    4VAL    CG1 2656   4.858   2.983   2.906
    4VAL    CG2 2657   4.652   3.047   2.785
    4VAL      C 2658   4.808   3.231   3.072
    4VAL      O 2659   4.896   3.307   3.033
    5THR      N 2660   4.792   3.199   3.200
    5THR      H 2661   4.716   3.141   3.230
    5THR     CA 2662   4.887   3.220   3.311
    5THR     CB 2663   4.825   3.289   3.433
    5THR    OG1 2664   4.708   3.221   3.479
    5THR    HG1 2665   4.671   3.257   3.565
    5THR    CG2 2666   4.807   3.440   3.416
    5THR      C 2667   4.958   3.092   3.354
    5THR      O 2668   4.891   2.993   3.383
    6ILE      N 2669   5.091   3.102   3.355
    6ILE      H 2670   5.142   3.188   3.350
    6ILE     CA 2671   5.170   2.983   3.389
    6ILE     CB 2672   5.257   2.942   3.270
    6ILE    CG1 2673   5.178   2.939   3.139
    6ILE    CG2 2674   5.304   2.798   3.296
    6ILE     CD 2675   5.266   2.930   3.014
    6ILE      C 2676   5.257   3.020   3.509
    6ILE      O 2677   5.296   3.134   3.532
    7LEU      N 2678   5.254   2.925   3.602
    7LEU      H 2679   5.205   2.838   3.591
    7LEU     CA 2680   5.316   2.956   3.732
    7LEU     CB 2681   5.208   2.931   3.838
    7LEU     CG 2682   5.126   3.053   3.879
    7LEU    CD1 2683   5.015   3.100   3.785
    7LEU    CD2 2684   5.070   3.018   4.017
    7LEU      C 2685   5.422   2.847   3.749
    7LEU      O 2686   5.392   2.728   3.760
    8LEU      N 2687   5.544   2.898   3.756
    8LEU      H 2688   5.559   2.997   3.750
    8LEU     CA 2689   5.667   2.817   3.749
    8LEU     CB 2690   5.726   2.831   3.608
    8LEU     CG 2691   5.653   2.748   3.502
    8LEU    CD1 2692   5.707   2.785   3.364
    8LEU    CD2 2693   5.650   2.596   3.520
    8LEU      C 2694   5.762   2.846   3.865
    8LEU      O 2695   5.744   2.945   3.936
    9GLU      N 2696   5.850   2.751   3.894
    9GLU      H 2697   5.849   2.655   3.865
    9GLU     CA 2698   5.956   2.764   3.995
    9GLU     CB 2699   5.982   2.630   4.065
    9GLU     CG 2700   5.855   2.578   4.132
    9GLU     CD 2701   5.871   2.454   4.219
    9GLU    OE1 2702   5.861   2.465   4.344
    9GLU    OE2 2703   5.913   2.353   4.159
    9GLU      C 2704   6.080   2.833   3.937
    9GLU      O 2705   6.098   2.837   3.816
   10GLU      N 2706   6.164   2.871   4.033
   10GLU      H 2707   6.139   2.882   4.130
   10GLU     CA 2708   6.292   2.936   4.003
   10GLU     CB 2709   6.305   3.062   4.087
   10GLU     CG 2710   6.239   3.177   4.011
   10GLU     CD 2711   6.267   3.316   4.070
   10GLU    OE1 2712   6.162   3.381   4.089
   10GLU    OE2 2713   6.388   3.345   4.068
   10GLU      C 2714   6.410   2.838   4.003
   10GLU      O 2715   6.442   2.782   3.898
   11GLU      N 2716   6.463   2.812   4.122
   11GLU      H 2717   6.424   2.851   4.205
   11GLU     CA 2718   6.585   2.734   4.149
   11GLU     CB 2719   6.679   2.816   4.237
   11GLU     CG 2720   6.720   2.951   4.177
   11GLU     CD 2721   6.835   3.020   4.250
   11GLU    OE1 2722   6.803   3.093   4.347
   11GLU    OE2 2723   6.951   2.987   4.215
   11GLU      C 2724   6.554   2.603   4.220
   11GLU     O1 2725   6.453   2.600   4.294
   11GLU     O2 2726   6.635   2.512   4.195
    1ACE     CA 2727   5.911   3.162   4.134
    1ACE      C 2728   5.863   3.253   4.020
    1ACE      O 2729   5.838   3.371   4.045
    2VAL      N 2730   5.871   3.201   3.887
    2VAL      H 2731   5.872   3.102   3.873
    2VAL     CA 2732   5.847   3.288   3.772
    2VAL     CB 2733   5.952   3.263   3.663
    2VAL    CG1 2734   6.085   3.330   3.694
    2VAL    CG2 2735   5.975   3.118   3.620
    2VAL      C 2736   5.709   3.271   3.708
    2VAL      O 2737   5.666   3.156   3.706
    3VAL      N 2738   5.638   3.382   3.688
    3VAL      H 2739   5.670   3.475   3.705
    3VAL     CA 2740   5.500   3.382   3.639
    3VAL     CB 2741   5.404   3.454   3.734
    3VAL    CG1 2742   5.259   3.425   3.691
    3VAL    CG2 2743   5.431   3.403   3.875
    3VAL      C 2744   5.494   3.432   3.494
    3VAL      O 2745   5.503   3.552   3.471
    4VAL      N 2746   5.477   3.342   3.397
    4VAL      H 2747   5.473   3.243   3.406
    4VAL     CA 2748   5.455   3.373   3.255
    4VAL     CB 2749   5.499   3.251   3.174
    4VAL    CG1 2750   5.509   3.295   3.028
    4VAL    CG2 2751   5.637   3.200   3.218
    4VAL      C 2752   5.313   3.424   3.232
    4VAL      O 2753   5.225   3.339   3.245
    5THR      N 2754   5.293   3.553   3.208
    5THR      H 2755   5.368   3.618   3.219
    5THR     CA 2756   5.155   3.599   3.183
    5THR     CB 2757   5.130   3.719   3.274
    5THR    OG1 2758   5.225   3.826   3.261
    5THR    HG1 2759   5.233   3.841   3.163
    5THR    CG2 2760   5.104   3.666   3.415
    5THR      C 2761   5.123   3.644   3.040
    5THR      O 2762   5.194   3.729   2.985
    6ILE      N 2763   5.052   3.552   2.975
    6ILE      H 2764   5.020   3.475   3.030
    6ILE     CA 2765   5.006   3.574   2.837
    6ILE     CB 2766   5.045   3.443   2.769
    6ILE    CG1 2767   5.189   3.401   2.795
    6ILE    CG2 2768   5.022   3.452   2.618
    6ILE     CD 2769   5.186   3.273   2.880
    6ILE      C 2770   4.856   3.602   2.831
    6ILE      O 2771   4.769   3.525   2.872
    7LEU      N 2772   4.830   3.725   2.785
    7LEU      H 2773   4.896   3.786   2.741
    7LEU     CA 2774   4.698   3.785   2.760
    7LEU     CB 2775   4.679   3.914   2.840
    7LEU     CG 2776   4.676   3.907   2.993
    7LEU    CD1 2777   4.812   3.888   3.060
    7LEU    CD2 2778   4.594   4.020   3.055
    7LEU      C 2779   4.680   3.802   2.610
    7LEU      O 2780   4.765   3.862   2.544
    8LEU      N 2781   4.566   3.749   2.564
    8LEU      H 2782   4.486   3.729   2.620
    8LEU     CA 2783   4.531   3.751   2.421
    8LEU     CB 2784   4.504   3.615   2.357
    8LEU     CG 2785   4.622   3.521   2.329
    8LEU    CD1 2786   4.724   3.605   2.251
    8LEU    CD2 2787   4.683   3.456   2.453
    8LEU      C 2788   4.415   3.847   2.391
    8LEU      O 2789   4.317   3.846   2.466
    9GLU      N 2790   4.434   3.937   2.295
    9GLU      H 2791   4.518   3.937   2.241
    9GLU     CA 2792   4.339   4.043   2.259
    9GLU     CB 2793   4.404   4.180   2.277
    9GLU     CG 2794   4.478   4.211   2.407
    9GLU     CD 2795   4.554   4.341   2.381
    9GLU    OE1 2796   4.639   4.340   2.289
    9GLU    OE2 2797   4.534   4.438   2.457
    9GLU      C 2798   4.279   4.051   2.118
    9GLU      O 2799   4.343   4.001   2.026
   10GLU      N 2800   4.157   4.103   2.104
   10GLU      H 2801   4.111   4.144   2.183
   10GLU     CA 2802   4.092   4.138   1.977
   10GLU     CB 2803   4.009   4.024   1.919
   10GLU     CG 2804   4.101   3.910   1.875
   10GLU     CD 2805   4.039   3.817   1.770
   10GLU    OE1 2806   4.058   3.846   1.650
   10GLU    OE2 2807   3.970   3.721   1.810
   10GLU      C 2808   4.033   4.279   1.990
   10GLU      O 2809   4.103   4.361   2.048
   11GLU      N 2810   3.910   4.301   1.944
   11GLU      H 2811   3.857   4.241   1.884
   11GLU     CA 2812   3.853   4.436   1.947
   11GLU     CB 2813   3.848   4.498   1.807
   11GLU     CG 2814   3.970   4.576   1.759
   11GLU     CD 2815   3.951   4.623   1.615
   11GLU    OE1 2816   4.021   4.573   1.524
   11GLU    OE2 2817   3.862   4.708   1.597
   11GLU      C 2818   3.724   4.435   2.029
   11GLU     O1 2819   3.713   4.392   2.146
   11GLU     O2 2820   3.642   4.523   1.995
    1ACE     CA 2821   5.975   2.134   2.630
    1ACE      C 2822   5.823   2.127   2.649
    1ACE      O 2823   5.757   2.024   2.664
    2VAL      N 2824   5.775   2.253   2.697
    2VAL      H 2825   5.827   2.319   2.751
    2VAL     CA 2826   5.632   2.286   2.704
    2VAL     CB 2827   5.590   2.361   2.831
    2VAL    CG1 2828   5.443   2.340   2.868
    2VAL    CG2 2829   5.662   2.313   2.958
    2VAL      C 2830   5.619   2.376   2.581
    2VAL      O 2831   5.674   2.485   2.566
    3VAL      N 2832   5.554   2.317   2.481
    3VAL      H 2833   5.517   2.225   2.491
    3VAL     CA 2834   5.516   2.388   2.358
    3VAL     CB 2835   5.562   2.287   2.252
    3VAL    CG1 2836   5.515   2.313   2.109
    3VAL    CG2 2837   5.715   2.282   2.246
    3VAL      C 2838   5.367   2.422   2.363
    3VAL      O 2839   5.271   2.354   2.329
    4VAL      N 2840   5.346   2.536   2.429
    4VAL      H 2841   5.415   2.580   2.486
    4VAL     CA 2842   5.220   2.611   2.423
    4VAL     CB 2843   5.203   2.706   2.541
    4VAL    CG1 2844   5.058   2.750   2.555
    4VAL    CG2 2845   5.265   2.648   2.669
    4VAL      C 2846   5.199   2.689   2.293
    4VAL      O 2847   5.282   2.768   2.248
    5THR      N 2848   5.100   2.635   2.222
    5THR      H 2849   5.072   2.540   2.241
    5THR     CA 2850   5.055   2.682   2.091
    5THR     CB 2851   5.086   2.584   1.978
    5THR    OG1 2852   5.047   2.450   2.006
    5THR    HG1 2853   4.947   2.442   2.002
    5THR    CG2 2854   5.234   2.590   1.938
    5THR      C 2855   4.907   2.722   2.087
    5THR      O 2856   4.817   2.653   2.038
    6ILE      N 2857   4.896   2.851   2.114
    6ILE      H 2858   4.970   2.901   2.157
    6ILE     CA 2859   4.768   2.924   2.108
    6ILE     CB 2860   4.758   3.039   2.207
    6ILE    CG1 2861   4.753   2.968   2.343
    6ILE    CG2 2862   4.628   3.119   2.191
    6ILE     CD 2863   4.766   3.069   2.457
    6ILE      C 2864   4.744   2.966   1.963
    6ILE      O 2865   4.818   3.043   1.902
    7LEU      N 2866   4.624   2.935   1.914
    7LEU      H 2867   4.556   2.881   1.964
    7LEU     CA 2868   4.584   2.989   1.784
    7LEU     CB 2869   4.563   2.875   1.684
    7LEU     CG 2870   4.516   2.919   1.545
    7LEU    CD1 2871   4.609   2.872   1.433
    7LEU    CD2 2872   4.366   2.893   1.527
    7LEU      C 2873   4.474   3.089   1.820
    7LEU      O 2874   4.363   3.048   1.852
    8LEU      N 2875   4.497   3.218   1.796
    8LEU      H 2876   4.584   3.250   1.759
    8LEU     CA 2877   4.392   3.320   1.811
    8LEU     CB 2878   4.452   3.443   1.880
    8LEU     CG 2879   4.345   3.552   1.893
    8LEU    CD1 2880   4.244   3.527   2.005
    8LEU    CD2 2881   4.401   3.695   1.899
    8LEU      C 2882   4.320   3.342   1.678
    8LEU      O 2883   4.382   3.324   1.573
    9GLU      N 2884   4.190   3.316   1.682
    9GLU      H 2885   4.144   3.324   1.771
    9GLU     CA 2886   4.100   3.304   1.567
    9GLU     CB 2887   3.961   3.267   1.621
    9GLU     CG 2888   3.913   3.360   1.732
    9GLU     CD 2889   3.766   3.333   1.763
    9GLU    OE1 2890   3.685   3.334   1.668
    9GLU    OE2 2891   3.743   3.291   1.879
    9GLU      C 2892   4.085   3.422   1.471
    9GLU      O 2893   4.067   3.537   1.511
   10GLU      N 2894   4.068   3.387   1.344
   10GLU      H 2895   4.029   3.297   1.324
   10GLU     CA 2896   4.065   3.472   1.224
   10GLU     CB 2897   4.207   3.480   1.170
   10GLU     CG 2898   4.225   3.589   1.064
   10GLU     CD 2899   4.373   3.610   1.028
   10GLU    OE1 2900   4.411   3.729   1.023
   10GLU    OE2 2901   4.434   3.506   0.997
   10GLU      C 2902   3.967   3.447   1.108
   10GLU      O 2903   3.973   3.343   1.043
   11GLU      N 2904   3.875   3.539   1.082
   11GLU      H 2905   3.853   3.613   1.146
   11GLU     CA 2906   3.787   3.538   0.964
   11GLU     CB 2907   3.665   3.626   0.990
   11GLU     CG 2908   3.580   3.571   1.104
   11GLU     CD 2909   3.451   3.652   1.113
   11GLU    OE1 2910   3.361   3.621   1.032
   11GLU    OE2 2911   3.422   3.723   1.212
   11GLU      C 2912   3.854   3.596   0.839
   11GLU     O1 2913   3.965   3.654   0.845
   11GLU     O2 2914   3.796   3.573   0.731
    1ACE     CA 2915   4.502   3.296   1.299
    1ACE      C 2916   4.641   3.324   1.357
    1ACE      O 2917   4.741   3.282   1.298
    2VAL      N 2918   4.648   3.418   1.464
    2VAL      H 2919   4.583   3.494   1.462
    2VAL     CA 2920   4.764   3.458   1.544
    2VAL     CB 2921   4.720   3.562   1.647
    2VAL    CG1 2922   4.845   3.630   1.704
    2VAL    CG2 2923   4.638   3.678   1.590
    2VAL      C 2924   4.825   3.340   1.621
    2VAL      O 2925   4.762   3.290   1.714
    3VAL      N 2926   4.927   3.290   1.552
    3VAL      H 2927   4.957   3.333   1.467
    3VAL     CA 2928   5.003   3.174   1.599
    3VAL     CB 2929   5.076   3.113   1.480
    3VAL    CG1 2930   5.166   2.994   1.516
    3VAL    CG2 2931   4.974   3.056   1.380
    3VAL      C 2932   5.099   3.223   1.707
    3VAL      O 2933   5.205   3.280   1.679
    4VAL      N 2934   5.044   3.216   1.828
    4VAL      H 2935   4.944   3.206   1.820
    4VAL     CA 2936   5.106   3.250   1.957
    4VAL     CB 2937   5.008   3.302   2.061
    4VAL    CG1 2938   5.065   3.338   2.199
    4VAL    CG2 2939   4.918   3.418   2.020
    4VAL      C 2940   5.187   3.128   2.002
    4VAL      O 2941   5.134   3.018   2.009
    5THR      N 2942   5.315   3.154   2.028
    5THR      H 2943   5.353   3.246   2.015
    5THR     CA 2944   5.421   3.054   2.047
    5THR     CB 2945   5.504   3.041   1.918
    5THR    OG1 2946   5.581   3.160   1.896
    5THR    HG1 2947   5.663   3.137   1.845
    5THR    CG2 2948   5.427   3.008   1.791
    5THR      C 2949   5.504   3.085   2.171
    5THR      O 2950   5.558   3.194   2.185
    6ILE      N 2951   5.480   2.999   2.271
    6ILE      H 2952   5.420   2.919   2.268
    6ILE     CA 2953   5.553   3.001   2.399
    6ILE     CB 2954   5.450   3.030   2.509
    6ILE    CG1 2955   5.338   3.130   2.484
    6ILE    CG2 2956   5.515   3.070   2.641
    6ILE     CD 2957   5.210   3.098   2.562
    6ILE      C 2958   5.622   2.868   2.426
    6ILE      O 2959   5.559   2.769   2.464
    7LEU      N 2960   5.755   2.875   2.422
    7LEU      H 2961   5.801   2.962   2.404
    7LEU     CA 2962   5.841   2.762   2.459
    7LEU     CB 2963   5.937   2.714   2.350
    7LEU     CG 2964   6.035   2.605   2.394
    7LEU    CD1 2965   5.987   2.460   2.393
    7LEU    CD2 2966   6.156   2.615   2.302
    7LEU      C 2967   5.919   2.791   2.587
    7LEU      O 2968   5.986   2.892   2.609
    8LEU      N 2969   5.885   2.707   2.684
    8LEU      H 2970   5.819   2.635   2.662
    8LEU     CA 2971   5.937   2.703   2.822
    8LEU     CB 2972   5.824   2.701   2.924
    8LEU     CG 2973   5.739   2.828   2.924
    8LEU    CD1 2974   5.603   2.792   2.985
    8LEU    CD2 2975   5.800   2.924   3.027
    8LEU      C 2976   6.019   2.574   2.831
    8LEU      O 2977   5.970   2.469   2.790
    9GLU      N 2978   6.150   2.591   2.838
    9GLU      H 2979   6.188   2.683   2.853
    9GLU     CA 2980   6.248   2.481   2.830
    9GLU     CB 2981   6.324   2.489   2.697
    9GLU     CG 2982   6.362   2.347   2.655
    9GLU     CD 2983   6.441   2.350   2.524
    9GLU    OE1 2984   6.518   2.256   2.494
    9GLU    OE2 2985   6.429   2.449   2.448
    9GLU      C 2986   6.345   2.484   2.947
    9GLU      O 2987   6.393   2.591   2.986
   10GLU      N 2988   6.380   2.367   2.999
   10GLU      H 2989   6.346   2.277   2.973
   10GLU     CA 2990   6.473   2.366   3.113
   10GLU     CB 2991   6.459   2.239   3.197
   10GLU     CG 2992   6.315   2.189   3.210
   10GLU     CD 2993   6.279   2.079   3.110
   10GLU    OE1 2994   6.271   2.097   2.986
   10GLU    OE2 2995   6.283   1.965   3.161
   10GLU      C 2996   6.619   2.387   3.073
   10GLU      O 2997   6.698   2.299   3.041
   11GLU      N 2998   6.674   2.497   3.124
   11GLU      H 2999   6.616   2.545   3.190
   11GLU     CA 3000   6.817   2.530   3.126
   11GLU     CB 3001   6.866   2.636   3.028
   11GLU     CG 3002   6.846   2.594   2.882
   11GLU     CD 3003   6.945   2.678   2.802
   11GLU    OE1 3004   7.067   2.652   2.812
   11GLU    OE2 3005   6.908   2.764   2.719
   11GLU      C 3006   6.866   2.566   3.266
   11GLU     O1 3007   6.808   2.658   3.328
   11GLU     O2 3008   6.980   2.522   3.294
    1ACE     CA 3009   3.371   4.677   7.068
    1ACE      C 3010   3.437   4.540   7.087
    1ACE      O 3011   3.392   4.449   7.155
    2VAL      N 3012   3.571   4.544   7.036
    2VAL      H 3013   3.613   4.621   6.988
    2VAL     CA 3014   3.662   4.431   7.060
    2VAL     CB 3015   3.710   4.351   6.938
    2VAL    CG1 3016   3.773   4.222   6.990
    2VAL    CG2 3017   3.596   4.322   6.840
    2VAL      C 3018   3.782   4.505   7.121
    2VAL      O 3019   3.841   4.597   7.065
    3VAL      N 3020   3.818   4.456   7.239
    3VAL      H 3021   3.780   4.374   7.281
    3VAL     CA 3022   3.925   4.513   7.322
    3VAL     CB 3023   3.868   4.566   7.454
    3VAL    CG1 3024   3.979   4.595   7.555
    3VAL    CG2 3025   3.772   4.683   7.435
    3VAL      C 3026   4.037   4.410   7.339
    3VAL      O 3027   4.007   4.300   7.384
    4VAL      N 3028   4.163   4.452   7.342
    4VAL      H 3029   4.190   4.548   7.331
    4VAL     CA 3030   4.277   4.359   7.352
    4VAL     CB 3031   4.332   4.299   7.223
    4VAL    CG1 3032   4.458   4.214   7.240
    4VAL    CG2 3033   4.229   4.225   7.137
    4VAL      C 3034   4.392   4.416   7.437
    4VAL      O 3035   4.443   4.526   7.418
    5THR      N 3036   4.411   4.350   7.551
    5THR      H 3037   4.348   4.276   7.576
    5THR     CA 3038   4.520   4.377   7.645
    5THR     CB 3039   4.469   4.409   7.786
    5THR    OG1 3040   4.391   4.299   7.833
    5THR    HG1 3041   4.330   4.274   7.758
    5THR    CG2 3042   4.382   4.534   7.781
    5THR      C 3043   4.622   4.264   7.632
    5THR      O 3044   4.591   4.146   7.649
    6ILE      N 3045   4.744   4.300   7.593
    6ILE      H 3046   4.777   4.391   7.571
    6ILE     CA 3047   4.854   4.205   7.568
    6ILE     CB 3048   4.921   4.247   7.438
    6ILE    CG1 3049   4.825   4.250   7.319
    6ILE    CG2 3050   5.037   4.160   7.390
    6ILE     CD 3051   4.866   4.282   7.175
    6ILE      C 3052   4.956   4.230   7.679
    6ILE      O 3053   5.010   4.340   7.679
    7LEU      N 3054   4.961   4.140   7.777
    7LEU      H 3055   4.901   4.061   7.763
    7LEU     CA 3056   5.043   4.155   7.898
    7LEU     CB 3057   4.957   4.131   8.023
    7LEU     CG 3058   5.013   4.146   8.164
    7LEU    CD1 3059   5.005   4.297   8.189
    7LEU    CD2 3060   4.944   4.061   8.271
    7LEU      C 3061   5.172   4.073   7.905
    7LEU      O 3062   5.164   3.956   7.868
    8LEU      N 3063   5.282   4.137   7.945
    8LEU      H 3064   5.278   4.236   7.949
    8LEU     CA 3065   5.412   4.071   7.966
    8LEU     CB 3066   5.518   4.145   7.885
    8LEU     CG 3067   5.507   4.133   7.733
    8LEU    CD1 3068   5.637   4.177   7.665
    8LEU    CD2 3069   5.449   4.001   7.682
    8LEU      C 3070   5.457   4.054   8.111
    8LEU      O 3071   5.479   4.160   8.168
    9GLU      N 3072   5.412   3.943   8.170
    9GLU      H 3073   5.344   3.890   8.119
    9GLU     CA 3074   5.435   3.902   8.309
    9GLU     CB 3075   5.379   3.761   8.332
    9GLU     CG 3076   5.240   3.772   8.396
    9GLU     CD 3077   5.243   3.806   8.545
    9GLU    OE1 3078   5.301   3.721   8.616
    9GLU    OE2 3079   5.181   3.908   8.582
    9GLU      C 3080   5.579   3.914   8.360
    9GLU      O 3081   5.676   3.909   8.286
   10GLU      N 3082   5.583   3.922   8.493
   10GLU      H 3083   5.517   3.871   8.547
   10GLU     CA 3084   5.689   3.982   8.575
   10GLU     CB 3085   5.645   4.115   8.637
   10GLU     CG 3086   5.525   4.110   8.731
   10GLU     CD 3087   5.485   4.248   8.785
   10GLU    OE1 3088   5.430   4.245   8.898
   10GLU    OE2 3089   5.518   4.352   8.724
   10GLU      C 3090   5.743   3.892   8.687
   10GLU      O 3091   5.668   3.816   8.748
   11GLU      N 3092   5.875   3.876   8.680
   11GLU      H 3093   5.922   3.887   8.592
   11GLU     CA 3094   5.946   3.823   8.797
   11GLU     CB 3095   6.087   3.782   8.754
   11GLU     CG 3096   6.097   3.679   8.640
   11GLU     CD 3097   6.243   3.654   8.600
   11GLU    OE1 3098   6.283   3.720   8.502
   11GLU    OE2 3099   6.296   3.564   8.668
   11GLU      C 3100   5.949   3.924   8.912
   11GLU     O1 3101   5.947   4.046   8.887
   11GLU     O2 3102   5.966   3.884   9.030
    1ACE     CA 3103   5.440   4.476   8.426
    1ACE      C 3104   5.433   4.563   8.300
    1ACE      O 3105   5.354   4.657   8.302
    2VAL      N 3106   5.472   4.503   8.176
    2VAL      H 3107   5.507   4.409   8.176
    2VAL     CA 3108   5.452   4.570   8.047
    2VAL     CB 3109   5.575   4.542   7.960
    2VAL    CG1 3110   5.556   4.607   7.823
    2VAL    CG2 3111   5.697   4.594   8.035
    2VAL      C 3112   5.314   4.536   7.991
    2VAL      O 3113   5.270   4.421   7.997
    3VAL      N 3114   5.243   4.639   7.948
    3VAL      H 3115   5.265   4.736   7.956
    3VAL     CA 3116   5.110   4.625   7.887
    3VAL     CB 3117   5.014   4.649   8.003
    3VAL    CG1 3118   5.020   4.793   8.055
    3VAL    CG2 3119   4.872   4.616   7.956
    3VAL      C 3120   5.094   4.705   7.757
    3VAL      O 3121   5.158   4.809   7.747
    4VAL      N 3122   5.021   4.642   7.666
    4VAL      H 3123   4.973   4.558   7.692
    4VAL     CA 3124   4.977   4.715   7.546
    4VAL     CB 3125   5.023   4.650   7.414
    4VAL    CG1 3126   4.965   4.714   7.288
    4VAL    CG2 3127   5.174   4.629   7.411
    4VAL      C 3128   4.825   4.708   7.544
    4VAL      O 3129   4.761   4.605   7.564
    5THR      N 3130   4.765   4.827   7.545
    5THR      H 3131   4.825   4.906   7.537
    5THR     CA 3132   4.621   4.858   7.539
    5THR     CB 3133   4.572   4.948   7.652
    5THR    OG1 3134   4.651   5.067   7.661
    5THR    HG1 3135   4.633   5.113   7.748
    5THR    CG2 3136   4.591   4.877   7.787
    5THR      C 3137   4.575   4.917   7.405
    5THR      O 3138   4.576   5.038   7.386
    6ILE      N 3139   4.522   4.827   7.323
    6ILE      H 3140   4.520   4.731   7.349
    6ILE     CA 3141   4.464   4.845   7.188
    6ILE     CB 3142   4.563   4.774   7.096
    6ILE    CG1 3143   4.526   4.804   6.951
    6ILE    CG2 3144   4.567   4.623   7.122
    6ILE     CD 3145   4.655   4.806   6.869
    6ILE      C 3146   4.316   4.806   7.185
    6ILE      O 3147   4.279   4.705   7.244
    7LEU      N 3148   4.245   4.912   7.148
    7LEU      H 3149   4.286   5.001   7.130
    7LEU     CA 3150   4.102   4.899   7.119
    7LEU     CB 3151   4.012   4.998   7.194
    7LEU     CG 3152   3.997   4.964   7.343
    7LEU    CD1 3153   4.120   5.004   7.424
    7LEU    CD2 3154   3.877   5.040   7.400
    7LEU      C 3155   4.072   4.922   6.970
    7LEU      O 3156   4.104   5.020   6.903
    8LEU      N 3157   3.973   4.843   6.928
    8LEU      H 3158   3.924   4.794   7.000
    8LEU     CA 3159   3.913   4.842   6.794
    8LEU     CB 3160   3.913   4.703   6.731
    8LEU     CG 3161   4.045   4.626   6.721
    8LEU    CD1 3162   4.160   4.708   6.663
    8LEU    CD2 3163   4.073   4.552   6.853
    8LEU      C 3164   3.770   4.892   6.814
    8LEU      O 3165   3.682   4.829   6.873
    9GLU      N 3166   3.742   5.015   6.773
    9GLU      H 3167   3.818   5.076   6.749
    9GLU     CA 3168   3.612   5.085   6.777
    9GLU     CB 3169   3.628   5.221   6.846
    9GLU     CG 3170   3.663   5.195   6.993
    9GLU     CD 3171   3.584   5.270   7.101
    9GLU    OE1 3172   3.617   5.387   7.131
    9GLU    OE2 3173   3.503   5.197   7.162
    9GLU      C 3174   3.553   5.099   6.637
    9GLU      O 3175   3.625   5.129   6.542
   10GLU      N 3176   3.420   5.089   6.634
   10GLU      H 3177   3.365   5.098   6.717
   10GLU     CA 3178   3.342   5.088   6.509
   10GLU     CB 3179   3.247   4.968   6.513
   10GLU     CG 3180   3.208   4.939   6.368
   10GLU     CD 3181   3.075   4.866   6.345
   10GLU    OE1 3182   2.978   4.936   6.309
   10GLU    OE2 3183   3.064   4.743   6.363
   10GLU      C 3184   3.266   5.221   6.498
   10GLU      O 3185   3.185   5.248   6.586
   11GLU      N 3186   3.311   5.306   6.406
   11GLU      H 3187   3.392   5.292   6.349
   11GLU     CA 3188   3.230   5.424   6.372
   11GLU     CB 3189   3.311   5.533   6.442
   11GLU     CG 3190   3.240   5.665   6.413
   11GLU     CD 3191   3.287   5.791   6.485
   11GLU    OE1 3192   3.277   5.891   6.410
   11GLU    OE2 3193   3.325   5.791   6.604
   11GLU      C 3194   3.213   5.434   6.220
   11GLU     O1 3195   3.102   5.465   6.172
   11GLU     O2 3196   3.324   5.431   6.163
    1ACE     CA 3197   5.791   3.934   7.088
    1ACE      C 3198   5.659   3.890   7.025
    1ACE      O 3199   5.646   3.887   6.903
    2VAL      N 3200   5.569   3.842   7.126
    2VAL      H 3201   5.584   3.839   7.225
    2VAL     CA 3202   5.441   3.787   7.080
    2VAL     CB 3203   5.341   3.756   7.192
    2VAL    CG1 3204   5.292   3.881   7.265
    2VAL    CG2 3205   5.234   3.652   7.161
    2VAL      C 3206   5.360   3.863   6.976
    2VAL      O 3207   5.346   3.985   6.991
    3VAL      N 3208   5.339   3.797   6.862
    3VAL      H 3209   5.369   3.704   6.845
    3VAL     CA 3210   5.283   3.859   6.741
    3VAL     CB 3211   5.346   3.814   6.609
    3VAL    CG1 3212   5.301   3.914   6.503
    3VAL    CG2 3213   5.497   3.788   6.615
    3VAL      C 3214   5.132   3.833   6.738
    3VAL      O 3215   5.087   3.731   6.686
    4VAL      N 3216   5.061   3.938   6.779
    4VAL      H 3217   5.100   4.020   6.822
    4VAL     CA 3218   4.914   3.932   6.778
    4VAL     CB 3219   4.873   3.985   6.915
    4VAL    CG1 3220   4.722   3.973   6.938
    4VAL    CG2 3221   4.939   3.926   7.040
    4VAL      C 3222   4.868   4.020   6.662
    4VAL      O 3223   4.895   4.140   6.659
    5THR      N 3224   4.798   3.961   6.566
    5THR      H 3225   4.769   3.867   6.583
    5THR     CA 3226   4.764   4.023   6.437
    5THR     CB 3227   4.840   3.960   6.321
    5THR    OG1 3228   4.829   3.820   6.297
    5THR    HG1 3229   4.839   3.761   6.378
    5THR    CG2 3230   4.988   3.991   6.347
    5THR      C 3231   4.617   3.987   6.412
    5THR      O 3232   4.578   3.872   6.429
    6ILE      N 3233   4.541   4.092   6.379
    6ILE      H 3234   4.574   4.181   6.349
    6ILE     CA 3235   4.395   4.088   6.370
    6ILE     CB 3236   4.344   4.197   6.465
    6ILE    CG1 3237   4.374   4.156   6.609
    6ILE    CG2 3238   4.193   4.214   6.453
    6ILE     CD 3239   4.493   4.230   6.671
    6ILE      C 3240   4.343   4.116   6.229
    6ILE      O 3241   4.399   4.204   6.163
    7LEU      N 3242   4.253   4.029   6.187
    7LEU      H 3243   4.256   3.930   6.202
    7LEU     CA 3244   4.176   4.064   6.066
    7LEU     CB 3245   4.178   3.953   5.960
    7LEU     CG 3246   4.305   3.936   5.878
    7LEU    CD1 3247   4.315   3.805   5.799
    7LEU    CD2 3248   4.303   4.053   5.779
    7LEU      C 3249   4.030   4.108   6.087
    7LEU      O 3250   3.960   4.062   6.177
    8LEU      N 3251   4.002   4.197   5.993
    8LEU      H 3252   4.068   4.241   5.932
    8LEU     CA 3253   3.869   4.259   5.978
    8LEU     CB 3254   3.849   4.395   6.046
    8LEU     CG 3255   3.874   4.407   6.196
    8LEU    CD1 3256   3.877   4.550   6.252
    8LEU    CD2 3257   3.770   4.335   6.282
    8LEU      C 3258   3.821   4.275   5.833
    8LEU      O 3259   3.893   4.324   5.746
    9GLU      N 3260   3.690   4.259   5.818
    9GLU      H 3261   3.630   4.245   5.897
    9GLU     CA 3262   3.616   4.265   5.692
    9GLU     CB 3263   3.526   4.145   5.661
    9GLU     CG 3264   3.577   4.004   5.692
    9GLU     CD 3265   3.470   3.903   5.650
    9GLU    OE1 3266   3.514   3.787   5.633
    9GLU    OE2 3267   3.351   3.938   5.647
    9GLU      C 3268   3.531   4.392   5.703
    9GLU      O 3269   3.471   4.420   5.807
   10GLU      N 3270   3.529   4.456   5.587
   10GLU      H 3271   3.572   4.422   5.503
   10GLU     CA 3272   3.468   4.589   5.568
   10GLU     CB 3273   3.565   4.693   5.512
   10GLU     CG 3274   3.681   4.708   5.610
   10GLU     CD 3275   3.771   4.828   5.579
   10GLU    OE1 3276   3.765   4.928   5.653
   10GLU    OE2 3277   3.868   4.818   5.502
   10GLU      C 3278   3.348   4.592   5.473
   10GLU      O 3279   3.332   4.507   5.386
   11GLU      N 3280   3.252   4.669   5.523
   11GLU      H 3281   3.258   4.682   5.622
   11GLU     CA 3282   3.130   4.716   5.455
   11GLU     CB 3283   3.024   4.760   5.557
   11GLU     CG 3284   2.941   4.645   5.612
   11GLU     CD 3285   2.849   4.691   5.725
   11GLU    OE1 3286   2.917   4.728   5.824
   11GLU    OE2 3287   2.726   4.702   5.706
   11GLU      C 3288   3.159   4.832   5.359
   11GLU     O1 3289   3.262   4.898   5.383
   11GLU     O2 3290   3.085   4.852   5.260
    1ACE     CA 3291   3.948   4.476   5.485
    1ACE      C 3292   4.048   4.568   5.555
    1ACE      O 3293   4.114   4.649   5.490
    2VAL      N 3294   4.070   4.553   5.696
    2VAL      H 3295   3.995   4.521   5.754
    2VAL     CA 3296   4.176   4.608   5.782
    2VAL     CB 3297   4.138   4.730   5.866
    2VAL    CG1 3298   4.120   4.858   5.785
    2VAL    CG2 3299   4.011   4.704   5.947
    2VAL      C 3300   4.244   4.503   5.870
    2VAL      O 3301   4.185   4.421   5.941
    3VAL      N 3302   4.375   4.522   5.870
    3VAL      H 3303   4.410   4.612   5.844
    3VAL     CA 3304   4.474   4.439   5.941
    3VAL     CB 3305   4.579   4.387   5.842
    3VAL    CG1 3306   4.683   4.287   5.893
    3VAL    CG2 3307   4.522   4.321   5.717
    3VAL      C 3308   4.540   4.522   6.051
    3VAL      O 3309   4.579   4.636   6.024
    4VAL      N 3310   4.550   4.471   6.173
    4VAL      H 3311   4.532   4.373   6.186
    4VAL     CA 3312   4.597   4.543   6.292
    4VAL     CB 3313   4.485   4.571   6.393
    4VAL    CG1 3314   4.546   4.655   6.505
    4VAL    CG2 3315   4.361   4.624   6.321
    4VAL      C 3316   4.712   4.460   6.350
    4VAL      O 3317   4.684   4.353   6.404
    5THR      N 3318   4.833   4.508   6.325
    5THR      H 3319   4.854   4.602   6.298
    5THR     CA 3320   4.959   4.436   6.352
    5THR     CB 3321   5.034   4.432   6.219
    5THR    OG1 3322   5.037   4.560   6.156
    5THR    HG1 3323   5.094   4.620   6.212
    5THR    CG2 3324   4.971   4.322   6.133
    5THR      C 3325   5.040   4.488   6.470
    5THR      O 3326   5.102   4.594   6.454
    6ILE      N 3327   5.051   4.408   6.575
    6ILE      H 3328   5.051   4.310   6.553
    6ILE     CA 3329   5.110   4.444   6.705
    6ILE     CB 3330   5.005   4.447   6.817
    6ILE    CG1 3331   4.887   4.542   6.798
    6ILE    CG2 3332   5.068   4.496   6.948
    6ILE     CD 3333   4.775   4.496   6.705
    6ILE      C 3334   5.213   4.335   6.733
    6ILE      O 3335   5.181   4.229   6.788
    7LEU      N 3336   5.337   4.376   6.706
    7LEU      H 3337   5.354   4.470   6.675
    7LEU     CA 3338   5.446   4.279   6.720
    7LEU     CB 3339   5.509   4.248   6.584
    7LEU     CG 3340   5.503   4.351   6.471
    7LEU    CD1 3341   5.626   4.332   6.382
    7LEU    CD2 3342   5.382   4.306   6.389
    7LEU      C 3343   5.545   4.355   6.809
    7LEU      O 3344   5.555   4.477   6.810
    8LEU      N 3345   5.597   4.282   6.907
    8LEU      H 3346   5.582   4.184   6.921
    8LEU     CA 3347   5.673   4.339   7.019
    8LEU     CB 3348   5.614   4.277   7.146
    8LEU     CG 3349   5.467   4.295   7.182
    8LEU    CD1 3350   5.448   4.245   7.325
    8LEU    CD2 3351   5.425   4.441   7.164
    8LEU      C 3352   5.826   4.329   7.019
    8LEU      O 3353   5.868   4.216   6.996
    9GLU      N 3354   5.891   4.443   7.037
    9GLU      H 3355   5.840   4.525   7.011
    9GLU     CA 3356   6.037   4.463   7.040
    9GLU     CB 3357   6.081   4.608   7.020
    9GLU     CG 3358   6.024   4.654   6.886
    9GLU     CD 3359   6.055   4.803   6.870
    9GLU    OE1 3360   5.962   4.878   6.905
    9GLU    OE2 3361   6.159   4.830   6.805
    9GLU      C 3362   6.102   4.409   7.167
    9GLU      O 3363   6.045   4.437   7.272
   10GLU      N 3364   6.212   4.337   7.144
   10GLU      H 3365   6.266   4.341   7.060
   10GLU     CA 3366   6.286   4.274   7.254
   10GLU     CB 3367   6.335   4.136   7.212
   10GLU     CG 3368   6.224   4.034   7.186
   10GLU     CD 3369   6.275   3.890   7.192
   10GLU    OE1 3370   6.247   3.816   7.096
   10GLU    OE2 3371   6.306   3.843   7.304
   10GLU      C 3372   6.411   4.348   7.304
   10GLU      O 3373   6.417   4.389   7.419
   11GLU      N 3374   6.491   4.387   7.205
   11GLU      H 3375   6.458   4.411   7.113
   11GLU     CA 3376   6.617   4.456   7.236
   11GLU     CB 3377   6.730   4.376   7.170
   11GLU     CG 3378   6.867   4.427   7.215
   11GLU     CD 3379   6.983   4.329   7.193
   11GLU    OE1 3380   7.045   4.339   7.085
   11GLU    OE2 3381   7.001   4.231   7.268
   11GLU      C 3382   6.609   4.599   7.181
   11GLU     O1 3383   6.546   4.617   7.075
   11GLU     O2 3384   6.649   4.693   7.253
  17.93654   5.97885   9.96475
Generated by trjconv : Generated by trjconv : Protein in water t=  40.00000
 3384
    1ACE     CA    1   4.771   1.289   4.192
    1ACE      C    2   4.660   1.266   4.295
    1ACE      O    3   4.562   1.193   4.281
    2VAL      N    4   4.671   1.363   4.399
    2VAL      H    5   4.734   1.441   4.394
    2VAL     CA    6   4.586   1.372   4.519
    2VAL     CB    7   4.671   1.412   4.640
    2VAL    CG1    8   4.585   1.417   4.767
    2VAL    CG2    9   4.779   1.306   4.664
    2VAL      C   10   4.481   1.480   4.493
    2VAL      O   11   4.517   1.594   4.523
    3VAL      N   12   4.365   1.434   4.449
    3VAL      H   13   4.357   1.346   4.402
    3VAL     CA   14   4.248   1.523   4.439
    3VAL     CB   15   4.149   1.466   4.338
    3VAL    CG1   16   4.194   1.490   4.193
    3VAL    CG2   17   4.115   1.318   4.352
    3VAL      C   18   4.173   1.563   4.566
    3VAL      O   19   4.106   1.479   4.627
    4VAL      N   20   4.217   1.678   4.617
    4VAL      H   21   4.274   1.741   4.565
    4VAL     CA   22   4.164   1.724   4.746
    4VAL     CB   23   4.276   1.781   4.833
    4VAL    CG1   24   4.208   1.813   4.966
    4VAL    CG2   25   4.400   1.691   4.831
    4VAL      C   26   4.059   1.830   4.713
    4VAL      O   27   4.094   1.941   4.672
    5THR      N   28   3.931   1.795   4.721
    5THR      H   29   3.900   1.700   4.728
    5THR     CA   30   3.824   1.890   4.688
    5THR     CB   31   3.730   1.848   4.574
    5THR    OG1   32   3.672   1.719   4.593
    5THR    HG1   33   3.712   1.648   4.534
    5THR    CG2   34   3.808   1.844   4.442
    5THR      C   35   3.744   1.936   4.810
    5THR      O   36   3.720   1.859   4.902
    6ILE      N   37   3.697   2.060   4.808
    6ILE      H   38   3.709   2.115   4.725
    6ILE     CA   39   3.612   2.118   4.913
    6ILE     CB   40   3.691   2.206   5.011
    6ILE    CG1   41   3.781   2.121   5.101
    6ILE    CG2   42   3.609   2.300   5.099
    6ILE     CD   43   3.694   2.030   5.187
    6ILE      C   44   3.509   2.208   4.844
    6ILE      O   45   3.542   2.298   4.767
    7LEU      N   46   3.384   2.162   4.852
    7LEU      H   47   3.356   2.082   4.905
    7LEU     CA   48   3.282   2.253   4.799
    7LEU     CB   49   3.208   2.195   4.678
    7LEU     CG   50   3.286   2.157   4.552
    7LEU    CD1   51   3.341   2.015   4.559
    7LEU    CD2   52   3.192   2.166   4.431
    7LEU      C   53   3.187   2.257   4.919
    7LEU      O   54   3.166   2.162   4.994
    8LEU      N   55   3.113   2.368   4.917
    8LEU      H   56   3.147   2.451   4.872
    8LEU     CA   57   3.004   2.401   5.009
    8LEU     CB   58   2.986   2.552   5.028
    8LEU     CG   59   3.112   2.623   5.076
    8LEU    CD1   60   3.086   2.774   5.067
    8LEU    CD2   61   3.161   2.582   5.215
    8LEU      C   62   2.869   2.330   4.996
    8LEU      O   63   2.761   2.387   5.001
    9GLU      N   64   2.881   2.198   4.982
    9GLU      H   65   2.967   2.154   5.007
    9GLU     CA   66   2.764   2.114   4.953
    9GLU     CB   67   2.803   1.969   4.928
    9GLU     CG   68   2.917   1.970   4.825
    9GLU     CD   69   2.988   1.835   4.815
    9GLU    OE1   70   3.087   1.826   4.892
    9GLU    OE2   71   2.933   1.739   4.759
    9GLU      C   72   2.648   2.107   5.053
    9GLU      O   73   2.680   2.131   5.169
   10GLU      N   74   2.527   2.106   4.998
   10GLU      H   75   2.509   2.142   4.906
   10GLU     CA   76   2.408   2.086   5.081
   10GLU     CB   77   2.302   2.178   5.020
   10GLU     CG   78   2.163   2.162   5.082
   10GLU     CD   79   2.049   2.238   5.013
   10GLU    OE1   80   1.954   2.175   4.963
   10GLU    OE2   81   2.050   2.362   5.030
   10GLU      C   82   2.350   1.946   5.060
   10GLU      O   83   2.337   1.891   4.951
   11GLU      N   84   2.354   1.882   5.176
   11GLU      H   85   2.388   1.929   5.258
   11GLU     CA   86   2.327   1.738   5.181
   11GLU     CB   87   2.436   1.664   5.259
   11GLU     CG   88   2.564   1.658   5.176
   11GLU     CD   89   2.666   1.557   5.230
   11GLU    OE1   90   2.738   1.507   5.141
   11GLU    OE2   91   2.658   1.531   5.352
   11GLU      C   92   2.187   1.705   5.233
   11GLU     O1   93   2.094   1.722   5.150
   11GLU     O2   94   2.171   1.673   5.353
    1ACE     CA   95   3.020   3.006   4.691
    1ACE      C   96   3.171   2.982   4.675
    1ACE      O   97   3.221   2.967   4.564
    2VAL      N   98   3.242   2.973   4.799
    2VAL      H   99   3.202   3.020   4.878
    2VAL     CA  100   3.384   2.936   4.811
    2VAL     CB  101   3.441   2.975   4.948
    2VAL    CG1  102   3.579   2.921   4.983
    2VAL    CG2  103   3.447   3.128   4.949
    2VAL      C  104   3.392   2.786   4.783
    2VAL      O  105   3.310   2.704   4.825
    3VAL      N  106   3.489   2.759   4.695
    3VAL      H  107   3.540   2.835   4.655
    3VAL     CA  108   3.530   2.630   4.639
    3VAL     CB  109   3.493   2.606   4.493
    3VAL    CG1  110   3.530   2.463   4.455
    3VAL    CG2  111   3.344   2.633   4.466
    3VAL      C  112   3.681   2.627   4.664
    3VAL      O  113   3.742   2.726   4.624
    4VAL      N  114   3.732   2.519   4.723
    4VAL      H  115   3.674   2.460   4.779
    4VAL     CA  116   3.878   2.503   4.732
    4VAL     CB  117   3.925   2.509   4.878
    4VAL    CG1  118   4.071   2.472   4.903
    4VAL    CG2  119   3.902   2.647   4.940
    4VAL      C  120   3.917   2.373   4.663
    4VAL      O  121   3.838   2.279   4.648
    5THR      N  122   4.031   2.386   4.596
    5THR      H  123   4.094   2.462   4.616
    5THR     CA  124   4.091   2.275   4.521
    5THR     CB  125   4.055   2.256   4.374
    5THR    OG1  126   4.057   2.378   4.300
    5THR    HG1  127   4.145   2.425   4.311
    5THR    CG2  128   3.929   2.181   4.332
    5THR      C  129   4.244   2.282   4.523
    5THR      O  130   4.311   2.365   4.461
    6ILE      N  131   4.294   2.194   4.609
    6ILE      H  132   4.247   2.149   4.685
    6ILE     CA  133   4.439   2.174   4.622
    6ILE     CB  134   4.469   2.140   4.769
    6ILE    CG1  135   4.413   2.249   4.860
    6ILE    CG2  136   4.620   2.128   4.793
    6ILE     CD  137   4.417   2.220   5.010
    6ILE      C  138   4.483   2.063   4.527
    6ILE      O  139   4.452   1.948   4.557
    7LEU      N  140   4.584   2.095   4.447
    7LEU      H  141   4.630   2.184   4.451
    7LEU     CA  142   4.634   2.009   4.339
    7LEU     CB  143   4.638   2.095   4.213
    7LEU     CG  144   4.507   2.169   4.184
    7LEU    CD1  145   4.524   2.272   4.072
    7LEU    CD2  146   4.389   2.077   4.153
    7LEU      C  147   4.773   1.956   4.377
    7LEU      O  148   4.860   2.042   4.382
    8LEU      N  149   4.787   1.831   4.421
    8LEU      H  150   4.724   1.760   4.392
    8LEU     CA  151   4.915   1.765   4.453
    8LEU     CB  152   4.920   1.701   4.592
    8LEU     CG  153   4.873   1.796   4.702
    8LEU    CD1  154   4.896   1.727   4.837
    8LEU    CD2  155   4.960   1.922   4.698
    8LEU      C  156   4.948   1.655   4.352
    8LEU      O  157   4.862   1.572   4.320
    9GLU      N  158   5.076   1.658   4.316
    9GLU      H  159   5.144   1.713   4.365
    9GLU     CA  160   5.135   1.564   4.220
    9GLU     CB  161   5.279   1.611   4.196
    9GLU     CG  162   5.308   1.741   4.122
    9GLU     CD  163   5.459   1.766   4.116
    9GLU    OE1  164   5.517   1.770   4.227
    9GLU    OE2  165   5.501   1.790   4.001
    9GLU      C  166   5.144   1.423   4.278
    9GLU      O  167   5.156   1.410   4.400
   10GLU      N  168   5.183   1.332   4.190
   10GLU      H  169   5.185   1.353   4.092
   10GLU     CA  170   5.219   1.194   4.226
   10GLU     CB  171   5.093   1.112   4.196
   10GLU     CG  172   5.074   0.990   4.286
   10GLU     CD  173   4.948   0.913   4.248
   10GLU    OE1  174   4.841   0.963   4.288
   10GLU    OE2  175   4.973   0.804   4.192
   10GLU      C  176   5.343   1.130   4.165
   10GLU      O  177   5.341   1.072   4.056
   11GLU      N  178   5.453   1.138   4.238
   11GLU      H  179   5.478   1.213   4.299
   11GLU     CA  180   5.563   1.044   4.211
   11GLU     CB  181   5.688   1.114   4.156
   11GLU     CG  182   5.796   1.009   4.131
   11GLU     CD  183   5.924   1.077   4.080
   11GLU    OE1  184   5.946   1.067   3.958
   11GLU    OE2  185   6.011   1.098   4.167
   11GLU      C  186   5.587   0.952   4.331
   11GLU     O1  187   5.665   0.993   4.420
   11GLU     O2  188   5.528   0.842   4.327
    1ACE     CA  189   3.187   2.800   6.221
    1ACE      C  190   3.219   2.672   6.144
    1ACE      O  191   3.246   2.567   6.202
    2VAL      N  192   3.252   2.685   6.005
    2VAL      H  193   3.273   2.769   5.955
    2VAL     CA  194   3.284   2.573   5.916
    2VAL     CB  195   3.249   2.602   5.770
    2VAL    CG1  196   3.290   2.499   5.664
    2VAL    CG2  197   3.099   2.628   5.769
    2VAL      C  198   3.436   2.557   5.930
    2VAL      O  199   3.520   2.617   5.863
    3VAL      N  200   3.461   2.445   5.998
    3VAL      H  201   3.387   2.390   6.035
    3VAL     CA  202   3.593   2.400   6.046
    3VAL     CB  203   3.574   2.364   6.193
    3VAL    CG1  204   3.561   2.488   6.282
    3VAL    CG2  205   3.457   2.266   6.213
    3VAL      C  206   3.641   2.288   5.953
    3VAL      O  207   3.620   2.171   5.983
    4VAL      N  208   3.732   2.329   5.865
    4VAL      H  209   3.770   2.421   5.875
    4VAL     CA  210   3.786   2.250   5.754
    4VAL     CB  211   3.764   2.322   5.621
    4VAL    CG1  212   3.787   2.227   5.504
    4VAL    CG2  213   3.626   2.385   5.601
    4VAL      C  214   3.937   2.237   5.773
    4VAL      O  215   3.997   2.344   5.761
    5THR      N  216   3.987   2.115   5.792
    5THR      H  217   3.926   2.036   5.784
    5THR     CA  218   4.132   2.105   5.813
    5THR     CB  219   4.159   2.071   5.960
    5THR    OG1  220   4.104   1.943   5.994
    5THR    HG1  221   4.034   1.915   5.928
    5THR    CG2  222   4.138   2.179   6.066
    5THR      C  223   4.202   2.011   5.714
    5THR      O  224   4.150   1.900   5.703
    6ILE      N  225   4.295   2.055   5.631
    6ILE      H  226   4.326   2.151   5.631
    6ILE     CA  227   4.354   1.972   5.525
    6ILE     CB  228   4.323   2.037   5.389
    6ILE    CG1  229   4.171   2.057   5.385
    6ILE    CG2  230   4.371   1.939   5.281
    6ILE     CD  231   4.145   2.176   5.293
    6ILE      C  232   4.503   1.956   5.554
    6ILE      O  233   4.580   2.051   5.552
    7LEU      N  234   4.544   1.830   5.564
    7LEU      H  235   4.469   1.764   5.550
    7LEU     CA  236   4.677   1.786   5.607
    7LEU     CB  237   4.681   1.689   5.726
    7LEU     CG  238   4.643   1.755   5.858
    7LEU    CD1  239   4.596   1.653   5.962
    7LEU    CD2  240   4.771   1.824   5.906
    7LEU      C  241   4.765   1.731   5.495
    7LEU      O  242   4.754   1.615   5.454
    8LEU      N  243   4.843   1.823   5.439
    8LEU      H  244   4.835   1.922   5.444
    8LEU     CA  245   4.922   1.788   5.320
    8LEU     CB  246   4.915   1.898   5.213
    8LEU     CG  247   4.773   1.950   5.189
    8LEU    CD1  248   4.782   2.063   5.086
    8LEU    CD2  249   4.671   1.848   5.139
    8LEU      C  250   5.066   1.770   5.367
    8LEU      O  251   5.136   1.867   5.397
    9GLU      N  252   5.107   1.649   5.406
    9GLU      H  253   5.048   1.570   5.392
    9GLU     CA  254   5.236   1.607   5.462
    9GLU     CB  255   5.213   1.566   5.608
    9GLU     CG  256   5.130   1.441   5.638
    9GLU     CD  257   5.115   1.427   5.789
    9GLU    OE1  258   5.205   1.368   5.853
    9GLU    OE2  259   5.015   1.485   5.836
    9GLU      C  260   5.281   1.490   5.374
    9GLU      O  261   5.203   1.408   5.325
   10GLU      N  262   5.407   1.489   5.332
   10GLU      H  263   5.471   1.555   5.371
   10GLU     CA  264   5.470   1.394   5.239
   10GLU     CB  265   5.551   1.478   5.141
   10GLU     CG  266   5.587   1.408   5.010
   10GLU     CD  267   5.639   1.493   4.894
   10GLU    OE1  268   5.764   1.503   4.890
   10GLU    OE2  269   5.550   1.546   4.824
   10GLU      C  270   5.558   1.297   5.319
   10GLU      O  271   5.642   1.351   5.391
   11GLU      N  272   5.541   1.166   5.304
   11GLU      H  273   5.450   1.127   5.293
   11GLU     CA  274   5.629   1.065   5.365
   11GLU     CB  275   5.558   0.958   5.448
   11GLU     CG  276   5.448   0.887   5.369
   11GLU     CD  277   5.383   0.766   5.436
   11GLU    OE1  278   5.332   0.681   5.360
   11GLU    OE2  279   5.362   0.763   5.559
   11GLU      C  280   5.718   1.010   5.253
   11GLU     O1  281   5.671   0.973   5.144
   11GLU     O2  282   5.838   0.994   5.284
    1ACE     CA  283   5.397   2.027   5.602
    1ACE      C  284   5.347   2.158   5.540
    1ACE      O  285   5.419   2.257   5.530
    2VAL      N  286   5.223   2.141   5.470
    2VAL      H  287   5.199   2.051   5.433
    2VAL     CA  288   5.132   2.248   5.429
    2VAL     CB  289   5.129   2.243   5.276
    2VAL    CG1  290   5.049   2.360   5.218
    2VAL    CG2  291   5.262   2.237   5.201
    2VAL      C  292   4.997   2.210   5.489
    2VAL      O  293   4.940   2.106   5.454
    3VAL      N  294   4.968   2.278   5.600
    3VAL      H  295   5.034   2.343   5.636
    3VAL     CA  296   4.844   2.267   5.678
    3VAL     CB  297   4.872   2.253   5.828
    3VAL    CG1  298   4.759   2.202   5.919
    3VAL    CG2  299   4.990   2.161   5.856
    3VAL      C  300   4.757   2.388   5.641
    3VAL      O  301   4.746   2.491   5.707
    4VAL      N  302   4.666   2.352   5.551
    4VAL      H  303   4.679   2.266   5.503
    4VAL     CA  304   4.568   2.450   5.502
    4VAL     CB  305   4.530   2.433   5.355
    4VAL    CG1  306   4.431   2.541   5.309
    4VAL    CG2  307   4.649   2.441   5.260
    4VAL      C  308   4.440   2.444   5.586
    4VAL      O  309   4.357   2.360   5.556
    5THR      N  310   4.428   2.544   5.674
    5THR      H  311   4.484   2.626   5.665
    5THR     CA  312   4.315   2.540   5.769
    5THR     CB  313   4.361   2.536   5.915
    5THR    OG1  314   4.474   2.621   5.934
    5THR    HG1  315   4.540   2.596   6.005
    5THR    CG2  316   4.407   2.395   5.955
    5THR      C  317   4.220   2.656   5.742
    5THR      O  318   4.240   2.770   5.783
    6ILE      N  319   4.114   2.611   5.676
    6ILE      H  320   4.100   2.513   5.659
    6ILE     CA  321   4.016   2.708   5.625
    6ILE     CB  322   3.954   2.667   5.491
    6ILE    CG1  323   4.059   2.635   5.384
    6ILE    CG2  324   3.866   2.782   5.440
    6ILE     CD  325   4.035   2.493   5.332
    6ILE      C  326   3.906   2.743   5.725
    6ILE      O  327   3.829   2.651   5.754
    7LEU      N  328   3.916   2.868   5.768
    7LEU      H  329   3.959   2.941   5.715
    7LEU     CA  330   3.828   2.927   5.870
    7LEU     CB  331   3.905   3.012   5.972
    7LEU     CG  332   4.021   2.929   6.028
    7LEU    CD1  333   4.093   3.039   6.107
    7LEU    CD2  334   3.985   2.813   6.121
    7LEU      C  335   3.713   3.004   5.805
    7LEU      O  336   3.741   3.112   5.754
    8LEU      N  337   3.596   2.941   5.804
    8LEU      H  338   3.591   2.850   5.846
    8LEU     CA  339   3.481   2.999   5.735
    8LEU     CB  340   3.420   2.905   5.631
    8LEU     CG  341   3.531   2.881   5.528
    8LEU    CD1  342   3.489   2.761   5.443
    8LEU    CD2  343   3.537   3.011   5.447
    8LEU      C  344   3.366   3.024   5.833
    8LEU      O  345   3.340   2.957   5.932
    9GLU      N  346   3.293   3.127   5.792
    9GLU      H  347   3.321   3.195   5.723
    9GLU     CA  348   3.173   3.177   5.861
    9GLU     CB  349   3.161   3.329   5.847
    9GLU     CG  350   3.152   3.378   5.702
    9GLU     CD  351   3.004   3.388   5.664
    9GLU    OE1  352   2.972   3.319   5.565
    9GLU    OE2  353   2.936   3.477   5.720
    9GLU      C  354   3.047   3.113   5.803
    9GLU      O  355   3.056   3.038   5.706
   10GLU      N  356   2.944   3.119   5.887
   10GLU      H  357   2.953   3.160   5.978
   10GLU     CA  358   2.817   3.051   5.860
   10GLU     CB  359   2.798   2.941   5.965
   10GLU     CG  360   2.913   2.840   5.972
   10GLU     CD  361   2.868   2.720   6.056
   10GLU    OE1  362   2.886   2.717   6.180
   10GLU    OE2  363   2.809   2.621   6.009
   10GLU      C  364   2.695   3.144   5.865
   10GLU      O  365   2.680   3.201   5.973
   11GLU      N  366   2.604   3.117   5.772
   11GLU      H  367   2.630   3.062   5.692
   11GLU     CA  368   2.475   3.187   5.774
   11GLU     CB  369   2.477   3.287   5.659
   11GLU     CG  370   2.347   3.367   5.669
   11GLU     CD  371   2.341   3.466   5.553
   11GLU    OE1  372   2.302   3.424   5.442
   11GLU    OE2  373   2.372   3.584   5.580
   11GLU      C  374   2.358   3.090   5.754
   11GLU     O1  375   2.323   3.031   5.858
   11GLU     O2  376   2.340   3.041   5.641
    1ACE     CA  377   3.083   2.618   4.123
    1ACE      C  378   3.115   2.468   4.114
    1ACE      O  379   3.181   2.417   4.204
    2VAL      N  380   3.057   2.394   4.007
    2VAL      H  381   2.986   2.435   3.951
    2VAL     CA  382   3.080   2.252   3.973
    2VAL     CB  383   2.975   2.207   3.872
    2VAL    CG1  384   2.977   2.281   3.738
    2VAL    CG2  385   2.990   2.058   3.841
    2VAL      C  386   3.224   2.226   3.929
    2VAL      O  387   3.289   2.312   3.869
    3VAL      N  388   3.279   2.124   3.994
    3VAL      H  389   3.228   2.061   4.053
    3VAL     CA  390   3.423   2.099   3.979
    3VAL     CB  391   3.496   2.118   4.112
    3VAL    CG1  392   3.643   2.077   4.099
    3VAL    CG2  393   3.506   2.261   4.166
    3VAL      C  394   3.433   1.951   3.941
    3VAL      O  395   3.410   1.859   4.020
    4VAL      N  396   3.438   1.928   3.810
    4VAL      H  397   3.430   1.998   3.739
    4VAL     CA  398   3.480   1.798   3.756
    4VAL     CB  399   3.449   1.777   3.608
    4VAL    CG1  400   3.301   1.750   3.578
    4VAL    CG2  401   3.506   1.894   3.528
    4VAL      C  402   3.630   1.774   3.780
    4VAL      O  403   3.718   1.853   3.748
    5THR      N  404   3.649   1.649   3.823
    5THR      H  405   3.585   1.576   3.799
    5THR     CA  406   3.779   1.605   3.875
    5THR     CB  407   3.764   1.588   4.026
    5THR    OG1  408   3.659   1.500   4.066
    5THR    HG1  409   3.653   1.498   4.166
    5THR    CG2  410   3.747   1.726   4.089
    5THR      C  411   3.829   1.475   3.811
    5THR      O  412   3.758   1.375   3.815
    6ILE      N  413   3.936   1.492   3.733
    6ILE      H  414   3.984   1.578   3.717
    6ILE     CA  415   4.001   1.393   3.646
    6ILE     CB  416   3.981   1.436   3.500
    6ILE    CG1  417   3.847   1.389   3.443
    6ILE    CG2  418   4.093   1.389   3.406
    6ILE     CD  419   3.737   1.495   3.456
    6ILE      C  420   4.143   1.367   3.695
    6ILE      O  421   4.227   1.457   3.694
    7LEU      N  422   4.173   1.237   3.697
    7LEU      H  423   4.103   1.168   3.679
    7LEU     CA  424   4.307   1.180   3.718
    7LEU     CB  425   4.306   1.084   3.837
    7LEU     CG  426   4.362   1.144   3.966
    7LEU    CD1  427   4.329   1.046   4.079
    7LEU    CD2  428   4.509   1.183   3.955
    7LEU      C  429   4.337   1.100   3.591
    7LEU      O  430   4.268   1.004   3.557
    8LEU      N  431   4.431   1.154   3.514
    8LEU      H  432   4.486   1.234   3.540
    8LEU     CA  433   4.476   1.095   3.387
    8LEU     CB  434   4.442   1.204   3.285
    8LEU     CG  435   4.443   1.167   3.137
    8LEU    CD1  436   4.337   1.062   3.099
    8LEU    CD2  437   4.433   1.295   3.055
    8LEU      C  438   4.628   1.077   3.392
    8LEU      O  439   4.703   1.164   3.436
    9GLU      N  440   4.670   0.961   3.343
    9GLU      H  441   4.603   0.897   3.303
    9GLU     CA  442   4.812   0.922   3.341
    9GLU     CB  443   4.838   0.798   3.425
    9GLU     CG  444   4.753   0.675   3.392
    9GLU     CD  445   4.640   0.660   3.495
    9GLU    OE1  446   4.659   0.565   3.573
    9GLU    OE2  447   4.532   0.722   3.481
    9GLU      C  448   4.867   0.902   3.200
    9GLU      O  449   4.788   0.869   3.111
   10GLU      N  450   5.000   0.901   3.188
   10GLU      H  451   5.048   0.963   3.248
   10GLU     CA  452   5.076   0.850   3.073
   10GLU     CB  453   5.181   0.951   3.024
   10GLU     CG  454   5.246   0.933   2.887
   10GLU     CD  455   5.347   1.048   2.874
   10GLU    OE1  456   5.321   1.153   2.813
   10GLU    OE2  457   5.458   1.024   2.926
   10GLU      C  458   5.133   0.710   3.101
   10GLU      O  459   5.245   0.702   3.152
   11GLU      N  460   5.066   0.612   3.043
   11GLU      H  461   4.989   0.630   2.981
   11GLU     CA  462   5.097   0.469   3.063
   11GLU     CB  463   5.013   0.405   3.174
   11GLU     CG  464   5.102   0.361   3.290
   11GLU     CD  465   5.153   0.218   3.269
   11GLU    OE1  466   5.269   0.197   3.228
   11GLU    OE2  467   5.064   0.130   3.278
   11GLU      C  468   5.064   0.405   2.929
   11GLU     O1  469   5.162   0.395   2.852
   11GLU     O2  470   4.943   0.391   2.899
    1ACE     CA  471   5.066   1.313   3.543
    1ACE      C  472   4.987   1.436   3.499
    1ACE      O  473   5.042   1.546   3.497
    2VAL      N  474   4.862   1.402   3.439
    2VAL      H  475   4.826   1.312   3.415
    2VAL     CA  476   4.782   1.517   3.395
    2VAL     CB  477   4.740   1.491   3.250
    2VAL    CG1  478   4.714   1.625   3.181
    2VAL    CG2  479   4.846   1.422   3.164
    2VAL      C  480   4.664   1.528   3.492
    2VAL      O  481   4.565   1.456   3.485
    3VAL      N  482   4.666   1.633   3.573
    3VAL      H  483   4.749   1.687   3.580
    3VAL     CA  484   4.566   1.667   3.676
    3VAL     CB  485   4.637   1.724   3.800
    3VAL    CG1  486   4.546   1.764   3.916
    3VAL    CG2  487   4.761   1.650   3.850
    3VAL      C  488   4.489   1.774   3.598
    3VAL      O  489   4.526   1.891   3.590
    4VAL      N  490   4.367   1.733   3.563
    4VAL      H  491   4.343   1.636   3.573
    4VAL     CA  492   4.269   1.817   3.493
    4VAL     CB  493   4.243   1.759   3.354
    4VAL    CG1  494   4.188   1.883   3.283
    4VAL    CG2  495   4.368   1.697   3.292
    4VAL      C  496   4.142   1.845   3.574
    4VAL      O  497   4.075   1.750   3.612
    5THR      N  498   4.129   1.968   3.622
    5THR      H  499   4.199   2.040   3.614
    5THR     CA  500   4.016   2.012   3.705
    5THR     CB  501   4.067   2.064   3.839
    5THR    OG1  502   4.177   1.986   3.887
    5THR    HG1  503   4.148   1.921   3.957
    5THR    CG2  504   3.946   2.058   3.933
    5THR      C  505   3.957   2.134   3.634
    5THR      O  506   4.039   2.217   3.594
    6ILE      N  507   3.837   2.117   3.579
    6ILE      H  508   3.795   2.028   3.595
    6ILE     CA  509   3.763   2.226   3.514
    6ILE     CB  510   3.704   2.192   3.377
    6ILE    CG1  511   3.815   2.128   3.293
    6ILE    CG2  512   3.642   2.307   3.297
    6ILE     CD  513   3.755   2.057   3.171
    6ILE      C  514   3.661   2.272   3.619
    6ILE      O  515   3.583   2.193   3.672
    7LEU      N  516   3.675   2.401   3.645
    7LEU      H  517   3.744   2.461   3.605
    7LEU     CA  518   3.579   2.473   3.730
    7LEU     CB  519   3.650   2.546   3.845
    7LEU     CG  520   3.735   2.460   3.938
    7LEU    CD1  521   3.867   2.409   3.879
    7LEU    CD2  522   3.749   2.524   4.077
    7LEU      C  523   3.495   2.572   3.650
    7LEU      O  524   3.541   2.676   3.604
    8LEU      N  525   3.365   2.546   3.665
    8LEU      H  526   3.338   2.473   3.728
    8LEU     CA  527   3.259   2.607   3.583
    8LEU     CB  528   3.184   2.507   3.494
    8LEU     CG  529   3.261   2.458   3.371
    8LEU    CD1  530   3.225   2.313   3.336
    8LEU    CD2  531   3.217   2.553   3.260
    8LEU      C  532   3.150   2.673   3.668
    8LEU      O  533   3.105   2.615   3.767
    9GLU      N  534   3.095   2.782   3.616
    9GLU      H  535   3.097   2.791   3.517
    9GLU     CA  536   3.016   2.877   3.695
    9GLU     CB  537   3.063   3.014   3.645
    9GLU     CG  538   3.018   3.131   3.732
    9GLU     CD  539   3.027   3.271   3.671
    9GLU    OE1  540   3.136   3.300   3.618
    9GLU    OE2  541   2.930   3.347   3.692
    9GLU      C  542   2.865   2.861   3.678
    9GLU      O  543   2.817   2.823   3.571
   10GLU      N  544   2.803   2.863   3.796
   10GLU      H  545   2.848   2.901   3.877
   10GLU     CA  546   2.665   2.814   3.816
   10GLU     CB  547   2.643   2.770   3.961
   10GLU     CG  548   2.720   2.639   3.979
   10GLU     CD  549   2.696   2.579   4.118
   10GLU    OE1  550   2.744   2.626   4.223
   10GLU    OE2  551   2.616   2.484   4.131
   10GLU      C  552   2.561   2.914   3.766
   10GLU      O  553   2.514   3.006   3.833
   11GLU      N  554   2.522   2.885   3.643
   11GLU      H  555   2.534   2.794   3.602
   11GLU     CA  556   2.430   2.972   3.568
   11GLU     CB  557   2.502   3.005   3.437
   11GLU     CG  558   2.582   3.134   3.452
   11GLU     CD  559   2.562   3.219   3.326
   11GLU    OE1  560   2.486   3.318   3.333
   11GLU    OE2  561   2.648   3.193   3.239
   11GLU      C  562   2.282   2.940   3.550
   11GLU     O1  563   2.253   2.818   3.544
   11GLU     O2  564   2.206   3.039   3.541
    1ACE     CA  565   4.533   0.579   2.075
    1ACE      C  566   4.400   0.648   2.105
    1ACE      O  567   4.366   0.739   2.030
    2VAL      N  568   4.362   0.627   2.242
    2VAL      H  569   4.405   0.561   2.303
    2VAL     CA  570   4.245   0.694   2.301
    2VAL     CB  571   4.232   0.638   2.443
    2VAL    CG1  572   4.348   0.668   2.538
    2VAL    CG2  573   4.103   0.695   2.504
    2VAL      C  574   4.259   0.846   2.309
    2VAL      O  575   4.368   0.895   2.341
    3VAL      N  576   4.161   0.909   2.245
    3VAL      H  577   4.118   0.864   2.167
    3VAL     CA  578   4.145   1.055   2.249
    3VAL     CB  579   4.118   1.127   2.116
    3VAL    CG1  580   4.121   1.278   2.140
    3VAL    CG2  581   4.216   1.101   2.001
    3VAL      C  582   4.031   1.072   2.350
    3VAL      O  583   3.914   1.053   2.315
    4VAL      N  584   4.075   1.100   2.472
    4VAL      H  585   4.171   1.081   2.488
    4VAL     CA  586   3.986   1.126   2.587
    4VAL     CB  587   4.077   1.130   2.710
    4VAL    CG1  588   3.986   1.161   2.830
    4VAL    CG2  589   4.150   0.998   2.736
    4VAL      C  590   3.907   1.254   2.559
    4VAL      O  591   3.961   1.364   2.558
    5THR      N  592   3.784   1.218   2.525
    5THR      H  593   3.760   1.127   2.492
    5THR     CA  594   3.683   1.320   2.492
    5THR     CB  595   3.585   1.271   2.385
    5THR    OG1  596   3.513   1.150   2.407
    5THR    HG1  597   3.563   1.083   2.462
    5THR    CG2  598   3.649   1.259   2.246
    5THR      C  599   3.606   1.355   2.620
    5THR      O  600   3.554   1.270   2.692
    6ILE      N  601   3.612   1.487   2.640
    6ILE      H  602   3.676   1.547   2.591
    6ILE     CA  603   3.538   1.563   2.741
    6ILE     CB  604   3.630   1.626   2.846
    6ILE    CG1  605   3.732   1.522   2.895
    6ILE    CG2  606   3.557   1.692   2.962
    6ILE     CD  607   3.858   1.555   2.816
    6ILE      C  608   3.447   1.665   2.673
    6ILE      O  609   3.503   1.763   2.624
    7LEU      N  610   3.319   1.631   2.663
    7LEU      H  611   3.289   1.541   2.694
    7LEU     CA  612   3.221   1.718   2.596
    7LEU     CB  613   3.130   1.630   2.511
    7LEU     CG  614   3.205   1.526   2.428
    7LEU    CD1  615   3.119   1.427   2.349
    7LEU    CD2  616   3.309   1.585   2.332
    7LEU      C  617   3.138   1.796   2.698
    7LEU      O  618   3.037   1.736   2.736
    8LEU      N  619   3.175   1.918   2.735
    8LEU      H  620   3.255   1.964   2.695
    8LEU     CA  621   3.102   2.005   2.828
    8LEU     CB  622   3.182   2.105   2.911
    8LEU     CG  623   3.295   2.027   2.979
    8LEU    CD1  624   3.427   2.073   2.916
    8LEU    CD2  625   3.297   2.049   3.131
    8LEU      C  626   2.995   2.084   2.753
    8LEU      O  627   2.893   2.125   2.808
    9GLU      N  628   3.020   2.112   2.625
    9GLU      H  629   3.111   2.113   2.583
    9GLU     CA  630   2.912   2.164   2.539
    9GLU     CB  631   2.976   2.279   2.462
    9GLU     CG  632   2.881   2.342   2.359
    9GLU     CD  633   2.774   2.427   2.427
    9GLU    OE1  634   2.775   2.552   2.426
    9GLU    OE2  635   2.685   2.361   2.484
    9GLU      C  636   2.861   2.051   2.450
    9GLU      O  637   2.934   1.977   2.384
   10GLU      N  638   2.728   2.049   2.455
   10GLU      H  639   2.673   2.119   2.500
   10GLU     CA  640   2.645   1.955   2.379
   10GLU     CB  641   2.516   1.921   2.454
   10GLU     CG  642   2.543   1.868   2.595
   10GLU     CD  643   2.430   1.797   2.669
   10GLU    OE1  644   2.324   1.777   2.605
   10GLU    OE2  645   2.454   1.771   2.789
   10GLU      C  646   2.613   1.995   2.235
   10GLU      O  647   2.617   2.116   2.209
   11GLU      N  648   2.610   1.885   2.160
   11GLU      H  649   2.608   1.795   2.203
   11GLU     CA  650   2.587   1.891   2.015
   11GLU     CB  651   2.623   1.753   1.960
   11GLU     CG  652   2.633   1.763   1.807
   11GLU     CD  653   2.692   1.635   1.748
   11GLU    OE1  654   2.623   1.544   1.700
   11GLU    OE2  655   2.817   1.629   1.746
   11GLU      C  656   2.440   1.928   1.995
   11GLU     O1  657   2.418   2.025   1.919
   11GLU     O2  658   2.357   1.872   2.069
    1ACE     CA  659   3.226   2.663   2.420
    1ACE      C  660   3.337   2.560   2.444
    1ACE      O  661   3.383   2.487   2.358
    2VAL      N  662   3.357   2.541   2.585
    2VAL      H  663   3.304   2.600   2.645
    2VAL     CA  664   3.456   2.443   2.631
    2VAL     CB  665   3.472   2.460   2.782
    2VAL    CG1  666   3.341   2.438   2.859
    2VAL    CG2  667   3.576   2.363   2.837
    2VAL      C  668   3.427   2.296   2.605
    2VAL      O  669   3.324   2.238   2.637
    3VAL      N  670   3.516   2.247   2.519
    3VAL      H  671   3.594   2.302   2.489
    3VAL     CA  672   3.528   2.111   2.465
    3VAL     CB  673   3.449   2.084   2.336
    3VAL    CG1  674   3.460   1.934   2.310
    3VAL    CG2  675   3.306   2.138   2.329
    3VAL      C  676   3.676   2.076   2.454
    3VAL      O  677   3.760   2.141   2.392
    4VAL      N  678   3.701   1.961   2.514
    4VAL      H  679   3.633   1.911   2.569
    4VAL     CA  680   3.843   1.930   2.536
    4VAL     CB  681   3.875   1.932   2.686
    4VAL    CG1  682   4.026   1.923   2.710
    4VAL    CG2  683   3.811   2.049   2.761
    4VAL      C  684   3.863   1.787   2.484
    4VAL      O  685   3.783   1.694   2.494
    5THR      N  686   3.979   1.774   2.421
    5THR      H  687   4.024   1.848   2.371
    5THR     CA  688   4.022   1.649   2.357
    5THR     CB  689   3.999   1.617   2.209
    5THR    OG1  690   4.012   1.741   2.138
    5THR    HG1  691   4.052   1.796   2.211
    5THR    CG2  692   3.859   1.561   2.185
    5THR      C  693   4.167   1.631   2.402
    5THR      O  694   4.251   1.710   2.361
    6ILE      N  695   4.192   1.531   2.485
    6ILE      H  696   4.111   1.490   2.527
    6ILE     CA  697   4.328   1.492   2.528
    6ILE     CB  698   4.347   1.481   2.679
    6ILE    CG1  699   4.305   1.608   2.754
    6ILE    CG2  700   4.494   1.466   2.718
    6ILE     CD  701   4.265   1.582   2.899
    6ILE      C  702   4.376   1.373   2.445
    6ILE      O  703   4.310   1.269   2.452
    7LEU      N  704   4.486   1.391   2.373
    7LEU      H  705   4.539   1.475   2.379
    7LEU     CA  706   4.537   1.281   2.289
    7LEU     CB  707   4.596   1.325   2.155
    7LEU     CG  708   4.499   1.399   2.062
    7LEU    CD1  709   4.481   1.546   2.098
    7LEU    CD2  710   4.539   1.385   1.915
    7LEU      C  711   4.641   1.194   2.359
    7LEU      O  712   4.719   1.242   2.441
    8LEU      N  713   4.635   1.063   2.338
    8LEU      H  714   4.562   1.023   2.282
    8LEU     CA  715   4.741   0.968   2.378
    8LEU     CB  716   4.697   0.878   2.493
    8LEU     CG  717   4.813   0.825   2.578
    8LEU    CD1  718   4.878   0.940   2.656
    8LEU    CD2  719   4.775   0.715   2.676
    8LEU      C  720   4.779   0.879   2.259
    8LEU      O  721   4.696   0.798   2.217
    9GLU      N  722   4.893   0.911   2.199
    9GLU      H  723   4.966   0.966   2.239
    9GLU     CA  724   4.939   0.841   2.078
    9GLU     CB  725   4.960   0.937   1.962
    9GLU     CG  726   4.825   0.983   1.908
    9GLU     CD  727   4.844   1.096   1.806
    9GLU    OE1  728   4.819   1.213   1.841
    9GLU    OE2  729   4.874   1.070   1.687
    9GLU      C  730   5.064   0.753   2.087
    9GLU      O  731   5.177   0.799   2.100
   10GLU      N  732   5.032   0.624   2.080
   10GLU      H  733   4.942   0.590   2.108
   10GLU     CA  734   5.128   0.514   2.059
   10GLU     CB  735   5.133   0.432   2.188
   10GLU     CG  736   5.241   0.324   2.177
   10GLU     CD  737   5.236   0.211   2.281
   10GLU    OE1  738   5.143   0.196   2.363
   10GLU    OE2  739   5.344   0.149   2.283
   10GLU      C  740   5.067   0.427   1.950
   10GLU      O  741   4.949   0.394   1.957
   11GLU      N  742   5.141   0.394   1.845
   11GLU      H  743   5.239   0.414   1.856
   11GLU     CA  744   5.103   0.321   1.723
   11GLU     CB  745   5.155   0.392   1.598
   11GLU     CG  746   5.140   0.544   1.596
   11GLU     CD  747   5.199   0.602   1.468
   11GLU    OE1  748   5.308   0.664   1.476
   11GLU    OE2  749   5.134   0.602   1.361
   11GLU      C  750   5.145   0.174   1.711
   11GLU     O1  751   5.248   0.125   1.762
   11GLU     O2  752   5.081   0.109   1.626
    1ACE     CA  753   3.053   3.340   8.409
    1ACE      C  754   3.053   3.187   8.404
    1ACE      O  755   2.994   3.108   8.478
    2VAL      N  756   3.092   3.148   8.272
    2VAL      H  757   3.125   3.217   8.208
    2VAL     CA  758   3.097   3.011   8.217
    2VAL     CB  759   2.990   2.986   8.111
    2VAL    CG1  760   2.986   2.839   8.070
    2VAL    CG2  761   2.850   3.023   8.161
    2VAL      C  762   3.245   2.979   8.197
    2VAL      O  763   3.296   2.996   8.086
    3VAL      N  764   3.308   2.930   8.304
    3VAL      H  765   3.262   2.937   8.392
    3VAL     CA  766   3.452   2.904   8.317
    3VAL     CB  767   3.515   2.924   8.455
    3VAL    CG1  768   3.462   2.845   8.574
    3VAL    CG2  769   3.668   2.923   8.451
    3VAL      C  770   3.490   2.769   8.257
    3VAL      O  771   3.454   2.667   8.317
    4VAL      N  772   3.566   2.773   8.148
    4VAL      H  773   3.588   2.862   8.109
    4VAL     CA  774   3.612   2.650   8.082
    4VAL     CB  775   3.519   2.625   7.963
    4VAL    CG1  776   3.582   2.523   7.868
    4VAL    CG2  777   3.382   2.570   8.001
    4VAL      C  778   3.760   2.670   8.048
    4VAL      O  779   3.798   2.783   8.016
    5THR      N  780   3.840   2.570   8.085
    5THR      H  781   3.797   2.496   8.136
    5THR     CA  782   3.987   2.574   8.081
    5THR     CB  783   4.045   2.578   8.223
    5THR    OG1  784   3.986   2.690   8.289
    5THR    HG1  785   4.055   2.751   8.329
    5THR    CG2  786   4.197   2.596   8.228
    5THR      C  787   4.035   2.449   8.008
    5THR      O  788   4.045   2.343   8.070
    6ILE      N  789   4.100   2.475   7.894
    6ILE      H  790   4.119   2.570   7.870
    6ILE     CA  791   4.151   2.371   7.804
    6ILE     CB  792   4.074   2.374   7.671
    6ILE    CG1  793   3.924   2.350   7.687
    6ILE    CG2  794   4.121   2.262   7.579
    6ILE     CD  795   3.844   2.453   7.607
    6ILE      C  796   4.302   2.378   7.784
    6ILE      O  797   4.344   2.466   7.708
    7LEU      N  798   4.365   2.286   7.857
    7LEU      H  799   4.311   2.220   7.910
    7LEU     CA  800   4.511   2.267   7.855
    7LEU     CB  801   4.540   2.181   7.977
    7LEU     CG  802   4.522   2.244   8.115
    7LEU    CD1  803   4.542   2.136   8.222
    7LEU    CD2  804   4.620   2.360   8.134
    7LEU      C  805   4.555   2.185   7.733
    7LEU      O  806   4.469   2.126   7.667
    8LEU      N  807   4.667   2.236   7.682
    8LEU      H  808   4.702   2.322   7.719
    8LEU     CA  809   4.745   2.182   7.570
    8LEU     CB  810   4.718   2.257   7.440
    8LEU     CG  811   4.790   2.185   7.326
    8LEU    CD1  812   4.716   2.059   7.278
    8LEU    CD2  813   4.807   2.289   7.215
    8LEU      C  814   4.893   2.186   7.607
    8LEU      O  815   4.972   2.264   7.553
    9GLU      N  816   4.937   2.076   7.668
    9GLU      H  817   4.883   1.992   7.671
    9GLU     CA  818   5.067   2.078   7.736
    9GLU     CB  819   5.053   2.085   7.888
    9GLU     CG  820   5.007   2.221   7.940
    9GLU     CD  821   5.008   2.228   8.093
    9GLU    OE1  822   4.902   2.241   8.158
    9GLU    OE2  823   5.116   2.203   8.151
    9GLU      C  824   5.141   1.952   7.691
    9GLU      O  825   5.084   1.843   7.683
   10GLU      N  826   5.263   1.982   7.649
   10GLU      H  827   5.294   2.077   7.641
   10GLU     CA  828   5.358   1.882   7.597
   10GLU     CB  829   5.500   1.937   7.587
   10GLU     CG  830   5.527   2.020   7.462
   10GLU     CD  831   5.679   2.039   7.461
   10GLU    OE1  832   5.725   2.140   7.517
   10GLU    OE2  833   5.748   1.965   7.386
   10GLU      C  834   5.379   1.756   7.681
   10GLU      O  835   5.357   1.765   7.801
   11GLU      N  836   5.423   1.649   7.614
   11GLU      H  837   5.423   1.650   7.514
   11GLU     CA  838   5.473   1.527   7.680
   11GLU     CB  839   5.420   1.415   7.591
   11GLU     CG  840   5.279   1.378   7.638
   11GLU     CD  841   5.235   1.245   7.576
   11GLU    OE1  842   5.157   1.250   7.478
   11GLU    OE2  843   5.283   1.143   7.629
   11GLU      C  844   5.625   1.511   7.686
   11GLU     O1  845   5.685   1.541   7.580
   11GLU     O2  846   5.668   1.504   7.803
    1ACE     CA  847   5.120   2.561   7.989
    1ACE      C  848   5.045   2.646   7.886
    1ACE      O  849   4.987   2.746   7.928
    2VAL      N  850   5.025   2.593   7.755
    2VAL      H  851   5.047   2.498   7.735
    2VAL     CA  852   4.954   2.648   7.638
    2VAL     CB  853   5.003   2.592   7.504
    2VAL    CG1  854   4.968   2.674   7.380
    2VAL    CG2  855   5.152   2.560   7.512
    2VAL      C  856   4.804   2.628   7.659
    2VAL      O  857   4.743   2.532   7.614
    3VAL      N  858   4.745   2.725   7.729
    3VAL      H  859   4.790   2.810   7.757
    3VAL     CA  860   4.605   2.722   7.773
    3VAL     CB  861   4.588   2.736   7.924
    3VAL    CG1  862   4.453   2.688   7.978
    3VAL    CG2  863   4.696   2.675   8.014
    3VAL      C  864   4.514   2.819   7.697
    3VAL      O  865   4.542   2.938   7.699
    4VAL      N  866   4.394   2.769   7.668
    4VAL      H  867   4.373   2.674   7.690
    4VAL     CA  868   4.277   2.840   7.613
    4VAL     CB  869   4.239   2.788   7.475
    4VAL    CG1  870   4.097   2.823   7.429
    4VAL    CG2  871   4.334   2.861   7.379
    4VAL      C  872   4.163   2.833   7.714
    4VAL      O  873   4.116   2.723   7.742
    5THR      N  874   4.158   2.941   7.792
    5THR      H  875   4.220   3.017   7.774
    5THR     CA  876   4.074   2.969   7.910
    5THR     CB  877   4.163   2.991   8.032
    5THR    OG1  878   4.073   3.013   8.141
    5THR    HG1  879   4.101   2.961   8.221
    5THR    CG2  880   4.267   3.104   8.032
    5THR      C  881   3.972   3.079   7.880
    5THR      O  882   3.995   3.200   7.892
    6ILE      N  883   3.850   3.026   7.882
    6ILE      H  884   3.831   2.932   7.909
    6ILE     CA  885   3.740   3.106   7.827
    6ILE     CB  886   3.673   3.033   7.711
    6ILE    CG1  887   3.768   2.966   7.611
    6ILE    CG2  888   3.606   3.139   7.623
    6ILE     CD  889   3.786   2.815   7.629
    6ILE      C  890   3.628   3.131   7.927
    6ILE      O  891   3.572   3.041   7.990
    7LEU      N  892   3.595   3.259   7.935
    7LEU      H  893   3.611   3.328   7.864
    7LEU     CA  894   3.496   3.301   8.035
    7LEU     CB  895   3.558   3.401   8.133
    7LEU     CG  896   3.471   3.428   8.256
    7LEU    CD1  897   3.436   3.300   8.332
    7LEU    CD2  898   3.531   3.540   8.342
    7LEU      C  899   3.378   3.358   7.956
    7LEU      O  900   3.370   3.476   7.922
    8LEU      N  901   3.271   3.279   7.949
    8LEU      H  902   3.261   3.195   8.001
    8LEU     CA  903   3.146   3.302   7.876
    8LEU     CB  904   3.081   3.176   7.818
    8LEU     CG  905   3.170   3.108   7.713
    8LEU    CD1  906   3.098   2.981   7.668
    8LEU    CD2  907   3.189   3.201   7.593
    8LEU      C  908   3.046   3.376   7.964
    8LEU      O  909   3.062   3.390   8.086
    9GLU      N  910   2.935   3.414   7.903
    9GLU      H  911   2.907   3.371   7.817
    9GLU     CA  912   2.834   3.506   7.957
    9GLU     CB  913   2.777   3.580   7.836
    9GLU     CG  914   2.867   3.699   7.802
    9GLU     CD  915   2.821   3.749   7.665
    9GLU    OE1  916   2.783   3.868   7.661
    9GLU    OE2  917   2.813   3.666   7.572
    9GLU      C  918   2.714   3.449   8.033
    9GLU      O  919   2.625   3.386   7.977
   10GLU      N  920   2.726   3.463   8.165
   10GLU      H  921   2.799   3.511   8.212
   10GLU     CA  922   2.624   3.413   8.258
   10GLU     CB  923   2.695   3.305   8.340
   10GLU     CG  924   2.622   3.262   8.467
   10GLU     CD  925   2.487   3.194   8.439
   10GLU    OE1  926   2.383   3.261   8.454
   10GLU    OE2  927   2.500   3.073   8.411
   10GLU      C  928   2.560   3.531   8.332
   10GLU      O  929   2.458   3.582   8.287
   11GLU      N  930   2.634   3.595   8.423
   11GLU      H  931   2.730   3.569   8.426
   11GLU     CA  932   2.586   3.713   8.496
   11GLU     CB  933   2.561   3.684   8.644
   11GLU     CG  934   2.420   3.631   8.672
   11GLU     CD  935   2.395   3.615   8.822
   11GLU    OE1  936   2.309   3.689   8.875
   11GLU    OE2  937   2.428   3.503   8.866
   11GLU      C  938   2.673   3.837   8.470
   11GLU     O1  939   2.680   3.875   8.352
   11GLU     O2  940   2.705   3.897   8.575
    1ACE     CA  941   5.226   2.067   6.157
    1ACE      C  942   5.101   1.987   6.195
    1ACE      O  943   5.050   1.908   6.116
    2VAL      N  944   5.061   1.994   6.332
    2VAL      H  945   5.088   2.063   6.399
    2VAL     CA  946   4.946   1.918   6.383
    2VAL     CB  947   4.993   1.812   6.483
    2VAL    CG1  948   4.878   1.726   6.536
    2VAL    CG2  949   5.104   1.723   6.428
    2VAL      C  950   4.838   2.012   6.435
    2VAL      O  951   4.875   2.117   6.487
    3VAL      N  952   4.715   1.977   6.399
    3VAL      H  953   4.691   1.882   6.382
    3VAL     CA  954   4.604   2.069   6.430
    3VAL     CB  955   4.530   2.112   6.304
    3VAL    CG1  956   4.472   1.995   6.224
    3VAL    CG2  957   4.441   2.233   6.334
    3VAL      C  958   4.510   2.010   6.536
    3VAL      O  959   4.435   1.914   6.519
    4VAL      N  960   4.507   2.080   6.649
    4VAL      H  961   4.583   2.141   6.673
    4VAL     CA  962   4.410   2.061   6.757
    4VAL     CB  963   4.485   2.063   6.891
    4VAL    CG1  964   4.394   2.006   6.999
    4VAL    CG2  965   4.626   2.005   6.887
    4VAL      C  966   4.294   2.160   6.742
    4VAL      O  967   4.311   2.275   6.701
    5THR      N  968   4.176   2.106   6.767
    5THR      H  969   4.168   2.010   6.793
    5THR     CA  970   4.046   2.174   6.757
    5THR     CB  971   3.953   2.111   6.653
    5THR    OG1  972   3.913   1.975   6.673
    5THR    HG1  973   3.843   1.947   6.608
    5THR    CG2  974   3.997   2.145   6.511
    5THR      C  975   3.977   2.187   6.893
    5THR      O  976   4.001   2.113   6.988
    6ILE      N  977   3.907   2.300   6.901
    6ILE      H  978   3.931   2.379   6.845
    6ILE     CA  979   3.822   2.333   7.016
    6ILE     CB  980   3.882   2.434   7.113
    6ILE    CG1  981   4.020   2.396   7.166
    6ILE    CG2  982   3.794   2.457   7.236
    6ILE     CD  983   4.098   2.511   7.229
    6ILE      C  984   3.692   2.386   6.956
    6ILE      O  985   3.681   2.483   6.881
    7LEU      N  986   3.591   2.302   6.978
    7LEU      H  987   3.606   2.210   7.014
    7LEU     CA  988   3.450   2.328   6.946
    7LEU     CB  989   3.394   2.218   6.855
    7LEU     CG  990   3.461   2.188   6.721
    7LEU    CD1  991   3.394   2.077   6.639
    7LEU    CD2  992   3.463   2.316   6.637
    7LEU      C  993   3.376   2.340   7.079
    7LEU      O  994   3.316   2.243   7.125
    8LEU      N  995   3.376   2.461   7.135
    8LEU      H  996   3.415   2.537   7.083
    8LEU     CA  997   3.334   2.499   7.271
    8LEU     CB  998   3.334   2.648   7.306
    8LEU     CG  999   3.461   2.708   7.369
    8LEU    CD1 1000   3.440   2.855   7.405
    8LEU    CD2 1001   3.503   2.612   7.480
    8LEU      C 1002   3.200   2.440   7.315
    8LEU      O 1003   3.097   2.469   7.255
    9GLU      N 1004   3.205   2.376   7.432
    9GLU      H 1005   3.295   2.355   7.470
    9GLU     CA 1006   3.093   2.321   7.509
    9GLU     CB 1007   3.082   2.172   7.476
    9GLU     CG 1008   2.990   2.160   7.354
    9GLU     CD 1009   2.907   2.032   7.342
    9GLU    OE1 1010   2.806   2.021   7.415
    9GLU    OE2 1011   2.964   1.954   7.262
    9GLU      C 1012   3.103   2.353   7.659
    9GLU      O 1013   3.212   2.355   7.716
   10GLU      N 1014   2.987   2.354   7.724
   10GLU      H 1015   2.906   2.303   7.696
   10GLU     CA 1016   2.962   2.425   7.850
   10GLU     CB 1017   2.844   2.522   7.840
   10GLU     CG 1018   2.888   2.638   7.750
   10GLU     CD 1019   2.773   2.728   7.705
   10GLU    OE1 1020   2.793   2.850   7.725
   10GLU    OE2 1021   2.671   2.675   7.655
   10GLU      C 1022   2.935   2.312   7.950
   10GLU      O 1023   2.857   2.222   7.920
   11GLU      N 1024   2.992   2.321   8.070
   11GLU      H 1025   3.061   2.392   8.084
   11GLU     CA 1026   2.968   2.217   8.171
   11GLU     CB 1027   3.087   2.121   8.184
   11GLU     CG 1028   3.050   1.990   8.254
   11GLU     CD 1029   3.162   1.886   8.262
   11GLU    OE1 1030   3.184   1.813   8.163
   11GLU    OE2 1031   3.209   1.876   8.378
   11GLU      C 1032   2.927   2.287   8.301
   11GLU     O1 1033   3.010   2.353   8.367
   11GLU     O2 1034   2.806   2.286   8.331
    1ACE     CA 1035   3.009   3.210   6.787
    1ACE      C 1036   3.154   3.201   6.836
    1ACE      O 1037   3.236   3.276   6.782
    2VAL      N 1038   3.200   3.088   6.910
    2VAL      H 1039   3.144   3.009   6.934
    2VAL     CA 1040   3.342   3.086   6.949
    2VAL     CB 1041   3.357   3.129   7.095
    2VAL    CG1 1042   3.502   3.149   7.138
    2VAL    CG2 1043   3.273   3.248   7.142
    2VAL      C 1044   3.413   2.953   6.921
    2VAL      O 1045   3.410   2.871   7.013
    3VAL      N 1046   3.481   2.941   6.808
    3VAL      H 1047   3.466   3.003   6.730
    3VAL     CA 1048   3.568   2.828   6.772
    3VAL     CB 1049   3.525   2.755   6.644
    3VAL    CG1 1050   3.391   2.686   6.666
    3VAL    CG2 1051   3.545   2.829   6.512
    3VAL      C 1052   3.714   2.875   6.767
    3VAL      O 1053   3.748   2.979   6.712
    4VAL      N 1054   3.802   2.784   6.807
    4VAL      H 1055   3.768   2.693   6.831
    4VAL     CA 1056   3.948   2.802   6.823
    4VAL     CB 1057   3.992   2.848   6.962
    4VAL    CG1 1058   4.144   2.863   6.972
    4VAL    CG2 1059   3.932   2.978   7.015
    4VAL      C 1060   4.029   2.681   6.776
    4VAL      O 1061   3.998   2.568   6.813
    5THR      N 1062   4.115   2.703   6.676
    5THR      H 1063   4.091   2.773   6.609
    5THR     CA 1064   4.219   2.605   6.643
    5THR     CB 1065   4.219   2.566   6.495
    5THR    OG1 1066   4.198   2.675   6.404
    5THR    HG1 1067   4.110   2.716   6.426
    5THR    CG2 1068   4.121   2.458   6.448
    5THR      C 1069   4.362   2.655   6.662
    5THR      O 1070   4.386   2.766   6.707
    6ILE      N 1071   4.436   2.551   6.700
    6ILE      H 1072   4.415   2.455   6.683
    6ILE     CA 1073   4.577   2.559   6.740
    6ILE     CB 1074   4.602   2.511   6.883
    6ILE    CG1 1075   4.499   2.560   6.985
    6ILE    CG2 1076   4.745   2.540   6.930
    6ILE     CD 1077   4.482   2.447   7.087
    6ILE      C 1078   4.666   2.471   6.651
    6ILE      O 1079   4.677   2.349   6.649
    7LEU      N 1080   4.755   2.545   6.585
    7LEU      H 1081   4.766   2.643   6.598
    7LEU     CA 1082   4.853   2.496   6.487
    7LEU     CB 1083   4.850   2.597   6.373
    7LEU     CG 1084   4.722   2.612   6.291
    7LEU    CD1 1085   4.715   2.755   6.236
    7LEU    CD2 1086   4.711   2.500   6.188
    7LEU      C 1087   4.997   2.483   6.537
    7LEU      O 1088   5.070   2.582   6.548
    8LEU      N 1089   5.026   2.359   6.573
    8LEU      H 1090   4.976   2.282   6.534
    8LEU     CA 1091   5.147   2.319   6.647
    8LEU     CB 1092   5.105   2.198   6.730
    8LEU     CG 1093   5.022   2.235   6.853
    8LEU    CD1 1094   4.975   2.104   6.917
    8LEU    CD2 1095   5.092   2.327   6.953
    8LEU      C 1096   5.262   2.272   6.557
    8LEU      O 1097   5.243   2.220   6.448
    9GLU      N 1098   5.385   2.291   6.603
    9GLU      H 1099   5.403   2.323   6.696
    9GLU     CA 1100   5.505   2.245   6.531
    9GLU     CB 1101   5.627   2.331   6.566
    9GLU     CG 1102   5.632   2.385   6.709
    9GLU     CD 1103   5.745   2.474   6.761
    9GLU    OE1 1104   5.828   2.407   6.827
    9GLU    OE2 1105   5.742   2.597   6.743
    9GLU      C 1106   5.554   2.105   6.567
    9GLU      O 1107   5.509   2.053   6.669
   10GLU      N 1108   5.640   2.053   6.479
   10GLU      H 1109   5.680   2.115   6.412
   10GLU     CA 1110   5.684   1.913   6.489
   10GLU     CB 1111   5.622   1.833   6.375
   10GLU     CG 1112   5.485   1.773   6.407
   10GLU     CD 1113   5.479   1.648   6.496
   10GLU    OE1 1114   5.587   1.606   6.541
   10GLU    OE2 1115   5.371   1.586   6.507
   10GLU      C 1116   5.835   1.907   6.468
   10GLU      O 1117   5.894   1.995   6.406
   11GLU      N 1118   5.884   1.790   6.509
   11GLU      H 1119   5.828   1.720   6.552
   11GLU     CA 1120   6.024   1.748   6.495
   11GLU     CB 1121   6.064   1.680   6.626
   11GLU     CG 1122   6.217   1.671   6.634
   11GLU     CD 1123   6.268   1.632   6.773
   11GLU    OE1 1124   6.338   1.714   6.836
   11GLU    OE2 1125   6.270   1.510   6.801
   11GLU      C 1126   6.026   1.650   6.378
   11GLU     O1 1127   6.002   1.528   6.394
   11GLU     O2 1128   6.077   1.700   6.275
    1ACE     CA 1129   5.573   2.395   4.514
    1ACE      C 1130   5.434   2.338   4.490
    1ACE      O 1131   5.376   2.331   4.382
    2VAL      N 1132   5.364   2.342   4.615
    2VAL      H 1133   5.407   2.372   4.700
    2VAL     CA 1134   5.222   2.313   4.640
    2VAL     CB 1135   5.203   2.299   4.791
    2VAL    CG1 1136   5.057   2.261   4.819
    2VAL    CG2 1137   5.295   2.196   4.855
    2VAL      C 1138   5.136   2.420   4.573
    2VAL      O 1139   5.137   2.541   4.596
    3VAL      N 1140   5.034   2.361   4.512
    3VAL      H 1141   5.027   2.262   4.497
    3VAL     CA 1142   4.936   2.435   4.432
    3VAL     CB 1143   4.920   2.381   4.289
    3VAL    CG1 1144   4.830   2.471   4.204
    3VAL    CG2 1145   5.055   2.383   4.218
    3VAL      C 1146   4.804   2.421   4.508
    3VAL      O 1147   4.746   2.314   4.524
    4VAL      N 1148   4.749   2.538   4.540
    4VAL      H 1149   4.802   2.621   4.556
    4VAL     CA 1150   4.610   2.556   4.587
    4VAL     CB 1151   4.615   2.619   4.726
    4VAL    CG1 1152   4.483   2.628   4.803
    4VAL    CG2 1153   4.716   2.554   4.821
    4VAL      C 1154   4.547   2.666   4.500
    4VAL      O 1155   4.618   2.743   4.437
    5THR      N 1156   4.417   2.649   4.474
    5THR      H 1157   4.365   2.572   4.510
    5THR     CA 1158   4.331   2.739   4.395
    5THR     CB 1159   4.318   2.672   4.258
    5THR    OG1 1160   4.278   2.535   4.264
    5THR    HG1 1161   4.277   2.499   4.171
    5THR    CG2 1162   4.446   2.684   4.176
    5THR      C 1163   4.192   2.757   4.457
    5THR      O 1164   4.130   2.664   4.508
    6ILE      N 1165   4.160   2.883   4.484
    6ILE      H 1166   4.219   2.964   4.482
    6ILE     CA 1167   4.033   2.916   4.551
    6ILE     CB 1168   4.052   2.997   4.679
    6ILE    CG1 1169   4.139   2.912   4.773
    6ILE    CG2 1170   3.917   3.022   4.746
    6ILE     CD 1171   4.174   2.988   4.901
    6ILE      C 1172   3.947   2.992   4.449
    6ILE      O 1173   3.996   3.065   4.363
    7LEU      N 1174   3.826   2.938   4.440
    7LEU      H 1175   3.796   2.857   4.491
    7LEU     CA 1176   3.719   2.994   4.358
    7LEU     CB 1177   3.649   2.890   4.271
    7LEU     CG 1178   3.552   2.958   4.174
    7LEU    CD1 1179   3.621   3.065   4.090
    7LEU    CD2 1180   3.483   2.853   4.086
    7LEU      C 1181   3.615   3.059   4.449
    7LEU      O 1182   3.549   2.990   4.527
    8LEU      N 1183   3.587   3.186   4.419
    8LEU      H 1184   3.647   3.240   4.361
    8LEU     CA 1185   3.479   3.251   4.494
    8LEU     CB 1186   3.516   3.381   4.566
    8LEU     CG 1187   3.613   3.373   4.684
    8LEU    CD1 1188   3.759   3.377   4.639
    8LEU    CD2 1189   3.585   3.484   4.784
    8LEU      C 1190   3.373   3.286   4.389
    8LEU      O 1191   3.405   3.355   4.293
    9GLU      N 1192   3.253   3.232   4.404
    9GLU      H 1193   3.227   3.171   4.479
    9GLU     CA 1194   3.144   3.244   4.306
    9GLU     CB 1195   3.105   3.107   4.251
    9GLU     CG 1196   3.080   3.105   4.100
    9GLU     CD 1197   2.928   3.098   4.089
    9GLU    OE1 1198   2.869   2.992   4.121
    9GLU    OE2 1199   2.871   3.196   4.038
    9GLU      C 1200   3.019   3.305   4.370
    9GLU      O 1201   2.975   3.243   4.466
   10GLU      N 1202   2.964   3.407   4.303
   10GLU      H 1203   2.992   3.427   4.210
   10GLU     CA 1204   2.859   3.491   4.361
   10GLU     CB 1205   2.912   3.633   4.380
   10GLU     CG 1206   2.949   3.719   4.259
   10GLU     CD 1207   2.884   3.857   4.261
   10GLU    OE1 1208   2.759   3.859   4.252
   10GLU    OE2 1209   2.966   3.951   4.272
   10GLU      C 1210   2.734   3.479   4.273
   10GLU      O 1211   2.737   3.444   4.155
   11GLU      N 1212   2.625   3.517   4.339
   11GLU      H 1213   2.632   3.546   4.434
   11GLU     CA 1214   2.491   3.532   4.279
   11GLU     CB 1215   2.397   3.424   4.331
   11GLU     CG 1216   2.259   3.421   4.264
   11GLU     CD 1217   2.155   3.336   4.337
   11GLU    OE1 1218   2.081   3.396   4.418
   11GLU    OE2 1219   2.156   3.211   4.329
   11GLU      C 1220   2.432   3.668   4.316
   11GLU     O1 1221   2.382   3.690   4.428
   11GLU     O2 1222   2.426   3.743   4.216
    1ACE     CA 1223   3.539   3.613   3.847
    1ACE      C 1224   3.655   3.630   3.945
    1ACE      O 1225   3.758   3.692   3.920
    2VAL      N 1226   3.634   3.567   4.072
    2VAL      H 1227   3.551   3.521   4.104
    2VAL     CA 1228   3.730   3.590   4.181
    2VAL     CB 1229   3.648   3.653   4.293
    2VAL    CG1 1230   3.749   3.689   4.401
    2VAL    CG2 1231   3.558   3.773   4.260
    2VAL      C 1232   3.789   3.451   4.204
    2VAL      O 1233   3.757   3.376   4.296
    3VAL      N 1234   3.888   3.429   4.117
    3VAL      H 1235   3.888   3.479   4.031
    3VAL     CA 1236   3.985   3.319   4.119
    3VAL     CB 1237   4.008   3.276   3.974
    3VAL    CG1 1238   4.076   3.139   3.984
    3VAL    CG2 1239   3.883   3.280   3.886
    3VAL      C 1240   4.114   3.372   4.183
    3VAL      O 1241   4.170   3.472   4.140
    4VAL      N 1242   4.155   3.301   4.288
    4VAL      H 1243   4.102   3.220   4.316
    4VAL     CA 1244   4.282   3.321   4.358
    4VAL     CB 1245   4.264   3.381   4.497
    4VAL    CG1 1246   4.395   3.421   4.566
    4VAL    CG2 1247   4.171   3.502   4.496
    4VAL      C 1248   4.368   3.195   4.369
    4VAL      O 1249   4.319   3.101   4.432
    5THR      N 1250   4.459   3.186   4.273
    5THR      H 1251   4.445   3.240   4.190
    5THR     CA 1252   4.555   3.075   4.264
    5THR     CB 1253   4.579   3.046   4.116
    5THR    OG1 1254   4.643   3.160   4.056
    5THR    HG1 1255   4.729   3.166   4.106
    5THR    CG2 1256   4.454   3.023   4.030
    5THR      C 1257   4.682   3.106   4.344
    5THR      O 1258   4.757   3.199   4.316
    6ILE      N 1259   4.720   3.024   4.441
    6ILE      H 1260   4.676   2.935   4.455
    6ILE     CA 1261   4.840   3.042   4.525
    6ILE     CB 1262   4.810   3.060   4.674
    6ILE    CG1 1263   4.679   3.135   4.699
    6ILE    CG2 1264   4.931   3.130   4.736
    6ILE     CD 1265   4.567   3.030   4.706
    6ILE      C 1266   4.936   2.928   4.495
    6ILE      O 1267   4.912   2.815   4.539
    7LEU      N 1268   5.062   2.966   4.473
    7LEU      H 1269   5.090   3.062   4.470
    7LEU     CA 1270   5.172   2.869   4.466
    7LEU     CB 1271   5.251   2.883   4.335
    7LEU     CG 1272   5.329   2.754   4.308
    7LEU    CD1 1273   5.246   2.663   4.217
    7LEU    CD2 1274   5.469   2.790   4.257
    7LEU      C 1275   5.265   2.893   4.585
    7LEU      O 1276   5.320   3.001   4.600
    8LEU      N 1277   5.261   2.795   4.675
    8LEU      H 1278   5.223   2.704   4.655
    8LEU     CA 1279   5.327   2.803   4.806
    8LEU     CB 1280   5.249   2.722   4.910
    8LEU     CG 1281   5.104   2.764   4.933
    8LEU    CD1 1282   5.028   2.640   4.979
    8LEU    CD2 1283   5.098   2.874   5.039
    8LEU      C 1284   5.470   2.750   4.793
    8LEU      O 1285   5.491   2.631   4.773
    9GLU      N 1286   5.559   2.847   4.772
    9GLU      H 1287   5.534   2.937   4.737
    9GLU     CA 1288   5.701   2.808   4.766
    9GLU     CB 1289   5.759   2.910   4.668
    9GLU     CG 1290   5.860   2.847   4.572
    9GLU     CD 1291   5.997   2.840   4.639
    9GLU    OE1 1292   6.042   2.725   4.661
    9GLU    OE2 1293   6.050   2.951   4.657
    9GLU      C 1294   5.765   2.808   4.905
    9GLU      O 1295   5.703   2.838   5.006
   10GLU      N 1296   5.879   2.740   4.906
   10GLU      H 1297   5.890   2.661   4.845
   10GLU     CA 1298   5.965   2.731   5.026
   10GLU     CB 1299   5.998   2.583   5.043
   10GLU     CG 1300   5.877   2.494   5.071
   10GLU     CD 1301   5.905   2.352   5.121
   10GLU    OE1 1302   5.950   2.332   5.236
   10GLU    OE2 1303   5.903   2.258   5.039
   10GLU      C 1304   6.092   2.813   5.004
   10GLU      O 1305   6.148   2.835   4.897
   11GLU      N 1306   6.138   2.869   5.116
   11GLU      H 1307   6.104   2.841   5.206
   11GLU     CA 1308   6.247   2.967   5.123
   11GLU     CB 1309   6.209   3.088   5.209
   11GLU     CG 1310   6.087   3.161   5.154
   11GLU     CD 1311   6.018   3.257   5.251
   11GLU    OE1 1312   5.993   3.219   5.367
   11GLU    OE2 1313   5.963   3.356   5.197
   11GLU      C 1314   6.371   2.897   5.178
   11GLU     O1 1315   6.452   2.863   5.088
   11GLU     O2 1316   6.406   2.919   5.296
    1ACE     CA 1317   3.497   3.505   5.875
    1ACE      C 1318   3.594   3.425   5.788
    1ACE      O 1319   3.688   3.358   5.831
    2VAL      N 1320   3.578   3.446   5.647
    2VAL      H 1321   3.517   3.519   5.616
    2VAL     CA 1322   3.654   3.378   5.541
    2VAL     CB 1323   3.582   3.401   5.408
    2VAL    CG1 1324   3.639   3.322   5.291
    2VAL    CG2 1325   3.431   3.375   5.420
    2VAL      C 1326   3.803   3.411   5.538
    2VAL      O 1327   3.846   3.501   5.465
    3VAL      N 1328   3.868   3.317   5.606
    3VAL      H 1329   3.821   3.244   5.656
    3VAL     CA 1330   4.014   3.322   5.618
    3VAL     CB 1331   4.043   3.358   5.764
    3VAL    CG1 1332   4.169   3.291   5.819
    3VAL    CG2 1333   4.068   3.507   5.786
    3VAL      C 1334   4.074   3.190   5.569
    3VAL      O 1335   4.014   3.088   5.601
    4VAL      N 1336   4.195   3.197   5.513
    4VAL      H 1337   4.250   3.279   5.503
    4VAL     CA 1338   4.269   3.076   5.473
    4VAL     CB 1339   4.263   3.049   5.323
    4VAL    CG1 1340   4.311   2.907   5.291
    4VAL    CG2 1341   4.134   3.093   5.253
    4VAL      C 1342   4.410   3.089   5.531
    4VAL      O 1343   4.492   3.149   5.461
    5THR      N 1344   4.443   3.022   5.641
    5THR      H 1345   4.383   2.948   5.671
    5THR     CA 1346   4.571   3.026   5.714
    5THR     CB 1347   4.548   3.037   5.865
    5THR    OG1 1348   4.471   2.926   5.913
    5THR    HG1 1349   4.408   2.885   5.847
    5THR    CG2 1350   4.495   3.170   5.919
    5THR      C 1351   4.644   2.896   5.681
    5THR      O 1352   4.592   2.787   5.704
    6ILE      N 1353   4.771   2.909   5.642
    6ILE      H 1354   4.809   2.999   5.623
    6ILE     CA 1355   4.853   2.794   5.600
    6ILE     CB 1356   4.899   2.797   5.455
    6ILE    CG1 1357   4.782   2.798   5.357
    6ILE    CG2 1358   4.975   2.667   5.425
    6ILE     CD 1359   4.774   2.944   5.310
    6ILE      C 1360   4.977   2.793   5.689
    6ILE      O 1361   5.044   2.893   5.714
    7LEU      N 1362   5.005   2.673   5.740
    7LEU      H 1363   4.951   2.592   5.719
    7LEU     CA 1364   5.119   2.646   5.829
    7LEU     CB 1365   5.056   2.572   5.947
    7LEU     CG 1366   5.160   2.536   6.054
    7LEU    CD1 1367   5.213   2.668   6.111
    7LEU    CD2 1368   5.114   2.452   6.173
    7LEU      C 1369   5.228   2.570   5.755
    7LEU      O 1370   5.205   2.457   5.713
    8LEU      N 1371   5.328   2.645   5.711
    8LEU      H 1372   5.326   2.745   5.709
    8LEU     CA 1373   5.445   2.597   5.635
    8LEU     CB 1374   5.473   2.707   5.532
    8LEU     CG 1375   5.365   2.722   5.426
    8LEU    CD1 1376   5.402   2.832   5.327
    8LEU    CD2 1377   5.333   2.587   5.360
    8LEU      C 1378   5.562   2.568   5.729
    8LEU      O 1379   5.633   2.666   5.751
    9GLU      N 1380   5.564   2.449   5.787
    9GLU      H 1381   5.497   2.376   5.770
    9GLU     CA 1382   5.664   2.417   5.890
    9GLU     CB 1383   5.648   2.270   5.930
    9GLU     CG 1384   5.698   2.239   6.071
    9GLU     CD 1385   5.605   2.316   6.165
    9GLU    OE1 1386   5.648   2.416   6.226
    9GLU    OE2 1387   5.501   2.253   6.195
    9GLU      C 1388   5.806   2.423   5.834
    9GLU      O 1389   5.821   2.401   5.714
   10GLU      N 1390   5.896   2.455   5.926
   10GLU      H 1391   5.870   2.462   6.023
   10GLU     CA 1392   6.042   2.467   5.908
   10GLU     CB 1393   6.109   2.586   5.976
   10GLU     CG 1394   6.084   2.578   6.127
   10GLU     CD 1395   6.178   2.656   6.219
   10GLU    OE1 1396   6.259   2.590   6.289
   10GLU    OE2 1397   6.194   2.775   6.186
   10GLU      C 1398   6.098   2.331   5.949
   10GLU      O 1399   6.074   2.284   6.061
   11GLU      N 1400   6.156   2.264   5.851
   11GLU      H 1401   6.181   2.291   5.758
   11GLU     CA 1402   6.209   2.128   5.870
   11GLU     CB 1403   6.132   2.018   5.796
   11GLU     CG 1404   5.991   1.999   5.851
   11GLU     CD 1405   5.960   1.951   5.993
   11GLU    OE1 1406   5.931   1.830   6.004
   11GLU    OE2 1407   5.949   2.036   6.084
   11GLU      C 1408   6.355   2.136   5.827
   11GLU     O1 1409   6.445   2.144   5.914
   11GLU     O2 1410   6.380   2.142   5.704
    1ACE     CA 1411   5.650   2.785   6.066
    1ACE      C 1412   5.583   2.915   6.021
    1ACE      O 1413   5.542   2.990   6.109
    2VAL      N 1414   5.559   2.926   5.880
    2VAL      H 1415   5.584   2.848   5.822
    2VAL     CA 1416   5.527   3.048   5.805
    2VAL     CB 1417   5.623   3.041   5.686
    2VAL    CG1 1418   5.588   3.136   5.571
    2VAL    CG2 1419   5.772   3.051   5.718
    2VAL      C 1420   5.378   3.056   5.770
    2VAL      O 1421   5.326   2.977   5.691
    3VAL      N 1422   5.321   3.119   5.872
    3VAL      H 1423   5.378   3.132   5.953
    3VAL     CA 1424   5.179   3.155   5.878
    3VAL     CB 1425   5.152   3.212   6.017
    3VAL    CG1 1426   5.003   3.231   6.047
    3VAL    CG2 1427   5.197   3.119   6.130
    3VAL      C 1428   5.137   3.248   5.763
    3VAL      O 1429   5.149   3.368   5.789
    4VAL      N 1430   5.075   3.190   5.662
    4VAL      H 1431   5.067   3.090   5.657
    4VAL     CA 1432   5.041   3.252   5.532
    4VAL     CB 1433   5.070   3.158   5.416
    4VAL    CG1 1434   5.038   3.224   5.281
    4VAL    CG2 1435   5.221   3.132   5.421
    4VAL      C 1436   4.891   3.280   5.542
    4VAL      O 1437   4.806   3.193   5.524
    5THR      N 1438   4.862   3.404   5.580
    5THR      H 1439   4.927   3.476   5.557
    5THR     CA 1440   4.725   3.441   5.621
    5THR     CB 1441   4.718   3.508   5.758
    5THR    OG1 1442   4.794   3.629   5.756
    5THR    HG1 1443   4.730   3.698   5.789
    5THR    CG2 1444   4.761   3.419   5.874
    5THR      C 1445   4.658   3.523   5.511
    5THR      O 1446   4.726   3.598   5.441
    6ILE      N 1447   4.542   3.470   5.474
    6ILE      H 1448   4.485   3.403   5.521
    6ILE     CA 1449   4.469   3.530   5.361
    6ILE     CB 1450   4.454   3.436   5.242
    6ILE    CG1 1451   4.580   3.369   5.185
    6ILE    CG2 1452   4.401   3.511   5.120
    6ILE     CD 1453   4.696   3.462   5.147
    6ILE      C 1454   4.329   3.572   5.406
    6ILE      O 1455   4.265   3.511   5.491
    7LEU      N 1456   4.279   3.685   5.356
    7LEU      H 1457   4.341   3.762   5.341
    7LEU     CA 1458   4.141   3.729   5.381
    7LEU     CB 1459   4.145   3.869   5.444
    7LEU     CG 1460   4.008   3.912   5.496
    7LEU    CD1 1461   3.963   3.844   5.625
    7LEU    CD2 1462   4.008   4.063   5.523
    7LEU      C 1463   4.075   3.741   5.243
    7LEU      O 1464   4.112   3.829   5.165
    8LEU      N 1465   3.976   3.655   5.220
    8LEU      H 1466   3.936   3.597   5.291
    8LEU     CA 1467   3.909   3.651   5.089
    8LEU     CB 1468   3.883   3.507   5.046
    8LEU     CG 1469   4.001   3.412   5.025
    8LEU    CD1 1470   3.950   3.268   5.013
    8LEU    CD2 1471   4.045   3.449   4.883
    8LEU      C 1472   3.780   3.732   5.106
    8LEU      O 1473   3.671   3.683   5.132
    9GLU      N 1474   3.795   3.863   5.089
    9GLU      H 1475   3.885   3.906   5.078
    9GLU     CA 1476   3.690   3.962   5.113
    9GLU     CB 1477   3.757   4.078   5.187
    9GLU     CG 1478   3.674   4.137   5.302
    9GLU     CD 1479   3.542   4.207   5.271
    9GLU    OE1 1480   3.436   4.143   5.283
    9GLU    OE2 1481   3.548   4.328   5.240
    9GLU      C 1482   3.634   4.004   4.977
    9GLU      O 1483   3.697   3.989   4.872
   10GLU      N 1484   3.509   4.049   4.985
   10GLU      H 1485   3.455   4.043   5.069
   10GLU     CA 1486   3.438   4.083   4.860
   10GLU     CB 1487   3.302   4.013   4.862
   10GLU     CG 1488   3.207   4.045   4.977
   10GLU     CD 1489   3.089   3.948   4.972
   10GLU    OE1 1490   3.065   3.901   5.085
   10GLU    OE2 1491   3.044   3.915   4.860
   10GLU      C 1492   3.416   4.235   4.853
   10GLU      O 1493   3.413   4.301   4.957
   11GLU      N 1494   3.370   4.275   4.735
   11GLU      H 1495   3.370   4.228   4.646
   11GLU     CA 1496   3.293   4.400   4.730
   11GLU     CB 1497   3.347   4.467   4.604
   11GLU     CG 1498   3.327   4.618   4.621
   11GLU     CD 1499   3.343   4.678   4.482
   11GLU    OE1 1500   3.250   4.680   4.399
   11GLU    OE2 1501   3.451   4.735   4.454
   11GLU      C 1502   3.145   4.366   4.712
   11GLU     O1 1503   3.072   4.385   4.812
   11GLU     O2 1504   3.112   4.302   4.610
    1ACE     CA 1505   3.393   3.161   3.492
    1ACE      C 1506   3.442   3.017   3.472
    1ACE      O 1507   3.424   2.927   3.554
    2VAL      N 1508   3.519   2.998   3.353
    2VAL      H 1509   3.544   3.074   3.294
    2VAL     CA 1510   3.586   2.873   3.313
    2VAL     CB 1511   3.556   2.833   3.169
    2VAL    CG1 1512   3.619   2.700   3.125
    2VAL    CG2 1513   3.405   2.814   3.149
    2VAL      C 1514   3.738   2.868   3.330
    2VAL      O 1515   3.809   2.952   3.275
    3VAL      N 1516   3.764   2.799   3.440
    3VAL      H 1517   3.694   2.753   3.494
    3VAL     CA 1518   3.893   2.807   3.511
    3VAL     CB 1519   3.870   2.845   3.658
    3VAL    CG1 1520   4.001   2.902   3.714
    3VAL    CG2 1521   3.763   2.953   3.672
    3VAL      C 1522   3.962   2.670   3.503
    3VAL      O 1523   3.969   2.603   3.605
    4VAL      N 1524   4.018   2.653   3.383
    4VAL      H 1525   4.028   2.729   3.319
    4VAL     CA 1526   4.079   2.526   3.341
    4VAL     CB 1527   4.082   2.505   3.190
    4VAL    CG1 1528   4.142   2.366   3.169
    4VAL    CG2 1529   3.942   2.508   3.128
    4VAL      C 1530   4.221   2.524   3.400
    4VAL      O 1531   4.284   2.629   3.401
    5THR      N 1532   4.242   2.426   3.488
    5THR      H 1533   4.164   2.371   3.519
    5THR     CA 1534   4.372   2.407   3.553
    5THR     CB 1535   4.366   2.420   3.706
    5THR    OG1 1536   4.296   2.311   3.764
    5THR    HG1 1537   4.271   2.253   3.686
    5THR    CG2 1538   4.302   2.553   3.746
    5THR      C 1539   4.433   2.272   3.514
    5THR      O 1540   4.367   2.170   3.495
    6ILE      N 1541   4.557   2.278   3.465
    6ILE      H 1542   4.594   2.371   3.457
    6ILE     CA 1543   4.637   2.164   3.420
    6ILE     CB 1544   4.647   2.154   3.267
    6ILE    CG1 1545   4.508   2.166   3.204
    6ILE    CG2 1546   4.703   2.016   3.234
    6ILE     CD 1547   4.524   2.184   3.053
    6ILE      C 1548   4.776   2.171   3.482
    6ILE      O 1549   4.852   2.266   3.464
    7LEU      N 1550   4.791   2.073   3.571
    7LEU      H 1551   4.721   2.003   3.582
    7LEU     CA 1552   4.918   2.042   3.637
    7LEU     CB 1553   4.895   2.027   3.788
    7LEU     CG 1554   5.018   1.995   3.873
    7LEU    CD1 1555   5.116   2.112   3.869
    7LEU    CD2 1556   4.991   1.950   4.017
    7LEU      C 1557   4.986   1.920   3.575
    7LEU      O 1558   4.949   1.803   3.585
    8LEU      N 1559   5.078   1.964   3.490
    8LEU      H 1560   5.087   2.060   3.464
    8LEU     CA 1561   5.164   1.863   3.426
    8LEU     CB 1562   5.202   1.914   3.287
    8LEU     CG 1563   5.080   1.945   3.199
    8LEU    CD1 1564   5.107   2.055   3.097
    8LEU    CD2 1565   5.029   1.815   3.136
    8LEU      C 1566   5.288   1.831   3.510
    8LEU      O 1567   5.385   1.907   3.504
    9GLU      N 1568   5.262   1.730   3.592
    9GLU      H 1569   5.170   1.696   3.609
    9GLU     CA 1570   5.358   1.683   3.694
    9GLU     CB 1571   5.303   1.555   3.758
    9GLU     CG 1572   5.159   1.572   3.807
    9GLU     CD 1573   5.106   1.437   3.856
    9GLU    OE1 1574   4.982   1.430   3.875
    9GLU    OE2 1575   5.190   1.352   3.891
    9GLU      C 1576   5.498   1.658   3.638
    9GLU      O 1577   5.506   1.637   3.518
   10GLU      N 1578   5.602   1.668   3.721
   10GLU      H 1579   5.595   1.691   3.818
   10GLU     CA 1580   5.741   1.656   3.675
   10GLU     CB 1581   5.830   1.779   3.694
   10GLU     CG 1582   5.840   1.842   3.833
   10GLU     CD 1583   5.965   1.927   3.857
   10GLU    OE1 1584   5.965   2.043   3.810
   10GLU    OE2 1585   6.065   1.874   3.910
   10GLU      C 1586   5.811   1.546   3.754
   10GLU      O 1587   5.784   1.527   3.872
   11GLU      N 1588   5.900   1.483   3.678
   11GLU      H 1589   5.927   1.525   3.592
   11GLU     CA 1590   5.985   1.370   3.718
   11GLU     CB 1591   5.925   1.251   3.643
   11GLU     CG 1592   6.015   1.127   3.636
   11GLU     CD 1593   5.966   1.040   3.520
   11GLU    OE1 1594   5.846   1.006   3.520
   11GLU    OE2 1595   6.047   1.012   3.429
   11GLU      C 1596   6.128   1.400   3.673
   11GLU     O1 1597   6.224   1.354   3.738
   11GLU     O2 1598   6.147   1.475   3.575
    1ACE     CA 1599   5.566   2.062   3.767
    1ACE      C 1600   5.531   2.194   3.699
    1ACE      O 1601   5.526   2.307   3.748
    2VAL      N 1602   5.488   2.188   3.563
    2VAL      H 1603   5.508   2.113   3.500
    2VAL     CA 1604   5.433   2.302   3.487
    2VAL     CB 1605   5.443   2.267   3.339
    2VAL    CG1 1606   5.399   2.391   3.261
    2VAL    CG2 1607   5.570   2.198   3.291
    2VAL      C 1608   5.292   2.315   3.544
    2VAL      O 1609   5.209   2.224   3.554
    3VAL      N 1610   5.258   2.438   3.582
    3VAL      H 1611   5.325   2.512   3.582
    3VAL     CA 1612   5.132   2.472   3.648
    3VAL     CB 1613   5.132   2.512   3.796
    3VAL    CG1 1614   4.996   2.512   3.866
    3VAL    CG2 1615   5.231   2.444   3.890
    3VAL      C 1616   5.064   2.580   3.563
    3VAL      O 1617   5.127   2.684   3.545
    4VAL      N 1618   4.965   2.540   3.484
    4VAL      H 1619   4.941   2.443   3.481
    4VAL     CA 1620   4.894   2.624   3.386
    4VAL     CB 1621   4.904   2.559   3.248
    4VAL    CG1 1622   4.842   2.645   3.138
    4VAL    CG2 1623   5.037   2.490   3.220
    4VAL      C 1624   4.749   2.641   3.432
    4VAL      O 1625   4.685   2.549   3.482
    5THR      N 1626   4.716   2.769   3.420
    5THR      H 1627   4.778   2.839   3.383
    5THR     CA 1628   4.581   2.820   3.446
    5THR     CB 1629   4.573   2.911   3.569
    5THR    OG1 1630   4.671   3.015   3.571
    5THR    HG1 1631   4.651   3.078   3.646
    5THR    CG2 1632   4.580   2.822   3.693
    5THR      C 1633   4.533   2.895   3.322
    5THR      O 1634   4.592   2.994   3.280
    6ILE      N 1635   4.433   2.831   3.261
    6ILE      H 1636   4.399   2.742   3.288
    6ILE     CA 1637   4.376   2.880   3.135
    6ILE     CB 1638   4.406   2.785   3.019
    6ILE    CG1 1639   4.556   2.785   2.989
    6ILE    CG2 1640   4.315   2.810   2.899
    6ILE     CD 1641   4.607   2.661   2.915
    6ILE      C 1642   4.230   2.918   3.159
    6ILE      O 1643   4.149   2.829   3.188
    7LEU      N 1644   4.215   3.048   3.183
    7LEU      H 1645   4.297   3.105   3.182
    7LEU     CA 1646   4.095   3.132   3.196
    7LEU     CB 1647   4.125   3.259   3.275
    7LEU     CG 1648   3.995   3.334   3.304
    7LEU    CD1 1649   3.891   3.256   3.386
    7LEU    CD2 1650   4.028   3.471   3.362
    7LEU      C 1651   4.055   3.170   3.053
    7LEU      O 1652   4.135   3.203   2.966
    8LEU      N 1653   3.928   3.140   3.027
    8LEU      H 1654   3.861   3.125   3.100
    8LEU     CA 1655   3.869   3.155   2.893
    8LEU     CB 1656   3.834   3.021   2.826
    8LEU     CG 1657   3.963   2.944   2.795
    8LEU    CD1 1658   3.934   2.797   2.764
    8LEU    CD2 1659   4.030   3.010   2.675
    8LEU      C 1660   3.736   3.228   2.917
    8LEU      O 1661   3.650   3.195   2.999
    9GLU      N 1662   3.698   3.294   2.808
    9GLU      H 1663   3.733   3.271   2.717
    9GLU     CA 1664   3.586   3.390   2.799
    9GLU     CB 1665   3.624   3.525   2.861
    9GLU     CG 1666   3.518   3.586   2.953
    9GLU     CD 1667   3.373   3.602   2.908
    9GLU    OE1 1668   3.283   3.525   2.946
    9GLU    OE2 1669   3.361   3.702   2.833
    9GLU      C 1670   3.545   3.400   2.652
    9GLU      O 1671   3.625   3.378   2.562
   10GLU      N 1672   3.428   3.461   2.640
   10GLU      H 1673   3.392   3.538   2.693
   10GLU     CA 1674   3.351   3.454   2.515
   10GLU     CB 1675   3.208   3.402   2.528
   10GLU     CG 1676   3.118   3.481   2.623
   10GLU     CD 1677   2.975   3.438   2.657
   10GLU    OE1 1678   2.966   3.337   2.730
   10GLU    OE2 1679   2.885   3.488   2.586
   10GLU      C 1680   3.349   3.585   2.436
   10GLU      O 1681   3.383   3.583   2.318
   11GLU      N 1682   3.338   3.698   2.506
   11GLU      H 1683   3.341   3.694   2.606
   11GLU     CA 1684   3.324   3.831   2.447
   11GLU     CB 1685   3.208   3.907   2.511
   11GLU     CG 1686   3.131   3.980   2.401
   11GLU     CD 1687   3.017   4.070   2.448
   11GLU    OE1 1688   3.025   4.127   2.559
   11GLU    OE2 1689   2.928   4.091   2.362
   11GLU      C 1690   3.452   3.915   2.457
   11GLU     O1 1691   3.507   3.921   2.569
   11GLU     O2 1692   3.501   3.970   2.356
    1ACE     CA 1693   5.446   1.317   2.517
    1ACE      C 1694   5.303   1.362   2.487
    1ACE      O 1695   5.281   1.411   2.377
    2VAL      N 1696   5.230   1.399   2.604
    2VAL      H 1697   5.271   1.390   2.695
    2VAL     CA 1698   5.090   1.443   2.604
    2VAL     CB 1699   5.021   1.404   2.735
    2VAL    CG1 1700   5.014   1.252   2.748
    2VAL    CG2 1701   5.102   1.452   2.855
    2VAL      C 1702   5.052   1.580   2.547
    2VAL      O 1703   5.119   1.683   2.563
    3VAL      N 1704   4.949   1.560   2.466
    3VAL      H 1705   4.898   1.475   2.453
    3VAL     CA 1706   4.890   1.665   2.382
    3VAL     CB 1707   4.903   1.643   2.231
    3VAL    CG1 1708   4.842   1.766   2.162
    3VAL    CG2 1709   5.050   1.638   2.188
    3VAL      C 1710   4.746   1.700   2.421
    3VAL      O 1711   4.654   1.620   2.402
    4VAL      N 1712   4.730   1.817   2.484
    4VAL      H 1713   4.813   1.867   2.509
    4VAL     CA 1714   4.597   1.865   2.521
    4VAL     CB 1715   4.603   1.923   2.663
    4VAL    CG1 1716   4.464   1.968   2.708
    4VAL    CG2 1717   4.671   1.829   2.762
    4VAL      C 1718   4.548   1.964   2.416
    4VAL      O 1719   4.620   2.052   2.368
    5THR      N 1720   4.426   1.934   2.371
    5THR      H 1721   4.376   1.857   2.410
    5THR     CA 1722   4.358   2.009   2.265
    5THR     CB 1723   4.345   1.926   2.138
    5THR    OG1 1724   4.473   1.902   2.079
    5THR    HG1 1725   4.502   1.978   2.021
    5THR    CG2 1726   4.258   1.995   2.033
    5THR      C 1727   4.230   2.068   2.325
    5THR      O 1728   4.131   1.999   2.349
    6ILE      N 1729   4.245   2.190   2.376
    6ILE      H 1730   4.338   2.226   2.376
    6ILE     CA 1731   4.143   2.275   2.439
    6ILE     CB 1732   4.199   2.341   2.566
    6ILE    CG1 1733   4.190   2.240   2.681
    6ILE    CG2 1734   4.131   2.471   2.609
    6ILE     CD 1735   4.273   2.281   2.803
    6ILE      C 1736   4.087   2.374   2.338
    6ILE      O 1737   4.156   2.463   2.289
    7LEU      N 1738   3.963   2.339   2.306
    7LEU      H 1739   3.913   2.260   2.340
    7LEU     CA 1740   3.885   2.417   2.208
    7LEU     CB 1741   3.811   2.329   2.107
    7LEU     CG 1742   3.897   2.247   2.011
    7LEU    CD1 1743   3.813   2.147   1.930
    7LEU    CD2 1744   3.998   2.335   1.938
    7LEU      C 1745   3.772   2.491   2.280
    7LEU      O 1746   3.703   2.436   2.366
    8LEU      N 1747   3.772   2.620   2.247
    8LEU      H 1748   3.825   2.652   2.168
    8LEU     CA 1749   3.672   2.719   2.288
    8LEU     CB 1750   3.741   2.823   2.376
    8LEU     CG 1751   3.645   2.922   2.444
    8LEU    CD1 1752   3.580   2.848   2.561
    8LEU    CD2 1753   3.706   3.058   2.478
    8LEU      C 1754   3.607   2.784   2.166
    8LEU      O 1755   3.652   2.886   2.114
    9GLU      N 1756   3.500   2.725   2.114
    9GLU      H 1757   3.462   2.647   2.166
    9GLU     CA 1758   3.428   2.761   1.992
    9GLU     CB 1759   3.419   2.651   1.886
    9GLU     CG 1760   3.557   2.638   1.821
    9GLU     CD 1761   3.559   2.531   1.712
    9GLU    OE1 1762   3.599   2.416   1.737
    9GLU    OE2 1763   3.517   2.565   1.599
    9GLU      C 1764   3.290   2.810   2.036
    9GLU      O 1765   3.209   2.742   2.101
   10GLU      N 1766   3.265   2.938   2.010
   10GLU      H 1767   3.334   3.003   1.978
   10GLU     CA 1768   3.133   3.002   2.018
   10GLU     CB 1769   3.139   3.111   2.125
   10GLU     CG 1770   3.142   3.059   2.269
   10GLU     CD 1771   3.018   2.984   2.318
   10GLU    OE1 1772   2.909   3.022   2.268
   10GLU    OE2 1773   3.031   2.888   2.397
   10GLU      C 1774   3.093   3.052   1.879
   10GLU      O 1775   3.174   3.088   1.794
   11GLU      N 1776   2.962   3.046   1.858
   11GLU      H 1777   2.894   3.023   1.927
   11GLU     CA 1778   2.900   3.076   1.728
   11GLU     CB 1779   2.837   2.966   1.642
   11GLU     CG 1780   2.944   2.877   1.579
   11GLU     CD 1781   2.875   2.774   1.489
   11GLU    OE1 1782   2.848   2.816   1.375
   11GLU    OE2 1783   2.862   2.657   1.533
   11GLU      C 1784   2.784   3.171   1.759
   11GLU     O1 1785   2.694   3.119   1.827
   11GLU     O2 1786   2.791   3.288   1.713
    1ACE     CA 1787   3.786   2.986   1.731
    1ACE      C 1788   3.920   2.967   1.801
    1ACE      O 1789   4.024   2.958   1.736
    2VAL      N 1790   3.916   2.976   1.944
    2VAL      H 1791   3.827   2.978   1.990
    2VAL     CA 1792   4.043   2.967   2.017
    2VAL     CB 1793   4.033   3.062   2.137
    2VAL    CG1 1794   4.137   3.038   2.246
    2VAL    CG2 1795   4.050   3.207   2.093
    2VAL      C 1796   4.090   2.823   2.037
    2VAL      O 1797   4.044   2.752   2.126
    3VAL      N 1798   4.200   2.798   1.966
    3VAL      H 1799   4.268   2.868   1.948
    3VAL     CA 1800   4.263   2.665   1.957
    3VAL     CB 1801   4.294   2.629   1.812
    3VAL    CG1 1802   4.372   2.498   1.806
    3VAL    CG2 1803   4.165   2.627   1.729
    3VAL      C 1804   4.386   2.670   2.049
    3VAL      O 1805   4.488   2.719   2.000
    4VAL      N 1806   4.368   2.633   2.175
    4VAL      H 1807   4.279   2.600   2.208
    4VAL     CA 1808   4.487   2.621   2.261
    4VAL     CB 1809   4.445   2.669   2.400
    4VAL    CG1 1810   4.562   2.688   2.497
    4VAL    CG2 1811   4.372   2.803   2.400
    4VAL      C 1812   4.534   2.476   2.263
    4VAL      O 1813   4.455   2.397   2.314
    5THR      N 1814   4.659   2.451   2.224
    5THR      H 1815   4.718   2.529   2.206
    5THR     CA 1816   4.720   2.317   2.215
    5THR     CB 1817   4.734   2.257   2.076
    5THR    OG1 1818   4.621   2.291   1.995
    5THR    HG1 1819   4.656   2.322   1.906
    5THR    CG2 1820   4.758   2.105   2.073
    5THR      C 1821   4.854   2.311   2.289
    5THR      O 1822   4.950   2.371   2.240
    6ILE      N 1823   4.851   2.273   2.416
    6ILE      H 1824   4.768   2.253   2.469
    6ILE     CA 1825   4.970   2.236   2.493
    6ILE     CB 1826   4.932   2.244   2.641
    6ILE    CG1 1827   4.885   2.383   2.684
    6ILE    CG2 1828   5.048   2.191   2.727
    6ILE     CD 1829   4.816   2.390   2.820
    6ILE      C 1830   5.019   2.095   2.456
    6ILE      O 1831   4.973   1.988   2.495
    7LEU      N 1832   5.140   2.101   2.402
    7LEU      H 1833   5.186   2.190   2.401
    7LEU     CA 1834   5.220   1.989   2.351
    7LEU     CB 1835   5.295   2.017   2.221
    7LEU     CG 1836   5.209   2.029   2.095
    7LEU    CD1 1837   5.179   2.177   2.070
    7LEU    CD2 1838   5.257   1.949   1.974
    7LEU      C 1839   5.339   1.971   2.445
    7LEU      O 1840   5.412   2.066   2.474
    8LEU      N 1841   5.361   1.846   2.487
    8LEU      H 1842   5.302   1.772   2.455
    8LEU     CA 1843   5.474   1.798   2.568
    8LEU     CB 1844   5.431   1.701   2.678
    8LEU     CG 1845   5.398   1.768   2.811
    8LEU    CD1 1846   5.265   1.843   2.801
    8LEU    CD2 1847   5.391   1.664   2.923
    8LEU      C 1848   5.568   1.725   2.472
    8LEU      O 1849   5.528   1.616   2.430
    9GLU      N 1850   5.669   1.792   2.417
    9GLU      H 1851   5.693   1.883   2.451
    9GLU     CA 1852   5.779   1.738   2.336
    9GLU     CB 1853   5.872   1.852   2.293
    9GLU     CG 1854   5.794   1.946   2.201
    9GLU     CD 1855   5.780   1.879   2.064
    9GLU    OE1 1856   5.665   1.849   2.023
    9GLU    OE2 1857   5.882   1.849   2.000
    9GLU      C 1858   5.864   1.623   2.390
    9GLU      O 1859   5.913   1.637   2.502
   10GLU      N 1860   5.891   1.519   2.311
   10GLU      H 1861   5.854   1.503   2.220
   10GLU     CA 1862   5.976   1.410   2.360
   10GLU     CB 1863   5.913   1.278   2.316
   10GLU     CG 1864   5.965   1.152   2.387
   10GLU     CD 1865   5.909   1.028   2.316
   10GLU    OE1 1866   5.973   0.990   2.216
   10GLU    OE2 1867   5.806   0.974   2.360
   10GLU      C 1868   6.111   1.416   2.288
   10GLU      O 1869   6.116   1.436   2.167
   11GLU      N 1870   6.220   1.416   2.366
   11GLU      H 1871   6.213   1.401   2.464
   11GLU     CA 1872   6.359   1.411   2.317
   11GLU     CB 1873   6.455   1.507   2.388
   11GLU     CG 1874   6.427   1.645   2.329
   11GLU     CD 1875   6.535   1.750   2.354
   11GLU    OE1 1876   6.558   1.769   2.475
   11GLU    OE2 1877   6.584   1.816   2.260
   11GLU      C 1878   6.411   1.271   2.349
   11GLU     O1 1879   6.430   1.203   2.245
   11GLU     O2 1880   6.422   1.236   2.468
    1ACE     CA 1881   3.076   4.053   7.779
    1ACE      C 1882   3.172   3.935   7.791
    1ACE      O 1883   3.213   3.905   7.903
    2VAL      N 1884   3.202   3.865   7.670
    2VAL      H 1885   3.174   3.899   7.580
    2VAL     CA 1886   3.290   3.747   7.667
    2VAL     CB 1887   3.272   3.671   7.535
    2VAL    CG1 1888   3.339   3.533   7.534
    2VAL    CG2 1889   3.121   3.652   7.517
    2VAL      C 1890   3.438   3.784   7.674
    2VAL      O 1891   3.481   3.881   7.611
    3VAL      N 1892   3.499   3.721   7.773
    3VAL      H 1893   3.436   3.669   7.831
    3VAL     CA 1894   3.641   3.745   7.800
    3VAL     CB 1895   3.651   3.786   7.947
    3VAL    CG1 1896   3.795   3.829   7.978
    3VAL    CG2 1897   3.547   3.883   8.004
    3VAL      C 1898   3.711   3.611   7.776
    3VAL      O 1899   3.700   3.514   7.850
    4VAL      N 1900   3.798   3.622   7.676
    4VAL      H 1901   3.808   3.710   7.629
    4VAL     CA 1902   3.881   3.511   7.628
    4VAL     CB 1903   3.847   3.484   7.481
    4VAL    CG1 1904   3.953   3.418   7.393
    4VAL    CG2 1905   3.715   3.407   7.468
    4VAL      C 1906   4.029   3.536   7.657
    4VAL      O 1907   4.089   3.626   7.598
    5THR      N 1908   4.072   3.484   7.772
    5THR      H 1909   4.016   3.422   7.826
    5THR     CA 1910   4.214   3.486   7.812
    5THR     CB 1911   4.234   3.504   7.963
    5THR    OG1 1912   4.173   3.625   8.008
    5THR    HG1 1913   4.089   3.596   8.055
    5THR    CG2 1914   4.382   3.501   8.000
    5THR      C 1915   4.279   3.359   7.757
    5THR      O 1916   4.226   3.248   7.763
    6ILE      N 1917   4.403   3.377   7.713
    6ILE      H 1918   4.438   3.468   7.691
    6ILE     CA 1919   4.489   3.267   7.666
    6ILE     CB 1920   4.511   3.290   7.517
    6ILE    CG1 1921   4.374   3.295   7.448
    6ILE    CG2 1922   4.617   3.194   7.464
    6ILE     CD 1923   4.393   3.354   7.308
    6ILE      C 1924   4.610   3.296   7.756
    6ILE      O 1925   4.664   3.407   7.760
    7LEU      N 1926   4.666   3.187   7.808
    7LEU      H 1927   4.654   3.093   7.778
    7LEU     CA 1928   4.777   3.194   7.904
    7LEU     CB 1929   4.713   3.154   8.038
    7LEU     CG 1930   4.800   3.147   8.164
    7LEU    CD1 1931   4.873   3.280   8.185
    7LEU    CD2 1932   4.715   3.111   8.286
    7LEU      C 1933   4.882   3.089   7.870
    7LEU      O 1934   4.844   2.974   7.851
    8LEU      N 1935   5.007   3.135   7.872
    8LEU      H 1936   5.025   3.229   7.901
    8LEU     CA 1937   5.127   3.050   7.875
    8LEU     CB 1938   5.223   3.121   7.779
    8LEU     CG 1939   5.295   3.025   7.684
    8LEU    CD1 1940   5.354   2.901   7.753
    8LEU    CD2 1941   5.208   2.987   7.564
    8LEU      C 1942   5.174   3.051   8.021
    8LEU      O 1943   5.177   3.155   8.087
    9GLU      N 1944   5.190   2.929   8.071
    9GLU      H 1945   5.180   2.846   8.015
    9GLU     CA 1946   5.240   2.898   8.205
    9GLU     CB 1947   5.139   2.825   8.294
    9GLU     CG 1948   5.051   2.920   8.376
    9GLU     CD 1949   5.001   2.863   8.509
    9GLU    OE1 1950   4.974   2.954   8.591
    9GLU    OE2 1951   4.968   2.742   8.507
    9GLU      C 1952   5.366   2.811   8.206
    9GLU      O 1953   5.393   2.743   8.107
   10GLU      N 1954   5.452   2.864   8.293
   10GLU      H 1955   5.427   2.938   8.355
   10GLU     CA 1956   5.584   2.804   8.316
   10GLU     CB 1957   5.696   2.904   8.285
   10GLU     CG 1958   5.700   2.937   8.136
   10GLU     CD 1959   5.804   3.049   8.131
   10GLU    OE1 1960   5.927   3.028   8.121
   10GLU    OE2 1961   5.756   3.165   8.132
   10GLU      C 1962   5.595   2.754   8.460
   10GLU      O 1963   5.555   2.830   8.549
   11GLU      N 1964   5.673   2.648   8.479
   11GLU      H 1965   5.710   2.597   8.401
   11GLU     CA 1966   5.722   2.589   8.604
   11GLU     CB 1967   5.644   2.461   8.635
   11GLU     CG 1968   5.656   2.401   8.775
   11GLU     CD 1969   5.594   2.263   8.793
   11GLU    OE1 1970   5.470   2.247   8.788
   11GLU    OE2 1971   5.679   2.173   8.814
   11GLU      C 1972   5.873   2.575   8.619
   11GLU     O1 1973   5.940   2.502   8.542
   11GLU     O2 1974   5.930   2.650   8.701
    1ACE     CA 1975   5.495   3.519   8.056
    1ACE      C 1976   5.397   3.595   7.966
    1ACE      O 1977   5.376   3.716   7.976
    2VAL      N 1978   5.330   3.522   7.863
    2VAL      H 1979   5.334   3.423   7.848
    2VAL     CA 1980   5.242   3.585   7.763
    2VAL     CB 1981   5.286   3.532   7.627
    2VAL    CG1 1982   5.184   3.560   7.516
    2VAL    CG2 1983   5.425   3.579   7.586
    2VAL      C 1984   5.100   3.553   7.808
    2VAL      O 1985   5.064   3.435   7.820
    3VAL      N 1986   5.026   3.659   7.838
    3VAL      H 1987   5.071   3.747   7.853
    3VAL     CA 1988   4.881   3.655   7.864
    3VAL     CB 1989   4.863   3.696   8.011
    3VAL    CG1 1990   4.720   3.675   8.062
    3VAL    CG2 1991   4.954   3.641   8.120
    3VAL      C 1992   4.822   3.753   7.762
    3VAL      O 1993   4.873   3.864   7.751
    4VAL      N 1994   4.717   3.711   7.692
    4VAL      H 1995   4.682   3.618   7.708
    4VAL     CA 1996   4.634   3.805   7.615
    4VAL     CB 1997   4.674   3.781   7.469
    4VAL    CG1 1998   4.590   3.844   7.357
    4VAL    CG2 1999   4.823   3.791   7.436
    4VAL      C 2000   4.487   3.781   7.650
    4VAL      O 2001   4.432   3.686   7.597
    5THR      N 2002   4.440   3.885   7.719
    5THR      H 2003   4.497   3.953   7.766
    5THR     CA 2004   4.297   3.895   7.750
    5THR     CB 2005   4.282   3.966   7.885
    5THR    OG1 2006   4.360   3.910   7.991
    5THR    HG1 2007   4.330   3.815   7.980
    5THR    CG2 2008   4.137   3.970   7.934
    5THR      C 2009   4.225   3.978   7.644
    5THR      O 2010   4.224   4.101   7.650
    6ILE      N 2011   4.148   3.904   7.564
    6ILE      H 2012   4.150   3.804   7.558
    6ILE     CA 2013   4.065   3.970   7.463
    6ILE     CB 2014   4.053   3.891   7.332
    6ILE    CG1 2015   4.188   3.829   7.293
    6ILE    CG2 2016   3.990   3.974   7.221
    6ILE     CD 2017   4.192   3.689   7.231
    6ILE      C 2018   3.925   3.981   7.524
    6ILE      O 2019   3.885   3.883   7.585
    7LEU      N 2020   3.864   4.099   7.516
    7LEU      H 2021   3.908   4.181   7.479
    7LEU     CA 2022   3.733   4.127   7.576
    7LEU     CB 2023   3.735   4.246   7.672
    7LEU     CG 2024   3.839   4.216   7.780
    7LEU    CD1 2025   3.954   4.313   7.751
    7LEU    CD2 2026   3.786   4.244   7.921
    7LEU      C 2027   3.635   4.163   7.465
    7LEU      O 2028   3.677   4.228   7.369
    8LEU      N 2029   3.507   4.125   7.460
    8LEU      H 2030   3.465   4.064   7.528
    8LEU     CA 2031   3.407   4.170   7.362
    8LEU     CB 2032   3.353   4.043   7.295
    8LEU     CG 2033   3.451   3.968   7.205
    8LEU    CD1 2034   3.396   3.837   7.147
    8LEU    CD2 2035   3.528   4.061   7.112
    8LEU      C 2036   3.286   4.230   7.434
    8LEU      O 2037   3.187   4.167   7.471
    9GLU      N 2038   3.291   4.363   7.439
    9GLU      H 2039   3.354   4.415   7.382
    9GLU     CA 2040   3.197   4.451   7.510
    9GLU     CB 2041   3.290   4.488   7.627
    9GLU     CG 2042   3.231   4.506   7.767
    9GLU     CD 2043   3.325   4.555   7.877
    9GLU    OE1 2044   3.328   4.677   7.904
    9GLU    OE2 2045   3.391   4.464   7.933
    9GLU      C 2046   3.148   4.571   7.430
    9GLU      O 2047   3.228   4.660   7.400
   10GLU      N 2048   3.027   4.563   7.376
   10GLU      H 2049   2.967   4.483   7.375
   10GLU     CA 2050   2.971   4.691   7.330
   10GLU     CB 2051   2.853   4.653   7.240
   10GLU     CG 2052   2.832   4.766   7.139
   10GLU     CD 2053   2.743   4.735   7.019
   10GLU    OE1 2054   2.634   4.678   7.040
   10GLU    OE2 2055   2.790   4.761   6.906
   10GLU      C 2056   2.926   4.788   7.439
   10GLU      O 2057   2.973   4.901   7.453
   11GLU      N 2058   2.838   4.743   7.528
   11GLU      H 2059   2.803   4.650   7.536
   11GLU     CA 2060   2.790   4.821   7.642
   11GLU     CB 2061   2.669   4.912   7.620
   11GLU     CG 2062   2.652   5.013   7.734
   11GLU     CD 2063   2.528   5.100   7.715
   11GLU    OE1 2064   2.418   5.063   7.762
   11GLU    OE2 2065   2.542   5.207   7.652
   11GLU      C 2066   2.742   4.710   7.736
   11GLU     O1 2067   2.673   4.622   7.682
   11GLU     O2 2068   2.760   4.729   7.859
    1ACE     CA 2069   5.589   2.703   6.494
    1ACE      C 2070   5.456   2.693   6.567
    1ACE      O 2071   5.366   2.627   6.514
    2VAL      N 2072   5.440   2.764   6.691
    2VAL      H 2073   5.507   2.821   6.737
    2VAL     CA 2074   5.312   2.745   6.761
    2VAL     CB 2075   5.328   2.711   6.909
    2VAL    CG1 2076   5.194   2.694   6.981
    2VAL    CG2 2077   5.400   2.576   6.916
    2VAL      C 2078   5.227   2.871   6.742
    2VAL      O 2079   5.263   2.974   6.798
    3VAL      N 2080   5.107   2.855   6.688
    3VAL      H 2081   5.073   2.764   6.664
    3VAL     CA 2082   5.014   2.960   6.644
    3VAL     CB 2083   4.988   2.969   6.494
    3VAL    CG1 2084   4.943   3.104   6.438
    3VAL    CG2 2085   5.116   2.931   6.418
    3VAL      C 2086   4.875   2.926   6.700
    3VAL      O 2087   4.829   2.813   6.691
    4VAL      N 2088   4.801   3.025   6.750
    4VAL      H 2089   4.847   3.110   6.776
    4VAL     CA 2090   4.664   2.997   6.796
    4VAL     CB 2091   4.644   3.027   6.945
    4VAL    CG1 2092   4.512   2.969   6.995
    4VAL    CG2 2093   4.758   2.973   7.032
    4VAL      C 2094   4.575   3.093   6.716
    4VAL      O 2095   4.539   3.203   6.756
    5THR      N 2096   4.517   3.034   6.612
    5THR      H 2097   4.549   2.946   6.578
    5THR     CA 2098   4.409   3.088   6.528
    5THR     CB 2099   4.404   3.016   6.393
    5THR    OG1 2100   4.421   2.876   6.416
    5THR    HG1 2101   4.344   2.832   6.461
    5THR    CG2 2102   4.511   3.072   6.298
    5THR      C 2103   4.274   3.083   6.599
    5THR      O 2104   4.220   2.977   6.629
    6ILE      N 2105   4.211   3.201   6.594
    6ILE      H 2106   4.217   3.251   6.508
    6ILE     CA 2107   4.081   3.220   6.660
    6ILE     CB 2108   4.109   3.325   6.768
    6ILE    CG1 2109   4.204   3.270   6.875
    6ILE    CG2 2110   3.982   3.394   6.818
    6ILE     CD 2111   4.221   3.358   6.998
    6ILE      C 2112   3.988   3.276   6.553
    6ILE      O 2113   4.010   3.374   6.483
    7LEU      N 2114   3.872   3.211   6.550
[truncated: 6,152,902 more chars]
