# Supplementary material for: Control over the fibrillization yield by varying the oligomeric nucleation propensities of self-assembling peptides
Source: Commun Chem. 2020 Nov 11;3:164. doi: 10.1038/s42004-020-00417-7 (PMC9814929; doi:10.1038/s42004-020-00417-7)
Supplement: Supplementary file 3 — Supplementary Data 1 [file 42004_2020_417_MOESM3_ESM.zip › MD_trajectory/Steered MD/Oligomer pull out/SLP1.gro]

Generated by trjconv : VVVTILLEE t=   0.00000
 3024
    1ACE     CA    1   4.080   3.734   6.309
    1ACE      C    2   4.136   3.605   6.249
    1ACE      O    3   4.203   3.520   6.308
    2VAL      N    4   4.091   3.584   6.115
    2VAL      H    5   4.002   3.619   6.085
    2VAL     CA    6   4.142   3.475   6.032
    2VAL     CB    7   4.039   3.398   5.949
    2VAL    CG1    8   4.106   3.266   5.909
    2VAL    CG2    9   3.910   3.357   6.019
    2VAL      C   10   4.262   3.519   5.947
    2VAL      O   11   4.243   3.610   5.867
    3VAL      N   12   4.375   3.449   5.956
    3VAL      H   13   4.389   3.389   6.035
    3VAL     CA   14   4.495   3.472   5.875
    3VAL     CB   15   4.626   3.480   5.952
    3VAL    CG1   16   4.704   3.593   5.884
    3VAL    CG2   17   4.614   3.507   6.102
    3VAL      C   18   4.513   3.367   5.765
    3VAL      O   19   4.523   3.246   5.785
    4VAL      N   20   4.468   3.415   5.649
    4VAL      H   21   4.411   3.497   5.644
    4VAL     CA   22   4.466   3.347   5.518
    4VAL     CB   23   4.326   3.367   5.462
    4VAL    CG1   24   4.330   3.295   5.327
    4VAL    CG2   25   4.211   3.311   5.546
    4VAL      C   26   4.572   3.410   5.427
    4VAL      O   27   4.663   3.341   5.381
    5THR      N   28   4.562   3.534   5.378
    5THR      H   29   4.483   3.591   5.401
    5THR     CA   30   4.663   3.606   5.299
    5THR     CB   31   4.616   3.655   5.162
    5THR    OG1   32   4.519   3.759   5.173
    5THR    HG1   33   4.429   3.726   5.145
    5THR    CG2   34   4.562   3.539   5.079
    5THR      C   35   4.714   3.718   5.390
    5THR      O   36   4.632   3.771   5.465
    6ILE      N   37   4.844   3.743   5.382
    6ILE      H   38   4.914   3.682   5.344
    6ILE     CA   39   4.897   3.853   5.464
    6ILE     CB   40   5.030   3.808   5.525
    6ILE    CG1   41   5.125   3.731   5.434
    6ILE    CG2   42   5.006   3.721   5.649
    6ILE     CD   43   5.264   3.711   5.496
    6ILE      C   44   4.925   3.980   5.384
    6ILE      O   45   4.954   3.969   5.265
    7LEU      N   46   4.906   4.095   5.447
    7LEU      H   47   4.869   4.101   5.540
    7LEU     CA   48   4.895   4.228   5.385
    7LEU     CB   49   4.873   4.344   5.483
    7LEU     CG   50   4.751   4.343   5.575
    7LEU    CD1   51   4.649   4.233   5.548
    7LEU    CD2   52   4.791   4.347   5.723
    7LEU      C   53   5.019   4.282   5.314
    7LEU      O   54   5.111   4.328   5.382
    8LEU      N   55   5.023   4.274   5.181
    8LEU      H   56   4.938   4.243   5.139
    8LEU     CA   57   5.130   4.327   5.095
    8LEU     CB   58   5.206   4.207   5.040
    8LEU     CG   59   5.300   4.145   5.144
    8LEU    CD1   60   5.312   3.993   5.135
    8LEU    CD2   61   5.436   4.214   5.130
    8LEU      C   62   5.098   4.411   4.970
    8LEU      O   63   5.181   4.484   4.916
    9GLU      N   64   4.978   4.390   4.918
    9GLU      H   65   4.893   4.367   4.966
    9GLU     CA   66   4.941   4.444   4.786
    9GLU     CB   67   4.874   4.331   4.706
    9GLU     CG   68   4.866   4.351   4.555
    9GLU     CD   69   5.004   4.342   4.491
    9GLU    OE1   70   5.005   4.339   4.366
    9GLU    OE2   71   5.112   4.326   4.553
    9GLU      C   72   4.852   4.568   4.795
    9GLU      O   73   4.776   4.575   4.892
   10GLU      N   74   4.873   4.666   4.708
   10GLU      H   75   4.938   4.653   4.633
   10GLU     CA   76   4.801   4.793   4.691
   10GLU     CB   77   4.891   4.907   4.645
   10GLU     CG   78   4.967   4.958   4.769
   10GLU     CD   79   5.075   5.061   4.735
   10GLU    OE1   80   5.195   5.025   4.727
   10GLU    OE2   81   5.042   5.171   4.687
   10GLU      C   82   4.699   4.784   4.576
   10GLU     O1   83   4.733   4.739   4.465
   10GLU     O2   84   4.584   4.824   4.605
    1ACE     CA   85   3.302   3.548   6.394
    1ACE      C   86   3.390   3.467   6.489
    1ACE      O   87   3.341   3.380   6.560
    2VAL      N   88   3.507   3.538   6.532
    2VAL      H   89   3.533   3.632   6.510
    2VAL     CA   90   3.601   3.471   6.623
    2VAL     CB   91   3.736   3.543   6.616
    2VAL    CG1   92   3.843   3.476   6.702
    2VAL    CG2   93   3.794   3.553   6.475
    2VAL      C   94   3.557   3.464   6.769
    2VAL      O   95   3.513   3.565   6.823
    3VAL      N   96   3.544   3.341   6.818
    3VAL      H   97   3.579   3.262   6.768
    3VAL     CA   98   3.486   3.296   6.945
    3VAL     CB   99   3.428   3.156   6.924
    3VAL    CG1  100   3.369   3.090   7.049
    3VAL    CG2  101   3.325   3.142   6.812
    3VAL      C  102   3.595   3.298   7.052
    3VAL      O  103   3.694   3.226   7.048
    4VAL      N  104   3.577   3.384   7.153
    4VAL      H  105   3.484   3.410   7.178
    4VAL     CA  106   3.665   3.424   7.264
    4VAL     CB  107   3.651   3.575   7.283
    4VAL    CG1  108   3.762   3.634   7.371
    4VAL    CG2  109   3.640   3.655   7.153
    4VAL      C  110   3.669   3.341   7.392
    4VAL      O  111   3.597   3.362   7.490
    5THR      N  112   3.746   3.233   7.383
    5THR      H  113   3.799   3.213   7.301
    5THR     CA  114   3.771   3.138   7.492
    5THR     CB  115   3.848   3.015   7.445
    5THR    OG1  116   3.950   3.055   7.354
    5THR    HG1  117   3.994   2.973   7.318
    5THR    CG2  118   3.754   2.906   7.392
    5THR      C  119   3.848   3.191   7.614
    5THR      O  120   3.969   3.211   7.618
    6ILE      N  121   3.768   3.195   7.720
    6ILE      H  122   3.681   3.146   7.724
    6ILE     CA  123   3.814   3.248   7.849
    6ILE     CB  124   3.707   3.336   7.914
    6ILE    CG1  125   3.647   3.432   7.811
    6ILE    CG2  126   3.762   3.415   8.033
    6ILE     CD  127   3.534   3.524   7.857
    6ILE      C  128   3.860   3.132   7.936
    6ILE      O  129   3.777   3.085   8.015
    7LEU      N  130   3.988   3.097   7.926
    7LEU      H  131   4.059   3.156   7.888
    7LEU     CA  132   4.038   2.975   7.990
    7LEU     CB  133   4.103   2.878   7.892
    7LEU     CG  134   3.998   2.796   7.817
    7LEU    CD1  135   4.069   2.705   7.716
    7LEU    CD2  136   3.919   2.713   7.918
    7LEU      C  137   4.116   2.981   8.122
    7LEU      O  138   4.228   3.031   8.136
    8LEU      N  139   4.045   2.937   8.225
    8LEU      H  140   3.951   2.903   8.217
    8LEU     CA  141   4.104   2.948   8.359
    8LEU     CB  142   3.996   2.983   8.461
    8LEU     CG  143   3.920   3.101   8.400
    8LEU    CD1  144   3.802   3.118   8.495
    8LEU    CD2  145   3.989   3.236   8.384
    8LEU      C  146   4.178   2.823   8.407
    8LEU      O  147   4.126   2.712   8.399
    9GLU      N  148   4.292   2.849   8.471
    9GLU      H  149   4.321   2.944   8.474
    9GLU     CA  150   4.374   2.743   8.532
    9GLU     CB  151   4.512   2.807   8.547
    9GLU     CG  152   4.569   2.848   8.411
    9GLU     CD  153   4.707   2.911   8.430
    9GLU    OE1  154   4.799   2.859   8.364
    9GLU    OE2  155   4.723   3.005   8.511
    9GLU      C  156   4.319   2.708   8.670
    9GLU      O  157   4.295   2.798   8.750
   10GLU      N  158   4.345   2.583   8.708
   10GLU      H  159   4.405   2.526   8.652
   10GLU     CA  160   4.314   2.519   8.837
   10GLU     CB  161   4.161   2.519   8.850
   10GLU     CG  162   4.126   2.473   8.992
   10GLU     CD  163   3.985   2.495   9.046
   10GLU    OE1  164   3.985   2.572   9.144
   10GLU    OE2  165   3.900   2.408   9.016
   10GLU      C  166   4.370   2.377   8.846
   10GLU     O1  167   4.307   2.282   8.793
   10GLU     O2  168   4.482   2.363   8.899
    1ACE     CA  169   2.055   3.732   3.923
    1ACE      C  170   2.081   3.597   3.989
    1ACE      O  171   2.033   3.558   4.095
    2VAL      N  172   2.184   3.519   3.926
    2VAL      H  173   2.248   3.557   3.860
    2VAL     CA  174   2.203   3.375   3.949
    2VAL     CB  175   2.174   3.291   3.824
    2VAL    CG1  176   2.169   3.143   3.861
    2VAL    CG2  177   2.040   3.318   3.755
    2VAL      C  178   2.347   3.346   3.989
    2VAL      O  179   2.442   3.348   3.910
    3VAL      N  180   2.359   3.312   4.117
    3VAL      H  181   2.282   3.313   4.181
    3VAL     CA  182   2.491   3.295   4.181
    3VAL     CB  183   2.497   3.384   4.305
    3VAL    CG1  184   2.639   3.389   4.361
    3VAL    CG2  185   2.452   3.528   4.282
    3VAL      C  186   2.522   3.149   4.214
    3VAL      O  187   2.434   3.078   4.262
    4VAL      N  188   2.638   3.098   4.173
    4VAL      H  189   2.703   3.148   4.116
    4VAL     CA  190   2.689   2.968   4.220
    4VAL     CB  191   2.830   2.943   4.165
    4VAL    CG1  192   2.819   2.925   4.013
    4VAL    CG2  193   2.920   3.065   4.182
    4VAL      C  194   2.690   2.944   4.371
    4VAL      O  195   2.672   3.032   4.456
    5THR      N  196   2.668   2.817   4.402
    5THR      H  197   2.631   2.762   4.327
    5THR     CA  198   2.664   2.760   4.537
    5THR     CB  199   2.597   2.622   4.544
    5THR    OG1  200   2.460   2.630   4.504
    5THR    HG1  201   2.430   2.540   4.474
    5THR    CG2  202   2.608   2.556   4.681
    5THR      C  203   2.798   2.778   4.610
    5THR      O  204   2.876   2.684   4.620
    6ILE      N  205   2.813   2.894   4.673
    6ILE      H  206   2.745   2.963   4.647
    6ILE     CA  207   2.918   2.929   4.770
    6ILE     CB  208   2.911   3.080   4.797
    6ILE    CG1  209   2.894   3.173   4.676
    6ILE    CG2  210   3.037   3.115   4.877
    6ILE     CD  211   3.017   3.174   4.586
    6ILE      C  212   2.917   2.839   4.894
    6ILE      O  213   3.024   2.799   4.940
    7LEU      N  214   2.808   2.818   4.967
    7LEU      H  215   2.725   2.867   4.941
    7LEU     CA  216   2.788   2.730   5.083
    7LEU     CB  217   2.737   2.811   5.202
    7LEU     CG  218   2.842   2.854   5.304
    7LEU    CD1  219   2.884   2.726   5.376
    7LEU    CD2  220   2.962   2.928   5.244
    7LEU      C  221   2.679   2.630   5.042
    7LEU      O  222   2.576   2.665   4.984
    8LEU      N  223   2.700   2.505   5.082
    8LEU      H  224   2.791   2.475   5.112
    8LEU     CA  225   2.608   2.392   5.063
    8LEU     CB  226   2.688   2.301   4.970
    8LEU     CG  227   2.601   2.187   4.917
    8LEU    CD1  228   2.481   2.238   4.836
    8LEU    CD2  229   2.682   2.104   4.818
    8LEU      C  230   2.566   2.310   5.186
    8LEU      O  231   2.642   2.249   5.260
    9GLU      N  232   2.447   2.345   5.234
    9GLU      H  233   2.400   2.428   5.203
    9GLU     CA  234   2.393   2.270   5.348
    9GLU     CB  235   2.321   2.364   5.445
    9GLU     CG  236   2.408   2.483   5.486
    9GLU     CD  237   2.329   2.573   5.582
    9GLU    OE1  238   2.314   2.545   5.703
    9GLU    OE2  239   2.289   2.677   5.525
    9GLU      C  240   2.295   2.161   5.306
    9GLU      O  241   2.207   2.186   5.224
   10GLU      N  242   2.303   2.044   5.369
   10GLU      H  243   2.358   2.031   5.452
   10GLU     CA  244   2.198   1.941   5.356
   10GLU     CB  245   2.278   1.819   5.309
   10GLU     CG  246   2.182   1.714   5.254
   10GLU     CD  247   2.274   1.604   5.199
   10GLU    OE1  248   2.328   1.644   5.093
   10GLU    OE2  249   2.311   1.500   5.257
   10GLU      C  250   2.114   1.927   5.483
   10GLU     O1  251   1.995   1.891   5.467
   10GLU     O2  252   2.152   1.953   5.599
    1ACE     CA  253   6.014   5.064   6.698
    1ACE      C  254   5.893   4.994   6.635
    1ACE      O  255   5.845   4.894   6.686
    2VAL      N  256   5.842   5.053   6.515
    2VAL      H  257   5.889   5.127   6.467
    2VAL     CA  258   5.718   4.998   6.457
    2VAL     CB  259   5.612   5.106   6.441
    2VAL    CG1  260   5.486   5.033   6.395
    2VAL    CG2  261   5.590   5.173   6.577
    2VAL      C  262   5.751   4.942   6.319
    2VAL      O  263   5.815   5.011   6.239
    3VAL      N  264   5.712   4.821   6.279
    3VAL      H  265   5.659   4.761   6.339
    3VAL     CA  266   5.729   4.771   6.142
    3VAL     CB  267   5.823   4.651   6.131
    3VAL    CG1  268   5.877   4.618   5.992
    3VAL    CG2  269   5.940   4.666   6.229
    3VAL      C  270   5.595   4.744   6.073
    3VAL      O  271   5.518   4.658   6.114
    4VAL      N  272   5.560   4.828   5.976
    4VAL      H  273   5.634   4.878   5.929
    4VAL     CA  274   5.436   4.824   5.898
    4VAL     CB  275   5.342   4.942   5.924
    4VAL    CG1  276   5.204   4.908   5.867
    4VAL    CG2  277   5.338   4.992   6.069
    4VAL      C  278   5.475   4.814   5.751
    4VAL      O  279   5.569   4.878   5.702
    5THR      N  280   5.415   4.718   5.682
    5THR      H  281   5.376   4.637   5.727
    5THR     CA  282   5.428   4.711   5.536
    5THR     CB  283   5.375   4.579   5.479
    5THR    OG1  284   5.247   4.535   5.525
    5THR    HG1  285   5.235   4.442   5.490
    5THR    CG2  286   5.480   4.469   5.498
    5THR      C  287   5.351   4.824   5.467
    5THR      O  288   5.409   4.899   5.389
    6ILE      N  289   5.226   4.853   5.503
    6ILE      H  290   5.185   4.789   5.567
    6ILE     CA  291   5.129   4.950   5.450
    6ILE     CB  292   4.995   4.882   5.421
    6ILE    CG1  293   5.007   4.802   5.292
    6ILE    CG2  294   4.875   4.977   5.411
    6ILE     CD  295   4.887   4.708   5.278
    6ILE      C  296   5.111   5.070   5.544
    6ILE      O  297   5.046   5.050   5.646
    7LEU      N  298   5.169   5.186   5.513
    7LEU      H  299   5.203   5.200   5.420
    7LEU     CA  300   5.157   5.299   5.606
    7LEU     CB  301   5.298   5.346   5.642
    7LEU     CG  302   5.302   5.418   5.777
    7LEU    CD1  303   5.248   5.331   5.891
    7LEU    CD2  304   5.437   5.481   5.812
    7LEU      C  305   5.073   5.418   5.558
    7LEU      O  306   5.116   5.503   5.480
    8LEU      N  307   4.942   5.401   5.575
    8LEU      H  308   4.907   5.322   5.625
    8LEU     CA  309   4.845   5.502   5.531
    8LEU     CB  310   4.710   5.451   5.477
    8LEU     CG  311   4.710   5.422   5.327
    8LEU    CD1  312   4.797   5.302   5.292
    8LEU    CD2  313   4.570   5.432   5.266
    8LEU      C  314   4.814   5.615   5.629
    8LEU      O  315   4.809   5.596   5.750
    9GLU      N  316   4.797   5.736   5.576
    9GLU      H  317   4.798   5.736   5.476
    9GLU     CA  318   4.786   5.857   5.658
    9GLU     CB  319   4.872   5.970   5.602
    9GLU     CG  320   5.022   5.943   5.617
    9GLU     CD  321   5.104   6.057   5.556
    9GLU    OE1  322   5.115   6.063   5.432
    9GLU    OE2  323   5.187   6.108   5.634
    9GLU      C  324   4.642   5.907   5.643
    9GLU      O  325   4.597   5.961   5.541
   10GLU      N  326   4.574   5.893   5.756
   10GLU      H  327   4.615   5.890   5.847
   10GLU     CA  328   4.427   5.905   5.762
   10GLU     CB  329   4.366   5.804   5.860
   10GLU     CG  330   4.304   5.684   5.789
   10GLU     CD  331   4.274   5.575   5.892
   10GLU    OE1  332   4.374   5.504   5.916
   10GLU    OE2  333   4.158   5.562   5.938
   10GLU      C  334   4.378   6.040   5.815
   10GLU     O1  335   4.295   6.109   5.751
   10GLU     O2  336   4.421   6.083   5.924
    1ACE     CA  337   4.338   2.626   2.603
    1ACE      C  338   4.437   2.539   2.680
    1ACE      O  339   4.398   2.440   2.741
    2VAL      N  340   4.575   2.571   2.665
    2VAL      H  341   4.605   2.650   2.611
    2VAL     CA  342   4.686   2.515   2.744
    2VAL     CB  343   4.798   2.451   2.662
    2VAL    CG1  344   4.750   2.316   2.609
    2VAL    CG2  345   4.841   2.535   2.541
    2VAL      C  346   4.753   2.614   2.838
    2VAL      O  347   4.827   2.703   2.796
    3VAL      N  348   4.779   2.574   2.962
    3VAL      H  349   4.754   2.482   2.994
    3VAL     CA  350   4.860   2.648   3.060
    3VAL     CB  351   4.767   2.673   3.179
    3VAL    CG1  352   4.837   2.761   3.282
    3VAL    CG2  353   4.627   2.725   3.146
    3VAL      C  354   4.990   2.579   3.102
    3VAL      O  355   4.988   2.460   3.133
    4VAL      N  356   5.103   2.646   3.081
    4VAL      H  357   5.102   2.733   3.030
    4VAL     CA  358   5.242   2.610   3.111
    4VAL     CB  359   5.350   2.686   3.033
    4VAL    CG1  360   5.489   2.624   3.038
    4VAL    CG2  361   5.303   2.700   2.888
    4VAL      C  362   5.268   2.600   3.261
    4VAL      O  363   5.277   2.700   3.332
    5THR      N  364   5.272   2.475   3.305
    5THR      H  365   5.218   2.402   3.262
    5THR     CA  366   5.285   2.452   3.450
    5THR     CB  367   5.158   2.392   3.511
    5THR    OG1  368   5.116   2.292   3.418
    5THR    HG1  369   5.023   2.281   3.453
    5THR    CG2  370   5.039   2.487   3.523
    5THR      C  371   5.408   2.371   3.491
    5THR      O  372   5.489   2.413   3.574
    6ILE      N  373   5.423   2.251   3.434
    6ILE      H  374   5.349   2.227   3.371
    6ILE     CA  375   5.528   2.149   3.442
    6ILE     CB  376   5.483   2.007   3.477
    6ILE    CG1  377   5.414   2.016   3.613
    6ILE    CG2  378   5.593   1.902   3.485
    6ILE     CD  379   5.340   1.885   3.643
    6ILE      C  380   5.604   2.154   3.309
    6ILE      O  381   5.576   2.072   3.222
    7LEU      N  382   5.707   2.237   3.310
    7LEU      H  383   5.757   2.243   3.396
    7LEU     CA  384   5.810   2.242   3.205
    7LEU     CB  385   5.769   2.342   3.097
    7LEU     CG  386   5.833   2.330   2.958
    7LEU    CD1  387   5.824   2.187   2.904
    7LEU    CD2  388   5.764   2.420   2.855
    7LEU      C  389   5.956   2.269   3.243
    7LEU      O  390   5.987   2.378   3.291
    8LEU      N  391   6.032   2.160   3.256
    8LEU      H  392   5.988   2.074   3.231
    8LEU     CA  393   6.168   2.159   3.310
    8LEU     CB  394   6.203   2.020   3.365
    8LEU     CG  395   6.121   1.963   3.480
    8LEU    CD1  396   5.997   1.889   3.428
    8LEU    CD2  397   6.204   1.863   3.560
    8LEU      C  398   6.270   2.191   3.200
    8LEU      O  399   6.245   2.166   3.082
    9GLU      N  400   6.361   2.284   3.228
    9GLU      H  401   6.363   2.340   3.310
    9GLU     CA  402   6.462   2.326   3.129
    9GLU     CB  403   6.408   2.458   3.073
    9GLU     CG  404   6.445   2.498   2.931
    9GLU     CD  405   6.354   2.616   2.894
    9GLU    OE1  406   6.239   2.591   2.854
    9GLU    OE2  407   6.396   2.732   2.914
    9GLU      C  408   6.597   2.329   3.199
    9GLU      O  409   6.604   2.396   3.303
   10GLU      N  410   6.699   2.278   3.131
   10GLU      H  411   6.686   2.217   3.053
   10GLU     CA  412   6.842   2.306   3.155
   10GLU     CB  413   6.920   2.175   3.158
   10GLU     CG  414   6.870   2.098   3.281
   10GLU     CD  415   6.920   1.954   3.294
   10GLU    OE1  416   6.864   1.861   3.233
   10GLU    OE2  417   7.004   1.930   3.383
   10GLU      C  418   6.893   2.392   3.039
   10GLU     O1  419   6.942   2.503   3.069
   10GLU     O2  420   6.891   2.347   2.922
    1ACE     CA  421   4.307   2.921   5.719
    1ACE      C  422   4.302   2.923   5.872
    1ACE      O  423   4.210   2.863   5.928
    2VAL      N  424   4.394   3.007   5.942
    2VAL      H  425   4.435   3.082   5.891
    2VAL     CA  426   4.415   2.999   6.087
    2VAL     CB  427   4.555   2.966   6.139
    2VAL    CG1  428   4.573   2.814   6.126
    2VAL    CG2  429   4.660   3.043   6.059
    2VAL      C  430   4.366   3.120   6.167
    2VAL      O  431   4.387   3.236   6.135
    3VAL      N  432   4.303   3.093   6.282
    3VAL      H  433   4.318   2.997   6.305
    3VAL     CA  434   4.217   3.183   6.360
    3VAL     CB  435   4.085   3.117   6.401
    3VAL    CG1  436   3.985   3.205   6.476
    3VAL    CG2  437   4.018   3.073   6.270
    3VAL      C  438   4.290   3.223   6.488
    3VAL      O  439   4.314   3.144   6.579
    4VAL      N  440   4.325   3.351   6.495
    4VAL      H  441   4.308   3.414   6.420
    4VAL     CA  442   4.371   3.405   6.624
    4VAL     CB  443   4.479   3.511   6.604
    4VAL    CG1  444   4.605   3.442   6.551
    4VAL    CG2  445   4.454   3.633   6.513
    4VAL      C  446   4.264   3.465   6.715
    4VAL      O  447   4.191   3.555   6.673
    5THR      N  448   4.256   3.396   6.828
    5THR      H  449   4.302   3.308   6.823
    5THR     CA  450   4.153   3.404   6.933
    5THR     CB  451   4.158   3.286   7.030
    5THR    OG1  452   4.180   3.159   6.968
    5THR    HG1  453   4.094   3.151   6.919
    5THR    CG2  454   4.040   3.280   7.128
    5THR      C  455   4.155   3.537   7.008
    5THR      O  456   4.217   3.545   7.114
    6ILE      N  457   4.105   3.642   6.942
    6ILE      H  458   4.062   3.629   6.853
    6ILE     CA  459   4.080   3.773   7.005
    6ILE     CB  460   4.197   3.867   6.976
    6ILE    CG1  461   4.247   3.864   6.832
    6ILE    CG2  462   4.308   3.841   7.079
    6ILE     CD  463   4.379   3.937   6.803
    6ILE      C  464   3.944   3.827   6.962
    6ILE      O  465   3.882   3.761   6.879
    7LEU      N  466   3.904   3.947   7.003
    7LEU      H  467   3.961   4.005   7.061
    7LEU     CA  468   3.772   4.004   6.971
    7LEU     CB  469   3.706   4.042   7.104
    7LEU     CG  470   3.561   4.093   7.097
    7LEU    CD1  471   3.460   3.984   7.062
    7LEU    CD2  472   3.537   4.167   7.229
    7LEU      C  473   3.788   4.128   6.883
    7LEU      O  474   3.843   4.229   6.925
    8LEU      N  475   3.705   4.131   6.779
    8LEU      H  476   3.646   4.054   6.759
    8LEU     CA  477   3.709   4.238   6.678
    8LEU     CB  478   3.701   4.187   6.534
    8LEU     CG  479   3.828   4.127   6.474
    8LEU    CD1  480   3.926   4.243   6.458
    8LEU    CD2  481   3.875   4.005   6.554
    8LEU      C  482   3.585   4.326   6.699
    8LEU      O  483   3.473   4.286   6.728
    9GLU      N  484   3.617   4.453   6.722
    9GLU      H  485   3.708   4.478   6.757
    9GLU     CA  486   3.517   4.552   6.763
    9GLU     CB  487   3.517   4.588   6.912
    9GLU     CG  488   3.457   4.492   7.015
    9GLU     CD  489   3.463   4.553   7.155
    9GLU    OE1  490   3.354   4.565   7.216
    9GLU    OE2  491   3.570   4.595   7.205
    9GLU      C  492   3.500   4.683   6.685
    9GLU      O  493   3.594   4.754   6.649
   10GLU      N  494   3.383   4.696   6.624
   10GLU      H  495   3.307   4.631   6.631
   10GLU     CA  496   3.348   4.809   6.536
   10GLU     CB  497   3.301   4.761   6.398
   10GLU     CG  498   3.404   4.679   6.320
   10GLU     CD  499   3.328   4.613   6.205
   10GLU    OE1  500   3.249   4.521   6.233
   10GLU    OE2  501   3.360   4.642   6.088
   10GLU      C  502   3.239   4.897   6.598
   10GLU     O1  503   3.270   5.016   6.618
   10GLU     O2  504   3.124   4.848   6.597
    1ACE     CA  505   4.580   1.906   2.914
    1ACE      C  506   4.546   1.993   3.035
    1ACE      O  507   4.637   2.041   3.104
    2VAL      N  508   4.406   2.017   3.050
    2VAL      H  509   4.351   2.005   2.967
    2VAL     CA  510   4.337   2.096   3.153
    2VAL     CB  511   4.239   2.007   3.228
    2VAL    CG1  512   4.163   2.092   3.329
    2VAL    CG2  513   4.131   1.934   3.147
    2VAL      C  514   4.426   2.188   3.237
    2VAL      O  515   4.437   2.308   3.208
    3VAL      N  516   4.487   2.134   3.341
    3VAL      H  517   4.438   2.059   3.386
    3VAL     CA  518   4.578   2.214   3.424
    3VAL     CB  519   4.530   2.226   3.569
    3VAL    CG1  520   4.398   2.301   3.579
    3VAL    CG2  521   4.538   2.094   3.645
    3VAL      C  522   4.724   2.172   3.410
    3VAL      O  523   4.808   2.262   3.417
    4VAL      N  524   4.761   2.047   3.382
    4VAL      H  525   4.689   1.982   3.356
    4VAL     CA  526   4.896   1.991   3.395
    4VAL     CB  527   4.912   1.883   3.503
    4VAL    CG1  528   4.927   1.938   3.645
    4VAL    CG2  529   4.812   1.767   3.499
    4VAL      C  530   4.953   1.955   3.258
    4VAL      O  531   4.892   1.880   3.182
    5THR      N  532   5.065   2.016   3.221
    5THR      H  533   5.101   2.096   3.269
    5THR     CA  534   5.137   1.991   3.095
    5THR     CB  535   5.234   2.103   3.056
    5THR    OG1  536   5.329   2.130   3.159
    5THR    HG1  537   5.409   2.071   3.145
    5THR    CG2  538   5.167   2.222   2.988
    5THR      C  539   5.211   1.857   3.094
    5THR      O  540   5.331   1.853   3.120
    6ILE      N  541   5.140   1.751   3.054
    6ILE      H  542   5.054   1.753   3.004
    6ILE     CA  543   5.197   1.617   3.072
    6ILE     CB  544   5.133   1.520   3.173
    6ILE    CG1  545   5.205   1.386   3.188
    6ILE    CG2  546   4.984   1.517   3.138
    6ILE     CD  547   5.142   1.309   3.304
    6ILE      C  548   5.218   1.551   2.935
    6ILE      O  549   5.320   1.491   2.906
    7LEU      N  550   5.137   1.578   2.833
    7LEU      H  551   5.051   1.628   2.846
    7LEU     CA  552   5.151   1.526   2.696
    7LEU     CB  553   5.021   1.457   2.655
    7LEU     CG  554   5.025   1.386   2.519
    7LEU    CD1  555   5.110   1.261   2.547
    7LEU    CD2  556   4.890   1.332   2.472
    7LEU      C  557   5.190   1.641   2.603
    7LEU      O  558   5.118   1.741   2.595
    8LEU      N  559   5.313   1.645   2.552
    8LEU      H  560   5.371   1.568   2.578
    8LEU     CA  561   5.369   1.737   2.452
    8LEU     CB  562   5.501   1.795   2.503
    8LEU     CG  563   5.488   1.913   2.599
    8LEU    CD1  564   5.428   1.872   2.734
    8LEU    CD2  565   5.623   1.984   2.609
    8LEU      C  566   5.386   1.668   2.316
    8LEU      O  567   5.500   1.657   2.273
    9GLU      N  568   5.281   1.603   2.267
    9GLU      H  569   5.187   1.620   2.297
    9GLU     CA  570   5.281   1.530   2.139
    9GLU     CB  571   5.365   1.402   2.143
    9GLU     CG  572   5.317   1.298   2.245
    9GLU     CD  573   5.415   1.182   2.266
    9GLU    OE1  574   5.425   1.105   2.168
    9GLU    OE2  575   5.507   1.204   2.347
    9GLU      C  576   5.139   1.496   2.093
    9GLU      O  577   5.043   1.529   2.163
   10GLU      N  578   5.124   1.425   1.982
   10GLU      H  579   5.191   1.374   1.928
   10GLU     CA  580   4.991   1.393   1.926
   10GLU     CB  581   4.956   1.500   1.823
   10GLU     CG  582   4.815   1.506   1.765
   10GLU     CD  583   4.810   1.629   1.673
   10GLU    OE1  584   4.866   1.620   1.561
   10GLU    OE2  585   4.751   1.734   1.704
   10GLU      C  586   4.996   1.253   1.864
   10GLU     O1  587   5.105   1.221   1.813
   10GLU     O2  588   4.902   1.174   1.887
    1ACE     CA  589   3.432   1.699   3.570
    1ACE      C  590   3.312   1.790   3.598
    1ACE      O  591   3.323   1.909   3.570
    2VAL      N  592   3.201   1.744   3.677
    2VAL      H  593   3.182   1.646   3.683
    2VAL     CA  594   3.095   1.837   3.717
    2VAL     CB  595   2.958   1.793   3.665
    2VAL    CG1  596   2.948   1.817   3.515
    2VAL    CG2  597   2.910   1.655   3.713
    2VAL      C  598   3.087   1.867   3.867
    2VAL      O  599   3.038   1.973   3.905
    3VAL      N  600   3.132   1.773   3.950
    3VAL      H  601   3.152   1.679   3.922
    3VAL     CA  602   3.133   1.786   4.096
    3VAL     CB  603   3.084   1.659   4.166
    3VAL    CG1  604   3.078   1.674   4.318
    3VAL    CG2  605   2.953   1.609   4.105
    3VAL      C  606   3.277   1.824   4.131
    3VAL      O  607   3.364   1.755   4.185
    4VAL      N  608   3.296   1.952   4.098
    4VAL      H  609   3.225   1.996   4.043
    4VAL     CA  610   3.418   2.032   4.113
    4VAL     CB  611   3.440   2.127   3.995
    4VAL    CG1  612   3.578   2.193   4.009
    4VAL    CG2  613   3.412   2.066   3.857
    4VAL      C  614   3.420   2.101   4.249
    4VAL      O  615   3.352   2.202   4.272
    5THR      N  616   3.461   2.026   4.351
    5THR      H  617   3.484   1.930   4.337
    5THR     CA  618   3.463   2.070   4.491
    5THR     CB  619   3.384   1.970   4.575
    5THR    OG1  620   3.411   1.831   4.552
    5THR    HG1  621   3.501   1.812   4.592
    5THR    CG2  622   3.232   1.976   4.559
    5THR      C  623   3.600   2.112   4.544
    5THR      O  624   3.702   2.044   4.537
    6ILE      N  625   3.584   2.208   4.635
    6ILE      H  626   3.495   2.233   4.673
    6ILE     CA  627   3.705   2.263   4.698
    6ILE     CB  628   3.724   2.412   4.668
    6ILE    CG1  629   3.771   2.438   4.525
    6ILE    CG2  630   3.807   2.496   4.765
    6ILE     CD  631   3.902   2.370   4.482
    6ILE      C  632   3.709   2.231   4.848
    6ILE      O  633   3.749   2.123   4.891
    7LEU      N  634   3.634   2.303   4.931
    7LEU      H  635   3.572   2.377   4.903
    7LEU     CA  636   3.641   2.281   5.076
    7LEU     CB  637   3.665   2.420   5.134
    7LEU     CG  638   3.703   2.413   5.282
    7LEU    CD1  639   3.834   2.341   5.314
    7LEU    CD2  640   3.704   2.558   5.331
    7LEU      C  641   3.534   2.182   5.124
    7LEU      O  642   3.431   2.233   5.168
    8LEU      N  643   3.548   2.054   5.091
    8LEU      H  644   3.624   2.025   5.033
    8LEU     CA  645   3.468   1.946   5.151
    8LEU     CB  646   3.490   1.813   5.079
    8LEU     CG  647   3.380   1.799   4.974
    8LEU    CD1  648   3.432   1.721   4.853
    8LEU    CD2  649   3.255   1.736   5.035
    8LEU      C  650   3.477   1.921   5.302
    8LEU      O  651   3.569   1.850   5.341
    9GLU      N  652   3.396   1.990   5.381
    9GLU      H  653   3.358   2.079   5.353
    9GLU     CA  654   3.398   1.966   5.526
    9GLU     CB  655   3.432   2.092   5.605
    9GLU     CG  656   3.582   2.117   5.588
    9GLU     CD  657   3.622   2.238   5.672
    9GLU    OE1  658   3.645   2.210   5.792
    9GLU    OE2  659   3.615   2.353   5.623
    9GLU      C  660   3.266   1.908   5.578
    9GLU      O  661   3.161   1.969   5.563
   10GLU      N  662   3.274   1.776   5.597
   10GLU      H  663   3.361   1.735   5.624
   10GLU     CA  664   3.158   1.687   5.608
   10GLU     CB  665   3.144   1.599   5.484
   10GLU     CG  666   3.058   1.664   5.375
   10GLU     CD  667   2.910   1.625   5.376
   10GLU    OE1  668   2.871   1.532   5.303
   10GLU    OE2  669   2.823   1.687   5.441
   10GLU      C  670   3.151   1.598   5.732
   10GLU     O1  671   3.042   1.589   5.792
   10GLU     O2  672   3.250   1.536   5.778
    1ACE     CA  673   6.688   4.686   6.006
    1ACE      C  674   6.557   4.766   6.003
    1ACE      O  675   6.490   4.765   5.900
    2VAL      N  676   6.527   4.864   6.102
    2VAL      H  677   6.587   4.866   6.182
    2VAL     CA  678   6.397   4.932   6.118
    2VAL     CB  679   6.339   4.895   6.254
    2VAL    CG1  680   6.197   4.953   6.265
    2VAL    CG2  681   6.308   4.745   6.264
    2VAL      C  682   6.400   5.084   6.105
    2VAL      O  683   6.475   5.146   6.180
    3VAL      N  684   6.299   5.145   6.043
    3VAL      H  685   6.216   5.101   6.009
    3VAL     CA  686   6.295   5.292   6.031
    3VAL     CB  687   6.277   5.354   5.892
    3VAL    CG1  688   6.405   5.328   5.813
    3VAL    CG2  689   6.155   5.308   5.812
    3VAL      C  690   6.202   5.369   6.124
    3VAL      O  691   6.252   5.451   6.201
    4VAL      N  692   6.076   5.328   6.139
    4VAL      H  693   6.040   5.250   6.089
    4VAL     CA  694   5.974   5.398   6.219
    4VAL     CB  695   5.831   5.364   6.176
    4VAL    CG1  696   5.718   5.426   6.259
    4VAL    CG2  697   5.811   5.393   6.027
    4VAL      C  698   5.991   5.370   6.368
    4VAL      O  699   6.020   5.258   6.411
    5THR      N  700   5.992   5.473   6.452
    5THR      H  701   6.022   5.562   6.419
    5THR     CA  702   5.982   5.458   6.598
    5THR     CB  703   6.092   5.527   6.678
    5THR    OG1  704   6.088   5.669   6.662
    5THR    HG1  705   6.075   5.697   6.567
    5THR    CG2  706   6.232   5.472   6.648
    5THR      C  707   5.853   5.496   6.672
    5THR      O  708   5.825   5.431   6.772
    6ILE      N  709   5.795   5.611   6.638
    6ILE      H  710   5.838   5.683   6.583
    6ILE     CA  711   5.665   5.651   6.694
    6ILE     CB  712   5.664   5.800   6.729
    6ILE    CG1  713   5.792   5.851   6.797
    6ILE    CG2  714   5.556   5.827   6.834
    6ILE     CD  715   5.826   5.994   6.757
    6ILE      C  716   5.541   5.610   6.614
    6ILE      O  717   5.514   5.490   6.610
    7LEU      N  718   5.496   5.687   6.515
    7LEU      H  719   5.538   5.773   6.488
    7LEU     CA  720   5.385   5.642   6.431
    7LEU     CB  721   5.255   5.720   6.454
    7LEU     CG  722   5.200   5.692   6.594
    7LEU    CD1  723   5.077   5.782   6.607
    7LEU    CD2  724   5.155   5.548   6.618
    7LEU      C  725   5.406   5.638   6.279
    7LEU      O  726   5.411   5.530   6.220
    8LEU      N  727   5.442   5.748   6.214
    8LEU      H  728   5.467   5.830   6.266
    8LEU     CA  729   5.464   5.763   6.069
    8LEU     CB  730   5.374   5.869   6.005
    8LEU     CG  731   5.226   5.831   5.998
    8LEU    CD1  732   5.139   5.955   6.022
    8LEU    CD2  733   5.190   5.777   5.859
    8LEU      C  734   5.609   5.806   6.047
    8LEU      O  735   5.697   5.726   6.017
    9GLU      N  736   5.636   5.936   6.044
    9GLU      H  737   5.563   6.000   6.069
    9GLU     CA  738   5.760   5.998   5.995
    9GLU     CB  739   5.745   6.150   5.982
    9GLU     CG  740   5.742   6.220   6.118
    9GLU     CD  741   5.614   6.196   6.199
    9GLU    OE1  742   5.626   6.156   6.317
    9GLU    OE2  743   5.503   6.196   6.142
    9GLU      C  744   5.890   5.965   6.068
    9GLU      O  745   5.990   5.967   5.998
   10GLU      N  746   5.891   5.942   6.199
   10GLU      H  747   5.809   5.906   6.243
   10GLU     CA  748   6.008   5.923   6.287
   10GLU     CB  749   6.027   6.045   6.377
   10GLU     CG  750   6.092   6.164   6.307
   10GLU     CD  751   6.115   6.288   6.395
   10GLU    OE1  752   6.079   6.397   6.347
   10GLU    OE2  753   6.184   6.265   6.496
   10GLU      C  754   5.987   5.801   6.377
   10GLU     O1  755   5.874   5.774   6.422
   10GLU     O2  756   6.089   5.729   6.393
    1ACE     CA  757   2.792   2.366   5.525
    1ACE      C  758   2.917   2.355   5.437
    1ACE      O  759   2.998   2.447   5.433
    2VAL      N  760   2.897   2.263   5.330
    2VAL      H  761   2.810   2.217   5.310
    2VAL     CA  762   3.008   2.243   5.236
    2VAL     CB  763   2.992   2.130   5.135
    2VAL    CG1  764   3.108   2.108   5.037
    2VAL    CG2  765   2.995   2.003   5.220
    2VAL      C  766   3.038   2.370   5.155
    2VAL      O  767   2.950   2.429   5.092
    3VAL      N  768   3.157   2.423   5.182
    3VAL      H  769   3.210   2.407   5.265
    3VAL     CA  770   3.213   2.537   5.108
    3VAL     CB  771   3.310   2.603   5.205
    3VAL    CG1  772   3.407   2.700   5.136
    3VAL    CG2  773   3.244   2.706   5.297
    3VAL      C  774   3.266   2.504   4.968
    3VAL      O  775   3.369   2.440   4.950
    4VAL      N  776   3.198   2.581   4.883
    4VAL      H  777   3.113   2.627   4.908
    4VAL     CA  778   3.228   2.600   4.741
    4VAL     CB  779   3.352   2.686   4.717
    4VAL    CG1  780   3.377   2.707   4.567
    4VAL    CG2  781   3.327   2.816   4.794
    4VAL      C  782   3.221   2.480   4.646
    4VAL      O  783   3.312   2.398   4.631
    5THR      N  784   3.114   2.480   4.566
    5THR      H  785   3.051   2.557   4.571
    5THR     CA  786   3.106   2.394   4.447
    5THR     CB  787   3.006   2.279   4.443
    5THR    OG1  788   2.987   2.219   4.314
    5THR    HG1  789   2.931   2.136   4.309
    5THR    CG2  790   2.871   2.323   4.500
    5THR      C  791   3.089   2.485   4.325
    5THR      O  792   2.988   2.554   4.323
    6ILE      N  793   3.170   2.459   4.222
    6ILE      H  794   3.240   2.388   4.232
    6ILE     CA  795   3.176   2.546   4.104
    6ILE     CB  796   3.318   2.559   4.049
    6ILE    CG1  797   3.406   2.659   4.125
    6ILE    CG2  798   3.331   2.582   3.899
    6ILE     CD  799   3.552   2.615   4.118
    6ILE      C  800   3.069   2.523   3.997
    6ILE      O  801   3.000   2.614   3.951
    7LEU      N  802   3.034   2.396   3.977
    7LEU      H  803   3.024   2.347   4.064
    7LEU     CA  804   2.968   2.358   3.852
    7LEU     CB  805   3.061   2.265   3.774
    7LEU     CG  806   3.051   2.298   3.625
    7LEU    CD1  807   3.065   2.447   3.591
    7LEU    CD2  808   3.163   2.219   3.557
    7LEU      C  809   2.825   2.305   3.871
    7LEU      O  810   2.737   2.365   3.810
    8LEU      N  811   2.810   2.188   3.932
    8LEU      H  812   2.887   2.127   3.951
    8LEU     CA  813   2.686   2.125   3.979
    8LEU     CB  814   2.657   2.009   3.883
    8LEU     CG  815   2.583   2.051   3.756
    8LEU    CD1  816   2.669   2.112   3.646
    8LEU    CD2  817   2.506   1.935   3.694
    8LEU      C  818   2.691   2.072   4.122
    8LEU      O  819   2.793   2.078   4.191
    9GLU      N  820   2.573   2.054   4.181
    9GLU      H  821   2.493   2.036   4.123
    9GLU     CA  822   2.553   2.019   4.322
    9GLU     CB  823   2.449   2.112   4.384
    9GLU     CG  824   2.495   2.251   4.426
    9GLU     CD  825   2.376   2.347   4.429
    9GLU    OE1  826   2.354   2.424   4.333
    9GLU    OE2  827   2.317   2.353   4.539
    9GLU      C  828   2.518   1.870   4.335
    9GLU      O  829   2.487   1.801   4.238
   10GLU      N  830   2.541   1.831   4.460
   10GLU      H  831   2.566   1.897   4.531
   10GLU     CA  832   2.522   1.697   4.517
   10GLU     CB  833   2.660   1.633   4.531
   10GLU     CG  834   2.726   1.583   4.402
   10GLU     CD  835   2.706   1.432   4.385
   10GLU    OE1  836   2.781   1.355   4.450
   10GLU    OE2  837   2.601   1.402   4.325
   10GLU      C  838   2.444   1.705   4.648
   10GLU     O1  839   2.348   1.625   4.647
   10GLU     O2  840   2.461   1.802   4.725
    1ACE     CA  841   3.626   2.822   3.651
    1ACE      C  842   3.629   2.898   3.784
    1ACE      O  843   3.667   2.836   3.883
    2VAL      N  844   3.607   3.039   3.776
    2VAL      H  845   3.591   3.088   3.690
    2VAL     CA  846   3.600   3.131   3.891
    2VAL     CB  847   3.464   3.109   3.957
    2VAL    CG1  848   3.437   3.226   4.053
    2VAL    CG2  849   3.343   3.109   3.863
    2VAL      C  850   3.719   3.132   3.986
    2VAL      O  851   3.821   3.192   3.951
    3VAL      N  852   3.710   3.060   4.097
    3VAL      H  853   3.632   3.000   4.111
    3VAL     CA  854   3.808   3.048   4.206
    3VAL     CB  855   3.734   3.020   4.337
    3VAL    CG1  856   3.658   2.888   4.340
    3VAL    CG2  857   3.830   3.038   4.455
    3VAL      C  858   3.916   2.945   4.168
    3VAL      O  859   4.031   2.967   4.205
    4VAL      N  860   3.877   2.841   4.096
    4VAL      H  861   3.788   2.825   4.053
    4VAL     CA  862   3.974   2.760   4.019
    4VAL     CB  863   3.933   2.618   3.980
    4VAL    CG1  864   4.045   2.555   3.897
    4VAL    CG2  865   3.902   2.531   4.102
    4VAL      C  866   4.029   2.846   3.905
    4VAL      O  867   3.964   2.880   3.806
    5THR      N  868   4.154   2.887   3.922
    5THR      H  869   4.205   2.844   3.996
    5THR     CA  870   4.225   2.977   3.829
    5THR     CB  871   4.289   3.093   3.904
    5THR    OG1  872   4.396   3.051   3.989
    5THR    HG1  873   4.437   2.975   3.938
    5THR    CG2  874   4.188   3.172   3.988
    5THR      C  875   4.331   2.921   3.733
    5THR      O  876   4.442   2.896   3.779
    6ILE      N  877   4.300   2.925   3.604
    6ILE      H  878   4.207   2.953   3.580
    6ILE     CA  879   4.402   2.880   3.509
    6ILE     CB  880   4.391   2.732   3.470
    6ILE    CG1  881   4.252   2.688   3.424
    6ILE    CG2  882   4.449   2.642   3.579
    6ILE     CD  883   4.235   2.541   3.383
    6ILE      C  884   4.412   2.976   3.390
    6ILE      O  885   4.356   2.954   3.283
    7LEU      N  886   4.471   3.090   3.424
    7LEU      H  887   4.517   3.110   3.510
    7LEU     CA  888   4.475   3.202   3.328
    7LEU     CB  889   4.536   3.331   3.384
    7LEU     CG  890   4.438   3.399   3.481
    7LEU    CD1  891   4.507   3.508   3.563
    7LEU    CD2  892   4.332   3.470   3.397
    7LEU      C  893   4.561   3.174   3.205
    7LEU      O  894   4.667   3.113   3.216
    8LEU      N  895   4.503   3.205   3.089
    8LEU      H  896   4.411   3.243   3.088
    8LEU     CA  897   4.561   3.179   2.956
    8LEU     CB  898   4.454   3.126   2.862
    8LEU     CG  899   4.415   2.983   2.902
    8LEU    CD1  900   4.288   2.943   2.826
    8LEU    CD2  901   4.527   2.897   2.843
    8LEU      C  902   4.638   3.296   2.895
    8LEU      O  903   4.592   3.410   2.902
    9GLU      N  904   4.749   3.275   2.825
    9GLU      H  905   4.791   3.185   2.808
    9GLU     CA  906   4.835   3.378   2.764
    9GLU     CB  907   4.976   3.319   2.754
    9GLU     CG  908   5.063   3.362   2.872
    9GLU     CD  909   5.213   3.345   2.845
    9GLU    OE1  910   5.282   3.448   2.852
    9GLU    OE2  911   5.258   3.237   2.801
    9GLU      C  912   4.774   3.426   2.633
    9GLU      O  913   4.821   3.386   2.526
   10GLU      N  914   4.686   3.525   2.644
   10GLU      H  915   4.659   3.560   2.733
   10GLU     CA  916   4.610   3.567   2.525
   10GLU     CB  917   4.470   3.505   2.514
   10GLU     CG  918   4.377   3.554   2.625
   10GLU     CD  919   4.235   3.498   2.624
   10GLU    OE1  920   4.212   3.396   2.693
   10GLU    OE2  921   4.144   3.557   2.561
   10GLU      C  922   4.622   3.711   2.473
   10GLU     O1  923   4.618   3.806   2.554
   10GLU     O2  924   4.616   3.729   2.350
    1ACE     CA  925   2.961   2.493   2.853
    1ACE      C  926   2.876   2.554   2.965
    1ACE      O  927   2.790   2.638   2.941
    2VAL      N  928   2.886   2.480   3.086
    2VAL      H  929   2.948   2.402   3.102
    2VAL     CA  930   2.793   2.509   3.196
    2VAL     CB  931   2.700   2.396   3.238
    2VAL    CG1  932   2.768   2.309   3.344
    2VAL    CG2  933   2.561   2.451   3.272
    2VAL      C  934   2.856   2.601   3.301
    2VAL      O  935   2.974   2.589   3.335
    3VAL      N  936   2.780   2.706   3.331
    3VAL      H  937   2.700   2.723   3.274
    3VAL     CA  938   2.813   2.820   3.418
    3VAL     CB  939   2.819   2.770   3.563
    3VAL    CG1  940   2.845   2.886   3.659
    3VAL    CG2  941   2.690   2.696   3.601
    3VAL      C  942   2.915   2.919   3.363
    3VAL      O  943   2.869   3.026   3.321
    4VAL      N  944   3.038   2.869   3.359
    4VAL      H  945   3.062   2.781   3.401
    4VAL     CA  946   3.158   2.942   3.315
    4VAL     CB  947   3.262   2.919   3.425
    4VAL    CG1  948   3.391   3.002   3.418
    4VAL    CG2  949   3.208   2.945   3.565
    4VAL      C  950   3.205   2.878   3.185
    4VAL      O  951   3.186   2.759   3.164
    5THR      N  952   3.270   2.958   3.100
    5THR      H  953   3.286   3.056   3.106
    5THR     CA  954   3.338   2.904   2.981
    5THR     CB  955   3.346   3.007   2.869
    5THR    OG1  956   3.397   3.134   2.911
    5THR    HG1  957   3.483   3.123   2.960
    5THR    CG2  958   3.212   3.031   2.798
    5THR      C  959   3.483   2.858   3.003
    5THR      O  960   3.577   2.925   2.960
    6ILE      N  961   3.492   2.731   3.040
    6ILE      H  962   3.409   2.689   3.078
    6ILE     CA  963   3.619   2.665   3.073
    6ILE     CB  964   3.628   2.602   3.212
    6ILE    CG1  965   3.507   2.518   3.251
    6ILE    CG2  966   3.655   2.714   3.312
    6ILE     CD  967   3.535   2.386   3.324
    6ILE      C  968   3.673   2.569   2.967
    6ILE      O  969   3.782   2.590   2.913
    7LEU      N  970   3.591   2.473   2.926
    7LEU      H  971   3.492   2.480   2.939
    7LEU     CA  972   3.636   2.376   2.825
    7LEU     CB  973   3.612   2.232   2.873
    7LEU     CG  974   3.691   2.191   2.997
    7LEU    CD1  975   3.643   2.061   3.061
    7LEU    CD2  976   3.834   2.184   2.944
    7LEU      C  977   3.585   2.390   2.682
    7LEU      O  978   3.480   2.334   2.648
    8LEU      N  979   3.684   2.410   2.596
    8LEU      H  980   3.774   2.440   2.629
    8LEU     CA  981   3.678   2.421   2.450
    8LEU     CB  982   3.818   2.438   2.390
    8LEU     CG  983   3.881   2.570   2.433
    8LEU    CD1  984   4.032   2.567   2.410
    8LEU    CD2  985   3.821   2.688   2.356
    8LEU      C  986   3.595   2.318   2.373
    8LEU      O  987   3.619   2.198   2.386
    9GLU      N  988   3.515   2.364   2.277
    9GLU      H  989   3.490   2.460   2.266
    9GLU     CA  990   3.456   2.274   2.178
    9GLU     CB  991   3.381   2.356   2.072
    9GLU     CG  992   3.251   2.415   2.127
    9GLU     CD  993   3.152   2.430   2.012
    9GLU    OE1  994   3.199   2.452   1.898
    9GLU    OE2  995   3.029   2.414   2.029
    9GLU      C  996   3.557   2.188   2.102
    9GLU      O  997   3.665   2.241   2.074
   10GLU      N  998   3.519   2.068   2.058
   10GLU      H  999   3.427   2.042   2.086
   10GLU     CA 1000   3.604   1.982   1.975
   10GLU     CB 1001   3.653   1.855   2.044
   10GLU     CG 1002   3.763   1.888   2.145
   10GLU     CD 1003   3.817   1.764   2.218
   10GLU    OE1 1004   3.730   1.689   2.267
   10GLU    OE2 1005   3.937   1.729   2.211
   10GLU      C 1006   3.537   1.946   1.842
   10GLU     O1 1007   3.418   1.912   1.829
   10GLU     O2 1008   3.617   1.954   1.746
    1ACE     CA 1009   4.916   0.087   3.938
    1ACE      C 1010   4.885   0.125   3.793
    1ACE      O 1011   4.976   0.131   3.711
    2VAL      N 1012   4.763   0.198   3.774
    2VAL      H 1013   4.701   0.211   3.850
    2VAL     CA 1014   4.714   0.256   3.648
    2VAL     CB 1015   4.616   0.167   3.572
    2VAL    CG1 1016   4.681   0.063   3.481
    2VAL    CG2 1017   4.503   0.110   3.657
    2VAL      C 1018   4.664   0.401   3.643
    2VAL      O 1019   4.550   0.431   3.676
    3VAL      N 1020   4.756   0.495   3.622
    3VAL      H 1021   4.843   0.469   3.580
    3VAL     CA 1022   4.720   0.636   3.642
    3VAL     CB 1023   4.841   0.728   3.660
    3VAL    CG1 1024   4.813   0.861   3.730
    3VAL    CG2 1025   4.953   0.663   3.741
    3VAL      C 1026   4.630   0.677   3.526
    3VAL      O 1027   4.664   0.685   3.408
    4VAL      N 1028   4.512   0.718   3.572
    4VAL      H 1029   4.479   0.706   3.665
    4VAL     CA 1030   4.406   0.766   3.481
    4VAL     CB 1031   4.263   0.726   3.515
    4VAL    CG1 1032   4.183   0.768   3.392
    4VAL    CG2 1033   4.245   0.576   3.540
    4VAL      C 1034   4.423   0.915   3.449
    4VAL      O 1035   4.395   1.001   3.533
    5THR      N 1036   4.503   0.948   3.348
    5THR      H 1037   4.556   0.881   3.297
    5THR     CA 1038   4.521   1.089   3.312
    5THR     CB 1039   4.667   1.131   3.327
    5THR    OG1 1040   4.751   1.053   3.241
    5THR    HG1 1041   4.705   1.066   3.153
    5THR    CG2 1042   4.713   1.117   3.472
    5THR      C 1043   4.456   1.136   3.182
    5THR      O 1044   4.531   1.149   3.085
    6ILE      N 1045   4.333   1.188   3.181
    6ILE      H 1046   4.291   1.201   3.091
    6ILE     CA 1047   4.239   1.217   3.290
    6ILE     CB 1048   4.247   1.364   3.332
    6ILE    CG1 1049   4.273   1.460   3.216
    6ILE    CG2 1050   4.342   1.366   3.452
    6ILE     CD 1051   4.301   1.603   3.263
    6ILE      C 1052   4.095   1.188   3.246
    6ILE      O 1053   4.071   1.192   3.126
    7LEU      N 1054   3.999   1.187   3.339
    7LEU      H 1055   4.021   1.187   3.436
    7LEU     CA 1056   3.857   1.161   3.314
    7LEU     CB 1057   3.782   1.276   3.246
    7LEU     CG 1058   3.783   1.411   3.319
    7LEU    CD1 1059   3.722   1.518   3.228
    7LEU    CD2 1060   3.696   1.412   3.445
    7LEU      C 1061   3.803   1.034   3.249
    7LEU      O 1062   3.697   0.984   3.287
    8LEU      N 1063   3.858   0.997   3.134
    8LEU      H 1064   3.922   1.061   3.091
    8LEU     CA 1065   3.819   0.882   3.050
    8LEU     CB 1066   3.768   0.926   2.913
    8LEU     CG 1067   3.642   1.013   2.907
    8LEU    CD1 1068   3.525   0.955   2.987
    8LEU    CD2 1069   3.664   1.162   2.935
    8LEU      C 1070   3.939   0.792   3.023
    8LEU      O 1071   4.047   0.837   2.984
    9GLU      N 1072   3.916   0.662   3.041
    9GLU      H 1073   3.830   0.625   3.077
    9GLU     CA 1074   4.008   0.555   3.000
    9GLU     CB 1075   3.950   0.419   3.040
    9GLU     CG 1076   4.027   0.288   3.022
    9GLU     CD 1077   3.936   0.171   3.062
    9GLU    OE1 1078   3.883   0.171   3.175
    9GLU    OE2 1079   3.931   0.070   2.988
    9GLU      C 1080   4.039   0.554   2.850
    9GLU      O 1081   4.158   0.558   2.818
   10GLU      N 1082   3.936   0.550   2.766
   10GLU      H 1083   3.839   0.558   2.788
   10GLU     CA 1084   3.957   0.564   2.621
   10GLU     CB 1085   3.941   0.429   2.551
   10GLU     CG 1086   4.071   0.348   2.542
   10GLU     CD 1087   4.041   0.230   2.449
   10GLU    OE1 1088   4.038   0.251   2.325
   10GLU    OE2 1089   3.992   0.127   2.500
   10GLU      C 1090   3.859   0.668   2.567
   10GLU     O1 1091   3.912   0.755   2.495
   10GLU     O2 1092   3.737   0.639   2.569
    1ACE     CA 1093   6.955   4.026   7.113
    1ACE      C 1094   6.941   3.968   6.972
    1ACE      O 1095   7.027   3.991   6.888
    2VAL      N 1096   6.833   3.877   6.950
    2VAL      H 1097   6.744   3.897   6.991
    2VAL     CA 1098   6.823   3.805   6.822
    2VAL     CB 1099   6.808   3.653   6.832
    2VAL    CG1 1100   6.948   3.593   6.843
    2VAL    CG2 1101   6.704   3.610   6.936
    2VAL      C 1102   6.706   3.857   6.739
    2VAL      O 1103   6.607   3.907   6.792
    3VAL      N 1104   6.724   3.864   6.607
    3VAL      H 1105   6.814   3.840   6.571
    3VAL     CA 1106   6.621   3.922   6.520
    3VAL     CB 1107   6.669   4.030   6.422
    3VAL    CG1 1108   6.561   4.096   6.337
    3VAL    CG2 1109   6.742   4.146   6.491
    3VAL      C 1110   6.561   3.810   6.435
    3VAL      O 1111   6.623   3.714   6.389
    4VAL      N 1112   6.431   3.797   6.459
    4VAL      H 1113   6.386   3.845   6.534
    4VAL     CA 1114   6.359   3.676   6.417
    4VAL     CB 1115   6.313   3.596   6.540
    4VAL    CG1 1116   6.260   3.455   6.514
    4VAL    CG2 1117   6.416   3.589   6.652
    4VAL      C 1118   6.238   3.709   6.329
    4VAL      O 1119   6.140   3.779   6.352
    5THR      N 1120   6.258   3.670   6.203
    5THR      H 1121   6.308   3.585   6.187
    5THR     CA 1122   6.178   3.715   6.089
    5THR     CB 1123   6.275   3.738   5.974
    5THR    OG1 1124   6.334   3.615   5.930
    5THR    HG1 1125   6.426   3.630   5.894
    5THR    CG2 1126   6.386   3.839   6.005
    5THR      C 1127   6.054   3.631   6.055
    5THR      O 1128   6.048   3.570   5.948
    6ILE      N 1129   5.955   3.646   6.142
    6ILE      H 1130   5.977   3.680   6.233
    6ILE     CA 1131   5.831   3.567   6.134
    6ILE     CB 1132   5.744   3.579   6.259
    6ILE    CG1 1133   5.713   3.723   6.301
    6ILE    CG2 1134   5.805   3.500   6.375
    6ILE     CD 1135   5.573   3.759   6.350
    6ILE      C 1136   5.752   3.603   6.009
    6ILE      O 1137   5.737   3.719   5.969
    7LEU      N 1138   5.691   3.502   5.947
    7LEU      H 1139   5.694   3.410   5.987
    7LEU     CA 1140   5.624   3.499   5.817
    7LEU     CB 1141   5.492   3.576   5.831
    7LEU     CG 1142   5.379   3.503   5.905
    7LEU    CD1 1143   5.338   3.365   5.855
    7LEU    CD2 1144   5.392   3.499   6.057
    7LEU      C 1145   5.708   3.540   5.696
    7LEU      O 1146   5.726   3.464   5.602
    8LEU      N 1147   5.768   3.659   5.700
    8LEU      H 1148   5.798   3.704   5.784
    8LEU     CA 1149   5.832   3.715   5.580
    8LEU     CB 1150   5.790   3.860   5.560
    8LEU     CG 1151   5.648   3.890   5.512
    8LEU    CD1 1152   5.615   4.040   5.504
    8LEU    CD2 1153   5.618   3.828   5.375
    8LEU      C 1154   5.983   3.710   5.608
    8LEU      O 1155   6.040   3.798   5.672
    9GLU      N 1156   6.049   3.609   5.553
    9GLU      H 1157   5.998   3.538   5.503
    9GLU     CA 1158   6.194   3.601   5.573
    9GLU     CB 1159   6.253   3.464   5.606
    9GLU     CG 1160   6.244   3.360   5.494
    9GLU     CD 1161   6.315   3.230   5.532
    9GLU    OE1 1162   6.440   3.235   5.535
    9GLU    OE2 1163   6.250   3.127   5.560
    9GLU      C 1164   6.276   3.671   5.464
    9GLU      O 1165   6.243   3.671   5.345
   10GLU      N 1166   6.389   3.729   5.503
   10GLU      H 1167   6.408   3.748   5.600
   10GLU     CA 1168   6.501   3.783   5.425
   10GLU     CB 1169   6.509   3.935   5.447
   10GLU     CG 1170   6.394   4.010   5.378
   10GLU     CD 1171   6.370   4.140   5.455
   10GLU    OE1 1172   6.464   4.188   5.522
   10GLU    OE2 1173   6.274   4.206   5.409
   10GLU      C 1174   6.633   3.717   5.465
   10GLU     O1 1175   6.725   3.705   5.381
   10GLU     O2 1176   6.657   3.692   5.585
    1ACE     CA 1177   5.866   1.247   2.594
    1ACE      C 1178   5.756   1.293   2.690
    1ACE      O 1179   5.693   1.392   2.655
    2VAL      N 1180   5.712   1.198   2.787
    2VAL      H 1181   5.768   1.116   2.799
    2VAL     CA 1182   5.623   1.243   2.895
    2VAL     CB 1183   5.538   1.124   2.941
    2VAL    CG1 1184   5.451   1.150   3.064
    2VAL    CG2 1185   5.438   1.097   2.829
    2VAL      C 1186   5.710   1.307   3.004
    2VAL      O 1187   5.819   1.258   3.034
    3VAL      N 1188   5.665   1.418   3.060
    3VAL      H 1189   5.578   1.441   3.015
    3VAL     CA 1190   5.718   1.512   3.160
    3VAL     CB 1191   5.705   1.470   3.307
    3VAL    CG1 1192   5.737   1.578   3.410
    3VAL    CG2 1193   5.563   1.417   3.326
    3VAL      C 1194   5.861   1.553   3.127
    3VAL      O 1195   5.953   1.492   3.183
    4VAL      N 1196   5.867   1.665   3.056
    4VAL      H 1197   5.787   1.725   3.060
    4VAL     CA 1198   5.986   1.717   2.988
    4VAL     CB 1199   5.939   1.780   2.856
    4VAL    CG1 1200   6.050   1.848   2.776
    4VAL    CG2 1201   5.866   1.672   2.776
    4VAL      C 1202   6.062   1.821   3.071
    4VAL      O 1203   6.010   1.925   3.110
    5THR      N 1204   6.187   1.793   3.108
    5THR      H 1205   6.249   1.869   3.124
    5THR     CA 1206   6.257   1.665   3.093
    5THR     CB 1207   6.394   1.686   3.029
    5THR    OG1 1208   6.461   1.803   3.077
    5THR    HG1 1209   6.543   1.763   3.118
    5THR    CG2 1210   6.383   1.682   2.876
    5THR      C 1211   6.284   1.602   3.230
    5THR      O 1212   6.360   1.657   3.309
    6ILE      N 1213   6.247   1.476   3.251
    6ILE      H 1214   6.169   1.443   3.199
    6ILE     CA 1215   6.291   1.390   3.362
    6ILE     CB 1216   6.186   1.349   3.465
    6ILE    CG1 1217   6.070   1.265   3.412
    6ILE    CG2 1218   6.137   1.472   3.541
    6ILE     CD 1219   5.968   1.210   3.512
    6ILE      C 1220   6.372   1.270   3.313
    6ILE      O 1221   6.446   1.215   3.395
    7LEU      N 1222   6.344   1.217   3.194
    7LEU      H 1223   6.265   1.256   3.148
    7LEU     CA 1224   6.405   1.092   3.148
    7LEU     CB 1225   6.315   0.972   3.178
    7LEU     CG 1226   6.377   0.863   3.266
    7LEU    CD1 1227   6.332   0.881   3.412
    7LEU    CD2 1228   6.357   0.719   3.218
    7LEU      C 1229   6.454   1.096   3.003
    7LEU      O 1230   6.374   1.115   2.912
    8LEU      N 1231   6.585   1.102   2.977
    8LEU      H 1232   6.653   1.111   3.050
    8LEU     CA 1233   6.636   1.088   2.840
    8LEU     CB 1234   6.694   1.223   2.796
    8LEU     CG 1235   6.594   1.283   2.698
    8LEU    CD1 1236   6.626   1.432   2.695
    8LEU    CD2 1237   6.611   1.225   2.557
    8LEU      C 1238   6.733   0.972   2.813
    8LEU      O 1239   6.823   0.945   2.891
    9GLU      N 1240   6.731   0.930   2.687
    9GLU      H 1241   6.680   0.991   2.626
    9GLU     CA 1242   6.826   0.835   2.628
    9GLU     CB 1243   6.780   0.822   2.483
    9GLU     CG 1244   6.633   0.786   2.458
    9GLU     CD 1245   6.602   0.781   2.308
    9GLU    OE1 1246   6.497   0.726   2.269
    9GLU    OE2 1247   6.664   0.856   2.230
    9GLU      C 1248   6.974   0.872   2.632
    9GLU      O 1249   7.023   0.977   2.589
   10GLU      N 1250   7.051   0.770   2.670
   10GLU      H 1251   7.005   0.683   2.687
   10GLU     CA 1252   7.196   0.780   2.688
   10GLU     CB 1253   7.245   0.707   2.814
   10GLU     CG 1254   7.216   0.794   2.936
   10GLU     CD 1255   7.287   0.741   3.061
   10GLU    OE1 1256   7.218   0.673   3.140
   10GLU    OE2 1257   7.397   0.790   3.093
   10GLU      C 1258   7.253   0.723   2.558
   10GLU     O1 1259   7.303   0.818   2.494
   10GLU     O2 1260   7.287   0.603   2.551
    1ACE     CA 1261   2.280   2.689   5.995
    1ACE      C 1262   2.365   2.807   5.949
    1ACE      O 1263   2.374   2.909   6.017
    2VAL      N 1264   2.429   2.791   5.822
    2VAL      H 1265   2.398   2.715   5.765
    2VAL     CA 1266   2.531   2.879   5.762
    2VAL     CB 1267   2.650   2.815   5.689
    2VAL    CG1 1268   2.768   2.912   5.702
    2VAL    CG2 1269   2.681   2.669   5.724
    2VAL      C 1270   2.469   2.979   5.665
    2VAL      O 1271   2.486   2.970   5.543
    3VAL      N 1272   2.408   3.079   5.727
    3VAL      H 1273   2.429   3.103   5.822
    3VAL     CA 1274   2.332   3.180   5.653
    3VAL     CB 1275   2.231   3.263   5.732
    3VAL    CG1 1276   2.144   3.362   5.654
    3VAL    CG2 1277   2.145   3.161   5.807
    3VAL      C 1278   2.418   3.278   5.573
    3VAL      O 1279   2.512   3.347   5.611
    4VAL      N 1280   2.404   3.252   5.443
    4VAL      H 1281   2.385   3.157   5.418
    4VAL     CA 1282   2.442   3.341   5.333
    4VAL     CB 1283   2.428   3.283   5.192
    4VAL    CG1 1284   2.485   3.362   5.074
    4VAL    CG2 1285   2.495   3.146   5.187
    4VAL      C 1286   2.392   3.485   5.335
    4VAL      O 1287   2.270   3.498   5.345
    5THR      N 1288   2.476   3.579   5.376
    5THR      H 1289   2.573   3.554   5.377
    5THR     CA 1290   2.427   3.717   5.390
    5THR     CB 1291   2.444   3.780   5.528
    5THR    OG1 1292   2.577   3.802   5.575
    5THR    HG1 1293   2.639   3.773   5.502
    5THR    CG2 1294   2.360   3.706   5.633
    5THR      C 1295   2.486   3.797   5.274
    5THR      O 1296   2.596   3.851   5.281
    6ILE      N 1297   2.397   3.808   5.175
    6ILE      H 1298   2.315   3.750   5.184
    6ILE     CA 1299   2.422   3.887   5.054
    6ILE     CB 1300   2.436   3.798   4.931
    6ILE    CG1 1301   2.332   3.686   4.923
    6ILE    CG2 1302   2.577   3.743   4.914
    6ILE     CD 1303   2.203   3.746   4.867
    6ILE      C 1304   2.319   3.997   5.025
    6ILE      O 1305   2.207   3.989   5.074
    7LEU      N 1306   2.368   4.097   4.951
    7LEU      H 1307   2.458   4.096   4.907
    7LEU     CA 1308   2.297   4.215   4.901
    7LEU     CB 1309   2.367   4.342   4.949
    7LEU     CG 1310   2.398   4.345   5.099
    7LEU    CD1 1311   2.519   4.430   5.136
    7LEU    CD2 1312   2.282   4.390   5.187
    7LEU      C 1313   2.275   4.231   4.750
    7LEU      O 1314   2.376   4.243   4.681
    8LEU      N 1315   2.154   4.209   4.700
    8LEU      H 1316   2.080   4.175   4.759
    8LEU     CA 1317   2.130   4.219   4.555
    8LEU     CB 1318   2.133   4.078   4.494
    8LEU     CG 1319   2.126   4.071   4.342
    8LEU    CD1 1320   2.243   4.140   4.270
    8LEU    CD2 1321   2.117   3.926   4.296
    8LEU      C 1322   2.002   4.294   4.521
    8LEU      O 1323   1.898   4.264   4.579
    9GLU      N 1324   2.018   4.394   4.434
    9GLU      H 1325   2.098   4.433   4.388
    9GLU     CA 1326   1.905   4.470   4.379
    9GLU     CB 1327   1.948   4.606   4.324
    9GLU     CG 1328   2.013   4.688   4.435
    9GLU     CD 1329   1.904   4.745   4.526
    9GLU    OE1 1330   1.808   4.814   4.485
    9GLU    OE2 1331   1.918   4.726   4.649
    9GLU      C 1332   1.818   4.391   4.280
    9GLU      O 1333   1.855   4.374   4.164
   10GLU      N 1334   1.695   4.359   4.318
   10GLU      H 1335   1.635   4.413   4.376
   10GLU     CA 1336   1.617   4.251   4.254
   10GLU     CB 1337   1.594   4.142   4.358
   10GLU     CG 1338   1.711   4.051   4.397
   10GLU     CD 1339   1.673   3.960   4.513
   10GLU    OE1 1340   1.631   3.846   4.482
   10GLU    OE2 1341   1.692   4.004   4.628
   10GLU      C 1342   1.480   4.313   4.228
   10GLU     O1 1343   1.426   4.286   4.119
   10GLU     O2 1344   1.438   4.406   4.301
    1ACE     CA 1345   4.641   2.734   5.760
    1ACE      C 1346   4.573   2.601   5.729
    1ACE      O 1347   4.575   2.510   5.812
    2VAL      N 1348   4.484   2.594   5.618
    2VAL      H 1349   4.444   2.675   5.574
    2VAL     CA 1350   4.424   2.469   5.568
    2VAL     CB 1351   4.272   2.485   5.574
    2VAL    CG1 1352   4.221   2.344   5.547
    2VAL    CG2 1353   4.222   2.540   5.708
    2VAL      C 1354   4.464   2.430   5.425
    2VAL      O 1355   4.518   2.321   5.407
    3VAL      N 1356   4.489   2.530   5.341
    3VAL      H 1357   4.453   2.622   5.359
    3VAL     CA 1358   4.545   2.512   5.207
    3VAL     CB 1359   4.448   2.556   5.097
    3VAL    CG1 1360   4.330   2.460   5.086
    3VAL    CG2 1361   4.398   2.700   5.108
    3VAL      C 1362   4.690   2.556   5.185
    3VAL      O 1363   4.716   2.664   5.133
    4VAL      N 1364   4.771   2.450   5.187
    4VAL      H 1365   4.728   2.360   5.183
    4VAL     CA 1366   4.915   2.469   5.162
    4VAL     CB 1367   4.997   2.430   5.285
    4VAL    CG1 1368   4.986   2.532   5.399
    4VAL    CG2 1369   4.967   2.285   5.321
    4VAL      C 1370   4.975   2.431   5.027
    4VAL      O 1371   5.009   2.317   4.995
    5THR      N 1372   4.970   2.524   4.932
    5THR      H 1373   4.940   2.617   4.954
    5THR     CA 1374   5.027   2.505   4.798
    5THR     CB 1375   4.967   2.601   4.695
    5THR    OG1 1376   4.978   2.739   4.729
    5THR    HG1 1377   4.902   2.757   4.792
    5THR    CG2 1378   4.822   2.562   4.665
    5THR      C 1379   5.178   2.527   4.799
    5THR      O 1380   5.223   2.576   4.902
    6ILE      N 1381   5.252   2.459   4.711
    6ILE      H 1382   5.211   2.390   4.652
    6ILE     CA 1383   5.398   2.473   4.716
    6ILE     CB 1384   5.476   2.359   4.650
    6ILE    CG1 1385   5.406   2.306   4.525
    6ILE    CG2 1386   5.470   2.247   4.754
    6ILE     CD 1387   5.487   2.216   4.431
    6ILE      C 1388   5.447   2.603   4.652
    6ILE      O 1389   5.437   2.614   4.530
    7LEU      N 1390   5.553   2.647   4.721
    7LEU      H 1391   5.591   2.606   4.804
    7LEU     CA 1392   5.611   2.776   4.682
    7LEU     CB 1393   5.606   2.876   4.797
    7LEU     CG 1394   5.477   2.956   4.816
    7LEU    CD1 1395   5.361   2.862   4.850
    7LEU    CD2 1396   5.503   3.039   4.942
    7LEU      C 1397   5.755   2.762   4.632
    7LEU      O 1398   5.845   2.733   4.711
    8LEU      N 1399   5.768   2.786   4.502
    8LEU      H 1400   5.686   2.794   4.445
    8LEU     CA 1401   5.897   2.784   4.432
    8LEU     CB 1402   5.885   2.717   4.295
    8LEU     CG 1403   6.019   2.669   4.239
    8LEU    CD1 1404   6.073   2.545   4.310
    8LEU    CD2 1405   6.016   2.649   4.087
    8LEU      C 1406   5.972   2.916   4.421
    8LEU      O 1407   5.921   3.009   4.359
    9GLU      N 1408   6.096   2.906   4.468
    9GLU      H 1409   6.121   2.814   4.499
    9GLU     CA 1410   6.203   3.007   4.470
    9GLU     CB 1411   6.306   2.979   4.360
    9GLU     CG 1412   6.375   2.842   4.369
    9GLU     CD 1413   6.513   2.827   4.306
    9GLU    OE1 1414   6.543   2.913   4.220
    9GLU    OE2 1415   6.595   2.739   4.341
    9GLU      C 1416   6.162   3.154   4.477
    9GLU      O 1417   6.157   3.212   4.586
   10GLU      N 1418   6.132   3.213   4.362
   10GLU      H 1419   6.107   3.164   4.278
   10GLU     CA 1420   6.110   3.357   4.344
   10GLU     CB 1421   6.142   3.390   4.198
   10GLU     CG 1422   6.291   3.359   4.181
   10GLU     CD 1423   6.345   3.395   4.042
   10GLU    OE1 1424   6.276   3.361   3.944
   10GLU    OE2 1425   6.454   3.456   4.031
   10GLU      C 1426   5.973   3.401   4.396
   10GLU     O1 1427   5.872   3.334   4.365
   10GLU     O2 1428   5.968   3.504   4.466
    1ACE     CA 1429   3.703   2.816   4.972
    1ACE      C 1430   3.750   2.901   5.091
    1ACE      O 1431   3.670   2.910   5.184
    2VAL      N 1432   3.875   2.969   5.083
    2VAL      H 1433   3.939   2.956   5.008
    2VAL     CA 1434   3.931   3.037   5.201
    2VAL     CB 1435   4.081   3.064   5.191
    2VAL    CG1 1436   4.152   2.930   5.212
    2VAL    CG2 1437   4.118   3.133   5.060
    2VAL      C 1438   3.852   3.159   5.249
    2VAL      O 1439   3.856   3.266   5.188
    3VAL      N 1440   3.800   3.152   5.371
    3VAL      H 1441   3.785   3.061   5.411
    3VAL     CA 1442   3.714   3.259   5.424
    3VAL     CB 1443   3.573   3.213   5.461
    3VAL    CG1 1444   3.481   3.181   5.344
    3VAL    CG2 1445   3.576   3.109   5.574
    3VAL      C 1446   3.767   3.329   5.549
    3VAL      O 1447   3.802   3.282   5.658
    4VAL      N 1448   3.753   3.461   5.537
    4VAL      H 1449   3.704   3.505   5.462
    4VAL     CA 1450   3.793   3.554   5.643
    4VAL     CB 1451   3.879   3.666   5.585
    4VAL    CG1 1452   3.928   3.760   5.696
    4VAL    CG2 1453   4.007   3.613   5.519
    4VAL      C 1454   3.667   3.614   5.708
    4VAL      O 1455   3.668   3.637   5.829
    5THR      N 1456   3.579   3.666   5.623
    5THR      H 1457   3.594   3.664   5.524
    5THR     CA 1458   3.452   3.734   5.653
    5THR     CB 1459   3.397   3.808   5.530
    5THR    OG1 1460   3.403   3.730   5.411
    5THR    HG1 1461   3.383   3.778   5.325
    5THR    CG2 1462   3.457   3.948   5.516
    5THR      C 1463   3.335   3.656   5.713
    5THR      O 1464   3.227   3.638   5.656
    6ILE      N 1465   3.353   3.643   5.844
    6ILE      H 1466   3.441   3.668   5.884
    6ILE     CA 1467   3.269   3.558   5.930
    6ILE     CB 1468   3.331   3.425   5.970
    6ILE    CG1 1469   3.461   3.449   6.046
    6ILE    CG2 1470   3.338   3.323   5.856
    6ILE     CD 1471   3.518   3.317   6.100
    6ILE      C 1472   3.199   3.643   6.036
    6ILE      O 1473   3.258   3.700   6.127
    7LEU      N 1474   3.067   3.627   6.039
    7LEU      H 1475   3.017   3.571   5.972
    7LEU     CA 1476   2.990   3.700   6.141
    7LEU     CB 1477   2.886   3.785   6.067
    7LEU     CG 1478   2.935   3.911   5.995
    7LEU    CD1 1479   2.955   3.872   5.848
    7LEU    CD2 1480   2.817   4.008   6.012
    7LEU      C 1481   2.923   3.610   6.244
    7LEU      O 1482   2.905   3.490   6.222
    8LEU      N 1483   2.905   3.665   6.364
    8LEU      H 1484   2.936   3.757   6.385
    8LEU     CA 1485   2.850   3.589   6.477
    8LEU     CB 1486   2.959   3.545   6.576
    8LEU     CG 1487   2.932   3.444   6.687
    8LEU    CD1 1488   2.889   3.308   6.632
    8LEU    CD2 1489   3.065   3.422   6.760
    8LEU      C 1490   2.752   3.672   6.561
    8LEU      O 1491   2.799   3.767   6.622
    9GLU      N 1492   2.638   3.605   6.578
    9GLU      H 1493   2.622   3.518   6.533
    9GLU     CA 1494   2.526   3.648   6.663
    9GLU     CB 1495   2.403   3.608   6.582
    9GLU     CG 1496   2.347   3.725   6.501
    9GLU     CD 1497   2.250   3.817   6.574
    9GLU    OE1 1498   2.126   3.811   6.560
    9GLU    OE2 1499   2.306   3.916   6.627
    9GLU      C 1500   2.525   3.568   6.794
    9GLU      O 1501   2.531   3.445   6.792
   10GLU      N 1502   2.465   3.638   6.890
   10GLU      H 1503   2.425   3.726   6.863
   10GLU     CA 1504   2.431   3.596   7.027
   10GLU     CB 1505   2.538   3.642   7.126
   10GLU     CG 1506   2.668   3.562   7.114
   10GLU     CD 1507   2.784   3.610   7.202
   10GLU    OE1 1508   2.864   3.683   7.140
   10GLU    OE2 1509   2.787   3.551   7.312
   10GLU      C 1510   2.290   3.642   7.062
   10GLU     O1 1511   2.221   3.569   7.137
   10GLU     O2 1512   2.242   3.741   7.004
    1ACE     CA 1513   4.406   1.678   4.628
    1ACE      C 1514   4.301   1.578   4.676
    1ACE      O 1515   4.189   1.573   4.626
    2VAL      N 1516   4.333   1.487   4.782
    2VAL      H 1517   4.424   1.495   4.822
    2VAL     CA 1518   4.241   1.389   4.841
    2VAL     CB 1519   4.304   1.285   4.934
    2VAL    CG1 1520   4.411   1.221   4.844
    2VAL    CG2 1521   4.343   1.336   5.073
    2VAL      C 1522   4.105   1.435   4.894
    2VAL      O 1523   4.019   1.349   4.913
    3VAL      N 1524   4.105   1.559   4.942
    3VAL      H 1525   4.190   1.592   4.983
    3VAL     CA 1526   3.983   1.632   4.980
    3VAL     CB 1527   4.004   1.691   5.120
    3VAL    CG1 1528   3.878   1.752   5.181
    3VAL    CG2 1529   4.050   1.578   5.212
    3VAL      C 1530   3.943   1.746   4.885
    3VAL      O 1531   3.824   1.773   4.873
    4VAL      N 1532   4.037   1.795   4.805
    4VAL      H 1533   4.119   1.744   4.781
    4VAL     CA 1534   4.011   1.915   4.723
    4VAL     CB 1535   4.117   2.021   4.754
    4VAL    CG1 1536   4.115   2.143   4.660
    4VAL    CG2 1537   4.086   2.075   4.894
    4VAL      C 1538   4.032   1.873   4.577
    4VAL      O 1539   4.145   1.849   4.535
    5THR      N 1540   3.926   1.883   4.498
    5THR      H 1541   3.844   1.933   4.524
    5THR     CA 1542   3.920   1.829   4.361
    5THR     CB 1543   3.825   1.712   4.335
    5THR    OG1 1544   3.692   1.734   4.381
    5THR    HG1 1545   3.702   1.718   4.480
    5THR    CG2 1546   3.875   1.585   4.403
    5THR      C 1547   3.897   1.945   4.263
    5THR      O 1548   3.798   2.016   4.252
    6ILE      N 1549   4.015   1.983   4.213
    6ILE      H 1550   4.102   1.953   4.250
    6ILE     CA 1551   4.033   2.063   4.091
    6ILE     CB 1552   4.168   2.133   4.103
    6ILE    CG1 1553   4.168   2.236   4.217
    6ILE    CG2 1554   4.196   2.216   3.977
    6ILE     CD 1555   4.289   2.326   4.243
    6ILE      C 1556   4.020   1.979   3.964
    6ILE      O 1557   4.119   1.922   3.917
    7LEU      N 1558   3.900   1.988   3.908
    7LEU      H 1559   3.831   2.033   3.966
    7LEU     CA 1560   3.844   1.918   3.792
    7LEU     CB 1561   3.903   1.962   3.658
    7LEU     CG 1562   3.853   2.087   3.585
    7LEU    CD1 1563   3.709   2.070   3.536
    7LEU    CD2 1564   3.865   2.215   3.668
    7LEU      C 1565   3.833   1.765   3.789
    7LEU      O 1566   3.755   1.701   3.719
    8LEU      N 1567   3.918   1.701   3.868
    8LEU      H 1568   3.972   1.749   3.937
    8LEU     CA 1569   3.919   1.556   3.889
    8LEU     CB 1570   4.049   1.520   3.961
    8LEU     CG 1571   4.173   1.547   3.875
    8LEU    CD1 1572   4.306   1.531   3.949
    8LEU    CD2 1573   4.185   1.425   3.784
    8LEU      C 1574   3.793   1.504   3.958
    8LEU      O 1575   3.753   1.554   4.063
    9GLU      N 1576   3.726   1.417   3.883
    9GLU      H 1577   3.721   1.441   3.786
    9GLU     CA 1578   3.620   1.334   3.943
    9GLU     CB 1579   3.487   1.335   3.867
    9GLU     CG 1580   3.411   1.467   3.874
    9GLU     CD 1581   3.273   1.466   3.808
    9GLU    OE1 1582   3.172   1.501   3.872
    9GLU    OE2 1583   3.263   1.437   3.687
    9GLU      C 1584   3.670   1.191   3.964
    9GLU      O 1585   3.679   1.129   3.858
   10GLU      N 1586   3.668   1.139   4.086
   10GLU      H 1587   3.623   1.184   4.163
   10GLU     CA 1588   3.726   1.008   4.118
   10GLU     CB 1589   3.839   1.027   4.221
   10GLU     CG 1590   3.975   1.007   4.155
   10GLU     CD 1591   4.089   1.000   4.257
   10GLU    OE1 1592   4.180   1.084   4.240
   10GLU    OE2 1593   4.102   0.912   4.344
   10GLU      C 1594   3.613   0.931   4.187
   10GLU     O1 1595   3.601   0.922   4.311
   10GLU     O2 1596   3.540   0.861   4.115
    1ACE     CA 1597   5.127   5.213   5.025
    1ACE      C 1598   5.247   5.149   5.094
    1ACE      O 1599   5.280   5.189   5.205
    2VAL      N 1600   5.324   5.066   5.007
    2VAL      H 1601   5.298   5.051   4.911
    2VAL     CA 1602   5.429   4.971   5.046
    2VAL     CB 1603   5.440   4.854   4.947
    2VAL    CG1 1604   5.545   4.752   4.992
    2VAL    CG2 1605   5.308   4.777   4.953
    2VAL      C 1606   5.567   5.032   5.074
    2VAL      O 1607   5.629   5.088   4.984
    3VAL      N 1608   5.594   5.043   5.204
    3VAL      H 1609   5.529   5.010   5.273
    3VAL     CA 1610   5.695   5.137   5.255
    3VAL     CB 1611   5.643   5.217   5.374
    3VAL    CG1 1612   5.531   5.304   5.316
    3VAL    CG2 1613   5.598   5.138   5.497
    3VAL      C 1614   5.835   5.086   5.288
    3VAL      O 1615   5.930   5.164   5.279
    4VAL      N 1616   5.845   4.955   5.309
    4VAL      H 1617   5.779   4.894   5.267
    4VAL     CA 1618   5.968   4.882   5.345
    4VAL     CB 1619   5.969   4.855   5.495
    4VAL    CG1 1620   6.078   4.753   5.528
    4VAL    CG2 1621   5.981   4.977   5.586
    4VAL      C 1622   5.968   4.763   5.249
    4VAL      O 1623   5.869   4.707   5.202
    5THR      N 1624   6.089   4.727   5.204
    5THR      H 1625   6.169   4.785   5.213
    5THR     CA 1626   6.108   4.610   5.118
    5THR     CB 1627   6.155   4.640   4.975
    5THR    OG1 1628   6.289   4.689   4.973
    5THR    HG1 1629   6.310   4.737   5.058
    5THR    CG2 1630   6.064   4.739   4.901
    5THR      C 1631   6.195   4.498   5.175
    5THR      O 1632   6.312   4.515   5.208
    6ILE      N 1633   6.138   4.389   5.225
    6ILE      H 1634   6.202   4.315   5.246
    6ILE     CA 1635   5.997   4.360   5.253
    6ILE     CB 1636   5.936   4.238   5.184
    6ILE    CG1 1637   5.993   4.106   5.235
    6ILE    CG2 1638   5.945   4.242   5.031
    6ILE     CD 1639   5.947   3.976   5.170
    6ILE      C 1640   5.964   4.377   5.402
    6ILE      O 1641   5.854   4.424   5.432
    7LEU      N 1642   6.038   4.321   5.496
    7LEU      H 1643   6.111   4.258   5.468
    7LEU     CA 1644   6.023   4.325   5.642
    7LEU     CB 1645   6.024   4.186   5.707
    7LEU     CG 1646   5.939   4.181   5.834
    7LEU    CD1 1647   5.798   4.239   5.838
    7LEU    CD2 1648   5.939   4.031   5.866
    7LEU      C 1649   6.139   4.407   5.700
    7LEU      O 1650   6.115   4.496   5.782
    8LEU      N 1651   6.263   4.378   5.664
    8LEU      H 1652   6.277   4.337   5.574
    8LEU     CA 1653   6.384   4.447   5.712
    8LEU     CB 1654   6.476   4.360   5.798
    8LEU     CG 1655   6.409   4.316   5.928
    8LEU    CD1 1656   6.485   4.204   5.998
    8LEU    CD2 1657   6.399   4.435   6.025
    8LEU      C 1658   6.468   4.518   5.606
    8LEU      O 1659   6.514   4.462   5.507
    9GLU      N 1660   6.508   4.642   5.634
    9GLU      H 1661   6.492   4.681   5.724
    9GLU     CA 1662   6.578   4.732   5.540
    9GLU     CB 1663   6.504   4.866   5.554
    9GLU     CG 1664   6.399   4.894   5.446
    9GLU     CD 1665   6.454   4.905   5.304
    9GLU    OE1 1666   6.373   4.866   5.218
    9GLU    OE2 1667   6.566   4.954   5.279
    9GLU      C 1668   6.725   4.745   5.581
    9GLU      O 1669   6.758   4.840   5.652
   10GLU      N 1670   6.807   4.655   5.528
   10GLU      H 1671   6.777   4.597   5.453
   10GLU     CA 1672   6.954   4.659   5.535
   10GLU     CB 1673   7.000   4.518   5.572
   10GLU     CG 1674   7.010   4.520   5.725
   10GLU     CD 1675   7.128   4.429   5.759
   10GLU    OE1 1676   7.105   4.324   5.823
   10GLU    OE2 1677   7.245   4.472   5.745
   10GLU      C 1678   7.024   4.717   5.412
   10GLU     O1 1679   6.976   4.689   5.300
   10GLU     O2 1680   7.124   4.790   5.429
    1ACE     CA 1681   5.652   4.178   7.060
    1ACE      C 1682   5.508   4.161   7.014
    1ACE      O 1683   5.464   4.054   6.974
    2VAL      N 1684   5.445   4.284   6.977
    2VAL      H 1685   5.506   4.360   6.955
    2VAL     CA 1686   5.300   4.290   6.953
    2VAL     CB 1687   5.244   4.425   6.998
    2VAL    CG1 1688   5.092   4.410   7.014
    2VAL    CG2 1689   5.294   4.468   7.136
    2VAL      C 1690   5.279   4.261   6.804
    2VAL      O 1691   5.334   4.322   6.713
    3VAL      N 1692   5.186   4.168   6.782
    3VAL      H 1693   5.148   4.111   6.855
    3VAL     CA 1694   5.143   4.150   6.643
    3VAL     CB 1695   5.161   4.006   6.595
    3VAL    CG1 1696   5.073   3.903   6.666
    3VAL    CG2 1697   5.152   3.995   6.443
    3VAL      C 1698   5.009   4.216   6.611
    3VAL      O 1699   4.991   4.278   6.506
    4VAL      N 1700   4.912   4.199   6.701
    4VAL      H 1701   4.923   4.139   6.780
    4VAL     CA 1702   4.785   4.272   6.691
    4VAL     CB 1703   4.672   4.173   6.659
    4VAL    CG1 1704   4.565   4.248   6.580
    4VAL    CG2 1705   4.703   4.045   6.582
    4VAL      C 1706   4.750   4.353   6.816
    4VAL      O 1707   4.785   4.306   6.925
    5THR      N 1708   4.713   4.480   6.804
    5THR      H 1709   4.709   4.521   6.713
    5THR     CA 1710   4.689   4.564   6.922
    5THR     CB 1711   4.644   4.707   6.889
    5THR    OG1 1712   4.533   4.697   6.799
    5THR    HG1 1713   4.451   4.739   6.837
    5THR    CG2 1714   4.764   4.794   6.850
    5THR      C 1715   4.588   4.519   7.027
    5THR      O 1716   4.573   4.583   7.131
    6ILE      N 1717   4.491   4.435   6.991
    6ILE      H 1718   4.493   4.397   6.899
    6ILE     CA 1719   4.383   4.387   7.079
    6ILE     CB 1720   4.255   4.374   6.996
    6ILE    CG1 1721   4.262   4.298   6.864
    6ILE    CG2 1722   4.195   4.512   6.969
    6ILE     CD 1723   4.132   4.238   6.811
    6ILE      C 1724   4.410   4.261   7.160
    6ILE      O 1725   4.366   4.150   7.128
    7LEU      N 1726   4.478   4.285   7.272
    7LEU      H 1727   4.502   4.380   7.292
    7LEU     CA 1728   4.524   4.190   7.374
    7LEU     CB 1729   4.659   4.229   7.435
    7LEU     CG 1730   4.793   4.217   7.363
    7LEU    CD1 1731   4.816   4.324   7.257
    7LEU    CD2 1732   4.905   4.230   7.467
    7LEU      C 1733   4.423   4.159   7.484
    7LEU      O 1734   4.349   4.243   7.535
    8LEU      N 1735   4.426   4.031   7.521
    8LEU      H 1736   4.460   3.966   7.453
    8LEU     CA 1737   4.353   3.982   7.639
    8LEU     CB 1738   4.246   3.878   7.602
    8LEU     CG 1739   4.129   3.954   7.540
    8LEU    CD1 1740   4.049   3.863   7.446
    8LEU    CD2 1741   4.043   4.020   7.648
    8LEU      C 1742   4.432   3.915   7.751
    8LEU      O 1743   4.493   3.812   7.724
    9GLU      N 1744   4.443   3.983   7.865
    9GLU      H 1745   4.409   4.076   7.877
    9GLU     CA 1746   4.498   3.922   7.987
    9GLU     CB 1747   4.624   3.994   8.036
    9GLU     CG 1748   4.708   3.903   8.126
    9GLU     CD 1749   4.832   3.964   8.191
    9GLU    OE1 1750   4.945   3.938   8.144
    9GLU    OE2 1751   4.822   4.032   8.295
    9GLU      C 1752   4.399   3.898   8.101
    9GLU      O 1753   4.338   3.792   8.112
   10GLU      N 1754   4.360   4.008   8.164
   10GLU      H 1755   4.397   4.099   8.148
   10GLU     CA 1756   4.255   3.999   8.266
   10GLU     CB 1757   4.315   4.043   8.400
   10GLU     CG 1758   4.247   3.998   8.529
   10GLU     CD 1759   4.325   4.034   8.656
   10GLU    OE1 1760   4.450   4.036   8.656
   10GLU    OE2 1761   4.256   4.063   8.756
   10GLU      C 1762   4.135   4.088   8.234
   10GLU     O1 1763   4.023   4.062   8.283
   10GLU     O2 1764   4.152   4.166   8.138
    1ACE     CA 1765   5.677   2.309   5.118
    1ACE      C 1766   5.699   2.457   5.088
    1ACE      O 1767   5.680   2.499   4.974
    2VAL      N 1768   5.734   2.548   5.193
    2VAL      H 1769   5.764   2.508   5.279
    2VAL     CA 1770   5.742   2.695   5.192
    2VAL     CB 1771   5.623   2.762   5.260
    2VAL    CG1 1772   5.490   2.741   5.188
    2VAL    CG2 1773   5.599   2.706   5.401
    2VAL      C 1774   5.874   2.744   5.251
    2VAL      O 1775   5.892   2.725   5.371
    3VAL      N 1776   5.973   2.782   5.170
    3VAL      H 1777   6.058   2.812   5.212
    3VAL     CA 1778   5.982   2.772   5.023
    3VAL     CB 1779   6.032   2.903   4.962
    3VAL    CG1 1780   5.927   3.014   4.969
    3VAL    CG2 1781   6.164   2.957   5.016
    3VAL      C 1782   6.077   2.664   4.973
    3VAL      O 1783   6.184   2.644   5.031
    4VAL      N 1784   6.037   2.608   4.859
    4VAL      H 1785   5.971   2.647   4.796
    4VAL     CA 1786   6.121   2.505   4.797
    4VAL     CB 1787   6.043   2.386   4.738
    4VAL    CG1 1788   5.978   2.309   4.853
    4VAL    CG2 1789   5.926   2.426   4.648
    4VAL      C 1790   6.221   2.553   4.692
    4VAL      O 1791   6.203   2.660   4.634
    5THR      N 1792   6.327   2.476   4.674
    5THR      H 1793   6.339   2.391   4.725
    5THR     CA 1794   6.432   2.511   4.577
    5THR     CB 1795   6.567   2.540   4.644
    5THR    OG1 1796   6.667   2.595   4.558
    5THR    HG1 1797   6.637   2.660   4.488
    5THR    CG2 1798   6.623   2.427   4.731
    5THR      C 1799   6.452   2.405   4.468
    5THR      O 1800   6.442   2.286   4.496
    6ILE      N 1801   6.464   2.460   4.348
    6ILE      H 1802   6.480   2.557   4.331
    6ILE     CA 1803   6.489   2.373   4.232
    6ILE     CB 1804   6.426   2.433   4.107
    6ILE    CG1 1805   6.444   2.356   3.976
    6ILE    CG2 1806   6.479   2.574   4.081
    6ILE     CD 1807   6.351   2.236   3.958
    6ILE      C 1808   6.636   2.334   4.217
    6ILE      O 1809   6.727   2.416   4.210
    7LEU      N 1810   6.664   2.204   4.214
    7LEU      H 1811   6.583   2.145   4.206
    7LEU     CA 1812   6.795   2.147   4.182
    7LEU     CB 1813   6.867   2.084   4.302
    7LEU     CG 1814   6.887   2.174   4.425
    7LEU    CD1 1815   6.936   2.093   4.545
    7LEU    CD2 1816   6.983   2.288   4.392
    7LEU      C 1817   6.787   2.051   4.063
    7LEU      O 1818   6.719   1.949   4.049
    8LEU      N 1819   6.844   2.097   3.952
    8LEU      H 1820   6.871   2.190   3.928
    8LEU     CA 1821   6.855   2.014   3.831
    8LEU     CB 1822   6.785   2.083   3.714
    8LEU     CG 1823   6.674   2.005   3.643
    8LEU    CD1 1824   6.565   1.955   3.738
    8LEU    CD2 1825   6.601   2.106   3.553
    8LEU      C 1826   6.994   1.982   3.776
    8LEU      O 1827   7.025   1.866   3.752
    9GLU      N 1828   7.087   2.078   3.782
    9GLU      H 1829   7.068   2.171   3.812
    9GLU     CA 1830   7.224   2.080   3.731
    9GLU     CB 1831   7.255   2.221   3.678
    9GLU     CG 1832   7.171   2.258   3.555
    9GLU     CD 1833   7.141   2.408   3.555
    9GLU    OE1 1834   7.218   2.488   3.497
    9GLU    OE2 1835   7.039   2.443   3.618
    9GLU      C 1836   7.326   2.027   3.831
    9GLU      O 1837   7.364   2.093   3.928
   10GLU      N 1838   7.360   1.900   3.817
   10GLU      H 1839   7.308   1.834   3.763
   10GLU     CA 1840   7.461   1.821   3.890
   10GLU     CB 1841   7.412   1.698   3.966
   10GLU     CG 1842   7.320   1.726   4.085
   10GLU     CD 1843   7.398   1.691   4.213
   10GLU    OE1 1844   7.387   1.573   4.252
   10GLU    OE2 1845   7.458   1.782   4.274
   10GLU      C 1846   7.578   1.787   3.797
   10GLU     O1 1847   7.695   1.798   3.839
   10GLU     O2 1848   7.554   1.758   3.678
    1ACE     CA 1849   3.206   2.956   6.538
    1ACE      C 1850   3.334   2.878   6.569
    1ACE      O 1851   3.333   2.773   6.632
    2VAL      N 1852   3.448   2.917   6.492
    2VAL      H 1853   3.445   3.005   6.445
    2VAL     CA 1854   3.584   2.861   6.487
    2VAL     CB 1855   3.637   2.870   6.344
    2VAL    CG1 1856   3.783   2.829   6.329
    2VAL    CG2 1857   3.549   2.785   6.252
    2VAL      C 1858   3.680   2.892   6.602
    2VAL      O 1859   3.700   3.008   6.638
    3VAL      N 1860   3.747   2.790   6.654
    3VAL      H 1861   3.726   2.696   6.628
    3VAL     CA 1862   3.862   2.811   6.744
    3VAL     CB 1863   3.870   2.701   6.850
    3VAL    CG1 1864   3.960   2.741   6.967
    3VAL    CG2 1865   3.732   2.664   6.904
    3VAL      C 1866   3.993   2.815   6.665
    3VAL      O 1867   4.056   2.921   6.672
    4VAL      N 1868   4.034   2.707   6.599
    4VAL      H 1869   3.986   2.620   6.593
    4VAL     CA 1870   4.165   2.702   6.532
    4VAL     CB 1871   4.241   2.578   6.580
    4VAL    CG1 1872   4.379   2.554   6.518
    4VAL    CG2 1873   4.271   2.600   6.729
    4VAL      C 1874   4.149   2.704   6.380
    4VAL      O 1875   4.206   2.795   6.320
    5THR      N 1876   4.095   2.605   6.310
    5THR      H 1877   4.039   2.535   6.355
    5THR     CA 1878   4.089   2.611   6.164
    5THR     CB 1879   4.174   2.506   6.092
    5THR    OG1 1880   4.135   2.372   6.126
    5THR    HG1 1881   4.172   2.314   6.053
    5THR    CG2 1882   4.319   2.523   6.137
    5THR      C 1883   3.948   2.612   6.104
    5THR      O 1884   3.873   2.517   6.126
    6ILE      N 1885   3.938   2.683   5.993
    6ILE      H 1886   4.018   2.731   5.957
    6ILE     CA 1887   3.808   2.704   5.926
    6ILE     CB 1888   3.811   2.843   5.863
    6ILE    CG1 1889   3.936   2.864   5.777
    6ILE    CG2 1890   3.788   2.950   5.970
    6ILE     CD 1891   3.932   3.007   5.725
    6ILE      C 1892   3.772   2.599   5.821
    6ILE      O 1893   3.857   2.552   5.745
    7LEU      N 1894   3.649   2.547   5.823
    7LEU      H 1895   3.629   2.485   5.747
    7LEU     CA 1896   3.538   2.575   5.914
    7LEU     CB 1897   3.415   2.626   5.838
    7LEU     CG 1898   3.338   2.737   5.910
    7LEU    CD1 1899   3.385   2.878   5.871
    7LEU    CD2 1900   3.189   2.716   5.886
    7LEU      C 1901   3.507   2.471   6.022
    7LEU      O 1902   3.529   2.491   6.142
    8LEU      N 1903   3.435   2.365   5.986
    8LEU      H 1904   3.424   2.348   5.888
    8LEU     CA 1905   3.372   2.269   6.077
    8LEU     CB 1906   3.287   2.178   5.987
    8LEU     CG 1907   3.161   2.245   5.932
    8LEU    CD1 1908   3.112   2.155   5.818
    8LEU    CD2 1909   3.051   2.244   6.039
    8LEU      C 1910   3.461   2.177   6.160
    8LEU      O 1911   3.519   2.081   6.109
    9GLU      N 1912   3.488   2.226   6.280
    9GLU      H 1913   3.460   2.321   6.297
    9GLU     CA 1914   3.579   2.170   6.381
    9GLU     CB 1915   3.622   2.280   6.478
    9GLU     CG 1916   3.692   2.401   6.415
    9GLU     CD 1917   3.770   2.475   6.524
    9GLU    OE1 1918   3.705   2.523   6.619
    9GLU    OE2 1919   3.895   2.486   6.516
    9GLU      C 1920   3.520   2.048   6.453
    9GLU      O 1921   3.571   1.938   6.435
   10GLU      N 1922   3.409   2.072   6.522
   10GLU      H 1923   3.362   2.160   6.526
   10GLU     CA 1924   3.335   1.967   6.594
   10GLU     CB 1925   3.381   1.936   6.737
   10GLU     CG 1926   3.393   1.784   6.754
   10GLU     CD 1927   3.409   1.732   6.897
   10GLU    OE1 1928   3.308   1.683   6.953
   10GLU    OE2 1929   3.526   1.724   6.939
   10GLU      C 1930   3.191   2.012   6.619
   10GLU     O1 1931   3.098   1.946   6.568
   10GLU     O2 1932   3.178   2.128   6.663
    1ACE     CA 1933   2.805   4.120   5.027
    1ACE      C 1934   2.731   4.181   4.909
    1ACE      O 1935   2.623   4.133   4.875
    2VAL      N 1936   2.788   4.303   4.859
    2VAL      H 1937   2.854   4.342   4.923
    2VAL     CA 1938   2.746   4.382   4.742
    2VAL     CB 1939   2.811   4.521   4.735
    2VAL    CG1 1940   2.753   4.605   4.621
    2VAL    CG2 1941   2.820   4.601   4.864
    2VAL      C 1942   2.780   4.297   4.620
    2VAL      O 1943   2.892   4.252   4.594
    3VAL      N 1944   2.679   4.223   4.576
    3VAL      H 1945   2.587   4.235   4.613
    3VAL     CA 1946   2.691   4.133   4.461
    3VAL     CB 1947   2.651   3.991   4.503
    3VAL    CG1 1948   2.717   3.951   4.635
    3VAL    CG2 1949   2.502   3.958   4.493
    3VAL      C 1950   2.645   4.173   4.321
    3VAL      O 1951   2.553   4.253   4.305
    4VAL      N 1952   2.721   4.129   4.221
    4VAL      H 1953   2.803   4.073   4.224
    4VAL     CA 1954   2.698   4.160   4.079
    4VAL     CB 1955   2.808   4.117   3.982
    4VAL    CG1 1956   2.939   4.182   4.027
    4VAL    CG2 1957   2.826   3.965   3.980
    4VAL      C 1958   2.568   4.107   4.018
    4VAL      O 1959   2.502   4.024   4.081
    5THR      N 1960   2.516   4.175   3.916
    5THR      H 1961   2.546   4.268   3.895
    5THR     CA 1962   2.409   4.117   3.835
    5THR     CB 1963   2.312   4.220   3.778
    5THR    OG1 1964   2.381   4.321   3.704
    5THR    HG1 1965   2.383   4.296   3.607
    5THR    CG2 1966   2.221   4.278   3.887
    5THR      C 1967   2.469   4.015   3.737
    5THR      O 1968   2.507   4.051   3.626
    6ILE      N 1969   2.482   3.890   3.781
    6ILE      H 1970   2.461   3.853   3.871
    6ILE     CA 1971   2.524   3.779   3.693
    6ILE     CB 1972   2.627   3.680   3.747
    6ILE    CG1 1973   2.624   3.673   3.900
    6ILE    CG2 1974   2.768   3.711   3.696
    6ILE     CD 1975   2.708   3.557   3.954
    6ILE      C 1976   2.410   3.698   3.632
    6ILE      O 1977   2.330   3.651   3.712
    7LEU      N 1978   2.381   3.721   3.504
    7LEU      H 1979   2.441   3.776   3.447
    7LEU     CA 1980   2.261   3.672   3.436
    7LEU     CB 1981   2.226   3.786   3.339
    7LEU     CG 1982   2.161   3.901   3.415
    7LEU    CD1 1983   2.101   4.008   3.322
    7LEU    CD2 1984   2.032   3.854   3.482
    7LEU      C 1985   2.286   3.540   3.362
    7LEU      O 1986   2.395   3.524   3.308
    8LEU      N 1987   2.176   3.467   3.341
    8LEU      H 1988   2.085   3.500   3.367
    8LEU     CA 1989   2.182   3.332   3.283
    8LEU     CB 1990   2.106   3.225   3.362
    8LEU     CG 1991   2.156   3.081   3.351
    8LEU    CD1 1992   2.285   3.069   3.432
    8LEU    CD2 1993   2.052   2.987   3.412
    8LEU      C 1994   2.111   3.338   3.148
    8LEU      O 1995   2.002   3.392   3.135
    9GLU      N 1996   2.179   3.280   3.049
    9GLU      H 1997   2.276   3.255   3.048
    9GLU     CA 1998   2.115   3.249   2.920
    9GLU     CB 1999   2.186   3.318   2.803
    9GLU     CG 2000   2.165   3.469   2.811
    9GLU     CD 2001   2.044   3.534   2.745
    9GLU    OE1 2002   1.980   3.630   2.794
    9GLU    OE2 2003   1.996   3.489   2.639
    9GLU      C 2004   2.100   3.097   2.906
    9GLU      O 2005   2.192   3.029   2.951
   10GLU      N 2006   1.991   3.062   2.839
   10GLU      H 2007   1.931   3.128   2.794
   10GLU     CA 2008   1.960   2.925   2.795
   10GLU     CB 2009   1.813   2.899   2.826
   10GLU     CG 2010   1.773   2.754   2.802
   10GLU     CD 2011   1.622   2.732   2.816
   10GLU    OE1 2012   1.537   2.813   2.774
   10GLU    OE2 2013   1.598   2.610   2.832
   10GLU      C 2014   1.993   2.913   2.646
   10GLU     O1 2015   1.984   3.008   2.565
   10GLU     O2 2016   2.045   2.806   2.605
    1ACE     CA 2017   5.031   0.891   4.042
    1ACE      C 2018   5.134   0.993   3.991
    1ACE      O 2019   5.151   1.100   4.049
    2VAL      N 2020   5.203   0.947   3.875
    2VAL      H 2021   5.213   0.848   3.863
    2VAL     CA 2022   5.305   1.018   3.797
    2VAL     CB 2023   5.243   1.127   3.708
    2VAL    CG1 2024   5.341   1.175   3.602
    2VAL    CG2 2025   5.106   1.080   3.656
    2VAL      C 2026   5.426   1.067   3.876
    2VAL      O 2027   5.416   1.172   3.939
    3VAL      N 2028   5.529   0.985   3.894
    3VAL      H 2029   5.523   0.890   3.865
    3VAL     CA 2030   5.658   1.010   3.961
    3VAL     CB 2031   5.709   0.880   4.023
    3VAL    CG1 2032   5.840   0.896   4.100
    3VAL    CG2 2033   5.599   0.826   4.113
    3VAL      C 2034   5.754   1.097   3.880
    3VAL      O 2035   5.847   1.055   3.811
    4VAL      N 2036   5.747   1.224   3.918
    4VAL      H 2037   5.695   1.249   3.999
    4VAL     CA 2038   5.832   1.327   3.857
    4VAL     CB 2039   5.752   1.457   3.847
    4VAL    CG1 2040   5.832   1.569   3.779
    4VAL    CG2 2041   5.615   1.443   3.782
    4VAL      C 2042   5.958   1.353   3.941
    4VAL      O 2043   5.946   1.398   4.055
    5THR      N 2044   6.053   1.267   3.905
    5THR      H 2045   6.018   1.188   3.855
    5THR     CA 2046   6.188   1.262   3.963
    5THR     CB 2047   6.261   1.133   3.927
    5THR    OG1 2048   6.244   1.117   3.786
    5THR    HG1 2049   6.318   1.156   3.730
    5THR    CG2 2050   6.199   1.019   4.009
    5THR      C 2051   6.283   1.382   3.965
    5THR      O 2052   6.374   1.393   3.883
    6ILE      N 2053   6.270   1.470   4.063
    6ILE      H 2054   6.200   1.453   4.133
    6ILE     CA 2055   6.356   1.588   4.082
    6ILE     CB 2056   6.290   1.719   4.036
    6ILE    CG1 2057   6.154   1.749   4.100
    6ILE    CG2 2058   6.275   1.713   3.884
    6ILE     CD 2059   6.097   1.883   4.053
    6ILE      C 2060   6.384   1.598   4.232
    6ILE      O 2061   6.308   1.566   4.323
    7LEU      N 2062   6.502   1.657   4.245
    7LEU      H 2063   6.557   1.666   4.162
    7LEU     CA 2064   6.570   1.688   4.372
    7LEU     CB 2065   6.717   1.719   4.343
    7LEU     CG 2066   6.780   1.589   4.293
    7LEU    CD1 2067   6.912   1.614   4.220
    7LEU    CD2 2068   6.807   1.483   4.399
    7LEU      C 2069   6.504   1.809   4.440
    7LEU      O 2070   6.538   1.923   4.409
    8LEU      N 2071   6.408   1.782   4.527
    8LEU      H 2072   6.379   1.686   4.529
    8LEU     CA 2073   6.330   1.891   4.587
    8LEU     CB 2074   6.192   1.875   4.525
    8LEU     CG 2075   6.107   2.003   4.533
    8LEU    CD1 2076   6.166   2.125   4.462
    8LEU    CD2 2077   5.971   1.977   4.468
    8LEU      C 2078   6.334   1.883   4.740
    8LEU      O 2079   6.279   1.803   4.815
    9GLU      N 2080   6.418   1.976   4.785
    9GLU      H 2081   6.472   2.029   4.720
    9GLU     CA 2082   6.438   2.001   4.929
    9GLU     CB 2083   6.584   1.971   4.961
    9GLU     CG 2084   6.626   1.825   4.937
    9GLU     CD 2085   6.757   1.786   5.006
    9GLU    OE1 2086   6.793   1.842   5.111
    9GLU    OE2 2087   6.820   1.689   4.959
    9GLU      C 2088   6.406   2.145   4.970
    9GLU      O 2089   6.410   2.236   4.887
   10GLU      N 2090   6.355   2.155   5.092
   10GLU      H 2091   6.294   2.089   5.135
   10GLU     CA 2092   6.345   2.287   5.156
   10GLU     CB 2093   6.222   2.287   5.247
   10GLU     CG 2094   6.085   2.252   5.188
   10GLU     CD 2095   6.030   2.137   5.273
   10GLU    OE1 2096   5.906   2.146   5.289
   10GLU    OE2 2097   6.103   2.048   5.320
   10GLU      C 2098   6.466   2.305   5.248
   10GLU     O1 2099   6.496   2.207   5.319
   10GLU     O2 2100   6.541   2.404   5.231
    1ACE     CA 2101   6.060   2.441   3.776
    1ACE      C 2102   5.907   2.446   3.781
    1ACE      O 2103   5.840   2.476   3.683
    2VAL      N 2104   5.851   2.401   3.904
    2VAL      H 2105   5.918   2.382   3.976
    2VAL     CA 2106   5.708   2.389   3.936
    2VAL     CB 2107   5.679   2.281   4.041
    2VAL    CG1 2108   5.528   2.265   4.059
    2VAL    CG2 2109   5.737   2.149   3.989
    2VAL      C 2110   5.639   2.525   3.952
    2VAL      O 2111   5.643   2.586   4.059
    3VAL      N 2112   5.557   2.565   3.856
    3VAL      H 2113   5.545   2.522   3.766
    3VAL     CA 2114   5.499   2.700   3.861
    3VAL     CB 2115   5.525   2.770   3.728
    3VAL    CG1 2116   5.477   2.914   3.708
    3VAL    CG2 2117   5.669   2.783   3.677
    3VAL      C 2118   5.351   2.695   3.899
    3VAL      O 2119   5.267   2.663   3.815
    4VAL      N 2120   5.318   2.709   4.027
    4VAL      H 2121   5.387   2.718   4.098
    4VAL     CA 2122   5.186   2.685   4.087
    4VAL     CB 2123   5.182   2.595   4.210
    4VAL    CG1 2124   5.051   2.528   4.251
    4VAL    CG2 2125   5.273   2.473   4.191
    4VAL      C 2126   5.099   2.808   4.113
    4VAL      O 2127   5.134   2.893   4.195
    5THR      N 2128   5.004   2.835   4.023
    5THR      H 2129   5.012   2.796   3.932
    5THR     CA 2130   4.893   2.931   4.036
    5THR     CB 2131   4.931   3.070   3.985
    5THR    OG1 2132   4.841   3.165   4.043
    5THR    HG1 2133   4.870   3.186   4.136
    5THR    CG2 2134   4.964   3.095   3.838
    5THR      C 2135   4.755   2.886   3.989
    5THR      O 2136   4.693   2.956   3.909
    6ILE      N 2137   4.693   2.798   4.068
    6ILE      H 2138   4.724   2.787   4.163
    6ILE     CA 2139   4.576   2.714   4.040
    6ILE     CB 2140   4.608   2.565   4.059
    6ILE    CG1 2141   4.670   2.525   4.193
    6ILE    CG2 2142   4.696   2.524   3.941
    6ILE     CD 2143   4.664   2.372   4.191
    6ILE      C 2144   4.445   2.751   4.109
    6ILE      O 2145   4.337   2.718   4.061
    7LEU      N 2146   4.464   2.795   4.233
    7LEU      H 2147   4.550   2.833   4.265
    7LEU     CA 2148   4.352   2.827   4.324
    7LEU     CB 2149   4.343   2.707   4.419
    7LEU     CG 2150   4.209   2.700   4.491
    7LEU    CD1 2151   4.091   2.654   4.406
    7LEU    CD2 2152   4.231   2.599   4.605
    7LEU      C 2153   4.362   2.966   4.387
    7LEU      O 2154   4.466   2.995   4.445
    8LEU      N 2155   4.255   3.044   4.372
    8LEU      H 2156   4.176   3.015   4.318
    8LEU     CA 2157   4.246   3.183   4.416
    8LEU     CB 2158   4.110   3.235   4.368
    8LEU     CG 2159   4.098   3.388   4.368
    8LEU    CD1 2160   4.197   3.449   4.269
    8LEU    CD2 2161   3.956   3.438   4.338
    8LEU      C 2162   4.265   3.206   4.566
    8LEU      O 2163   4.203   3.140   4.650
    9GLU      N 2164   4.368   3.279   4.607
    9GLU      H 2165   4.441   3.296   4.541
    9GLU     CA 2166   4.391   3.314   4.748
    9GLU     CB 2167   4.536   3.295   4.791
    9GLU     CG 2168   4.580   3.151   4.763
    9GLU     CD 2169   4.719   3.116   4.817
    9GLU    OE1 2170   4.815   3.096   4.739
    9GLU    OE2 2171   4.729   3.088   4.938
    9GLU      C 2172   4.352   3.459   4.775
    9GLU      O 2173   4.396   3.550   4.704
   10GLU      N 2174   4.253   3.476   4.862
   10GLU      H 2175   4.225   3.401   4.921
   10GLU     CA 2176   4.189   3.606   4.888
   10GLU     CB 2177   4.036   3.597   4.877
   10GLU     CG 2178   3.999   3.552   4.736
   10GLU     CD 2179   3.847   3.554   4.722
   10GLU    OE1 2180   3.783   3.448   4.709
   10GLU    OE2 2181   3.790   3.665   4.711
   10GLU      C 2182   4.216   3.674   5.022
   10GLU     O1 2183   4.273   3.785   5.010
   10GLU     O2 2184   4.235   3.604   5.124
    1ACE     CA 2185   4.090   3.500   7.442
    1ACE      C 2186   4.237   3.516   7.480
    1ACE      O 2187   4.264   3.548   7.596
    2VAL      N 2188   4.334   3.517   7.374
    2VAL      H 2189   4.298   3.516   7.281
    2VAL     CA 2190   4.480   3.522   7.384
    2VAL     CB 2191   4.569   3.431   7.298
    2VAL    CG1 2192   4.523   3.286   7.319
    2VAL    CG2 2193   4.565   3.463   7.149
    2VAL      C 2194   4.552   3.656   7.388
    2VAL      O 2195   4.511   3.756   7.329
    3VAL      N 2196   4.665   3.669   7.459
    3VAL      H 2197   4.691   3.608   7.533
    3VAL     CA 2198   4.764   3.777   7.447
    3VAL     CB 2199   4.857   3.766   7.568
    3VAL    CG1 2200   4.940   3.895   7.567
    3VAL    CG2 2201   4.783   3.785   7.700
    3VAL      C 2202   4.837   3.763   7.313
    3VAL      O 2203   4.921   3.674   7.299
    4VAL      N 2204   4.807   3.860   7.227
    4VAL      H 2205   4.721   3.910   7.244
    4VAL     CA 2206   4.859   3.849   7.090
    4VAL     CB 2207   4.752   3.901   6.994
    4VAL    CG1 2208   4.655   3.788   6.959
    4VAL    CG2 2209   4.666   4.018   7.042
    4VAL      C 2210   5.000   3.902   7.065
    4VAL      O 2211   5.023   3.981   6.973
    5THR      N 2212   5.092   3.847   7.145
    5THR      H 2213   5.073   3.789   7.223
    5THR     CA 2214   5.236   3.872   7.136
    5THR     CB 2215   5.291   3.908   7.274
    5THR    OG1 2216   5.260   3.813   7.376
    5THR    HG1 2217   5.285   3.854   7.463
    5THR    CG2 2218   5.230   4.042   7.315
    5THR      C 2219   5.308   3.756   7.067
    5THR      O 2220   5.265   3.641   7.074
    6ILE      N 2221   5.421   3.784   7.003
    6ILE      H 2222   5.451   3.878   6.987
    6ILE     CA 2223   5.514   3.687   6.944
    6ILE     CB 2224   5.501   3.703   6.792
    6ILE    CG1 2225   5.566   3.586   6.718
    6ILE    CG2 2226   5.545   3.831   6.723
    6ILE     CD 2227   5.485   3.457   6.735
    6ILE      C 2228   5.658   3.708   6.992
    6ILE      O 2229   5.694   3.823   7.016
    7LEU      N 2230   5.710   3.601   7.051
    7LEU      H 2231   5.659   3.522   7.085
    7LEU     CA 2232   5.849   3.596   7.101
    7LEU     CB 2233   5.950   3.595   6.986
    7LEU     CG 2234   5.988   3.455   6.938
    7LEU    CD1 2235   5.895   3.377   6.845
    7LEU    CD2 2236   6.129   3.458   6.878
    7LEU      C 2237   5.910   3.680   7.214
    7LEU      O 2238   6.020   3.654   7.261
    8LEU      N 2239   5.860   3.803   7.227
    8LEU      H 2240   5.803   3.829   7.150
    8LEU     CA 2241   5.912   3.908   7.315
    8LEU     CB 2242   5.944   4.040   7.245
    8LEU     CG 2243   6.022   4.156   7.307
    8LEU    CD1 2244   6.162   4.108   7.346
    8LEU    CD2 2245   6.022   4.286   7.227
    8LEU      C 2246   5.814   3.937   7.430
    8LEU      O 2247   5.701   3.984   7.421
    9GLU      N 2248   5.863   3.884   7.541
    9GLU      H 2249   5.950   3.836   7.536
    9GLU     CA 2250   5.781   3.857   7.660
    9GLU     CB 2251   5.776   3.707   7.689
    9GLU     CG 2252   5.745   3.602   7.583
    9GLU     CD 2253   5.763   3.462   7.641
    9GLU    OE1 2254   5.705   3.435   7.748
    9GLU    OE2 2255   5.839   3.380   7.584
    9GLU      C 2256   5.844   3.920   7.784
    9GLU      O 2257   5.962   3.955   7.785
   10GLU      N 2258   5.763   3.918   7.890
   10GLU      H 2259   5.678   3.866   7.890
   10GLU     CA 2260   5.811   3.960   8.022
   10GLU     CB 2261   5.739   4.091   8.053
   10GLU     CG 2262   5.795   4.170   8.172
   10GLU     CD 2263   5.899   4.275   8.132
   10GLU    OE1 2264   5.875   4.394   8.161
   10GLU    OE2 2265   6.017   4.240   8.108
   10GLU      C 2266   5.783   3.856   8.132
   10GLU     O1 2267   5.870   3.821   8.215
   10GLU     O2 2268   5.689   3.777   8.112
    1ACE     CA 2269   6.170   4.142   6.214
    1ACE      C 2270   6.122   4.168   6.357
    1ACE      O 2271   6.105   4.284   6.396
    2VAL      N 2272   6.110   4.048   6.434
    2VAL      H 2273   6.123   3.960   6.389
    2VAL     CA 2274   6.091   4.061   6.579
    2VAL     CB 2275   6.001   3.941   6.609
    2VAL    CG1 2276   5.985   3.915   6.759
    2VAL    CG2 2277   5.861   3.957   6.549
    2VAL      C 2278   6.228   4.066   6.648
    2VAL      O 2279   6.309   3.978   6.616
    3VAL      N 2280   6.242   4.171   6.728
    3VAL      H 2281   6.164   4.224   6.762
    3VAL     CA 2282   6.375   4.205   6.780
    3VAL     CB 2283   6.421   4.347   6.748
    3VAL    CG1 2284   6.570   4.375   6.770
    3VAL    CG2 2285   6.380   4.387   6.606
    3VAL      C 2286   6.380   4.172   6.930
    3VAL      O 2287   6.389   4.248   7.026
    4VAL      N 2288   6.417   4.047   6.954
    4VAL      H 2289   6.466   3.996   6.884
    4VAL     CA 2290   6.404   3.974   7.081
    4VAL     CB 2291   6.382   3.825   7.055
    4VAL    CG1 2292   6.345   3.758   7.188
    4VAL    CG2 2293   6.271   3.803   6.953
    4VAL      C 2294   6.531   3.991   7.164
    4VAL      O 2295   6.633   3.926   7.143
    5THR      N 2296   6.514   4.078   7.263
    5THR      H 2297   6.426   4.124   7.263
    5THR     CA 2298   6.607   4.117   7.370
    5THR     CB 2299   6.557   4.240   7.447
    5THR    OG1 2300   6.424   4.207   7.489
    5THR    HG1 2301   6.396   4.295   7.528
    5THR    CG2 2302   6.554   4.366   7.359
    5THR      C 2303   6.621   4.011   7.479
    5THR      O 2304   6.730   3.997   7.534
    6ILE      N 2305   6.520   3.928   7.506
    6ILE      H 2306   6.430   3.947   7.469
    6ILE     CA 2307   6.530   3.827   7.613
    6ILE     CB 2308   6.396   3.776   7.667
    6ILE    CG1 2309   6.311   3.719   7.554
    6ILE    CG2 2310   6.328   3.890   7.742
    6ILE     CD 2311   6.192   3.635   7.602
    6ILE      C 2312   6.625   3.710   7.589
    6ILE      O 2313   6.613   3.644   7.485
    7LEU      N 2314   6.699   3.672   7.692
    7LEU      H 2315   6.677   3.690   7.788
    7LEU     CA 2316   6.803   3.569   7.676
    7LEU     CB 2317   6.932   3.632   7.730
    7LEU     CG 2318   6.972   3.771   7.681
    7LEU    CD1 2319   7.083   3.830   7.768
    7LEU    CD2 2320   7.008   3.759   7.532
    7LEU      C 2321   6.772   3.445   7.761
    7LEU      O 2322   6.757   3.469   7.880
    8LEU      N 2323   6.732   3.337   7.695
    8LEU      H 2324   6.762   3.313   7.603
    8LEU     CA 2325   6.685   3.217   7.765
    8LEU     CB 2326   6.534   3.195   7.752
    8LEU     CG 2327   6.497   3.179   7.605
    8LEU    CD1 2328   6.381   3.083   7.577
    8LEU    CD2 2329   6.484   3.306   7.520
    8LEU      C 2330   6.756   3.085   7.734
    8LEU      O 2331   6.832   3.079   7.637
    9GLU      N 2332   6.752   2.989   7.826
    9GLU      H 2333   6.712   3.002   7.917
    9GLU     CA 2334   6.814   2.857   7.806
    9GLU     CB 2335   6.881   2.809   7.935
    9GLU     CG 2336   7.006   2.885   7.980
    9GLU     CD 2337   7.040   2.841   8.122
    9GLU    OE1 2338   6.955   2.856   8.213
    9GLU    OE2 2339   7.160   2.810   8.142
    9GLU      C 2340   6.722   2.744   7.760
    9GLU      O 2341   6.609   2.735   7.807
   10GLU      N 2342   6.768   2.676   7.654
   10GLU      H 2343   6.824   2.718   7.583
   10GLU     CA 2344   6.712   2.548   7.610
   10GLU     CB 2345   6.659   2.564   7.468
   10GLU     CG 2346   6.553   2.459   7.433
   10GLU     CD 2347   6.499   2.482   7.292
   10GLU    OE1 2348   6.394   2.548   7.278
   10GLU    OE2 2349   6.583   2.448   7.206
   10GLU      C 2350   6.806   2.427   7.625
   10GLU     O1 2351   6.757   2.324   7.676
   10GLU     O2 2352   6.925   2.439   7.589
    1ACE     CA 2353   3.619   3.871   4.525
    1ACE      C 2354   3.523   3.760   4.480
    1ACE      O 2355   3.427   3.777   4.405
    2VAL      N 2356   3.559   3.636   4.541
    2VAL      H 2357   3.637   3.621   4.602
    2VAL     CA 2358   3.475   3.516   4.526
    2VAL     CB 2359   3.541   3.403   4.447
    2VAL    CG1 2360   3.464   3.272   4.448
    2VAL    CG2 2361   3.555   3.452   4.303
    2VAL      C 2362   3.413   3.475   4.660
    2VAL      O 2363   3.300   3.428   4.663
    3VAL      N 2364   3.480   3.483   4.775
    3VAL      H 2365   3.575   3.513   4.783
    3VAL     CA 2366   3.422   3.450   4.906
    3VAL     CB 2367   3.530   3.416   5.009
    3VAL    CG1 2368   3.573   3.273   4.976
    3VAL    CG2 2369   3.645   3.516   5.002
    3VAL      C 2370   3.333   3.564   4.954
    3VAL      O 2371   3.381   3.677   4.944
    4VAL      N 2372   3.221   3.522   5.013
    4VAL      H 2373   3.195   3.428   5.032
    4VAL     CA 2374   3.116   3.617   5.054
    4VAL     CB 2375   3.001   3.611   4.953
    4VAL    CG1 2376   3.025   3.681   4.819
    4VAL    CG2 2377   2.964   3.468   4.914
    4VAL      C 2378   3.065   3.618   5.198
    4VAL      O 2379   3.058   3.515   5.264
    5THR      N 2380   3.047   3.738   5.253
    5THR      H 2381   3.049   3.822   5.198
    5THR     CA 2382   3.001   3.760   5.391
    5THR     CB 2383   2.937   3.895   5.426
    5THR    OG1 2384   2.856   3.948   5.321
    5THR    HG1 2385   2.787   3.878   5.299
    5THR    CG2 2386   3.052   3.983   5.475
    5THR      C 2387   2.907   3.654   5.447
    5THR      O 2388   2.787   3.654   5.419
    6ILE      N 2389   2.955   3.582   5.548
    6ILE      H 2390   3.048   3.596   5.582
    6ILE     CA 2391   2.879   3.472   5.609
    6ILE     CB 2392   2.941   3.339   5.566
    6ILE    CG1 2393   3.093   3.340   5.543
    6ILE    CG2 2394   2.853   3.288   5.452
    6ILE     CD 2395   3.128   3.192   5.526
    6ILE      C 2396   2.847   3.463   5.758
    6ILE      O 2397   2.932   3.487   5.842
    7LEU      N 2398   2.728   3.415   5.795
    7LEU      H 2399   2.670   3.368   5.728
    7LEU     CA 2400   2.669   3.419   5.930
    7LEU     CB 2401   2.537   3.495   5.923
    7LEU     CG 2402   2.460   3.524   6.052
    7LEU    CD1 2403   2.521   3.635   6.138
    7LEU    CD2 2404   2.317   3.559   6.009
    7LEU      C 2405   2.636   3.279   5.983
    7LEU      O 2406   2.550   3.212   5.925
    8LEU      N 2407   2.705   3.235   6.087
    8LEU      H 2408   2.784   3.289   6.117
    8LEU     CA 2409   2.672   3.117   6.169
    8LEU     CB 2410   2.803   3.052   6.213
    8LEU     CG 2411   2.867   2.968   6.102
    8LEU    CD1 2412   2.993   2.905   6.161
    8LEU    CD2 2413   2.782   2.851   6.052
    8LEU      C 2414   2.563   3.138   6.274
    8LEU      O 2415   2.588   3.197   6.380
    9GLU      N 2416   2.440   3.109   6.232
    9GLU      H 2417   2.425   3.050   6.153
    9GLU     CA 2418   2.322   3.128   6.318
    9GLU     CB 2419   2.205   3.150   6.222
    9GLU     CG 2420   2.105   3.257   6.266
    9GLU     CD 2421   1.999   3.214   6.368
    9GLU    OE1 2422   1.902   3.159   6.311
    9GLU    OE2 2423   1.986   3.290   6.466
    9GLU      C 2424   2.289   3.012   6.412
    9GLU      O 2425   2.288   3.029   6.534
   10GLU      N 2426   2.273   2.890   6.363
   10GLU      H 2427   2.306   2.859   6.273
   10GLU     CA 2428   2.237   2.771   6.441
   10GLU     CB 2429   2.095   2.728   6.403
   10GLU     CG 2430   2.027   2.641   6.510
   10GLU     CD 2431   1.898   2.573   6.463
   10GLU    OE1 2432   1.905   2.450   6.484
   10GLU    OE2 2433   1.814   2.646   6.408
   10GLU      C 2434   2.339   2.662   6.407
   10GLU     O1 2435   2.357   2.573   6.492
   10GLU     O2 2436   2.402   2.671   6.299
    1ACE     CA 2437   4.349   1.565   4.300
    1ACE      C 2438   4.495   1.597   4.270
    1ACE      O 2439   4.595   1.536   4.309
    2VAL      N 2440   4.528   1.722   4.211
    2VAL      H 2441   4.466   1.800   4.221
    2VAL     CA 2442   4.659   1.767   4.161
    2VAL     CB 2443   4.647   1.820   4.018
    2VAL    CG1 2444   4.633   1.695   3.930
    2VAL    CG2 2445   4.533   1.919   3.992
    2VAL      C 2446   4.743   1.859   4.249
    2VAL      O 2447   4.702   1.974   4.264
    3VAL      N 2448   4.848   1.810   4.315
    3VAL      H 2449   4.877   1.717   4.294
    3VAL     CA 2450   4.946   1.874   4.403
    3VAL     CB 2451   5.023   1.982   4.327
    3VAL    CG1 2452   5.138   2.063   4.387
    3VAL    CG2 2453   5.080   1.921   4.198
    3VAL      C 2454   4.893   1.939   4.531
    3VAL      O 2455   4.970   1.969   4.621
    4VAL      N 2456   4.763   1.966   4.539
    4VAL      H 2457   4.711   1.969   4.453
    4VAL     CA 2458   4.697   2.031   4.654
    4VAL     CB 2459   4.560   2.083   4.609
    4VAL    CG1 2460   4.482   2.150   4.723
    4VAL    CG2 2461   4.581   2.202   4.515
    4VAL      C 2462   4.696   1.951   4.784
    4VAL      O 2463   4.621   1.855   4.801
    5THR      N 2464   4.791   1.987   4.870
    5THR      H 2465   4.874   2.038   4.847
    5THR     CA 2466   4.796   1.944   5.010
    5THR     CB 2467   4.938   1.960   5.065
    5THR    OG1 2468   5.011   2.064   5.001
    5THR    HG1 2469   4.989   2.154   5.038
    5THR    CG2 2470   5.022   1.832   5.074
    5THR      C 2471   4.700   2.022   5.101
    5THR      O 2472   4.716   2.142   5.120
    6ILE      N 2473   4.640   1.941   5.188
    6ILE      H 2474   4.658   1.843   5.182
    6ILE     CA 2475   4.547   1.989   5.291
    6ILE     CB 2476   4.410   1.925   5.266
    6ILE    CG1 2477   4.304   2.016   5.330
    6ILE    CG2 2478   4.406   1.777   5.306
    6ILE     CD 2479   4.159   1.969   5.322
    6ILE      C 2480   4.603   1.969   5.432
    6ILE      O 2481   4.661   1.861   5.442
    7LEU      N 2482   4.595   2.064   5.525
    7LEU      H 2483   4.579   2.159   5.501
    7LEU     CA 2484   4.604   2.036   5.669
    7LEU     CB 2485   4.664   2.165   5.727
    7LEU     CG 2486   4.800   2.205   5.669
    7LEU    CD1 2487   4.838   2.348   5.707
    7LEU    CD2 2488   4.902   2.100   5.713
    7LEU      C 2489   4.468   2.014   5.735
    7LEU      O 2490   4.384   2.104   5.732
    8LEU      N 2491   4.446   1.890   5.777
    8LEU      H 2492   4.507   1.811   5.769
    8LEU     CA 2493   4.318   1.860   5.843
    8LEU     CB 2494   4.233   1.784   5.740
    8LEU     CG 2495   4.086   1.825   5.725
    8LEU    CD1 2496   3.993   1.784   5.839
    8LEU    CD2 2497   4.075   1.974   5.696
    8LEU      C 2498   4.326   1.793   5.980
    8LEU      O 2499   4.345   1.867   6.077
    9GLU      N 2500   4.306   1.662   5.991
    9GLU      H 2501   4.355   1.600   5.929
    9GLU     CA 2502   4.281   1.594   6.119
    9GLU     CB 2503   4.247   1.449   6.084
    9GLU     CG 2504   4.110   1.435   6.016
    9GLU     CD 2505   4.068   1.288   6.009
    9GLU    OE1 2506   4.088   1.208   5.915
    9GLU    OE2 2507   4.019   1.250   6.117
    9GLU      C 2508   4.406   1.596   6.207
    9GLU      O 2509   4.496   1.516   6.184
   10GLU      N 2510   4.408   1.692   6.298
   10GLU      H 2511   4.346   1.770   6.293
   10GLU     CA 2512   4.523   1.714   6.388
   10GLU     CB 2513   4.586   1.852   6.364
   10GLU     CG 2514   4.731   1.853   6.412
   10GLU     CD 2515   4.783   1.996   6.396
   10GLU    OE1 2516   4.785   2.073   6.495
   10GLU    OE2 2517   4.822   2.033   6.283
   10GLU      C 2518   4.479   1.696   6.533
   10GLU     O1 2519   4.371   1.746   6.572
   10GLU     O2 2520   4.546   1.628   6.614
    1ACE     CA 2521   3.627   3.388   3.036
    1ACE      C 2522   3.627   3.270   3.134
    1ACE      O 2523   3.564   3.165   3.119
    2VAL      N 2524   3.724   3.281   3.238
    2VAL      H 2525   3.786   3.359   3.241
    2VAL     CA 2526   3.741   3.186   3.349
    2VAL     CB 2527   3.883   3.132   3.336
    2VAL    CG1 2528   3.887   2.999   3.413
    2VAL    CG2 2529   3.954   3.110   3.202
    2VAL      C 2530   3.704   3.242   3.486
    2VAL      O 2531   3.616   3.184   3.550
    3VAL      N 2532   3.759   3.358   3.521
    3VAL      H 2533   3.828   3.404   3.465
    3VAL     CA 2534   3.741   3.424   3.651
    3VAL     CB 2535   3.859   3.510   3.696
    3VAL    CG1 2536   3.842   3.554   3.842
    3VAL    CG2 2537   3.995   3.441   3.685
    3VAL      C 2538   3.616   3.512   3.653
    3VAL      O 2539   3.597   3.610   3.580
    4VAL      N 2540   3.517   3.466   3.729
    4VAL      H 2541   3.520   3.373   3.766
    4VAL     CA 2542   3.390   3.539   3.744
    4VAL     CB 2543   3.271   3.450   3.710
    4VAL    CG1 2544   3.135   3.522   3.706
    4VAL    CG2 2545   3.293   3.369   3.582
    4VAL      C 2546   3.378   3.595   3.885
    4VAL      O 2547   3.330   3.527   3.976
    5THR      N 2548   3.432   3.714   3.914
    5THR      H 2549   3.469   3.777   3.846
    5THR     CA 2550   3.435   3.775   4.047
    5THR     CB 2551   3.539   3.887   4.049
    5THR    OG1 2552   3.537   3.967   3.931
    5THR    HG1 2553   3.550   4.066   3.936
    5THR    CG2 2554   3.673   3.814   4.036
    5THR      C 2555   3.299   3.833   4.089
    5THR      O 2556   3.253   3.935   4.038
    6ILE      N 2557   3.241   3.763   4.186
    6ILE      H 2558   3.288   3.686   4.228
    6ILE     CA 2559   3.101   3.778   4.227
    6ILE     CB 2560   3.033   3.655   4.288
    6ILE    CG1 2561   3.110   3.613   4.413
    6ILE    CG2 2562   3.036   3.549   4.177
    6ILE     CD 2563   3.029   3.514   4.496
    6ILE      C 2564   3.068   3.904   4.308
    6ILE      O 2565   2.972   3.975   4.277
    7LEU      N 2566   3.162   3.940   4.394
    7LEU      H 2567   3.243   3.882   4.399
    7LEU     CA 2568   3.159   4.066   4.470
    7LEU     CB 2569   3.262   4.070   4.583
    7LEU     CG 2570   3.208   3.994   4.705
    7LEU    CD1 2571   3.325   3.986   4.803
    7LEU    CD2 2572   3.094   4.075   4.768
    7LEU      C 2573   3.182   4.194   4.388
    7LEU      O 2574   3.255   4.186   4.290
    8LEU      N 2575   3.103   4.295   4.424
    8LEU      H 2576   3.023   4.280   4.483
    8LEU     CA 2577   3.100   4.423   4.352
    8LEU     CB 2578   2.954   4.447   4.313
    8LEU     CG 2579   2.920   4.559   4.215
    8LEU    CD1 2580   2.978   4.520   4.079
    8LEU    CD2 2581   2.768   4.571   4.196
    8LEU      C 2582   3.146   4.544   4.434
    8LEU      O 2583   3.066   4.625   4.481
    9GLU      N 2584   3.276   4.539   4.459
    9GLU      H 2585   3.329   4.461   4.426
    9GLU     CA 2586   3.338   4.628   4.559
    9GLU     CB 2587   3.390   4.534   4.667
    9GLU     CG 2588   3.289   4.445   4.740
    9GLU     CD 2589   3.347   4.363   4.855
    9GLU    OE1 2590   3.460   4.310   4.846
    9GLU    OE2 2591   3.281   4.369   4.961
    9GLU      C 2592   3.441   4.729   4.506
    9GLU      O 2593   3.499   4.694   4.403
   10GLU      N 2594   3.484   4.826   4.586
   10GLU      H 2595   3.438   4.835   4.674
   10GLU     CA 2596   3.563   4.937   4.531
   10GLU     CB 2597   3.483   5.065   4.509
   10GLU     CG 2598   3.360   5.025   4.427
   10GLU     CD 2599   3.253   5.129   4.458
   10GLU    OE1 2600   3.156   5.089   4.526
   10GLU    OE2 2601   3.265   5.239   4.400
   10GLU      C 2602   3.685   4.955   4.622
   10GLU     O1 2603   3.678   4.931   4.745
   10GLU     O2 2604   3.790   4.992   4.565
    1ACE     CA 2605   6.609   1.192   4.302
    1ACE      C 2606   6.515   1.187   4.422
    1ACE      O 2607   6.508   1.090   4.497
    2VAL      N 2608   6.422   1.294   4.441
    2VAL      H 2609   6.415   1.372   4.379
    2VAL     CA 2610   6.316   1.281   4.541
    2VAL     CB 2611   6.306   1.408   4.626
    2VAL    CG1 2612   6.185   1.417   4.719
    2VAL    CG2 2613   6.429   1.422   4.715
    2VAL      C 2614   6.194   1.253   4.452
    2VAL      O 2615   6.167   1.322   4.354
    3VAL      N 2616   6.108   1.165   4.502
    3VAL      H 2617   6.114   1.117   4.589
    3VAL     CA 2618   5.976   1.147   4.439
    3VAL     CB 2619   5.907   1.018   4.485
    3VAL    CG1 2620   5.978   0.900   4.418
    3VAL    CG2 2621   5.914   1.012   4.637
    3VAL      C 2622   5.873   1.259   4.455
    3VAL      O 2623   5.847   1.295   4.570
    4VAL      N 2624   5.825   1.327   4.351
    4VAL      H 2625   5.872   1.324   4.263
    4VAL     CA 2626   5.729   1.437   4.358
    4VAL     CB 2627   5.780   1.563   4.287
    4VAL    CG1 2628   5.686   1.683   4.306
    4VAL    CG2 2629   5.922   1.597   4.333
    4VAL      C 2630   5.607   1.385   4.283
    4VAL      O 2631   5.605   1.370   4.161
    5THR      N 2632   5.515   1.321   4.355
    5THR      H 2633   5.520   1.316   4.455
    5THR     CA 2634   5.398   1.267   4.283
    5THR     CB 2635   5.326   1.151   4.351
    5THR    OG1 2636   5.313   1.182   4.490
    5THR    HG1 2637   5.241   1.133   4.540
    5THR    CG2 2638   5.412   1.025   4.337
    5THR      C 2639   5.289   1.373   4.264
    5THR      O 2640   5.280   1.451   4.358
    6ILE      N 2641   5.225   1.377   4.147
    6ILE      H 2642   5.265   1.332   4.068
    6ILE     CA 2643   5.129   1.485   4.125
    6ILE     CB 2644   5.170   1.558   3.996
    6ILE    CG1 2645   5.161   1.470   3.871
    6ILE    CG2 2646   5.311   1.616   4.002
    6ILE     CD 2647   5.177   1.560   3.749
    6ILE      C 2648   4.978   1.459   4.133
    6ILE      O 2649   4.904   1.555   4.153
    7LEU      N 2650   4.934   1.335   4.109
    7LEU      H 2651   4.997   1.263   4.080
    7LEU     CA 2652   4.793   1.295   4.107
    7LEU     CB 2653   4.756   1.217   3.981
    7LEU     CG 2654   4.688   1.313   3.883
    7LEU    CD1 2655   4.784   1.382   3.786
    7LEU    CD2 2656   4.573   1.241   3.812
    7LEU      C 2657   4.781   1.196   4.222
    7LEU      O 2658   4.801   1.075   4.207
    8LEU      N 2659   4.725   1.256   4.327
    8LEU      H 2660   4.653   1.325   4.322
    8LEU     CA 2661   4.733   1.213   4.467
    8LEU     CB 2662   4.729   1.341   4.550
    8LEU     CG 2663   4.869   1.387   4.594
    8LEU    CD1 2664   4.946   1.277   4.667
    8LEU    CD2 2665   4.954   1.472   4.498
    8LEU      C 2666   4.648   1.096   4.519
    8LEU      O 2667   4.526   1.106   4.525
    9GLU      N 2668   4.715   0.986   4.549
    9GLU      H 2669   4.802   0.974   4.500
    9GLU     CA 2670   4.658   0.874   4.625
    9GLU     CB 2671   4.758   0.762   4.595
    9GLU     CG 2672   4.769   0.735   4.444
    9GLU     CD 2673   4.881   0.634   4.421
    9GLU    OE1 2674   4.944   0.644   4.313
    9GLU    OE2 2675   4.906   0.550   4.509
    9GLU      C 2676   4.674   0.901   4.775
    9GLU      O 2677   4.754   0.982   4.820
   10GLU      N 2678   4.619   0.818   4.863
   10GLU      H 2679   4.537   0.766   4.840
   10GLU     CA 2680   4.639   0.834   5.008
   10GLU     CB 2681   4.518   0.790   5.090
   10GLU     CG 2682   4.391   0.871   5.062
   10GLU     CD 2683   4.265   0.805   5.119
   10GLU    OE1 2684   4.202   0.743   5.031
   10GLU    OE2 2685   4.244   0.780   5.240
   10GLU      C 2686   4.756   0.750   5.060
   10GLU     O1 2687   4.813   0.791   5.164
   10GLU     O2 2688   4.797   0.653   4.994
    1ACE     CA 2689   4.076   2.426   2.795
    1ACE      C 2690   4.068   2.295   2.716
    1ACE      O 2691   3.961   2.266   2.662
    2VAL      N 2692   4.193   2.236   2.682
    2VAL      H 2693   4.272   2.293   2.706
    2VAL     CA 2694   4.206   2.113   2.603
    2VAL     CB 2695   4.318   2.119   2.499
    2VAL    CG1 2696   4.279   2.235   2.406
    2VAL    CG2 2697   4.463   2.117   2.548
    2VAL      C 2698   4.225   1.987   2.688
    2VAL      O 2699   4.284   2.000   2.795
    3VAL      N 2700   4.165   1.876   2.644
    3VAL      H 2701   4.103   1.878   2.566
    3VAL     CA 2702   4.165   1.753   2.724
    3VAL     CB 2703   4.022   1.700   2.730
    3VAL    CG1 2704   3.924   1.785   2.811
    3VAL    CG2 2705   3.967   1.675   2.589
    3VAL      C 2706   4.263   1.645   2.678
    3VAL      O 2707   4.301   1.641   2.561
    4VAL      N 2708   4.315   1.564   2.771
    4VAL      H 2709   4.313   1.597   2.866
    4VAL     CA 2710   4.403   1.451   2.742
    4VAL     CB 2711   4.541   1.458   2.809
    4VAL    CG1 2712   4.633   1.560   2.740
    4VAL    CG2 2713   4.539   1.461   2.962
    4VAL      C 2714   4.344   1.317   2.786
    4VAL      O 2715   4.261   1.310   2.876
    5THR      N 2716   4.392   1.209   2.725
    5THR      H 2717   4.448   1.225   2.644
    5THR     CA 2718   4.348   1.071   2.755
    5THR     CB 2719   4.226   1.026   2.675
    5THR    OG1 2720   4.226   1.056   2.535
    5THR    HG1 2721   4.218   1.155   2.526
    5THR    CG2 2722   4.102   1.067   2.756
    5THR      C 2723   4.449   0.959   2.733
    5THR      O 2724   4.471   0.894   2.631
    6ILE      N 2725   4.534   0.961   2.836
    6ILE      H 2726   4.521   1.015   2.919
    6ILE     CA 2727   4.647   0.867   2.835
    6ILE     CB 2728   4.785   0.931   2.816
    6ILE    CG1 2729   4.791   1.076   2.865
    6ILE    CG2 2730   4.814   0.935   2.665
    6ILE     CD 2731   4.926   1.147   2.864
    6ILE      C 2732   4.654   0.786   2.964
    6ILE      O 2733   4.612   0.830   3.072
    7LEU      N 2734   4.694   0.661   2.943
    7LEU      H 2735   4.705   0.627   2.850
    7LEU     CA 2736   4.695   0.567   3.056
    7LEU     CB 2737   4.610   0.442   3.031
    7LEU     CG 2738   4.459   0.464   3.029
    7LEU    CD1 2739   4.398   0.330   2.986
    7LEU    CD2 2740   4.392   0.503   3.161
    7LEU      C 2741   4.838   0.527   3.094
    7LEU      O 2742   4.893   0.435   3.035
    8LEU      N 2743   4.877   0.570   3.213
    8LEU      H 2744   4.815   0.620   3.273
    8LEU     CA 2745   5.017   0.547   3.254
    8LEU     CB 2746   5.060   0.670   3.334
    8LEU     CG 2747   5.071   0.788   3.238
    8LEU    CD1 2748   5.073   0.927   3.304
    8LEU    CD2 2749   5.183   0.783   3.133
    8LEU      C 2750   5.036   0.425   3.344
    8LEU      O 2751   4.952   0.398   3.430
    9GLU      N 2752   5.147   0.354   3.333
    9GLU      H 2753   5.220   0.394   3.278
    9GLU     CA 2754   5.182   0.228   3.402
    9GLU     CB 2755   5.230   0.130   3.295
    9GLU     CG 2756   5.114   0.073   3.214
    9GLU     CD 2757   5.157  -0.023   3.103
    9GLU    OE1 2758   5.113  -0.140   3.105
    9GLU    OE2 2759   5.264  -0.002   3.043
    9GLU      C 2760   5.299   0.249   3.498
    9GLU      O 2761   5.405   0.291   3.453
   10GLU      N 2762   5.285   0.253   3.630
   10GLU      H 2763   5.196   0.234   3.672
   10GLU     CA 2764   5.399   0.280   3.720
   10GLU     CB 2765   5.367   0.408   3.797
   10GLU     CG 2766   5.377   0.534   3.710
   10GLU     CD 2767   5.407   0.665   3.781
   10GLU    OE1 2768   5.492   0.744   3.734
   10GLU    OE2 2769   5.332   0.689   3.878
   10GLU      C 2770   5.408   0.169   3.824
   10GLU     O1 2771   5.527   0.137   3.845
   10GLU     O2 2772   5.304   0.107   3.856
    1ACE     CA 2773   5.192   2.931   5.367
    1ACE      C 2774   5.220   3.016   5.491
    1ACE      O 2775   5.323   3.076   5.522
    2VAL      N 2776   5.101   3.050   5.563
    2VAL      H 2777   5.010   3.013   5.547
    2VAL     CA 2778   5.099   3.149   5.672
    2VAL     CB 2779   4.989   3.252   5.643
    2VAL    CG1 2780   4.985   3.360   5.751
    2VAL    CG2 2781   5.018   3.321   5.510
    2VAL      C 2782   5.073   3.069   5.799
    2VAL      O 2783   4.967   3.057   5.860
    3VAL      N 2784   5.186   3.005   5.828
    3VAL      H 2785   5.265   3.028   5.771
    3VAL     CA 2786   5.198   2.914   5.943
    3VAL     CB 2787   5.294   2.798   5.914
    3VAL    CG1 2788   5.239   2.710   5.801
    3VAL    CG2 2789   5.437   2.843   5.884
    3VAL      C 2790   5.223   2.972   6.082
    3VAL      O 2791   5.336   3.000   6.124
    4VAL      N 2792   5.116   2.979   6.160
    4VAL      H 2793   5.027   2.966   6.117
    4VAL     CA 2794   5.112   3.036   6.296
    4VAL     CB 2795   5.044   3.174   6.290
    4VAL    CG1 2796   4.998   3.216   6.429
    4VAL    CG2 2797   5.142   3.273   6.228
    4VAL      C 2798   5.051   2.934   6.391
    4VAL      O 2799   4.948   2.873   6.362
    5THR      N 2800   5.123   2.909   6.500
    5THR      H 2801   5.222   2.927   6.501
    5THR     CA 2802   5.069   2.836   6.615
    5THR     CB 2803   5.146   2.706   6.639
    5THR    OG1 2804   5.287   2.712   6.615
    5THR    HG1 2805   5.323   2.624   6.583
    5THR    CG2 2806   5.077   2.607   6.546
    5THR      C 2807   5.061   2.923   6.741
    5THR      O 2808   5.162   2.961   6.800
    6ILE      N 2809   4.939   2.965   6.773
    6ILE      H 2810   4.862   2.926   6.722
    6ILE     CA 2811   4.913   3.065   6.877
    6ILE     CB 2812   4.841   3.185   6.815
    6ILE    CG1 2813   4.816   3.307   6.904
    6ILE    CG2 2814   4.703   3.162   6.753
    6ILE     CD 2815   4.944   3.388   6.926
    6ILE      C 2816   4.847   3.000   6.999
    6ILE      O 2817   4.864   3.043   7.113
    7LEU      N 2818   4.772   2.894   6.971
    7LEU      H 2819   4.738   2.871   6.880
    7LEU     CA 2820   4.722   2.804   7.076
    7LEU     CB 2821   4.585   2.738   7.058
    7LEU     CG 2822   4.465   2.833   7.053
    7LEU    CD1 2823   4.332   2.760   7.036
    7LEU    CD2 2824   4.449   2.926   7.173
    7LEU      C 2825   4.823   2.691   7.099
    7LEU      O 2826   4.829   2.586   7.035
    8LEU      N 2827   4.900   2.712   7.205
    8LEU      H 2828   4.913   2.797   7.257
    8LEU     CA 2829   5.012   2.621   7.233
    8LEU     CB 2830   5.147   2.689   7.254
    8LEU     CG 2831   5.211   2.744   7.126
    8LEU    CD1 2832   5.330   2.837   7.149
    8LEU    CD2 2833   5.254   2.628   7.037
    8LEU      C 2834   4.995   2.533   7.357
    8LEU      O 2835   5.018   2.580   7.469
    9GLU      N 2836   4.923   2.422   7.348
    9GLU      H 2837   4.914   2.380   7.257
    9GLU     CA 2838   4.876   2.331   7.453
    9GLU     CB 2839   4.742   2.271   7.413
    9GLU     CG 2840   4.624   2.368   7.421
    9GLU     CD 2841   4.488   2.298   7.412
    9GLU    OE1 2842   4.445   2.238   7.513
    9GLU    OE2 2843   4.441   2.283   7.297
    9GLU      C 2844   4.976   2.221   7.491
    9GLU      O 2845   5.000   2.129   7.413
   10GLU      N 2846   5.032   2.231   7.611
   10GLU      H 2847   5.012   2.303   7.678
   10GLU     CA 2848   5.117   2.126   7.669
   10GLU     CB 2849   5.266   2.141   7.639
   10GLU     CG 2850   5.310   2.129   7.493
   10GLU     CD 2851   5.420   2.229   7.454
   10GLU    OE1 2852   5.393   2.295   7.351
   10GLU    OE2 2853   5.536   2.218   7.497
   10GLU      C 2854   5.105   2.138   7.821
   10GLU     O1 2855   5.165   2.068   7.904
   10GLU     O2 2856   5.011   2.208   7.865
    1ACE     CA 2857   2.280   2.745   3.166
    1ACE      C 2858   2.422   2.801   3.171
    1ACE      O 2859   2.510   2.749   3.239
    2VAL      N 2860   2.444   2.929   3.112
    2VAL      H 2861   2.376   2.972   3.052
    2VAL     CA 2862   2.568   3.007   3.126
    2VAL     CB 2863   2.639   2.985   2.993
    2VAL    CG1 2864   2.576   3.072   2.884
    2VAL    CG2 2865   2.792   2.986   3.006
    2VAL      C 2866   2.557   3.146   3.187
    2VAL      O 2867   2.473   3.216   3.130
    3VAL      N 2868   2.643   3.188   3.280
    3VAL      H 2869   2.716   3.128   3.313
    3VAL     CA 2870   2.635   3.327   3.327
    3VAL     CB 2871   2.665   3.347   3.476
    3VAL    CG1 2872   2.569   3.267   3.563
    3VAL    CG2 2873   2.809   3.310   3.513
    3VAL      C 2874   2.716   3.438   3.258
    3VAL      O 2875   2.832   3.423   3.222
    4VAL      N 2876   2.653   3.552   3.232
    4VAL      H 2877   2.560   3.561   3.267
    4VAL     CA 2878   2.722   3.673   3.186
    4VAL     CB 2879   2.666   3.728   3.054
    4VAL    CG1 2880   2.704   3.640   2.934
    4VAL    CG2 2881   2.515   3.748   3.058
    4VAL      C 2882   2.717   3.793   3.281
    4VAL      O 2883   2.610   3.826   3.332
    5THR      N 2884   2.836   3.844   3.311
    5THR      H 2885   2.917   3.818   3.258
    5THR     CA 2886   2.850   3.952   3.410
    5THR     CB 2887   2.988   3.963   3.476
    5THR    OG1 2888   3.024   3.833   3.523
    5THR    HG1 2889   3.069   3.846   3.611
    5THR    CG2 2890   2.996   4.058   3.595
    5THR      C 2891   2.824   4.086   3.341
    5THR      O 2892   2.898   4.119   3.248
    6ILE      N 2893   2.693   4.108   3.341
    6ILE      H 2894   2.628   4.053   3.395
    6ILE     CA 2895   2.627   4.223   3.276
    6ILE     CB 2896   2.537   4.194   3.156
    6ILE    CG1 2897   2.497   4.327   3.090
    6ILE    CG2 2898   2.425   4.097   3.193
    6ILE     CD 2899   2.609   4.394   3.010
    6ILE      C 2900   2.567   4.322   3.376
    6ILE      O 2901   2.458   4.303   3.430
    7LEU      N 2902   2.627   4.440   3.390
    7LEU      H 2903   2.707   4.460   3.334
    7LEU     CA 2904   2.591   4.543   3.490
    7LEU     CB 2905   2.715   4.593   3.562
    7LEU     CG 2906   2.801   4.494   3.642
    7LEU    CD1 2907   2.727   4.372   3.697
    7LEU    CD2 2908   2.916   4.449   3.552
    7LEU      C 2909   2.504   4.664   3.453
    7LEU      O 2910   2.466   4.675   3.337
    8LEU      N 2911   2.435   4.706   3.559
    8LEU      H 2912   2.482   4.688   3.646
    8LEU     CA 2913   2.331   4.808   3.543
    8LEU     CB 2914   2.216   4.786   3.641
    8LEU     CG 2915   2.140   4.654   3.628
    8LEU    CD1 2916   2.054   4.639   3.754
    8LEU    CD2 2917   2.040   4.677   3.515
    8LEU      C 2918   2.383   4.951   3.562
    8LEU      O 2919   2.479   4.962   3.638
    9GLU      N 2920   2.359   5.040   3.466
    9GLU      H 2921   2.344   5.007   3.372
    9GLU     CA 2922   2.389   5.183   3.475
    9GLU     CB 2923   2.499   5.229   3.378
    9GLU     CG 2924   2.629   5.154   3.406
    9GLU     CD 2925   2.758   5.236   3.389
    9GLU    OE1 2926   2.814   5.289   3.487
    9GLU    OE2 2927   2.805   5.239   3.274
    9GLU      C 2928   2.263   5.267   3.453
    9GLU      O 2929   2.182   5.223   3.372
   10GLU      N 2930   2.261   5.390   3.504
   10GLU      H 2931   2.320   5.421   3.578
   10GLU     CA 2932   2.163   5.493   3.466
   10GLU     CB 2933   2.077   5.515   3.591
   10GLU     CG 2934   1.975   5.404   3.616
   10GLU     CD 2935   1.851   5.456   3.688
   10GLU    OE1 2936   1.855   5.448   3.813
   10GLU    OE2 2937   1.747   5.481   3.623
   10GLU      C 2938   2.205   5.625   3.402
   10GLU     O1 2939   2.155   5.650   3.290
   10GLU     O2 2940   2.303   5.687   3.448
    1ACE     CA 2941   6.144   4.700   6.698
    1ACE      C 2942   6.064   4.615   6.796
    1ACE      O 2943   6.105   4.527   6.872
    2VAL      N 2944   5.934   4.669   6.825
    2VAL      H 2945   5.903   4.753   6.782
    2VAL     CA 2946   5.837   4.584   6.895
    2VAL     CB 2947   5.822   4.639   7.037
    2VAL    CG1 2948   5.756   4.529   7.121
    2VAL    CG2 2949   5.948   4.693   7.106
    2VAL      C 2950   5.700   4.563   6.829
    2VAL      O 2951   5.657   4.448   6.834
    3VAL      N 2952   5.643   4.658   6.756
    3VAL      H 2953   5.692   4.743   6.736
    3VAL     CA 2954   5.511   4.639   6.694
    3VAL     CB 2955   5.434   4.769   6.714
    3VAL    CG1 2956   5.299   4.764   6.641
    3VAL    CG2 2957   5.403   4.781   6.863
    3VAL      C 2958   5.524   4.593   6.549
    3VAL      O 2959   5.592   4.666   6.477
    4VAL      N 2960   5.495   4.467   6.519
    4VAL      H 2961   5.469   4.399   6.588
    4VAL     CA 2962   5.498   4.418   6.380
    4VAL     CB 2963   5.588   4.295   6.362
    4VAL    CG1 2964   5.618   4.266   6.214
    4VAL    CG2 2965   5.718   4.279   6.441
    4VAL      C 2966   5.360   4.391   6.321
    4VAL      O 2967   5.320   4.277   6.300
    5THR      N 2968   5.303   4.499   6.267
    5THR      H 2969   5.346   4.589   6.257
    5THR     CA 2970   5.169   4.501   6.209
    5THR     CB 2971   5.086   4.627   6.235
    5THR    OG1 2972   5.159   4.740   6.186
    5THR    HG1 2973   5.202   4.710   6.101
    5THR    CG2 2974   5.049   4.657   6.381
    5THR      C 2975   5.137   4.453   6.067
    5THR      O 2976   5.131   4.536   5.976
    6ILE      N 2977   5.167   4.325   6.051
    6ILE      H 2978   5.198   4.278   6.133
    6ILE     CA 2979   5.164   4.246   5.926
    6ILE     CB 2980   5.302   4.200   5.880
    6ILE    CG1 2981   5.361   4.090   5.968
    6ILE    CG2 2982   5.403   4.315   5.868
    6ILE     CD 2983   5.466   3.998   5.906
    6ILE      C 2984   5.061   4.134   5.918
    6ILE      O 2985   5.071   4.057   5.822
    7LEU      N 2986   4.973   4.117   6.017
    7LEU      H 2987   4.960   4.184   6.090
    7LEU     CA 2988   4.888   3.998   6.027
    7LEU     CB 2989   4.904   3.946   6.170
    7LEU     CG 2990   4.858   3.800   6.185
    7LEU    CD1 2991   4.968   3.705   6.139
    7LEU    CD2 2992   4.825   3.772   6.332
    7LEU      C 2993   4.742   4.034   6.001
    7LEU      O 2994   4.694   4.005   5.892
    8LEU      N 2995   4.666   4.100   6.089
    8LEU      H 2996   4.712   4.142   6.166
    8LEU     CA 2997   4.527   4.142   6.065
    8LEU     CB 2998   4.440   4.129   6.189
    8LEU     CG 2999   4.441   3.996   6.264
    8LEU    CD1 3000   4.359   4.013   6.392
    8LEU    CD2 3001   4.367   3.897   6.173
    8LEU      C 3002   4.510   4.283   6.008
    8LEU      O 3003   4.584   4.378   6.033
    9GLU      N 3004   4.408   4.290   5.923
    9GLU      H 3005   4.352   4.211   5.898
    9GLU     CA 3006   4.366   4.415   5.857
    9GLU     CB 3007   4.237   4.389   5.778
    9GLU     CG 3008   4.256   4.337   5.636
    9GLU     CD 3009   4.128   4.269   5.587
    9GLU    OE1 3010   4.067   4.322   5.492
    9GLU    OE2 3011   4.078   4.171   5.646
    9GLU      C 3012   4.336   4.529   5.955
    9GLU      O 3013   4.237   4.527   6.028
   10GLU      N 3014   4.424   4.629   5.952
   10GLU      H 3015   4.497   4.634   5.883
   10GLU     CA 3016   4.426   4.743   6.044
   10GLU     CB 3017   4.561   4.741   6.116
   10GLU     CG 3018   4.557   4.843   6.230
   10GLU     CD 3019   4.688   4.867   6.305
   10GLU    OE1 3020   4.782   4.925   6.246
   10GLU    OE2 3021   4.713   4.796   6.404
   10GLU      C 3022   4.407   4.871   5.962
   10GLU     O1 3023   4.357   4.966   6.027
   10GLU     O2 3024   4.448   4.879   5.845
  17.96371   5.98790   9.97984
Generated by trjconv : VVVTILLEE t=  20.00000
 3024
    1ACE     CA    1   4.027   3.759   6.307
    1ACE      C    2   4.090   3.632   6.249
    1ACE      O    3   4.151   3.553   6.320
    2VAL      N    4   4.071   3.619   6.107
    2VAL      H    5   4.027   3.695   6.058
    2VAL     CA    6   4.129   3.507   6.033
    2VAL     CB    7   4.030   3.413   5.963
    2VAL    CG1    8   4.082   3.278   5.914
    2VAL    CG2    9   3.905   3.390   6.048
    2VAL      C   10   4.238   3.549   5.935
    2VAL      O   11   4.225   3.645   5.859
    3VAL      N   12   4.347   3.475   5.955
    3VAL      H   13   4.356   3.423   6.040
    3VAL     CA   14   4.470   3.502   5.880
    3VAL     CB   15   4.589   3.515   5.975
    3VAL    CG1   16   4.709   3.568   5.896
    3VAL    CG2   17   4.558   3.596   6.101
    3VAL      C   18   4.480   3.381   5.787
    3VAL      O   19   4.520   3.267   5.812
    4VAL      N   20   4.435   3.414   5.666
    4VAL      H   21   4.386   3.499   5.643
    4VAL     CA   22   4.464   3.334   5.547
    4VAL     CB   23   4.333   3.315   5.470
    4VAL    CG1   24   4.369   3.200   5.375
    4VAL    CG2   25   4.214   3.281   5.560
    4VAL      C   26   4.576   3.410   5.475
    4VAL      O   27   4.681   3.357   5.441
    5THR      N   28   4.564   3.543   5.471
    5THR      H   29   4.480   3.585   5.504
    5THR     CA   30   4.664   3.633   5.412
    5THR     CB   31   4.608   3.734   5.312
    5THR    OG1   32   4.497   3.802   5.370
    5THR    HG1   33   4.531   3.864   5.440
    5THR    CG2   34   4.581   3.677   5.173
    5THR      C   35   4.739   3.718   5.515
    5THR      O   36   4.709   3.721   5.635
    6ILE      N   37   4.860   3.751   5.472
    6ILE      H   38   4.905   3.685   5.412
    6ILE     CA   39   4.938   3.852   5.545
    6ILE     CB   40   5.063   3.785   5.603
    6ILE    CG1   41   5.149   3.706   5.504
    6ILE    CG2   42   5.024   3.699   5.724
    6ILE     CD   43   5.292   3.681   5.551
    6ILE      C   44   4.949   3.977   5.458
    6ILE      O   45   4.940   3.974   5.336
    7LEU      N   46   4.959   4.086   5.534
    7LEU      H   47   4.964   4.080   5.634
    7LEU     CA   48   4.965   4.221   5.476
    7LEU     CB   49   4.963   4.334   5.578
    7LEU     CG   50   4.822   4.374   5.623
    7LEU    CD1   51   4.756   4.447   5.506
    7LEU    CD2   52   4.734   4.259   5.673
    7LEU      C   53   5.098   4.248   5.403
    7LEU      O   54   5.206   4.233   5.460
    8LEU      N   55   5.080   4.238   5.272
    8LEU      H   56   4.990   4.208   5.240
    8LEU     CA   57   5.186   4.264   5.173
    8LEU     CB   58   5.186   4.145   5.077
    8LEU     CG   59   5.237   4.007   5.117
    8LEU    CD1   60   5.233   3.905   5.003
    8LEU    CD2   61   5.371   4.019   5.190
    8LEU      C   62   5.139   4.392   5.104
    8LEU      O   63   5.182   4.500   5.145
    9GLU      N   64   5.075   4.380   4.989
    9GLU      H   65   5.086   4.294   4.939
    9GLU     CA   66   5.017   4.490   4.910
    9GLU     CB   67   5.042   4.488   4.759
    9GLU     CG   68   5.190   4.476   4.723
    9GLU     CD   69   5.227   4.481   4.574
    9GLU    OE1   70   5.279   4.378   4.525
    9GLU    OE2   71   5.219   4.589   4.513
    9GLU      C   72   4.866   4.493   4.932
    9GLU      O   73   4.801   4.391   4.957
   10GLU      N   74   4.819   4.615   4.910
   10GLU      H   75   4.876   4.693   4.884
   10GLU     CA   76   4.676   4.650   4.912
   10GLU     CB   77   4.671   4.802   4.894
   10GLU     CG   78   4.664   4.879   5.025
   10GLU     CD   79   4.646   5.029   5.001
   10GLU    OE1   80   4.729   5.095   5.067
   10GLU    OE2   81   4.583   5.069   4.900
   10GLU      C   82   4.585   4.588   4.805
   10GLU     O1   83   4.593   4.627   4.687
   10GLU     O2   84   4.501   4.506   4.848
    1ACE     CA   85   3.297   3.494   6.412
    1ACE      C   86   3.404   3.420   6.493
    1ACE      O   87   3.378   3.305   6.528
    2VAL      N   88   3.502   3.508   6.548
    2VAL      H   89   3.493   3.602   6.517
    2VAL     CA   90   3.624   3.462   6.616
    2VAL     CB   91   3.744   3.551   6.586
    2VAL    CG1   92   3.867   3.528   6.674
    2VAL    CG2   93   3.793   3.549   6.441
    2VAL      C   94   3.574   3.461   6.761
    2VAL      O   95   3.550   3.559   6.831
    3VAL      N   96   3.552   3.336   6.802
    3VAL      H   97   3.553   3.261   6.736
    3VAL     CA   98   3.509   3.302   6.938
    3VAL     CB   99   3.454   3.160   6.929
    3VAL    CG1  100   3.399   3.107   7.062
    3VAL    CG2  101   3.341   3.147   6.827
    3VAL      C  102   3.631   3.314   7.030
    3VAL      O  103   3.750   3.291   7.007
    4VAL      N  104   3.592   3.370   7.144
    4VAL      H  105   3.498   3.399   7.158
    4VAL     CA  106   3.679   3.421   7.252
    4VAL     CB  107   3.650   3.569   7.276
    4VAL    CG1  108   3.770   3.635   7.344
    4VAL    CG2  109   3.627   3.652   7.149
    4VAL      C  110   3.657   3.335   7.377
    4VAL      O  111   3.567   3.342   7.460
    5THR      N  112   3.764   3.261   7.403
    5THR      H  113   3.847   3.289   7.356
    5THR     CA  114   3.775   3.142   7.489
    5THR     CB  115   3.834   3.015   7.427
    5THR    OG1  116   3.957   3.030   7.357
    5THR    HG1  117   3.971   2.936   7.324
    5THR    CG2  118   3.733   2.987   7.315
    5THR      C  119   3.855   3.173   7.616
    5THR      O  120   3.968   3.222   7.615
    6ILE      N  121   3.765   3.212   7.706
    6ILE      H  122   3.667   3.218   7.684
    6ILE     CA  123   3.803   3.255   7.841
    6ILE     CB  124   3.691   3.340   7.902
    6ILE    CG1  125   3.629   3.436   7.800
    6ILE    CG2  126   3.737   3.417   8.025
    6ILE     CD  127   3.498   3.501   7.845
    6ILE      C  128   3.840   3.130   7.920
    6ILE      O  129   3.749   3.064   7.971
    7LEU      N  130   3.965   3.085   7.921
    7LEU      H  131   4.031   3.117   7.853
    7LEU     CA  132   3.999   2.959   7.990
    7LEU     CB  133   4.059   2.861   7.889
    7LEU     CG  134   3.976   2.810   7.771
    7LEU    CD1  135   4.063   2.720   7.683
    7LEU    CD2  136   3.850   2.739   7.821
    7LEU      C  137   4.091   2.984   8.110
    7LEU      O  138   4.190   3.057   8.103
    8LEU      N  139   4.023   2.969   8.223
    8LEU      H  140   3.925   2.950   8.231
    8LEU     CA  141   4.081   2.979   8.358
    8LEU     CB  142   3.971   3.001   8.461
    8LEU     CG  143   3.885   3.124   8.429
    8LEU    CD1  144   3.761   3.113   8.517
    8LEU    CD2  145   3.958   3.253   8.467
    8LEU      C  146   4.156   2.852   8.398
    8LEU      O  147   4.101   2.744   8.374
    9GLU      N  148   4.264   2.870   8.474
    9GLU      H  149   4.290   2.964   8.495
    9GLU     CA  150   4.347   2.764   8.534
    9GLU     CB  151   4.494   2.807   8.533
    9GLU     CG  152   4.550   2.851   8.398
    9GLU     CD  153   4.699   2.886   8.406
    9GLU    OE1  154   4.778   2.809   8.349
    9GLU    OE2  155   4.735   2.992   8.462
    9GLU      C  156   4.312   2.733   8.680
    9GLU      O  157   4.293   2.820   8.765
   10GLU      N  158   4.323   2.605   8.714
   10GLU      H  159   4.341   2.538   8.643
   10GLU     CA  160   4.305   2.541   8.845
   10GLU     CB  161   4.155   2.535   8.872
   10GLU     CG  162   4.134   2.488   9.016
   10GLU     CD  163   3.987   2.501   9.057
   10GLU    OE1  164   3.960   2.616   9.099
   10GLU    OE2  165   3.910   2.417   9.005
   10GLU      C  166   4.390   2.414   8.854
   10GLU     O1  167   4.331   2.306   8.871
   10GLU     O2  168   4.515   2.427   8.855
    1ACE     CA  169   2.138   3.749   3.952
    1ACE      C  170   2.123   3.605   4.002
    1ACE      O  171   2.068   3.575   4.108
    2VAL      N  172   2.187   3.513   3.913
    2VAL      H  173   2.231   3.550   3.832
    2VAL     CA  174   2.210   3.370   3.937
    2VAL     CB  175   2.176   3.290   3.812
    2VAL    CG1  176   2.197   3.140   3.834
    2VAL    CG2  177   2.041   3.320   3.747
    2VAL      C  178   2.356   3.345   3.976
    2VAL      O  179   2.450   3.341   3.897
    3VAL      N  180   2.372   3.342   4.108
    3VAL      H  181   2.291   3.352   4.166
    3VAL     CA  182   2.502   3.319   4.173
    3VAL     CB  183   2.515   3.408   4.297
    3VAL    CG1  184   2.657   3.405   4.352
    3VAL    CG2  185   2.448   3.545   4.284
    3VAL      C  186   2.529   3.172   4.209
    3VAL      O  187   2.437   3.095   4.234
    4VAL      N  188   2.651   3.126   4.180
    4VAL      H  189   2.722   3.188   4.148
    4VAL     CA  190   2.696   2.990   4.213
    4VAL     CB  191   2.835   2.968   4.152
    4VAL    CG1  192   2.842   2.937   4.002
    4VAL    CG2  193   2.932   3.084   4.170
    4VAL      C  194   2.695   2.960   4.363
    4VAL      O  195   2.697   3.055   4.441
    5THR      N  196   2.672   2.832   4.388
    5THR      H  197   2.655   2.765   4.316
    5THR     CA  198   2.647   2.784   4.525
    5THR     CB  199   2.621   2.635   4.503
    5THR    OG1  200   2.507   2.612   4.420
    5THR    HG1  201   2.432   2.677   4.436
    5THR    CG2  202   2.603   2.559   4.634
    5THR      C  203   2.779   2.800   4.602
    5THR      O  204   2.866   2.714   4.604
    6ILE      N  205   2.786   2.912   4.674
    6ILE      H  206   2.713   2.981   4.677
    6ILE     CA  207   2.897   2.944   4.764
    6ILE     CB  208   2.888   3.088   4.815
    6ILE    CG1  209   2.866   3.190   4.704
    6ILE    CG2  210   3.008   3.125   4.902
    6ILE     CD  211   2.950   3.182   4.576
    6ILE      C  212   2.908   2.843   4.879
    6ILE      O  213   3.012   2.800   4.927
    7LEU      N  214   2.789   2.815   4.933
    7LEU      H  215   2.702   2.817   4.884
    7LEU     CA  216   2.772   2.730   5.052
    7LEU     CB  217   2.721   2.820   5.165
    7LEU     CG  218   2.821   2.841   5.279
    7LEU    CD1  219   2.860   2.706   5.339
    7LEU    CD2  220   2.944   2.918   5.231
    7LEU      C  221   2.664   2.627   5.017
    7LEU      O  222   2.566   2.648   4.946
    8LEU      N  223   2.678   2.506   5.071
    8LEU      H  224   2.765   2.488   5.117
    8LEU     CA  225   2.590   2.390   5.051
    8LEU     CB  226   2.665   2.309   4.944
    8LEU     CG  227   2.591   2.180   4.909
    8LEU    CD1  228   2.463   2.204   4.829
    8LEU    CD2  229   2.681   2.093   4.820
    8LEU      C  230   2.561   2.324   5.186
    8LEU      O  231   2.642   2.241   5.229
    9GLU      N  232   2.436   2.342   5.226
    9GLU      H  233   2.376   2.410   5.184
    9GLU     CA  234   2.375   2.277   5.342
    9GLU     CB  235   2.314   2.383   5.434
    9GLU     CG  236   2.420   2.475   5.496
    9GLU     CD  237   2.352   2.578   5.587
    9GLU    OE1  238   2.329   2.544   5.705
    9GLU    OE2  239   2.325   2.688   5.536
    9GLU      C  240   2.271   2.171   5.302
    9GLU      O  241   2.173   2.207   5.237
   10GLU      N  242   2.308   2.052   5.347
   10GLU      H  243   2.376   2.045   5.419
   10GLU     CA  244   2.207   1.945   5.342
   10GLU     CB  245   2.295   1.821   5.322
   10GLU     CG  246   2.222   1.721   5.233
   10GLU     CD  247   2.309   1.611   5.170
   10GLU    OE1  248   2.342   1.619   5.050
   10GLU    OE2  249   2.330   1.505   5.234
   10GLU      C  250   2.124   1.945   5.470
   10GLU     O1  251   2.015   1.885   5.461
   10GLU     O2  252   2.180   1.970   5.579
    1ACE     CA  253   6.038   5.026   6.669
    1ACE      C  254   5.899   4.976   6.629
    1ACE      O  255   5.865   4.866   6.673
    2VAL      N  256   5.850   5.030   6.506
    2VAL      H  257   5.884   5.116   6.467
    2VAL     CA  258   5.730   4.975   6.441
    2VAL     CB  259   5.610   5.068   6.459
    2VAL    CG1  260   5.482   5.007   6.401
    2VAL    CG2  261   5.590   5.127   6.599
    2VAL      C  262   5.765   4.951   6.294
    2VAL      O  263   5.802   5.046   6.225
    3VAL      N  264   5.727   4.830   6.254
    3VAL      H  265   5.686   4.771   6.324
    3VAL     CA  266   5.739   4.771   6.120
    3VAL     CB  267   5.821   4.642   6.124
    3VAL    CG1  268   5.843   4.591   5.981
    3VAL    CG2  269   5.961   4.664   6.180
    3VAL      C  270   5.596   4.734   6.079
    3VAL      O  271   5.522   4.645   6.118
    4VAL      N  272   5.559   4.811   5.976
    4VAL      H  273   5.613   4.890   5.949
    4VAL     CA  274   5.429   4.801   5.908
    4VAL     CB  275   5.345   4.926   5.930
    4VAL    CG1  276   5.202   4.887   5.892
    4VAL    CG2  277   5.347   4.990   6.069
    4VAL      C  278   5.467   4.802   5.759
    4VAL      O  279   5.554   4.872   5.709
    5THR      N  280   5.397   4.718   5.683
    5THR      H  281   5.335   4.650   5.723
    5THR     CA  282   5.412   4.710   5.537
    5THR     CB  283   5.384   4.571   5.481
    5THR    OG1  284   5.259   4.522   5.532
    5THR    HG1  285   5.257   4.424   5.513
    5THR    CG2  286   5.479   4.459   5.523
    5THR      C  287   5.333   4.820   5.465
    5THR      O  288   5.386   4.865   5.364
    6ILE      N  289   5.210   4.839   5.512
    6ILE      H  290   5.158   4.779   5.573
    6ILE     CA  291   5.127   4.947   5.457
    6ILE     CB  292   4.996   4.893   5.401
    6ILE    CG1  293   5.008   4.766   5.318
    6ILE    CG2  294   4.933   4.993   5.303
    6ILE     CD  295   4.873   4.708   5.275
    6ILE      C  296   5.105   5.057   5.562
    6ILE      O  297   5.038   5.023   5.659
    7LEU      N  298   5.162   5.173   5.530
    7LEU      H  299   5.224   5.177   5.452
    7LEU     CA  300   5.161   5.297   5.609
    7LEU     CB  301   5.301   5.328   5.664
    7LEU     CG  302   5.299   5.405   5.796
    7LEU    CD1  303   5.230   5.332   5.911
    7LEU    CD2  304   5.434   5.463   5.838
    7LEU      C  305   5.094   5.421   5.549
    7LEU      O  306   5.155   5.506   5.485
    8LEU      N  307   4.962   5.405   5.557
    8LEU      H  308   4.916   5.322   5.587
    8LEU     CA  309   4.870   5.513   5.518
    8LEU     CB  310   4.741   5.448   5.467
    8LEU     CG  311   4.725   5.447   5.315
    8LEU    CD1  312   4.840   5.374   5.244
    8LEU    CD2  313   4.585   5.396   5.280
    8LEU      C  314   4.850   5.629   5.616
    8LEU      O  315   4.869   5.618   5.737
    9GLU      N  316   4.796   5.740   5.569
    9GLU      H  317   4.773   5.744   5.472
    9GLU     CA  318   4.793   5.863   5.651
    9GLU     CB  319   4.884   5.969   5.589
    9GLU     CG  320   5.033   5.940   5.607
    9GLU     CD  321   5.126   6.043   5.542
    9GLU    OE1  322   5.161   6.047   5.422
    9GLU    OE2  323   5.176   6.111   5.634
    9GLU      C  324   4.647   5.909   5.651
    9GLU      O  325   4.594   5.961   5.553
   10GLU      N  326   4.586   5.904   5.769
   10GLU      H  327   4.636   5.910   5.855
   10GLU     CA  328   4.440   5.919   5.784
   10GLU     CB  329   4.366   5.818   5.872
   10GLU     CG  330   4.371   5.677   5.814
   10GLU     CD  331   4.286   5.571   5.885
   10GLU    OE1  332   4.341   5.491   5.963
   10GLU    OE2  333   4.162   5.580   5.868
   10GLU      C  334   4.401   6.052   5.848
   10GLU     O1  335   4.327   6.137   5.794
   10GLU     O2  336   4.442   6.067   5.965
    1ACE     CA  337   4.343   2.631   2.627
    1ACE      C  338   4.438   2.544   2.711
    1ACE      O  339   4.407   2.438   2.766
    2VAL      N  340   4.573   2.588   2.700
    2VAL      H  341   4.591   2.675   2.655
    2VAL     CA  342   4.687   2.533   2.775
    2VAL     CB  343   4.793   2.469   2.684
    2VAL    CG1  344   4.759   2.326   2.642
    2VAL    CG2  345   4.840   2.560   2.570
    2VAL      C  346   4.761   2.634   2.863
    2VAL      O  347   4.785   2.747   2.821
    3VAL      N  348   4.778   2.598   2.990
    3VAL      H  349   4.742   2.517   3.036
    3VAL     CA  350   4.863   2.670   3.085
    3VAL     CB  351   4.792   2.686   3.220
    3VAL    CG1  352   4.885   2.764   3.313
    3VAL    CG2  353   4.660   2.761   3.200
    3VAL      C  354   4.983   2.577   3.107
    3VAL      O  355   4.972   2.457   3.132
    4VAL      N  356   5.097   2.637   3.074
    4VAL      H  357   5.101   2.708   3.003
    4VAL     CA  358   5.227   2.579   3.111
    4VAL     CB  359   5.339   2.652   3.037
    4VAL    CG1  360   5.458   2.555   3.041
    4VAL    CG2  361   5.316   2.694   2.892
    4VAL      C  362   5.255   2.589   3.261
    4VAL      O  363   5.251   2.695   3.322
    5THR      N  364   5.292   2.473   3.315
    5THR      H  365   5.313   2.388   3.267
    5THR     CA  366   5.291   2.444   3.459
    5THR     CB  367   5.159   2.377   3.496
    5THR    OG1  368   5.120   2.282   3.396
    5THR    HG1  369   5.171   2.285   3.310
    5THR    CG2  370   5.051   2.484   3.513
    5THR      C  371   5.417   2.363   3.492
    5THR      O  372   5.490   2.404   3.583
    6ILE      N  373   5.422   2.243   3.435
    6ILE      H  374   5.332   2.218   3.401
    6ILE     CA  375   5.534   2.151   3.457
    6ILE     CB  376   5.493   2.015   3.514
    6ILE    CG1  377   5.402   2.009   3.638
    6ILE    CG2  378   5.609   1.920   3.546
    6ILE     CD  379   5.333   1.872   3.641
    6ILE      C  380   5.622   2.134   3.333
    6ILE      O  381   5.598   2.052   3.245
    7LEU      N  382   5.733   2.207   3.322
    7LEU      H  383   5.761   2.269   3.396
    7LEU     CA  384   5.824   2.212   3.207
    7LEU     CB  385   5.774   2.304   3.096
    7LEU     CG  386   5.834   2.302   2.955
    7LEU    CD1  387   5.798   2.167   2.893
    7LEU    CD2  388   5.795   2.409   2.853
    7LEU      C  389   5.964   2.253   3.254
    7LEU      O  390   6.011   2.366   3.248
    8LEU      N  391   6.038   2.151   3.298
    8LEU      H  392   6.001   2.062   3.325
    8LEU     CA  393   6.179   2.161   3.339
    8LEU     CB  394   6.229   2.021   3.377
    8LEU     CG  395   6.153   1.947   3.487
    8LEU    CD1  396   6.037   1.862   3.436
    8LEU    CD2  397   6.257   1.867   3.566
    8LEU      C  398   6.264   2.188   3.215
    8LEU      O  399   6.217   2.164   3.104
    9GLU      N  400   6.369   2.267   3.240
    9GLU      H  401   6.385   2.319   3.324
    9GLU     CA  402   6.453   2.304   3.126
    9GLU     CB  403   6.397   2.435   3.069
    9GLU     CG  404   6.437   2.478   2.928
    9GLU     CD  405   6.354   2.600   2.888
    9GLU    OE1  406   6.237   2.573   2.853
    9GLU    OE2  407   6.412   2.710   2.904
    9GLU      C  408   6.597   2.328   3.173
    9GLU      O  409   6.615   2.385   3.280
   10GLU      N  410   6.695   2.272   3.103
   10GLU      H  411   6.684   2.188   3.050
   10GLU     CA  412   6.838   2.298   3.125
   10GLU     CB  413   6.910   2.168   3.161
   10GLU     CG  414   6.866   2.101   3.292
   10GLU     CD  415   6.913   1.956   3.297
   10GLU    OE1  416   6.899   1.887   3.194
   10GLU    OE2  417   6.968   1.918   3.404
   10GLU      C  418   6.906   2.380   3.015
   10GLU     O1  419   6.994   2.455   3.062
   10GLU     O2  420   6.896   2.327   2.902
    1ACE     CA  421   4.290   2.958   5.740
    1ACE      C  422   4.290   2.962   5.893
    1ACE      O  423   4.186   2.946   5.956
    2VAL      N  424   4.409   3.013   5.953
    2VAL      H  425   4.489   3.039   5.899
    2VAL     CA  426   4.423   3.015   6.100
    2VAL     CB  427   4.564   2.985   6.151
    2VAL    CG1  428   4.610   2.843   6.119
    2VAL    CG2  429   4.668   3.083   6.096
    2VAL      C  430   4.374   3.144   6.166
    2VAL      O  431   4.426   3.253   6.146
    3VAL      N  432   4.287   3.112   6.262
    3VAL      H  433   4.268   3.022   6.300
    3VAL     CA  434   4.217   3.217   6.338
    3VAL     CB  435   4.079   3.167   6.378
    3VAL    CG1  436   3.989   3.269   6.449
    3VAL    CG2  437   4.007   3.108   6.257
    3VAL      C  438   4.300   3.238   6.465
    3VAL      O  439   4.299   3.143   6.544
    4VAL      N  440   4.338   3.362   6.494
    4VAL      H  441   4.336   3.439   6.430
    4VAL     CA  442   4.385   3.409   6.625
    4VAL     CB  443   4.485   3.524   6.605
    4VAL    CG1  444   4.612   3.467   6.541
    4VAL    CG2  445   4.425   3.644   6.532
    4VAL      C  446   4.270   3.456   6.715
    4VAL      O  447   4.184   3.530   6.668
    5THR      N  448   4.278   3.395   6.833
    5THR      H  449   4.348   3.330   6.861
    5THR     CA  450   4.162   3.404   6.923
    5THR     CB  451   4.162   3.286   7.021
    5THR    OG1  452   4.176   3.161   6.952
    5THR    HG1  453   4.202   3.083   7.009
    5THR    CG2  454   4.040   3.283   7.113
    5THR      C  455   4.162   3.536   6.999
    5THR      O  456   4.256   3.560   7.075
    6ILE      N  457   4.073   3.624   6.954
    6ILE      H  458   4.004   3.608   6.884
    6ILE     CA  459   4.056   3.761   7.006
    6ILE     CB  460   4.168   3.856   6.966
    6ILE    CG1  461   4.211   3.838   6.820
    6ILE    CG2  462   4.279   3.853   7.072
    6ILE     CD  463   4.327   3.931   6.783
    6ILE      C  464   3.928   3.831   6.959
    6ILE      O  465   3.863   3.789   6.863
    7LEU      N  466   3.881   3.933   7.030
    7LEU      H  467   3.922   3.946   7.121
    7LEU     CA  468   3.759   4.006   6.994
    7LEU     CB  469   3.704   4.052   7.129
    7LEU     CG  470   3.566   4.116   7.109
    7LEU    CD1  471   3.451   4.014   7.105
    7LEU    CD2  472   3.549   4.221   7.219
    7LEU      C  473   3.791   4.124   6.902
    7LEU      O  474   3.864   4.216   6.937
    8LEU      N  475   3.704   4.132   6.802
    8LEU      H  476   3.624   4.072   6.801
    8LEU     CA  477   3.701   4.236   6.698
    8LEU     CB  478   3.704   4.166   6.562
    8LEU     CG  479   3.843   4.127   6.511
    8LEU    CD1  480   3.937   4.248   6.516
    8LEU    CD2  481   3.912   4.009   6.580
    8LEU      C  482   3.574   4.319   6.721
    8LEU      O  483   3.466   4.262   6.737
    9GLU      N  484   3.592   4.450   6.733
    9GLU      H  485   3.681   4.495   6.729
    9GLU     CA  486   3.490   4.550   6.768
    9GLU     CB  487   3.520   4.598   6.910
    9GLU     CG  488   3.467   4.495   7.011
    9GLU     CD  489   3.472   4.559   7.150
    9GLU    OE1  490   3.368   4.622   7.180
    9GLU    OE2  491   3.578   4.557   7.216
    9GLU      C  492   3.494   4.668   6.670
    9GLU      O  493   3.602   4.726   6.657
   10GLU      N  494   3.378   4.695   6.610
   10GLU      H  495   3.297   4.639   6.626
   10GLU     CA  496   3.353   4.814   6.528
   10GLU     CB  497   3.286   4.765   6.399
   10GLU     CG  498   3.369   4.659   6.326
   10GLU     CD  499   3.289   4.602   6.209
   10GLU    OE1  500   3.228   4.495   6.228
   10GLU    OE2  501   3.298   4.660   6.099
   10GLU      C  502   3.264   4.917   6.598
   10GLU     O1  503   3.307   5.033   6.616
   10GLU     O2  504   3.146   4.886   6.628
    1ACE     CA  505   4.605   1.844   2.982
    1ACE      C  506   4.552   1.955   3.073
    1ACE      O  507   4.631   2.046   3.094
    2VAL      N  508   4.409   1.960   3.084
    2VAL      H  509   4.355   1.880   3.057
    2VAL     CA  510   4.344   2.068   3.159
    2VAL     CB  511   4.228   2.008   3.237
    2VAL    CG1  512   4.164   2.081   3.355
    2VAL    CG2  513   4.123   1.953   3.140
    2VAL      C  514   4.428   2.158   3.251
    2VAL      O  515   4.421   2.277   3.223
    3VAL      N  516   4.493   2.109   3.356
    3VAL      H  517   4.498   2.013   3.383
    3VAL     CA  518   4.579   2.193   3.440
    3VAL     CB  519   4.543   2.189   3.589
    3VAL    CG1  520   4.409   2.257   3.615
    3VAL    CG2  521   4.530   2.044   3.638
    3VAL      C  522   4.726   2.156   3.416
    3VAL      O  523   4.801   2.252   3.401
    4VAL      N  524   4.762   2.032   3.388
    4VAL      H  525   4.690   1.966   3.368
    4VAL     CA  526   4.903   1.991   3.377
    4VAL     CB  527   4.951   1.883   3.475
    4VAL    CG1  528   4.923   1.930   3.618
    4VAL    CG2  529   4.881   1.748   3.460
    4VAL      C  530   4.946   1.962   3.233
    4VAL      O  531   4.881   1.889   3.158
    5THR      N  532   5.068   2.010   3.213
    5THR      H  533   5.112   2.064   3.285
    5THR     CA  534   5.148   1.966   3.098
    5THR     CB  535   5.232   2.089   3.063
    5THR    OG1  536   5.310   2.136   3.173
    5THR    HG1  537   5.294   2.071   3.247
    5THR    CG2  538   5.144   2.201   3.005
    5THR      C  539   5.233   1.841   3.121
    5THR      O  540   5.344   1.838   3.175
    6ILE      N  541   5.178   1.733   3.067
    6ILE      H  542   5.109   1.741   2.995
    6ILE     CA  543   5.229   1.595   3.075
    6ILE     CB  544   5.122   1.521   3.155
    6ILE    CG1  545   5.175   1.381   3.187
    6ILE    CG2  546   4.983   1.518   3.090
    6ILE     CD  547   5.083   1.300   3.278
    6ILE      C  548   5.246   1.535   2.936
    6ILE      O  549   5.320   1.439   2.915
    7LEU      N  550   5.157   1.571   2.844
    7LEU      H  551   5.080   1.628   2.875
    7LEU     CA  552   5.153   1.526   2.704
    7LEU     CB  553   5.011   1.481   2.669
    7LEU     CG  554   5.003   1.383   2.552
    7LEU    CD1  555   5.095   1.265   2.581
    7LEU    CD2  556   4.863   1.338   2.510
    7LEU      C  557   5.193   1.633   2.602
    7LEU      O  558   5.130   1.738   2.601
    8LEU      N  559   5.311   1.621   2.542
    8LEU      H  560   5.352   1.530   2.536
    8LEU     CA  561   5.362   1.720   2.447
    8LEU     CB  562   5.486   1.784   2.510
    8LEU     CG  563   5.471   1.918   2.583
    8LEU    CD1  564   5.386   1.904   2.709
    8LEU    CD2  565   5.609   1.977   2.613
    8LEU      C  566   5.386   1.655   2.310
    8LEU      O  567   5.489   1.675   2.247
    9GLU      N  568   5.290   1.571   2.271
    9GLU      H  569   5.238   1.507   2.328
    9GLU     CA  570   5.277   1.516   2.135
    9GLU     CB  571   5.360   1.387   2.137
    9GLU     CG  572   5.347   1.292   2.256
    9GLU     CD  573   5.462   1.192   2.255
    9GLU    OE1  574   5.470   1.107   2.164
    9GLU    OE2  575   5.555   1.209   2.336
    9GLU      C  576   5.129   1.486   2.116
    9GLU      O  577   5.038   1.505   2.196
   10GLU      N  578   5.107   1.427   1.998
   10GLU      H  579   5.186   1.389   1.951
   10GLU     CA  580   4.981   1.399   1.927
   10GLU     CB  581   4.957   1.511   1.826
   10GLU     CG  582   4.819   1.496   1.762
   10GLU     CD  583   4.776   1.630   1.702
   10GLU    OE1  584   4.815   1.649   1.585
   10GLU    OE2  585   4.734   1.727   1.769
   10GLU      C  586   4.995   1.265   1.855
   10GLU     O1  587   5.099   1.248   1.787
   10GLU     O2  588   4.894   1.192   1.856
    1ACE     CA  589   3.424   1.713   3.573
    1ACE      C  590   3.315   1.813   3.611
    1ACE      O  591   3.339   1.933   3.599
    2VAL      N  592   3.208   1.760   3.690
    2VAL      H  593   3.200   1.660   3.696
    2VAL     CA  594   3.094   1.843   3.730
    2VAL     CB  595   2.961   1.799   3.669
    2VAL    CG1  596   2.967   1.817   3.517
    2VAL    CG2  597   2.930   1.650   3.691
    2VAL      C  598   3.095   1.867   3.881
    2VAL      O  599   3.037   1.966   3.925
    3VAL      N  600   3.124   1.762   3.957
    3VAL      H  601   3.169   1.683   3.915
    3VAL     CA  602   3.129   1.775   4.104
    3VAL     CB  603   3.067   1.657   4.178
    3VAL    CG1  604   3.056   1.694   4.326
    3VAL    CG2  605   2.932   1.610   4.122
    3VAL      C  606   3.275   1.812   4.132
    3VAL      O  607   3.365   1.742   4.178
    4VAL      N  608   3.287   1.944   4.116
    4VAL      H  609   3.203   1.999   4.120
    4VAL     CA  610   3.410   2.023   4.122
    4VAL     CB  611   3.410   2.112   3.998
    4VAL    CG1  612   3.515   2.222   4.005
    4VAL    CG2  613   3.447   2.025   3.877
    4VAL      C  614   3.402   2.097   4.256
    4VAL      O  615   3.318   2.186   4.268
    5THR      N  616   3.471   2.034   4.350
    5THR      H  617   3.519   1.947   4.336
    5THR     CA  618   3.457   2.071   4.492
    5THR     CB  619   3.381   1.964   4.571
    5THR    OG1  620   3.425   1.831   4.544
    5THR    HG1  621   3.489   1.833   4.467
    5THR    CG2  622   3.230   1.982   4.552
    5THR      C  623   3.592   2.106   4.553
    5THR      O  624   3.681   2.021   4.544
    6ILE      N  625   3.587   2.199   4.648
    6ILE      H  626   3.500   2.218   4.695
    6ILE     CA  627   3.709   2.249   4.713
    6ILE     CB  628   3.727   2.401   4.704
    6ILE    CG1  629   3.745   2.446   4.559
    6ILE    CG2  630   3.844   2.457   4.784
    6ILE     CD  631   3.878   2.413   4.491
    6ILE      C  632   3.715   2.201   4.858
    6ILE      O  633   3.788   2.109   4.895
    7LEU      N  634   3.641   2.272   4.943
    7LEU      H  635   3.577   2.342   4.914
    7LEU     CA  636   3.657   2.253   5.088
    7LEU     CB  637   3.656   2.398   5.138
    7LEU     CG  638   3.684   2.424   5.287
    7LEU    CD1  639   3.796   2.329   5.330
    7LEU    CD2  640   3.706   2.572   5.318
    7LEU      C  641   3.540   2.165   5.132
    7LEU      O  642   3.445   2.213   5.194
    8LEU      N  643   3.558   2.035   5.107
    8LEU      H  644   3.644   2.001   5.069
    8LEU     CA  645   3.467   1.929   5.152
    8LEU     CB  646   3.499   1.801   5.075
    8LEU     CG  647   3.408   1.795   4.952
    8LEU    CD1  648   3.442   1.673   4.866
    8LEU    CD2  649   3.255   1.797   4.965
    8LEU      C  650   3.483   1.897   5.301
    8LEU      O  651   3.584   1.838   5.340
    9GLU      N  652   3.404   1.972   5.376
    9GLU      H  653   3.334   2.036   5.343
    9GLU     CA  654   3.396   1.947   5.521
    9GLU     CB  655   3.411   2.076   5.602
    9GLU     CG  656   3.557   2.113   5.572
    9GLU     CD  657   3.611   2.233   5.649
    9GLU    OE1  658   3.679   2.213   5.752
    9GLU    OE2  659   3.588   2.348   5.608
    9GLU      C  660   3.255   1.895   5.551
    9GLU      O  661   3.150   1.955   5.526
   10GLU      N  662   3.255   1.766   5.584
   10GLU      H  663   3.328   1.706   5.551
   10GLU     CA  664   3.142   1.681   5.624
   10GLU     CB  665   3.111   1.573   5.520
   10GLU     CG  666   3.042   1.624   5.393
   10GLU     CD  667   2.890   1.638   5.394
   10GLU    OE1  668   2.825   1.533   5.377
   10GLU    OE2  669   2.855   1.758   5.403
   10GLU      C  670   3.191   1.609   5.750
   10GLU     O1  671   3.108   1.611   5.843
   10GLU     O2  672   3.293   1.538   5.738
    1ACE     CA  673   6.638   4.713   6.011
    1ACE      C  674   6.510   4.795   5.995
    1ACE      O  675   6.433   4.774   5.902
    2VAL      N  676   6.478   4.876   6.109
    2VAL      H  677   6.536   4.875   6.190
    2VAL     CA  678   6.353   4.951   6.128
    2VAL     CB  679   6.281   4.912   6.258
    2VAL    CG1  680   6.137   4.963   6.255
    2VAL    CG2  681   6.294   4.764   6.293
    2VAL      C  682   6.385   5.100   6.109
    2VAL      O  683   6.492   5.146   6.149
    3VAL      N  684   6.285   5.178   6.069
    3VAL      H  685   6.203   5.133   6.032
    3VAL     CA  686   6.292   5.323   6.046
    3VAL     CB  687   6.288   5.363   5.898
    3VAL    CG1  688   6.408   5.311   5.819
    3VAL    CG2  689   6.155   5.333   5.829
    3VAL      C  690   6.200   5.397   6.143
    3VAL      O  691   6.250   5.477   6.223
    4VAL      N  692   6.077   5.349   6.152
    4VAL      H  693   6.038   5.279   6.091
    4VAL     CA  694   5.979   5.410   6.243
    4VAL     CB  695   5.845   5.379   6.176
    4VAL    CG1  696   5.732   5.452   6.248
    4VAL    CG2  697   5.839   5.409   6.026
    4VAL      C  698   5.991   5.360   6.387
    4VAL      O  699   6.008   5.240   6.412
    5THR      N  700   5.981   5.454   6.480
    5THR      H  701   5.956   5.547   6.451
    5THR     CA  702   5.992   5.436   6.626
    5THR     CB  703   6.107   5.518   6.685
    5THR    OG1  704   6.104   5.659   6.664
    5THR    HG1  705   6.029   5.691   6.722
    5THR    CG2  706   6.244   5.460   6.649
    5THR      C  707   5.857   5.477   6.684
    5THR      O  708   5.800   5.393   6.754
    6ILE      N  709   5.793   5.578   6.627
    6ILE      H  710   5.815   5.626   6.542
    6ILE     CA  711   5.665   5.618   6.688
    6ILE     CB  712   5.668   5.768   6.716
    6ILE    CG1  713   5.800   5.821   6.772
    6ILE    CG2  714   5.568   5.791   6.829
    6ILE     CD  715   5.788   5.973   6.773
    6ILE      C  716   5.549   5.583   6.595
    6ILE      O  717   5.492   5.476   6.612
    7LEU      N  718   5.511   5.669   6.501
    7LEU      H  719   5.514   5.767   6.519
    7LEU     CA  720   5.395   5.631   6.418
    7LEU     CB  721   5.270   5.710   6.459
    7LEU     CG  722   5.219   5.698   6.603
    7LEU    CD1  723   5.111   5.804   6.619
    7LEU    CD2  724   5.159   5.558   6.618
    7LEU      C  725   5.417   5.642   6.267
    7LEU      O  726   5.388   5.542   6.201
    8LEU      N  727   5.471   5.758   6.231
    8LEU      H  728   5.502   5.832   6.290
    8LEU     CA  729   5.472   5.782   6.086
    8LEU     CB  730   5.372   5.893   6.051
    8LEU     CG  731   5.227   5.853   6.026
    8LEU    CD1  732   5.146   5.982   6.022
    8LEU    CD2  733   5.220   5.773   5.895
    8LEU      C  734   5.609   5.814   6.027
    8LEU      O  735   5.695   5.728   6.008
    9GLU      N  736   5.635   5.944   6.025
    9GLU      H  737   5.572   6.015   6.058
    9GLU     CA  738   5.757   6.000   5.967
    9GLU     CB  739   5.734   6.151   5.954
    9GLU     CG  740   5.731   6.240   6.079
    9GLU     CD  741   5.636   6.195   6.190
    9GLU    OE1  742   5.681   6.185   6.307
    9GLU    OE2  743   5.516   6.196   6.155
    9GLU      C  744   5.881   5.975   6.053
    9GLU      O  745   5.990   6.005   6.003
   10GLU      N  746   5.869   5.933   6.178
   10GLU      H  747   5.782   5.925   6.226
   10GLU     CA  748   5.989   5.897   6.255
   10GLU     CB  749   6.019   6.013   6.349
   10GLU     CG  750   6.080   6.134   6.279
   10GLU     CD  751   6.077   6.251   6.378
   10GLU    OE1  752   6.006   6.351   6.352
   10GLU    OE2  753   6.175   6.255   6.455
   10GLU      C  754   5.964   5.774   6.343
   10GLU     O1  755   5.851   5.767   6.395
   10GLU     O2  756   6.075   5.728   6.377
    1ACE     CA  757   2.797   2.373   5.529
    1ACE      C  758   2.930   2.372   5.455
    1ACE      O  759   3.032   2.431   5.492
    2VAL      N  760   2.923   2.292   5.337
    2VAL      H  761   2.850   2.226   5.321
    2VAL     CA  762   3.037   2.261   5.249
    2VAL     CB  763   2.989   2.144   5.164
    2VAL    CG1  764   3.102   2.108   5.067
    2VAL    CG2  765   2.977   2.023   5.258
    2VAL      C  766   3.060   2.380   5.156
    2VAL      O  767   2.964   2.432   5.097
    3VAL      N  768   3.183   2.429   5.154
    3VAL      H  769   3.258   2.369   5.183
    3VAL     CA  770   3.211   2.561   5.096
    3VAL     CB  771   3.313   2.620   5.193
    3VAL    CG1  772   3.380   2.745   5.137
    3VAL    CG2  773   3.241   2.666   5.320
    3VAL      C  774   3.267   2.538   4.955
    3VAL      O  775   3.376   2.483   4.943
    4VAL      N  776   3.187   2.581   4.858
    4VAL      H  777   3.090   2.603   4.871
    4VAL     CA  778   3.229   2.609   4.720
    4VAL     CB  779   3.364   2.678   4.700
    4VAL    CG1  780   3.398   2.699   4.553
    4VAL    CG2  781   3.359   2.816   4.765
    4VAL      C  782   3.226   2.485   4.631
    4VAL      O  783   3.314   2.401   4.647
    5THR      N  784   3.114   2.472   4.560
    5THR      H  785   3.031   2.526   4.572
    5THR     CA  786   3.111   2.391   4.438
    5THR     CB  787   3.015   2.272   4.449
    5THR    OG1  788   3.023   2.191   4.331
    5THR    HG1  789   3.003   2.250   4.253
    5THR    CG2  790   2.871   2.312   4.480
    5THR      C  791   3.080   2.481   4.319
    5THR      O  792   2.983   2.557   4.317
    6ILE      N  793   3.176   2.485   4.227
    6ILE      H  794   3.266   2.442   4.238
    6ILE     CA  795   3.172   2.569   4.107
    6ILE     CB  796   3.309   2.560   4.040
    6ILE    CG1  797   3.414   2.637   4.121
    6ILE    CG2  798   3.318   2.595   3.891
    6ILE     CD  799   3.555   2.592   4.081
    6ILE      C  800   3.055   2.539   4.012
    6ILE      O  801   2.998   2.630   3.952
    7LEU      N  802   3.017   2.413   3.996
    7LEU      H  803   3.002   2.345   4.067
    7LEU     CA  804   2.964   2.373   3.865
    7LEU     CB  805   3.062   2.285   3.786
    7LEU     CG  806   3.070   2.315   3.637
    7LEU    CD1  807   3.102   2.461   3.601
    7LEU    CD2  808   3.160   2.214   3.565
    7LEU      C  809   2.821   2.319   3.869
    7LEU      O  810   2.732   2.382   3.813
    8LEU      N  811   2.815   2.196   3.920
    8LEU      H  812   2.900   2.162   3.961
    8LEU     CA  813   2.692   2.124   3.955
    8LEU     CB  814   2.681   2.003   3.861
    8LEU     CG  815   2.604   2.043   3.735
    8LEU    CD1  816   2.687   2.136   3.646
    8LEU    CD2  817   2.542   1.926   3.659
    8LEU      C  818   2.704   2.080   4.101
    8LEU      O  819   2.816   2.052   4.142
    9GLU      N  820   2.586   2.053   4.157
    9GLU      H  821   2.501   2.036   4.108
    9GLU     CA  822   2.564   2.021   4.299
    9GLU     CB  823   2.448   2.107   4.349
    9GLU     CG  824   2.472   2.257   4.371
    9GLU     CD  825   2.337   2.309   4.422
    9GLU    OE1  826   2.262   2.375   4.347
    9GLU    OE2  827   2.326   2.306   4.546
    9GLU      C  828   2.530   1.874   4.320
    9GLU      O  829   2.467   1.806   4.240
   10GLU      N  830   2.564   1.841   4.445
   10GLU      H  831   2.605   1.904   4.510
   10GLU     CA  832   2.521   1.712   4.502
   10GLU     CB  833   2.641   1.631   4.552
   10GLU     CG  834   2.725   1.569   4.441
   10GLU     CD  835   2.682   1.438   4.376
   10GLU    OE1  836   2.718   1.331   4.431
   10GLU    OE2  837   2.600   1.443   4.281
   10GLU      C  838   2.428   1.735   4.621
   10GLU     O1  839   2.371   1.631   4.663
   10GLU     O2  840   2.422   1.847   4.675
    1ACE     CA  841   3.657   2.847   3.666
    1ACE      C  842   3.634   2.903   3.806
    1ACE      O  843   3.619   2.831   3.905
    2VAL      N  844   3.603   3.042   3.794
    2VAL      H  845   3.598   3.090   3.707
    2VAL     CA  846   3.593   3.136   3.907
    2VAL     CB  847   3.463   3.100   3.978
    2VAL    CG1  848   3.434   3.194   4.095
    2VAL    CG2  849   3.349   3.112   3.876
    2VAL      C  850   3.715   3.134   4.000
    2VAL      O  851   3.802   3.219   3.984
    3VAL      N  852   3.721   3.035   4.089
    3VAL      H  853   3.641   2.975   4.093
    3VAL     CA  854   3.816   3.025   4.201
    3VAL     CB  855   3.750   2.975   4.330
    3VAL    CG1  856   3.691   2.834   4.324
    3VAL    CG2  857   3.828   3.005   4.457
    3VAL      C  858   3.926   2.932   4.150
    3VAL      O  859   4.043   2.954   4.182
    4VAL      N  860   3.895   2.837   4.062
    4VAL      H  861   3.807   2.853   4.016
    4VAL     CA  862   3.991   2.745   4.000
    4VAL     CB  863   3.943   2.607   3.956
    4VAL    CG1  864   4.051   2.520   3.891
    4VAL    CG2  865   3.900   2.526   4.078
    4VAL      C  866   4.051   2.822   3.882
    4VAL      O  867   3.984   2.847   3.782
    5THR      N  868   4.166   2.884   3.905
    5THR      H  869   4.221   2.873   3.988
    5THR     CA  870   4.230   2.988   3.823
    5THR     CB  871   4.290   3.094   3.916
    5THR    OG1  872   4.368   3.022   4.012
    5THR    HG1  873   4.458   3.063   4.023
    5THR    CG2  874   4.184   3.189   3.973
    5THR      C  875   4.326   2.926   3.722
    5THR      O  876   4.428   2.867   3.760
    6ILE      N  877   4.276   2.919   3.599
    6ILE      H  878   4.179   2.920   3.574
    6ILE     CA  879   4.361   2.872   3.490
    6ILE     CB  880   4.353   2.728   3.439
    6ILE    CG1  881   4.217   2.662   3.467
    6ILE    CG2  882   4.462   2.645   3.506
    6ILE     CD  883   4.219   2.530   3.390
    6ILE      C  884   4.370   2.963   3.367
    6ILE      O  885   4.303   2.952   3.264
    7LEU      N  886   4.431   3.076   3.400
    7LEU      H  887   4.472   3.080   3.491
    7LEU     CA  888   4.456   3.186   3.306
    7LEU     CB  889   4.509   3.302   3.391
    7LEU     CG  890   4.397   3.356   3.480
    7LEU    CD1  891   4.468   3.463   3.564
    7LEU    CD2  892   4.276   3.410   3.404
    7LEU      C  893   4.552   3.159   3.190
    7LEU      O  894   4.663   3.111   3.211
    8LEU      N  895   4.509   3.211   3.075
    8LEU      H  896   4.442   3.285   3.067
    8LEU     CA  897   4.569   3.175   2.946
    8LEU     CB  898   4.458   3.118   2.858
    8LEU     CG  899   4.399   2.998   2.932
    8LEU    CD1  900   4.249   2.986   2.903
    8LEU    CD2  901   4.470   2.868   2.891
    8LEU      C  902   4.643   3.291   2.880
    8LEU      O  903   4.593   3.403   2.893
    9GLU      N  904   4.763   3.272   2.826
    9GLU      H  905   4.815   3.187   2.833
    9GLU     CA  906   4.839   3.370   2.746
    9GLU     CB  907   4.982   3.320   2.729
    9GLU     CG  908   5.060   3.323   2.861
    9GLU     CD  909   5.211   3.321   2.841
    9GLU    OE1  910   5.258   3.436   2.853
    9GLU    OE2  911   5.270   3.215   2.811
    9GLU      C  912   4.781   3.408   2.610
    9GLU      O  913   4.802   3.347   2.505
   10GLU      N  914   4.689   3.504   2.610
   10GLU      H  915   4.659   3.548   2.695
   10GLU     CA  916   4.619   3.548   2.489
   10GLU     CB  917   4.469   3.515   2.493
   10GLU     CG  918   4.401   3.562   2.621
   10GLU     CD  919   4.261   3.505   2.647
   10GLU    OE1  920   4.247   3.417   2.735
   10GLU    OE2  921   4.172   3.571   2.590
   10GLU      C  922   4.633   3.695   2.450
   10GLU     O1  923   4.701   3.758   2.534
   10GLU     O2  924   4.599   3.723   2.334
    1ACE     CA  925   2.967   2.516   2.842
    1ACE      C  926   2.877   2.564   2.956
    1ACE      O  927   2.795   2.650   2.928
    2VAL      N  928   2.889   2.491   3.078
    2VAL      H  929   2.949   2.414   3.099
    2VAL     CA  930   2.791   2.525   3.183
    2VAL     CB  931   2.737   2.394   3.241
    2VAL    CG1  932   2.832   2.307   3.323
    2VAL    CG2  933   2.606   2.420   3.316
    2VAL      C  934   2.863   2.615   3.283
    2VAL      O  935   2.977   2.594   3.324
    3VAL      N  936   2.789   2.716   3.329
    3VAL      H  937   2.692   2.712   3.306
    3VAL     CA  938   2.811   2.835   3.412
    3VAL     CB  939   2.843   2.797   3.557
    3VAL    CG1  940   2.841   2.915   3.654
    3VAL    CG2  941   2.759   2.680   3.608
    3VAL      C  942   2.922   2.918   3.348
    3VAL      O  943   2.911   3.040   3.335
    4VAL      N  944   3.045   2.869   3.357
    4VAL      H  945   3.061   2.782   3.403
    4VAL     CA  946   3.168   2.936   3.313
    4VAL     CB  947   3.284   2.926   3.412
    4VAL    CG1  948   3.382   3.040   3.383
    4VAL    CG2  949   3.234   2.931   3.556
    4VAL      C  950   3.215   2.869   3.184
    4VAL      O  951   3.194   2.749   3.167
    5THR      N  952   3.264   2.951   3.091
    5THR      H  953   3.252   3.050   3.087
    5THR     CA  954   3.323   2.903   2.965
    5THR     CB  955   3.305   3.016   2.864
    5THR    OG1  956   3.349   3.137   2.926
    5THR    HG1  957   3.443   3.117   2.950
    5THR    CG2  958   3.161   3.019   2.814
    5THR      C  959   3.463   2.852   3.000
    5THR      O  960   3.557   2.929   2.982
    6ILE      N  961   3.476   2.725   3.039
    6ILE      H  962   3.400   2.662   3.053
    6ILE     CA  963   3.605   2.662   3.066
    6ILE     CB  964   3.617   2.596   3.204
    6ILE    CG1  965   3.509   2.491   3.231
    6ILE    CG2  966   3.628   2.708   3.307
    6ILE     CD  967   3.537   2.404   3.353
    6ILE      C  968   3.659   2.559   2.966
    6ILE      O  969   3.777   2.573   2.934
    7LEU      N  970   3.577   2.471   2.909
    7LEU      H  971   3.478   2.478   2.918
    7LEU     CA  972   3.633   2.369   2.819
    7LEU     CB  973   3.627   2.227   2.877
    7LEU     CG  974   3.697   2.205   3.012
    7LEU    CD1  975   3.632   2.078   3.067
    7LEU    CD2  976   3.847   2.182   2.995
    7LEU      C  977   3.595   2.368   2.671
    7LEU      O  978   3.475   2.376   2.646
    8LEU      N  979   3.698   2.363   2.587
    8LEU      H  980   3.790   2.341   2.619
    8LEU     CA  981   3.680   2.388   2.443
    8LEU     CB  982   3.817   2.414   2.381
    8LEU     CG  983   3.887   2.540   2.431
    8LEU    CD1  984   4.025   2.532   2.365
    8LEU    CD2  985   3.811   2.670   2.405
    8LEU      C  986   3.596   2.282   2.372
    8LEU      O  987   3.622   2.165   2.398
    9GLU      N  988   3.534   2.333   2.266
    9GLU      H  989   3.527   2.431   2.252
    9GLU     CA  990   3.459   2.254   2.167
    9GLU     CB  991   3.371   2.334   2.070
    9GLU     CG  992   3.234   2.368   2.130
    9GLU     CD  993   3.136   2.408   2.020
    9GLU    OE1  994   3.187   2.485   1.936
    9GLU    OE2  995   3.017   2.371   2.032
    9GLU      C  996   3.560   2.178   2.081
    9GLU      O  997   3.665   2.226   2.037
   10GLU      N  998   3.519   2.057   2.044
   10GLU      H  999   3.419   2.051   2.036
   10GLU     CA 1000   3.607   1.976   1.958
   10GLU     CB 1001   3.667   1.851   2.022
   10GLU     CG 1002   3.744   1.879   2.151
   10GLU     CD 1003   3.811   1.755   2.210
   10GLU    OE1 1004   3.782   1.723   2.327
   10GLU    OE2 1005   3.892   1.690   2.141
   10GLU      C 1006   3.541   1.936   1.826
   10GLU     O1 1007   3.436   1.870   1.837
   10GLU     O2 1008   3.600   1.949   1.716
    1ACE     CA 1009   4.956   0.183   3.913
    1ACE      C 1010   4.895   0.199   3.773
    1ACE      O 1011   4.965   0.176   3.674
    2VAL      N 1012   4.755   0.225   3.771
    2VAL      H 1013   4.707   0.245   3.857
    2VAL     CA 1014   4.676   0.272   3.657
    2VAL     CB 1015   4.559   0.185   3.611
    2VAL    CG1 1016   4.613   0.072   3.523
    2VAL    CG2 1017   4.474   0.127   3.724
    2VAL      C 1018   4.631   0.417   3.678
    2VAL      O 1019   4.544   0.447   3.759
    3VAL      N 1020   4.715   0.503   3.621
    3VAL      H 1021   4.786   0.476   3.556
    3VAL     CA 1022   4.719   0.649   3.642
    3VAL     CB 1023   4.860   0.708   3.641
    3VAL    CG1 1024   4.859   0.845   3.711
    3VAL    CG2 1025   4.958   0.613   3.710
    3VAL      C 1026   4.638   0.702   3.523
    3VAL      O 1027   4.683   0.690   3.410
    4VAL      N 1028   4.509   0.721   3.550
    4VAL      H 1029   4.483   0.716   3.647
    4VAL     CA 1030   4.406   0.765   3.455
    4VAL     CB 1031   4.265   0.719   3.490
    4VAL    CG1 1032   4.174   0.752   3.372
    4VAL    CG2 1033   4.264   0.570   3.526
    4VAL      C 1034   4.422   0.917   3.448
    4VAL      O 1035   4.374   0.991   3.534
    5THR      N 1036   4.484   0.963   3.340
    5THR      H 1037   4.524   0.907   3.268
    5THR     CA 1038   4.516   1.105   3.320
    5THR     CB 1039   4.665   1.137   3.329
    5THR    OG1 1040   4.745   1.067   3.233
    5THR    HG1 1041   4.744   1.108   3.142
    5THR    CG2 1042   4.699   1.098   3.473
    5THR      C 1043   4.461   1.153   3.185
    5THR      O 1044   4.531   1.141   3.085
    6ILE      N 1045   4.337   1.197   3.169
    6ILE      H 1046   4.291   1.194   3.080
    6ILE     CA 1047   4.235   1.228   3.270
    6ILE     CB 1048   4.232   1.372   3.322
    6ILE    CG1 1049   4.246   1.471   3.207
    6ILE    CG2 1050   4.330   1.388   3.438
    6ILE     CD 1051   4.210   1.615   3.245
    6ILE      C 1052   4.094   1.186   3.227
    6ILE      O 1053   4.084   1.150   3.110
    7LEU      N 1054   4.002   1.189   3.322
    7LEU      H 1055   4.027   1.205   3.418
    7LEU     CA 1056   3.859   1.156   3.313
    7LEU     CB 1057   3.768   1.265   3.256
    7LEU     CG 1058   3.787   1.396   3.332
    7LEU    CD1 1059   3.700   1.496   3.255
    7LEU    CD2 1060   3.736   1.398   3.476
    7LEU      C 1061   3.819   1.018   3.259
    7LEU      O 1062   3.759   0.944   3.337
    8LEU      N 1063   3.845   1.006   3.129
    8LEU      H 1064   3.910   1.069   3.088
    8LEU     CA 1065   3.805   0.896   3.039
    8LEU     CB 1066   3.754   0.944   2.903
    8LEU     CG 1067   3.626   1.026   2.904
    8LEU    CD1 1068   3.520   0.998   3.012
    8LEU    CD2 1069   3.665   1.174   2.899
    8LEU      C 1070   3.930   0.810   3.025
    8LEU      O 1071   4.041   0.857   3.000
    9GLU      N 1072   3.907   0.679   3.027
    9GLU      H 1073   3.814   0.649   3.050
    9GLU     CA 1074   4.001   0.571   2.993
    9GLU     CB 1075   3.950   0.431   3.028
    9GLU     CG 1076   4.042   0.310   3.041
    9GLU     CD 1077   3.963   0.181   3.062
    9GLU    OE1 1078   3.873   0.186   3.148
    9GLU    OE2 1079   3.999   0.076   3.004
    9GLU      C 1080   4.047   0.584   2.848
    9GLU      O 1081   4.158   0.632   2.823
   10GLU      N 1082   3.956   0.552   2.756
   10GLU      H 1083   3.858   0.545   2.772
   10GLU     CA 1084   3.982   0.584   2.615
   10GLU     CB 1085   3.955   0.459   2.532
   10GLU     CG 1086   4.062   0.354   2.563
   10GLU     CD 1087   4.030   0.241   2.465
   10GLU    OE1 1088   4.072   0.254   2.348
   10GLU    OE2 1089   3.957   0.145   2.496
   10GLU      C 1090   3.899   0.701   2.561
   10GLU     O1 1091   3.955   0.813   2.561
   10GLU     O2 1092   3.775   0.684   2.554
    1ACE     CA 1093   6.955   4.014   7.097
    1ACE      C 1094   6.936   3.938   6.966
    1ACE      O 1095   7.017   3.964   6.877
    2VAL      N 1096   6.831   3.843   6.949
    2VAL      H 1097   6.776   3.800   7.020
    2VAL     CA 1098   6.817   3.777   6.819
    2VAL     CB 1099   6.787   3.627   6.830
    2VAL    CG1 1100   6.911   3.549   6.875
    2VAL    CG2 1101   6.677   3.587   6.928
    2VAL      C 1102   6.702   3.848   6.746
    2VAL      O 1103   6.601   3.887   6.805
    3VAL      N 1104   6.708   3.838   6.614
    3VAL      H 1105   6.746   3.763   6.560
    3VAL     CA 1106   6.613   3.913   6.531
    3VAL     CB 1107   6.669   4.032   6.453
    3VAL    CG1 1108   6.561   4.109   6.376
    3VAL    CG2 1109   6.751   4.130   6.537
    3VAL      C 1110   6.551   3.806   6.441
    3VAL      O 1111   6.622   3.746   6.360
    4VAL      N 1112   6.429   3.767   6.478
    4VAL      H 1113   6.397   3.813   6.561
    4VAL     CA 1114   6.355   3.652   6.423
    4VAL     CB 1115   6.296   3.565   6.533
    4VAL    CG1 1116   6.261   3.423   6.487
    4VAL    CG2 1117   6.392   3.563   6.652
    4VAL      C 1118   6.245   3.702   6.330
    4VAL      O 1119   6.149   3.766   6.373
    5THR      N 1120   6.256   3.672   6.201
    5THR      H 1121   6.286   3.582   6.168
    5THR     CA 1122   6.176   3.742   6.099
    5THR     CB 1123   6.260   3.797   5.983
    5THR    OG1 1124   6.321   3.688   5.914
    5THR    HG1 1125   6.343   3.707   5.818
    5THR    CG2 1126   6.350   3.901   6.050
    5THR      C 1127   6.062   3.653   6.049
    5THR      O 1128   6.072   3.582   5.948
    6ILE      N 1129   5.970   3.647   6.144
    6ILE      H 1130   5.991   3.671   6.239
    6ILE     CA 1131   5.849   3.564   6.129
    6ILE     CB 1132   5.768   3.568   6.258
    6ILE    CG1 1133   5.736   3.711   6.302
    6ILE    CG2 1134   5.830   3.496   6.378
    6ILE     CD 1135   5.597   3.711   6.366
    6ILE      C 1136   5.758   3.593   6.010
    6ILE      O 1137   5.724   3.709   5.985
    7LEU      N 1138   5.706   3.488   5.947
    7LEU      H 1139   5.705   3.399   5.993
    7LEU     CA 1140   5.624   3.498   5.825
    7LEU     CB 1141   5.484   3.556   5.844
    7LEU     CG 1142   5.394   3.466   5.929
    7LEU    CD1 1143   5.385   3.320   5.883
    7LEU    CD2 1144   5.410   3.485   6.079
    7LEU      C 1145   5.690   3.540   5.694
    7LEU      O 1146   5.687   3.462   5.599
    8LEU      N 1147   5.762   3.651   5.706
    8LEU      H 1148   5.765   3.709   5.788
    8LEU     CA 1149   5.842   3.700   5.594
    8LEU     CB 1150   5.804   3.842   5.553
    8LEU     CG 1151   5.655   3.873   5.538
    8LEU    CD1 1152   5.633   4.024   5.532
    8LEU    CD2 1153   5.597   3.823   5.405
    8LEU      C 1154   5.991   3.708   5.630
    8LEU      O 1155   6.031   3.790   5.713
    9GLU      N 1156   6.066   3.625   5.558
    9GLU      H 1157   6.034   3.536   5.526
    9GLU     CA 1158   6.212   3.625   5.578
    9GLU     CB 1159   6.254   3.480   5.602
    9GLU     CG 1160   6.247   3.387   5.481
    9GLU     CD 1161   6.305   3.251   5.520
    9GLU    OE1 1162   6.427   3.221   5.516
    9GLU    OE2 1163   6.229   3.180   5.589
    9GLU      C 1164   6.287   3.680   5.457
    9GLU      O 1165   6.243   3.668   5.343
   10GLU      N 1166   6.404   3.727   5.498
   10GLU      H 1167   6.409   3.757   5.594
   10GLU     CA 1168   6.517   3.769   5.413
   10GLU     CB 1169   6.536   3.920   5.433
   10GLU     CG 1170   6.405   3.996   5.407
   10GLU     CD 1171   6.428   4.145   5.435
   10GLU    OE1 1172   6.490   4.173   5.539
   10GLU    OE2 1173   6.349   4.215   5.368
   10GLU      C 1174   6.650   3.707   5.456
   10GLU     O1 1175   6.727   3.683   5.360
   10GLU     O2 1176   6.673   3.690   5.577
    1ACE     CA 1177   5.804   1.202   2.591
    1ACE      C 1178   5.732   1.265   2.711
    1ACE      O 1179   5.706   1.385   2.697
    2VAL      N 1180   5.682   1.183   2.816
    2VAL      H 1181   5.710   1.087   2.818
    2VAL     CA 1182   5.596   1.241   2.920
    2VAL     CB 1183   5.499   1.136   2.975
    2VAL    CG1 1184   5.438   1.166   3.112
    2VAL    CG2 1185   5.386   1.113   2.875
    2VAL      C 1186   5.688   1.303   3.026
    2VAL      O 1187   5.779   1.245   3.083
    3VAL      N 1188   5.649   1.425   3.064
    3VAL      H 1189   5.563   1.467   3.034
    3VAL     CA 1190   5.710   1.520   3.157
    3VAL     CB 1191   5.703   1.479   3.304
    3VAL    CG1 1192   5.749   1.587   3.403
    3VAL    CG2 1193   5.564   1.434   3.351
    3VAL      C 1194   5.851   1.555   3.109
    3VAL      O 1195   5.948   1.490   3.148
    4VAL      N 1196   5.861   1.666   3.036
    4VAL      H 1197   5.789   1.735   3.034
    4VAL     CA 1198   5.982   1.712   2.967
    4VAL     CB 1199   5.939   1.772   2.833
    4VAL    CG1 1200   6.061   1.830   2.760
    4VAL    CG2 1201   5.872   1.664   2.747
    4VAL      C 1202   6.053   1.812   3.058
    4VAL      O 1203   5.987   1.907   3.102
    5THR      N 1204   6.172   1.786   3.109
    5THR      H 1205   6.210   1.849   3.177
    5THR     CA 1206   6.259   1.669   3.089
    5THR     CB 1207   6.390   1.706   3.019
    5THR    OG1 1208   6.442   1.831   3.064
    5THR    HG1 1209   6.535   1.816   3.099
    5THR    CG2 1210   6.373   1.685   2.868
    5THR      C 1211   6.293   1.598   3.220
    5THR      O 1212   6.365   1.662   3.297
    6ILE      N 1213   6.244   1.476   3.241
    6ILE      H 1214   6.151   1.451   3.211
    6ILE     CA 1215   6.291   1.400   3.357
    6ILE     CB 1216   6.183   1.357   3.456
    6ILE    CG1 1217   6.059   1.297   3.388
    6ILE    CG2 1218   6.144   1.477   3.543
    6ILE     CD 1219   5.968   1.245   3.500
    6ILE      C 1220   6.361   1.269   3.318
    6ILE      O 1221   6.437   1.219   3.400
    7LEU      N 1222   6.342   1.220   3.196
    7LEU      H 1223   6.303   1.274   3.122
    7LEU     CA 1224   6.392   1.088   3.154
    7LEU     CB 1225   6.287   0.984   3.193
    7LEU     CG 1226   6.340   0.850   3.243
    7LEU    CD1 1227   6.370   0.844   3.393
    7LEU    CD2 1228   6.260   0.725   3.205
    7LEU      C 1229   6.425   1.089   3.005
    7LEU      O 1230   6.334   1.101   2.923
    8LEU      N 1231   6.554   1.083   2.974
    8LEU      H 1232   6.617   1.073   3.051
    8LEU     CA 1233   6.612   1.070   2.840
    8LEU     CB 1234   6.670   1.209   2.813
    8LEU     CG 1235   6.589   1.295   2.715
    8LEU    CD1 1236   6.664   1.428   2.709
    8LEU    CD2 1237   6.564   1.235   2.576
    8LEU      C 1238   6.723   0.968   2.815
    8LEU      O 1239   6.807   0.936   2.899
    9GLU      N 1240   6.726   0.934   2.686
    9GLU      H 1241   6.651   0.968   2.630
    9GLU     CA 1242   6.809   0.830   2.624
    9GLU     CB 1243   6.770   0.813   2.477
    9GLU     CG 1244   6.623   0.773   2.455
    9GLU     CD 1245   6.586   0.747   2.309
    9GLU    OE1 1246   6.469   0.703   2.298
    9GLU    OE2 1247   6.663   0.773   2.214
    9GLU      C 1248   6.956   0.872   2.639
    9GLU      O 1249   6.985   0.983   2.595
   10GLU      N 1250   7.046   0.784   2.683
   10GLU      H 1251   7.021   0.690   2.704
   10GLU     CA 1252   7.191   0.809   2.684
   10GLU     CB 1253   7.243   0.730   2.804
   10GLU     CG 1254   7.210   0.780   2.945
   10GLU     CD 1255   7.274   0.688   3.049
   10GLU    OE1 1256   7.204   0.589   3.080
   10GLU    OE2 1257   7.377   0.744   3.093
   10GLU      C 1258   7.244   0.773   2.546
   10GLU     O1 1259   7.269   0.870   2.471
   10GLU     O2 1260   7.268   0.652   2.525
    1ACE     CA 1261   2.309   2.690   5.963
    1ACE      C 1262   2.392   2.811   5.917
    1ACE      O 1263   2.388   2.922   5.970
    2VAL      N 1264   2.464   2.781   5.798
    2VAL      H 1265   2.467   2.692   5.751
    2VAL     CA 1266   2.548   2.888   5.742
    2VAL     CB 1267   2.668   2.829   5.665
    2VAL    CG1 1268   2.789   2.915   5.700
    2VAL    CG2 1269   2.692   2.679   5.678
    2VAL      C 1270   2.462   2.978   5.653
    2VAL      O 1271   2.465   2.978   5.530
    3VAL      N 1272   2.418   3.083   5.722
    3VAL      H 1273   2.416   3.094   5.821
    3VAL     CA 1274   2.333   3.189   5.664
    3VAL     CB 1275   2.253   3.262   5.771
    3VAL    CG1 1276   2.165   3.366   5.700
    3VAL    CG2 1277   2.169   3.170   5.860
    3VAL      C 1278   2.422   3.277   5.576
    3VAL      O 1279   2.494   3.361   5.630
    4VAL      N 1280   2.401   3.252   5.447
    4VAL      H 1281   2.357   3.165   5.425
    4VAL     CA 1282   2.461   3.336   5.342
    4VAL     CB 1283   2.440   3.249   5.217
    4VAL    CG1 1284   2.474   3.329   5.091
    4VAL    CG2 1285   2.539   3.133   5.219
    4VAL      C 1286   2.411   3.480   5.349
    4VAL      O 1287   2.290   3.499   5.349
    5THR      N 1288   2.496   3.580   5.374
    5THR      H 1289   2.593   3.577   5.397
    5THR     CA 1290   2.437   3.714   5.379
    5THR     CB 1291   2.437   3.781   5.517
    5THR    OG1 1292   2.571   3.765   5.565
    5THR    HG1 1293   2.587   3.667   5.577
    5THR    CG2 1294   2.341   3.715   5.616
    5THR      C 1295   2.489   3.796   5.261
    5THR      O 1296   2.610   3.820   5.252
    6ILE      N 1297   2.408   3.797   5.155
    6ILE      H 1298   2.328   3.739   5.143
    6ILE     CA 1299   2.429   3.877   5.034
    6ILE     CB 1300   2.451   3.783   4.915
    6ILE    CG1 1301   2.353   3.666   4.902
    6ILE    CG2 1302   2.598   3.742   4.910
    6ILE     CD 1303   2.213   3.709   4.859
    6ILE      C 1304   2.327   3.988   5.006
    6ILE      O 1305   2.215   3.991   5.056
    7LEU      N 1306   2.369   4.075   4.914
    7LEU      H 1307   2.439   4.039   4.852
    7LEU     CA 1308   2.303   4.203   4.884
    7LEU     CB 1309   2.379   4.322   4.940
    7LEU     CG 1310   2.379   4.331   5.093
    7LEU    CD1 1311   2.474   4.445   5.129
    7LEU    CD2 1312   2.241   4.345   5.157
    7LEU      C 1313   2.287   4.223   4.733
    7LEU      O 1314   2.391   4.242   4.669
    8LEU      N 1315   2.168   4.201   4.677
    8LEU      H 1316   2.100   4.153   4.732
    8LEU     CA 1317   2.142   4.213   4.533
    8LEU     CB 1318   2.130   4.072   4.473
    8LEU     CG 1319   2.147   4.079   4.321
    8LEU    CD1 1320   2.282   4.143   4.288
    8LEU    CD2 1321   2.148   3.935   4.269
    8LEU      C 1322   2.013   4.294   4.518
    8LEU      O 1323   1.916   4.248   4.579
    9GLU      N 1324   2.011   4.393   4.429
    9GLU      H 1325   2.090   4.419   4.372
    9GLU     CA 1326   1.888   4.469   4.407
    9GLU     CB 1327   1.929   4.604   4.348
    9GLU     CG 1328   1.994   4.700   4.448
    9GLU     CD 1329   1.884   4.746   4.544
    9GLU    OE1 1330   1.805   4.839   4.515
    9GLU    OE2 1331   1.883   4.682   4.651
    9GLU      C 1332   1.790   4.402   4.309
    9GLU      O 1333   1.826   4.376   4.194
   10GLU      N 1334   1.689   4.333   4.361
   10GLU      H 1335   1.692   4.332   4.461
   10GLU     CA 1336   1.590   4.256   4.284
   10GLU     CB 1337   1.563   4.126   4.360
   10GLU     CG 1338   1.698   4.060   4.388
   10GLU     CD 1339   1.683   3.963   4.506
   10GLU    OE1 1340   1.666   3.845   4.469
   10GLU    OE2 1341   1.690   4.009   4.622
   10GLU      C 1342   1.457   4.332   4.282
   10GLU     O1 1343   1.413   4.372   4.172
   10GLU     O2 1344   1.403   4.360   4.391
    1ACE     CA 1345   4.639   2.717   5.774
    1ACE      C 1346   4.592   2.575   5.741
    1ACE      O 1347   4.601   2.478   5.816
    2VAL      N 1348   4.501   2.582   5.631
    2VAL      H 1349   4.469   2.672   5.600
    2VAL     CA 1350   4.436   2.463   5.573
    2VAL     CB 1351   4.283   2.469   5.572
    2VAL    CG1 1352   4.219   2.343   5.513
    2VAL    CG2 1353   4.232   2.506   5.711
    2VAL      C 1354   4.504   2.436   5.439
    2VAL      O 1355   4.541   2.319   5.424
    3VAL      N 1356   4.466   2.498   5.327
    3VAL      H 1357   4.392   2.565   5.329
    3VAL     CA 1358   4.527   2.478   5.195
    3VAL     CB 1359   4.440   2.508   5.073
    3VAL    CG1 1360   4.332   2.405   5.039
    3VAL    CG2 1361   4.383   2.649   5.081
    3VAL      C 1362   4.671   2.529   5.186
    3VAL      O 1363   4.689   2.647   5.216
    4VAL      N 1364   4.768   2.440   5.167
    4VAL      H 1365   4.752   2.342   5.181
    4VAL     CA 1366   4.907   2.477   5.142
    4VAL     CB 1367   5.000   2.440   5.258
    4VAL    CG1 1368   4.976   2.533   5.377
    4VAL    CG2 1369   4.978   2.294   5.296
    4VAL      C 1370   4.958   2.426   5.006
    4VAL      O 1371   4.965   2.306   4.982
    5THR      N 1372   4.962   2.524   4.915
    5THR      H 1373   4.936   2.620   4.921
    5THR     CA 1374   5.016   2.490   4.783
    5THR     CB 1375   4.947   2.556   4.664
    5THR    OG1 1376   4.920   2.694   4.691
    5THR    HG1 1377   5.001   2.752   4.700
    5THR    CG2 1378   4.818   2.475   4.650
    5THR      C 1379   5.166   2.522   4.778
    5THR      O 1380   5.215   2.588   4.869
    6ILE      N 1381   5.249   2.465   4.691
    6ILE      H 1382   5.216   2.427   4.605
    6ILE     CA 1383   5.394   2.490   4.696
    6ILE     CB 1384   5.459   2.360   4.647
    6ILE    CG1 1385   5.401   2.299   4.520
    6ILE    CG2 1386   5.471   2.267   4.768
    6ILE     CD 1387   5.472   2.192   4.436
    6ILE      C 1388   5.462   2.608   4.627
    6ILE      O 1389   5.417   2.644   4.518
    7LEU      N 1390   5.551   2.675   4.700
    7LEU      H 1391   5.582   2.640   4.788
    7LEU     CA 1392   5.614   2.802   4.663
    7LEU     CB 1393   5.612   2.905   4.777
    7LEU     CG 1394   5.474   2.967   4.803
    7LEU    CD1 1395   5.361   2.876   4.850
    7LEU    CD2 1396   5.494   3.083   4.900
    7LEU      C 1397   5.764   2.792   4.637
    7LEU      O 1398   5.838   2.752   4.727
    8LEU      N 1399   5.791   2.771   4.508
    8LEU      H 1400   5.716   2.780   4.442
    8LEU     CA 1401   5.926   2.750   4.454
    8LEU     CB 1402   5.913   2.663   4.329
    8LEU     CG 1403   6.043   2.619   4.261
    8LEU    CD1 1404   6.101   2.494   4.327
    8LEU    CD2 1405   6.020   2.599   4.111
    8LEU      C 1406   5.995   2.883   4.422
    8LEU      O 1407   5.939   2.982   4.376
    9GLU      N 1408   6.105   2.896   4.496
    9GLU      H 1409   6.125   2.838   4.575
    9GLU     CA 1410   6.214   2.993   4.481
    9GLU     CB 1411   6.302   2.968   4.359
    9GLU     CG 1412   6.371   2.831   4.363
    9GLU     CD 1413   6.509   2.851   4.299
    9GLU    OE1 1414   6.535   2.947   4.224
    9GLU    OE2 1415   6.601   2.785   4.353
    9GLU      C 1416   6.188   3.143   4.493
    9GLU      O 1417   6.211   3.193   4.604
   10GLU      N 1418   6.129   3.205   4.392
   10GLU      H 1419   6.084   3.155   4.318
   10GLU     CA 1420   6.121   3.352   4.380
   10GLU     CB 1421   6.149   3.395   4.236
   10GLU     CG 1422   6.292   3.352   4.203
   10GLU     CD 1423   6.328   3.401   4.062
   10GLU    OE1 1424   6.238   3.405   3.977
   10GLU    OE2 1425   6.451   3.420   4.049
   10GLU      C 1426   5.978   3.398   4.412
   10GLU     O1 1427   5.875   3.337   4.376
   10GLU     O2 1428   5.962   3.510   4.465
    1ACE     CA 1429   3.723   2.772   5.004
    1ACE      C 1430   3.751   2.868   5.119
    1ACE      O 1431   3.658   2.897   5.195
    2VAL      N 1432   3.885   2.918   5.112
    2VAL      H 1433   3.952   2.896   5.040
    2VAL     CA 1434   3.934   3.005   5.220
    2VAL     CB 1435   4.083   3.038   5.205
    2VAL    CG1 1436   4.169   2.912   5.212
    2VAL    CG2 1437   4.106   3.086   5.062
    2VAL      C 1438   3.853   3.129   5.259
    2VAL      O 1439   3.856   3.220   5.176
    3VAL      N 1440   3.787   3.138   5.373
    3VAL      H 1441   3.796   3.058   5.434
    3VAL     CA 1442   3.704   3.252   5.417
    3VAL     CB 1443   3.571   3.196   5.468
    3VAL    CG1 1444   3.483   3.134   5.361
    3VAL    CG2 1445   3.587   3.111   5.594
    3VAL      C 1446   3.778   3.337   5.521
    3VAL      O 1447   3.854   3.288   5.604
    4VAL      N 1448   3.752   3.467   5.522
    4VAL      H 1449   3.735   3.516   5.436
    4VAL     CA 1450   3.786   3.556   5.633
    4VAL     CB 1451   3.891   3.659   5.592
    4VAL    CG1 1452   3.956   3.749   5.698
    4VAL    CG2 1453   4.005   3.580   5.526
    4VAL      C 1454   3.670   3.627   5.702
    4VAL      O 1455   3.669   3.622   5.825
    5THR      N 1456   3.579   3.682   5.622
    5THR      H 1457   3.585   3.681   5.523
    5THR     CA 1458   3.453   3.744   5.669
    5THR     CB 1459   3.396   3.833   5.558
    5THR    OG1 1460   3.380   3.752   5.441
    5THR    HG1 1461   3.291   3.706   5.445
    5THR    CG2 1462   3.475   3.960   5.525
    5THR      C 1463   3.351   3.646   5.727
    5THR      O 1464   3.251   3.614   5.663
    6ILE      N 1465   3.360   3.621   5.857
    6ILE      H 1466   3.444   3.638   5.908
    6ILE     CA 1467   3.262   3.542   5.934
    6ILE     CB 1468   3.326   3.412   5.982
    6ILE    CG1 1469   3.459   3.439   6.052
    6ILE    CG2 1470   3.322   3.304   5.874
    6ILE     CD 1471   3.509   3.316   6.127
    6ILE      C 1472   3.205   3.622   6.051
    6ILE      O 1473   3.277   3.675   6.136
    7LEU      N 1474   3.074   3.642   6.039
    7LEU      H 1475   3.020   3.585   5.977
    7LEU     CA 1476   3.000   3.715   6.143
    7LEU     CB 1477   2.887   3.800   6.083
    7LEU     CG 1478   2.938   3.913   5.994
    7LEU    CD1 1479   2.962   3.875   5.848
    7LEU    CD2 1480   2.849   4.036   6.014
    7LEU      C 1481   2.934   3.624   6.247
    7LEU      O 1482   2.868   3.528   6.207
    8LEU      N 1483   2.930   3.661   6.374
    8LEU      H 1484   2.951   3.753   6.410
    8LEU     CA 1485   2.866   3.575   6.475
    8LEU     CB 1486   2.981   3.536   6.568
    8LEU     CG 1487   2.955   3.453   6.693
    8LEU    CD1 1488   2.892   3.315   6.673
    8LEU    CD2 1489   3.090   3.427   6.761
    8LEU      C 1490   2.755   3.655   6.544
    8LEU      O 1491   2.770   3.773   6.572
    9GLU      N 1492   2.651   3.585   6.588
    9GLU      H 1493   2.657   3.485   6.594
    9GLU     CA 1494   2.531   3.642   6.653
    9GLU     CB 1495   2.406   3.619   6.568
    9GLU     CG 1496   2.365   3.748   6.496
    9GLU     CD 1497   2.259   3.834   6.566
    9GLU    OE1 1498   2.136   3.820   6.552
    9GLU    OE2 1499   2.311   3.921   6.639
    9GLU      C 1500   2.514   3.565   6.783
    9GLU      O 1501   2.536   3.444   6.792
   10GLU      N 1502   2.464   3.640   6.881
   10GLU      H 1503   2.442   3.735   6.858
   10GLU     CA 1504   2.424   3.605   7.018
   10GLU     CB 1505   2.533   3.633   7.123
   10GLU     CG 1506   2.653   3.546   7.087
   10GLU     CD 1507   2.771   3.587   7.176
   10GLU    OE1 1508   2.851   3.667   7.123
   10GLU    OE2 1509   2.785   3.535   7.289
   10GLU      C 1510   2.297   3.686   7.043
   10GLU     O1 1511   2.217   3.645   7.130
   10GLU     O2 1512   2.263   3.773   6.959
    1ACE     CA 1513   4.428   1.625   4.629
    1ACE      C 1514   4.303   1.545   4.668
    1ACE      O 1515   4.200   1.557   4.603
    2VAL      N 1516   4.314   1.474   4.792
    2VAL      H 1517   4.401   1.466   4.842
    2VAL     CA 1518   4.217   1.377   4.844
    2VAL     CB 1519   4.280   1.295   4.957
    2VAL    CG1 1520   4.375   1.189   4.901
    2VAL    CG2 1521   4.350   1.389   5.056
    2VAL      C 1522   4.082   1.438   4.882
    2VAL      O 1523   3.987   1.360   4.889
    3VAL      N 1524   4.077   1.565   4.919
    3VAL      H 1525   4.157   1.625   4.920
    3VAL     CA 1526   3.959   1.647   4.950
    3VAL     CB 1527   3.984   1.700   5.091
    3VAL    CG1 1528   3.874   1.796   5.136
    3VAL    CG2 1529   4.002   1.585   5.191
    3VAL      C 1530   3.933   1.766   4.857
    3VAL      O 1531   3.820   1.806   4.830
    4VAL      N 1532   4.044   1.817   4.804
    4VAL      H 1533   4.134   1.790   4.838
    4VAL     CA 1534   4.045   1.928   4.708
    4VAL     CB 1535   4.143   2.041   4.741
    4VAL    CG1 1536   4.131   2.156   4.641
    4VAL    CG2 1537   4.149   2.101   4.882
    4VAL      C 1538   4.056   1.879   4.563
    4VAL      O 1539   4.155   1.822   4.518
    5THR      N 1540   3.937   1.875   4.503
    5THR      H 1541   3.853   1.889   4.555
    5THR     CA 1542   3.925   1.805   4.374
    5THR     CB 1543   3.805   1.711   4.375
    5THR    OG1 1544   3.688   1.769   4.435
    5THR    HG1 1545   3.723   1.810   4.519
    5THR    CG2 1546   3.831   1.576   4.441
    5THR      C 1547   3.918   1.910   4.264
    5THR      O 1548   3.809   1.964   4.243
    6ILE      N 1549   4.031   1.950   4.206
    6ILE      H 1550   4.121   1.917   4.234
    6ILE     CA 1551   4.040   2.050   4.098
    6ILE     CB 1552   4.167   2.134   4.097
    6ILE    CG1 1553   4.160   2.243   4.205
    6ILE    CG2 1554   4.180   2.203   3.962
    6ILE     CD 1555   4.301   2.293   4.234
    6ILE      C 1556   4.019   1.976   3.965
    6ILE      O 1557   4.105   1.902   3.919
    7LEU      N 1558   3.892   1.973   3.925
    7LEU      H 1559   3.816   2.008   3.979
    7LEU     CA 1560   3.838   1.914   3.802
    7LEU     CB 1561   3.906   1.966   3.675
    7LEU     CG 1562   3.838   2.092   3.620
    7LEU    CD1 1563   3.691   2.067   3.584
    7LEU    CD2 1564   3.867   2.228   3.685
    7LEU      C 1565   3.835   1.761   3.799
    7LEU      O 1566   3.786   1.696   3.706
    8LEU      N 1567   3.889   1.703   3.906
    8LEU      H 1568   3.913   1.749   3.991
    8LEU     CA 1569   3.914   1.558   3.900
    8LEU     CB 1570   4.052   1.517   3.951
    8LEU     CG 1571   4.169   1.567   3.866
    8LEU    CD1 1572   4.304   1.545   3.937
    8LEU    CD2 1573   4.159   1.487   3.736
    8LEU      C 1574   3.804   1.485   3.977
    8LEU      O 1575   3.790   1.508   4.097
    9GLU      N 1576   3.730   1.413   3.893
    9GLU      H 1577   3.751   1.420   3.795
    9GLU     CA 1578   3.624   1.323   3.940
    9GLU     CB 1579   3.497   1.326   3.855
    9GLU     CG 1580   3.418   1.456   3.867
    9GLU     CD 1581   3.283   1.450   3.795
    9GLU    OE1 1582   3.178   1.489   3.851
    9GLU    OE2 1583   3.284   1.413   3.675
    9GLU      C 1584   3.675   1.179   3.940
    9GLU      O 1585   3.732   1.133   3.842
   10GLU      N 1586   3.665   1.128   4.063
   10GLU      H 1587   3.615   1.174   4.136
   10GLU     CA 1588   3.727   1.003   4.109
   10GLU     CB 1589   3.851   1.046   4.188
   10GLU     CG 1590   3.960   0.942   4.162
   10GLU     CD 1591   4.076   0.968   4.258
   10GLU    OE1 1592   4.160   1.050   4.215
   10GLU    OE2 1593   4.082   0.896   4.360
   10GLU      C 1594   3.638   0.908   4.190
   10GLU     O1 1595   3.619   0.920   4.313
   10GLU     O2 1596   3.568   0.830   4.122
    1ACE     CA 1597   5.117   5.222   5.024
    1ACE      C 1598   5.229   5.148   5.098
    1ACE      O 1599   5.249   5.162   5.218
    2VAL      N 1600   5.309   5.070   5.009
    2VAL      H 1601   5.295   5.056   4.911
    2VAL     CA 1602   5.423   4.990   5.057
    2VAL     CB 1603   5.442   4.870   4.964
    2VAL    CG1 1604   5.555   4.780   5.016
    2VAL    CG2 1605   5.315   4.785   4.956
    2VAL      C 1606   5.549   5.074   5.079
    2VAL      O 1607   5.614   5.112   4.982
    3VAL      N 1608   5.594   5.069   5.204
    3VAL      H 1609   5.536   5.024   5.272
    3VAL     CA 1610   5.698   5.155   5.262
    3VAL     CB 1611   5.641   5.227   5.384
    3VAL    CG1 1612   5.536   5.334   5.356
    3VAL    CG2 1613   5.592   5.148   5.506
    3VAL      C 1614   5.830   5.084   5.293
    3VAL      O 1615   5.940   5.127   5.261
    4VAL      N 1616   5.814   4.957   5.331
    4VAL      H 1617   5.729   4.905   5.340
    4VAL     CA 1618   5.937   4.880   5.353
    4VAL     CB 1619   5.948   4.837   5.500
    4VAL    CG1 1620   6.065   4.743   5.526
    4VAL    CG2 1621   5.965   4.963   5.585
    4VAL      C 1622   5.934   4.762   5.256
    4VAL      O 1623   5.833   4.723   5.198
    5THR      N 1624   6.056   4.724   5.221
    5THR      H 1625   6.132   4.786   5.241
    5THR     CA 1626   6.088   4.611   5.132
    5THR     CB 1627   6.147   4.645   4.995
    5THR    OG1 1628   6.265   4.726   5.003
    5THR    HG1 1629   6.259   4.776   5.089
    5THR    CG2 1630   6.032   4.701   4.912
    5THR      C 1631   6.177   4.505   5.196
    5THR      O 1632   6.289   4.524   5.242
    6ILE      N 1633   6.121   4.391   5.236
    6ILE      H 1634   6.183   4.323   5.277
    6ILE     CA 1635   5.980   4.357   5.258
    6ILE     CB 1636   5.938   4.222   5.200
    6ILE    CG1 1637   6.047   4.126   5.249
    6ILE    CG2 1638   5.940   4.221   5.047
    6ILE     CD 1639   6.041   3.975   5.221
    6ILE      C 1640   5.939   4.360   5.406
    6ILE      O 1641   5.837   4.424   5.431
    7LEU      N 1642   6.040   4.347   5.491
    7LEU      H 1643   6.134   4.370   5.465
    7LEU     CA 1644   6.012   4.344   5.635
    7LEU     CB 1645   5.998   4.202   5.691
    7LEU     CG 1646   5.926   4.191   5.825
    7LEU    CD1 1647   5.788   4.258   5.825
    7LEU    CD2 1648   5.906   4.045   5.865
    7LEU      C 1649   6.125   4.413   5.713
    7LEU      O 1650   6.097   4.468   5.819
    8LEU      N 1651   6.248   4.398   5.664
    8LEU      H 1652   6.271   4.331   5.594
    8LEU     CA 1653   6.364   4.471   5.717
    8LEU     CB 1654   6.450   4.377   5.801
    8LEU     CG 1655   6.416   4.332   5.944
    8LEU    CD1 1656   6.533   4.250   5.999
    8LEU    CD2 1657   6.379   4.451   6.032
    8LEU      C 1658   6.454   4.529   5.608
    8LEU      O 1659   6.462   4.470   5.500
    9GLU      N 1660   6.515   4.644   5.636
    9GLU      H 1661   6.504   4.688   5.725
    9GLU     CA 1662   6.585   4.726   5.536
    9GLU     CB 1663   6.528   4.868   5.539
    9GLU     CG 1664   6.408   4.882   5.445
    9GLU     CD 1665   6.444   4.883   5.297
    9GLU    OE1 1666   6.418   4.784   5.225
    9GLU    OE2 1667   6.514   4.982   5.267
    9GLU      C 1668   6.732   4.727   5.579
    9GLU      O 1669   6.766   4.766   5.691
   10GLU      N 1670   6.814   4.650   5.508
   10GLU      H 1671   6.787   4.578   5.443
   10GLU     CA 1672   6.958   4.675   5.523
   10GLU     CB 1673   7.031   4.549   5.569
   10GLU     CG 1674   7.039   4.555   5.721
   10GLU     CD 1675   7.123   4.435   5.768
   10GLU    OE1 1676   7.064   4.325   5.781
   10GLU    OE2 1677   7.245   4.462   5.766
   10GLU      C 1678   7.016   4.722   5.390
   10GLU     O1 1679   6.986   4.654   5.290
   10GLU     O2 1680   7.082   4.828   5.394
    1ACE     CA 1681   5.676   4.188   7.000
    1ACE      C 1682   5.524   4.173   6.993
    1ACE      O 1683   5.476   4.064   7.025
    2VAL      N 1684   5.450   4.291   6.957
    2VAL      H 1685   5.489   4.380   6.937
    2VAL     CA 1686   5.304   4.288   6.946
    2VAL     CB 1687   5.250   4.420   7.003
    2VAL    CG1 1688   5.099   4.437   7.013
    2VAL    CG2 1689   5.295   4.457   7.145
    2VAL      C 1690   5.262   4.273   6.799
    2VAL      O 1691   5.304   4.352   6.715
    3VAL      N 1692   5.173   4.177   6.776
    3VAL      H 1693   5.127   4.122   6.844
    3VAL     CA 1694   5.126   4.154   6.638
    3VAL     CB 1695   5.150   4.009   6.596
    3VAL    CG1 1696   5.069   3.911   6.682
    3VAL    CG2 1697   5.149   4.010   6.443
    3VAL      C 1698   4.991   4.219   6.610
    3VAL      O 1699   4.974   4.285   6.507
    4VAL      N 1700   4.897   4.204   6.703
    4VAL      H 1701   4.907   4.136   6.776
    4VAL     CA 1702   4.765   4.268   6.694
    4VAL     CB 1703   4.664   4.154   6.684
    4VAL    CG1 1704   4.527   4.212   6.647
    4VAL    CG2 1705   4.703   4.031   6.601
    4VAL      C 1706   4.745   4.351   6.821
    4VAL      O 1707   4.782   4.302   6.927
    5THR      N 1708   4.699   4.476   6.812
    5THR      H 1709   4.690   4.523   6.724
    5THR     CA 1710   4.686   4.566   6.927
    5THR     CB 1711   4.635   4.704   6.887
    5THR    OG1 1712   4.500   4.697   6.841
    5THR    HG1 1713   4.430   4.699   6.912
    5THR    CG2 1714   4.722   4.770   6.779
    5THR      C 1715   4.598   4.511   7.040
    5THR      O 1716   4.635   4.531   7.155
    6ILE      N 1717   4.500   4.427   7.006
    6ILE      H 1718   4.500   4.393   6.912
    6ILE     CA 1719   4.395   4.373   7.094
    6ILE     CB 1720   4.261   4.377   7.020
    6ILE    CG1 1721   4.280   4.324   6.878
    6ILE    CG2 1722   4.200   4.517   7.028
    6ILE     CD 1723   4.154   4.251   6.830
    6ILE      C 1724   4.422   4.246   7.175
    6ILE      O 1725   4.380   4.139   7.133
    7LEU      N 1726   4.498   4.266   7.283
    7LEU      H 1727   4.549   4.350   7.297
    7LEU     CA 1728   4.546   4.163   7.376
    7LEU     CB 1729   4.668   4.222   7.448
    7LEU     CG 1730   4.796   4.209   7.367
    7LEU    CD1 1731   4.811   4.307   7.250
    7LEU    CD2 1732   4.901   4.237   7.475
    7LEU      C 1733   4.442   4.127   7.481
    7LEU      O 1734   4.369   4.210   7.536
    8LEU      N 1735   4.440   4.002   7.527
    8LEU      H 1736   4.503   3.935   7.487
    8LEU     CA 1737   4.351   3.947   7.631
    8LEU     CB 1738   4.238   3.864   7.571
    8LEU     CG 1739   4.149   3.958   7.490
    8LEU    CD1 1740   4.061   3.879   7.393
    8LEU    CD2 1741   4.050   4.014   7.593
    8LEU      C 1742   4.424   3.865   7.738
    8LEU      O 1743   4.468   3.752   7.718
    9GLU      N 1744   4.438   3.937   7.848
    9GLU      H 1745   4.394   4.027   7.853
    9GLU     CA 1746   4.500   3.885   7.971
    9GLU     CB 1747   4.635   3.950   8.000
    9GLU     CG 1748   4.712   3.891   8.118
    9GLU     CD 1749   4.818   3.994   8.158
    9GLU    OE1 1750   4.920   4.005   8.087
    9GLU    OE2 1751   4.792   4.064   8.258
    9GLU      C 1752   4.404   3.881   8.091
    9GLU      O 1753   4.359   3.772   8.122
   10GLU      N 1754   4.379   3.993   8.158
   10GLU      H 1755   4.411   4.086   8.138
   10GLU     CA 1756   4.288   3.991   8.274
   10GLU     CB 1757   4.355   4.069   8.387
   10GLU     CG 1758   4.279   4.054   8.519
   10GLU     CD 1759   4.351   4.116   8.639
   10GLU    OE1 1760   4.474   4.135   8.631
   10GLU    OE2 1761   4.284   4.135   8.743
   10GLU      C 1762   4.153   4.054   8.242
   10GLU     O1 1763   4.047   3.988   8.255
   10GLU     O2 1764   4.166   4.158   8.172
    1ACE     CA 1765   5.668   2.333   5.086
    1ACE      C 1766   5.699   2.482   5.069
    1ACE      O 1767   5.718   2.522   4.954
    2VAL      N 1768   5.723   2.552   5.191
    2VAL      H 1769   5.706   2.514   5.281
    2VAL     CA 1770   5.752   2.696   5.194
    2VAL     CB 1771   5.648   2.779   5.271
    2VAL    CG1 1772   5.529   2.790   5.175
    2VAL    CG2 1773   5.599   2.708   5.398
    2VAL      C 1774   5.891   2.719   5.254
    2VAL      O 1775   5.912   2.704   5.374
    3VAL      N 1776   5.993   2.757   5.178
    3VAL      H 1777   6.078   2.794   5.217
    3VAL     CA 1778   5.997   2.745   5.032
    3VAL     CB 1779   6.053   2.872   4.967
    3VAL    CG1 1780   5.965   2.994   4.995
    3VAL    CG2 1781   6.199   2.914   4.987
    3VAL      C 1782   6.083   2.630   4.981
    3VAL      O 1783   6.163   2.572   5.055
    4VAL      N 1784   6.065   2.598   4.853
    4VAL      H 1785   6.005   2.650   4.793
    4VAL     CA 1786   6.134   2.483   4.792
    4VAL     CB 1787   6.044   2.369   4.744
    4VAL    CG1 1788   5.965   2.316   4.864
    4VAL    CG2 1789   5.951   2.419   4.633
    4VAL      C 1790   6.219   2.539   4.678
    4VAL      O 1791   6.188   2.646   4.626
    5THR      N 1792   6.335   2.475   4.668
    5THR      H 1793   6.358   2.410   4.740
    5THR     CA 1794   6.439   2.498   4.567
    5THR     CB 1795   6.573   2.523   4.637
    5THR    OG1 1796   6.672   2.558   4.540
    5THR    HG1 1797   6.623   2.605   4.466
    5THR    CG2 1798   6.632   2.415   4.728
    5THR      C 1799   6.446   2.376   4.474
    5THR      O 1800   6.437   2.262   4.519
    6ILE      N 1801   6.443   2.427   4.351
    6ILE      H 1802   6.434   2.525   4.335
    6ILE     CA 1803   6.481   2.349   4.233
    6ILE     CB 1804   6.414   2.408   4.108
    6ILE    CG1 1805   6.446   2.327   3.983
    6ILE    CG2 1806   6.458   2.554   4.094
    6ILE     CD 1807   6.368   2.195   3.982
    6ILE      C 1808   6.633   2.328   4.230
    6ILE      O 1809   6.712   2.422   4.235
    7LEU      N 1810   6.671   2.200   4.237
    7LEU      H 1811   6.610   2.121   4.245
    7LEU     CA 1812   6.809   2.155   4.215
    7LEU     CB 1813   6.872   2.092   4.339
    7LEU     CG 1814   6.928   2.196   4.437
    7LEU    CD1 1815   7.004   2.114   4.542
    7LEU    CD2 1816   7.018   2.299   4.368
    7LEU      C 1817   6.787   2.057   4.100
    7LEU      O 1818   6.684   1.992   4.083
    8LEU      N 1819   6.868   2.075   3.996
    8LEU      H 1820   6.949   2.133   3.989
    8LEU     CA 1821   6.843   2.002   3.872
    8LEU     CB 1822   6.762   2.099   3.784
    8LEU     CG 1823   6.683   2.033   3.671
    8LEU    CD1 1824   6.582   1.930   3.722
    8LEU    CD2 1825   6.616   2.134   3.578
    8LEU      C 1826   6.974   1.967   3.801
    8LEU      O 1827   6.990   1.857   3.748
    9GLU      N 1828   7.071   2.056   3.815
    9GLU      H 1829   7.060   2.141   3.867
    9GLU     CA 1830   7.200   2.044   3.746
    9GLU     CB 1831   7.225   2.179   3.678
    9GLU     CG 1832   7.129   2.218   3.566
    9GLU     CD 1833   7.122   2.370   3.574
    9GLU    OE1 1834   7.186   2.433   3.487
    9GLU    OE2 1835   7.036   2.420   3.651
    9GLU      C 1836   7.310   2.005   3.846
    9GLU      O 1837   7.336   2.075   3.944
   10GLU      N 1838   7.332   1.874   3.833
   10GLU      H 1839   7.286   1.818   3.765
   10GLU     CA 1840   7.430   1.798   3.912
   10GLU     CB 1841   7.364   1.672   3.968
   10GLU     CG 1842   7.304   1.675   4.108
   10GLU     CD 1843   7.400   1.683   4.227
   10GLU    OE1 1844   7.463   1.579   4.258
   10GLU    OE2 1845   7.416   1.793   4.284
   10GLU      C 1846   7.548   1.766   3.821
   10GLU     O1 1847   7.662   1.800   3.860
   10GLU     O2 1848   7.522   1.736   3.702
    1ACE     CA 1849   3.216   2.956   6.552
    1ACE      C 1850   3.334   2.860   6.561
    1ACE      O 1851   3.320   2.748   6.609
    2VAL      N 1852   3.458   2.926   6.535
    2VAL      H 1853   3.465   3.025   6.518
    2VAL     CA 1854   3.585   2.854   6.518
    2VAL     CB 1855   3.639   2.894   6.381
    2VAL    CG1 1856   3.777   2.835   6.354
    2VAL    CG2 1857   3.545   2.881   6.261
    2VAL      C 1858   3.676   2.906   6.630
    2VAL      O 1859   3.677   3.021   6.673
    3VAL      N 1860   3.773   2.820   6.659
    3VAL      H 1861   3.766   2.725   6.627
    3VAL     CA 1862   3.882   2.834   6.757
    3VAL     CB 1863   3.888   2.723   6.863
    3VAL    CG1 1864   3.973   2.784   6.974
    3VAL    CG2 1865   3.754   2.674   6.918
    3VAL      C 1866   4.016   2.829   6.684
    3VAL      O 1867   4.093   2.921   6.707
    4VAL      N 1868   4.036   2.737   6.590
    4VAL      H 1869   3.964   2.670   6.571
    4VAL     CA 1870   4.169   2.724   6.528
    4VAL     CB 1871   4.228   2.588   6.566
    4VAL    CG1 1872   4.368   2.561   6.512
    4VAL    CG2 1873   4.237   2.580   6.719
    4VAL      C 1874   4.159   2.736   6.376
    4VAL      O 1875   4.192   2.841   6.322
    5THR      N 1876   4.100   2.632   6.317
    5THR      H 1877   4.067   2.552   6.366
    5THR     CA 1878   4.085   2.641   6.171
    5THR     CB 1879   4.163   2.533   6.096
    5THR    OG1 1880   4.107   2.402   6.108
    5THR    HG1 1881   4.123   2.348   6.191
    5THR    CG2 1882   4.313   2.553   6.121
    5THR      C 1883   3.944   2.642   6.112
    5THR      O 1884   3.855   2.572   6.161
    6ILE      N 1885   3.925   2.735   6.018
    6ILE      H 1886   3.970   2.823   6.004
    6ILE     CA 1887   3.810   2.729   5.927
    6ILE     CB 1888   3.818   2.857   5.845
    6ILE    CG1 1889   3.945   2.861   5.759
    6ILE    CG2 1890   3.802   2.981   5.934
    6ILE     CD 1891   3.950   2.970   5.652
    6ILE      C 1892   3.794   2.601   5.845
    6ILE      O 1893   3.890   2.555   5.782
    7LEU      N 1894   3.682   2.531   5.858
    7LEU      H 1895   3.674   2.438   5.823
    7LEU     CA 1896   3.572   2.573   5.947
    7LEU     CB 1897   3.457   2.633   5.865
    7LEU     CG 1898   3.369   2.741   5.929
    7LEU    CD1 1899   3.387   2.870   5.848
    7LEU    CD2 1900   3.223   2.701   5.952
    7LEU      C 1901   3.521   2.472   6.049
    7LEU      O 1902   3.523   2.495   6.170
    8LEU      N 1903   3.449   2.371   6.000
    8LEU      H 1904   3.441   2.363   5.901
    8LEU     CA 1905   3.379   2.269   6.078
    8LEU     CB 1906   3.284   2.182   5.994
    8LEU     CG 1907   3.182   2.279   5.933
    8LEU    CD1 1908   3.112   2.214   5.814
    8LEU    CD2 1909   3.082   2.318   6.042
    8LEU      C 1910   3.470   2.186   6.168
    8LEU      O 1911   3.544   2.100   6.121
    9GLU      N 1912   3.467   2.216   6.298
    9GLU      H 1913   3.410   2.289   6.336
    9GLU     CA 1914   3.561   2.163   6.397
    9GLU     CB 1915   3.619   2.261   6.500
    9GLU     CG 1916   3.691   2.379   6.434
    9GLU     CD 1917   3.753   2.476   6.534
    9GLU    OE1 1918   3.679   2.548   6.604
    9GLU    OE2 1919   3.878   2.482   6.527
    9GLU      C 1920   3.500   2.038   6.460
    9GLU      O 1921   3.535   1.923   6.432
   10GLU      N 1922   3.401   2.060   6.546
   10GLU      H 1923   3.386   2.151   6.584
   10GLU     CA 1924   3.311   1.951   6.586
   10GLU     CB 1925   3.354   1.909   6.727
   10GLU     CG 1926   3.309   1.764   6.742
   10GLU     CD 1927   3.332   1.702   6.880
   10GLU    OE1 1928   3.239   1.627   6.918
   10GLU    OE2 1929   3.446   1.717   6.928
   10GLU      C 1930   3.167   2.002   6.588
   10GLU     O1 1931   3.083   1.925   6.538
   10GLU     O2 1932   3.149   2.113   6.642
    1ACE     CA 1933   2.816   4.160   5.052
    1ACE      C 1934   2.751   4.215   4.924
    1ACE      O 1935   2.675   4.136   4.867
    2VAL      N 1936   2.799   4.335   4.864
    2VAL      H 1937   2.867   4.397   4.902
    2VAL     CA 1938   2.746   4.392   4.739
    2VAL     CB 1939   2.798   4.535   4.721
    2VAL    CG1 1940   2.743   4.596   4.592
    2VAL    CG2 1941   2.754   4.624   4.837
    2VAL      C 1942   2.789   4.306   4.621
    2VAL      O 1943   2.905   4.269   4.603
    3VAL      N 1944   2.683   4.243   4.571
    3VAL      H 1945   2.595   4.290   4.568
    3VAL     CA 1946   2.718   4.145   4.467
    3VAL     CB 1947   2.678   4.004   4.509
    3VAL    CG1 1948   2.762   3.963   4.631
    3VAL    CG2 1949   2.530   3.981   4.541
    3VAL      C 1950   2.660   4.186   4.331
    3VAL      O 1951   2.564   4.262   4.322
    4VAL      N 1952   2.728   4.134   4.229
    4VAL      H 1953   2.816   4.095   4.256
    4VAL     CA 1954   2.711   4.145   4.084
    4VAL     CB 1955   2.836   4.118   4.000
    4VAL    CG1 1956   2.953   4.207   4.042
    4VAL    CG2 1957   2.865   3.970   3.976
    4VAL      C 1958   2.589   4.081   4.016
    4VAL      O 1959   2.544   3.978   4.066
    5THR      N 1960   2.530   4.143   3.915
    5THR      H 1961   2.542   4.240   3.891
    5THR     CA 1962   2.423   4.082   3.834
    5THR     CB 1963   2.333   4.193   3.778
    5THR    OG1 1964   2.407   4.292   3.706
    5THR    HG1 1965   2.456   4.245   3.633
    5THR    CG2 1966   2.237   4.252   3.881
    5THR      C 1967   2.476   3.992   3.722
    5THR      O 1968   2.542   4.045   3.633
    6ILE      N 1969   2.479   3.866   3.766
    6ILE      H 1970   2.411   3.834   3.832
    6ILE     CA 1971   2.525   3.755   3.682
    6ILE     CB 1972   2.627   3.657   3.741
    6ILE    CG1 1973   2.648   3.662   3.892
    6ILE    CG2 1974   2.759   3.681   3.667
    6ILE     CD 1975   2.739   3.550   3.943
    6ILE      C 1976   2.409   3.682   3.613
    6ILE      O 1977   2.346   3.600   3.680
    7LEU      N 1978   2.377   3.721   3.490
    7LEU      H 1979   2.431   3.780   3.430
    7LEU     CA 1980   2.254   3.685   3.419
    7LEU     CB 1981   2.227   3.797   3.318
    7LEU     CG 1982   2.171   3.922   3.385
    7LEU    CD1 1983   2.138   4.029   3.281
    7LEU    CD2 1984   2.036   3.888   3.450
    7LEU      C 1985   2.281   3.559   3.337
    7LEU      O 1986   2.388   3.528   3.285
    8LEU      N 1987   2.168   3.491   3.320
    8LEU      H 1988   2.079   3.534   3.333
    8LEU     CA 1989   2.179   3.355   3.265
    8LEU     CB 1990   2.089   3.276   3.360
    8LEU     CG 1991   2.112   3.128   3.329
    8LEU    CD1 1992   2.243   3.070   3.382
    8LEU    CD2 1993   1.995   3.046   3.385
    8LEU      C 1994   2.117   3.364   3.125
    8LEU      O 1995   2.030   3.445   3.095
    9GLU      N 1996   2.185   3.298   3.032
    9GLU      H 1997   2.281   3.271   3.040
    9GLU     CA 1998   2.128   3.257   2.903
    9GLU     CB 1999   2.223   3.303   2.792
    9GLU     CG 2000   2.226   3.452   2.757
    9GLU     CD 2001   2.089   3.504   2.712
    9GLU    OE1 2002   2.029   3.582   2.789
    9GLU    OE2 2003   2.052   3.460   2.601
    9GLU      C 2004   2.103   3.106   2.896
    9GLU      O 2005   2.154   3.028   2.975
   10GLU      N 2006   2.009   3.073   2.807
   10GLU      H 2007   1.941   3.141   2.779
   10GLU     CA 2008   1.973   2.934   2.779
   10GLU     CB 2009   1.822   2.914   2.797
   10GLU     CG 2010   1.789   2.765   2.796
   10GLU     CD 2011   1.645   2.718   2.773
   10GLU    OE1 2012   1.567   2.800   2.720
   10GLU    OE2 2013   1.603   2.615   2.831
   10GLU      C 2014   2.000   2.906   2.631
   10GLU     O1 2015   1.986   2.996   2.545
   10GLU     O2 2016   2.057   2.797   2.613
    1ACE     CA 2017   5.057   0.903   4.068
    1ACE      C 2018   5.139   1.014   4.002
    1ACE      O 2019   5.114   1.135   4.009
    2VAL      N 2020   5.209   0.954   3.893
    2VAL      H 2021   5.220   0.855   3.882
    2VAL     CA 2022   5.306   1.022   3.806
    2VAL     CB 2023   5.254   1.132   3.713
    2VAL    CG1 2024   5.338   1.133   3.585
    2VAL    CG2 2025   5.109   1.116   3.669
    2VAL      C 2026   5.417   1.083   3.891
    2VAL      O 2027   5.412   1.200   3.929
    3VAL      N 2028   5.529   1.011   3.884
    3VAL      H 2029   5.528   0.946   3.808
    3VAL     CA 2030   5.649   1.028   3.967
    3VAL     CB 2031   5.695   0.894   4.023
    3VAL    CG1 2032   5.795   0.921   4.135
    3VAL    CG2 2033   5.583   0.803   4.073
    3VAL      C 2034   5.753   1.102   3.882
    3VAL      O 2035   5.817   1.055   3.788
    4VAL      N 2036   5.747   1.233   3.905
    4VAL      H 2037   5.707   1.269   3.990
    4VAL     CA 2038   5.826   1.340   3.842
    4VAL     CB 2039   5.751   1.473   3.834
    4VAL    CG1 2040   5.830   1.566   3.742
    4VAL    CG2 2041   5.612   1.456   3.771
    4VAL      C 2042   5.947   1.351   3.935
    4VAL      O 2043   5.931   1.386   4.052
    5THR      N 2044   6.052   1.282   3.891
    5THR      H 2045   6.062   1.287   3.792
    5THR     CA 2046   6.171   1.260   3.975
    5THR     CB 2047   6.234   1.124   3.944
    5THR    OG1 2048   6.267   1.120   3.805
    5THR    HG1 2049   6.363   1.148   3.805
    5THR    CG2 2050   6.157   1.007   4.007
    5THR      C 2051   6.272   1.374   3.968
    5THR      O 2052   6.354   1.388   3.877
    6ILE      N 2053   6.259   1.461   4.069
    6ILE      H 2054   6.185   1.467   4.136
    6ILE     CA 2055   6.345   1.579   4.083
    6ILE     CB 2056   6.269   1.709   4.058
    6ILE    CG1 2057   6.140   1.720   4.140
    6ILE    CG2 2058   6.257   1.724   3.906
    6ILE     CD 2059   6.053   1.843   4.116
    6ILE      C 2060   6.407   1.587   4.222
    6ILE      O 2061   6.329   1.551   4.310
    7LEU      N 2062   6.519   1.658   4.233
    7LEU      H 2063   6.582   1.682   4.159
    7LEU     CA 2064   6.585   1.680   4.363
    7LEU     CB 2065   6.732   1.716   4.339
    7LEU     CG 2066   6.822   1.605   4.284
    7LEU    CD1 2067   6.929   1.651   4.185
    7LEU    CD2 2068   6.877   1.520   4.398
    7LEU      C 2069   6.515   1.798   4.432
    7LEU      O 2070   6.545   1.912   4.399
    8LEU      N 2071   6.423   1.773   4.525
    8LEU      H 2072   6.428   1.687   4.575
    8LEU     CA 2073   6.339   1.878   4.584
    8LEU     CB 2074   6.202   1.853   4.521
    8LEU     CG 2075   6.115   1.978   4.540
    8LEU    CD1 2076   6.181   2.106   4.489
    8LEU    CD2 2077   5.982   1.949   4.471
    8LEU      C 2078   6.348   1.886   4.737
    8LEU      O 2079   6.299   1.795   4.803
    9GLU      N 2080   6.423   1.980   4.794
    9GLU      H 2081   6.481   2.041   4.740
    9GLU     CA 2082   6.448   2.003   4.937
    9GLU     CB 2083   6.589   1.960   4.977
    9GLU     CG 2084   6.614   1.811   4.950
    9GLU     CD 2085   6.750   1.758   4.996
    9GLU    OE1 2086   6.796   1.807   5.101
    9GLU    OE2 2087   6.800   1.675   4.917
    9GLU      C 2088   6.415   2.147   4.977
    9GLU      O 2089   6.414   2.241   4.898
   10GLU      N 2090   6.358   2.155   5.097
   10GLU      H 2091   6.324   2.074   5.143
   10GLU     CA 2092   6.332   2.283   5.166
   10GLU     CB 2093   6.215   2.268   5.262
   10GLU     CG 2094   6.076   2.259   5.198
   10GLU     CD 2095   5.994   2.157   5.278
   10GLU    OE1 2096   5.904   2.208   5.348
   10GLU    OE2 2097   6.028   2.037   5.273
   10GLU      C 2098   6.457   2.330   5.241
   10GLU     O1 2099   6.511   2.264   5.333
   10GLU     O2 2100   6.512   2.427   5.185
    1ACE     CA 2101   6.048   2.425   3.725
    1ACE      C 2102   5.896   2.428   3.741
    1ACE      O 2103   5.821   2.452   3.646
    2VAL      N 2104   5.847   2.420   3.875
    2VAL      H 2105   5.905   2.411   3.956
    2VAL     CA 2106   5.706   2.391   3.900
    2VAL     CB 2107   5.684   2.304   4.024
    2VAL    CG1 2108   5.535   2.288   4.056
    2VAL    CG2 2109   5.744   2.166   3.998
    2VAL      C 2110   5.638   2.526   3.926
    2VAL      O 2111   5.698   2.596   4.007
    3VAL      N 2112   5.540   2.567   3.847
    3VAL      H 2113   5.518   2.509   3.768
    3VAL     CA 2114   5.481   2.701   3.855
    3VAL     CB 2115   5.491   2.774   3.721
    3VAL    CG1 2116   5.440   2.918   3.724
    3VAL    CG2 2117   5.641   2.775   3.690
    3VAL      C 2118   5.337   2.683   3.904
    3VAL      O 2119   5.247   2.647   3.830
    4VAL      N 2120   5.317   2.711   4.033
    4VAL      H 2121   5.391   2.749   4.089
    4VAL     CA 2122   5.185   2.700   4.096
    4VAL     CB 2123   5.189   2.619   4.226
    4VAL    CG1 2124   5.049   2.570   4.264
    4VAL    CG2 2125   5.277   2.493   4.213
    4VAL      C 2126   5.108   2.831   4.109
    4VAL      O 2127   5.145   2.927   4.176
    5THR      N 2128   4.985   2.831   4.057
    5THR      H 2129   4.960   2.752   4.002
    5THR     CA 2130   4.883   2.936   4.070
    5THR     CB 2131   4.915   3.075   4.016
    5THR    OG1 2132   4.805   3.163   4.039
    5THR    HG1 2133   4.823   3.261   4.048
    5THR    CG2 2134   4.962   3.078   3.871
    5THR      C 2135   4.756   2.872   4.013
    5THR      O 2136   4.714   2.899   3.900
    6ILE      N 2137   4.696   2.780   4.088
    6ILE      H 2138   4.708   2.775   4.187
    6ILE     CA 2139   4.582   2.701   4.039
    6ILE     CB 2140   4.599   2.550   4.055
    6ILE    CG1 2141   4.671   2.505   4.182
    6ILE    CG2 2142   4.654   2.491   3.925
    6ILE     CD 2143   4.676   2.353   4.189
    6ILE      C 2144   4.450   2.727   4.112
    6ILE      O 2145   4.342   2.686   4.070
    7LEU      N 2146   4.457   2.792   4.228
    7LEU      H 2147   4.546   2.825   4.261
    7LEU     CA 2148   4.343   2.819   4.317
    7LEU     CB 2149   4.321   2.717   4.428
    7LEU     CG 2150   4.188   2.703   4.503
    7LEU    CD1 2151   4.077   2.683   4.399
    7LEU    CD2 2152   4.188   2.584   4.598
    7LEU      C 2153   4.362   2.960   4.374
    7LEU      O 2154   4.476   2.998   4.401
    8LEU      N 2155   4.255   3.038   4.383
    8LEU      H 2156   4.176   3.014   4.327
    8LEU     CA 2157   4.268   3.180   4.418
    8LEU     CB 2158   4.135   3.233   4.366
    8LEU     CG 2159   4.109   3.384   4.380
    8LEU    CD1 2160   4.225   3.465   4.323
    8LEU    CD2 2161   3.981   3.441   4.319
    8LEU      C 2162   4.271   3.210   4.568
    8LEU      O 2163   4.201   3.146   4.646
    9GLU      N 2164   4.372   3.285   4.611
    9GLU      H 2165   4.435   3.329   4.547
    9GLU     CA 2166   4.401   3.308   4.754
    9GLU     CB 2167   4.549   3.291   4.791
    9GLU     CG 2168   4.587   3.144   4.771
    9GLU     CD 2169   4.728   3.101   4.813
    9GLU    OE1 2170   4.795   3.063   4.714
    9GLU    OE2 2171   4.764   3.110   4.932
    9GLU      C 2172   4.359   3.449   4.795
    9GLU      O 2173   4.431   3.546   4.774
   10GLU      N 2174   4.265   3.453   4.889
   10GLU      H 2175   4.254   3.394   4.969
   10GLU     CA 2176   4.200   3.582   4.918
   10GLU     CB 2177   4.048   3.569   4.902
   10GLU     CG 2178   4.001   3.512   4.768
   10GLU     CD 2179   3.859   3.553   4.729
   10GLU    OE1 2180   3.775   3.461   4.741
   10GLU    OE2 2181   3.832   3.673   4.707
   10GLU      C 2182   4.242   3.622   5.059
   10GLU     O1 2183   4.262   3.745   5.066
   10GLU     O2 2184   4.242   3.545   5.158
    1ACE     CA 2185   4.081   3.510   7.437
    1ACE      C 2186   4.231   3.520   7.469
    1ACE      O 2187   4.265   3.490   7.583
    2VAL      N 2188   4.323   3.531   7.360
    2VAL      H 2189   4.290   3.550   7.268
    2VAL     CA 2190   4.468   3.529   7.386
    2VAL     CB 2191   4.544   3.431   7.296
    2VAL    CG1 2192   4.501   3.285   7.308
    2VAL    CG2 2193   4.554   3.467   7.148
    2VAL      C 2194   4.542   3.663   7.373
    2VAL      O 2195   4.517   3.765   7.309
    3VAL      N 2196   4.653   3.668   7.446
    3VAL      H 2197   4.667   3.591   7.509
    3VAL     CA 2198   4.759   3.770   7.434
    3VAL     CB 2199   4.854   3.767   7.554
    3VAL    CG1 2200   4.975   3.860   7.552
    3VAL    CG2 2201   4.777   3.801   7.682
    3VAL      C 2202   4.827   3.748   7.299
    3VAL      O 2203   4.892   3.646   7.274
    4VAL      N 2204   4.803   3.839   7.206
    4VAL      H 2205   4.749   3.920   7.230
    4VAL     CA 2206   4.851   3.823   7.068
    4VAL     CB 2207   4.754   3.865   6.957
    4VAL    CG1 2208   4.672   3.749   6.902
    4VAL    CG2 2209   4.670   3.981   7.011
    4VAL      C 2210   4.987   3.892   7.056
    4VAL      O 2211   5.002   4.008   7.015
    5THR      N 2212   5.087   3.822   7.107
    5THR      H 2213   5.065   3.731   7.144
    5THR     CA 2214   5.224   3.874   7.121
    5THR     CB 2215   5.264   3.919   7.262
    5THR    OG1 2216   5.232   3.813   7.352
    5THR    HG1 2217   5.284   3.731   7.326
    5THR    CG2 2218   5.190   4.041   7.318
    5THR      C 2219   5.314   3.758   7.078
    5THR      O 2220   5.284   3.641   7.102
    6ILE      N 2221   5.421   3.783   7.004
    6ILE      H 2222   5.428   3.873   6.963
    6ILE     CA 2223   5.513   3.686   6.941
    6ILE     CB 2224   5.495   3.693   6.790
    6ILE    CG1 2225   5.585   3.593   6.718
    6ILE    CG2 2226   5.509   3.829   6.721
    6ILE     CD 2227   5.525   3.453   6.733
    6ILE      C 2228   5.653   3.725   6.991
    6ILE      O 2229   5.678   3.844   7.009
    7LEU      N 2230   5.715   3.619   7.043
    7LEU      H 2231   5.659   3.541   7.069
    7LEU     CA 2232   5.855   3.604   7.084
    7LEU     CB 2233   5.951   3.594   6.965
    7LEU     CG 2234   5.986   3.447   6.937
    7LEU    CD1 2235   5.871   3.361   6.885
    7LEU    CD2 2236   6.109   3.448   6.846
    7LEU      C 2237   5.914   3.681   7.203
    7LEU      O 2238   6.015   3.642   7.262
    8LEU      N 2239   5.874   3.807   7.210
    8LEU      H 2240   5.830   3.845   7.129
    8LEU     CA 2241   5.925   3.901   7.311
    8LEU     CB 2242   5.949   4.036   7.243
    8LEU     CG 2243   6.028   4.132   7.333
    8LEU    CD1 2244   6.150   4.067   7.398
    8LEU    CD2 2245   6.061   4.259   7.252
    8LEU      C 2246   5.818   3.910   7.421
    8LEU      O 2247   5.703   3.950   7.403
    9GLU      N 2248   5.858   3.854   7.534
    9GLU      H 2249   5.956   3.844   7.552
    9GLU     CA 2250   5.778   3.835   7.656
    9GLU     CB 2251   5.797   3.692   7.708
    9GLU     CG 2252   5.734   3.590   7.614
    9GLU     CD 2253   5.770   3.442   7.627
    9GLU    OE1 2254   5.710   3.368   7.708
    9GLU    OE2 2255   5.867   3.414   7.553
    9GLU      C 2256   5.840   3.913   7.772
    9GLU      O 2257   5.959   3.945   7.768
   10GLU      N 2258   5.762   3.935   7.877
   10GLU      H 2259   5.678   3.880   7.885
   10GLU     CA 2260   5.802   3.988   8.009
   10GLU     CB 2261   5.706   4.095   8.063
   10GLU     CG 2262   5.758   4.177   8.181
   10GLU     CD 2263   5.862   4.281   8.139
   10GLU    OE1 2264   5.814   4.384   8.086
   10GLU    OE2 2265   5.982   4.246   8.133
   10GLU      C 2266   5.810   3.870   8.106
   10GLU     O1 2267   5.914   3.869   8.175
   10GLU     O2 2268   5.732   3.773   8.095
    1ACE     CA 2269   6.136   4.132   6.225
    1ACE      C 2270   6.097   4.161   6.370
    1ACE      O 2271   6.039   4.265   6.401
    2VAL      N 2272   6.102   4.047   6.457
    2VAL      H 2273   6.147   3.961   6.432
    2VAL     CA 2274   6.086   4.065   6.602
    2VAL     CB 2275   6.009   3.943   6.655
    2VAL    CG1 2276   5.999   3.940   6.807
    2VAL    CG2 2277   5.876   3.913   6.586
    2VAL      C 2278   6.225   4.065   6.664
    2VAL      O 2279   6.302   3.970   6.649
    3VAL      N 2280   6.248   4.175   6.737
    3VAL      H 2281   6.183   4.251   6.742
    3VAL     CA 2282   6.384   4.196   6.787
    3VAL     CB 2283   6.425   4.341   6.763
    3VAL    CG1 2284   6.571   4.367   6.800
    3VAL    CG2 2285   6.413   4.359   6.612
    3VAL      C 2286   6.391   4.160   6.936
    3VAL      O 2287   6.358   4.240   7.023
    4VAL      N 2288   6.408   4.030   6.957
    4VAL      H 2289   6.425   3.965   6.883
    4VAL     CA 2290   6.388   3.966   7.088
    4VAL     CB 2291   6.377   3.816   7.060
    4VAL    CG1 2292   6.358   3.732   7.186
    4VAL    CG2 2293   6.242   3.791   6.991
    4VAL      C 2294   6.508   3.993   7.179
    4VAL      O 2295   6.614   3.936   7.155
    5THR      N 2296   6.487   4.077   7.280
    5THR      H 2297   6.395   4.115   7.290
    5THR     CA 2298   6.589   4.112   7.380
    5THR     CB 2299   6.534   4.235   7.453
    5THR    OG1 2300   6.407   4.203   7.509
    5THR    HG1 2301   6.384   4.260   7.588
    5THR    CG2 2302   6.528   4.355   7.358
    5THR      C 2303   6.616   4.002   7.483
    5THR      O 2304   6.726   3.994   7.536
    6ILE      N 2305   6.519   3.913   7.506
    6ILE      H 2306   6.426   3.909   7.469
    6ILE     CA 2307   6.525   3.811   7.611
    6ILE     CB 2308   6.386   3.764   7.652
    6ILE    CG1 2309   6.298   3.736   7.530
    6ILE    CG2 2310   6.316   3.871   7.737
    6ILE     CD 2311   6.197   3.627   7.562
    6ILE      C 2312   6.622   3.695   7.587
    6ILE      O 2313   6.633   3.645   7.475
    7LEU      N 2314   6.696   3.666   7.693
    7LEU      H 2315   6.688   3.702   7.786
    7LEU     CA 2316   6.800   3.563   7.680
    7LEU     CB 2317   6.936   3.616   7.726
    7LEU     CG 2318   6.985   3.747   7.664
    7LEU    CD1 2319   7.121   3.785   7.723
    7LEU    CD2 2320   6.994   3.743   7.511
    7LEU      C 2321   6.752   3.455   7.778
    7LEU      O 2322   6.716   3.477   7.894
    8LEU      N 2323   6.754   3.336   7.719
    8LEU      H 2324   6.796   3.319   7.630
    8LEU     CA 2325   6.696   3.218   7.784
    8LEU     CB 2326   6.543   3.208   7.774
    8LEU     CG 2327   6.513   3.207   7.624
    8LEU    CD1 2328   6.407   3.098   7.602
    8LEU    CD2 2329   6.449   3.337   7.577
    8LEU      C 2330   6.770   3.095   7.730
    8LEU      O 2331   6.821   3.089   7.618
    9GLU      N 2332   6.777   2.998   7.822
    9GLU      H 2333   6.720   3.003   7.903
    9GLU     CA 2334   6.841   2.868   7.797
    9GLU     CB 2335   6.897   2.816   7.930
    9GLU     CG 2336   7.007   2.904   7.988
    9GLU     CD 2337   7.069   2.845   8.115
    9GLU    OE1 2338   6.991   2.855   8.212
    9GLU    OE2 2339   7.174   2.780   8.098
    9GLU      C 2340   6.745   2.755   7.762
    9GLU      O 2341   6.634   2.751   7.816
   10GLU      N 2342   6.789   2.667   7.673
   10GLU      H 2343   6.886   2.649   7.653
   10GLU     CA 2344   6.712   2.551   7.627
   10GLU     CB 2345   6.663   2.585   7.486
   10GLU     CG 2346   6.581   2.470   7.427
   10GLU     CD 2347   6.524   2.494   7.287
   10GLU    OE1 2348   6.422   2.565   7.272
   10GLU    OE2 2349   6.604   2.452   7.200
   10GLU      C 2350   6.790   2.420   7.622
   10GLU     O1 2351   6.742   2.323   7.684
   10GLU     O2 2352   6.912   2.428   7.594
    1ACE     CA 2353   3.618   3.884   4.505
    1ACE      C 2354   3.527   3.761   4.491
    1ACE      O 2355   3.439   3.770   4.406
    2VAL      N 2356   3.551   3.645   4.571
    2VAL      H 2357   3.625   3.648   4.638
    2VAL     CA 2358   3.466   3.525   4.557
    2VAL     CB 2359   3.553   3.420   4.488
    2VAL    CG1 2360   3.482   3.285   4.484
    2VAL    CG2 2361   3.585   3.447   4.341
    2VAL      C 2362   3.390   3.472   4.679
    2VAL      O 2363   3.268   3.454   4.681
    3VAL      N 2364   3.470   3.471   4.785
    3VAL      H 2365   3.567   3.492   4.777
    3VAL     CA 2366   3.419   3.439   4.919
    3VAL     CB 2367   3.528   3.403   5.019
    3VAL    CG1 2368   3.595   3.271   4.981
    3VAL    CG2 2369   3.632   3.512   5.048
    3VAL      C 2370   3.331   3.555   4.967
    3VAL      O 2371   3.374   3.669   4.955
    4VAL      N 2372   3.207   3.526   5.007
    4VAL      H 2373   3.176   3.431   4.994
    4VAL     CA 2374   3.104   3.622   5.047
    4VAL     CB 2375   2.991   3.639   4.945
    4VAL    CG1 2376   3.041   3.732   4.834
    4VAL    CG2 2377   2.955   3.502   4.888
    4VAL      C 2378   3.069   3.600   5.194
    4VAL      O 2379   3.027   3.491   5.232
    5THR      N 2380   3.041   3.712   5.259
    5THR      H 2381   3.065   3.798   5.213
    5THR     CA 2382   2.987   3.738   5.394
    5THR     CB 2383   2.936   3.880   5.415
    5THR    OG1 2384   2.876   3.924   5.292
    5THR    HG1 2385   2.830   4.011   5.312
    5THR    CG2 2386   3.058   3.962   5.458
    5THR      C 2387   2.886   3.637   5.448
    5THR      O 2388   2.773   3.633   5.399
    6ILE      N 2389   2.928   3.564   5.551
    6ILE      H 2390   3.025   3.565   5.578
    6ILE     CA 2391   2.849   3.459   5.616
    6ILE     CB 2392   2.910   3.322   5.585
    6ILE    CG1 2393   3.063   3.324   5.577
    6ILE    CG2 2394   2.844   3.252   5.467
    6ILE     CD 2395   3.112   3.182   5.545
    6ILE      C 2396   2.831   3.472   5.767
    6ILE      O 2397   2.933   3.498   5.831
    7LEU      N 2398   2.718   3.414   5.806
    7LEU      H 2399   2.649   3.378   5.743
    7LEU     CA 2400   2.671   3.429   5.945
    7LEU     CB 2401   2.539   3.506   5.935
    7LEU     CG 2402   2.455   3.532   6.060
    7LEU    CD1 2403   2.515   3.631   6.160
    7LEU    CD2 2404   2.316   3.584   6.021
    7LEU      C 2405   2.642   3.288   5.999
    7LEU      O 2406   2.580   3.203   5.935
    8LEU      N 2407   2.695   3.261   6.118
    8LEU      H 2408   2.736   3.330   6.178
    8LEU     CA 2409   2.664   3.130   6.175
    8LEU     CB 2410   2.777   3.058   6.249
    8LEU     CG 2411   2.887   3.004   6.158
    8LEU    CD1 2412   2.994   2.942   6.247
    8LEU    CD2 2413   2.828   2.907   6.056
    8LEU      C 2414   2.564   3.160   6.287
    8LEU      O 2415   2.576   3.249   6.371
    9GLU      N 2416   2.454   3.089   6.266
    9GLU      H 2417   2.451   3.020   6.194
    9GLU     CA 2418   2.323   3.112   6.328
    9GLU     CB 2419   2.215   3.123   6.221
    9GLU     CG 2420   2.108   3.232   6.239
    9GLU     CD 2421   2.003   3.204   6.346
    9GLU    OE1 2422   1.902   3.142   6.305
    9GLU    OE2 2423   2.031   3.236   6.464
    9GLU      C 2424   2.276   3.001   6.423
    9GLU      O 2425   2.259   3.041   6.538
   10GLU      N 2426   2.291   2.874   6.386
   10GLU      H 2427   2.361   2.854   6.317
   10GLU     CA 2428   2.244   2.765   6.472
   10GLU     CB 2429   2.100   2.734   6.433
   10GLU     CG 2430   2.034   2.612   6.498
   10GLU     CD 2431   1.888   2.597   6.455
   10GLU    OE1 2432   1.840   2.484   6.431
   10GLU    OE2 2433   1.818   2.701   6.453
   10GLU      C 2434   2.330   2.641   6.445
   10GLU     O1 2435   2.377   2.576   6.540
   10GLU     O2 2436   2.369   2.639   6.326
    1ACE     CA 2437   4.322   1.559   4.300
    1ACE      C 2438   4.470   1.582   4.272
    1ACE      O 2439   4.555   1.494   4.283
    2VAL      N 2440   4.499   1.714   4.227
    2VAL      H 2441   4.424   1.780   4.219
    2VAL     CA 2442   4.627   1.759   4.169
    2VAL     CB 2443   4.601   1.802   4.025
    2VAL    CG1 2444   4.628   1.696   3.919
    2VAL    CG2 2445   4.471   1.875   3.988
    2VAL      C 2446   4.704   1.855   4.259
    2VAL      O 2447   4.670   1.973   4.265
    3VAL      N 2448   4.810   1.801   4.320
    3VAL      H 2449   4.822   1.702   4.313
    3VAL     CA 2450   4.914   1.868   4.399
    3VAL     CB 2451   4.982   1.971   4.308
    3VAL    CG1 2452   5.084   2.051   4.390
    3VAL    CG2 2453   5.065   1.893   4.206
    3VAL      C 2454   4.877   1.919   4.538
    3VAL      O 2455   4.948   1.893   4.635
    4VAL      N 2456   4.765   1.992   4.543
    4VAL      H 2457   4.712   2.010   4.460
    4VAL     CA 2458   4.714   2.064   4.660
    4VAL     CB 2459   4.567   2.103   4.649
    4VAL    CG1 2460   4.526   2.202   4.758
    4VAL    CG2 2461   4.534   2.168   4.514
    4VAL      C 2462   4.718   1.971   4.781
    4VAL      O 2463   4.654   1.866   4.783
    5THR      N 2464   4.797   2.005   4.883
    5THR      H 2465   4.867   2.076   4.877
    5THR     CA 2466   4.798   1.942   5.016
    5THR     CB 2467   4.939   1.921   5.070
    5THR    OG1 2468   5.026   2.035   5.073
    5THR    HG1 2469   5.013   2.086   5.158
    5THR    CG2 2470   5.012   1.802   5.007
    5THR      C 2471   4.706   2.014   5.115
    5THR      O 2472   4.690   2.136   5.112
    6ILE      N 2473   4.637   1.928   5.189
    6ILE      H 2474   4.659   1.831   5.180
    6ILE     CA 2475   4.547   1.976   5.295
    6ILE     CB 2476   4.407   1.919   5.271
    6ILE    CG1 2477   4.306   2.010   5.342
    6ILE    CG2 2478   4.387   1.777   5.323
    6ILE     CD 2479   4.162   1.963   5.316
    6ILE      C 2480   4.602   1.953   5.436
    6ILE      O 2481   4.695   1.875   5.453
    7LEU      N 2482   4.574   2.047   5.526
    7LEU      H 2483   4.496   2.108   5.508
    7LEU     CA 2484   4.601   2.029   5.670
    7LEU     CB 2485   4.669   2.152   5.729
    7LEU     CG 2486   4.813   2.177   5.681
    7LEU    CD1 2487   4.839   2.324   5.712
    7LEU    CD2 2488   4.912   2.081   5.747
    7LEU      C 2489   4.463   2.017   5.735
    7LEU      O 2490   4.397   2.120   5.740
    8LEU      N 2491   4.427   1.893   5.769
    8LEU      H 2492   4.495   1.821   5.756
    8LEU     CA 2493   4.302   1.858   5.837
    8LEU     CB 2494   4.212   1.797   5.729
    8LEU     CG 2495   4.073   1.858   5.710
    8LEU    CD1 2496   3.982   1.821   5.827
    8LEU    CD2 2497   4.086   2.010   5.716
    8LEU      C 2498   4.309   1.794   5.976
    8LEU      O 2499   4.260   1.849   6.074
    9GLU      N 2500   4.323   1.662   5.971
    9GLU      H 2501   4.353   1.608   5.892
    9GLU     CA 2502   4.308   1.571   6.085
    9GLU     CB 2503   4.268   1.429   6.043
    9GLU     CG 2504   4.123   1.449   5.999
    9GLU     CD 2505   4.054   1.313   5.997
    9GLU    OE1 2506   4.105   1.220   5.931
    9GLU    OE2 2507   3.970   1.299   6.088
    9GLU      C 2508   4.422   1.584   6.187
    9GLU      O 2509   4.527   1.525   6.160
   10GLU      N 2510   4.409   1.660   6.295
   10GLU      H 2511   4.321   1.702   6.319
   10GLU     CA 2512   4.514   1.688   6.394
   10GLU     CB 2513   4.572   1.828   6.372
   10GLU     CG 2514   4.690   1.866   6.463
   10GLU     CD 2515   4.756   1.998   6.426
   10GLU    OE1 2516   4.722   2.101   6.490
   10GLU    OE2 2517   4.843   2.001   6.336
   10GLU      C 2518   4.474   1.664   6.540
   10GLU     O1 2519   4.355   1.699   6.559
   10GLU     O2 2520   4.552   1.613   6.623
    1ACE     CA 2521   3.650   3.396   3.032
    1ACE      C 2522   3.646   3.282   3.134
    1ACE      O 2523   3.562   3.192   3.131
    2VAL      N 2524   3.746   3.281   3.237
    2VAL      H 2525   3.819   3.347   3.221
    2VAL     CA 2526   3.760   3.187   3.349
    2VAL     CB 2527   3.901   3.128   3.351
    2VAL    CG1 2528   3.912   3.021   3.460
    2VAL    CG2 2529   3.945   3.056   3.224
    2VAL      C 2530   3.716   3.253   3.480
    2VAL      O 2531   3.610   3.221   3.533
    3VAL      N 2532   3.778   3.365   3.514
    3VAL      H 2533   3.835   3.419   3.452
    3VAL     CA 2534   3.761   3.438   3.641
    3VAL     CB 2535   3.867   3.542   3.677
    3VAL    CG1 2536   3.838   3.629   3.800
    3VAL    CG2 2537   4.004   3.474   3.684
    3VAL      C 2538   3.628   3.514   3.639
    3VAL      O 2539   3.602   3.601   3.557
    4VAL      N 2540   3.538   3.461   3.722
    4VAL      H 2541   3.554   3.376   3.771
    4VAL     CA 2542   3.409   3.529   3.744
    4VAL     CB 2543   3.303   3.421   3.721
    4VAL    CG1 2544   3.165   3.485   3.710
    4VAL    CG2 2545   3.311   3.346   3.587
    4VAL      C 2546   3.403   3.573   3.890
    4VAL      O 2547   3.352   3.505   3.980
    5THR      N 2548   3.442   3.699   3.904
    5THR      H 2549   3.441   3.764   3.829
    5THR     CA 2550   3.442   3.766   4.036
    5THR     CB 2551   3.554   3.869   4.041
    5THR    OG1 2552   3.522   3.971   3.946
    5THR    HG1 2553   3.582   4.051   3.951
    5THR    CG2 2554   3.695   3.810   4.029
    5THR      C 2555   3.312   3.827   4.087
    5THR      O 2556   3.264   3.927   4.033
    6ILE      N 2557   3.246   3.759   4.180
    6ILE      H 2558   3.297   3.705   4.247
    6ILE     CA 2559   3.107   3.792   4.216
    6ILE     CB 2560   3.038   3.670   4.276
    6ILE    CG1 2561   3.097   3.615   4.406
    6ILE    CG2 2562   3.009   3.559   4.175
    6ILE     CD 2563   2.993   3.527   4.477
    6ILE      C 2564   3.086   3.913   4.307
    6ILE      O 2565   2.976   3.969   4.299
    7LEU      N 2566   3.185   3.964   4.379
    7LEU      H 2567   3.277   3.926   4.368
    7LEU     CA 2568   3.173   4.088   4.458
    7LEU     CB 2569   3.268   4.103   4.577
    7LEU     CG 2570   3.229   4.008   4.691
    7LEU    CD1 2571   3.344   3.996   4.791
    7LEU    CD2 2572   3.111   4.074   4.763
    7LEU      C 2573   3.189   4.215   4.376
    7LEU      O 2574   3.295   4.240   4.318
    8LEU      N 2575   3.107   4.316   4.402
    8LEU      H 2576   3.034   4.311   4.471
    8LEU     CA 2577   3.101   4.443   4.327
    8LEU     CB 2578   2.956   4.453   4.279
    8LEU     CG 2579   2.927   4.574   4.191
    8LEU    CD1 2580   2.995   4.575   4.054
    8LEU    CD2 2581   2.775   4.580   4.173
    8LEU      C 2582   3.148   4.552   4.424
    8LEU      O 2583   3.075   4.637   4.474
    9GLU      N 2584   3.276   4.534   4.454
    9GLU      H 2585   3.336   4.471   4.405
    9GLU     CA 2586   3.347   4.605   4.561
    9GLU     CB 2587   3.410   4.497   4.649
    9GLU     CG 2588   3.291   4.449   4.733
    9GLU     CD 2589   3.327   4.369   4.859
    9GLU    OE1 2590   3.444   4.330   4.875
    9GLU    OE2 2591   3.228   4.364   4.935
    9GLU      C 2592   3.452   4.705   4.511
    9GLU      O 2593   3.513   4.683   4.406
   10GLU      N 2594   3.471   4.812   4.587
   10GLU      H 2595   3.412   4.830   4.666
   10GLU     CA 2596   3.551   4.927   4.544
   10GLU     CB 2597   3.474   5.059   4.555
   10GLU     CG 2598   3.363   5.051   4.450
   10GLU     CD 2599   3.252   5.154   4.474
   10GLU    OE1 2600   3.143   5.109   4.515
   10GLU    OE2 2601   3.270   5.273   4.441
   10GLU      C 2602   3.677   4.945   4.629
   10GLU     O1 2603   3.661   4.978   4.748
   10GLU     O2 2604   3.790   4.918   4.584
    1ACE     CA 2605   6.616   1.234   4.340
    1ACE      C 2606   6.505   1.197   4.439
    1ACE      O 2607   6.491   1.079   4.467
    2VAL      N 2608   6.407   1.301   4.449
    2VAL      H 2609   6.424   1.389   4.403
    2VAL     CA 2610   6.299   1.278   4.546
    2VAL     CB 2611   6.271   1.402   4.630
    2VAL    CG1 2612   6.154   1.374   4.725
    2VAL    CG2 2613   6.395   1.435   4.713
    2VAL      C 2614   6.176   1.256   4.457
    2VAL      O 2615   6.143   1.346   4.380
    3VAL      N 2616   6.096   1.155   4.491
    3VAL      H 2617   6.121   1.099   4.570
    3VAL     CA 2618   5.964   1.122   4.438
    3VAL     CB 2619   5.908   0.989   4.488
    3VAL    CG1 2620   5.985   0.875   4.421
    3VAL    CG2 2621   5.928   0.968   4.638
    3VAL      C 2622   5.861   1.235   4.452
    3VAL      O 2623   5.831   1.264   4.567
    4VAL      N 2624   5.811   1.295   4.344
    4VAL      H 2625   5.830   1.263   4.251
    4VAL     CA 2626   5.707   1.400   4.344
    4VAL     CB 2627   5.751   1.539   4.298
    4VAL    CG1 2628   5.649   1.650   4.274
    4VAL    CG2 2629   5.848   1.601   4.399
    4VAL      C 2630   5.584   1.354   4.267
    4VAL      O 2631   5.589   1.340   4.144
    5THR      N 2632   5.484   1.303   4.339
    5THR      H 2633   5.486   1.271   4.434
    5THR     CA 2634   5.357   1.273   4.272
    5THR     CB 2635   5.275   1.160   4.335
    5THR    OG1 2636   5.235   1.193   4.469
    5THR    HG1 2637   5.242   1.123   4.540
    5THR    CG2 2638   5.342   1.025   4.310
    5THR      C 2639   5.275   1.402   4.269
    5THR      O 2640   5.291   1.498   4.344
    6ILE      N 2641   5.196   1.405   4.162
    6ILE      H 2642   5.189   1.320   4.110
    6ILE     CA 2643   5.104   1.515   4.129
    6ILE     CB 2644   5.145   1.590   4.002
    6ILE    CG1 2645   5.161   1.500   3.880
    6ILE    CG2 2646   5.284   1.652   4.014
    6ILE     CD 2647   5.150   1.570   3.744
    6ILE      C 2648   4.957   1.474   4.139
    6ILE      O 2649   4.877   1.551   4.192
    7LEU      N 2650   4.923   1.353   4.099
    7LEU      H 2651   4.992   1.301   4.048
    7LEU     CA 2652   4.789   1.294   4.115
    7LEU     CB 2653   4.745   1.225   3.986
    7LEU     CG 2654   4.704   1.326   3.879
    7LEU    CD1 2655   4.828   1.352   3.793
    7LEU    CD2 2656   4.583   1.281   3.797
    7LEU      C 2657   4.783   1.204   4.239
    7LEU      O 2658   4.812   1.085   4.241
    8LEU      N 2659   4.725   1.261   4.345
    8LEU      H 2660   4.670   1.345   4.342
    8LEU     CA 2661   4.728   1.201   4.479
    8LEU     CB 2662   4.708   1.307   4.587
    8LEU     CG 2663   4.842   1.370   4.625
    8LEU    CD1 2664   4.946   1.276   4.688
    8LEU    CD2 2665   4.879   1.470   4.515
    8LEU      C 2666   4.648   1.074   4.509
    8LEU      O 2667   4.526   1.070   4.496
    9GLU      N 2668   4.733   0.996   4.575
    9GLU      H 2669   4.829   1.020   4.564
    9GLU     CA 2670   4.683   0.877   4.645
    9GLU     CB 2671   4.774   0.760   4.606
    9GLU     CG 2672   4.759   0.718   4.459
    9GLU     CD 2673   4.850   0.604   4.413
    9GLU    OE1 2674   4.910   0.638   4.309
    9GLU    OE2 2675   4.885   0.506   4.483
    9GLU      C 2676   4.692   0.897   4.797
    9GLU      O 2677   4.773   0.983   4.831
   10GLU      N 2678   4.609   0.831   4.877
   10GLU      H 2679   4.543   0.763   4.845
   10GLU     CA 2680   4.623   0.825   5.023
   10GLU     CB 2681   4.507   0.751   5.089
   10GLU     CG 2682   4.393   0.852   5.068
   10GLU     CD 2683   4.254   0.800   5.106
   10GLU    OE1 2684   4.171   0.757   5.023
   10GLU    OE2 2685   4.218   0.824   5.223
   10GLU      C 2686   4.754   0.762   5.073
   10GLU     O1 2687   4.801   0.839   5.159
   10GLU     O2 2688   4.774   0.639   5.060
    1ACE     CA 2689   4.049   2.403   2.795
    1ACE      C 2690   4.066   2.297   2.687
    1ACE      O 2691   3.975   2.256   2.615
    2VAL      N 2692   4.186   2.221   2.702
    2VAL      H 2693   4.253   2.240   2.773
    2VAL     CA 2694   4.197   2.103   2.615
    2VAL     CB 2695   4.300   2.125   2.504
    2VAL    CG1 2696   4.252   2.227   2.400
    2VAL    CG2 2697   4.433   2.156   2.572
    2VAL      C 2698   4.218   1.979   2.703
    2VAL      O 2699   4.285   1.984   2.806
    3VAL      N 2700   4.189   1.863   2.645
    3VAL      H 2701   4.164   1.857   2.548
    3VAL     CA 2702   4.179   1.742   2.727
    3VAL     CB 2703   4.034   1.691   2.730
    3VAL    CG1 2704   3.939   1.799   2.783
    3VAL    CG2 2705   3.977   1.658   2.592
    3VAL      C 2706   4.270   1.629   2.678
    3VAL      O 2707   4.314   1.629   2.563
    4VAL      N 2708   4.316   1.552   2.776
    4VAL      H 2709   4.271   1.550   2.865
    4VAL     CA 2710   4.412   1.442   2.757
    4VAL     CB 2711   4.553   1.472   2.808
    4VAL    CG1 2712   4.622   1.583   2.728
    4VAL    CG2 2713   4.572   1.478   2.960
    4VAL      C 2714   4.353   1.309   2.806
    4VAL      O 2715   4.265   1.325   2.890
    5THR      N 2716   4.364   1.205   2.724
    5THR      H 2717   4.413   1.209   2.637
    5THR     CA 2718   4.327   1.065   2.752
    5THR     CB 2719   4.211   1.023   2.662
    5THR    OG1 2720   4.217   1.091   2.536
    5THR    HG1 2721   4.149   1.163   2.521
    5THR    CG2 2722   4.077   1.033   2.735
    5THR      C 2723   4.449   0.981   2.714
    5THR      O 2724   4.456   0.919   2.608
    6ILE      N 2725   4.537   0.984   2.814
    6ILE      H 2726   4.554   1.067   2.866
    6ILE     CA 2727   4.646   0.887   2.827
    6ILE     CB 2728   4.780   0.954   2.792
    6ILE    CG1 2729   4.795   1.079   2.878
    6ILE    CG2 2730   4.780   0.986   2.643
    6ILE     CD 2731   4.928   1.154   2.890
    6ILE      C 2732   4.654   0.806   2.957
    6ILE      O 2733   4.606   0.848   3.063
    7LEU      N 2734   4.705   0.684   2.949
    7LEU      H 2735   4.763   0.662   2.870
    7LEU     CA 2736   4.686   0.582   3.052
    7LEU     CB 2737   4.606   0.465   2.993
    7LEU     CG 2738   4.456   0.490   2.974
    7LEU    CD1 2739   4.382   0.371   2.912
    7LEU    CD2 2740   4.396   0.514   3.113
    7LEU      C 2741   4.826   0.535   3.092
    7LEU      O 2742   4.880   0.443   3.031
    8LEU      N 2743   4.864   0.569   3.215
    8LEU      H 2744   4.807   0.594   3.293
    8LEU     CA 2745   5.003   0.553   3.260
    8LEU     CB 2746   5.053   0.673   3.341
    8LEU     CG 2747   5.031   0.803   3.263
    8LEU    CD1 2748   5.067   0.924   3.348
    8LEU    CD2 2749   5.125   0.807   3.143
    8LEU      C 2750   5.025   0.421   3.334
    8LEU      O 2751   4.928   0.372   3.393
    9GLU      N 2752   5.139   0.358   3.311
    9GLU      H 2753   5.219   0.398   3.265
    9GLU     CA 2754   5.167   0.232   3.381
    9GLU     CB 2755   5.201   0.107   3.300
    9GLU     CG 2756   5.101   0.071   3.190
    9GLU     CD 2757   5.142  -0.048   3.103
    9GLU    OE1 2758   5.070  -0.151   3.100
    9GLU    OE2 2759   5.230  -0.017   3.020
    9GLU      C 2760   5.287   0.260   3.473
    9GLU      O 2761   5.399   0.273   3.425
   10GLU      N 2762   5.258   0.272   3.602
   10GLU      H 2763   5.167   0.275   3.644
   10GLU     CA 2764   5.362   0.281   3.706
   10GLU     CB 2765   5.353   0.408   3.790
   10GLU     CG 2766   5.378   0.531   3.703
   10GLU     CD 2767   5.426   0.653   3.783
   10GLU    OE1 2768   5.534   0.704   3.747
   10GLU    OE2 2769   5.357   0.688   3.881
   10GLU      C 2770   5.356   0.163   3.803
   10GLU     O1 2771   5.468   0.116   3.834
   10GLU     O2 2772   5.243   0.130   3.844
    1ACE     CA 2773   5.154   2.951   5.356
    1ACE      C 2774   5.193   3.028   5.482
    1ACE      O 2775   5.310   3.030   5.517
    2VAL      N 2776   5.084   3.091   5.551
    2VAL      H 2777   4.992   3.075   5.516
    2VAL     CA 2778   5.091   3.160   5.681
    2VAL     CB 2779   4.982   3.267   5.675
    2VAL    CG1 2780   4.989   3.355   5.800
    2VAL    CG2 2781   4.979   3.356   5.551
    2VAL      C 2782   5.061   3.056   5.788
    2VAL      O 2783   4.953   3.053   5.847
    3VAL      N 2784   5.177   3.024   5.843
    3VAL      H 2785   5.267   3.064   5.825
    3VAL     CA 2786   5.176   2.915   5.941
    3VAL     CB 2787   5.276   2.803   5.910
    3VAL    CG1 2788   5.213   2.704   5.811
    3VAL    CG2 2789   5.414   2.840   5.854
    3VAL      C 2790   5.211   2.971   6.079
    3VAL      O 2791   5.319   3.028   6.089
    4VAL      N 2792   5.106   2.965   6.161
    4VAL      H 2793   5.013   2.943   6.129
    4VAL     CA 2794   5.106   3.032   6.291
    4VAL     CB 2795   5.039   3.169   6.279
    4VAL    CG1 2796   5.010   3.247   6.407
    4VAL    CG2 2797   5.110   3.259   6.178
    4VAL      C 2798   5.034   2.937   6.387
    4VAL      O 2799   4.921   2.899   6.353
    5THR      N 2800   5.106   2.901   6.492
    5THR      H 2801   5.194   2.943   6.512
    5THR     CA 2802   5.060   2.825   6.610
    5THR     CB 2803   5.172   2.722   6.629
    5THR    OG1 2804   5.311   2.756   6.627
    5THR    HG1 2805   5.346   2.752   6.533
    5THR    CG2 2806   5.155   2.601   6.538
    5THR      C 2807   5.046   2.920   6.729
    5THR      O 2808   5.138   2.951   6.805
    6ILE      N 2809   4.927   2.976   6.750
    6ILE      H 2810   4.844   2.948   6.702
    6ILE     CA 2811   4.897   3.065   6.863
    6ILE     CB 2812   4.800   3.171   6.811
    6ILE    CG1 2813   4.787   3.285   6.913
    6ILE    CG2 2814   4.654   3.130   6.790
    6ILE     CD 2815   4.913   3.371   6.897
    6ILE      C 2816   4.845   2.991   6.986
    6ILE      O 2817   4.877   3.028   7.098
    7LEU      N 2818   4.773   2.879   6.979
    7LEU      H 2819   4.740   2.853   6.888
    7LEU     CA 2820   4.723   2.810   7.098
    7LEU     CB 2821   4.584   2.754   7.068
    7LEU     CG 2822   4.485   2.869   7.052
    7LEU    CD1 2823   4.339   2.829   7.028
    7LEU    CD2 2824   4.490   2.955   7.179
    7LEU      C 2825   4.812   2.689   7.126
    7LEU      O 2826   4.792   2.584   7.064
    8LEU      N 2827   4.899   2.698   7.227
    8LEU      H 2828   4.881   2.747   7.312
    8LEU     CA 2829   5.004   2.598   7.249
    8LEU     CB 2830   5.139   2.670   7.259
    8LEU     CG 2831   5.210   2.715   7.131
    8LEU    CD1 2832   5.337   2.792   7.167
    8LEU    CD2 2833   5.232   2.594   7.041
    8LEU      C 2834   4.983   2.509   7.372
    8LEU      O 2835   5.027   2.546   7.481
    9GLU      N 2836   4.902   2.404   7.356
    9GLU      H 2837   4.859   2.398   7.266
    9GLU     CA 2838   4.867   2.306   7.460
    9GLU     CB 2839   4.725   2.253   7.438
    9GLU     CG 2840   4.619   2.349   7.491
    9GLU     CD 2841   4.482   2.285   7.472
    9GLU    OE1 2842   4.445   2.207   7.563
    9GLU    OE2 2843   4.442   2.269   7.355
    9GLU      C 2844   4.974   2.198   7.470
    9GLU      O 2845   5.014   2.145   7.366
   10GLU      N 2846   5.052   2.215   7.577
   10GLU      H 2847   5.043   2.291   7.641
   10GLU     CA 2848   5.145   2.119   7.638
   10GLU     CB 2849   5.285   2.165   7.597
   10GLU     CG 2850   5.323   2.168   7.449
   10GLU     CD 2851   5.452   2.249   7.429
   10GLU    OE1 2852   5.469   2.314   7.324
   10GLU    OE2 2853   5.540   2.228   7.515
   10GLU      C 2854   5.118   2.092   7.786
   10GLU     O1 2855   5.209   2.038   7.852
   10GLU     O2 2856   5.024   2.149   7.845
    1ACE     CA 2857   2.266   2.765   3.132
    1ACE      C 2858   2.402   2.818   3.178
    1ACE      O 2859   2.464   2.760   3.267
    2VAL      N 2860   2.454   2.925   3.099
    2VAL      H 2861   2.400   2.973   3.029
    2VAL     CA 2862   2.581   2.993   3.128
    2VAL     CB 2863   2.671   2.970   3.007
    2VAL    CG1 2864   2.629   3.056   2.888
    2VAL    CG2 2865   2.822   2.968   3.036
    2VAL      C 2866   2.557   3.138   3.172
    2VAL      O 2867   2.453   3.198   3.145
    3VAL      N 2868   2.665   3.196   3.225
    3VAL      H 2869   2.755   3.163   3.196
    3VAL     CA 2870   2.665   3.326   3.295
    3VAL     CB 2871   2.661   3.332   3.447
    3VAL    CG1 2872   2.532   3.283   3.512
    3VAL    CG2 2873   2.779   3.260   3.514
    3VAL      C 2874   2.765   3.426   3.235
    3VAL      O 2875   2.874   3.384   3.197
    4VAL      N 2876   2.706   3.545   3.226
    4VAL      H 2877   2.610   3.542   3.255
    4VAL     CA 2878   2.769   3.672   3.190
    4VAL     CB 2879   2.720   3.729   3.056
    4VAL    CG1 2880   2.745   3.627   2.945
    4VAL    CG2 2881   2.574   3.774   3.054
    4VAL      C 2882   2.749   3.772   3.304
    4VAL      O 2883   2.645   3.788   3.368
    5THR      N 2884   2.851   3.858   3.309
    5THR      H 2885   2.911   3.870   3.230
    5THR     CA 2886   2.849   3.965   3.409
    5THR     CB 2887   2.985   3.981   3.478
    5THR    OG1 2888   3.025   3.852   3.525
    5THR    HG1 2889   3.054   3.855   3.621
    5THR    CG2 2890   2.977   4.073   3.599
    5THR      C 2891   2.825   4.091   3.325
    5THR      O 2892   2.901   4.137   3.239
    6ILE      N 2893   2.697   4.125   3.325
    6ILE      H 2894   2.636   4.083   3.393
    6ILE     CA 2895   2.635   4.241   3.260
    6ILE     CB 2896   2.544   4.212   3.141
    6ILE    CG1 2897   2.482   4.335   3.074
    6ILE    CG2 2898   2.440   4.103   3.170
    6ILE     CD 2899   2.594   4.403   2.995
    6ILE      C 2900   2.569   4.332   3.365
    6ILE      O 2901   2.494   4.284   3.450
    7LEU      N 2902   2.624   4.452   3.377
    7LEU      H 2903   2.695   4.478   3.311
    7LEU     CA 2904   2.585   4.547   3.482
    7LEU     CB 2905   2.711   4.608   3.543
    7LEU     CG 2906   2.812   4.514   3.611
    7LEU    CD1 2907   2.731   4.421   3.702
    7LEU    CD2 2908   2.909   4.436   3.522
    7LEU      C 2909   2.483   4.650   3.433
    7LEU      O 2910   2.467   4.681   3.315
    8LEU      N 2911   2.418   4.702   3.537
    8LEU      H 2912   2.449   4.694   3.632
    8LEU     CA 2913   2.317   4.807   3.520
    8LEU     CB 2914   2.204   4.784   3.621
    8LEU     CG 2915   2.119   4.659   3.595
    8LEU    CD1 2916   2.037   4.637   3.722
    8LEU    CD2 2917   2.048   4.670   3.460
    8LEU      C 2918   2.385   4.940   3.553
    8LEU      O 2919   2.460   4.950   3.650
    9GLU      N 2920   2.350   5.042   3.475
    9GLU      H 2921   2.313   5.036   3.383
    9GLU     CA 2922   2.391   5.181   3.500
    9GLU     CB 2923   2.507   5.235   3.415
    9GLU     CG 2924   2.637   5.160   3.443
    9GLU     CD 2925   2.756   5.246   3.398
    9GLU    OE1 2926   2.816   5.299   3.494
    9GLU    OE2 2927   2.782   5.254   3.276
    9GLU      C 2928   2.269   5.265   3.461
    9GLU      O 2929   2.194   5.229   3.371
   10GLU      N 2930   2.260   5.384   3.519
   10GLU      H 2931   2.325   5.409   3.591
   10GLU     CA 2932   2.167   5.492   3.481
   10GLU     CB 2933   2.060   5.516   3.587
   10GLU     CG 2934   1.962   5.399   3.601
   10GLU     CD 2935   1.854   5.440   3.701
   10GLU    OE1 2936   1.880   5.448   3.823
   10GLU    OE2 2937   1.737   5.446   3.657
   10GLU      C 2938   2.219   5.629   3.437
   10GLU     O1 2939   2.186   5.667   3.322
   10GLU     O2 2940   2.321   5.677   3.491
    1ACE     CA 2941   6.168   4.676   6.690
    1ACE      C 2942   6.088   4.585   6.783
    1ACE      O 2943   6.138   4.501   6.857
    2VAL      N 2944   5.950   4.623   6.789
    2VAL      H 2945   5.902   4.684   6.726
    2VAL     CA 2946   5.855   4.552   6.876
    2VAL     CB 2947   5.804   4.634   6.994
    2VAL    CG1 2948   5.734   4.535   7.088
    2VAL    CG2 2949   5.913   4.710   7.072
    2VAL      C 2950   5.732   4.509   6.796
    2VAL      O 2951   5.708   4.393   6.763
    3VAL      N 2952   5.657   4.610   6.754
    3VAL      H 2953   5.689   4.704   6.767
    3VAL     CA 2954   5.527   4.595   6.687
    3VAL     CB 2955   5.450   4.725   6.712
    3VAL    CG1 2956   5.307   4.720   6.657
    3VAL    CG2 2957   5.432   4.772   6.856
    3VAL      C 2958   5.558   4.563   6.541
    3VAL      O 2959   5.620   4.644   6.472
    4VAL      N 2960   5.500   4.451   6.499
    4VAL      H 2961   5.465   4.380   6.560
    4VAL     CA 2962   5.510   4.416   6.357
    4VAL     CB 2963   5.591   4.291   6.320
    4VAL    CG1 2964   5.623   4.297   6.171
    4VAL    CG2 2965   5.723   4.275   6.395
    4VAL      C 2966   5.368   4.389   6.305
    4VAL      O 2967   5.314   4.285   6.343
    5THR      N 2968   5.305   4.497   6.261
    5THR      H 2969   5.346   4.587   6.272
    5THR     CA 2970   5.166   4.485   6.214
    5THR     CB 2971   5.093   4.615   6.249
    5THR    OG1 2972   5.167   4.734   6.222
    5THR    HG1 2973   5.230   4.755   6.296
    5THR    CG2 2974   5.064   4.621   6.399
    5THR      C 2975   5.143   4.448   6.067
    5THR      O 2976   5.137   4.523   5.969
    6ILE      N 2977   5.156   4.316   6.051
    6ILE      H 2978   5.154   4.246   6.122
    6ILE     CA 2979   5.159   4.252   5.919
    6ILE     CB 2980   5.300   4.200   5.890
    6ILE    CG1 2981   5.355   4.095   5.987
    6ILE    CG2 2982   5.395   4.320   5.880
    6ILE     CD 2983   5.468   4.010   5.929
    6ILE      C 2984   5.062   4.135   5.904
    6ILE      O 2985   5.074   4.053   5.814
    7LEU      N 2986   4.968   4.132   5.998
    7LEU      H 2987   4.940   4.214   6.049
    7LEU     CA 2988   4.882   4.013   6.011
    7LEU     CB 2989   4.902   3.950   6.149
    7LEU     CG 2990   4.879   3.799   6.154
    7LEU    CD1 2991   4.993   3.736   6.074
    7LEU    CD2 2992   4.863   3.751   6.299
    7LEU      C 2993   4.736   4.043   5.975
    7LEU      O 2994   4.704   4.011   5.861
    8LEU      N 2995   4.666   4.098   6.074
    8LEU      H 2996   4.714   4.153   6.143
    8LEU     CA 2997   4.523   4.132   6.064
    8LEU     CB 2998   4.450   4.128   6.198
    8LEU     CG 2999   4.453   3.993   6.270
    8LEU    CD1 3000   4.379   3.985   6.404
    8LEU    CD2 3001   4.397   3.894   6.168
    8LEU      C 3002   4.500   4.269   6.001
    8LEU      O 3003   4.586   4.356   6.016
    9GLU      N 3004   4.382   4.290   5.943
    9GLU      H 3005   4.301   4.233   5.956
    9GLU     CA 3006   4.340   4.412   5.872
    9GLU     CB 3007   4.216   4.384   5.787
    9GLU     CG 3008   4.256   4.297   5.667
    9GLU     CD 3009   4.143   4.233   5.586
    9GLU    OE1 3010   4.076   4.319   5.524
    9GLU    OE2 3011   4.106   4.114   5.586
    9GLU      C 3012   4.323   4.535   5.961
    9GLU      O 3013   4.212   4.565   6.003
   10GLU      N 3014   4.434   4.609   5.963
   10GLU      H 3015   4.517   4.594   5.908
   10GLU     CA 3016   4.436   4.731   6.044
   10GLU     CB 3017   4.570   4.726   6.118
   10GLU     CG 3018   4.564   4.832   6.228
   10GLU     CD 3019   4.691   4.826   6.313
   10GLU    OE1 3020   4.798   4.856   6.255
   10GLU    OE2 3021   4.674   4.821   6.437
   10GLU      C 3022   4.418   4.852   5.951
   10GLU     O1 3023   4.335   4.940   5.981
   10GLU     O2 3024   4.492   4.849   5.851
  17.96371   5.98790   9.97984
Generated by trjconv : VVVTILLEE t=  40.00000
 3024
    1ACE     CA    1   4.079   3.712   6.352
    1ACE      C    2   4.160   3.619   6.261
    1ACE      O    3   4.269   3.578   6.300
    2VAL      N    4   4.085   3.550   6.160
    2VAL      H    5   3.989   3.573   6.143
    2VAL     CA    6   4.132   3.458   6.056
    2VAL     CB    7   4.022   3.404   5.964
    2VAL    CG1    8   4.064   3.271   5.900
    2VAL    CG2    9   3.880   3.393   6.021
    2VAL      C   10   4.231   3.539   5.971
    2VAL      O   11   4.193   3.641   5.915
    3VAL      N   12   4.345   3.472   5.957
    3VAL      H   13   4.368   3.386   6.002
    3VAL     CA   14   4.453   3.525   5.874
    3VAL     CB   15   4.570   3.583   5.954
    3VAL    CG1   16   4.608   3.722   5.903
    3VAL    CG2   17   4.542   3.605   6.103
    3VAL      C   18   4.505   3.411   5.786
    3VAL      O   19   4.579   3.321   5.828
    4VAL      N   20   4.457   3.429   5.664
    4VAL      H   21   4.402   3.510   5.642
    4VAL     CA   22   4.488   3.352   5.542
    4VAL     CB   23   4.360   3.346   5.459
    4VAL    CG1   24   4.395   3.241   5.352
    4VAL    CG2   25   4.232   3.306   5.533
    4VAL      C   26   4.596   3.429   5.465
    4VAL      O   27   4.706   3.376   5.453
    5THR      N   28   4.564   3.556   5.444
    5THR      H   29   4.474   3.595   5.462
    5THR     CA   30   4.657   3.652   5.381
    5THR     CB   31   4.601   3.722   5.257
    5THR    OG1   32   4.464   3.749   5.283
    5THR    HG1   33   4.404   3.741   5.203
    5THR    CG2   34   4.616   3.633   5.134
    5THR      C   35   4.725   3.750   5.477
    5THR      O   36   4.666   3.795   5.575
    6ILE      N   37   4.844   3.790   5.434
    6ILE      H   38   4.880   3.774   5.342
    6ILE     CA   39   4.933   3.872   5.518
    6ILE     CB   40   5.059   3.793   5.557
    6ILE    CG1   41   5.124   3.720   5.440
    6ILE    CG2   42   5.028   3.700   5.674
    6ILE     CD   43   5.263   3.674   5.482
    6ILE      C   44   4.968   4.000   5.443
    6ILE      O   45   4.942   4.009   5.323
    7LEU      N   46   5.002   4.104   5.519
    7LEU      H   47   4.998   4.107   5.619
    7LEU     CA   48   5.036   4.237   5.467
    7LEU     CB   49   5.031   4.339   5.582
    7LEU     CG   50   4.901   4.382   5.648
    7LEU    CD1   51   4.841   4.485   5.551
    7LEU    CD2   52   4.800   4.271   5.679
    7LEU      C   53   5.166   4.241   5.386
    7LEU      O   54   5.274   4.253   5.443
    8LEU      N   55   5.144   4.249   5.255
    8LEU      H   56   5.050   4.235   5.223
    8LEU     CA   57   5.250   4.255   5.153
    8LEU     CB   58   5.251   4.138   5.055
    8LEU     CG   59   5.252   4.003   5.128
    8LEU    CD1   60   5.223   3.900   5.018
    8LEU    CD2   61   5.388   3.974   5.192
    8LEU      C   62   5.237   4.383   5.070
    8LEU      O   63   5.291   4.486   5.111
    9GLU      N   64   5.153   4.384   4.966
    9GLU      H   65   5.125   4.307   4.910
    9GLU     CA   66   5.132   4.507   4.888
    9GLU     CB   67   5.168   4.478   4.742
    9GLU     CG   68   5.321   4.488   4.733
    9GLU     CD   69   5.369   4.458   4.591
    9GLU    OE1   70   5.398   4.339   4.565
    9GLU    OE2   71   5.388   4.557   4.518
    9GLU      C   72   4.987   4.555   4.893
    9GLU      O   73   4.903   4.469   4.920
   10GLU      N   74   4.957   4.675   4.843
   10GLU      H   75   5.031   4.727   4.799
   10GLU     CA   76   4.819   4.726   4.845
   10GLU     CB   77   4.809   4.845   4.940
   10GLU     CG   78   4.669   4.879   4.990
   10GLU     CD   79   4.675   5.005   5.077
   10GLU    OE1   80   4.757   5.094   5.045
   10GLU    OE2   81   4.586   5.020   5.164
   10GLU      C   82   4.767   4.772   4.708
   10GLU     O1   83   4.839   4.858   4.652
   10GLU     O2   84   4.649   4.748   4.677
    1ACE     CA   85   3.290   3.494   6.401
    1ACE      C   86   3.371   3.431   6.515
    1ACE      O   87   3.323   3.338   6.580
    2VAL      N   88   3.494   3.500   6.540
    2VAL      H   89   3.507   3.583   6.485
    2VAL     CA   90   3.603   3.459   6.629
    2VAL     CB   91   3.727   3.545   6.606
    2VAL    CG1   92   3.843   3.498   6.694
    2VAL    CG2   93   3.774   3.554   6.461
    2VAL      C   94   3.560   3.440   6.775
    2VAL      O   95   3.573   3.534   6.853
    3VAL      N   96   3.523   3.320   6.818
    3VAL      H   97   3.506   3.245   6.754
    3VAL     CA   98   3.496   3.287   6.959
    3VAL     CB   99   3.461   3.138   6.969
    3VAL    CG1  100   3.414   3.109   7.111
    3VAL    CG2  101   3.344   3.095   6.880
    3VAL      C  102   3.620   3.318   7.044
    3VAL      O  103   3.736   3.301   7.009
    4VAL      N  104   3.582   3.366   7.162
    4VAL      H  105   3.499   3.345   7.213
    4VAL     CA  106   3.685   3.424   7.248
    4VAL     CB  107   3.667   3.575   7.265
    4VAL    CG1  108   3.791   3.626   7.339
    4VAL    CG2  109   3.658   3.649   7.131
    4VAL      C  110   3.691   3.362   7.388
    4VAL      O  111   3.605   3.376   7.476
    5THR      N  112   3.773   3.258   7.390
    5THR      H  113   3.814   3.226   7.305
    5THR     CA  114   3.786   3.166   7.504
    5THR     CB  115   3.847   3.032   7.461
    5THR    OG1  116   3.968   3.051   7.388
    5THR    HG1  117   4.030   3.090   7.456
    5THR    CG2  118   3.745   2.939   7.395
    5THR      C  119   3.865   3.212   7.627
    5THR      O  120   3.966   3.279   7.607
    6ILE      N  121   3.790   3.213   7.737
    6ILE      H  122   3.691   3.201   7.733
    6ILE     CA  123   3.839   3.259   7.867
    6ILE     CB  124   3.729   3.341   7.935
    6ILE    CG1  125   3.654   3.433   7.839
    6ILE    CG2  126   3.783   3.408   8.062
    6ILE     CD  127   3.525   3.472   7.911
    6ILE      C  128   3.864   3.131   7.946
    6ILE      O  129   3.783   3.066   8.013
    7LEU      N  130   3.989   3.088   7.928
    7LEU      H  131   4.045   3.132   7.857
    7LEU     CA  132   4.036   2.957   7.975
    7LEU     CB  133   4.116   2.870   7.879
    7LEU     CG  134   4.032   2.794   7.776
    7LEU    CD1  135   4.100   2.755   7.645
    7LEU    CD2  136   3.956   2.679   7.842
    7LEU      C  137   4.108   2.968   8.109
    7LEU      O  138   4.231   2.975   8.113
    8LEU      N  139   4.034   2.933   8.214
    8LEU      H  140   3.947   2.886   8.201
    8LEU     CA  141   4.073   2.942   8.356
    8LEU     CB  142   3.944   2.949   8.438
    8LEU     CG  143   3.891   3.090   8.416
    8LEU    CD1  144   3.759   3.103   8.492
    8LEU    CD2  145   3.988   3.194   8.472
    8LEU      C  146   4.169   2.830   8.396
    8LEU      O  147   4.158   2.713   8.360
    9GLU      N  148   4.246   2.860   8.500
    9GLU      H  149   4.206   2.914   8.574
    9GLU     CA  150   4.352   2.766   8.541
    9GLU     CB  151   4.490   2.831   8.541
    9GLU     CG  152   4.541   2.869   8.402
    9GLU     CD  153   4.677   2.933   8.432
    9GLU    OE1  154   4.775   2.881   8.375
    9GLU    OE2  155   4.679   3.032   8.508
    9GLU      C  156   4.332   2.734   8.690
    9GLU      O  157   4.327   2.821   8.776
   10GLU      N  158   4.335   2.605   8.721
   10GLU      H  159   4.347   2.535   8.650
   10GLU     CA  160   4.314   2.540   8.852
   10GLU     CB  161   4.165   2.550   8.881
   10GLU     CG  162   4.138   2.495   9.022
   10GLU     CD  163   3.986   2.499   9.043
   10GLU    OE1  164   3.935   2.575   9.128
   10GLU    OE2  165   3.927   2.408   8.981
   10GLU      C  166   4.357   2.394   8.844
   10GLU     O1  167   4.279   2.319   8.782
   10GLU     O2  168   4.456   2.353   8.909
    1ACE     CA  169   2.049   3.707   3.908
    1ACE      C  170   2.075   3.573   3.979
    1ACE      O  171   2.007   3.543   4.077
    2VAL      N  172   2.176   3.490   3.922
    2VAL      H  173   2.241   3.529   3.857
    2VAL     CA  174   2.190   3.345   3.939
    2VAL     CB  175   2.153   3.277   3.807
    2VAL    CG1  176   2.190   3.129   3.815
    2VAL    CG2  177   2.009   3.301   3.762
    2VAL      C  178   2.335   3.324   3.983
    2VAL      O  179   2.421   3.341   3.897
    3VAL      N  180   2.363   3.324   4.113
    3VAL      H  181   2.299   3.345   4.187
    3VAL     CA  182   2.503   3.319   4.156
    3VAL     CB  183   2.515   3.410   4.279
    3VAL    CG1  184   2.653   3.397   4.344
    3VAL    CG2  185   2.490   3.553   4.233
    3VAL      C  186   2.524   3.172   4.193
    3VAL      O  187   2.441   3.123   4.269
    4VAL      N  188   2.633   3.107   4.153
    4VAL      H  189   2.682   3.133   4.070
    4VAL     CA  190   2.685   2.981   4.207
    4VAL     CB  191   2.829   2.958   4.162
    4VAL    CG1  192   2.845   2.931   4.012
    4VAL    CG2  193   2.927   3.069   4.199
    4VAL      C  194   2.672   2.963   4.358
    4VAL      O  195   2.679   3.060   4.434
    5THR      N  196   2.656   2.836   4.395
    5THR      H  197   2.647   2.769   4.321
    5THR     CA  198   2.654   2.784   4.533
    5THR     CB  199   2.593   2.644   4.523
    5THR    OG1  200   2.458   2.666   4.481
    5THR    HG1  201   2.416   2.580   4.453
    5THR    CG2  202   2.586   2.566   4.655
    5THR      C  203   2.791   2.787   4.599
    5THR      O  204   2.882   2.707   4.578
    6ILE      N  205   2.797   2.895   4.677
    6ILE      H  206   2.718   2.956   4.693
    6ILE     CA  207   2.914   2.928   4.759
    6ILE     CB  208   2.911   3.078   4.792
    6ILE    CG1  209   2.908   3.162   4.664
    6ILE    CG2  210   3.023   3.120   4.887
    6ILE     CD  211   3.028   3.168   4.569
    6ILE      C  212   2.918   2.837   4.882
    6ILE      O  213   3.029   2.808   4.927
    7LEU      N  214   2.807   2.823   4.954
    7LEU      H  215   2.737   2.889   4.926
    7LEU     CA  216   2.783   2.733   5.067
    7LEU     CB  217   2.749   2.824   5.186
    7LEU     CG  218   2.850   2.835   5.299
    7LEU    CD1  219   2.875   2.691   5.346
    7LEU    CD2  220   2.975   2.912   5.256
    7LEU      C  221   2.663   2.643   5.034
    7LEU      O  222   2.561   2.688   4.983
    8LEU      N  223   2.691   2.520   5.075
    8LEU      H  224   2.780   2.493   5.112
    8LEU     CA  225   2.604   2.404   5.051
    8LEU     CB  226   2.680   2.309   4.958
    8LEU     CG  227   2.597   2.195   4.898
    8LEU    CD1  228   2.490   2.238   4.797
    8LEU    CD2  229   2.685   2.093   4.825
    8LEU      C  230   2.569   2.336   5.183
    8LEU      O  231   2.656   2.270   5.240
    9GLU      N  232   2.441   2.336   5.218
    9GLU      H  233   2.363   2.372   5.167
    9GLU     CA  234   2.401   2.276   5.346
    9GLU     CB  235   2.327   2.374   5.437
    9GLU     CG  236   2.420   2.485   5.486
    9GLU     CD  237   2.336   2.573   5.579
    9GLU    OE1  238   2.325   2.534   5.697
    9GLU    OE2  239   2.296   2.685   5.540
    9GLU      C  240   2.301   2.164   5.314
    9GLU      O  241   2.234   2.157   5.211
   10GLU      N  242   2.293   2.060   5.396
   10GLU      H  243   2.345   2.053   5.481
   10GLU     CA  244   2.208   1.941   5.381
   10GLU     CB  245   2.291   1.815   5.354
   10GLU     CG  246   2.219   1.716   5.261
   10GLU     CD  247   2.305   1.591   5.240
   10GLU    OE1  248   2.361   1.583   5.128
   10GLU    OE2  249   2.305   1.498   5.322
   10GLU      C  250   2.125   1.932   5.509
   10GLU     O1  251   2.003   1.910   5.493
   10GLU     O2  252   2.167   1.990   5.612
    1ACE     CA  253   6.025   5.041   6.654
    1ACE      C  254   5.898   4.971   6.604
    1ACE      O  255   5.857   4.874   6.668
    2VAL      N  256   5.835   5.043   6.497
    2VAL      H  257   5.867   5.133   6.468
    2VAL     CA  258   5.718   4.990   6.427
    2VAL     CB  259   5.609   5.098   6.433
    2VAL    CG1  260   5.473   5.034   6.404
    2VAL    CG2  261   5.597   5.185   6.558
    2VAL      C  262   5.746   4.947   6.283
    2VAL      O  263   5.787   5.021   6.194
    3VAL      N  264   5.707   4.823   6.252
    3VAL      H  265   5.648   4.764   6.306
    3VAL     CA  266   5.747   4.762   6.125
    3VAL     CB  267   5.815   4.628   6.152
    3VAL    CG1  268   5.860   4.566   6.020
    3VAL    CG2  269   5.943   4.654   6.233
    3VAL      C  270   5.612   4.735   6.058
    3VAL      O  271   5.532   4.648   6.091
    4VAL      N  272   5.585   4.824   5.962
    4VAL      H  273   5.638   4.906   5.945
    4VAL     CA  274   5.454   4.817   5.894
    4VAL     CB  275   5.365   4.936   5.933
    4VAL    CG1  276   5.222   4.932   5.879
    4VAL    CG2  277   5.337   4.952   6.082
    4VAL      C  278   5.492   4.810   5.746
    4VAL      O  279   5.584   4.876   5.699
    5THR      N  280   5.410   4.736   5.672
    5THR      H  281   5.330   4.685   5.706
    5THR     CA  282   5.429   4.729   5.527
    5THR     CB  283   5.392   4.587   5.484
    5THR    OG1  284   5.268   4.536   5.534
    5THR    HG1  285   5.228   4.479   5.462
    5THR    CG2  286   5.508   4.491   5.514
    5THR      C  287   5.337   4.832   5.463
    5THR      O  288   5.370   4.883   5.356
    6ILE      N  289   5.214   4.854   5.510
    6ILE      H  290   5.193   4.813   5.598
    6ILE     CA  291   5.108   4.936   5.448
    6ILE     CB  292   4.999   4.847   5.388
    6ILE    CG1  293   5.035   4.773   5.259
    6ILE    CG2  294   4.873   4.930   5.363
    6ILE     CD  295   5.030   4.621   5.279
    6ILE      C  296   5.072   5.045   5.548
    6ILE      O  297   5.001   5.031   5.648
    7LEU      N  298   5.146   5.154   5.532
    7LEU      H  299   5.225   5.148   5.471
    7LEU     CA  300   5.143   5.279   5.610
    7LEU     CB  301   5.292   5.300   5.636
    7LEU     CG  302   5.332   5.406   5.738
    7LEU    CD1  303   5.304   5.342   5.875
    7LEU    CD2  304   5.476   5.457   5.736
    7LEU      C  305   5.071   5.395   5.540
    7LEU      O  306   5.112   5.452   5.439
    8LEU      N  307   4.948   5.413   5.588
    8LEU      H  308   4.919   5.357   5.665
    8LEU     CA  309   4.849   5.513   5.546
    8LEU     CB  310   4.723   5.444   5.495
    8LEU     CG  311   4.721   5.410   5.346
    8LEU    CD1  312   4.809   5.288   5.320
    8LEU    CD2  313   4.578   5.378   5.299
    8LEU      C  314   4.832   5.629   5.646
    8LEU      O  315   4.858   5.616   5.765
    9GLU      N  316   4.820   5.754   5.602
    9GLU      H  317   4.834   5.771   5.505
    9GLU     CA  318   4.790   5.873   5.683
    9GLU     CB  319   4.865   5.996   5.631
    9GLU     CG  320   5.014   5.985   5.665
    9GLU     CD  321   5.108   6.060   5.570
    9GLU    OE1  322   5.103   6.046   5.446
    9GLU    OE2  323   5.193   6.128   5.631
    9GLU      C  324   4.639   5.898   5.670
    9GLU      O  325   4.586   5.935   5.566
   10GLU      N  326   4.571   5.892   5.784
   10GLU      H  327   4.617   5.898   5.873
   10GLU     CA  328   4.425   5.894   5.796
   10GLU     CB  329   4.381   5.796   5.905
   10GLU     CG  330   4.335   5.668   5.835
   10GLU     CD  331   4.295   5.551   5.925
   10GLU    OE1  332   4.396   5.496   5.974
   10GLU    OE2  333   4.175   5.520   5.939
   10GLU      C  334   4.363   6.032   5.819
   10GLU     O1  335   4.252   6.050   5.764
   10GLU     O2  336   4.423   6.118   5.887
    1ACE     CA  337   4.358   2.626   2.606
    1ACE      C  338   4.457   2.553   2.695
    1ACE      O  339   4.426   2.440   2.733
    2VAL      N  340   4.591   2.601   2.679
    2VAL      H  341   4.604   2.678   2.617
    2VAL     CA  342   4.703   2.532   2.744
    2VAL     CB  343   4.796   2.471   2.638
    2VAL    CG1  344   4.726   2.356   2.567
    2VAL    CG2  345   4.838   2.579   2.538
    2VAL      C  346   4.775   2.621   2.845
    2VAL      O  347   4.821   2.732   2.816
    3VAL      N  348   4.786   2.571   2.968
    3VAL      H  349   4.738   2.488   2.998
    3VAL     CA  350   4.859   2.644   3.073
    3VAL     CB  351   4.772   2.666   3.197
    3VAL    CG1  352   4.848   2.744   3.305
    3VAL    CG2  353   4.652   2.754   3.161
    3VAL      C  354   4.997   2.586   3.103
    3VAL      O  355   5.005   2.466   3.130
    4VAL      N  356   5.109   2.655   3.082
    4VAL      H  357   5.107   2.744   3.036
    4VAL     CA  358   5.243   2.601   3.106
    4VAL     CB  359   5.345   2.683   3.027
    4VAL    CG1  360   5.484   2.620   3.039
    4VAL    CG2  361   5.315   2.689   2.877
    4VAL      C  362   5.275   2.592   3.255
    4VAL      O  363   5.311   2.693   3.316
    5THR      N  364   5.277   2.470   3.307
    5THR      H  365   5.279   2.379   3.264
    5THR     CA  366   5.286   2.450   3.452
    5THR     CB  367   5.158   2.385   3.503
    5THR    OG1  368   5.124   2.265   3.434
    5THR    HG1  369   5.041   2.217   3.462
    5THR    CG2  370   5.039   2.482   3.507
    5THR      C  371   5.411   2.373   3.494
    5THR      O  372   5.506   2.424   3.553
    6ILE      N  373   5.418   2.251   3.439
    6ILE      H  374   5.341   2.230   3.380
    6ILE     CA  375   5.531   2.156   3.444
    6ILE     CB  376   5.473   2.015   3.450
    6ILE    CG1  377   5.398   1.993   3.581
    6ILE    CG2  378   5.584   1.910   3.440
    6ILE     CD  379   5.327   1.858   3.593
    6ILE      C  380   5.615   2.179   3.318
    6ILE      O  381   5.589   2.120   3.213
    7LEU      N  382   5.727   2.249   3.331
    7LEU      H  383   5.763   2.270   3.422
    7LEU     CA  384   5.828   2.256   3.224
    7LEU     CB  385   5.800   2.374   3.132
    7LEU     CG  386   5.856   2.353   2.991
    7LEU    CD1  387   5.798   2.234   2.914
    7LEU    CD2  388   5.856   2.493   2.930
    7LEU      C  389   5.967   2.267   3.287
    7LEU      O  390   6.009   2.376   3.325
    8LEU      N  391   6.033   2.152   3.284
    8LEU      H  392   6.008   2.078   3.220
    8LEU     CA  393   6.173   2.124   3.319
    8LEU     CB  394   6.199   1.977   3.352
    8LEU     CG  395   6.125   1.935   3.479
    8LEU    CD1  396   5.997   1.852   3.464
    8LEU    CD2  397   6.222   1.861   3.572
    8LEU      C  398   6.260   2.161   3.198
    8LEU      O  399   6.251   2.111   3.086
    9GLU      N  400   6.344   2.259   3.229
    9GLU      H  401   6.334   2.308   3.316
    9GLU     CA  402   6.430   2.322   3.128
    9GLU     CB  403   6.372   2.458   3.088
    9GLU     CG  404   6.439   2.514   2.962
    9GLU     CD  405   6.351   2.628   2.908
    9GLU    OE1  406   6.282   2.607   2.806
    9GLU    OE2  407   6.369   2.742   2.956
    9GLU      C  408   6.573   2.339   3.180
    9GLU      O  409   6.584   2.409   3.281
   10GLU      N  410   6.668   2.277   3.112
   10GLU      H  411   6.651   2.185   3.077
   10GLU     CA  412   6.810   2.308   3.138
   10GLU     CB  413   6.892   2.187   3.183
   10GLU     CG  414   6.836   2.116   3.307
   10GLU     CD  415   6.919   1.991   3.341
   10GLU    OE1  416   6.891   1.887   3.278
   10GLU    OE2  417   7.019   2.013   3.412
   10GLU      C  418   6.876   2.385   3.024
   10GLU     O1  419   6.860   2.508   3.042
   10GLU     O2  420   6.928   2.332   2.923
    1ACE     CA  421   4.310   2.977   5.734
    1ACE      C  422   4.301   2.954   5.885
    1ACE      O  423   4.218   2.885   5.946
    2VAL      N  424   4.403   3.030   5.949
    2VAL      H  425   4.475   3.071   5.893
    2VAL     CA  426   4.428   3.027   6.094
    2VAL     CB  427   4.571   2.988   6.132
    2VAL    CG1  428   4.586   2.837   6.109
    2VAL    CG2  429   4.678   3.068   6.058
    2VAL      C  430   4.383   3.146   6.179
    2VAL      O  431   4.417   3.260   6.149
    3VAL      N  432   4.317   3.101   6.285
    3VAL      H  433   4.301   3.003   6.298
    3VAL     CA  434   4.235   3.195   6.362
    3VAL     CB  435   4.108   3.117   6.398
    3VAL    CG1  436   4.014   3.199   6.487
    3VAL    CG2  437   4.032   3.073   6.273
    3VAL      C  438   4.305   3.233   6.493
    3VAL      O  439   4.342   3.141   6.567
    4VAL      N  440   4.352   3.357   6.502
    4VAL      H  441   4.350   3.420   6.425
    4VAL     CA  442   4.396   3.415   6.630
    4VAL     CB  443   4.496   3.530   6.615
    4VAL    CG1  444   4.636   3.484   6.571
    4VAL    CG2  445   4.446   3.643   6.526
    4VAL      C  446   4.275   3.444   6.718
    4VAL      O  447   4.174   3.482   6.657
    5THR      N  448   4.283   3.392   6.840
    5THR      H  449   4.372   3.373   6.880
    5THR     CA  450   4.175   3.394   6.939
    5THR     CB  451   4.179   3.284   7.047
    5THR    OG1  452   4.198   3.158   6.982
    5THR    HG1  453   4.135   3.088   7.015
    5THR    CG2  454   4.054   3.271   7.133
    5THR      C  455   4.164   3.529   7.010
    5THR      O  456   4.217   3.546   7.119
    6ILE      N  457   4.104   3.619   6.933
    6ILE      H  458   4.042   3.599   6.857
    6ILE     CA  459   4.086   3.758   6.979
    6ILE     CB  460   4.200   3.852   6.940
    6ILE    CG1  461   4.244   3.827   6.796
    6ILE    CG2  462   4.313   3.841   7.043
    6ILE     CD  463   4.333   3.941   6.747
    6ILE      C  464   3.952   3.817   6.937
    6ILE      O  465   3.897   3.787   6.831
    7LEU      N  466   3.909   3.912   7.019
    7LEU      H  467   3.956   3.942   7.102
    7LEU     CA  468   3.778   3.977   6.999
    7LEU     CB  469   3.729   4.021   7.137
    7LEU     CG  470   3.587   4.078   7.133
    7LEU    CD1  471   3.475   3.974   7.144
    7LEU    CD2  472   3.560   4.192   7.231
    7LEU      C  473   3.798   4.103   6.914
    7LEU      O  474   3.889   4.183   6.936
    8LEU      N  475   3.718   4.104   6.808
    8LEU      H  476   3.669   4.018   6.788
    8LEU     CA  477   3.703   4.211   6.709
    8LEU     CB  478   3.722   4.157   6.567
    8LEU     CG  479   3.864   4.131   6.517
    8LEU    CD1  480   3.942   4.262   6.514
    8LEU    CD2  481   3.930   4.003   6.568
    8LEU      C  482   3.576   4.295   6.716
    8LEU      O  483   3.468   4.238   6.736
    9GLU      N  484   3.600   4.424   6.737
    9GLU      H  485   3.691   4.466   6.729
    9GLU     CA  486   3.491   4.519   6.765
    9GLU     CB  487   3.508   4.576   6.906
    9GLU     CG  488   3.433   4.484   7.004
    9GLU     CD  489   3.442   4.545   7.144
    9GLU    OE1  490   3.331   4.588   7.182
    9GLU    OE2  491   3.537   4.513   7.219
    9GLU      C  492   3.498   4.633   6.664
    9GLU      O  493   3.598   4.701   6.641
   10GLU      N  494   3.378   4.664   6.616
   10GLU      H  495   3.293   4.616   6.637
   10GLU     CA  496   3.366   4.783   6.530
   10GLU     CB  497   3.287   4.738   6.406
   10GLU     CG  498   3.379   4.654   6.317
   10GLU     CD  499   3.319   4.577   6.199
   10GLU    OE1  500   3.209   4.520   6.220
   10GLU    OE2  501   3.379   4.575   6.090
   10GLU      C  502   3.280   4.882   6.608
   10GLU     O1  503   3.331   4.990   6.645
   10GLU     O2  504   3.160   4.851   6.629
    1ACE     CA  505   4.590   1.842   3.010
    1ACE      C  506   4.534   1.973   3.066
    1ACE      O  507   4.613   2.065   3.089
    2VAL      N  508   4.394   1.968   3.090
    2VAL      H  509   4.330   1.900   3.052
    2VAL     CA  510   4.319   2.077   3.154
    2VAL     CB  511   4.210   2.008   3.236
    2VAL    CG1  512   4.134   2.111   3.320
    2VAL    CG2  513   4.106   1.951   3.140
    2VAL      C  514   4.400   2.173   3.241
    2VAL      O  515   4.386   2.293   3.218
    3VAL      N  516   4.479   2.124   3.336
    3VAL      H  517   4.471   2.028   3.364
    3VAL     CA  518   4.561   2.206   3.427
    3VAL     CB  519   4.508   2.211   3.570
    3VAL    CG1  520   4.362   2.258   3.569
    3VAL    CG2  521   4.521   2.074   3.637
    3VAL      C  522   4.713   2.187   3.431
    3VAL      O  523   4.785   2.287   3.431
    4VAL      N  524   4.747   2.068   3.383
    4VAL      H  525   4.683   2.016   3.326
    4VAL     CA  526   4.884   2.017   3.374
    4VAL     CB  527   4.909   1.917   3.486
    4VAL    CG1  528   4.911   1.994   3.618
    4VAL    CG2  529   4.809   1.801   3.496
    4VAL      C  530   4.937   1.979   3.235
    4VAL      O  531   4.870   1.906   3.162
    5THR      N  532   5.064   2.015   3.218
    5THR      H  533   5.094   2.103   3.254
    5THR     CA  534   5.140   1.984   3.096
    5THR     CB  535   5.240   2.090   3.050
    5THR    OG1  536   5.323   2.132   3.159
    5THR    HG1  537   5.363   2.057   3.211
    5THR    CG2  538   5.168   2.216   3.002
    5THR      C  539   5.222   1.856   3.116
    5THR      O  540   5.326   1.852   3.181
    6ILE      N  541   5.152   1.752   3.071
    6ILE      H  542   5.069   1.770   3.018
    6ILE     CA  543   5.201   1.614   3.074
    6ILE     CB  544   5.120   1.513   3.156
    6ILE    CG1  545   5.216   1.408   3.212
    6ILE    CG2  546   4.990   1.464   3.093
    6ILE     CD  547   5.149   1.334   3.328
    6ILE      C  548   5.228   1.549   2.938
    6ILE      O  549   5.322   1.471   2.920
    7LEU      N  550   5.153   1.584   2.834
    7LEU      H  551   5.063   1.625   2.846
    7LEU     CA  552   5.159   1.523   2.700
    7LEU     CB  553   5.023   1.462   2.667
    7LEU     CG  554   5.043   1.385   2.536
    7LEU    CD1  555   5.110   1.251   2.568
    7LEU    CD2  556   4.909   1.350   2.471
    7LEU      C  557   5.189   1.642   2.609
    7LEU      O  558   5.107   1.733   2.607
    8LEU      N  559   5.304   1.626   2.543
    8LEU      H  560   5.362   1.546   2.559
    8LEU     CA  561   5.366   1.718   2.447
    8LEU     CB  562   5.492   1.772   2.513
    8LEU     CG  563   5.489   1.915   2.568
    8LEU    CD1  564   5.377   1.925   2.671
    8LEU    CD2  565   5.620   1.969   2.626
    8LEU      C  566   5.408   1.646   2.318
    8LEU      O  567   5.511   1.672   2.256
    9GLU      N  568   5.300   1.582   2.273
    9GLU      H  569   5.220   1.557   2.327
    9GLU     CA  570   5.290   1.505   2.148
    9GLU     CB  571   5.385   1.385   2.147
    9GLU     CG  572   5.342   1.264   2.231
    9GLU     CD  573   5.448   1.158   2.258
    9GLU    OE1  574   5.421   1.042   2.220
    9GLU    OE2  575   5.556   1.191   2.310
    9GLU      C  576   5.146   1.465   2.114
    9GLU      O  577   5.056   1.462   2.198
   10GLU      N  578   5.130   1.446   1.983
   10GLU      H  579   5.208   1.440   1.921
   10GLU     CA  580   4.997   1.414   1.930
   10GLU     CB  581   4.967   1.508   1.812
   10GLU     CG  582   4.820   1.536   1.783
   10GLU     CD  583   4.799   1.632   1.666
   10GLU    OE1  584   4.879   1.626   1.571
   10GLU    OE2  585   4.707   1.716   1.682
   10GLU      C  586   4.993   1.274   1.869
   10GLU     O1  587   5.099   1.208   1.855
   10GLU     O2  588   4.879   1.222   1.863
    1ACE     CA  589   3.446   1.711   3.604
    1ACE      C  590   3.324   1.804   3.600
    1ACE      O  591   3.342   1.920   3.564
    2VAL      N  592   3.206   1.735   3.642
    2VAL      H  593   3.212   1.641   3.677
    2VAL     CA  594   3.093   1.816   3.690
    2VAL     CB  595   2.956   1.760   3.651
    2VAL    CG1  596   2.940   1.763   3.498
    2VAL    CG2  597   2.930   1.623   3.713
    2VAL      C  598   3.094   1.853   3.839
    2VAL      O  599   3.054   1.965   3.870
    3VAL      N  600   3.128   1.763   3.931
    3VAL      H  601   3.157   1.670   3.908
    3VAL     CA  602   3.125   1.795   4.075
    3VAL     CB  603   3.065   1.678   4.153
    3VAL    CG1  604   3.068   1.702   4.304
    3VAL    CG2  605   2.920   1.658   4.107
    3VAL      C  606   3.266   1.838   4.116
    3VAL      O  607   3.358   1.759   4.136
    4VAL      N  608   3.296   1.961   4.073
    4VAL      H  609   3.227   2.013   4.024
    4VAL     CA  610   3.422   2.033   4.092
    4VAL     CB  611   3.442   2.133   3.978
    4VAL    CG1  612   3.586   2.182   3.996
    4VAL    CG2  613   3.432   2.073   3.838
    4VAL      C  614   3.410   2.092   4.232
    4VAL      O  615   3.339   2.190   4.252
    5THR      N  616   3.480   2.034   4.329
    5THR      H  617   3.536   1.953   4.317
    5THR     CA  618   3.477   2.087   4.466
    5THR     CB  619   3.402   1.989   4.558
    5THR    OG1  620   3.479   1.869   4.548
    5THR    HG1  621   3.457   1.827   4.460
    5THR    CG2  622   3.253   1.972   4.528
    5THR      C  623   3.611   2.122   4.531
    5THR      O  624   3.712   2.064   4.493
    6ILE      N  625   3.614   2.230   4.609
    6ILE      H  626   3.551   2.306   4.593
    6ILE     CA  627   3.732   2.262   4.691
    6ILE     CB  628   3.754   2.412   4.671
    6ILE    CG1  629   3.799   2.448   4.530
    6ILE    CG2  630   3.863   2.459   4.767
    6ILE     CD  631   3.934   2.399   4.478
    6ILE      C  632   3.716   2.215   4.836
    6ILE      O  633   3.772   2.109   4.864
    7LEU      N  634   3.654   2.294   4.922
    7LEU      H  635   3.585   2.364   4.902
    7LEU     CA  636   3.664   2.274   5.068
    7LEU     CB  637   3.667   2.410   5.139
    7LEU     CG  638   3.689   2.392   5.290
    7LEU    CD1  639   3.823   2.331   5.328
    7LEU    CD2  640   3.673   2.537   5.336
    7LEU      C  641   3.549   2.189   5.121
    7LEU      O  642   3.439   2.240   5.142
    8LEU      N  643   3.567   2.060   5.093
    8LEU      H  644   3.647   2.033   5.038
    8LEU     CA  645   3.481   1.951   5.141
    8LEU     CB  646   3.508   1.830   5.053
    8LEU     CG  647   3.414   1.812   4.933
    8LEU    CD1  648   3.478   1.719   4.830
    8LEU    CD2  649   3.279   1.770   4.991
    8LEU      C  650   3.504   1.923   5.290
    8LEU      O  651   3.599   1.860   5.335
    9GLU      N  652   3.415   1.987   5.366
    9GLU      H  653   3.372   2.075   5.343
    9GLU     CA  654   3.409   1.966   5.511
    9GLU     CB  655   3.413   2.097   5.590
    9GLU     CG  656   3.558   2.147   5.584
    9GLU     CD  657   3.589   2.257   5.686
    9GLU    OE1  658   3.641   2.208   5.788
    9GLU    OE2  659   3.596   2.377   5.653
    9GLU      C  660   3.285   1.888   5.555
    9GLU      O  661   3.182   1.955   5.560
   10GLU      N  662   3.294   1.756   5.567
   10GLU      H  663   3.368   1.700   5.529
   10GLU     CA  664   3.182   1.674   5.616
   10GLU     CB  665   3.154   1.560   5.518
   10GLU     CG  666   3.114   1.619   5.383
   10GLU     CD  667   2.964   1.614   5.355
   10GLU    OE1  668   2.921   1.502   5.322
   10GLU    OE2  669   2.901   1.722   5.361
   10GLU      C  670   3.194   1.610   5.755
   10GLU     O1  671   3.098   1.610   5.835
   10GLU     O2  672   3.305   1.560   5.786
    1ACE     CA  673   6.669   4.738   5.999
    1ACE      C  674   6.526   4.790   5.984
    1ACE      O  675   6.449   4.739   5.903
    2VAL      N  676   6.490   4.877   6.092
    2VAL      H  677   6.552   4.904   6.165
    2VAL     CA  678   6.362   4.949   6.094
    2VAL     CB  679   6.302   4.903   6.227
    2VAL    CG1  680   6.166   4.965   6.258
    2VAL    CG2  681   6.275   4.752   6.225
    2VAL      C  682   6.396   5.098   6.092
    2VAL      O  683   6.504   5.149   6.122
    3VAL      N  684   6.294   5.171   6.048
    3VAL      H  685   6.231   5.134   5.980
    3VAL     CA  686   6.298   5.318   6.041
    3VAL     CB  687   6.288   5.373   5.898
    3VAL    CG1  688   6.416   5.342   5.819
    3VAL    CG2  689   6.169   5.326   5.815
    3VAL      C  690   6.209   5.388   6.144
    3VAL      O  691   6.265   5.465   6.221
    4VAL      N  692   6.086   5.339   6.159
    4VAL      H  693   6.065   5.245   6.130
    4VAL     CA  694   5.983   5.400   6.243
    4VAL     CB  695   5.844   5.366   6.191
    4VAL    CG1  696   5.750   5.481   6.228
    4VAL    CG2  697   5.838   5.350   6.039
    4VAL      C  698   6.002   5.364   6.391
    4VAL      O  699   6.051   5.256   6.426
    5THR      N  700   5.965   5.458   6.477
    5THR      H  701   5.943   5.547   6.438
    5THR     CA  702   5.978   5.447   6.623
    5THR     CB  703   6.093   5.533   6.674
    5THR    OG1  704   6.074   5.672   6.645
    5THR    HG1  705   6.102   5.692   6.551
    5THR    CG2  706   6.232   5.492   6.624
    5THR      C  707   5.860   5.479   6.714
    5THR      O  708   5.850   5.426   6.825
    6ILE      N  709   5.777   5.566   6.656
    6ILE      H  710   5.805   5.607   6.570
    6ILE     CA  711   5.658   5.630   6.714
    6ILE     CB  712   5.672   5.782   6.725
    6ILE    CG1  713   5.807   5.833   6.776
    6ILE    CG2  714   5.552   5.830   6.808
    6ILE     CD  715   5.841   5.949   6.682
    6ILE      C  716   5.545   5.585   6.621
    6ILE      O  717   5.478   5.491   6.664
    7LEU      N  718   5.513   5.655   6.513
    7LEU      H  719   5.551   5.746   6.494
    7LEU     CA  720   5.397   5.626   6.428
    7LEU     CB  721   5.282   5.721   6.465
    7LEU     CG  722   5.198   5.669   6.582
    7LEU    CD1  723   5.082   5.764   6.613
    7LEU    CD2  724   5.142   5.529   6.560
    7LEU      C  725   5.416   5.616   6.276
    7LEU      O  726   5.393   5.509   6.222
    8LEU      N  727   5.463   5.726   6.218
    8LEU      H  728   5.511   5.801   6.266
    8LEU     CA  729   5.469   5.755   6.074
    8LEU     CB  730   5.355   5.850   6.038
    8LEU     CG  731   5.212   5.796   6.024
    8LEU    CD1  732   5.108   5.907   6.041
    8LEU    CD2  733   5.206   5.723   5.890
    8LEU      C  734   5.610   5.801   6.037
    8LEU      O  735   5.697   5.715   6.035
    9GLU      N  736   5.632   5.932   6.034
    9GLU      H  737   5.562   5.990   6.075
    9GLU     CA  738   5.754   5.999   5.984
    9GLU     CB  739   5.736   6.150   5.980
    9GLU     CG  740   5.759   6.242   6.101
    9GLU     CD  741   5.657   6.233   6.215
    9GLU    OE1  742   5.690   6.238   6.335
    9GLU    OE2  743   5.538   6.240   6.177
    9GLU      C  744   5.884   5.961   6.055
    9GLU      O  745   5.980   5.932   5.984
   10GLU      N  746   5.889   5.946   6.188
   10GLU      H  747   5.811   5.954   6.251
   10GLU     CA  748   6.016   5.913   6.253
   10GLU     CB  749   6.053   6.022   6.354
   10GLU     CG  750   6.092   6.147   6.275
   10GLU     CD  751   6.109   6.272   6.362
   10GLU    OE1  752   6.024   6.363   6.349
   10GLU    OE2  753   6.181   6.263   6.464
   10GLU      C  754   5.994   5.779   6.323
   10GLU     O1  755   5.898   5.759   6.399
   10GLU     O2  756   6.096   5.707   6.320
    1ACE     CA  757   2.800   2.385   5.524
    1ACE      C  758   2.927   2.369   5.441
    1ACE      O  759   3.014   2.455   5.450
    2VAL      N  760   2.936   2.255   5.355
    2VAL      H  761   2.876   2.176   5.364
    2VAL     CA  762   3.044   2.235   5.257
    2VAL     CB  763   3.020   2.111   5.172
    2VAL    CG1  764   3.145   2.079   5.089
    2VAL    CG2  765   2.982   1.989   5.257
    2VAL      C  766   3.059   2.355   5.162
    2VAL      O  767   2.959   2.410   5.116
    3VAL      N  768   3.183   2.395   5.138
    3VAL      H  769   3.266   2.339   5.136
    3VAL     CA  770   3.213   2.529   5.087
    3VAL     CB  771   3.311   2.599   5.182
    3VAL    CG1  772   3.351   2.741   5.140
    3VAL    CG2  773   3.259   2.607   5.325
    3VAL      C  774   3.270   2.506   4.946
    3VAL      O  775   3.362   2.425   4.936
    4VAL      N  776   3.206   2.575   4.852
    4VAL      H  777   3.118   2.618   4.873
    4VAL     CA  778   3.249   2.594   4.713
    4VAL     CB  779   3.390   2.653   4.702
    4VAL    CG1  780   3.425   2.709   4.564
    4VAL    CG2  781   3.390   2.780   4.787
    4VAL      C  782   3.233   2.469   4.626
    4VAL      O  783   3.299   2.370   4.655
    5THR      N  784   3.118   2.470   4.560
    5THR      H  785   3.035   2.520   4.586
    5THR     CA  786   3.093   2.392   4.438
    5THR     CB  787   3.013   2.262   4.440
    5THR    OG1  788   3.004   2.211   4.306
    5THR    HG1  789   2.907   2.218   4.283
    5THR    CG2  790   2.879   2.277   4.513
    5THR      C  791   3.070   2.481   4.315
    5THR      O  792   2.963   2.542   4.308
    6ILE      N  793   3.173   2.490   4.231
    6ILE      H  794   3.255   2.436   4.247
    6ILE     CA  795   3.174   2.567   4.106
    6ILE     CB  796   3.315   2.557   4.047
    6ILE    CG1  797   3.419   2.631   4.132
    6ILE    CG2  798   3.326   2.583   3.897
    6ILE     CD  799   3.561   2.582   4.104
    6ILE      C  800   3.065   2.518   4.010
    6ILE      O  801   2.983   2.593   3.958
    7LEU      N  802   3.068   2.390   3.977
    7LEU      H  803   3.126   2.335   4.038
    7LEU     CA  804   2.979   2.334   3.874
    7LEU     CB  805   3.075   2.247   3.793
    7LEU     CG  806   3.053   2.280   3.645
    7LEU    CD1  807   3.105   2.420   3.612
    7LEU    CD2  808   3.117   2.175   3.554
    7LEU      C  809   2.837   2.282   3.900
    7LEU      O  810   2.737   2.350   3.879
    8LEU      N  811   2.833   2.157   3.945
    8LEU      H  812   2.913   2.097   3.952
    8LEU     CA  813   2.711   2.079   3.973
    8LEU     CB  814   2.685   1.974   3.865
    8LEU     CG  815   2.619   2.044   3.746
    8LEU    CD1  816   2.720   2.043   3.632
    8LEU    CD2  817   2.497   1.965   3.699
    8LEU      C  818   2.714   2.036   4.120
    8LEU      O  819   2.812   1.996   4.182
    9GLU      N  820   2.592   2.039   4.173
    9GLU      H  821   2.506   2.058   4.125
    9GLU     CA  822   2.558   2.004   4.312
    9GLU     CB  823   2.441   2.091   4.358
    9GLU     CG  824   2.491   2.227   4.407
    9GLU     CD  825   2.384   2.337   4.417
    9GLU    OE1  826   2.348   2.392   4.311
    9GLU    OE2  827   2.332   2.351   4.529
    9GLU      C  828   2.515   1.860   4.341
    9GLU      O  829   2.496   1.784   4.245
   10GLU      N  830   2.547   1.829   4.466
   10GLU      H  831   2.598   1.892   4.524
   10GLU     CA  832   2.522   1.699   4.531
   10GLU     CB  833   2.654   1.640   4.578
   10GLU     CG  834   2.741   1.600   4.459
   10GLU     CD  835   2.711   1.469   4.386
   10GLU    OE1  836   2.764   1.366   4.433
   10GLU    OE2  837   2.617   1.481   4.304
   10GLU      C  838   2.436   1.710   4.657
   10GLU     O1  839   2.358   1.615   4.679
   10GLU     O2  840   2.486   1.787   4.743
    1ACE     CA  841   3.631   2.824   3.663
    1ACE      C  842   3.633   2.888   3.802
    1ACE      O  843   3.641   2.818   3.903
    2VAL      N  844   3.600   3.027   3.798
    2VAL      H  845   3.597   3.081   3.714
    2VAL     CA  846   3.580   3.115   3.913
    2VAL     CB  847   3.449   3.108   3.992
    2VAL    CG1  848   3.427   3.218   4.095
    2VAL    CG2  849   3.327   3.080   3.903
    2VAL      C  850   3.702   3.118   4.006
    2VAL      O  851   3.772   3.218   3.998
    3VAL      N  852   3.707   3.024   4.100
    3VAL      H  853   3.624   2.973   4.124
    3VAL     CA  854   3.816   3.027   4.198
    3VAL     CB  855   3.755   2.992   4.334
    3VAL    CG1  856   3.703   2.848   4.335
    3VAL    CG2  857   3.842   3.029   4.454
    3VAL      C  858   3.936   2.944   4.150
    3VAL      O  859   4.053   2.970   4.180
    4VAL      N  860   3.911   2.846   4.064
    4VAL      H  861   3.822   2.843   4.019
    4VAL     CA  862   4.016   2.763   4.004
    4VAL     CB  863   3.968   2.624   3.959
    4VAL    CG1  864   4.054   2.534   3.871
    4VAL    CG2  865   3.940   2.551   4.090
    4VAL      C  866   4.070   2.841   3.884
    4VAL      O  867   4.017   2.844   3.773
    5THR      N  868   4.175   2.917   3.913
    5THR      H  869   4.233   2.879   3.985
    5THR     CA  870   4.233   3.014   3.818
    5THR     CB  871   4.287   3.138   3.890
    5THR    OG1  872   4.354   3.082   4.004
    5THR    HG1  873   4.286   3.047   4.069
    5THR    CG2  874   4.180   3.237   3.935
    5THR      C  875   4.344   2.957   3.731
    5THR      O  876   4.438   2.897   3.784
    6ILE      N  877   4.309   2.940   3.603
    6ILE      H  878   4.224   2.975   3.565
    6ILE     CA  879   4.392   2.882   3.497
    6ILE     CB  880   4.362   2.738   3.453
    6ILE    CG1  881   4.214   2.705   3.439
    6ILE    CG2  882   4.420   2.650   3.564
    6ILE     CD  883   4.192   2.573   3.364
    6ILE      C  884   4.402   2.978   3.378
    6ILE      O  885   4.341   2.954   3.273
    7LEU      N  886   4.478   3.084   3.403
    7LEU      H  887   4.538   3.088   3.483
    7LEU     CA  888   4.467   3.202   3.316
    7LEU     CB  889   4.529   3.326   3.381
    7LEU     CG  890   4.467   3.369   3.514
    7LEU    CD1  891   4.558   3.486   3.554
    7LEU    CD2  892   4.323   3.420   3.509
    7LEU      C  893   4.544   3.171   3.187
    7LEU      O  894   4.653   3.114   3.193
    8LEU      N  895   4.500   3.233   3.078
    8LEU      H  896   4.422   3.295   3.084
    8LEU     CA  897   4.558   3.204   2.946
    8LEU     CB  898   4.449   3.167   2.846
    8LEU     CG  899   4.387   3.032   2.882
    8LEU    CD1  900   4.269   3.011   2.786
    8LEU    CD2  901   4.488   2.921   2.850
    8LEU      C  902   4.632   3.328   2.894
    8LEU      O  903   4.575   3.437   2.895
    9GLU      N  904   4.748   3.313   2.832
    9GLU      H  905   4.809   3.238   2.859
    9GLU     CA  906   4.821   3.425   2.771
    9GLU     CB  907   4.968   3.389   2.747
    9GLU     CG  908   5.041   3.365   2.879
    9GLU     CD  909   5.191   3.355   2.851
    9GLU    OE1  910   5.259   3.460   2.849
    9GLU    OE2  911   5.234   3.240   2.827
    9GLU      C  912   4.756   3.451   2.635
    9GLU      O  913   4.801   3.404   2.531
   10GLU      N  914   4.659   3.542   2.637
   10GLU      H  915   4.607   3.555   2.721
   10GLU     CA  916   4.600   3.592   2.511
   10GLU     CB  917   4.448   3.577   2.508
   10GLU     CG  918   4.386   3.583   2.647
   10GLU     CD  919   4.248   3.516   2.640
   10GLU    OE1  920   4.241   3.415   2.713
   10GLU    OE2  921   4.160   3.580   2.579
   10GLU      C  922   4.633   3.740   2.487
   10GLU     O1  923   4.658   3.805   2.591
   10GLU     O2  924   4.649   3.785   2.372
    1ACE     CA  925   3.002   2.475   2.863
    1ACE      C  926   2.893   2.533   2.953
    1ACE      O  927   2.826   2.621   2.900
    2VAL      N  928   2.883   2.484   3.088
    2VAL      H  929   2.941   2.409   3.121
    2VAL     CA  930   2.782   2.525   3.186
    2VAL     CB  931   2.715   2.404   3.252
    2VAL    CG1  932   2.809   2.314   3.332
    2VAL    CG2  933   2.596   2.451   3.337
    2VAL      C  934   2.857   2.614   3.284
    2VAL      O  935   2.964   2.579   3.335
    3VAL      N  936   2.792   2.726   3.316
    3VAL      H  937   2.715   2.753   3.258
    3VAL     CA  938   2.831   2.831   3.411
    3VAL     CB  939   2.848   2.794   3.558
    3VAL    CG1  940   2.832   2.926   3.634
    3VAL    CG2  941   2.733   2.705   3.605
    3VAL      C  942   2.948   2.912   3.354
    3VAL      O  943   2.937   3.027   3.311
    4VAL      N  944   3.065   2.850   3.359
    4VAL      H  945   3.072   2.763   3.407
    4VAL     CA  946   3.189   2.916   3.315
    4VAL     CB  947   3.302   2.894   3.416
    4VAL    CG1  948   3.420   2.978   3.367
    4VAL    CG2  949   3.262   2.963   3.547
    4VAL      C  950   3.221   2.850   3.181
    4VAL      O  951   3.182   2.734   3.165
    5THR      N  952   3.272   2.926   3.085
    5THR      H  953   3.241   3.021   3.080
    5THR     CA  954   3.334   2.888   2.957
    5THR     CB  955   3.310   2.997   2.853
    5THR    OG1  956   3.361   3.120   2.907
    5THR    HG1  957   3.443   3.113   2.964
    5THR    CG2  958   3.168   3.005   2.798
    5THR      C  959   3.485   2.866   2.973
    5THR      O  960   3.569   2.955   2.982
    6ILE      N  961   3.505   2.742   3.016
    6ILE      H  962   3.428   2.694   3.059
    6ILE     CA  963   3.636   2.681   3.040
    6ILE     CB  964   3.653   2.627   3.183
    6ILE    CG1  965   3.541   2.534   3.231
    6ILE    CG2  966   3.678   2.745   3.276
    6ILE     CD  967   3.570   2.493   3.376
    6ILE      C  968   3.684   2.585   2.931
    6ILE      O  969   3.800   2.589   2.889
    7LEU      N  970   3.599   2.487   2.902
    7LEU      H  971   3.506   2.486   2.940
    7LEU     CA  972   3.635   2.374   2.815
    7LEU     CB  973   3.590   2.246   2.885
    7LEU     CG  974   3.693   2.213   2.993
    7LEU    CD1  975   3.641   2.102   3.083
    7LEU    CD2  976   3.829   2.188   2.926
    7LEU      C  977   3.582   2.387   2.672
    7LEU      O  978   3.462   2.406   2.653
    8LEU      N  979   3.679   2.413   2.586
    8LEU      H  980   3.777   2.420   2.606
    8LEU     CA  981   3.659   2.438   2.442
    8LEU     CB  982   3.792   2.472   2.376
    8LEU     CG  983   3.856   2.607   2.411
    8LEU    CD1  984   4.002   2.589   2.369
    8LEU    CD2  985   3.788   2.718   2.332
    8LEU      C  986   3.596   2.327   2.357
    8LEU      O  987   3.615   2.213   2.399
    9GLU      N  988   3.507   2.357   2.263
    9GLU      H  989   3.460   2.445   2.258
    9GLU     CA  990   3.449   2.255   2.175
    9GLU     CB  991   3.347   2.324   2.086
    9GLU     CG  992   3.223   2.394   2.143
    9GLU     CD  993   3.113   2.414   2.039
    9GLU    OE1  994   3.150   2.464   1.930
    9GLU    OE2  995   3.000   2.389   2.084
    9GLU      C  996   3.553   2.192   2.082
    9GLU      O  997   3.651   2.262   2.055
   10GLU      N  998   3.540   2.064   2.048
   10GLU      H  999   3.461   2.003   2.061
   10GLU     CA 1000   3.641   1.999   1.964
   10GLU     CB 1001   3.719   1.877   2.014
   10GLU     CG 1002   3.786   1.910   2.147
   10GLU     CD 1003   3.846   1.795   2.230
   10GLU    OE1 1004   3.771   1.721   2.297
   10GLU    OE2 1005   3.969   1.780   2.223
   10GLU      C 1006   3.550   1.947   1.854
   10GLU     O1 1007   3.470   1.855   1.882
   10GLU     O2 1008   3.580   1.999   1.744
    1ACE     CA 1009   4.905   0.085   3.931
    1ACE      C 1010   4.890   0.148   3.793
    1ACE      O 1011   4.985   0.160   3.716
    2VAL      N 1012   4.758   0.189   3.757
    2VAL      H 1013   4.681   0.202   3.819
    2VAL     CA 1014   4.722   0.244   3.625
    2VAL     CB 1015   4.617   0.159   3.555
    2VAL    CG1 1016   4.693   0.043   3.489
    2VAL    CG2 1017   4.501   0.113   3.644
    2VAL      C 1018   4.671   0.389   3.635
    2VAL      O 1019   4.568   0.426   3.690
    3VAL      N 1020   4.762   0.482   3.607
    3VAL      H 1021   4.854   0.453   3.582
    3VAL     CA 1022   4.746   0.627   3.624
    3VAL     CB 1023   4.876   0.707   3.638
    3VAL    CG1 1024   4.842   0.854   3.665
    3VAL    CG2 1025   4.968   0.654   3.748
    3VAL      C 1026   4.663   0.682   3.508
    3VAL      O 1027   4.711   0.689   3.395
    4VAL      N 1028   4.543   0.728   3.538
    4VAL      H 1029   4.505   0.703   3.627
    4VAL     CA 1030   4.439   0.788   3.452
    4VAL     CB 1031   4.304   0.732   3.500
    4VAL    CG1 1032   4.196   0.769   3.398
    4VAL    CG2 1033   4.299   0.582   3.527
    4VAL      C 1034   4.449   0.940   3.458
    4VAL      O 1035   4.390   1.010   3.540
    5THR      N 1036   4.515   0.984   3.351
    5THR      H 1037   4.561   0.912   3.298
    5THR     CA 1038   4.533   1.125   3.314
    5THR     CB 1039   4.684   1.147   3.307
    5THR    OG1 1040   4.758   1.041   3.245
    5THR    HG1 1041   4.721   1.020   3.154
    5THR    CG2 1042   4.732   1.172   3.450
    5THR      C 1043   4.465   1.145   3.178
    5THR      O 1044   4.534   1.152   3.077
    6ILE      N 1045   4.338   1.183   3.163
    6ILE      H 1046   4.296   1.204   3.075
    6ILE     CA 1047   4.241   1.209   3.271
    6ILE     CB 1048   4.235   1.355   3.316
    6ILE    CG1 1049   4.273   1.458   3.210
    6ILE    CG2 1050   4.307   1.357   3.451
    6ILE     CD 1051   4.264   1.601   3.263
    6ILE      C 1052   4.095   1.188   3.230
    6ILE      O 1053   4.063   1.206   3.112
    7LEU      N 1054   4.015   1.163   3.333
    7LEU      H 1055   4.053   1.130   3.419
    7LEU     CA 1056   3.868   1.155   3.329
    7LEU     CB 1057   3.803   1.282   3.273
    7LEU     CG 1058   3.804   1.402   3.369
    7LEU    CD1 1059   3.760   1.523   3.287
    7LEU    CD2 1060   3.718   1.376   3.494
    7LEU      C 1061   3.806   1.029   3.268
    7LEU      O 1062   3.713   0.973   3.324
    8LEU      N 1063   3.865   0.992   3.154
    8LEU      H 1064   3.946   1.037   3.117
    8LEU     CA 1065   3.817   0.877   3.077
    8LEU     CB 1066   3.768   0.923   2.939
    8LEU     CG 1067   3.641   1.005   2.917
    8LEU    CD1 1068   3.512   0.942   2.971
    8LEU    CD2 1069   3.654   1.153   2.955
    8LEU      C 1070   3.938   0.788   3.050
    8LEU      O 1071   4.051   0.838   3.053
    9GLU      N 1072   3.909   0.658   3.041
    9GLU      H 1073   3.815   0.633   3.017
    9GLU     CA 1074   4.002   0.551   3.003
    9GLU     CB 1075   3.932   0.416   3.019
    9GLU     CG 1076   4.031   0.299   3.026
    9GLU     CD 1077   3.958   0.171   3.067
    9GLU    OE1 1078   3.885   0.181   3.167
    9GLU    OE2 1079   4.004   0.064   3.022
    9GLU      C 1080   4.061   0.566   2.862
    9GLU      O 1081   4.175   0.607   2.841
   10GLU      N 1082   3.968   0.556   2.768
   10GLU      H 1083   3.880   0.516   2.794
   10GLU     CA 1084   3.998   0.579   2.626
   10GLU     CB 1085   3.949   0.452   2.557
   10GLU     CG 1086   4.075   0.365   2.554
   10GLU     CD 1087   4.053   0.253   2.452
   10GLU    OE1 1088   4.122   0.256   2.348
   10GLU    OE2 1089   3.991   0.156   2.499
   10GLU      C 1090   3.922   0.692   2.557
   10GLU     O1 1091   3.986   0.783   2.500
   10GLU     O2 1092   3.798   0.692   2.575
    1ACE     CA 1093   6.963   4.081   7.041
    1ACE      C 1094   6.959   3.973   6.932
    1ACE      O 1095   7.047   3.975   6.847
    2VAL      N 1096   6.838   3.896   6.926
    2VAL      H 1097   6.780   3.875   7.004
    2VAL     CA 1098   6.812   3.815   6.806
    2VAL     CB 1099   6.804   3.667   6.845
    2VAL    CG1 1100   6.943   3.613   6.878
    2VAL    CG2 1101   6.707   3.640   6.960
    2VAL      C 1102   6.692   3.852   6.719
    2VAL      O 1103   6.581   3.862   6.771
    3VAL      N 1104   6.722   3.907   6.602
    3VAL      H 1105   6.811   3.933   6.565
    3VAL     CA 1106   6.610   3.945   6.514
    3VAL     CB 1107   6.650   4.051   6.412
    3VAL    CG1 1108   6.521   4.109   6.355
    3VAL    CG2 1109   6.702   4.176   6.484
    3VAL      C 1110   6.547   3.822   6.448
    3VAL      O 1111   6.610   3.749   6.372
    4VAL      N 1112   6.421   3.794   6.480
    4VAL      H 1113   6.382   3.850   6.553
    4VAL     CA 1114   6.351   3.673   6.434
    4VAL     CB 1115   6.300   3.585   6.548
    4VAL    CG1 1116   6.261   3.443   6.506
    4VAL    CG2 1117   6.399   3.560   6.661
    4VAL      C 1118   6.234   3.709   6.342
    4VAL      O 1119   6.142   3.784   6.373
    5THR      N 1120   6.258   3.675   6.216
    5THR      H 1121   6.317   3.600   6.188
    5THR     CA 1122   6.170   3.728   6.110
    5THR     CB 1123   6.256   3.762   5.988
    5THR    OG1 1124   6.325   3.651   5.930
    5THR    HG1 1125   6.365   3.600   6.007
    5THR    CG2 1126   6.359   3.869   6.025
    5THR      C 1127   6.054   3.638   6.068
    5THR      O 1128   6.058   3.555   5.977
    6ILE      N 1129   5.949   3.665   6.144
    6ILE      H 1130   5.951   3.727   6.223
    6ILE     CA 1131   5.826   3.585   6.144
    6ILE     CB 1132   5.755   3.600   6.279
    6ILE    CG1 1133   5.725   3.745   6.317
    6ILE    CG2 1134   5.858   3.543   6.376
    6ILE     CD 1135   5.577   3.765   6.351
    6ILE      C 1136   5.734   3.619   6.026
    6ILE      O 1137   5.712   3.734   5.988
    7LEU      N 1138   5.680   3.513   5.965
    7LEU      H 1139   5.657   3.428   6.011
    7LEU     CA 1140   5.611   3.512   5.835
    7LEU     CB 1141   5.485   3.598   5.832
    7LEU     CG 1142   5.358   3.545   5.898
    7LEU    CD1 1143   5.338   3.402   5.847
    7LEU    CD2 1144   5.385   3.535   6.048
    7LEU      C 1145   5.695   3.540   5.710
    7LEU      O 1146   5.705   3.469   5.610
    8LEU      N 1147   5.753   3.659   5.717
    8LEU      H 1148   5.766   3.716   5.798
    8LEU     CA 1149   5.835   3.719   5.610
    8LEU     CB 1150   5.794   3.865   5.590
    8LEU     CG 1151   5.655   3.879   5.528
    8LEU    CD1 1152   5.613   4.024   5.547
    8LEU    CD2 1153   5.648   3.844   5.379
    8LEU      C 1154   5.984   3.707   5.642
    8LEU      O 1155   6.037   3.771   5.733
    9GLU      N 1156   6.044   3.608   5.576
    9GLU      H 1157   5.987   3.535   5.539
    9GLU     CA 1158   6.189   3.590   5.586
    9GLU     CB 1159   6.243   3.449   5.612
    9GLU     CG 1160   6.214   3.342   5.507
    9GLU     CD 1161   6.289   3.213   5.540
    9GLU    OE1 1162   6.414   3.216   5.542
    9GLU    OE2 1163   6.223   3.110   5.567
    9GLU      C 1164   6.276   3.655   5.478
    9GLU      O 1165   6.230   3.657   5.364
   10GLU      N 1166   6.389   3.714   5.515
   10GLU      H 1167   6.421   3.713   5.609
   10GLU     CA 1168   6.487   3.761   5.416
   10GLU     CB 1169   6.500   3.913   5.427
   10GLU     CG 1170   6.368   3.986   5.404
   10GLU     CD 1171   6.392   4.132   5.440
   10GLU    OE1 1172   6.497   4.163   5.500
   10GLU    OE2 1173   6.285   4.196   5.435
   10GLU      C 1174   6.620   3.696   5.453
   10GLU     O1 1175   6.684   3.658   5.352
   10GLU     O2 1176   6.648   3.686   5.575
    1ACE     CA 1177   5.883   1.207   2.614
    1ACE      C 1178   5.771   1.272   2.695
    1ACE      O 1179   5.741   1.391   2.682
    2VAL      N 1180   5.710   1.196   2.799
    2VAL      H 1181   5.731   1.098   2.795
    2VAL     CA 1182   5.618   1.238   2.906
    2VAL     CB 1183   5.544   1.110   2.946
    2VAL    CG1 1184   5.455   1.133   3.067
    2VAL    CG2 1185   5.453   1.071   2.829
    2VAL      C 1186   5.708   1.310   3.006
    2VAL      O 1187   5.805   1.249   3.052
    3VAL      N 1188   5.646   1.415   3.058
    3VAL      H 1189   5.554   1.443   3.030
    3VAL     CA 1190   5.709   1.504   3.157
    3VAL     CB 1191   5.700   1.457   3.302
    3VAL    CG1 1192   5.683   1.584   3.386
    3VAL    CG2 1193   5.582   1.364   3.335
    3VAL      C 1194   5.853   1.542   3.123
    3VAL      O 1195   5.944   1.470   3.163
    4VAL      N 1196   5.850   1.638   3.031
    4VAL      H 1197   5.760   1.680   3.019
    4VAL     CA 1198   5.965   1.705   2.968
    4VAL     CB 1199   5.916   1.774   2.841
    4VAL    CG1 1200   6.024   1.860   2.774
    4VAL    CG2 1201   5.867   1.678   2.732
    4VAL      C 1202   6.034   1.807   3.059
    4VAL      O 1203   5.981   1.915   3.084
    5THR      N 1204   6.160   1.779   3.092
    5THR      H 1205   6.225   1.851   3.113
    5THR     CA 1206   6.233   1.652   3.083
    5THR     CB 1207   6.360   1.659   2.998
    5THR    OG1 1208   6.446   1.766   3.038
    5THR    HG1 1209   6.456   1.760   3.137
    5THR    CG2 1210   6.333   1.647   2.848
    5THR      C 1211   6.268   1.593   3.220
    5THR      O 1212   6.339   1.665   3.289
    6ILE      N 1213   6.239   1.465   3.239
    6ILE      H 1214   6.168   1.419   3.185
    6ILE     CA 1215   6.304   1.385   3.344
    6ILE     CB 1216   6.208   1.354   3.459
    6ILE    CG1 1217   6.091   1.267   3.412
    6ILE    CG2 1218   6.146   1.485   3.508
    6ILE     CD 1219   5.988   1.227   3.517
    6ILE      C 1220   6.376   1.259   3.294
    6ILE      O 1221   6.484   1.229   3.345
    7LEU      N 1222   6.332   1.178   3.199
    7LEU      H 1223   6.235   1.166   3.177
    7LEU     CA 1224   6.408   1.070   3.134
    7LEU     CB 1225   6.337   0.935   3.144
    7LEU     CG 1226   6.386   0.853   3.263
    7LEU    CD1 1227   6.305   0.900   3.384
    7LEU    CD2 1228   6.390   0.702   3.241
    7LEU      C 1229   6.439   1.097   2.986
    7LEU      O 1230   6.348   1.132   2.911
    8LEU      N 1231   6.568   1.076   2.960
    8LEU      H 1232   6.632   1.054   3.033
    8LEU     CA 1233   6.629   1.098   2.828
    8LEU     CB 1234   6.667   1.243   2.797
    8LEU     CG 1235   6.574   1.307   2.694
    8LEU    CD1 1236   6.602   1.456   2.680
    8LEU    CD2 1237   6.576   1.238   2.557
    8LEU      C 1238   6.738   0.994   2.804
    8LEU      O 1239   6.820   0.958   2.889
    9GLU      N 1240   6.737   0.953   2.678
    9GLU      H 1241   6.663   0.984   2.618
    9GLU     CA 1242   6.821   0.847   2.620
    9GLU     CB 1243   6.784   0.827   2.473
    9GLU     CG 1244   6.641   0.775   2.458
    9GLU     CD 1245   6.614   0.735   2.313
    9GLU    OE1 1246   6.523   0.650   2.303
    9GLU    OE2 1247   6.665   0.795   2.216
    9GLU      C 1248   6.972   0.872   2.613
    9GLU      O 1249   7.018   0.982   2.584
   10GLU      N 1250   7.041   0.777   2.677
   10GLU      H 1251   7.007   0.694   2.721
   10GLU     CA 1252   7.188   0.783   2.686
   10GLU     CB 1253   7.253   0.713   2.806
   10GLU     CG 1254   7.260   0.804   2.929
   10GLU     CD 1255   7.305   0.735   3.058
   10GLU    OE1 1256   7.249   0.629   3.094
   10GLU    OE2 1257   7.398   0.784   3.126
   10GLU      C 1258   7.258   0.726   2.563
   10GLU     O1 1259   7.288   0.804   2.470
   10GLU     O2 1260   7.291   0.605   2.558
    1ACE     CA 1261   2.276   2.704   5.985
    1ACE      C 1262   2.375   2.816   5.952
    1ACE      O 1263   2.390   2.911   6.028
    2VAL      N 1264   2.423   2.809   5.817
    2VAL      H 1265   2.384   2.746   5.751
    2VAL     CA 1266   2.527   2.900   5.768
    2VAL     CB 1267   2.641   2.822   5.702
    2VAL    CG1 1268   2.749   2.929   5.688
    2VAL    CG2 1269   2.696   2.702   5.781
    2VAL      C 1270   2.463   2.994   5.665
    2VAL      O 1271   2.475   2.983   5.543
    3VAL      N 1272   2.405   3.095   5.729
    3VAL      H 1273   2.414   3.121   5.825
    3VAL     CA 1274   2.318   3.194   5.663
    3VAL     CB 1275   2.248   3.283   5.766
    3VAL    CG1 1276   2.160   3.391   5.702
    3VAL    CG2 1277   2.162   3.198   5.859
    3VAL      C 1278   2.405   3.271   5.563
    3VAL      O 1279   2.489   3.351   5.602
    4VAL      N 1280   2.356   3.270   5.440
    4VAL      H 1281   2.281   3.207   5.421
    4VAL     CA 1282   2.423   3.340   5.329
    4VAL     CB 1283   2.380   3.271   5.199
    4VAL    CG1 1284   2.381   3.351   5.069
    4VAL    CG2 1285   2.459   3.144   5.168
    4VAL      C 1286   2.369   3.483   5.339
    4VAL      O 1287   2.256   3.513   5.303
    5THR      N 1288   2.455   3.573   5.385
    5THR      H 1289   2.551   3.556   5.407
    5THR     CA 1290   2.415   3.714   5.397
    5THR     CB 1291   2.448   3.776   5.533
    5THR    OG1 1292   2.590   3.767   5.550
    5THR    HG1 1293   2.640   3.806   5.473
    5THR    CG2 1294   2.380   3.690   5.639
    5THR      C 1295   2.467   3.796   5.279
    5THR      O 1296   2.577   3.851   5.278
    6ILE      N 1297   2.386   3.806   5.174
    6ILE      H 1298   2.286   3.808   5.180
    6ILE     CA 1299   2.424   3.880   5.053
    6ILE     CB 1300   2.452   3.796   4.929
    6ILE    CG1 1301   2.339   3.697   4.896
    6ILE    CG2 1302   2.581   3.718   4.956
    6ILE     CD 1303   2.232   3.767   4.812
    6ILE      C 1304   2.325   3.995   5.031
    6ILE      O 1305   2.214   4.001   5.085
    7LEU      N 1306   2.365   4.086   4.943
    7LEU      H 1307   2.456   4.076   4.902
    7LEU     CA 1308   2.288   4.204   4.902
    7LEU     CB 1309   2.348   4.340   4.941
    7LEU     CG 1310   2.378   4.345   5.091
    7LEU    CD1 1311   2.453   4.473   5.128
    7LEU    CD2 1312   2.257   4.330   5.184
    7LEU      C 1313   2.295   4.210   4.749
    7LEU      O 1314   2.403   4.227   4.693
    8LEU      N 1315   2.175   4.185   4.697
    8LEU      H 1316   2.097   4.156   4.753
    8LEU     CA 1317   2.143   4.185   4.553
    8LEU     CB 1318   2.137   4.049   4.485
    8LEU     CG 1319   2.128   4.056   4.333
    8LEU    CD1 1320   2.232   4.148   4.269
    8LEU    CD2 1321   2.137   3.917   4.270
    8LEU      C 1322   2.013   4.260   4.525
    8LEU      O 1323   1.915   4.239   4.597
    9GLU      N 1324   2.030   4.368   4.450
    9GLU      H 1325   2.119   4.386   4.408
    9GLU     CA 1326   1.920   4.449   4.396
    9GLU     CB 1327   1.964   4.573   4.319
    9GLU     CG 1328   2.022   4.683   4.409
    9GLU     CD 1329   1.913   4.747   4.494
    9GLU    OE1 1330   1.849   4.843   4.447
    9GLU    OE2 1331   1.907   4.718   4.616
    9GLU      C 1332   1.835   4.362   4.303
    9GLU      O 1333   1.894   4.301   4.213
   10GLU      N 1334   1.705   4.364   4.332
   10GLU      H 1335   1.669   4.434   4.393
   10GLU     CA 1336   1.623   4.266   4.260
   10GLU     CB 1337   1.603   4.147   4.354
   10GLU     CG 1338   1.724   4.062   4.390
   10GLU     CD 1339   1.695   3.942   4.482
   10GLU    OE1 1340   1.708   3.830   4.428
   10GLU    OE2 1341   1.669   3.962   4.602
   10GLU      C 1342   1.482   4.319   4.229
   10GLU     O1 1343   1.401   4.277   4.145
   10GLU     O2 1344   1.451   4.413   4.306
    1ACE     CA 1345   4.590   2.739   5.784
    1ACE      C 1346   4.545   2.596   5.754
    1ACE      O 1347   4.547   2.505   5.837
    2VAL      N 1348   4.480   2.591   5.627
    2VAL      H 1349   4.472   2.670   5.566
    2VAL     CA 1350   4.418   2.465   5.585
    2VAL     CB 1351   4.267   2.486   5.571
    2VAL    CG1 1352   4.206   2.369   5.494
    2VAL    CG2 1353   4.205   2.499   5.711
    2VAL      C 1354   4.487   2.426   5.454
    2VAL      O 1355   4.573   2.339   5.445
    3VAL      N 1356   4.452   2.497   5.346
    3VAL      H 1357   4.393   2.576   5.357
    3VAL     CA 1358   4.516   2.473   5.216
    3VAL     CB 1359   4.416   2.506   5.105
    3VAL    CG1 1360   4.304   2.404   5.123
    3VAL    CG2 1361   4.379   2.654   5.096
    3VAL      C 1362   4.649   2.542   5.184
    3VAL      O 1363   4.669   2.663   5.194
    4VAL      N 1364   4.746   2.451   5.172
    4VAL      H 1365   4.727   2.356   5.149
    4VAL     CA 1366   4.888   2.487   5.159
    4VAL     CB 1367   4.973   2.424   5.269
    4VAL    CG1 1368   4.949   2.506   5.396
    4VAL    CG2 1369   4.969   2.273   5.293
    4VAL      C 1370   4.944   2.440   5.024
    4VAL      O 1371   4.939   2.322   4.990
    5THR      N 1372   4.978   2.541   4.944
    5THR      H 1373   4.996   2.631   4.984
    5THR     CA 1374   5.030   2.524   4.808
    5THR     CB 1375   4.966   2.619   4.706
    5THR    OG1 1376   4.974   2.756   4.746
    5THR    HG1 1377   4.981   2.764   4.846
    5THR    CG2 1378   4.830   2.568   4.657
    5THR      C 1379   5.183   2.530   4.807
    5THR      O 1380   5.236   2.624   4.866
    6ILE      N 1381   5.246   2.467   4.709
    6ILE      H 1382   5.210   2.403   4.641
    6ILE     CA 1383   5.393   2.474   4.702
    6ILE     CB 1384   5.455   2.346   4.646
    6ILE    CG1 1385   5.392   2.287   4.520
    6ILE    CG2 1386   5.463   2.241   4.756
    6ILE     CD 1387   5.493   2.201   4.444
    6ILE      C 1388   5.451   2.595   4.628
    6ILE      O 1389   5.427   2.610   4.509
    7LEU      N 1390   5.543   2.663   4.696
    7LEU      H 1391   5.588   2.635   4.781
    7LEU     CA 1392   5.603   2.788   4.646
    7LEU     CB 1393   5.609   2.884   4.764
    7LEU     CG 1394   5.483   2.962   4.803
    7LEU    CD1 1395   5.370   2.878   4.863
    7LEU    CD2 1396   5.536   3.063   4.906
    7LEU      C 1397   5.750   2.760   4.611
    7LEU      O 1398   5.825   2.707   4.693
    8LEU      N 1399   5.790   2.813   4.496
    8LEU      H 1400   5.749   2.902   4.474
    8LEU     CA 1401   5.926   2.783   4.449
    8LEU     CB 1402   5.913   2.707   4.316
    8LEU     CG 1403   6.046   2.668   4.254
    8LEU    CD1 1404   6.116   2.545   4.312
    8LEU    CD2 1405   6.030   2.663   4.102
    8LEU      C 1406   5.997   2.917   4.433
    8LEU      O 1407   5.949   3.019   4.382
    9GLU      N 1408   6.119   2.912   4.484
    9GLU      H 1409   6.151   2.834   4.538
    9GLU     CA 1410   6.215   3.022   4.501
    9GLU     CB 1411   6.335   3.005   4.407
    9GLU     CG 1412   6.393   2.865   4.425
    9GLU     CD 1413   6.509   2.834   4.331
    9GLU    OE1 1414   6.510   2.897   4.224
    9GLU    OE2 1415   6.592   2.744   4.360
    9GLU      C 1416   6.175   3.169   4.499
    9GLU      O 1417   6.207   3.240   4.594
   10GLU      N 1418   6.138   3.217   4.380
   10GLU      H 1419   6.134   3.173   4.290
   10GLU     CA 1420   6.105   3.359   4.367
   10GLU     CB 1421   6.134   3.397   4.221
   10GLU     CG 1422   6.268   3.342   4.171
   10GLU     CD 1423   6.316   3.409   4.042
   10GLU    OE1 1424   6.267   3.357   3.940
   10GLU    OE2 1425   6.362   3.525   4.050
   10GLU      C 1426   5.955   3.383   4.386
   10GLU     O1 1427   5.876   3.287   4.368
   10GLU     O2 1428   5.916   3.501   4.392
    1ACE     CA 1429   3.677   2.819   4.999
    1ACE      C 1430   3.730   2.897   5.120
    1ACE      O 1431   3.653   2.935   5.208
    2VAL      N 1432   3.860   2.954   5.100
    2VAL      H 1433   3.918   2.956   5.018
    2VAL     CA 1434   3.919   3.028   5.212
    2VAL     CB 1435   4.067   3.059   5.184
    2VAL    CG1 1436   4.153   2.934   5.201
    2VAL    CG2 1437   4.092   3.126   5.049
    2VAL      C 1438   3.836   3.150   5.251
    2VAL      O 1439   3.826   3.241   5.168
    3VAL      N 1440   3.777   3.148   5.370
    3VAL      H 1441   3.799   3.074   5.433
    3VAL     CA 1442   3.700   3.261   5.425
    3VAL     CB 1443   3.563   3.215   5.477
    3VAL    CG1 1444   3.476   3.158   5.365
    3VAL    CG2 1445   3.574   3.098   5.575
    3VAL      C 1446   3.778   3.329   5.538
    3VAL      O 1447   3.865   3.277   5.609
    4VAL      N 1448   3.750   3.459   5.538
    4VAL      H 1449   3.720   3.501   5.452
    4VAL     CA 1450   3.791   3.556   5.640
    4VAL     CB 1451   3.888   3.659   5.581
    4VAL    CG1 1452   3.911   3.775   5.678
    4VAL    CG2 1453   4.022   3.604   5.531
    4VAL      C 1454   3.669   3.616   5.711
    4VAL      O 1455   3.663   3.595   5.832
    5THR      N 1456   3.582   3.679   5.634
    5THR      H 1457   3.574   3.675   5.534
    5THR     CA 1458   3.460   3.744   5.684
    5THR     CB 1459   3.397   3.835   5.578
    5THR    OG1 1460   3.380   3.770   5.451
    5THR    HG1 1461   3.352   3.677   5.474
    5THR    CG2 1462   3.496   3.949   5.554
    5THR      C 1463   3.350   3.646   5.725
    5THR      O 1464   3.259   3.604   5.654
    6ILE      N 1465   3.355   3.627   5.857
    6ILE      H 1466   3.403   3.689   5.920
    6ILE     CA 1467   3.269   3.532   5.928
    6ILE     CB 1468   3.348   3.414   5.985
    6ILE    CG1 1469   3.465   3.447   6.078
    6ILE    CG2 1470   3.403   3.324   5.874
    6ILE     CD 1471   3.549   3.322   6.110
    6ILE      C 1472   3.209   3.612   6.044
    6ILE      O 1473   3.269   3.678   6.129
    7LEU      N 1474   3.076   3.607   6.053
    7LEU      H 1475   3.030   3.539   5.997
    7LEU     CA 1476   2.991   3.684   6.145
    7LEU     CB 1477   2.885   3.765   6.070
    7LEU     CG 1478   2.952   3.872   5.985
    7LEU    CD1 1479   2.968   3.837   5.837
    7LEU    CD2 1480   2.884   4.007   6.011
    7LEU      C 1481   2.909   3.595   6.238
    7LEU      O 1482   2.877   3.483   6.201
    8LEU      N 1483   2.895   3.649   6.359
    8LEU      H 1484   2.940   3.735   6.382
    8LEU     CA 1485   2.850   3.573   6.477
    8LEU     CB 1486   2.962   3.538   6.574
    8LEU     CG 1487   2.916   3.425   6.666
    8LEU    CD1 1488   2.881   3.301   6.583
    8LEU    CD2 1489   3.021   3.390   6.772
    8LEU      C 1490   2.743   3.653   6.552
    8LEU      O 1491   2.781   3.751   6.614
    9GLU      N 1492   2.635   3.580   6.577
    9GLU      H 1493   2.632   3.486   6.542
    9GLU     CA 1494   2.515   3.636   6.641
    9GLU     CB 1495   2.393   3.613   6.552
    9GLU     CG 1496   2.347   3.728   6.462
    9GLU     CD 1497   2.264   3.832   6.537
    9GLU    OE1 1498   2.140   3.829   6.523
    9GLU    OE2 1499   2.333   3.924   6.586
    9GLU      C 1500   2.487   3.582   6.781
    9GLU      O 1501   2.521   3.465   6.801
   10GLU      N 1502   2.452   3.666   6.878
   10GLU      H 1503   2.443   3.764   6.862
   10GLU     CA 1504   2.443   3.620   7.017
   10GLU     CB 1505   2.560   3.663   7.106
   10GLU     CG 1506   2.696   3.602   7.075
   10GLU     CD 1507   2.796   3.628   7.188
   10GLU    OE1 1508   2.866   3.731   7.175
   10GLU    OE2 1509   2.790   3.553   7.287
   10GLU      C 1510   2.309   3.657   7.082
   10GLU     O1 1511   2.283   3.589   7.184
   10GLU     O2 1512   2.231   3.737   7.027
    1ACE     CA 1513   4.436   1.664   4.657
    1ACE      C 1514   4.322   1.563   4.665
    1ACE      O 1515   4.220   1.569   4.596
    2VAL      N 1516   4.333   1.476   4.778
    2VAL      H 1517   4.418   1.474   4.831
    2VAL     CA 1518   4.232   1.380   4.823
    2VAL     CB 1519   4.290   1.285   4.929
    2VAL    CG1 1520   4.396   1.188   4.877
    2VAL    CG2 1521   4.309   1.350   5.066
    2VAL      C 1522   4.093   1.432   4.860
    2VAL      O 1523   3.998   1.355   4.845
    3VAL      N 1524   4.079   1.554   4.910
    3VAL      H 1525   4.149   1.626   4.905
    3VAL     CA 1526   3.956   1.616   4.960
    3VAL     CB 1527   3.980   1.661   5.104
    3VAL    CG1 1528   3.845   1.691   5.169
    3VAL    CG2 1529   4.061   1.563   5.188
    3VAL      C 1530   3.919   1.734   4.869
    3VAL      O 1531   3.803   1.774   4.858
    4VAL      N 1532   4.025   1.788   4.809
    4VAL      H 1533   4.114   1.745   4.817
    4VAL     CA 1534   4.017   1.910   4.727
    4VAL     CB 1535   4.128   2.010   4.760
    4VAL    CG1 1536   4.116   2.143   4.685
    4VAL    CG2 1537   4.117   2.037   4.910
    4VAL      C 1538   4.035   1.864   4.582
    4VAL      O 1539   4.146   1.857   4.530
    5THR      N 1540   3.929   1.861   4.502
    5THR      H 1541   3.839   1.889   4.535
    5THR     CA 1542   3.940   1.818   4.362
    5THR     CB 1543   3.847   1.699   4.334
    5THR    OG1 1544   3.714   1.716   4.384
    5THR    HG1 1545   3.676   1.808   4.368
    5THR    CG2 1546   3.911   1.571   4.387
    5THR      C 1547   3.915   1.932   4.263
    5THR      O 1548   3.801   1.978   4.251
    6ILE      N 1549   4.026   1.989   4.218
    6ILE      H 1550   4.115   1.972   4.260
    6ILE     CA 1551   4.040   2.074   4.099
    6ILE     CB 1552   4.174   2.148   4.103
    6ILE    CG1 1553   4.174   2.258   4.209
    6ILE    CG2 1554   4.205   2.212   3.968
    6ILE     CD 1555   4.316   2.304   4.243
    6ILE      C 1556   4.027   1.988   3.973
    6ILE      O 1557   4.119   1.927   3.919
    7LEU      N 1558   3.906   1.993   3.918
    7LEU      H 1559   3.844   2.050   3.972
    7LEU     CA 1560   3.849   1.936   3.796
    7LEU     CB 1561   3.920   1.998   3.675
    7LEU     CG 1562   3.877   2.136   3.625
    7LEU    CD1 1563   3.727   2.149   3.596
    7LEU    CD2 1564   3.913   2.236   3.734
    7LEU      C 1565   3.846   1.783   3.790
    7LEU      O 1566   3.806   1.719   3.693
    8LEU      N 1567   3.886   1.720   3.900
    8LEU      H 1568   3.919   1.765   3.984
    8LEU     CA 1569   3.905   1.574   3.903
    8LEU     CB 1570   4.039   1.541   3.968
    8LEU     CG 1571   4.150   1.580   3.870
    8LEU    CD1 1572   4.274   1.624   3.948
    8LEU    CD2 1573   4.191   1.458   3.786
    8LEU      C 1574   3.781   1.507   3.961
    8LEU      O 1575   3.741   1.544   4.072
    9GLU      N 1576   3.736   1.404   3.890
    9GLU      H 1577   3.785   1.374   3.808
    9GLU     CA 1578   3.618   1.328   3.932
    9GLU     CB 1579   3.509   1.344   3.826
    9GLU     CG 1580   3.408   1.444   3.882
    9GLU     CD 1581   3.280   1.435   3.798
    9GLU    OE1 1582   3.172   1.423   3.859
    9GLU    OE2 1583   3.295   1.433   3.674
    9GLU      C 1584   3.662   1.183   3.953
    9GLU      O 1585   3.711   1.119   3.860
   10GLU      N 1586   3.666   1.134   4.077
   10GLU      H 1587   3.617   1.182   4.150
   10GLU     CA 1588   3.711   0.995   4.094
   10GLU     CB 1589   3.828   1.009   4.192
   10GLU     CG 1590   3.954   0.959   4.121
   10GLU     CD 1591   4.076   0.989   4.208
   10GLU    OE1 1592   4.158   1.076   4.170
   10GLU    OE2 1593   4.108   0.908   4.297
   10GLU      C 1594   3.604   0.906   4.159
   10GLU     O1 1595   3.590   0.924   4.281
   10GLU     O2 1596   3.535   0.828   4.089
    1ACE     CA 1597   5.100   5.177   5.084
    1ACE      C 1598   5.238   5.131   5.130
    1ACE      O 1599   5.277   5.155   5.245
    2VAL      N 1600   5.312   5.053   5.036
    2VAL      H 1601   5.270   5.029   4.948
    2VAL     CA 1602   5.443   4.990   5.058
    2VAL     CB 1603   5.475   4.894   4.943
    2VAL    CG1 1604   5.594   4.807   4.985
    2VAL    CG2 1605   5.365   4.791   4.920
    2VAL      C 1606   5.555   5.091   5.087
    2VAL      O 1607   5.581   5.177   5.003
    3VAL      N 1608   5.627   5.068   5.196
    3VAL      H 1609   5.605   4.984   5.245
    3VAL     CA 1610   5.722   5.154   5.268
    3VAL     CB 1611   5.658   5.206   5.396
    3VAL    CG1 1612   5.560   5.318   5.360
    3VAL    CG2 1613   5.595   5.097   5.483
    3VAL      C 1614   5.853   5.081   5.298
    3VAL      O 1615   5.960   5.138   5.275
    4VAL      N 1616   5.853   4.955   5.340
    4VAL      H 1617   5.765   4.918   5.369
    4VAL     CA 1618   5.972   4.874   5.373
    4VAL     CB 1619   5.949   4.831   5.517
    4VAL    CG1 1620   6.049   4.718   5.541
    4VAL    CG2 1621   5.960   4.943   5.621
    4VAL      C 1622   5.956   4.758   5.275
    4VAL      O 1623   5.846   4.709   5.247
    5THR      N 1624   6.073   4.727   5.220
    5THR      H 1625   6.154   4.783   5.237
    5THR     CA 1626   6.089   4.604   5.141
    5THR     CB 1627   6.122   4.637   4.996
    5THR    OG1 1628   6.245   4.709   4.985
    5THR    HG1 1629   6.305   4.663   5.051
    5THR    CG2 1630   6.012   4.712   4.921
    5THR      C 1631   6.192   4.511   5.207
    5THR      O 1632   6.311   4.542   5.206
    6ILE      N 1633   6.143   4.400   5.261
    6ILE      H 1634   6.197   4.317   5.273
    6ILE     CA 1635   6.000   4.370   5.277
    6ILE     CB 1636   5.953   4.241   5.209
    6ILE    CG1 1637   6.044   4.120   5.232
    6ILE    CG2 1638   5.930   4.265   5.060
    6ILE     CD 1639   6.029   3.994   5.145
    6ILE      C 1640   5.955   4.373   5.423
    6ILE      O 1641   5.856   4.434   5.463
    7LEU      N 1642   6.043   4.314   5.504
    7LEU      H 1643   6.118   4.254   5.474
    7LEU     CA 1644   6.022   4.322   5.649
    7LEU     CB 1645   6.018   4.184   5.715
    7LEU     CG 1646   5.944   4.180   5.849
    7LEU    CD1 1647   5.794   4.202   5.829
    7LEU    CD2 1648   5.970   4.045   5.917
    7LEU      C 1649   6.138   4.408   5.700
    7LEU      O 1650   6.112   4.506   5.770
    8LEU      N 1651   6.259   4.386   5.651
    8LEU      H 1652   6.276   4.306   5.593
    8LEU     CA 1653   6.383   4.451   5.696
    8LEU     CB 1654   6.463   4.349   5.778
    8LEU     CG 1655   6.400   4.313   5.913
    8LEU    CD1 1656   6.473   4.193   5.972
    8LEU    CD2 1657   6.389   4.436   6.004
    8LEU      C 1658   6.463   4.514   5.582
    8LEU      O 1659   6.459   4.476   5.465
    9GLU      N 1660   6.503   4.638   5.611
    9GLU      H 1661   6.514   4.663   5.708
    9GLU     CA 1662   6.563   4.731   5.515
    9GLU     CB 1663   6.500   4.870   5.528
    9GLU     CG 1664   6.381   4.883   5.433
    9GLU     CD 1665   6.423   4.907   5.287
    9GLU    OE1 1666   6.384   4.821   5.205
    9GLU    OE2 1667   6.496   5.003   5.257
    9GLU      C 1668   6.710   4.744   5.558
    9GLU      O 1669   6.730   4.791   5.670
   10GLU      N 1670   6.799   4.666   5.498
   10GLU      H 1671   6.769   4.580   5.457
   10GLU     CA 1672   6.942   4.670   5.532
   10GLU     CB 1673   7.000   4.533   5.567
   10GLU     CG 1674   7.097   4.542   5.685
   10GLU     CD 1675   7.150   4.402   5.713
   10GLU    OE1 1676   7.073   4.329   5.779
   10GLU    OE2 1677   7.257   4.361   5.663
   10GLU      C 1678   7.025   4.744   5.427
   10GLU     O1 1679   7.019   4.697   5.311
   10GLU     O2 1680   7.117   4.816   5.472
    1ACE     CA 1681   5.657   4.178   7.095
    1ACE      C 1682   5.524   4.171   7.019
    1ACE      O 1683   5.494   4.064   6.966
    2VAL      N 1684   5.448   4.292   7.015
    2VAL      H 1685   5.481   4.377   7.056
    2VAL     CA 1686   5.307   4.286   6.974
    2VAL     CB 1687   5.231   4.410   7.025
    2VAL    CG1 1688   5.080   4.392   7.009
    2VAL    CG2 1689   5.255   4.456   7.168
    2VAL      C 1690   5.288   4.278   6.823
    2VAL      O 1691   5.351   4.348   6.744
    3VAL      N 1692   5.205   4.180   6.789
    3VAL      H 1693   5.166   4.111   6.850
    3VAL     CA 1694   5.158   4.153   6.652
    3VAL     CB 1695   5.162   4.001   6.631
    3VAL    CG1 1696   5.082   3.933   6.743
    3VAL    CG2 1697   5.112   3.954   6.494
    3VAL      C 1698   5.024   4.212   6.609
    3VAL      O 1699   5.009   4.261   6.497
    4VAL      N 1700   4.922   4.201   6.694
    4VAL      H 1701   4.928   4.143   6.776
    4VAL     CA 1702   4.792   4.267   6.686
    4VAL     CB 1703   4.668   4.178   6.669
    4VAL    CG1 1704   4.565   4.270   6.602
    4VAL    CG2 1705   4.687   4.048   6.591
    4VAL      C 1706   4.769   4.345   6.815
    4VAL      O 1707   4.780   4.292   6.925
    5THR      N 1708   4.703   4.460   6.801
    5THR      H 1709   4.653   4.482   6.718
    5THR     CA 1710   4.684   4.552   6.915
    5THR     CB 1711   4.629   4.688   6.870
    5THR    OG1 1712   4.513   4.666   6.789
    5THR    HG1 1713   4.530   4.704   6.698
    5THR    CG2 1714   4.737   4.763   6.793
    5THR      C 1715   4.594   4.501   7.028
    5THR      O 1716   4.624   4.542   7.140
    6ILE      N 1717   4.506   4.405   7.002
    6ILE      H 1718   4.531   4.329   6.942
    6ILE     CA 1719   4.395   4.375   7.093
    6ILE     CB 1720   4.265   4.365   7.013
    6ILE    CG1 1721   4.281   4.263   6.900
    6ILE    CG2 1722   4.231   4.504   6.959
    6ILE     CD 1723   4.165   4.254   6.801
    6ILE      C 1724   4.426   4.250   7.176
    6ILE      O 1725   4.409   4.137   7.130
    7LEU      N 1726   4.489   4.285   7.288
    7LEU      H 1727   4.509   4.378   7.317
    7LEU     CA 1728   4.546   4.187   7.382
    7LEU     CB 1729   4.679   4.232   7.443
    7LEU     CG 1730   4.798   4.201   7.353
    7LEU    CD1 1731   4.790   4.283   7.225
    7LEU    CD2 1732   4.932   4.226   7.423
    7LEU      C 1733   4.448   4.141   7.490
    7LEU      O 1734   4.379   4.228   7.544
    8LEU      N 1735   4.470   4.017   7.531
    8LEU      H 1736   4.542   3.952   7.504
    8LEU     CA 1737   4.382   3.961   7.635
    8LEU     CB 1738   4.272   3.872   7.578
    8LEU     CG 1739   4.178   3.939   7.478
    8LEU    CD1 1740   4.093   3.845   7.392
    8LEU    CD2 1741   4.082   4.036   7.548
    8LEU      C 1742   4.448   3.891   7.754
    8LEU      O 1743   4.487   3.774   7.748
    9GLU      N 1744   4.437   3.953   7.871
    9GLU      H 1745   4.394   4.043   7.879
    9GLU     CA 1746   4.497   3.889   7.988
    9GLU     CB 1747   4.617   3.968   8.042
    9GLU     CG 1748   4.692   3.874   8.136
    9GLU     CD 1749   4.819   3.946   8.180
    9GLU    OE1 1750   4.931   3.923   8.130
    9GLU    OE2 1751   4.795   4.014   8.282
    9GLU      C 1752   4.385   3.884   8.093
    9GLU      O 1753   4.319   3.782   8.110
   10GLU      N 1754   4.346   3.999   8.147
   10GLU      H 1755   4.390   4.084   8.120
   10GLU     CA 1756   4.252   4.003   8.260
   10GLU     CB 1757   4.335   4.040   8.383
   10GLU     CG 1758   4.252   4.027   8.511
   10GLU     CD 1759   4.310   4.030   8.652
   10GLU    OE1 1760   4.422   3.977   8.673
   10GLU    OE2 1761   4.233   4.088   8.731
   10GLU      C 1762   4.156   4.120   8.232
   10GLU     O1 1763   4.043   4.106   8.283
   10GLU     O2 1764   4.198   4.208   8.154
    1ACE     CA 1765   5.676   2.317   5.076
    1ACE      C 1766   5.712   2.465   5.068
    1ACE      O 1767   5.694   2.524   4.962
    2VAL      N 1768   5.724   2.542   5.188
    2VAL      H 1769   5.714   2.506   5.281
    2VAL     CA 1770   5.748   2.687   5.188
    2VAL     CB 1771   5.639   2.767   5.258
    2VAL    CG1 1772   5.526   2.790   5.156
    2VAL    CG2 1773   5.575   2.709   5.384
    2VAL      C 1774   5.880   2.729   5.253
    2VAL      O 1775   5.891   2.725   5.376
    3VAL      N 1776   5.978   2.772   5.174
    3VAL      H 1777   6.066   2.801   5.212
    3VAL     CA 1778   5.979   2.759   5.028
    3VAL     CB 1779   6.000   2.890   4.952
    3VAL    CG1 1780   5.884   2.985   4.980
    3VAL    CG2 1781   6.133   2.963   4.970
    3VAL      C 1782   6.079   2.657   4.973
    3VAL      O 1783   6.190   2.641   5.025
    4VAL      N 1784   6.038   2.594   4.864
    4VAL      H 1785   5.945   2.592   4.828
    4VAL     CA 1786   6.122   2.496   4.793
    4VAL     CB 1787   6.039   2.384   4.730
    4VAL    CG1 1788   5.987   2.292   4.840
    4VAL    CG2 1789   5.920   2.435   4.648
    4VAL      C 1790   6.221   2.552   4.691
    4VAL      O 1791   6.213   2.667   4.647
    5THR      N 1792   6.324   2.470   4.675
    5THR      H 1793   6.323   2.374   4.702
    5THR     CA 1794   6.436   2.500   4.584
    5THR     CB 1795   6.564   2.520   4.665
    5THR    OG1 1796   6.670   2.550   4.574
    5THR    HG1 1797   6.638   2.565   4.480
    5THR    CG2 1798   6.603   2.411   4.765
    5THR      C 1799   6.449   2.389   4.480
    5THR      O 1800   6.430   2.271   4.509
    6ILE      N 1801   6.472   2.432   4.357
    6ILE      H 1802   6.472   2.530   4.338
    6ILE     CA 1803   6.489   2.361   4.229
    6ILE     CB 1804   6.418   2.433   4.115
    6ILE    CG1 1805   6.453   2.374   3.978
    6ILE    CG2 1806   6.429   2.585   4.106
    6ILE     CD 1807   6.396   2.232   3.967
    6ILE      C 1808   6.639   2.338   4.207
    6ILE      O 1809   6.717   2.433   4.193
    7LEU      N 1810   6.670   2.209   4.213
    7LEU      H 1811   6.611   2.149   4.267
    7LEU     CA 1812   6.801   2.162   4.167
    7LEU     CB 1813   6.877   2.099   4.284
    7LEU     CG 1814   6.911   2.204   4.389
    7LEU    CD1 1815   6.969   2.157   4.523
    7LEU    CD2 1816   7.025   2.296   4.344
    7LEU      C 1817   6.792   2.051   4.062
    7LEU      O 1818   6.721   1.953   4.082
    8LEU      N 1819   6.856   2.071   3.947
    8LEU      H 1820   6.911   2.153   3.932
    8LEU     CA 1821   6.852   1.985   3.828
    8LEU     CB 1822   6.763   2.045   3.719
    8LEU     CG 1823   6.640   1.967   3.674
    8LEU    CD1 1824   6.543   1.938   3.789
    8LEU    CD2 1825   6.570   2.049   3.565
    8LEU      C 1826   6.995   1.971   3.776
    8LEU      O 1827   7.027   1.861   3.730
    9GLU      N 1828   7.084   2.065   3.805
    9GLU      H 1829   7.075   2.125   3.885
    9GLU     CA 1830   7.215   2.069   3.738
    9GLU     CB 1831   7.240   2.209   3.681
    9GLU     CG 1832   7.124   2.244   3.587
    9GLU     CD 1833   7.115   2.396   3.599
    9GLU    OE1 1834   7.183   2.468   3.522
    9GLU    OE2 1835   7.025   2.438   3.675
    9GLU      C 1836   7.319   2.012   3.835
    9GLU      O 1837   7.348   2.070   3.940
   10GLU      N 1838   7.362   1.890   3.804
   10GLU      H 1839   7.335   1.834   3.726
   10GLU     CA 1840   7.472   1.822   3.874
   10GLU     CB 1841   7.412   1.688   3.917
   10GLU     CG 1842   7.318   1.713   4.035
   10GLU     CD 1843   7.376   1.676   4.171
   10GLU    OE1 1844   7.382   1.552   4.188
   10GLU    OE2 1845   7.413   1.769   4.247
   10GLU      C 1846   7.589   1.802   3.777
   10GLU     O1 1847   7.702   1.797   3.829
   10GLU     O2 1848   7.566   1.776   3.657
    1ACE     CA 1849   3.207   2.915   6.584
    1ACE      C 1850   3.342   2.843   6.572
    1ACE      O 1851   3.345   2.721   6.589
    2VAL      N 1852   3.448   2.922   6.518
    2VAL      H 1853   3.446   3.021   6.505
    2VAL     CA 1854   3.579   2.864   6.487
    2VAL     CB 1855   3.620   2.906   6.345
    2VAL    CG1 1856   3.762   2.858   6.313
    2VAL    CG2 1857   3.533   2.841   6.238
    2VAL      C 1858   3.688   2.902   6.588
    2VAL      O 1859   3.723   3.019   6.600
    3VAL      N 1860   3.777   2.809   6.621
    3VAL      H 1861   3.789   2.728   6.562
    3VAL     CA 1862   3.886   2.821   6.719
    3VAL     CB 1863   3.864   2.694   6.801
    3VAL    CG1 1864   3.970   2.673   6.909
    3VAL    CG2 1865   3.725   2.688   6.863
    3VAL      C 1866   4.027   2.836   6.662
    3VAL      O 1867   4.086   2.941   6.688
    4VAL      N 1868   4.068   2.735   6.585
    4VAL      H 1869   4.014   2.652   6.569
    4VAL     CA 1870   4.201   2.729   6.524
    4VAL     CB 1871   4.275   2.605   6.575
    4VAL    CG1 1872   4.423   2.626   6.539
    4VAL    CG2 1873   4.255   2.577   6.724
    4VAL      C 1874   4.192   2.722   6.371
    4VAL      O 1875   4.263   2.794   6.300
    5THR      N 1876   4.105   2.640   6.314
    5THR      H 1877   4.048   2.576   6.366
    5THR     CA 1878   4.084   2.626   6.169
    5THR     CB 1879   4.149   2.497   6.118
    5THR    OG1 1880   4.098   2.378   6.180
    5THR    HG1 1881   4.141   2.298   6.137
    5THR    CG2 1882   4.301   2.505   6.111
    5THR      C 1883   3.940   2.622   6.117
    5THR      O 1884   3.857   2.539   6.154
    6ILE      N 1885   3.926   2.705   6.014
    6ILE      H 1886   3.995   2.773   5.989
    6ILE     CA 1887   3.805   2.727   5.934
    6ILE     CB 1888   3.801   2.851   5.845
    6ILE    CG1 1889   3.933   2.875   5.771
    6ILE    CG2 1890   3.780   2.973   5.935
    6ILE     CD 1891   3.956   3.002   5.688
    6ILE      C 1892   3.764   2.604   5.853
    6ILE      O 1893   3.848   2.554   5.778
    7LEU      N 1894   3.640   2.557   5.864
    7LEU      H 1895   3.614   2.483   5.801
    7LEU     CA 1896   3.526   2.599   5.946
    7LEU     CB 1897   3.413   2.636   5.849
    7LEU     CG 1898   3.323   2.748   5.900
    7LEU    CD1 1899   3.317   2.861   5.798
    7LEU    CD2 1900   3.182   2.694   5.930
    7LEU      C 1901   3.495   2.493   6.052
    7LEU      O 1902   3.532   2.515   6.167
    8LEU      N 1903   3.444   2.382   6.001
    8LEU      H 1904   3.433   2.373   5.902
    8LEU     CA 1905   3.394   2.265   6.075
    8LEU     CB 1906   3.318   2.180   5.974
    8LEU     CG 1907   3.188   2.243   5.922
    8LEU    CD1 1908   3.133   2.163   5.804
    8LEU    CD2 1909   3.086   2.252   6.036
    8LEU      C 1910   3.495   2.173   6.144
    8LEU      O 1911   3.575   2.103   6.083
    9GLU      N 1912   3.494   2.190   6.276
    9GLU      H 1913   3.416   2.242   6.313
    9GLU     CA 1914   3.576   2.132   6.383
    9GLU     CB 1915   3.629   2.241   6.476
    9GLU     CG 1916   3.699   2.356   6.402
    9GLU     CD 1917   3.727   2.462   6.508
    9GLU    OE1 1918   3.632   2.541   6.525
    9GLU    OE2 1919   3.844   2.469   6.553
    9GLU      C 1920   3.509   2.019   6.460
    9GLU      O 1921   3.534   1.902   6.431
   10GLU      N 1922   3.432   2.057   6.562
   10GLU      H 1923   3.432   2.149   6.601
   10GLU     CA 1924   3.347   1.961   6.632
   10GLU     CB 1925   3.406   1.920   6.767
   10GLU     CG 1926   3.362   1.775   6.787
   10GLU     CD 1927   3.363   1.728   6.933
   10GLU    OE1 1928   3.252   1.707   6.984
   10GLU    OE2 1929   3.477   1.715   6.984
   10GLU      C 1930   3.205   2.018   6.645
   10GLU     O1 1931   3.108   1.940   6.641
   10GLU     O2 1932   3.194   2.143   6.651
    1ACE     CA 1933   2.748   4.104   5.049
    1ACE      C 1934   2.698   4.166   4.918
    1ACE      O 1935   2.626   4.107   4.838
    2VAL      N 1936   2.771   4.283   4.881
    2VAL      H 1937   2.855   4.318   4.923
    2VAL     CA 1938   2.744   4.362   4.760
    2VAL     CB 1939   2.821   4.494   4.763
    2VAL    CG1 1940   2.783   4.582   4.644
    2VAL    CG2 1941   2.798   4.572   4.892
    2VAL      C 1942   2.774   4.282   4.633
    2VAL      O 1943   2.891   4.266   4.601
    3VAL      N 1944   2.670   4.223   4.575
    3VAL      H 1945   2.582   4.215   4.622
    3VAL     CA 1946   2.698   4.135   4.461
    3VAL     CB 1947   2.656   3.989   4.477
    3VAL    CG1 1948   2.746   3.929   4.585
    3VAL    CG2 1949   2.508   3.988   4.516
    3VAL      C 1950   2.655   4.189   4.324
    3VAL      O 1951   2.557   4.262   4.325
    4VAL      N 1952   2.736   4.147   4.227
    4VAL      H 1953   2.822   4.100   4.242
    4VAL     CA 1954   2.709   4.172   4.084
    4VAL     CB 1955   2.813   4.108   3.992
    4VAL    CG1 1956   2.954   4.167   4.007
    4VAL    CG2 1957   2.825   3.958   4.020
    4VAL      C 1958   2.569   4.129   4.040
    4VAL      O 1959   2.503   4.059   4.117
    5THR      N 1960   2.543   4.151   3.912
    5THR      H 1961   2.595   4.212   3.853
    5THR     CA 1962   2.429   4.092   3.840
    5THR     CB 1963   2.323   4.190   3.790
    5THR    OG1 1964   2.381   4.296   3.715
    5THR    HG1 1965   2.329   4.316   3.632
    5THR    CG2 1966   2.219   4.232   3.895
    5THR      C 1967   2.484   4.015   3.720
    5THR      O 1968   2.515   4.058   3.609
    6ILE      N 1969   2.494   3.888   3.758
    6ILE      H 1970   2.506   3.869   3.855
    6ILE     CA 1971   2.530   3.775   3.670
    6ILE     CB 1972   2.627   3.667   3.717
    6ILE    CG1 1973   2.624   3.652   3.869
    6ILE    CG2 1974   2.772   3.703   3.684
    6ILE     CD 1975   2.719   3.546   3.926
    6ILE      C 1976   2.399   3.708   3.630
    6ILE      O 1977   2.333   3.634   3.703
    7LEU      N 1978   2.362   3.739   3.507
    7LEU      H 1979   2.425   3.802   3.461
    7LEU     CA 1980   2.251   3.685   3.426
    7LEU     CB 1981   2.189   3.800   3.348
    7LEU     CG 1982   2.127   3.908   3.437
    7LEU    CD1 1983   2.053   4.021   3.364
    7LEU    CD2 1984   2.017   3.846   3.523
    7LEU      C 1985   2.273   3.554   3.349
    7LEU      O 1986   2.366   3.550   3.269
    8LEU      N 1987   2.169   3.472   3.352
    8LEU      H 1988   2.073   3.481   3.378
    8LEU     CA 1989   2.182   3.333   3.307
    8LEU     CB 1990   2.134   3.234   3.413
    8LEU     CG 1991   2.154   3.088   3.371
    8LEU    CD1 1992   2.279   3.025   3.431
    8LEU    CD2 1993   2.030   3.016   3.425
    8LEU      C 1994   2.114   3.323   3.170
    8LEU      O 1995   2.000   3.368   3.155
    9GLU      N 1996   2.186   3.277   3.069
    9GLU      H 1997   2.283   3.258   3.083
    9GLU     CA 1998   2.128   3.255   2.935
    9GLU     CB 1999   2.208   3.320   2.822
    9GLU     CG 2000   2.195   3.471   2.838
    9GLU     CD 2001   2.075   3.534   2.766
    9GLU    OE1 2002   2.004   3.611   2.833
    9GLU    OE2 2003   2.071   3.540   2.641
    9GLU      C 2004   2.103   3.106   2.911
    9GLU      O 2005   2.165   3.024   2.977
   10GLU      N 2006   2.014   3.069   2.819
   10GLU      H 2007   1.974   3.127   2.747
   10GLU     CA 2008   1.969   2.932   2.791
   10GLU     CB 2009   1.829   2.908   2.848
   10GLU     CG 2010   1.777   2.764   2.842
   10GLU     CD 2011   1.624   2.763   2.855
   10GLU    OE1 2012   1.552   2.851   2.802
   10GLU    OE2 2013   1.571   2.667   2.915
   10GLU      C 2014   2.005   2.902   2.645
   10GLU     O1 2015   1.972   2.990   2.563
   10GLU     O2 2016   2.062   2.797   2.609
    1ACE     CA 2017   5.066   0.854   4.059
    1ACE      C 2018   5.144   0.972   4.000
    1ACE      O 2019   5.125   1.089   4.031
    2VAL      N 2020   5.210   0.934   3.879
    2VAL      H 2021   5.205   0.842   3.841
    2VAL     CA 2022   5.304   1.015   3.800
    2VAL     CB 2023   5.240   1.125   3.715
    2VAL    CG1 2024   5.347   1.194   3.631
    2VAL    CG2 2025   5.135   1.065   3.621
    2VAL      C 2026   5.416   1.065   3.891
    2VAL      O 2027   5.397   1.168   3.956
    3VAL      N 2028   5.536   1.015   3.863
    3VAL      H 2029   5.556   0.958   3.782
    3VAL     CA 2030   5.647   1.037   3.957
    3VAL     CB 2031   5.701   0.903   4.008
    3VAL    CG1 2032   5.841   0.893   4.068
    3VAL    CG2 2033   5.601   0.840   4.105
    3VAL      C 2034   5.755   1.115   3.883
    3VAL      O 2035   5.826   1.059   3.799
    4VAL      N 2036   5.741   1.246   3.896
    4VAL      H 2037   5.660   1.286   3.940
    4VAL     CA 2038   5.835   1.340   3.833
    4VAL     CB 2039   5.751   1.463   3.800
    4VAL    CG1 2040   5.841   1.562   3.726
    4VAL    CG2 2041   5.608   1.442   3.748
    4VAL      C 2042   5.961   1.356   3.919
    4VAL      O 2043   5.963   1.425   4.021
    5THR      N 2044   6.057   1.273   3.881
    5THR      H 2045   6.033   1.203   3.813
    5THR     CA 2046   6.180   1.261   3.960
    5THR     CB 2047   6.245   1.137   3.899
    5THR    OG1 2048   6.266   1.148   3.758
    5THR    HG1 2049   6.257   1.244   3.729
    5THR    CG2 2050   6.163   1.010   3.923
    5THR      C 2051   6.273   1.382   3.965
    5THR      O 2052   6.354   1.406   3.875
    6ILE      N 2053   6.267   1.456   4.076
    6ILE      H 2054   6.196   1.439   4.143
    6ILE     CA 2055   6.345   1.579   4.098
    6ILE     CB 2056   6.267   1.704   4.056
    6ILE    CG1 2057   6.126   1.715   4.115
    6ILE    CG2 2058   6.273   1.741   3.908
    6ILE     CD 2059   6.072   1.858   4.109
    6ILE      C 2060   6.406   1.589   4.238
    6ILE      O 2061   6.339   1.559   4.337
    7LEU      N 2062   6.506   1.676   4.247
    7LEU      H 2063   6.524   1.752   4.186
    7LEU     CA 2064   6.583   1.698   4.370
    7LEU     CB 2065   6.727   1.728   4.326
    7LEU     CG 2066   6.803   1.615   4.258
    7LEU    CD1 2067   6.932   1.665   4.191
    7LEU    CD2 2068   6.840   1.498   4.350
    7LEU      C 2069   6.526   1.822   4.441
    7LEU      O 2070   6.590   1.926   4.445
    8LEU      N 2071   6.423   1.793   4.519
    8LEU      H 2072   6.402   1.701   4.551
    8LEU     CA 2073   6.338   1.894   4.586
    8LEU     CB 2074   6.192   1.871   4.549
    8LEU     CG 2075   6.111   2.000   4.552
    8LEU    CD1 2076   6.153   2.107   4.451
    8LEU    CD2 2077   5.964   1.968   4.522
    8LEU      C 2078   6.349   1.890   4.738
    8LEU      O 2079   6.328   1.785   4.800
    9GLU      N 2080   6.417   1.987   4.798
    9GLU      H 2081   6.476   2.046   4.744
    9GLU     CA 2082   6.438   1.999   4.943
    9GLU     CB 2083   6.585   1.976   4.980
    9GLU     CG 2084   6.632   1.831   4.977
    9GLU     CD 2085   6.782   1.804   4.989
    9GLU    OE1 2086   6.852   1.883   5.055
    9GLU    OE2 2087   6.830   1.696   4.948
    9GLU      C 2088   6.399   2.140   4.987
    9GLU      O 2089   6.383   2.231   4.906
   10GLU      N 2090   6.387   2.153   5.119
   10GLU      H 2091   6.414   2.084   5.186
   10GLU     CA 2092   6.346   2.280   5.180
   10GLU     CB 2093   6.223   2.251   5.265
   10GLU     CG 2094   6.092   2.222   5.191
   10GLU     CD 2095   5.985   2.162   5.283
   10GLU    OE1 2096   5.910   2.243   5.340
   10GLU    OE2 2097   5.981   2.037   5.286
   10GLU      C 2098   6.464   2.335   5.260
   10GLU     O1 2099   6.477   2.305   5.381
   10GLU     O2 2100   6.522   2.427   5.197
    1ACE     CA 2101   6.064   2.419   3.816
    1ACE      C 2102   5.912   2.431   3.807
    1ACE      O 2103   5.867   2.464   3.698
    2VAL      N 2104   5.852   2.430   3.937
    2VAL      H 2105   5.907   2.437   4.020
    2VAL     CA 2106   5.706   2.419   3.949
    2VAL     CB 2107   5.691   2.302   4.046
    2VAL    CG1 2108   5.542   2.277   4.072
    2VAL    CG2 2109   5.756   2.172   3.998
    2VAL      C 2110   5.641   2.552   3.986
    2VAL      O 2111   5.645   2.605   4.098
    3VAL      N 2112   5.554   2.587   3.892
    3VAL      H 2113   5.529   2.528   3.815
    3VAL     CA 2114   5.479   2.713   3.886
    3VAL     CB 2115   5.485   2.777   3.748
    3VAL    CG1 2116   5.430   2.920   3.745
    3VAL    CG2 2117   5.631   2.779   3.701
    3VAL      C 2118   5.331   2.687   3.916
    3VAL      O 2119   5.247   2.660   3.831
    4VAL      N 2120   5.294   2.714   4.041
    4VAL      H 2121   5.343   2.784   4.094
    4VAL     CA 2122   5.163   2.684   4.101
    4VAL     CB 2123   5.179   2.591   4.221
    4VAL    CG1 2124   5.040   2.560   4.278
    4VAL    CG2 2125   5.261   2.463   4.204
    4VAL      C 2126   5.075   2.805   4.133
    4VAL      O 2127   5.116   2.877   4.224
    5THR      N 2128   5.000   2.844   4.030
    5THR      H 2129   5.012   2.802   3.940
    5THR     CA 2130   4.896   2.946   4.043
    5THR     CB 2131   4.945   3.074   3.974
    5THR    OG1 2132   4.852   3.182   3.982
    5THR    HG1 2133   4.811   3.173   4.073
    5THR    CG2 2134   4.994   3.053   3.831
    5THR      C 2135   4.761   2.887   4.001
    5THR      O 2136   4.678   2.943   3.930
    6ILE      N 2137   4.723   2.789   4.083
    6ILE      H 2138   4.766   2.766   4.171
    6ILE     CA 2139   4.606   2.706   4.053
    6ILE     CB 2140   4.637   2.557   4.064
    6ILE    CG1 2141   4.688   2.511   4.200
    6ILE    CG2 2142   4.725   2.507   3.949
    6ILE     CD 2143   4.689   2.358   4.205
    6ILE      C 2144   4.471   2.747   4.112
    6ILE      O 2145   4.366   2.722   4.053
    7LEU      N 2146   4.480   2.801   4.233
    7LEU      H 2147   4.567   2.806   4.284
    7LEU     CA 2148   4.358   2.838   4.306
    7LEU     CB 2149   4.332   2.725   4.405
    7LEU     CG 2150   4.202   2.736   4.484
    7LEU    CD1 2151   4.069   2.726   4.409
    7LEU    CD2 2152   4.218   2.627   4.590
    7LEU      C 2153   4.381   2.970   4.381
    7LEU      O 2154   4.488   2.995   4.435
    8LEU      N 2155   4.277   3.052   4.367
    8LEU      H 2156   4.191   3.020   4.327
    8LEU     CA 2157   4.258   3.184   4.427
    8LEU     CB 2158   4.125   3.243   4.378
    8LEU     CG 2159   4.116   3.395   4.386
    8LEU    CD1 2160   4.181   3.446   4.257
    8LEU    CD2 2161   3.970   3.441   4.386
    8LEU      C 2162   4.264   3.191   4.580
    8LEU      O 2163   4.192   3.120   4.649
    9GLU      N 2164   4.349   3.281   4.629
    9GLU      H 2165   4.402   3.350   4.579
    9GLU     CA 2166   4.394   3.289   4.769
    9GLU     CB 2167   4.545   3.270   4.781
    9GLU     CG 2168   4.587   3.125   4.755
    9GLU     CD 2169   4.728   3.100   4.809
    9GLU    OE1 2170   4.819   3.101   4.723
    9GLU    OE2 2171   4.727   3.093   4.934
    9GLU      C 2172   4.369   3.433   4.814
    9GLU      O 2173   4.453   3.516   4.780
   10GLU      N 2174   4.256   3.452   4.883
   10GLU      H 2175   4.219   3.379   4.941
   10GLU     CA 2176   4.201   3.586   4.904
   10GLU     CB 2177   4.048   3.586   4.902
   10GLU     CG 2178   3.993   3.535   4.768
   10GLU     CD 2179   3.845   3.567   4.750
   10GLU    OE1 2180   3.773   3.468   4.726
   10GLU    OE2 2181   3.810   3.687   4.744
   10GLU      C 2182   4.250   3.661   5.028
   10GLU     O1 2183   4.264   3.783   5.007
   10GLU     O2 2184   4.248   3.608   5.142
    1ACE     CA 2185   4.116   3.504   7.458
    1ACE      C 2186   4.265   3.513   7.492
    1ACE      O 2187   4.308   3.511   7.607
    2VAL      N 2188   4.343   3.550   7.378
    2VAL      H 2189   4.322   3.573   7.283
    2VAL     CA 2190   4.490   3.541   7.387
    2VAL     CB 2191   4.554   3.435   7.297
    2VAL    CG1 2192   4.503   3.292   7.312
    2VAL    CG2 2193   4.538   3.487   7.154
    2VAL      C 2194   4.565   3.673   7.377
    2VAL      O 2195   4.516   3.771   7.322
    3VAL      N 2196   4.668   3.676   7.461
    3VAL      H 2197   4.662   3.626   7.548
    3VAL     CA 2198   4.779   3.772   7.449
    3VAL     CB 2199   4.882   3.776   7.562
    3VAL    CG1 2200   4.988   3.885   7.548
    3VAL    CG2 2201   4.809   3.797   7.695
    3VAL      C 2202   4.856   3.763   7.317
    3VAL      O 2203   4.921   3.660   7.296
    4VAL      N 2204   4.817   3.854   7.229
    4VAL      H 2205   4.743   3.919   7.246
    4VAL     CA 2206   4.871   3.854   7.092
    4VAL     CB 2207   4.770   3.895   6.985
    4VAL    CG1 2208   4.699   3.766   6.940
    4VAL    CG2 2209   4.668   4.000   7.030
    4VAL      C 2210   5.008   3.920   7.077
    4VAL      O 2211   5.019   4.043   7.073
    5THR      N 2212   5.100   3.838   7.127
    5THR      H 2213   5.078   3.759   7.184
    5THR     CA 2214   5.245   3.866   7.123
    5THR     CB 2215   5.298   3.922   7.255
    5THR    OG1 2216   5.303   3.819   7.355
    5THR    HG1 2217   5.217   3.805   7.403
    5THR    CG2 2218   5.234   4.051   7.306
    5THR      C 2219   5.313   3.738   7.075
    5THR      O 2220   5.281   3.629   7.123
    6ILE      N 2221   5.424   3.774   7.010
    6ILE      H 2222   5.426   3.870   6.985
    6ILE     CA 2223   5.519   3.686   6.941
    6ILE     CB 2224   5.495   3.675   6.790
    6ILE    CG1 2225   5.590   3.582   6.714
    6ILE    CG2 2226   5.498   3.807   6.714
    6ILE     CD 2227   5.527   3.443   6.735
    6ILE      C 2228   5.660   3.716   6.994
    6ILE      O 2229   5.701   3.832   6.999
    7LEU      N 2230   5.717   3.606   7.042
    7LEU      H 2231   5.661   3.524   7.054
    7LEU     CA 2232   5.859   3.602   7.083
    7LEU     CB 2233   5.958   3.605   6.967
    7LEU     CG 2234   5.991   3.464   6.920
    7LEU    CD1 2235   5.906   3.429   6.797
    7LEU    CD2 2236   6.141   3.444   6.894
    7LEU      C 2237   5.922   3.686   7.194
    7LEU      O 2238   5.996   3.622   7.268
    8LEU      N 2239   5.882   3.811   7.217
    8LEU      H 2240   5.802   3.854   7.174
    8LEU     CA 2241   5.947   3.901   7.313
    8LEU     CB 2242   5.968   4.028   7.229
    8LEU     CG 2243   6.015   4.148   7.311
    8LEU    CD1 2244   6.151   4.120   7.376
    8LEU    CD2 2245   6.013   4.275   7.225
    8LEU      C 2246   5.846   3.908   7.427
    8LEU      O 2247   5.752   3.987   7.419
    9GLU      N 2248   5.888   3.840   7.534
    9GLU      H 2249   5.973   3.788   7.538
    9GLU     CA 2250   5.814   3.832   7.661
    9GLU     CB 2251   5.824   3.689   7.714
    9GLU     CG 2252   5.740   3.601   7.620
    9GLU     CD 2253   5.755   3.454   7.658
    9GLU    OE1 2254   5.711   3.425   7.771
    9GLU    OE2 2255   5.825   3.375   7.591
    9GLU      C 2256   5.875   3.919   7.771
    9GLU      O 2257   5.984   3.975   7.768
   10GLU      N 2258   5.794   3.924   7.877
   10GLU      H 2259   5.697   3.907   7.862
   10GLU     CA 2260   5.826   3.976   8.011
   10GLU     CB 2261   5.745   4.099   8.051
   10GLU     CG 2262   5.799   4.153   8.183
   10GLU     CD 2263   5.908   4.259   8.163
   10GLU    OE1 2264   5.876   4.375   8.128
   10GLU    OE2 2265   6.028   4.225   8.174
   10GLU      C 2266   5.806   3.861   8.111
   10GLU     O1 2267   5.890   3.843   8.201
   10GLU     O2 2268   5.717   3.776   8.088
    1ACE     CA 2269   6.152   4.149   6.236
    1ACE      C 2270   6.102   4.172   6.379
    1ACE      O 2271   6.066   4.286   6.411
    2VAL      N 2272   6.119   4.060   6.466
    2VAL      H 2273   6.152   3.973   6.428
    2VAL     CA 2274   6.092   4.059   6.610
    2VAL     CB 2275   6.012   3.934   6.649
    2VAL    CG1 2276   5.992   3.943   6.800
    2VAL    CG2 2277   5.874   3.940   6.581
    2VAL      C 2278   6.228   4.065   6.679
    2VAL      O 2279   6.304   3.968   6.677
    3VAL      N 2280   6.266   4.181   6.731
    3VAL      H 2281   6.206   4.260   6.725
    3VAL     CA 2282   6.395   4.212   6.796
    3VAL     CB 2283   6.430   4.359   6.771
    3VAL    CG1 2284   6.576   4.373   6.814
    3VAL    CG2 2285   6.413   4.393   6.623
    3VAL      C 2286   6.383   4.182   6.945
    3VAL      O 2287   6.329   4.245   7.035
    4VAL      N 2288   6.407   4.052   6.964
    4VAL      H 2289   6.402   3.984   6.890
    4VAL     CA 2290   6.403   3.989   7.096
    4VAL     CB 2291   6.391   3.840   7.065
    4VAL    CG1 2292   6.372   3.763   7.196
    4VAL    CG2 2293   6.280   3.804   6.967
    4VAL      C 2294   6.526   4.023   7.181
    4VAL      O 2295   6.631   3.958   7.181
    5THR      N 2296   6.490   4.086   7.292
    5THR      H 2297   6.397   4.119   7.309
    5THR     CA 2298   6.586   4.124   7.397
    5THR     CB 2299   6.532   4.252   7.461
    5THR    OG1 2300   6.407   4.224   7.524
    5THR    HG1 2301   6.424   4.244   7.621
    5THR    CG2 2302   6.512   4.360   7.355
    5THR      C 2303   6.609   4.014   7.501
    5THR      O 2304   6.724   4.008   7.546
    6ILE      N 2305   6.522   3.916   7.518
    6ILE      H 2306   6.450   3.898   7.451
    6ILE     CA 2307   6.523   3.818   7.627
    6ILE     CB 2308   6.384   3.766   7.663
    6ILE    CG1 2309   6.326   3.675   7.554
    6ILE    CG2 2310   6.295   3.888   7.688
    6ILE     CD 2311   6.188   3.618   7.586
    6ILE      C 2312   6.613   3.697   7.599
    6ILE      O 2313   6.649   3.666   7.485
    7LEU      N 2314   6.671   3.651   7.709
    7LEU      H 2315   6.647   3.676   7.803
    7LEU     CA 2316   6.790   3.565   7.703
    7LEU     CB 2317   6.918   3.619   7.767
    7LEU     CG 2318   6.988   3.730   7.687
    7LEU    CD1 2319   7.103   3.782   7.773
    7LEU    CD2 2320   7.055   3.689   7.555
    7LEU      C 2321   6.742   3.437   7.772
    7LEU      O 2322   6.723   3.443   7.894
    8LEU      N 2323   6.715   3.332   7.696
    8LEU      H 2324   6.733   3.333   7.597
    8LEU     CA 2325   6.661   3.206   7.748
    8LEU     CB 2326   6.519   3.178   7.700
    8LEU     CG 2327   6.502   3.155   7.550
    8LEU    CD1 2328   6.400   3.044   7.524
    8LEU    CD2 2329   6.455   3.286   7.486
    8LEU      C 2330   6.760   3.090   7.731
    8LEU      O 2331   6.854   3.100   7.653
    9GLU      N 2332   6.733   2.986   7.809
    9GLU      H 2333   6.645   2.969   7.853
    9GLU     CA 2334   6.812   2.863   7.794
    9GLU     CB 2335   6.879   2.831   7.928
    9GLU     CG 2336   6.992   2.927   7.964
    9GLU     CD 2337   7.062   2.881   8.092
    9GLU    OE1 2338   7.030   2.911   8.209
    9GLU    OE2 2339   7.162   2.810   8.069
    9GLU      C 2340   6.718   2.746   7.763
    9GLU      O 2341   6.635   2.710   7.846
   10GLU      N 2342   6.774   2.668   7.671
   10GLU      H 2343   6.863   2.689   7.630
   10GLU     CA 2344   6.709   2.549   7.615
   10GLU     CB 2345   6.646   2.591   7.482
   10GLU     CG 2346   6.576   2.469   7.423
   10GLU     CD 2347   6.530   2.468   7.277
   10GLU    OE1 2348   6.418   2.522   7.267
   10GLU    OE2 2349   6.609   2.456   7.180
   10GLU      C 2350   6.811   2.435   7.616
   10GLU     O1 2351   6.772   2.320   7.648
   10GLU     O2 2352   6.930   2.447   7.580
    1ACE     CA 2353   3.600   3.876   4.524
    1ACE      C 2354   3.514   3.755   4.488
    1ACE      O 2355   3.443   3.769   4.388
    2VAL      N 2356   3.529   3.636   4.566
    2VAL      H 2357   3.591   3.630   4.644
    2VAL     CA 2358   3.450   3.514   4.546
    2VAL     CB 2359   3.546   3.414   4.483
    2VAL    CG1 2360   3.513   3.269   4.520
    2VAL    CG2 2361   3.536   3.444   4.333
    2VAL      C 2362   3.382   3.473   4.677
    2VAL      O 2363   3.267   3.429   4.684
    3VAL      N 2364   3.466   3.457   4.778
    3VAL      H 2365   3.564   3.444   4.759
    3VAL     CA 2366   3.413   3.442   4.914
    3VAL     CB 2367   3.508   3.409   5.030
    3VAL    CG1 2368   3.549   3.261   5.023
    3VAL    CG2 2369   3.624   3.507   5.042
    3VAL      C 2370   3.333   3.563   4.962
    3VAL      O 2371   3.347   3.678   4.921
    4VAL      N 2372   3.223   3.533   5.031
    4VAL      H 2373   3.188   3.441   5.047
    4VAL     CA 2374   3.115   3.627   5.066
    4VAL     CB 2375   2.994   3.614   4.974
    4VAL    CG1 2376   3.021   3.683   4.840
    4VAL    CG2 2377   2.937   3.472   4.960
    4VAL      C 2378   3.086   3.618   5.216
    4VAL      O 2379   3.095   3.514   5.280
    5THR      N 2380   3.056   3.739   5.263
    5THR      H 2381   3.052   3.817   5.200
    5THR     CA 2382   3.006   3.758   5.400
    5THR     CB 2383   2.940   3.893   5.430
    5THR    OG1 2384   2.857   3.932   5.321
    5THR    HG1 2385   2.808   4.018   5.336
    5THR    CG2 2386   3.050   3.996   5.460
    5THR      C 2387   2.912   3.649   5.452
    5THR      O 2388   2.802   3.639   5.399
    6ILE      N 2389   2.941   3.586   5.566
    6ILE      H 2390   3.004   3.626   5.632
    6ILE     CA 2391   2.860   3.474   5.615
    6ILE     CB 2392   2.926   3.341   5.576
    6ILE    CG1 2393   3.079   3.339   5.580
    6ILE    CG2 2394   2.862   3.285   5.449
    6ILE     CD 2395   3.145   3.201   5.565
    6ILE      C 2396   2.835   3.477   5.766
    6ILE      O 2397   2.920   3.501   5.850
    7LEU      N 2398   2.705   3.460   5.790
    7LEU      H 2399   2.637   3.475   5.718
    7LEU     CA 2400   2.657   3.439   5.927
    7LEU     CB 2401   2.519   3.504   5.939
    7LEU     CG 2402   2.449   3.510   6.075
    7LEU    CD1 2403   2.519   3.595   6.181
    7LEU    CD2 2404   2.301   3.542   6.055
    7LEU      C 2405   2.643   3.294   5.973
    7LEU      O 2406   2.605   3.211   5.890
    8LEU      N 2407   2.700   3.268   6.090
    8LEU      H 2408   2.768   3.318   6.145
    8LEU     CA 2409   2.672   3.137   6.152
    8LEU     CB 2410   2.799   3.077   6.211
    8LEU     CG 2411   2.862   2.975   6.116
    8LEU    CD1 2412   3.004   2.943   6.162
    8LEU    CD2 2413   2.773   2.851   6.106
    8LEU      C 2414   2.571   3.177   6.259
    8LEU      O 2415   2.597   3.220   6.372
    9GLU      N 2416   2.451   3.127   6.231
    9GLU      H 2417   2.438   3.072   6.148
    9GLU     CA 2418   2.330   3.142   6.313
    9GLU     CB 2419   2.214   3.158   6.215
    9GLU     CG 2420   2.095   3.243   6.262
    9GLU     CD 2421   2.008   3.185   6.374
    9GLU    OE1 2422   1.908   3.118   6.343
    9GLU    OE2 2423   2.028   3.224   6.491
    9GLU      C 2424   2.298   3.020   6.400
    9GLU      O 2425   2.306   3.039   6.521
   10GLU      N 2426   2.253   2.911   6.338
   10GLU      H 2427   2.233   2.902   6.241
   10GLU     CA 2428   2.231   2.785   6.410
   10GLU     CB 2429   2.096   2.724   6.372
   10GLU     CG 2430   2.022   2.654   6.487
   10GLU     CD 2431   1.892   2.592   6.433
   10GLU    OE1 2432   1.895   2.471   6.405
   10GLU    OE2 2433   1.783   2.653   6.426
   10GLU      C 2434   2.341   2.682   6.385
   10GLU     O1 2435   2.330   2.577   6.452
   10GLU     O2 2436   2.441   2.713   6.317
    1ACE     CA 2437   4.336   1.628   4.322
    1ACE      C 2438   4.487   1.638   4.300
    1ACE      O 2439   4.574   1.571   4.355
    2VAL      N 2440   4.520   1.737   4.202
    2VAL      H 2441   4.450   1.770   4.140
    2VAL     CA 2442   4.654   1.771   4.153
    2VAL     CB 2443   4.643   1.812   4.006
    2VAL    CG1 2444   4.629   1.683   3.925
    2VAL    CG2 2445   4.533   1.909   3.962
    2VAL      C 2446   4.733   1.877   4.230
    2VAL      O 2447   4.678   1.983   4.259
    3VAL      N 2448   4.829   1.823   4.305
    3VAL      H 2449   4.831   1.723   4.308
    3VAL     CA 2450   4.936   1.888   4.381
    3VAL     CB 2451   5.024   1.975   4.291
    3VAL    CG1 2452   5.138   2.037   4.371
    3VAL    CG2 2453   5.071   1.878   4.182
    3VAL      C 2454   4.887   1.955   4.510
    3VAL      O 2455   4.967   1.957   4.603
    4VAL      N 2456   4.759   1.988   4.523
    4VAL      H 2457   4.689   1.965   4.456
    4VAL     CA 2458   4.700   2.044   4.647
    4VAL     CB 2459   4.553   2.079   4.624
    4VAL    CG1 2460   4.476   2.118   4.751
    4VAL    CG2 2461   4.545   2.195   4.526
    4VAL      C 2462   4.711   1.950   4.767
    4VAL      O 2463   4.671   1.834   4.768
    5THR      N 2464   4.773   2.011   4.868
    5THR      H 2465   4.846   2.078   4.857
    5THR     CA 2466   4.779   1.941   4.997
    5THR     CB 2467   4.918   1.926   5.059
    5THR    OG1 2468   5.005   2.033   5.021
    5THR    HG1 2469   5.063   2.003   4.944
    5THR    CG2 2470   4.978   1.791   5.020
    5THR      C 2471   4.697   2.022   5.097
    5THR      O 2472   4.697   2.145   5.093
    6ILE      N 2473   4.636   1.951   5.192
    6ILE      H 2474   4.621   1.852   5.199
    6ILE     CA 2475   4.544   2.010   5.290
    6ILE     CB 2476   4.402   1.955   5.271
    6ILE    CG1 2477   4.305   2.050   5.341
    6ILE    CG2 2478   4.383   1.815   5.330
    6ILE     CD 2479   4.169   2.015   5.279
    6ILE      C 2480   4.608   1.984   5.427
    6ILE      O 2481   4.666   1.878   5.450
    7LEU      N 2482   4.572   2.071   5.520
    7LEU      H 2483   4.527   2.158   5.500
    7LEU     CA 2484   4.602   2.050   5.662
    7LEU     CB 2485   4.682   2.165   5.723
    7LEU     CG 2486   4.814   2.205   5.657
    7LEU    CD1 2487   4.860   2.342   5.707
    7LEU    CD2 2488   4.911   2.087   5.661
    7LEU      C 2489   4.470   2.039   5.740
    7LEU      O 2490   4.376   2.116   5.720
    8LEU      N 2491   4.465   1.916   5.789
    8LEU      H 2492   4.541   1.854   5.807
    8LEU     CA 2493   4.335   1.879   5.848
    8LEU     CB 2494   4.261   1.797   5.743
    8LEU     CG 2495   4.118   1.826   5.698
    8LEU    CD1 2496   4.018   1.800   5.811
    8LEU    CD2 2497   4.115   1.973   5.657
    8LEU      C 2498   4.335   1.818   5.989
    8LEU      O 2499   4.326   1.898   6.082
    9GLU      N 2500   4.328   1.685   5.995
    9GLU      H 2501   4.328   1.640   5.906
    9GLU     CA 2502   4.308   1.615   6.123
    9GLU     CB 2503   4.268   1.467   6.123
    9GLU     CG 2504   4.132   1.457   6.055
    9GLU     CD 2505   4.096   1.309   6.040
    9GLU    OE1 2506   4.101   1.277   5.919
    9GLU    OE2 2507   4.035   1.254   6.134
    9GLU      C 2508   4.438   1.622   6.202
    9GLU      O 2509   4.518   1.528   6.192
   10GLU      N 2510   4.419   1.704   6.305
   10GLU      H 2511   4.330   1.742   6.328
   10GLU     CA 2512   4.529   1.746   6.393
   10GLU     CB 2513   4.562   1.894   6.368
   10GLU     CG 2514   4.698   1.918   6.434
   10GLU     CD 2515   4.755   2.059   6.424
   10GLU    OE1 2516   4.761   2.124   6.531
   10GLU    OE2 2517   4.786   2.095   6.308
   10GLU      C 2518   4.499   1.718   6.540
   10GLU     O1 2519   4.392   1.762   6.588
   10GLU     O2 2520   4.588   1.663   6.608
    1ACE     CA 2521   3.583   3.412   3.049
    1ACE      C 2522   3.618   3.291   3.135
    1ACE      O 2523   3.560   3.185   3.111
    2VAL      N 2524   3.716   3.303   3.239
    2VAL      H 2525   3.755   3.394   3.250
    2VAL     CA 2526   3.744   3.201   3.341
    2VAL     CB 2527   3.889   3.152   3.352
    2VAL    CG1 2528   3.897   3.026   3.438
    2VAL    CG2 2529   3.946   3.125   3.212
    2VAL      C 2530   3.708   3.250   3.481
    2VAL      O 2531   3.636   3.181   3.554
    3VAL      N 2532   3.766   3.361   3.524
    3VAL      H 2533   3.849   3.396   3.480
    3VAL     CA 2534   3.740   3.425   3.654
    3VAL     CB 2535   3.856   3.524   3.666
    3VAL    CG1 2536   3.850   3.599   3.800
    3VAL    CG2 2537   3.990   3.451   3.673
    3VAL      C 2538   3.604   3.496   3.646
    3VAL      O 2539   3.585   3.578   3.555
    4VAL      N 2540   3.523   3.460   3.744
    4VAL      H 2541   3.529   3.369   3.786
    4VAL     CA 2542   3.395   3.528   3.765
    4VAL     CB 2543   3.278   3.433   3.741
    4VAL    CG1 2544   3.138   3.493   3.758
    4VAL    CG2 2545   3.307   3.363   3.608
    4VAL      C 2546   3.398   3.591   3.905
    4VAL      O 2547   3.373   3.521   4.003
    5THR      N 2548   3.407   3.723   3.913
    5THR      H 2549   3.413   3.770   3.825
    5THR     CA 2550   3.414   3.799   4.039
    5THR     CB 2551   3.515   3.914   4.046
    5THR    OG1 2552   3.491   4.019   3.953
    5THR    HG1 2553   3.411   4.073   3.979
    5THR    CG2 2554   3.661   3.867   4.038
    5THR      C 2555   3.278   3.842   4.092
    5THR      O 2556   3.218   3.938   4.043
    6ILE      N 2557   3.229   3.765   4.189
    6ILE      H 2558   3.266   3.675   4.209
    6ILE     CA 2559   3.091   3.782   4.239
    6ILE     CB 2560   3.024   3.662   4.305
    6ILE    CG1 2561   3.102   3.603   4.423
    6ILE    CG2 2562   2.993   3.561   4.194
    6ILE     CD 2563   3.008   3.511   4.502
    6ILE      C 2564   3.074   3.910   4.320
    6ILE      O 2565   2.961   3.955   4.339
    7LEU      N 2566   3.178   3.952   4.392
    7LEU      H 2567   3.271   3.914   4.396
    7LEU     CA 2568   3.178   4.076   4.471
    7LEU     CB 2569   3.273   4.071   4.591
    7LEU     CG 2570   3.212   4.000   4.712
    7LEU    CD1 2571   3.310   3.976   4.826
    7LEU    CD2 2572   3.092   4.082   4.761
    7LEU      C 2573   3.187   4.194   4.375
    7LEU      O 2574   3.240   4.185   4.264
    8LEU      N 2575   3.110   4.295   4.414
    8LEU      H 2576   3.048   4.287   4.492
    8LEU     CA 2577   3.097   4.423   4.343
    8LEU     CB 2578   2.955   4.445   4.289
    8LEU     CG 2579   2.939   4.575   4.210
    8LEU    CD1 2580   3.032   4.576   4.088
    8LEU    CD2 2581   2.799   4.589   4.150
    8LEU      C 2582   3.131   4.536   4.440
    8LEU      O 2583   3.050   4.572   4.525
    9GLU      N 2584   3.263   4.540   4.457
    9GLU      H 2585   3.324   4.486   4.399
    9GLU     CA 2586   3.333   4.623   4.556
    9GLU     CB 2587   3.378   4.534   4.672
    9GLU     CG 2588   3.283   4.443   4.750
    9GLU     CD 2589   3.355   4.371   4.864
    9GLU    OE1 2590   3.445   4.286   4.845
    9GLU    OE2 2591   3.340   4.426   4.975
    9GLU      C 2592   3.450   4.706   4.503
    9GLU      O 2593   3.522   4.670   4.410
   10GLU      N 2594   3.480   4.806   4.587
   10GLU      H 2595   3.443   4.823   4.678
   10GLU     CA 2596   3.570   4.913   4.544
   10GLU     CB 2597   3.480   5.037   4.537
   10GLU     CG 2598   3.381   5.035   4.420
   10GLU     CD 2599   3.266   5.135   4.432
   10GLU    OE1 2600   3.177   5.106   4.514
   10GLU    OE2 2601   3.270   5.238   4.361
   10GLU      C 2602   3.680   4.940   4.647
   10GLU     O1 2603   3.653   4.925   4.768
   10GLU     O2 2604   3.792   4.964   4.596
    1ACE     CA 2605   6.606   1.205   4.342
    1ACE      C 2606   6.508   1.184   4.458
    1ACE      O 2607   6.517   1.085   4.530
    2VAL      N 2608   6.400   1.277   4.454
    2VAL      H 2609   6.397   1.331   4.369
    2VAL     CA 2610   6.286   1.268   4.547
    2VAL     CB 2611   6.266   1.394   4.632
    2VAL    CG1 2612   6.149   1.364   4.725
    2VAL    CG2 2613   6.387   1.451   4.707
    2VAL      C 2614   6.163   1.251   4.458
    2VAL      O 2615   6.144   1.311   4.352
    3VAL      N 2616   6.079   1.154   4.495
    3VAL      H 2617   6.100   1.098   4.575
    3VAL     CA 2618   5.947   1.131   4.434
    3VAL     CB 2619   5.885   0.999   4.479
    3VAL    CG1 2620   5.955   0.882   4.409
    3VAL    CG2 2621   5.900   0.975   4.629
    3VAL      C 2622   5.854   1.250   4.459
    3VAL      O 2623   5.816   1.306   4.562
    4VAL      N 2624   5.813   1.296   4.342
    4VAL      H 2625   5.816   1.233   4.264
    4VAL     CA 2626   5.717   1.408   4.336
    4VAL     CB 2627   5.776   1.538   4.282
    4VAL    CG1 2628   5.690   1.659   4.322
    4VAL    CG2 2629   5.914   1.568   4.340
    4VAL      C 2630   5.587   1.371   4.266
    4VAL      O 2631   5.570   1.382   4.144
    5THR      N 2632   5.503   1.304   4.344
    5THR      H 2633   5.522   1.270   4.436
    5THR     CA 2634   5.375   1.252   4.296
    5THR     CB 2635   5.337   1.126   4.373
    5THR    OG1 2636   5.285   1.157   4.503
    5THR    HG1 2637   5.259   1.253   4.516
    5THR    CG2 2638   5.447   1.020   4.375
    5THR      C 2639   5.270   1.363   4.291
    5THR      O 2640   5.244   1.420   4.397
    6ILE      N 2641   5.221   1.375   4.168
    6ILE      H 2642   5.244   1.306   4.100
    6ILE     CA 2643   5.140   1.492   4.131
    6ILE     CB 2644   5.187   1.560   4.002
    6ILE    CG1 2645   5.197   1.467   3.881
    6ILE    CG2 2646   5.327   1.610   4.035
    6ILE     CD 2647   5.226   1.550   3.755
    6ILE      C 2648   4.989   1.467   4.126
    6ILE      O 2649   4.923   1.539   4.200
    7LEU      N 2650   4.944   1.345   4.096
    7LEU      H 2651   5.013   1.282   4.062
    7LEU     CA 2652   4.809   1.287   4.111
    7LEU     CB 2653   4.761   1.221   3.982
    7LEU     CG 2654   4.691   1.315   3.884
    7LEU    CD1 2655   4.789   1.380   3.788
    7LEU    CD2 2656   4.581   1.233   3.815
    7LEU      C 2657   4.803   1.201   4.237
    7LEU      O 2658   4.834   1.082   4.235
    8LEU      N 2659   4.742   1.260   4.340
    8LEU      H 2660   4.682   1.340   4.336
    8LEU     CA 2661   4.751   1.216   4.480
    8LEU     CB 2662   4.750   1.335   4.576
    8LEU     CG 2663   4.877   1.406   4.625
    8LEU    CD1 2664   4.981   1.300   4.661
    8LEU    CD2 2665   4.920   1.518   4.531
    8LEU      C 2666   4.653   1.110   4.529
    8LEU      O 2667   4.532   1.124   4.548
    9GLU      N 2668   4.720   1.001   4.564
    9GLU      H 2669   4.817   1.004   4.539
    9GLU     CA 2670   4.676   0.877   4.631
    9GLU     CB 2671   4.769   0.762   4.593
    9GLU     CG 2672   4.775   0.727   4.444
    9GLU     CD 2673   4.863   0.615   4.388
    9GLU    OE1 2674   4.938   0.636   4.290
    9GLU    OE2 2675   4.847   0.506   4.447
    9GLU      C 2676   4.678   0.907   4.781
    9GLU      O 2677   4.763   0.981   4.830
   10GLU      N 2678   4.607   0.817   4.849
   10GLU      H 2679   4.554   0.744   4.807
   10GLU     CA 2680   4.620   0.828   4.995
   10GLU     CB 2681   4.486   0.787   5.056
   10GLU     CG 2682   4.359   0.858   5.008
   10GLU     CD 2683   4.234   0.817   5.085
   10GLU    OE1 2684   4.165   0.735   5.021
   10GLU    OE2 2685   4.219   0.869   5.198
   10GLU      C 2686   4.721   0.727   5.050
   10GLU     O1 2687   4.818   0.771   5.116
   10GLU     O2 2688   4.706   0.611   5.006
    1ACE     CA 2689   4.069   2.424   2.760
    1ACE      C 2690   4.055   2.292   2.682
    1ACE      O 2691   3.945   2.243   2.658
    2VAL      N 2692   4.179   2.223   2.668
    2VAL      H 2693   4.263   2.260   2.709
    2VAL     CA 2694   4.192   2.098   2.591
    2VAL     CB 2695   4.301   2.114   2.485
    2VAL    CG1 2696   4.260   2.219   2.382
    2VAL    CG2 2697   4.432   2.161   2.547
    2VAL      C 2698   4.220   1.981   2.685
    2VAL      O 2699   4.293   1.994   2.783
    3VAL      N 2700   4.184   1.863   2.635
    3VAL      H 2701   4.141   1.858   2.544
    3VAL     CA 2702   4.174   1.736   2.709
    3VAL     CB 2703   4.031   1.684   2.707
    3VAL    CG1 2704   3.932   1.773   2.784
    3VAL    CG2 2705   3.977   1.666   2.565
    3VAL      C 2706   4.279   1.640   2.652
    3VAL      O 2707   4.320   1.633   2.536
    4VAL      N 2708   4.322   1.558   2.748
    4VAL      H 2709   4.275   1.562   2.836
    4VAL     CA 2710   4.408   1.439   2.734
    4VAL     CB 2711   4.550   1.441   2.790
    4VAL    CG1 2712   4.622   1.548   2.708
    4VAL    CG2 2713   4.570   1.464   2.940
    4VAL      C 2714   4.351   1.313   2.798
    4VAL      O 2715   4.294   1.314   2.908
    5THR      N 2716   4.356   1.207   2.719
    5THR      H 2717   4.394   1.208   2.627
    5THR     CA 2718   4.327   1.068   2.757
    5THR     CB 2719   4.194   1.011   2.707
    5THR    OG1 2720   4.193   1.044   2.567
    5THR    HG1 2721   4.186   1.142   2.549
    5THR    CG2 2722   4.075   1.074   2.780
    5THR      C 2723   4.440   0.969   2.727
    5THR      O 2724   4.450   0.910   2.619
    6ILE      N 2725   4.532   0.963   2.822
    6ILE      H 2726   4.547   1.037   2.887
    6ILE     CA 2727   4.646   0.871   2.815
    6ILE     CB 2728   4.780   0.942   2.793
    6ILE    CG1 2729   4.790   1.069   2.877
    6ILE    CG2 2730   4.790   0.953   2.640
    6ILE     CD 2731   4.932   1.125   2.885
    6ILE      C 2732   4.650   0.793   2.947
    6ILE      O 2733   4.642   0.848   3.057
    7LEU      N 2734   4.682   0.666   2.927
    7LEU      H 2735   4.672   0.629   2.834
    7LEU     CA 2736   4.706   0.568   3.034
    7LEU     CB 2737   4.629   0.438   3.009
    7LEU     CG 2738   4.480   0.473   3.018
    7LEU    CD1 2739   4.404   0.370   2.936
    7LEU    CD2 2740   4.434   0.461   3.163
    7LEU      C 2741   4.853   0.531   3.056
    7LEU      O 2742   4.927   0.468   2.981
    8LEU      N 2743   4.898   0.582   3.170
    8LEU      H 2744   4.824   0.623   3.224
    8LEU     CA 2745   5.037   0.565   3.214
    8LEU     CB 2746   5.088   0.690   3.286
    8LEU     CG 2747   5.057   0.820   3.212
    8LEU    CD1 2748   5.039   0.940   3.305
    8LEU    CD2 2749   5.154   0.872   3.105
    8LEU      C 2750   5.039   0.443   3.307
    8LEU      O 2751   4.936   0.408   3.363
    9GLU      N 2752   5.153   0.375   3.317
    9GLU      H 2753   5.236   0.397   3.266
    9GLU     CA 2754   5.165   0.255   3.401
    9GLU     CB 2755   5.207   0.140   3.309
    9GLU     CG 2756   5.102   0.113   3.201
    9GLU     CD 2757   5.145  -0.004   3.112
    9GLU    OE1 2758   5.081  -0.108   3.136
    9GLU    OE2 2759   5.248   0.012   3.041
    9GLU      C 2760   5.290   0.283   3.483
    9GLU      O 2761   5.394   0.311   3.423
   10GLU      N 2762   5.279   0.251   3.612
   10GLU      H 2763   5.188   0.229   3.647
   10GLU     CA 2764   5.388   0.259   3.711
   10GLU     CB 2765   5.379   0.386   3.796
   10GLU     CG 2766   5.396   0.516   3.716
   10GLU     CD 2767   5.415   0.635   3.811
   10GLU    OE1 2768   5.529   0.688   3.812
   10GLU    OE2 2769   5.321   0.664   3.888
   10GLU      C 2770   5.385   0.137   3.803
   10GLU     O1 2771   5.497   0.106   3.850
   10GLU     O2 2772   5.276   0.081   3.827
    1ACE     CA 2773   5.219   2.941   5.350
    1ACE      C 2774   5.236   3.008   5.487
    1ACE      O 2775   5.345   3.011   5.543
    2VAL      N 2776   5.111   3.065   5.526
    2VAL      H 2777   5.038   3.081   5.459
    2VAL     CA 2778   5.101   3.144   5.650
    2VAL     CB 2779   4.993   3.251   5.633
    2VAL    CG1 2780   4.969   3.334   5.760
    2VAL    CG2 2781   5.041   3.344   5.521
    2VAL      C 2782   5.086   3.055   5.774
    2VAL      O 2783   4.970   3.029   5.804
    3VAL      N 2784   5.196   3.027   5.844
    3VAL      H 2785   5.283   3.062   5.809
    3VAL     CA 2786   5.208   2.929   5.953
    3VAL     CB 2787   5.294   2.809   5.915
    3VAL    CG1 2788   5.213   2.702   5.842
    3VAL    CG2 2789   5.413   2.844   5.825
    3VAL      C 2790   5.240   2.992   6.088
    3VAL      O 2791   5.353   3.019   6.130
    4VAL      N 2792   5.129   3.011   6.158
    4VAL      H 2793   5.043   2.993   6.111
    4VAL     CA 2794   5.123   3.070   6.293
    4VAL     CB 2795   5.068   3.213   6.299
    4VAL    CG1 2796   5.097   3.273   6.436
    4VAL    CG2 2797   5.141   3.305   6.202
    4VAL      C 2798   5.055   2.975   6.391
    4VAL      O 2799   4.938   2.942   6.370
    5THR      N 2800   5.122   2.948   6.503
    5THR      H 2801   5.218   2.971   6.513
    5THR     CA 2802   5.058   2.877   6.615
    5THR     CB 2803   5.126   2.744   6.647
    5THR    OG1 2804   5.269   2.750   6.647
    5THR    HG1 2805   5.294   2.757   6.744
    5THR    CG2 2806   5.068   2.629   6.563
    5THR      C 2807   5.061   2.958   6.744
    5THR      O 2808   5.161   2.983   6.811
    6ILE      N 2809   4.941   3.007   6.776
    6ILE      H 2810   4.874   3.020   6.703
    6ILE     CA 2811   4.911   3.100   6.886
    6ILE     CB 2812   4.825   3.213   6.830
    6ILE    CG1 2813   4.810   3.339   6.915
    6ILE    CG2 2814   4.691   3.170   6.772
    6ILE     CD 2815   4.947   3.398   6.947
    6ILE      C 2816   4.846   3.031   7.007
    6ILE      O 2817   4.882   3.063   7.120
    7LEU      N 2818   4.787   2.916   6.977
    7LEU      H 2819   4.760   2.897   6.882
    7LEU     CA 2820   4.728   2.825   7.076
    7LEU     CB 2821   4.586   2.778   7.041
    7LEU     CG 2822   4.487   2.894   7.034
    7LEU    CD1 2823   4.351   2.832   7.000
    7LEU    CD2 2824   4.476   2.973   7.165
    7LEU      C 2825   4.820   2.705   7.097
    7LEU      O 2826   4.809   2.600   7.033
    8LEU      N 2827   4.912   2.723   7.191
    8LEU      H 2828   4.915   2.801   7.254
    8LEU     CA 2829   5.009   2.620   7.231
    8LEU     CB 2830   5.148   2.676   7.261
    8LEU     CG 2831   5.203   2.726   7.127
    8LEU    CD1 2832   5.335   2.798   7.157
    8LEU    CD2 2833   5.227   2.626   7.014
    8LEU      C 2834   4.971   2.537   7.354
    8LEU      O 2835   5.019   2.554   7.466
    9GLU      N 2836   4.908   2.424   7.321
[truncated: 5,591,175 more chars]
