# Supplementary material for: Control over the fibrillization yield by varying the oligomeric nucleation propensities of self-assembling peptides
Source: Commun Chem. 2020 Nov 11;3:164. doi: 10.1038/s42004-020-00417-7 (PMC9814929; doi:10.1038/s42004-020-00417-7)
Supplement: Supplementary file 3 — Supplementary Data 1 [file 42004_2020_417_MOESM3_ESM.zip › MD_trajectory/Steered MD/Oligomer pull out/SLP2.gro]

Generated by trjconv : Generated by trjconv : Protein in water t=   0.00000
 3024
    1ACE     CA    1   6.103   3.470   3.825
    1ACE      C    2   6.077   3.396   3.693
    1ACE      O    3   6.035   3.458   3.595
    2VAL      N    4   6.109   3.257   3.694
    2VAL      H    5   6.174   3.222   3.762
    2VAL     CA    6   6.078   3.171   3.578
    2VAL     CB    7   6.167   3.047   3.566
    2VAL    CG1    8   6.167   2.989   3.425
    2VAL    CG2    9   6.316   3.075   3.585
    2VAL      C   10   5.929   3.139   3.564
    2VAL      O   11   5.882   3.058   3.644
    3VAL      N   12   5.861   3.204   3.470
    3VAL      H   13   5.914   3.233   3.390
    3VAL     CA   14   5.715   3.194   3.466
    3VAL     CB   15   5.650   3.318   3.404
    3VAL    CG1   16   5.498   3.320   3.387
    3VAL    CG2   17   5.701   3.445   3.472
    3VAL      C   18   5.678   3.071   3.382
    3VAL      O   19   5.675   3.078   3.259
    4VAL      N   20   5.632   2.961   3.441
    4VAL      H   21   5.616   2.960   3.540
    4VAL     CA   22   5.625   2.828   3.379
    4VAL     CB   23   5.663   2.719   3.479
    4VAL    CG1   24   5.708   2.593   3.404
    4VAL    CG2   25   5.775   2.764   3.574
    4VAL      C   26   5.491   2.795   3.312
    4VAL      O   27   5.409   2.739   3.384
    5THR      N   28   5.480   2.829   3.184
    5THR      H   29   5.544   2.892   3.140
    5THR     CA   30   5.370   2.782   3.099
    5THR     CB   31   5.372   2.842   2.958
    5THR    OG1   32   5.494   2.817   2.887
    5THR    HG1   33   5.479   2.735   2.831
    5THR    CG2   34   5.350   2.993   2.969
    5THR      C   35   5.361   2.629   3.095
    5THR      O   36   5.453   2.561   3.050
    6LEU      N   37   5.258   2.579   3.162
    6LEU      H   38   5.173   2.631   3.166
    6LEU     CA   39   5.245   2.434   3.186
    6LEU     CB   40   5.231   2.406   3.336
    6LEU     CG   41   5.309   2.286   3.389
    6LEU    CD1   42   5.458   2.314   3.411
    6LEU    CD2   43   5.260   2.240   3.526
    6LEU      C   44   5.140   2.355   3.109
    6LEU      O   45   5.177   2.266   3.032
    7LEU      N   46   5.012   2.385   3.127
    7LEU      H   47   4.984   2.454   3.194
    7LEU     CA   48   4.904   2.331   3.044
    7LEU     CB   49   4.775   2.397   3.093
    7LEU     CG   50   4.714   2.348   3.224
    7LEU    CD1   51   4.600   2.447   3.250
    7LEU    CD2   52   4.654   2.207   3.213
    7LEU      C   53   4.931   2.340   2.893
    7LEU      O   54   4.970   2.442   2.836
    8LEU      N   55   4.935   2.216   2.844
    8LEU      H   56   4.938   2.137   2.905
    8LEU     CA   57   4.955   2.185   2.702
    8LEU     CB   58   4.998   2.038   2.691
    8LEU     CG   59   5.137   1.996   2.739
    8LEU    CD1   60   5.154   1.844   2.723
    8LEU    CD2   61   5.245   2.043   2.642
    8LEU      C   62   4.826   2.203   2.621
    8LEU      O   63   4.725   2.136   2.645
    9GLU      N   64   4.824   2.302   2.532
    9GLU      H   65   4.910   2.348   2.512
    9GLU     CA   66   4.714   2.322   2.437
    9GLU     CB   67   4.665   2.466   2.448
    9GLU     CG   68   4.513   2.449   2.444
    9GLU     CD   69   4.422   2.544   2.524
    9GLU    OE1   70   4.299   2.523   2.517
    9GLU    OE2   71   4.465   2.644   2.584
    9GLU      C   72   4.766   2.315   2.293
    9GLU      O   73   4.879   2.341   2.252
   10GLU      N   74   4.677   2.264   2.209
   10GLU      H   75   4.591   2.226   2.245
   10GLU     CA   76   4.700   2.258   2.064
   10GLU     CB   77   4.602   2.156   2.006
   10GLU     CG   78   4.636   2.124   1.860
   10GLU     CD   79   4.545   2.006   1.823
   10GLU    OE1   80   4.454   2.035   1.743
   10GLU    OE2   81   4.568   1.887   1.854
   10GLU      C   82   4.675   2.394   1.998
   10GLU     O1   83   4.607   2.485   2.051
   10GLU     O2   84   4.761   2.427   1.914
    1ACE     CA   85   6.557   3.888   5.169
    1ACE      C   86   6.452   3.783   5.130
    1ACE      O   87   6.472   3.704   5.037
    2VAL      N   88   6.346   3.775   5.225
    2VAL      H   89   6.341   3.825   5.311
    2VAL     CA   90   6.242   3.672   5.208
    2VAL     CB   91   6.250   3.568   5.320
    2VAL    CG1   92   6.368   3.471   5.307
    2VAL    CG2   93   6.267   3.634   5.457
    2VAL      C   94   6.099   3.725   5.194
    2VAL      O   95   6.020   3.652   5.135
    3VAL      N   96   6.057   3.831   5.262
    3VAL      H   97   6.118   3.867   5.333
    3VAL     CA   98   5.921   3.884   5.249
    3VAL     CB   99   5.904   3.979   5.367
    3VAL    CG1  100   5.899   3.905   5.501
    3VAL    CG2  101   5.990   4.106   5.372
    3VAL      C  102   5.867   3.936   5.115
    3VAL      O  103   5.765   3.883   5.072
    4VAL      N  104   5.944   4.026   5.054
    4VAL      H  105   6.035   4.047   5.089
    4VAL     CA  106   5.912   4.087   4.924
    4VAL     CB  107   5.902   4.240   4.918
    4VAL    CG1  108   5.777   4.306   4.976
    4VAL    CG2  109   6.030   4.305   4.971
    4VAL      C  110   6.010   4.045   4.814
    4VAL      O  111   6.128   4.019   4.837
    5THR      N  112   5.956   4.041   4.692
    5THR      H  113   5.858   4.050   4.680
    5THR     CA  114   6.035   4.012   4.572
    5THR     CB  115   5.959   3.922   4.474
    5THR    OG1  116   5.893   3.812   4.537
    5THR    HG1  117   5.918   3.725   4.493
    5THR    CG2  118   6.038   3.867   4.355
    5THR      C  119   6.052   4.147   4.501
    5THR      O  120   5.960   4.228   4.500
    6LEU      N  121   6.179   4.161   4.465
    6LEU      H  122   6.249   4.097   4.497
    6LEU     CA  123   6.219   4.289   4.404
    6LEU     CB  124   6.357   4.320   4.462
    6LEU     CG  125   6.388   4.324   4.612
    6LEU    CD1  126   6.537   4.352   4.634
    6LEU    CD2  127   6.309   4.431   4.688
    6LEU      C  128   6.214   4.287   4.251
    6LEU      O  129   6.300   4.238   4.178
    7LEU      N  130   6.114   4.363   4.206
    7LEU      H  131   6.084   4.440   4.262
    7LEU     CA  132   6.069   4.364   4.067
    7LEU     CB  133   5.923   4.407   4.075
    7LEU     CG  134   5.851   4.408   3.940
    7LEU    CD1  135   5.824   4.262   3.905
    7LEU    CD2  136   5.722   4.490   3.936
    7LEU      C  137   6.149   4.461   3.980
    7LEU      O  138   6.160   4.576   4.022
    8LEU      N  139   6.221   4.401   3.885
    8LEU      H  140   6.238   4.303   3.893
    8LEU     CA  141   6.304   4.481   3.793
    8LEU     CB  142   6.452   4.445   3.788
    8LEU     CG  143   6.549   4.485   3.899
    8LEU    CD1  144   6.541   4.634   3.933
    8LEU    CD2  145   6.535   4.408   4.030
    8LEU      C  146   6.248   4.462   3.652
    8LEU      O  147   6.249   4.348   3.604
    9GLU      N  148   6.225   4.572   3.581
    9GLU      H  149   6.240   4.662   3.620
    9GLU     CA  150   6.184   4.562   3.440
    9GLU     CB  151   6.043   4.619   3.427
    9GLU     CG  152   5.931   4.543   3.497
    9GLU     CD  153   5.790   4.603   3.493
    9GLU    OE1  154   5.759   4.698   3.568
    9GLU    OE2  155   5.719   4.573   3.395
    9GLU      C  156   6.281   4.643   3.353
    9GLU      O  157   6.327   4.749   3.396
   10GLU      N  158   6.272   4.609   3.225
   10GLU      H  159   6.209   4.543   3.185
   10GLU     CA  160   6.350   4.663   3.113
   10GLU     CB  161   6.449   4.561   3.056
   10GLU     CG  162   6.580   4.563   3.134
   10GLU     CD  163   6.680   4.475   3.059
   10GLU    OE1  164   6.658   4.357   3.024
   10GLU    OE2  165   6.797   4.517   3.064
   10GLU      C  166   6.252   4.693   2.999
   10GLU     O1  167   6.282   4.789   2.925
   10GLU     O2  168   6.165   4.608   2.972
    1ACE     CA  169   6.089   3.062   5.199
    1ACE      C  170   6.145   3.027   5.337
    1ACE      O  171   6.073   3.008   5.435
    2VAL      N  172   6.288   3.028   5.347
    2VAL      H  173   6.342   3.079   5.280
    2VAL     CA  174   6.363   2.996   5.469
    2VAL     CB  175   6.498   2.931   5.435
    2VAL    CG1  176   6.475   2.789   5.383
    2VAL    CG2  177   6.583   3.007   5.333
    2VAL      C  178   6.383   3.126   5.547
    2VAL      O  179   6.486   3.192   5.555
    3VAL      N  180   6.281   3.142   5.630
    3VAL      H  181   6.220   3.063   5.642
    3VAL     CA  182   6.257   3.265   5.706
    3VAL     CB  183   6.114   3.319   5.716
    3VAL    CG1  184   6.106   3.465   5.760
    3VAL    CG2  185   6.049   3.303   5.578
    3VAL      C  186   6.331   3.267   5.840
    3VAL      O  187   6.280   3.206   5.934
    4VAL      N  188   6.454   3.317   5.842
    4VAL      H  189   6.495   3.366   5.765
    4VAL     CA  190   6.539   3.316   5.963
    4VAL     CB  191   6.688   3.306   5.930
    4VAL    CG1  192   6.762   3.266   6.058
    4VAL    CG2  193   6.740   3.208   5.825
    4VAL      C  194   6.511   3.451   6.029
    4VAL      O  195   6.494   3.461   6.151
    5THR      N  196   6.524   3.560   5.954
    5THR      H  197   6.587   3.558   5.877
    5THR     CA  198   6.499   3.699   5.996
    5THR     CB  199   6.549   3.794   5.887
    5THR    OG1  200   6.687   3.767   5.864
    5THR    HG1  201   6.709   3.838   5.796
    5THR    CG2  202   6.525   3.939   5.928
    5THR      C  203   6.353   3.721   6.033
    5THR      O  204   6.274   3.736   5.940
    6LEU      N  205   6.335   3.768   6.157
    6LEU      H  206   6.410   3.785   6.221
    6LEU     CA  207   6.200   3.803   6.203
    6LEU     CB  208   6.185   3.741   6.343
    6LEU     CG  209   6.130   3.598   6.346
    6LEU    CD1  210   6.227   3.513   6.428
    6LEU    CD2  211   5.989   3.591   6.404
    6LEU      C  212   6.178   3.953   6.182
    6LEU      O  213   6.203   4.023   6.280
    7LEU      N  214   6.139   3.990   6.061
    7LEU      H  215   6.119   3.920   5.993
    7LEU     CA  216   6.113   4.127   6.012
    7LEU     CB  217   5.970   4.172   6.042
    7LEU     CG  218   5.872   4.111   5.941
    7LEU    CD1  219   5.724   4.139   5.971
    7LEU    CD2  220   5.911   4.161   5.802
    7LEU      C  221   6.218   4.237   6.025
    7LEU      O  222   6.234   4.318   5.934
    8LEU      N  223   6.298   4.238   6.132
    8LEU      H  224   6.290   4.159   6.193
    8LEU     CA  225   6.409   4.331   6.160
    8LEU     CB  226   6.399   4.377   6.305
    8LEU     CG  227   6.304   4.496   6.325
    8LEU    CD1  228   6.169   4.435   6.361
    8LEU    CD2  229   6.346   4.596   6.433
    8LEU      C  230   6.548   4.277   6.126
    8LEU      O  231   6.585   4.174   6.181
    9GLU      N  232   6.622   4.328   6.028
    9GLU      H  233   6.718   4.301   6.034
    9GLU     CA  234   6.595   4.432   5.927
    9GLU     CB  235   6.694   4.549   5.932
    9GLU     CG  236   6.687   4.624   6.065
    9GLU     CD  237   6.814   4.663   6.140
    9GLU    OE1  238   6.916   4.697   6.077
    9GLU    OE2  239   6.809   4.655   6.265
    9GLU      C  240   6.592   4.379   5.784
    9GLU      O  241   6.697   4.331   5.743
   10GLU      N  242   6.477   4.394   5.719
   10GLU      H  243   6.406   4.460   5.746
   10GLU     CA  244   6.458   4.359   5.577
   10GLU     CB  245   6.352   4.259   5.533
   10GLU     CG  246   6.371   4.120   5.596
   10GLU     CD  247   6.393   4.012   5.490
   10GLU    OE1  248   6.289   3.960   5.445
   10GLU    OE2  249   6.511   3.981   5.464
   10GLU      C  250   6.458   4.477   5.479
   10GLU     O1  251   6.488   4.591   5.519
   10GLU     O2  252   6.437   4.457   5.358
    1ACE     CA  253   3.519   1.477   3.494
    1ACE      C  254   3.412   1.566   3.557
    1ACE      O  255   3.297   1.536   3.586
    2VAL      N  256   3.464   1.697   3.583
    2VAL      H  257   3.551   1.726   3.542
    2VAL     CA  258   3.397   1.798   3.666
    2VAL     CB  259   3.485   1.881   3.759
    2VAL    CG1  260   3.404   1.932   3.878
    2VAL    CG2  261   3.601   1.801   3.818
    2VAL      C  262   3.315   1.895   3.581
    2VAL      O  263   3.382   1.960   3.500
    3VAL      N  264   3.183   1.889   3.597
    3VAL      H  265   3.133   1.857   3.677
    3VAL     CA  266   3.092   1.956   3.502
    3VAL     CB  267   2.960   1.879   3.505
    3VAL    CG1  268   2.867   1.930   3.395
    3VAL    CG2  269   2.969   1.727   3.489
    3VAL      C  270   3.085   2.105   3.534
    3VAL      O  271   2.986   2.162   3.580
    4VAL      N  272   3.181   2.173   3.472
    4VAL      H  273   3.232   2.136   3.394
    4VAL     CA  274   3.210   2.314   3.502
    4VAL     CB  275   3.363   2.328   3.496
    4VAL    CG1  276   3.422   2.294   3.360
    4VAL    CG2  277   3.420   2.457   3.556
    4VAL      C  278   3.142   2.412   3.407
    4VAL      O  279   3.150   2.403   3.285
    5THR      N  280   3.078   2.512   3.469
    5THR      H  281   3.067   2.507   3.568
    5THR     CA  282   3.025   2.631   3.401
    5THR     CB  283   2.914   2.703   3.477
    5THR    OG1  284   2.837   2.599   3.538
    5THR    HG1  285   2.757   2.636   3.586
    5THR    CG2  286   2.815   2.770   3.381
    5THR      C  287   3.134   2.736   3.379
    5THR      O  288   3.161   2.831   3.452
    6LEU      N  289   3.195   2.727   3.261
    6LEU      H  290   3.162   2.664   3.191
    6LEU     CA  291   3.326   2.789   3.238
    6LEU     CB  292   3.419   2.669   3.218
    6LEU     CG  293   3.571   2.680   3.231
    6LEU    CD1  294   3.605   2.723   3.374
    6LEU    CD2  295   3.635   2.550   3.183
    6LEU      C  296   3.335   2.874   3.111
    6LEU      O  297   3.294   2.830   3.004
    7LEU      N  298   3.412   2.981   3.126
    7LEU      H  299   3.452   2.991   3.217
    7LEU     CA  300   3.457   3.065   3.014
    7LEU     CB  301   3.468   3.212   3.056
    7LEU     CG  302   3.478   3.310   2.940
    7LEU    CD1  303   3.335   3.320   2.884
    7LEU    CD2  304   3.527   3.450   2.978
    7LEU      C  305   3.578   3.022   2.930
    7LEU      O  306   3.688   3.000   2.981
    8LEU      N  307   3.551   2.983   2.806
    8LEU      H  308   3.456   2.972   2.776
    8LEU     CA  309   3.648   2.936   2.707
    8LEU     CB  310   3.626   2.791   2.665
    8LEU     CG  311   3.678   2.688   2.765
    8LEU    CD1  312   3.654   2.546   2.711
    8LEU    CD2  313   3.825   2.711   2.798
    8LEU      C  314   3.640   3.026   2.583
    8LEU      O  315   3.534   3.027   2.521
    9GLU      N  316   3.732   3.122   2.575
    9GLU      H  317   3.807   3.128   2.642
    9GLU     CA  318   3.730   3.229   2.473
    9GLU     CB  319   3.824   3.341   2.520
    9GLU     CG  320   3.768   3.429   2.631
    9GLU     CD  321   3.848   3.554   2.671
    9GLU    OE1  322   3.892   3.621   2.576
    9GLU    OE2  323   3.855   3.591   2.791
    9GLU      C  324   3.774   3.189   2.332
    9GLU      O  325   3.890   3.150   2.314
   10GLU      N  326   3.692   3.216   2.231
   10GLU      H  327   3.607   3.265   2.247
   10GLU     CA  328   3.704   3.157   2.097
   10GLU     CB  329   3.627   3.026   2.083
   10GLU     CG  330   3.693   2.914   2.165
   10GLU     CD  331   3.624   2.781   2.136
   10GLU    OE1  332   3.502   2.756   2.139
   10GLU    OE2  333   3.699   2.686   2.103
   10GLU      C  334   3.655   3.250   1.986
   10GLU     O1  335   3.541   3.302   1.996
   10GLU     O2  336   3.727   3.263   1.884
    1ACE     CA  337   2.857   3.637   4.151
    1ACE      C  338   2.804   3.522   4.238
    1ACE      O  339   2.685   3.493   4.236
    2VAL      N  340   2.897   3.479   4.339
    2VAL      H  341   2.985   3.525   4.348
    2VAL     CA  342   2.863   3.368   4.428
    2VAL     CB  343   2.988   3.322   4.503
    2VAL    CG1  344   2.968   3.216   4.612
    2VAL    CG2  345   3.098   3.278   4.406
    2VAL      C  346   2.744   3.406   4.517
    2VAL      O  347   2.762   3.485   4.609
    3VAL      N  348   2.629   3.360   4.468
    3VAL      H  349   2.618   3.340   4.370
    3VAL     CA  350   2.516   3.344   4.560
    3VAL     CB  351   2.389   3.412   4.508
    3VAL    CG1  352   2.410   3.564   4.509
    3VAL    CG2  353   2.341   3.372   4.368
    3VAL      C  354   2.487   3.203   4.610
    3VAL      O  355   2.481   3.103   4.538
    4VAL      N  356   2.463   3.195   4.741
    4VAL      H  357   2.448   3.283   4.785
    4VAL     CA  358   2.442   3.072   4.819
    4VAL     CB  359   2.541   3.070   4.936
    4VAL    CG1  360   2.684   3.059   4.882
    4VAL    CG2  361   2.536   3.181   5.040
    4VAL      C  362   2.296   3.053   4.861
    4VAL      O  363   2.240   3.077   4.968
    5THR      N  364   2.239   2.968   4.776
    5THR      H  365   2.294   2.900   4.727
    5THR     CA  366   2.095   2.943   4.759
    5THR     CB  367   2.051   2.895   4.621
    5THR    OG1  368   2.075   2.756   4.597
    5THR    HG1  369   2.173   2.738   4.608
    5THR    CG2  370   2.113   2.976   4.507
    5THR      C  371   2.021   2.857   4.862
    5THR      O  372   1.921   2.909   4.909
    6LEU      N  373   2.076   2.746   4.910
    6LEU      H  374   2.170   2.715   4.894
    6LEU     CA  375   2.004   2.661   5.006
    6LEU     CB  376   1.995   2.735   5.141
    6LEU     CG  377   2.123   2.759   5.222
    6LEU    CD1  378   2.092   2.859   5.334
    6LEU    CD2  379   2.185   2.629   5.272
    6LEU      C  380   1.865   2.613   4.966
    6LEU      O  381   1.774   2.634   5.046
    7LEU      N  382   1.848   2.545   4.852
    7LEU      H  383   1.920   2.510   4.792
    7LEU     CA  384   1.711   2.500   4.824
    7LEU     CB  385   1.682   2.513   4.674
    7LEU     CG  386   1.551   2.587   4.650
    7LEU    CD1  387   1.534   2.602   4.498
    7LEU    CD2  388   1.432   2.524   4.722
    7LEU      C  389   1.699   2.355   4.870
    7LEU      O  390   1.707   2.263   4.788
    8LEU      N  391   1.660   2.337   4.996
    8LEU      H  392   1.620   2.415   5.044
    8LEU     CA  393   1.654   2.209   5.068
    8LEU     CB  394   1.742   2.211   5.193
    8LEU     CG  395   1.894   2.201   5.173
    8LEU    CD1  396   1.959   2.214   5.310
    8LEU    CD2  397   1.939   2.064   5.123
    8LEU      C  398   1.506   2.178   5.093
    8LEU      O  399   1.457   2.206   5.202
    9GLU      N  400   1.448   2.116   4.991
    9GLU      H  401   1.497   2.058   4.926
    9GLU     CA  402   1.305   2.080   4.988
    9GLU     CB  403   1.238   2.167   4.881
    9GLU     CG  404   1.227   2.313   4.924
    9GLU     CD  405   1.133   2.394   4.836
    9GLU    OE1  406   1.101   2.362   4.719
    9GLU    OE2  407   1.060   2.475   4.898
    9GLU      C  408   1.275   1.932   4.964
    9GLU      O  409   1.365   1.863   4.917
   10GLU      N  410   1.160   1.888   5.014
   10GLU      H  411   1.091   1.951   5.052
   10GLU     CA  412   1.113   1.750   5.000
   10GLU     CB  413   1.069   1.700   5.137
   10GLU     CG  414   1.170   1.689   5.251
   10GLU     CD  415   1.105   1.691   5.390
   10GLU    OE1  416   0.998   1.754   5.392
   10GLU    OE2  417   1.148   1.621   5.484
   10GLU      C  418   0.994   1.758   4.903
   10GLU     O1  419   0.910   1.850   4.905
   10GLU     O2  420   0.982   1.674   4.812
    1ACE     CA  421   3.936   2.904   3.119
    1ACE      C  422   4.035   2.930   3.232
    1ACE      O  423   4.011   2.991   3.337
    2VAL      N  424   4.158   2.858   3.217
    2VAL      H  425   4.183   2.806   3.135
    2VAL     CA  426   4.256   2.869   3.326
    2VAL     CB  427   4.269   2.740   3.407
    2VAL    CG1  428   4.151   2.733   3.505
    2VAL    CG2  429   4.287   2.614   3.321
    2VAL      C  430   4.399   2.917   3.305
    2VAL      O  431   4.475   2.843   3.242
    3VAL      N  432   4.433   3.028   3.369
    3VAL      H  433   4.367   3.079   3.424
    3VAL     CA  434   4.570   3.080   3.355
    3VAL     CB  435   4.577   3.226   3.309
    3VAL    CG1  436   4.722   3.250   3.267
    3VAL    CG2  437   4.481   3.260   3.194
    3VAL      C  438   4.645   3.046   3.484
    3VAL      O  439   4.650   3.120   3.582
    4VAL      N  440   4.700   2.925   3.484
    4VAL      H  441   4.693   2.866   3.404
    4VAL     CA  442   4.778   2.869   3.595
    4VAL     CB  443   4.746   2.721   3.619
    4VAL    CG1  444   4.818   2.670   3.744
    4VAL    CG2  445   4.600   2.703   3.663
    4VAL      C  446   4.926   2.881   3.558
    4VAL      O  447   4.985   2.807   3.480
    5THR      N  448   4.983   2.994   3.599
    5THR      H  449   4.939   3.056   3.664
    5THR     CA  450   5.122   3.037   3.576
    5THR     CB  451   5.134   3.162   3.489
    5THR    OG1  452   5.036   3.265   3.509
    5THR    HG1  453   5.062   3.359   3.488
    5THR    CG2  454   5.151   3.122   3.342
    5THR      C  455   5.198   3.062   3.707
    5THR      O  456   5.204   3.170   3.764
    6LEU      N  457   5.277   2.958   3.735
    6LEU      H  458   5.288   2.887   3.666
    6LEU     CA  459   5.369   2.953   3.849
    6LEU     CB  460   5.399   2.807   3.884
    6LEU     CG  461   5.276   2.731   3.933
    6LEU    CD1  462   5.303   2.581   3.943
    6LEU    CD2  463   5.240   2.791   4.069
    6LEU      C  464   5.502   3.025   3.825
    6LEU      O  465   5.564   3.008   3.720
    7LEU      N  466   5.555   3.075   3.936
    7LEU      H  467   5.494   3.093   4.013
    7LEU     CA  468   5.684   3.145   3.940
    7LEU     CB  469   5.673   3.289   3.992
    7LEU     CG  470   5.586   3.383   3.908
    7LEU    CD1  471   5.441   3.377   3.956
    7LEU    CD2  472   5.650   3.522   3.919
    7LEU      C  473   5.789   3.074   4.026
    7LEU      O  474   5.773   3.058   4.147
    8LEU      N  475   5.906   3.046   3.968
    8LEU      H  476   5.940   3.076   3.879
    8LEU     CA  477   6.005   2.951   4.019
    8LEU     CB  478   6.004   2.826   3.930
    8LEU     CG  479   5.923   2.718   4.001
    8LEU    CD1  480   5.882   2.593   3.922
    8LEU    CD2  481   6.016   2.666   4.111
    8LEU      C  482   6.142   3.018   4.015
    8LEU      O  483   6.155   3.127   3.959
    9GLU      N  484   6.226   2.989   4.115
    9GLU      H  485   6.197   2.938   4.196
    9GLU     CA  486   6.370   3.017   4.121
    9GLU     CB  487   6.432   2.897   4.194
    9GLU     CG  488   6.436   2.768   4.112
    9GLU     CD  489   6.522   2.654   4.166
    9GLU    OE1  490   6.484   2.595   4.269
    9GLU    OE2  491   6.627   2.618   4.107
    9GLU      C  492   6.447   3.051   3.993
    9GLU      O  493   6.427   2.987   3.890
   10GLU      N  494   6.537   3.149   3.999
   10GLU      H  495   6.570   3.189   4.084
   10GLU     CA  496   6.616   3.195   3.884
   10GLU     CB  497   6.601   3.347   3.874
   10GLU     CG  498   6.495   3.380   3.769
   10GLU     CD  499   6.488   3.529   3.732
   10GLU    OE1  500   6.397   3.595   3.786
   10GLU    OE2  501   6.568   3.573   3.647
   10GLU      C  502   6.765   3.160   3.887
   10GLU     O1  503   6.797   3.057   3.950
   10GLU     O2  504   6.845   3.220   3.812
    1ACE     CA  505   2.905   4.446   6.149
    1ACE      C  506   2.929   4.310   6.214
    1ACE      O  507   2.867   4.212   6.173
    2VAL      N  508   3.004   4.311   6.336
    2VAL      H  509   3.029   4.399   6.377
    2VAL     CA  510   3.050   4.187   6.401
    2VAL     CB  511   3.203   4.188   6.411
    2VAL    CG1  512   3.264   4.270   6.524
    2VAL    CG2  513   3.248   4.044   6.435
    2VAL      C  514   2.973   4.150   6.528
    2VAL      O  515   2.952   4.227   6.622
    3VAL      N  516   2.908   4.034   6.520
    3VAL      H  517   2.915   3.983   6.434
    3VAL     CA  518   2.844   3.966   6.633
    3VAL     CB  519   2.691   3.966   6.617
    3VAL    CG1  520   2.619   3.904   6.736
    3VAL    CG2  521   2.634   4.104   6.584
    3VAL      C  522   2.909   3.828   6.644
    3VAL      O  523   2.858   3.735   6.582
    4VAL      N  524   3.008   3.820   6.733
    4VAL      H  525   3.006   3.869   6.821
    4VAL     CA  526   3.085   3.696   6.744
    4VAL     CB  527   3.225   3.727   6.798
    4VAL    CG1  528   3.314   3.604   6.816
    4VAL    CG2  529   3.308   3.828   6.718
    4VAL      C  530   3.009   3.595   6.830
    4VAL      O  531   3.027   3.587   6.952
    5THR      N  532   2.942   3.503   6.761
    5THR      H  533   2.941   3.521   6.663
    5THR     CA  534   2.862   3.391   6.812
    5THR     CB  535   2.714   3.421   6.787
    5THR    OG1  536   2.683   3.446   6.650
    5THR    HG1  537   2.719   3.369   6.596
    5THR    CG2  538   2.662   3.530   6.881
    5THR      C  539   2.901   3.253   6.759
    5THR      O  540   2.863   3.218   6.647
    6LEU      N  541   2.984   3.177   6.830
    6LEU      H  542   3.014   3.213   6.919
    6LEU     CA  543   3.029   3.047   6.780
    6LEU     CB  544   3.177   3.023   6.750
    6LEU     CG  545   3.233   3.050   6.610
    6LEU    CD1  546   3.242   3.196   6.565
    6LEU    CD2  547   3.364   2.972   6.597
    6LEU      C  548   2.960   2.932   6.853
    6LEU      O  549   2.973   2.914   6.974
    7LEU      N  550   2.878   2.861   6.776
    7LEU      H  551   2.887   2.866   6.677
    7LEU     CA  552   2.792   2.749   6.817
    7LEU     CB  553   2.646   2.779   6.784
    7LEU     CG  554   2.582   2.870   6.889
    7LEU    CD1  555   2.447   2.922   6.839
    7LEU    CD2  556   2.578   2.804   7.027
    7LEU      C  557   2.846   2.615   6.767
    7LEU      O  558   2.863   2.593   6.647
    8LEU      N  559   2.864   2.529   6.867
    8LEU      H  560   2.833   2.557   6.958
    8LEU     CA  561   2.895   2.386   6.855
    8LEU     CB  562   3.021   2.357   6.936
    8LEU     CG  563   3.134   2.449   6.891
    8LEU    CD1  564   3.233   2.463   7.007
    8LEU    CD2  565   3.211   2.363   6.791
    8LEU      C  566   2.772   2.303   6.895
    8LEU      O  567   2.690   2.341   6.978
    9GLU      N  568   2.770   2.182   6.841
    9GLU      H  569   2.848   2.147   6.790
    9GLU     CA  570   2.656   2.089   6.842
    9GLU     CB  571   2.598   2.086   6.700
    9GLU     CG  572   2.450   2.050   6.687
    9GLU     CD  573   2.392   2.072   6.548
    9GLU    OE1  574   2.360   1.972   6.481
    9GLU    OE2  575   2.369   2.189   6.510
    9GLU      C  576   2.707   1.950   6.881
    9GLU      O  577   2.714   1.858   6.800
   10GLU      N  578   2.754   1.940   7.005
   10GLU      H  579   2.721   1.997   7.081
   10GLU     CA  580   2.827   1.822   7.054
   10GLU     CB  581   2.923   1.863   7.166
   10GLU     CG  582   3.011   1.750   7.219
   10GLU     CD  583   3.087   1.801   7.341
   10GLU    OE1  584   3.163   1.899   7.324
   10GLU    OE2  585   3.034   1.775   7.451
   10GLU      C  586   2.734   1.713   7.106
   10GLU     O1  587   2.631   1.738   7.173
   10GLU     O2  588   2.768   1.600   7.066
    1ACE     CA  589   4.598   3.843   7.387
    1ACE      C  590   4.584   3.768   7.255
    1ACE      O  591   4.607   3.647   7.246
    2VAL      N  592   4.555   3.854   7.144
    2VAL      H  593   4.515   3.946   7.149
    2VAL     CA  594   4.536   3.808   7.006
    2VAL     CB  595   4.430   3.889   6.931
    2VAL    CG1  596   4.386   3.828   6.797
    2VAL    CG2  597   4.300   3.902   7.011
    2VAL      C  598   4.673   3.802   6.938
    2VAL      O  599   4.711   3.893   6.864
    3VAL      N  600   4.733   3.687   6.967
    3VAL      H  601   4.685   3.617   7.019
    3VAL     CA  602   4.865   3.640   6.923
    3VAL     CB  603   4.909   3.516   7.001
    3VAL    CG1  604   4.946   3.569   7.140
    3VAL    CG2  605   4.790   3.422   7.026
    3VAL      C  606   4.885   3.623   6.772
    3VAL      O  607   4.859   3.518   6.713
    4VAL      N  608   4.919   3.735   6.709
    4VAL      H  609   4.884   3.822   6.743
    4VAL     CA  610   4.961   3.745   6.568
    4VAL     CB  611   4.960   3.890   6.518
    4VAL    CG1  612   4.965   3.914   6.367
    4VAL    CG2  613   4.855   3.981   6.580
    4VAL      C  614   5.096   3.683   6.533
    4VAL      O  615   5.204   3.732   6.567
    5THR      N  616   5.085   3.562   6.481
    5THR      H  617   4.992   3.534   6.456
    5THR     CA  618   5.192   3.478   6.426
    5THR     CB  619   5.156   3.332   6.403
    5THR    OG1  620   5.030   3.309   6.338
    5THR    HG1  621   5.041   3.290   6.241
    5THR    CG2  622   5.147   3.269   6.542
    5THR      C  623   5.232   3.538   6.291
    5THR      O  624   5.155   3.533   6.195
    6LEU      N  625   5.343   3.610   6.276
    6LEU      H  626   5.401   3.645   6.349
    6LEU     CA  627   5.382   3.662   6.145
    6LEU     CB  628   5.423   3.810   6.144
    6LEU     CG  629   5.319   3.907   6.199
    6LEU    CD1  630   5.340   3.953   6.344
    6LEU    CD2  631   5.310   4.024   6.100
    6LEU      C  632   5.492   3.574   6.086
    6LEU      O  633   5.606   3.572   6.133
    7LEU      N  634   5.448   3.500   5.985
    7LEU      H  635   5.371   3.534   5.931
    7LEU     CA  636   5.511   3.389   5.912
    7LEU     CB  637   5.628   3.437   5.825
    7LEU     CG  638   5.602   3.525   5.703
    7LEU    CD1  639   5.725   3.576   5.628
    7LEU    CD2  640   5.515   3.448   5.604
    7LEU      C  641   5.530   3.260   5.991
    7LEU      O  642   5.440   3.176   5.991
    8LEU      N  643   5.642   3.256   6.064
    8LEU      H  644   5.710   3.328   6.052
    8LEU     CA  645   5.672   3.150   6.160
    8LEU     CB  646   5.811   3.148   6.225
    8LEU     CG  647   5.930   3.128   6.131
    8LEU    CD1  648   6.062   3.165   6.199
    8LEU    CD2  649   5.929   2.989   6.066
    8LEU      C  650   5.570   3.132   6.273
    8LEU      O  651   5.550   3.226   6.350
    9GLU      N  652   5.544   3.008   6.314
    9GLU      H  653   5.600   2.930   6.287
    9GLU     CA  654   5.450   2.983   6.424
    9GLU     CB  655   5.305   2.964   6.377
    9GLU     CG  656   5.285   2.852   6.275
    9GLU     CD  657   5.140   2.850   6.227
    9GLU    OE1  658   5.055   2.775   6.281
    9GLU    OE2  659   5.115   2.940   6.143
    9GLU      C  660   5.498   2.880   6.526
    9GLU      O  661   5.492   2.758   6.510
   10GLU      N  662   5.563   2.949   6.620
   10GLU      H  663   5.560   3.049   6.629
   10GLU     CA  664   5.619   2.876   6.734
   10GLU     CB  665   5.757   2.819   6.700
   10GLU     CG  666   5.762   2.669   6.671
   10GLU     CD  667   5.904   2.614   6.656
   10GLU    OE1  668   5.917   2.492   6.681
   10GLU    OE2  669   5.995   2.691   6.618
   10GLU      C  670   5.644   2.942   6.870
   10GLU     O1  671   5.649   3.066   6.878
   10GLU     O2  672   5.645   2.865   6.968
    1ACE     CA  673   4.516   0.590   2.527
    1ACE      C  674   4.552   0.714   2.609
    1ACE      O  675   4.653   0.779   2.583
    2VAL      N  676   4.465   0.737   2.721
    2VAL      H  677   4.401   0.666   2.750
    2VAL     CA  678   4.497   0.845   2.815
    2VAL     CB  679   4.384   0.938   2.860
    2VAL    CG1  680   4.343   1.044   2.758
    2VAL    CG2  681   4.260   0.854   2.893
    2VAL      C  682   4.569   0.789   2.938
    2VAL      O  683   4.512   0.782   3.046
    3VAL      N  684   4.702   0.790   2.926
    3VAL      H  685   4.751   0.844   2.858
    3VAL     CA  686   4.787   0.712   3.016
    3VAL     CB  687   4.822   0.584   2.941
    3VAL    CG1  688   4.922   0.618   2.829
    3VAL    CG2  689   4.868   0.477   3.040
    3VAL      C  690   4.908   0.787   3.073
    3VAL      O  691   4.960   0.876   3.007
    4VAL      N  692   4.963   0.745   3.187
    4VAL      H  693   4.956   0.654   3.227
    4VAL     CA  694   5.063   0.829   3.255
    4VAL     CB  695   5.022   0.835   3.402
    4VAL    CG1  696   5.118   0.922   3.482
    4VAL    CG2  697   4.880   0.885   3.428
    4VAL      C  698   5.205   0.788   3.214
    4VAL      O  699   5.265   0.701   3.277
    5THR      N  700   5.257   0.871   3.123
    5THR      H  701   5.224   0.965   3.119
    5THR     CA  702   5.388   0.851   3.061
    5THR     CB  703   5.387   0.863   2.909
    5THR    OG1  704   5.357   0.997   2.869
    5THR    HG1  705   5.269   1.035   2.896
    5THR    CG2  706   5.296   0.767   2.832
    5THR      C  707   5.513   0.929   3.104
    5THR      O  708   5.524   1.049   3.127
    6LEU      N  709   5.625   0.857   3.117
    6LEU      H  710   5.616   0.760   3.136
    6LEU     CA  711   5.756   0.918   3.141
    6LEU     CB  712   5.849   0.813   3.203
    6LEU     CG  713   5.832   0.769   3.348
    6LEU    CD1  714   5.935   0.659   3.376
    6LEU    CD2  715   5.850   0.886   3.445
    6LEU      C  716   5.832   0.973   3.020
    6LEU      O  717   5.788   0.961   2.905
    7LEU      N  718   5.919   1.066   3.055
    7LEU      H  719   5.939   1.080   3.152
    7LEU     CA  720   6.009   1.139   2.963
    7LEU     CB  721   5.976   1.285   2.991
    7LEU     CG  722   6.007   1.367   2.865
    7LEU    CD1  723   5.908   1.484   2.869
    7LEU    CD2  724   6.142   1.440   2.868
    7LEU      C  725   6.158   1.107   2.967
    7LEU      O  726   6.206   1.114   3.080
    8LEU      N  727   6.217   1.069   2.854
    8LEU      H  728   6.174   1.075   2.764
    8LEU     CA  729   6.358   1.027   2.843
    8LEU     CB  730   6.371   0.875   2.836
    8LEU     CG  731   6.513   0.821   2.855
    8LEU    CD1  732   6.529   0.773   2.999
    8LEU    CD2  733   6.540   0.711   2.752
    8LEU      C  734   6.435   1.095   2.730
    8LEU      O  735   6.435   1.045   2.617
    9GLU      N  736   6.518   1.190   2.771
    9GLU      H  737   6.505   1.244   2.854
    9GLU     CA  738   6.621   1.248   2.684
    9GLU     CB  739   6.650   1.390   2.734
    9GLU     CG  740   6.560   1.497   2.672
    9GLU     CD  741   6.578   1.634   2.739
    9GLU    OE1  742   6.478   1.709   2.738
    9GLU    OE2  743   6.690   1.669   2.783
    9GLU      C  744   6.751   1.168   2.688
    9GLU      O  745   6.782   1.092   2.780
   10GLU      N  746   6.805   1.167   2.566
   10GLU      H  747   6.755   1.196   2.485
   10GLU     CA  748   6.921   1.084   2.530
   10GLU     CB  749   6.905   1.005   2.400
   10GLU     CG  750   6.847   0.866   2.428
   10GLU     CD  751   6.886   0.787   2.303
   10GLU    OE1  752   7.007   0.757   2.291
   10GLU    OE2  753   6.814   0.772   2.202
   10GLU      C  754   7.051   1.161   2.503
   10GLU     O1  755   7.050   1.266   2.435
   10GLU     O2  756   7.156   1.127   2.561
    1ACE     CA  757   5.587   3.033   7.294
    1ACE      C  758   5.740   3.033   7.283
    1ACE      O  759   5.810   3.072   7.377
    2VAL      N  760   5.790   3.012   7.151
    2VAL      H  761   5.728   2.978   7.080
    2VAL     CA  762   5.933   3.027   7.121
    2VAL     CB  763   5.988   2.899   7.058
    2VAL    CG1  764   6.141   2.910   7.056
    2VAL    CG2  765   5.961   2.769   7.135
    2VAL      C  766   5.948   3.159   7.045
    2VAL      O  767   5.979   3.260   7.107
    3VAL      N  768   5.918   3.169   6.916
    3VAL      H  769   5.890   3.086   6.867
    3VAL     CA  770   5.929   3.289   6.831
    3VAL     CB  771   5.949   3.253   6.684
    3VAL    CG1  772   6.072   3.162   6.679
    3VAL    CG2  773   5.833   3.179   6.616
    3VAL      C  774   5.813   3.387   6.851
    3VAL      O  775   5.833   3.507   6.873
    4VAL      N  776   5.694   3.336   6.880
    4VAL      H  777   5.684   3.239   6.903
    4VAL     CA  778   5.574   3.417   6.904
    4VAL     CB  779   5.460   3.375   6.812
    4VAL    CG1  780   5.344   3.473   6.829
    4VAL    CG2  781   5.503   3.367   6.665
    4VAL      C  782   5.532   3.425   7.051
    4VAL      O  783   5.480   3.327   7.102
    5THR      N  784   5.577   3.527   7.123
    5THR      H  785   5.631   3.603   7.087
    5THR     CA  786   5.529   3.537   7.261
    5THR     CB  787   5.635   3.484   7.358
    5THR    OG1  788   5.581   3.470   7.490
    5THR    HG1  789   5.632   3.399   7.537
    5THR    CG2  790   5.754   3.580   7.363
    5THR      C  791   5.462   3.671   7.293
    5THR      O  792   5.496   3.775   7.237
    6LEU      N  793   5.368   3.673   7.387
    6LEU      H  794   5.307   3.596   7.406
    6LEU     CA  795   5.345   3.802   7.455
    6LEU     CB  796   5.216   3.806   7.536
    6LEU     CG  797   5.094   3.822   7.445
    6LEU    CD1  798   4.968   3.791   7.526
    6LEU    CD2  799   5.084   3.973   7.421
    6LEU      C  800   5.450   3.851   7.555
    6LEU      O  801   5.467   3.969   7.586
    7LEU      N  802   5.518   3.757   7.621
    7LEU      H  803   5.518   3.664   7.584
    7LEU     CA  804   5.605   3.781   7.738
    7LEU     CB  805   5.634   3.645   7.802
    7LEU     CG  806   5.522   3.565   7.869
    7LEU    CD1  807   5.570   3.432   7.929
    7LEU    CD2  808   5.445   3.644   7.975
    7LEU      C  809   5.740   3.848   7.712
    7LEU      O  810   5.837   3.779   7.682
    8LEU      N  811   5.759   3.969   7.765
    8LEU      H  812   5.678   4.008   7.808
    8LEU     CA  813   5.875   4.055   7.740
    8LEU     CB  814   5.808   4.186   7.699
    8LEU     CG  815   5.905   4.289   7.640
    8LEU    CD1  816   5.981   4.236   7.518
    8LEU    CD2  817   5.821   4.413   7.610
    8LEU      C  818   5.970   4.063   7.860
    8LEU      O  819   5.926   4.118   7.960
    9GLU      N  820   6.090   4.005   7.849
    9GLU      H  821   6.110   3.950   7.768
    9GLU     CA  822   6.207   3.996   7.937
    9GLU     CB  823   6.293   4.122   7.952
    9GLU     CG  824   6.332   4.183   7.817
    9GLU     CD  825   6.375   4.327   7.843
    9GLU    OE1  826   6.340   4.397   7.941
    9GLU    OE2  827   6.445   4.375   7.752
    9GLU      C  828   6.176   3.958   8.082
    9GLU      O  829   6.114   4.028   8.160
   10GLU      N  830   6.238   3.845   8.115
   10GLU      H  831   6.296   3.798   8.048
   10GLU     CA  832   6.232   3.778   8.246
   10GLU     CB  833   6.255   3.627   8.235
   10GLU     CG  834   6.152   3.562   8.143
   10GLU     CD  835   6.161   3.410   8.155
   10GLU    OE1  836   6.076   3.354   8.227
   10GLU    OE2  837   6.248   3.346   8.091
   10GLU      C  838   6.334   3.813   8.354
   10GLU     O1  839   6.445   3.855   8.313
   10GLU     O2  840   6.308   3.814   8.476
    1ACE     CA  841   4.287   4.153   5.305
    1ACE      C  842   4.216   4.041   5.228
    1ACE      O  843   4.134   3.970   5.286
    2VAL      N  844   4.251   4.027   5.090
    2VAL      H  845   4.304   4.098   5.044
    2VAL     CA  846   4.196   3.930   4.994
    2VAL     CB  847   4.123   3.989   4.873
    2VAL    CG1  848   4.042   3.885   4.796
    2VAL    CG2  849   4.024   4.102   4.902
    2VAL      C  850   4.303   3.830   4.948
    2VAL      O  851   4.400   3.865   4.882
    3VAL      N  852   4.308   3.711   5.006
    3VAL      H  853   4.279   3.699   5.101
    3VAL     CA  854   4.378   3.596   4.946
    3VAL     CB  855   4.401   3.484   5.048
    3VAL    CG1  856   4.470   3.364   4.983
    3VAL    CG2  857   4.476   3.534   5.171
    3VAL      C  858   4.318   3.547   4.815
    3VAL      O  859   4.391   3.516   4.721
    4VAL      N  860   4.186   3.530   4.802
    4VAL      H  861   4.128   3.567   4.875
    4VAL     CA  862   4.111   3.484   4.685
    4VAL     CB  863   4.107   3.332   4.691
    4VAL    CG1  864   4.010   3.281   4.798
    4VAL    CG2  865   4.066   3.280   4.553
    4VAL      C  866   3.976   3.550   4.655
    4VAL      O  867   3.886   3.535   4.738
    5THR      N  868   3.964   3.591   4.529
    5THR      H  869   4.043   3.595   4.467
    5THR     CA  870   3.846   3.662   4.479
    5THR     CB  871   3.874   3.755   4.360
    5THR    OG1  872   3.934   3.689   4.248
    5THR    HG1  873   3.894   3.738   4.171
    5THR    CG2  874   3.960   3.874   4.403
    5THR      C  875   3.724   3.576   4.442
    5THR      O  876   3.732   3.507   4.340
    6LEU      N  877   3.640   3.555   4.543
    6LEU      H  878   3.679   3.567   4.634
    6LEU     CA  879   3.509   3.489   4.538
    6LEU     CB  880   3.503   3.361   4.622
    6LEU     CG  881   3.598   3.258   4.561
    6LEU    CD1  882   3.675   3.175   4.664
    6LEU    CD2  883   3.512   3.167   4.473
    6LEU      C  884   3.385   3.568   4.582
    6LEU      O  885   3.279   3.563   4.520
    7LEU      N  886   3.388   3.623   4.703
    7LEU      H  887   3.479   3.626   4.745
    7LEU     CA  888   3.279   3.696   4.769
    7LEU     CB  889   3.249   3.623   4.900
    7LEU     CG  890   3.173   3.493   4.878
    7LEU    CD1  891   3.184   3.397   4.997
    7LEU    CD2  892   3.027   3.533   4.859
    7LEU      C  893   3.316   3.842   4.799
    7LEU      O  894   3.388   3.866   4.896
    8LEU      N  895   3.286   3.936   4.711
    8LEU      H  896   3.293   4.033   4.736
    8LEU     CA  897   3.239   3.910   4.574
    8LEU     CB  898   3.117   4.000   4.559
    8LEU     CG  899   2.995   3.964   4.645
    8LEU    CD1  900   2.892   4.076   4.661
    8LEU    CD2  901   2.918   3.848   4.580
    8LEU      C  902   3.349   3.942   4.473
    8LEU      O  903   3.468   3.939   4.505
    9GLU      N  904   3.307   3.975   4.352
    9GLU      H  905   3.214   3.955   4.321
    9GLU     CA  906   3.390   4.033   4.246
    9GLU     CB  907   3.405   3.940   4.126
    9GLU     CG  908   3.480   3.995   4.004
    9GLU     CD  909   3.436   3.938   3.869
    9GLU    OE1  910   3.527   3.875   3.810
    9GLU    OE2  911   3.322   3.967   3.829
    9GLU      C  912   3.332   4.167   4.198
    9GLU      O  913   3.221   4.173   4.144
   10GLU      N  914   3.419   4.265   4.180
   10GLU      H  915   3.518   4.249   4.181
   10GLU     CA  916   3.380   4.405   4.159
   10GLU     CB  917   3.312   4.462   4.284
   10GLU     CG  918   3.409   4.460   4.402
   10GLU     CD  919   3.353   4.512   4.534
   10GLU    OE1  920   3.379   4.444   4.635
   10GLU    OE2  921   3.303   4.627   4.542
   10GLU      C  922   3.497   4.491   4.112
   10GLU     O1  923   3.609   4.436   4.104
   10GLU     O2  924   3.485   4.616   4.109
    1ACE     CA  925   3.937   3.942   7.003
    1ACE      C  926   3.953   3.799   7.055
    1ACE      O  927   3.922   3.703   6.985
    2VAL      N  928   4.010   3.784   7.185
    2VAL      H  929   4.054   3.856   7.239
    2VAL     CA  930   4.013   3.652   7.248
    2VAL     CB  931   4.136   3.619   7.333
    2VAL    CG1  932   4.261   3.602   7.247
    2VAL    CG2  933   4.166   3.726   7.438
    2VAL      C  934   3.875   3.624   7.307
    2VAL      O  935   3.860   3.628   7.429
    3VAL      N  936   3.800   3.547   7.228
    3VAL      H  937   3.840   3.500   7.149
    3VAL     CA  938   3.659   3.520   7.260
    3VAL     CB  939   3.575   3.557   7.138
    3VAL    CG1  940   3.426   3.544   7.169
    3VAL    CG2  941   3.600   3.703   7.098
    3VAL      C  942   3.631   3.375   7.301
    3VAL      O  943   3.697   3.280   7.260
    4VAL      N  944   3.519   3.348   7.366
    4VAL      H  945   3.456   3.414   7.408
    4VAL     CA  946   3.480   3.210   7.399
    4VAL     CB  947   3.470   3.197   7.551
    4VAL    CG1  948   3.401   3.069   7.598
    4VAL    CG2  949   3.611   3.196   7.611
    4VAL      C  950   3.342   3.183   7.338
    4VAL      O  951   3.270   3.276   7.303
    5THR      N  952   3.325   3.060   7.290
    5THR      H  953   3.398   2.993   7.296
    5THR     CA  954   3.206   2.997   7.231
    5THR     CB  955   3.234   2.849   7.203
    5THR    OG1  956   3.307   2.779   7.305
    5THR    HG1  957   3.254   2.702   7.340
    5THR    CG2  958   3.307   2.829   7.071
    5THR      C  959   3.080   3.025   7.312
    5THR      O  960   3.080   3.020   7.435
    6LEU      N  961   2.972   3.041   7.236
    6LEU      H  962   2.984   3.066   7.140
    6LEU     CA  963   2.836   3.068   7.285
    6LEU     CB  964   2.748   3.122   7.172
    6LEU     CG  965   2.622   3.199   7.211
    6LEU    CD1  966   2.662   3.333   7.274
    6LEU    CD2  967   2.539   3.231   7.086
    6LEU      C  968   2.776   2.945   7.353
    6LEU      O  969   2.751   2.840   7.294
    7LEU      N  970   2.758   2.956   7.484
    7LEU      H  971   2.810   3.024   7.536
    7LEU     CA  972   2.680   2.866   7.571
    7LEU     CB  973   2.727   2.900   7.713
    7LEU     CG  974   2.861   2.846   7.763
    7LEU    CD1  975   2.862   2.875   7.913
    7LEU    CD2  976   2.877   2.698   7.729
    7LEU      C  977   2.529   2.889   7.558
    7LEU      O  978   2.463   2.960   7.633
    8LEU      N  979   2.473   2.799   7.477
    8LEU      H  980   2.517   2.727   7.424
    8LEU     CA  981   2.329   2.810   7.447
    8LEU     CB  982   2.311   2.826   7.296
    8LEU     CG  983   2.179   2.883   7.245
    8LEU    CD1  984   2.194   3.035   7.236
    8LEU    CD2  985   2.128   2.830   7.111
    8LEU      C  986   2.255   2.692   7.510
    8LEU      O  987   2.290   2.581   7.470
    9GLU      N  988   2.145   2.720   7.578
    9GLU      H  989   2.133   2.816   7.604
    9GLU     CA  990   2.061   2.613   7.633
    9GLU     CB  991   2.054   2.610   7.786
    9GLU     CG  992   2.184   2.622   7.866
    9GLU     CD  993   2.158   2.610   8.016
    9GLU    OE1  994   2.142   2.718   8.078
    9GLU    OE2  995   2.162   2.501   8.076
    9GLU      C  996   1.919   2.636   7.580
    9GLU      O  997   1.877   2.741   7.534
   10GLU      N  998   1.852   2.521   7.571
   10GLU      H  999   1.880   2.438   7.618
   10GLU     CA 1000   1.715   2.521   7.517
   10GLU     CB 1001   1.656   2.395   7.453
   10GLU     CG 1002   1.743   2.363   7.331
   10GLU     CD 1003   1.685   2.247   7.250
   10GLU    OE1 1004   1.742   2.136   7.247
   10GLU    OE2 1005   1.587   2.274   7.177
   10GLU      C 1006   1.614   2.548   7.629
   10GLU     O1 1007   1.626   2.475   7.730
   10GLU     O2 1008   1.522   2.630   7.608
    1ACE     CA 1009   3.323   2.709   7.668
    1ACE      C 1010   3.467   2.684   7.622
    1ACE      O 1011   3.546   2.619   7.690
    2VAL      N 1012   3.492   2.710   7.483
    2VAL      H 1013   3.420   2.744   7.424
    2VAL     CA 1014   3.627   2.694   7.425
    2VAL     CB 1015   3.647   2.575   7.332
    2VAL    CG1 1016   3.641   2.439   7.401
    2VAL    CG2 1017   3.557   2.577   7.208
    2VAL      C 1018   3.673   2.824   7.358
    2VAL      O 1019   3.588   2.901   7.314
    3VAL      N 1020   3.803   2.852   7.355
    3VAL      H 1021   3.883   2.794   7.368
    3VAL     CA 1022   3.849   2.985   7.312
    3VAL     CB 1023   3.977   3.018   7.388
    3VAL    CG1 1024   4.030   3.156   7.346
    3VAL    CG2 1025   3.944   3.031   7.537
    3VAL      C 1026   3.869   2.982   7.160
    3VAL      O 1027   3.939   2.899   7.103
    4VAL      N 1028   3.825   3.091   7.098
    4VAL      H 1029   3.750   3.144   7.138
    4VAL     CA 1030   3.864   3.142   6.966
    4VAL     CB 1031   3.743   3.132   6.872
    4VAL    CG1 1032   3.726   2.986   6.830
    4VAL    CG2 1033   3.616   3.203   6.921
    4VAL      C 1034   3.941   3.274   6.959
    4VAL      O 1035   3.910   3.372   7.026
    5THR      N 1036   4.040   3.282   6.871
    5THR      H 1037   4.051   3.205   6.808
    5THR     CA 1038   4.128   3.398   6.848
    5THR     CB 1039   4.279   3.374   6.839
    5THR    OG1 1040   4.320   3.249   6.783
    5THR    HG1 1041   4.327   3.256   6.683
    5THR    CG2 1042   4.330   3.399   6.981
    5THR      C 1043   4.087   3.484   6.729
    5THR      O 1044   4.106   3.443   6.614
    6LEU      N 1045   4.040   3.607   6.752
    6LEU      H 1046   4.004   3.625   6.844
    6LEU     CA 1047   4.004   3.705   6.649
    6LEU     CB 1048   3.864   3.766   6.646
    6LEU     CG 1049   3.746   3.686   6.590
    6LEU    CD1 1050   3.700   3.574   6.683
    6LEU    CD2 1051   3.627   3.772   6.547
    6LEU      C 1052   4.087   3.833   6.643
    6LEU      O 1053   4.097   3.902   6.744
    7LEU      N 1054   4.145   3.864   6.527
    7LEU      H 1055   4.162   3.794   6.458
    7LEU     CA 1056   4.210   3.993   6.497
    7LEU     CB 1057   4.282   3.996   6.363
    7LEU     CG 1058   4.413   3.918   6.368
    7LEU    CD1 1059   4.477   3.918   6.229
    7LEU    CD2 1060   4.517   3.972   6.467
    7LEU      C 1061   4.110   4.109   6.494
    7LEU      O 1062   4.036   4.124   6.397
    8LEU      N 1063   4.080   4.161   6.613
    8LEU      H 1064   4.088   4.096   6.689
    8LEU     CA 1065   3.995   4.280   6.627
    8LEU     CB 1066   3.854   4.244   6.676
    8LEU     CG 1067   3.753   4.199   6.570
    8LEU    CD1 1068   3.638   4.133   6.646
    8LEU    CD2 1069   3.695   4.325   6.504
    8LEU      C 1070   4.043   4.379   6.733
    8LEU      O 1071   4.070   4.325   6.840
    9GLU      N 1072   4.058   4.509   6.709
    9GLU      H 1073   4.087   4.529   6.615
    9GLU     CA 1074   4.092   4.606   6.815
    9GLU     CB 1075   4.147   4.736   6.755
    9GLU     CG 1076   4.280   4.738   6.679
    9GLU     CD 1077   4.290   4.710   6.529
    9GLU    OE1 1078   4.190   4.673   6.464
    9GLU    OE2 1079   4.397   4.743   6.474
    9GLU      C 1080   3.980   4.629   6.917
    9GLU      O 1081   3.976   4.563   7.020
   10GLU      N 1082   3.886   4.716   6.880
   10GLU      H 1083   3.890   4.778   6.802
   10GLU     CA 1084   3.774   4.749   6.969
   10GLU     CB 1085   3.741   4.898   6.958
   10GLU     CG 1086   3.664   4.945   7.082
   10GLU     CD 1087   3.637   5.095   7.074
   10GLU    OE1 1088   3.547   5.139   6.999
   10GLU    OE2 1089   3.710   5.173   7.139
   10GLU      C 1090   3.652   4.657   6.971
   10GLU     O1 1091   3.650   4.560   6.892
   10GLU     O2 1092   3.558   4.672   7.052
    1ACE     CA 1093   5.115   2.034   4.414
    1ACE      C 1094   5.054   1.953   4.299
    1ACE      O 1095   5.099   1.957   4.185
    2VAL      N 1096   4.918   1.914   4.324
    2VAL      H 1097   4.866   1.952   4.400
    2VAL     CA 1098   4.840   1.826   4.235
    2VAL     CB 1099   4.739   1.736   4.306
    2VAL    CG1 1100   4.688   1.624   4.215
    2VAL    CG2 1101   4.798   1.687   4.439
    2VAL      C 1102   4.777   1.899   4.117
    2VAL      O 1103   4.686   1.981   4.130
    3VAL      N 1104   4.851   1.884   4.007
    3VAL      H 1105   4.936   1.830   4.012
    3VAL     CA 1106   4.818   1.936   3.874
    3VAL     CB 1107   4.925   2.037   3.832
    3VAL    CG1 1108   4.994   2.038   3.696
    3VAL    CG2 1109   4.873   2.173   3.879
    3VAL      C 1110   4.786   1.824   3.774
    3VAL      O 1111   4.881   1.755   3.739
    4VAL      N 1112   4.658   1.797   3.746
    4VAL      H 1113   4.580   1.836   3.794
    4VAL     CA 1114   4.623   1.681   3.664
    4VAL     CB 1115   4.561   1.573   3.752
    4VAL    CG1 1116   4.675   1.493   3.818
    4VAL    CG2 1117   4.459   1.625   3.853
    4VAL      C 1118   4.534   1.714   3.543
    4VAL      O 1119   4.425   1.768   3.555
    5THR      N 1120   4.610   1.727   3.434
    5THR      H 1121   4.708   1.732   3.449
    5THR     CA 1122   4.547   1.747   3.303
    5THR     CB 1123   4.482   1.621   3.245
    5THR    OG1 1124   4.382   1.567   3.331
    5THR    HG1 1125   4.306   1.629   3.351
    5THR    CG2 1126   4.581   1.509   3.213
    5THR      C 1127   4.463   1.864   3.253
    5THR      O 1128   4.498   1.919   3.148
    6LEU      N 1129   4.348   1.874   3.319
    6LEU      H 1130   4.358   1.839   3.412
    6LEU     CA 1131   4.236   1.964   3.288
    6LEU     CB 1132   4.267   2.108   3.331
    6LEU     CG 1133   4.240   2.146   3.477
    6LEU    CD1 1134   4.366   2.151   3.563
    6LEU    CD2 1135   4.164   2.278   3.489
    6LEU      C 1136   4.202   1.964   3.139
    6LEU      O 1137   4.156   2.064   3.084
    7LEU      N 1138   4.164   1.843   3.099
    7LEU      H 1139   4.163   1.765   3.161
    7LEU     CA 1140   4.122   1.815   2.961
    7LEU     CB 1141   4.177   1.675   2.933
    7LEU     CG 1142   4.147   1.600   2.804
    7LEU    CD1 1143   4.173   1.689   2.682
    7LEU    CD2 1144   4.244   1.482   2.801
    7LEU      C 1145   3.972   1.812   2.930
    7LEU      O 1146   3.899   1.743   3.001
    8LEU      N 1147   3.929   1.902   2.843
    8LEU      H 1148   3.988   1.977   2.814
    8LEU     CA 1149   3.789   1.924   2.803
    8LEU     CB 1150   3.781   2.047   2.713
    8LEU     CG 1151   3.648   2.104   2.663
    8LEU    CD1 1152   3.578   2.168   2.784
    8LEU    CD2 1153   3.658   2.231   2.579
    8LEU      C 1154   3.739   1.802   2.725
    8LEU      O 1155   3.771   1.783   2.608
    9GLU      N 1156   3.653   1.722   2.787
    9GLU      H 1157   3.608   1.758   2.869
    9GLU     CA 1158   3.601   1.594   2.735
    9GLU     CB 1159   3.629   1.484   2.838
    9GLU     CG 1160   3.763   1.415   2.812
    9GLU     CD 1161   3.764   1.313   2.699
    9GLU    OE1 1162   3.867   1.312   2.627
    9GLU    OE2 1163   3.675   1.228   2.674
    9GLU      C 1164   3.450   1.597   2.714
    9GLU      O 1165   3.377   1.693   2.736
   10GLU      N 1166   3.392   1.479   2.690
   10GLU      H 1167   3.451   1.399   2.681
   10GLU     CA 1168   3.252   1.442   2.666
   10GLU     CB 1169   3.204   1.485   2.527
   10GLU     CG 1170   3.051   1.484   2.529
   10GLU     CD 1171   2.993   1.550   2.404
   10GLU    OE1 1172   2.969   1.673   2.409
   10GLU    OE2 1173   2.983   1.491   2.295
   10GLU      C 1174   3.247   1.289   2.675
   10GLU     O1 1175   3.223   1.232   2.784
   10GLU     O2 1176   3.275   1.217   2.577
    1ACE     CA 1177   1.704   2.599   5.374
    1ACE      C 1178   1.760   2.633   5.512
    1ACE      O 1179   1.803   2.746   5.538
    2VAL      N 1180   1.766   2.527   5.608
    2VAL      H 1181   1.700   2.453   5.604
    2VAL     CA 1182   1.823   2.553   5.741
    2VAL     CB 1183   1.718   2.537   5.852
    2VAL    CG1 1184   1.766   2.574   5.992
    2VAL    CG2 1185   1.592   2.617   5.818
    2VAL      C 1186   1.955   2.480   5.765
    2VAL      O 1187   1.971   2.358   5.762
    3VAL      N 1188   2.058   2.564   5.774
    3VAL      H 1189   2.053   2.653   5.729
    3VAL     CA 1190   2.193   2.528   5.819
    3VAL     CB 1191   2.289   2.543   5.700
    3VAL    CG1 1192   2.270   2.427   5.601
    3VAL    CG2 1193   2.298   2.685   5.644
    3VAL      C 1194   2.242   2.593   5.948
    3VAL      O 1195   2.307   2.697   5.949
    4VAL      N 1196   2.191   2.542   6.060
    4VAL      H 1197   2.114   2.480   6.047
    4VAL     CA 1198   2.224   2.573   6.200
    4VAL     CB 1199   2.107   2.650   6.262
    4VAL    CG1 1200   2.132   2.683   6.409
    4VAL    CG2 1201   2.093   2.785   6.191
    4VAL      C 1202   2.245   2.442   6.276
    4VAL      O 1203   2.152   2.377   6.323
    5THR      N 1204   2.369   2.407   6.311
    5THR      H 1205   2.386   2.333   6.376
    5THR     CA 1206   2.491   2.485   6.291
    5THR     CB 1207   2.568   2.491   6.424
    5THR    OG1 1208   2.674   2.586   6.408
    5THR    HG1 1209   2.729   2.595   6.491
    5THR    CG2 1210   2.628   2.357   6.466
    5THR      C 1211   2.577   2.425   6.180
    5THR      O 1212   2.572   2.304   6.159
    6LEU      N 1213   2.670   2.510   6.138
    6LEU      H 1214   2.677   2.597   6.187
    6LEU     CA 1215   2.782   2.474   6.049
    6LEU     CB 1216   2.857   2.601   6.010
    6LEU     CG 1217   2.820   2.646   5.869
    6LEU    CD1 1218   2.870   2.789   5.849
    6LEU    CD2 1219   2.885   2.563   5.758
    6LEU      C 1220   2.871   2.369   6.115
    6LEU      O 1221   2.874   2.252   6.079
    7LEU      N 1222   2.922   2.412   6.231
    7LEU      H 1223   2.883   2.487   6.284
    7LEU     CA 1224   3.038   2.351   6.298
    7LEU     CB 1225   3.092   2.449   6.402
    7LEU     CG 1226   3.118   2.593   6.357
    7LEU    CD1 1227   3.138   2.704   6.460
    7LEU    CD2 1228   3.227   2.617   6.252
    7LEU      C 1229   3.007   2.216   6.363
    7LEU      O 1230   2.930   2.219   6.459
    8LEU      N 1231   3.049   2.101   6.311
    8LEU      H 1232   3.079   2.095   6.216
    8LEU     CA 1233   3.015   1.976   6.380
    8LEU     CB 1234   2.935   1.893   6.280
    8LEU     CG 1235   2.803   1.842   6.340
    8LEU    CD1 1236   2.731   1.785   6.218
    8LEU    CD2 1237   2.823   1.735   6.447
    8LEU      C 1238   3.140   1.898   6.419
    8LEU      O 1239   3.203   1.830   6.338
    9GLU      N 1240   3.168   1.903   6.549
    9GLU      H 1241   3.098   1.945   6.607
    9GLU     CA 1242   3.271   1.822   6.616
    9GLU     CB 1243   3.271   1.848   6.767
    9GLU     CG 1244   3.269   1.997   6.801
    9GLU     CD 1245   3.383   2.047   6.891
    9GLU    OE1 1246   3.370   2.067   7.013
    9GLU    OE2 1247   3.489   2.080   6.835
    9GLU      C 1248   3.252   1.672   6.592
    9GLU      O 1249   3.154   1.614   6.638
   10GLU      N 1250   3.364   1.612   6.552
   10GLU      H 1251   3.446   1.669   6.544
   10GLU     CA 1252   3.366   1.471   6.513
   10GLU     CB 1253   3.457   1.445   6.393
   10GLU     CG 1254   3.406   1.496   6.258
   10GLU     CD 1255   3.499   1.449   6.147
   10GLU    OE1 1256   3.601   1.514   6.116
   10GLU    OE2 1257   3.463   1.343   6.090
   10GLU      C 1258   3.428   1.383   6.622
   10GLU     O1 1259   3.365   1.279   6.653
   10GLU     O2 1260   3.527   1.421   6.687
    1ACE     CA 1261   5.502   4.394   5.632
    1ACE      C 1262   5.551   4.495   5.736
    1ACE      O 1263   5.650   4.467   5.804
    2VAL      N 1264   5.489   4.624   5.747
    2VAL      H 1265   5.408   4.645   5.693
    2VAL     CA 1266   5.534   4.728   5.841
    2VAL     CB 1267   5.580   4.845   5.754
    2VAL    CG1 1268   5.470   4.913   5.673
    2VAL    CG2 1269   5.662   4.946   5.836
    2VAL      C 1270   5.442   4.742   5.963
    2VAL      O 1271   5.344   4.816   5.969
    3VAL      N 1272   5.482   4.657   6.057
    3VAL      H 1273   5.580   4.658   6.074
    3VAL     CA 1274   5.403   4.611   6.173
    3VAL     CB 1275   5.339   4.474   6.150
    3VAL    CG1 1276   5.217   4.490   6.060
    3VAL    CG2 1277   5.427   4.368   6.084
    3VAL      C 1278   5.450   4.613   6.319
    3VAL      O 1279   5.375   4.652   6.407
    4VAL      N 1280   5.581   4.593   6.336
    4VAL      H 1281   5.653   4.602   6.268
    4VAL     CA 1282   5.636   4.560   6.468
    4VAL     CB 1283   5.643   4.409   6.492
    4VAL    CG1 1284   5.745   4.341   6.400
    4VAL    CG2 1285   5.658   4.372   6.640
    4VAL      C 1286   5.773   4.623   6.494
    4VAL      O 1287   5.845   4.651   6.398
    5THR      N 1288   5.798   4.675   6.614
    5THR      H 1289   5.732   4.716   6.677
    5THR     CA 1290   5.937   4.700   6.656
    5THR     CB 1291   5.979   4.837   6.709
    5THR    OG1 1292   5.888   4.871   6.814
    5THR    HG1 1293   5.920   4.958   6.851
    5THR    CG2 1294   5.984   4.932   6.590
    5THR      C 1295   5.998   4.599   6.753
    5THR      O 1296   6.121   4.595   6.749
    6LEU      N 1297   5.917   4.549   6.846
    6LEU      H 1298   5.825   4.582   6.864
    6LEU     CA 1299   5.962   4.457   6.952
    6LEU     CB 1300   5.841   4.430   7.042
    6LEU     CG 1301   5.816   4.546   7.138
    6LEU    CD1 1302   5.689   4.516   7.218
    6LEU    CD2 1303   5.933   4.573   7.232
    6LEU      C 1304   6.016   4.317   6.920
    6LEU      O 1305   5.952   4.217   6.888
    7LEU      N 1306   6.149   4.312   6.925
    7LEU      H 1307   6.206   4.393   6.941
    7LEU     CA 1308   6.231   4.195   6.892
    7LEU     CB 1309   6.319   4.241   6.775
    7LEU     CG 1310   6.411   4.137   6.710
    7LEU    CD1 1311   6.334   4.017   6.656
    7LEU    CD2 1312   6.488   4.205   6.595
    7LEU      C 1313   6.323   4.160   7.009
    7LEU      O 1314   6.391   4.249   7.061
    8LEU      N 1315   6.316   4.032   7.043
    8LEU      H 1316   6.253   3.973   6.993
    8LEU     CA 1317   6.412   3.963   7.132
    8LEU     CB 1318   6.341   3.850   7.205
    8LEU     CG 1319   6.213   3.886   7.281
    8LEU    CD1 1320   6.132   3.763   7.322
    8LEU    CD2 1321   6.245   3.984   7.393
    8LEU      C 1322   6.538   3.911   7.063
    8LEU      O 1323   6.537   3.820   6.981
    9GLU      N 1324   6.650   3.974   7.099
    9GLU      H 1325   6.656   4.060   7.150
    9GLU     CA 1326   6.785   3.931   7.060
    9GLU     CB 1327   6.847   4.056   6.997
    9GLU     CG 1328   6.785   4.119   6.872
    9GLU     CD 1329   6.862   4.240   6.820
    9GLU    OE1 1330   6.874   4.347   6.883
    9GLU    OE2 1331   6.919   4.235   6.709
    9GLU      C 1332   6.866   3.864   7.171
    9GLU      O 1333   6.848   3.904   7.286
   10GLU      N 1334   6.940   3.766   7.121
   10GLU      H 1335   6.947   3.748   7.023
   10GLU     CA 1336   7.025   3.680   7.206
   10GLU     CB 1337   7.016   3.532   7.170
   10GLU     CG 1338   6.869   3.491   7.178
   10GLU     CD 1339   6.841   3.358   7.108
   10GLU    OE1 1340   6.811   3.368   6.987
   10GLU    OE2 1341   6.851   3.256   7.180
   10GLU      C 1342   7.172   3.722   7.201
   10GLU     O1 1343   7.238   3.707   7.096
   10GLU     O2 1344   7.211   3.778   7.305
    1ACE     CA 1345   4.641   3.884   4.083
    1ACE      C 1346   4.773   3.819   4.041
    1ACE      O 1347   4.839   3.854   3.943
    2VAL      N 1348   4.802   3.695   4.107
    2VAL      H 1349   4.757   3.668   4.192
    2VAL     CA 1350   4.921   3.613   4.079
    2VAL     CB 1351   5.037   3.647   4.172
    2VAL    CG1 1352   5.102   3.784   4.153
    2VAL    CG2 1353   4.996   3.627   4.318
    2VAL      C 1354   4.887   3.463   4.081
    2VAL      O 1355   4.784   3.418   4.130
    3VAL      N 1356   4.972   3.382   4.018
    3VAL      H 1357   5.055   3.410   3.969
    3VAL     CA 1358   4.962   3.236   4.011
    3VAL     CB 1359   5.000   3.180   4.148
    3VAL    CG1 1360   4.988   3.028   4.162
    3VAL    CG2 1361   5.145   3.214   4.183
    3VAL      C 1362   4.845   3.176   3.933
    3VAL      O 1363   4.850   3.162   3.811
    4VAL      N 1364   4.734   3.160   4.005
    4VAL      H 1365   4.725   3.194   4.098
    4VAL     CA 1366   4.614   3.089   3.959
    4VAL     CB 1367   4.580   2.968   4.047
    4VAL    CG1 1368   4.456   2.900   3.989
    4VAL    CG2 1369   4.689   2.860   4.038
    4VAL      C 1370   4.491   3.180   3.950
    4VAL      O 1371   4.433   3.233   4.045
    5THR      N 1372   4.464   3.195   3.821
    5THR      H 1373   4.524   3.162   3.748
    5THR     CA 1374   4.346   3.269   3.773
    5THR     CB 1375   4.385   3.394   3.693
    5THR    OG1 1376   4.477   3.471   3.770
    5THR    HG1 1377   4.436   3.521   3.847
    5THR    CG2 1378   4.269   3.491   3.667
    5THR      C 1379   4.242   3.198   3.687
    5THR      O 1380   4.274   3.168   3.572
    6LEU      N 1381   4.123   3.172   3.741
    6LEU      H 1382   4.093   3.208   3.829
    6LEU     CA 1383   4.015   3.087   3.688
    6LEU     CB 1384   3.970   2.981   3.789
    6LEU     CG 1385   3.831   2.917   3.778
    6LEU    CD1 1386   3.811   2.838   3.649
    6LEU    CD2 1387   3.812   2.832   3.904
    6LEU      C 1388   3.904   3.180   3.637
    6LEU      O 1389   3.876   3.283   3.698
    7LEU      N 1390   3.856   3.148   3.517
    7LEU      H 1391   3.900   3.085   3.454
    7LEU     CA 1392   3.742   3.219   3.458
    7LEU     CB 1393   3.790   3.285   3.328
    7LEU     CG 1394   3.906   3.384   3.345
    7LEU    CD1 1395   4.015   3.326   3.254
    7LEU    CD2 1396   3.854   3.522   3.306
    7LEU      C 1397   3.614   3.136   3.444
    7LEU      O 1398   3.580   3.082   3.339
    8LEU      N 1399   3.531   3.137   3.548
    8LEU      H 1400   3.560   3.179   3.634
    8LEU     CA 1401   3.396   3.080   3.540
    8LEU     CB 1402   3.331   3.052   3.675
    8LEU     CG 1403   3.411   2.944   3.749
    8LEU    CD1 1404   3.357   2.906   3.887
    8LEU    CD2 1405   3.412   2.815   3.667
    8LEU      C 1406   3.301   3.160   3.449
    8LEU      O 1407   3.321   3.278   3.421
    9GLU      N 1408   3.188   3.103   3.409
    9GLU      H 1409   3.170   3.007   3.433
    9GLU     CA 1410   3.087   3.168   3.324
    9GLU     CB 1411   3.026   3.050   3.247
    9GLU     CG 1412   2.940   3.089   3.127
    9GLU     CD 1413   2.894   2.966   3.049
    9GLU    OE1 1414   2.955   2.858   3.060
    9GLU    OE2 1415   2.816   2.978   2.952
    9GLU      C 1416   2.984   3.247   3.405
    9GLU      O 1417   2.922   3.197   3.498
   10GLU      N 1418   2.955   3.367   3.355
   10GLU      H 1419   3.002   3.393   3.271
   10GLU     CA 1420   2.860   3.467   3.406
   10GLU     CB 1421   2.896   3.598   3.337
   10GLU     CG 1422   3.034   3.646   3.384
   10GLU     CD 1423   3.083   3.776   3.322
   10GLU    OE1 1424   3.203   3.783   3.287
   10GLU    OE2 1425   3.000   3.864   3.291
   10GLU      C 1426   2.722   3.434   3.349
   10GLU     O1 1427   2.719   3.405   3.228
   10GLU     O2 1428   2.615   3.459   3.409
    1ACE     CA 1429   4.716   4.311   5.401
    1ACE      C 1430   4.799   4.208   5.325
    1ACE      O 1431   4.866   4.124   5.385
    2VAL      N 1432   4.829   4.262   5.196
    2VAL      H 1433   4.826   4.355   5.160
    2VAL     CA 1434   4.909   4.179   5.104
    2VAL     CB 1435   4.814   4.147   4.989
    2VAL    CG1 1436   4.889   4.066   4.883
    2VAL    CG2 1437   4.686   4.086   5.045
    2VAL      C 1438   5.035   4.249   5.052
    2VAL      O 1439   5.027   4.368   5.022
    3VAL      N 1440   5.139   4.167   5.068
    3VAL      H 1441   5.120   4.073   5.097
    3VAL     CA 1442   5.273   4.207   5.022
    3VAL     CB 1443   5.382   4.256   5.118
    3VAL    CG1 1444   5.343   4.398   5.159
    3VAL    CG2 1445   5.405   4.170   5.242
    3VAL      C 1446   5.336   4.096   4.938
    3VAL      O 1447   5.358   3.984   4.984
    4VAL      N 1448   5.349   4.132   4.811
    4VAL      H 1449   5.320   4.221   4.776
    4VAL     CA 1450   5.409   4.050   4.705
    4VAL     CB 1451   5.298   3.998   4.614
    4VAL    CG1 1452   5.347   3.938   4.482
    4VAL    CG2 1453   5.214   3.888   4.681
    4VAL      C 1454   5.523   4.116   4.627
    4VAL      O 1455   5.628   4.051   4.624
    5THR      N 1456   5.509   4.240   4.581
    5THR      H 1457   5.415   4.272   4.576
    5THR     CA 1458   5.612   4.304   4.498
    5THR     CB 1459   5.573   4.330   4.353
    5THR    OG1 1460   5.462   4.421   4.351
    5THR    HG1 1461   5.380   4.377   4.386
    5THR    CG2 1462   5.571   4.198   4.275
    5THR      C 1463   5.677   4.433   4.549
    5THR      O 1464   5.607   4.515   4.610
    6LEU      N 1465   5.804   4.456   4.517
    6LEU      H 1466   5.874   4.386   4.504
    6LEU     CA 1467   5.848   4.593   4.550
    6LEU     CB 1468   5.934   4.570   4.674
    6LEU     CG 1469   5.962   4.702   4.746
    6LEU    CD1 1470   5.839   4.764   4.811
    6LEU    CD2 1471   6.085   4.692   4.837
    6LEU      C 1472   5.914   4.650   4.424
    6LEU      O 1473   6.011   4.591   4.376
    7LEU      N 1474   5.823   4.723   4.361
    7LEU      H 1475   5.731   4.725   4.401
    7LEU     CA 1476   5.853   4.810   4.247
    7LEU     CB 1477   5.729   4.888   4.203
    7LEU     CG 1478   5.749   4.954   4.066
    7LEU    CD1 1479   5.721   4.845   3.963
    7LEU    CD2 1480   5.658   5.077   4.070
    7LEU      C 1481   5.969   4.907   4.267
    7LEU      O 1482   5.953   5.007   4.338
    8LEU      N 1483   6.090   4.867   4.228
    8LEU      H 1484   6.102   4.795   4.159
    8LEU     CA 1485   6.212   4.939   4.268
    8LEU     CB 1486   6.333   4.847   4.259
    8LEU     CG 1487   6.321   4.737   4.365
    8LEU    CD1 1488   6.450   4.654   4.353
    8LEU    CD2 1489   6.314   4.792   4.507
    8LEU      C 1490   6.240   5.075   4.204
    8LEU      O 1491   6.246   5.177   4.274
    9GLU      N 1492   6.282   5.067   4.078
    9GLU      H 1493   6.266   4.985   4.023
    9GLU     CA 1494   6.325   5.183   3.999
    9GLU     CB 1495   6.366   5.141   3.857
    9GLU     CG 1496   6.495   5.059   3.863
    9GLU     CD 1497   6.595   5.106   3.757
    9GLU    OE1 1498   6.623   5.227   3.741
    9GLU    OE2 1499   6.660   5.013   3.706
    9GLU      C 1500   6.223   5.297   4.009
    9GLU      O 1501   6.103   5.281   4.028
   10GLU      N 1502   6.277   5.418   4.022
   10GLU      H 1503   6.371   5.424   3.989
   10GLU     CA 1504   6.228   5.556   4.036
   10GLU     CB 1505   6.315   5.628   4.139
   10GLU     CG 1506   6.344   5.558   4.271
   10GLU     CD 1507   6.439   5.619   4.375
   10GLU    OE1 1508   6.547   5.557   4.384
   10GLU    OE2 1509   6.402   5.706   4.457
   10GLU      C 1510   6.230   5.639   3.908
   10GLU     O1 1511   6.289   5.613   3.800
   10GLU     O2 1512   6.163   5.744   3.920
    1ACE     CA 1513   5.166   3.674   4.996
    1ACE      C 1514   5.118   3.772   5.103
    1ACE      O 1515   5.109   3.893   5.083
    2VAL      N 1516   5.086   3.709   5.227
    2VAL      H 1517   5.120   3.614   5.232
    2VAL     CA 1518   5.051   3.776   5.353
    2VAL     CB 1519   4.913   3.730   5.403
    2VAL    CG1 1520   4.809   3.758   5.295
    2VAL    CG2 1521   4.891   3.586   5.447
    2VAL      C 1522   5.155   3.738   5.459
    2VAL      O 1523   5.199   3.624   5.464
    3VAL      N 1524   5.190   3.840   5.538
    3VAL      H 1525   5.175   3.934   5.507
    3VAL     CA 1526   5.280   3.813   5.651
    3VAL     CB 1527   5.334   3.949   5.693
    3VAL    CG1 1528   5.459   3.932   5.780
    3VAL    CG2 1529   5.376   4.043   5.579
    3VAL      C 1530   5.216   3.734   5.765
    3VAL      O 1531   5.266   3.628   5.804
    4VAL      N 1532   5.088   3.760   5.790
    4VAL      H 1533   5.040   3.821   5.727
    4VAL     CA 1534   5.005   3.714   5.902
    4VAL     CB 1535   4.906   3.825   5.937
    4VAL    CG1 1536   4.805   3.783   6.044
    4VAL    CG2 1537   4.979   3.952   5.982
    4VAL      C 1538   4.941   3.578   5.875
    4VAL      O 1539   4.861   3.569   5.782
    5THR      N 1540   4.971   3.479   5.960
    5THR      H 1541   5.045   3.482   6.027
    5THR     CA 1542   4.917   3.346   5.930
    5THR     CB 1543   5.007   3.227   5.965
    5THR    OG1 1544   5.042   3.219   6.104
    5THR    HG1 1545   5.086   3.132   6.126
    5THR    CG2 1546   5.137   3.237   5.885
    5THR      C 1547   4.787   3.340   6.011
    5THR      O 1548   4.752   3.435   6.082
    6LEU      N 1549   4.703   3.244   5.974
    6LEU      H 1550   4.742   3.157   5.945
    6LEU     CA 1551   4.564   3.239   6.022
    6LEU     CB 1552   4.495   3.139   5.930
    6LEU     CG 1553   4.476   3.180   5.784
    6LEU    CD1 1554   4.426   3.066   5.694
    6LEU    CD2 1555   4.377   3.294   5.760
    6LEU      C 1556   4.535   3.209   6.169
    6LEU      O 1557   4.573   3.102   6.217
    7LEU      N 1558   4.504   3.310   6.250
    7LEU      H 1559   4.527   3.406   6.241
    7LEU     CA 1560   4.461   3.296   6.390
    7LEU     CB 1561   4.435   3.432   6.455
    7LEU     CG 1562   4.571   3.501   6.467
    7LEU    CD1 1563   4.599   3.607   6.360
    7LEU    CD2 1564   4.573   3.570   6.604
    7LEU      C 1565   4.329   3.222   6.416
    7LEU      O 1566   4.318   3.143   6.510
    8LEU      N 1567   4.228   3.253   6.336
    8LEU      H 1568   4.240   3.313   6.257
    8LEU     CA 1569   4.091   3.204   6.358
    8LEU     CB 1570   3.997   3.318   6.319
    8LEU     CG 1571   3.847   3.291   6.336
    8LEU    CD1 1572   3.814   3.233   6.473
    8LEU    CD2 1573   3.775   3.426   6.328
    8LEU      C 1574   4.053   3.071   6.291
    8LEU      O 1575   4.014   2.979   6.363
    9GLU      N 1576   4.074   3.055   6.161
    9GLU      H 1577   4.124   3.126   6.112
    9GLU     CA 1578   4.043   2.937   6.078
    9GLU     CB 1579   4.027   2.981   5.932
    9GLU     CG 1580   3.887   3.040   5.909
    9GLU     CD 1581   3.848   3.098   5.773
    9GLU    OE1 1582   3.918   3.193   5.732
    9GLU    OE2 1583   3.747   3.059   5.709
    9GLU      C 1584   4.147   2.826   6.075
    9GLU      O 1585   4.258   2.852   6.120
   10GLU      N 1586   4.105   2.702   6.049
   10GLU      H 1587   4.010   2.691   6.020
   10GLU     CA 1588   4.184   2.583   6.084
   10GLU     CB 1589   4.094   2.475   6.143
   10GLU     CG 1590   4.167   2.371   6.229
   10GLU     CD 1591   4.087   2.265   6.304
   10GLU    OE1 1592   3.998   2.197   6.248
   10GLU    OE2 1593   4.138   2.230   6.413
   10GLU      C 1594   4.253   2.533   5.957
   10GLU     O1 1595   4.189   2.511   5.852
   10GLU     O2 1596   4.365   2.478   5.968
    1ACE     CA 1597   4.035   2.401   3.091
    1ACE      C 1598   4.098   2.406   2.951
    1ACE      O 1599   4.058   2.489   2.870
    2VAL      N 1600   4.182   2.297   2.911
    2VAL      H 1601   4.186   2.214   2.967
    2VAL     CA 1602   4.263   2.291   2.789
    2VAL     CB 1603   4.413   2.294   2.817
    2VAL    CG1 1604   4.456   2.415   2.900
    2VAL    CG2 1605   4.457   2.179   2.908
    2VAL      C 1606   4.229   2.177   2.693
    2VAL      O 1607   4.158   2.080   2.717
    3VAL      N 1608   4.275   2.196   2.569
    3VAL      H 1609   4.318   2.280   2.537
    3VAL     CA 1610   4.243   2.103   2.460
    3VAL     CB 1611   4.165   2.172   2.348
    3VAL    CG1 1612   4.145   2.079   2.228
    3VAL    CG2 1613   4.024   2.205   2.396
    3VAL      C 1614   4.367   2.029   2.410
    3VAL      O 1615   4.450   2.089   2.341
    4VAL      N 1616   4.393   1.917   2.477
    4VAL      H 1617   4.326   1.871   2.536
    4VAL     CA 1618   4.515   1.839   2.450
    4VAL     CB 1619   4.604   1.834   2.574
    4VAL    CG1 1620   4.524   1.775   2.691
    4VAL    CG2 1621   4.735   1.760   2.552
    4VAL      C 1622   4.474   1.702   2.397
    4VAL      O 1623   4.383   1.633   2.443
    5THR      N 1624   4.559   1.652   2.307
    5THR      H 1625   4.642   1.700   2.276
    5THR     CA 1626   4.539   1.519   2.249
    5THR     CB 1627   4.520   1.525   2.097
    5THR    OG1 1628   4.480   1.393   2.058
    5THR    HG1 1629   4.382   1.377   2.045
    5THR    CG2 1630   4.643   1.580   2.025
    5THR      C 1631   4.638   1.408   2.286
    5THR      O 1632   4.759   1.429   2.291
    6LEU      N 1633   4.582   1.303   2.345
    6LEU      H 1634   4.485   1.309   2.371
    6LEU     CA 1635   4.648   1.190   2.413
    6LEU     CB 1636   4.622   1.199   2.563
    6LEU     CG 1637   4.675   1.324   2.633
    6LEU    CD1 1638   4.646   1.339   2.783
    6LEU    CD2 1639   4.822   1.347   2.597
    6LEU      C 1640   4.606   1.054   2.356
    6LEU      O 1641   4.500   1.000   2.388
    7LEU      N 1642   4.673   1.010   2.250
    7LEU      H 1643   4.728   1.072   2.194
    7LEU     CA 1644   4.654   0.875   2.195
    7LEU     CB 1645   4.607   0.880   2.049
    7LEU     CG 1646   4.458   0.907   2.027
    7LEU    CD1 1647   4.436   0.932   1.878
    7LEU    CD2 1648   4.368   0.787   2.058
    7LEU      C 1649   4.780   0.790   2.212
    7LEU      O 1650   4.829   0.724   2.120
    8LEU      N 1651   4.815   0.770   2.339
    8LEU      H 1652   4.766   0.825   2.407
    8LEU     CA 1653   4.934   0.699   2.387
    8LEU     CB 1654   4.993   0.770   2.509
    8LEU     CG 1655   5.025   0.917   2.480
    8LEU    CD1 1656   5.085   0.997   2.596
    8LEU    CD2 1657   5.108   0.946   2.355
    8LEU      C 1658   4.912   0.549   2.401
    8LEU      O 1659   4.829   0.494   2.474
    9GLU      N 1660   4.962   0.485   2.296
    9GLU      H 1661   4.979   0.542   2.215
    9GLU     CA 1662   4.951   0.341   2.272
    9GLU     CB 1663   4.885   0.301   2.140
    9GLU     CG 1664   4.735   0.326   2.159
    9GLU     CD 1665   4.653   0.267   2.045
    9GLU    OE1 1666   4.614   0.345   1.955
    9GLU    OE2 1667   4.633   0.144   2.039
    9GLU      C 1668   5.085   0.269   2.282
    9GLU      O 1669   5.172   0.312   2.206
   10GLU      N 1670   5.080   0.154   2.348
   10GLU      H 1671   4.988   0.116   2.348
   10GLU     CA 1672   5.200   0.074   2.380
   10GLU     CB 1673   5.179   0.024   2.523
   10GLU     CG 1674   5.289  -0.064   2.583
   10GLU     CD 1675   5.237  -0.125   2.713
   10GLU    OE1 1676   5.276  -0.241   2.740
   10GLU    OE2 1677   5.171  -0.056   2.795
   10GLU      C 1678   5.222  -0.036   2.277
   10GLU     O1 1679   5.316  -0.023   2.196
   10GLU     O2 1680   5.152  -0.140   2.278
    1ACE     CA 1681   6.056   2.248   5.147
    1ACE      C 1682   6.010   2.389   5.186
    1ACE      O 1683   6.081   2.464   5.253
    2VAL      N 1684   5.869   2.398   5.168
    2VAL      H 1685   5.809   2.323   5.140
    2VAL     CA 1686   5.800   2.521   5.208
    2VAL     CB 1687   5.665   2.545   5.140
    2VAL    CG1 1688   5.682   2.550   4.988
    2VAL    CG2 1689   5.564   2.441   5.190
    2VAL      C 1690   5.790   2.524   5.361
    2VAL      O 1691   5.795   2.418   5.424
    3VAL      N 1692   5.781   2.646   5.413
    3VAL      H 1693   5.787   2.732   5.362
    3VAL     CA 1694   5.774   2.664   5.558
    3VAL     CB 1695   5.903   2.732   5.606
    3VAL    CG1 1696   5.914   2.722   5.758
    3VAL    CG2 1697   6.030   2.687   5.535
    3VAL      C 1698   5.645   2.735   5.598
    3VAL      O 1699   5.605   2.725   5.714
    4VAL      N 1700   5.596   2.827   5.516
    4VAL      H 1701   5.645   2.884   5.449
    4VAL     CA 1702   5.459   2.877   5.534
    4VAL     CB 1703   5.459   3.030   5.519
    4VAL    CG1 1704   5.324   3.101   5.518
    4VAL    CG2 1705   5.526   3.093   5.641
    4VAL      C 1706   5.362   2.811   5.436
    4VAL      O 1707   5.370   2.835   5.316
    5THR      N 1708   5.247   2.766   5.486
    5THR      H 1709   5.216   2.803   5.573
    5THR     CA 1710   5.162   2.658   5.433
    5THR     CB 1711   5.119   2.551   5.535
    5THR    OG1 1712   5.073   2.610   5.657
    5THR    HG1 1713   5.079   2.708   5.680
    5THR    CG2 1714   5.234   2.455   5.563
    5THR      C 1715   5.038   2.723   5.371
    5THR      O 1716   4.942   2.647   5.363
    6LEU      N 1717   5.053   2.833   5.297
    6LEU      H 1718   5.142   2.866   5.265
    6LEU     CA 1719   4.940   2.892   5.224
    6LEU     CB 1720   4.951   3.032   5.164
    6LEU     CG 1721   4.883   3.153   5.227
    6LEU    CD1 1722   4.902   3.273   5.133
    6LEU    CD2 1723   4.737   3.114   5.250
    6LEU      C 1724   4.887   2.806   5.109
    6LEU      O 1725   4.766   2.788   5.090
    7LEU      N 1726   4.980   2.759   5.026
    7LEU      H 1727   5.078   2.773   5.038
    7LEU     CA 1728   4.947   2.688   4.902
    7LEU     CB 1729   5.019   2.768   4.794
    7LEU     CG 1730   4.958   2.904   4.759
    7LEU    CD1 1731   5.046   2.972   4.654
    7LEU    CD2 1732   4.819   2.880   4.701
    7LEU      C 1733   4.989   2.540   4.901
    7LEU      O 1734   4.935   2.461   4.824
    8LEU      N 1735   5.092   2.502   4.976
    8LEU      H 1736   5.123   2.549   5.058
    8LEU     CA 1737   5.166   2.377   4.961
    8LEU     CB 1738   5.297   2.407   4.888
    8LEU     CG 1739   5.365   2.296   4.807
    8LEU    CD1 1740   5.271   2.218   4.715
    8LEU    CD2 1741   5.479   2.349   4.719
    8LEU      C 1742   5.198   2.327   5.102
    8LEU      O 1743   5.200   2.396   5.204
    9GLU      N 1744   5.218   2.196   5.119
    9GLU      H 1745   5.222   2.140   5.036
    9GLU     CA 1746   5.222   2.111   5.238
    9GLU     CB 1747   5.112   2.005   5.225
    9GLU     CG 1748   5.140   1.898   5.120
    9GLU     CD 1749   5.135   1.937   4.972
    9GLU    OE1 1750   5.027   1.963   4.914
    9GLU    OE2 1751   5.242   1.962   4.914
    9GLU      C 1752   5.356   2.059   5.290
    9GLU      O 1753   5.445   2.040   5.207
   10GLU      N 1754   5.371   2.019   5.416
   10GLU      H 1755   5.289   2.015   5.473
   10GLU     CA 1756   5.494   1.970   5.480
   10GLU     CB 1757   5.521   2.040   5.614
   10GLU     CG 1758   5.669   2.018   5.646
   10GLU     CD 1759   5.706   2.055   5.789
   10GLU    OE1 1760   5.639   2.029   5.892
   10GLU    OE2 1761   5.825   2.092   5.793
   10GLU      C 1762   5.474   1.821   5.506
   10GLU     O1 1763   5.548   1.753   5.432
   10GLU     O2 1764   5.406   1.772   5.599
    1ACE     CA 1765   4.553   2.401   4.667
    1ACE      C 1766   4.572   2.442   4.521
    1ACE      O 1767   4.511   2.530   4.462
    2VAL      N 1768   4.697   2.400   4.465
    2VAL      H 1769   4.778   2.363   4.511
    2VAL     CA 1770   4.719   2.432   4.324
    2VAL     CB 1771   4.841   2.523   4.302
    2VAL    CG1 1772   4.872   2.537   4.153
    2VAL    CG2 1773   4.805   2.665   4.348
    2VAL      C 1774   4.727   2.299   4.249
    2VAL      O 1775   4.827   2.230   4.236
    3VAL      N 1776   4.624   2.266   4.172
    3VAL      H 1777   4.614   2.168   4.154
    3VAL     CA 1778   4.514   2.358   4.141
    3VAL     CB 1779   4.517   2.392   3.992
    3VAL    CG1 1780   4.482   2.281   3.892
    3VAL    CG2 1781   4.425   2.510   3.960
    3VAL      C 1782   4.374   2.328   4.196
    3VAL      O 1783   4.320   2.217   4.193
    4VAL      N 1784   4.311   2.429   4.255
    4VAL      H 1785   4.372   2.500   4.290
    4VAL     CA 1786   4.167   2.447   4.279
    4VAL     CB 1787   4.137   2.577   4.354
    4VAL    CG1 1788   4.172   2.578   4.503
    4VAL    CG2 1789   4.219   2.689   4.289
    4VAL      C 1790   4.085   2.432   4.150
    4VAL      O 1791   4.115   2.481   4.042
    5THR      N 1792   3.998   2.332   4.159
    5THR      H 1793   4.009   2.265   4.233
    5THR     CA 1794   3.879   2.312   4.075
    5THR     CB 1795   3.896   2.195   3.978
    5THR    OG1 1796   3.911   2.067   4.041
    5THR    HG1 1797   3.833   2.039   4.096
    5THR    CG2 1798   4.010   2.220   3.879
    5THR      C 1799   3.751   2.298   4.158
    5THR      O 1800   3.742   2.224   4.255
    6LEU      N 1801   3.657   2.381   4.112
    6LEU      H 1802   3.652   2.402   4.015
    6LEU     CA 1803   3.533   2.404   4.186
    6LEU     CB 1804   3.479   2.544   4.157
    6LEU     CG 1805   3.495   2.655   4.262
    6LEU    CD1 1806   3.446   2.615   4.401
    6LEU    CD2 1807   3.641   2.702   4.263
    6LEU      C 1808   3.426   2.305   4.139
    6LEU      O 1809   3.419   2.270   4.021
    7LEU      N 1810   3.344   2.284   4.241
    7LEU      H 1811   3.342   2.333   4.329
    7LEU     CA 1812   3.216   2.216   4.220
    7LEU     CB 1813   3.186   2.106   4.322
    7LEU     CG 1814   3.231   1.963   4.291
    7LEU    CD1 1815   3.183   1.874   4.407
    7LEU    CD2 1816   3.166   1.909   4.164
    7LEU      C 1817   3.091   2.304   4.204
    7LEU      O 1818   3.009   2.319   4.294
    8LEU      N 1819   3.093   2.373   4.090
    8LEU      H 1820   3.165   2.364   4.021
    8LEU     CA 1821   3.000   2.485   4.072
    8LEU     CB 1822   3.078   2.616   4.078
    8LEU     CG 1823   3.030   2.727   4.171
    8LEU    CD1 1824   3.143   2.827   4.198
    8LEU    CD2 1825   2.904   2.792   4.113
    8LEU      C 1826   2.942   2.462   3.933
    8LEU      O 1827   3.015   2.445   3.835
    9GLU      N 1828   2.812   2.438   3.913
    9GLU      H 1829   2.792   2.400   3.823
    9GLU     CA 1830   2.699   2.448   4.007
    9GLU     CB 1831   2.582   2.515   3.935
    9GLU     CG 1832   2.614   2.654   3.878
    9GLU     CD 1833   2.526   2.698   3.761
    9GLU    OE1 1834   2.580   2.710   3.650
    9GLU    OE2 1835   2.410   2.733   3.793
    9GLU      C 1836   2.643   2.311   4.046
    9GLU      O 1837   2.591   2.236   3.963
   10GLU      N 1838   2.626   2.306   4.178
   10GLU      H 1839   2.598   2.387   4.229
   10GLU     CA 1840   2.599   2.186   4.258
   10GLU     CB 1841   2.723   2.111   4.306
   10GLU     CG 1842   2.783   2.013   4.205
   10GLU     CD 1843   2.707   1.884   4.172
   10GLU    OE1 1844   2.711   1.842   4.054
   10GLU    OE2 1845   2.658   1.812   4.262
   10GLU      C 1846   2.511   2.227   4.377
   10GLU     O1 1847   2.527   2.339   4.431
   10GLU     O2 1848   2.414   2.154   4.407
    1ACE     CA 1849   5.891   3.626   4.834
    1ACE      C 1850   5.823   3.493   4.865
    1ACE      O 1851   5.796   3.407   4.781
    2VAL      N 1852   5.834   3.462   5.004
    2VAL      H 1853   5.893   3.510   5.069
    2VAL     CA 1854   5.770   3.346   5.069
    2VAL     CB 1855   5.730   3.377   5.213
    2VAL    CG1 1856   5.851   3.425   5.293
    2VAL    CG2 1857   5.613   3.475   5.218
    2VAL      C 1858   5.666   3.252   5.008
    2VAL      O 1859   5.676   3.132   5.031
    3VAL      N 1860   5.557   3.292   4.943
    3VAL      H 1861   5.570   3.380   4.897
    3VAL     CA 1862   5.466   3.198   4.876
    3VAL     CB 1863   5.332   3.187   4.947
    3VAL    CG1 1864   5.345   3.125   5.087
    3VAL    CG2 1865   5.247   3.313   4.937
    3VAL      C 1866   5.452   3.204   4.723
    3VAL      O 1867   5.406   3.108   4.662
    4VAL      N 1868   5.475   3.321   4.666
    4VAL      H 1869   5.489   3.403   4.721
    4VAL     CA 1870   5.474   3.347   4.521
    4VAL     CB 1871   5.430   3.490   4.489
    4VAL    CG1 1872   5.421   3.519   4.339
    4VAL    CG2 1873   5.295   3.533   4.548
    4VAL      C 1874   5.596   3.295   4.445
    4VAL      O 1875   5.596   3.195   4.372
    5THR      N 1876   5.708   3.363   4.466
    5THR      H 1877   5.712   3.442   4.528
    5THR     CA 1878   5.840   3.342   4.404
    5THR     CB 1879   5.928   3.463   4.369
    5THR    OG1 1880   5.947   3.556   4.476
    5THR    HG1 1881   6.020   3.518   4.534
    5THR    CG2 1882   5.864   3.537   4.252
    5THR      C 1883   5.914   3.227   4.472
    5THR      O 1884   6.006   3.252   4.550
    6LEU      N 1885   5.899   3.114   4.404
    6LEU      H 1886   5.859   3.102   4.313
    6LEU     CA 1887   5.927   2.995   4.485
    6LEU     CB 1888   5.837   2.877   4.449
    6LEU     CG 1889   5.733   2.854   4.559
    6LEU    CD1 1890   5.598   2.900   4.502
    6LEU    CD2 1891   5.725   2.707   4.598
    6LEU      C 1892   6.063   2.935   4.448
    6LEU      O 1893   6.089   2.915   4.330
    7LEU      N 1894   6.150   2.913   4.547
    7LEU      H 1895   6.229   2.857   4.522
    7LEU     CA 1896   6.159   2.963   4.684
    7LEU     CB 1897   6.176   2.855   4.791
    7LEU     CG 1898   6.042   2.793   4.834
    7LEU    CD1 1899   6.082   2.651   4.872
    7LEU    CD2 1900   5.964   2.880   4.933
    7LEU      C 1901   6.274   3.064   4.685
    7LEU      O 1902   6.385   3.014   4.671
    8LEU      N 1903   6.245   3.194   4.686
    8LEU      H 1904   6.155   3.239   4.685
    8LEU     CA 1905   6.351   3.295   4.695
    8LEU     CB 1906   6.277   3.429   4.693
    8LEU     CG 1907   6.354   3.560   4.670
    8LEU    CD1 1908   6.398   3.556   4.523
    8LEU    CD2 1909   6.263   3.679   4.701
    8LEU      C 1910   6.467   3.297   4.796
    8LEU      O 1911   6.454   3.290   4.918
    9GLU      N 1912   6.586   3.273   4.742
    9GLU      H 1913   6.595   3.241   4.647
    9GLU     CA 1914   6.713   3.275   4.815
    9GLU     CB 1915   6.760   3.130   4.828
    9GLU     CG 1916   6.686   3.059   4.942
    9GLU     CD 1917   6.730   2.916   4.974
    9GLU    OE1 1918   6.681   2.818   4.915
    9GLU    OE2 1919   6.801   2.902   5.076
    9GLU      C 1920   6.817   3.372   4.758
    9GLU      O 1921   6.877   3.329   4.660
   10GLU      N 1922   6.831   3.486   4.824
   10GLU      H 1923   6.794   3.508   4.914
   10GLU     CA 1924   6.931   3.585   4.781
   10GLU     CB 1925   6.867   3.712   4.724
   10GLU     CG 1926   6.788   3.714   4.593
   10GLU     CD 1927   6.879   3.737   4.472
   10GLU    OE1 1928   6.896   3.855   4.436
   10GLU    OE2 1929   6.949   3.642   4.430
   10GLU      C 1930   7.024   3.627   4.895
   10GLU     O1 1931   6.975   3.701   4.983
   10GLU     O2 1932   7.147   3.618   4.874
    1ACE     CA 1933   6.213   3.578   6.903
    1ACE      C 1934   6.162   3.722   6.892
    1ACE      O 1935   6.241   3.816   6.890
    2VAL      N 1936   6.019   3.728   6.896
    2VAL      H 1937   5.969   3.643   6.884
    2VAL     CA 1938   5.941   3.850   6.868
    2VAL     CB 1939   5.901   3.855   6.720
    2VAL    CG1 1940   6.017   3.886   6.626
    2VAL    CG2 1941   5.840   3.725   6.668
    2VAL      C 1942   5.823   3.863   6.964
    2VAL      O 1943   5.751   3.768   6.995
    3VAL      N 1944   5.790   3.988   6.995
    3VAL      H 1945   5.838   4.071   6.969
    3VAL     CA 1946   5.671   4.021   7.076
    3VAL     CB 1947   5.727   4.066   7.211
    3VAL    CG1 1948   5.623   4.137   7.299
    3VAL    CG2 1949   5.774   3.955   7.305
    3VAL      C 1950   5.569   4.107   7.001
    3VAL      O 1951   5.599   4.218   6.959
    4VAL      N 1952   5.444   4.062   7.011
    4VAL      H 1953   5.427   3.973   7.052
    4VAL     CA 1954   5.333   4.140   6.956
    4VAL     CB 1955   5.254   4.073   6.843
    4VAL    CG1 1956   5.324   4.074   6.706
    4VAL    CG2 1957   5.209   3.934   6.888
    4VAL      C 1958   5.223   4.187   7.051
    4VAL      O 1959   5.169   4.119   7.137
    5THR      N 1960   5.209   4.320   7.044
    5THR      H 1961   5.286   4.365   6.999
    5THR     CA 1962   5.125   4.405   7.130
    5THR     CB 1963   5.206   4.512   7.203
    5THR    OG1 1964   5.306   4.579   7.126
    5THR    HG1 1965   5.340   4.658   7.177
    5THR    CG2 1966   5.274   4.466   7.332
    5THR      C 1967   5.012   4.479   7.058
    5THR      O 1968   5.030   4.586   7.000
    6LEU      N 1969   4.894   4.420   7.068
    6LEU      H 1970   4.891   4.329   7.108
    6LEU     CA 1971   4.767   4.471   7.014
    6LEU     CB 1972   4.663   4.371   7.067
    6LEU     CG 1973   4.564   4.342   6.955
    6LEU    CD1 1974   4.632   4.246   6.857
    6LEU    CD2 1975   4.423   4.305   7.002
    6LEU      C 1976   4.732   4.611   7.064
    6LEU      O 1977   4.750   4.640   7.182
    7LEU      N 1978   4.658   4.688   6.984
    7LEU      H 1979   4.616   4.649   6.903
    7LEU     CA 1980   4.620   4.825   7.024
    7LEU     CB 1981   4.631   4.916   6.902
    7LEU     CG 1982   4.623   5.068   6.918
    7LEU    CD1 1983   4.745   5.128   6.849
    7LEU    CD2 1984   4.489   5.135   6.889
    7LEU      C 1985   4.480   4.828   7.087
    7LEU      O 1986   4.383   4.802   7.017
    8LEU      N 1987   4.484   4.832   7.220
    8LEU      H 1988   4.573   4.847   7.265
    8LEU     CA 1989   4.360   4.831   7.299
    8LEU     CB 1990   4.369   4.709   7.390
    8LEU     CG 1991   4.367   4.576   7.314
    8LEU    CD1 1992   4.385   4.467   7.420
    8LEU    CD2 1993   4.238   4.548   7.237
    8LEU      C 1994   4.349   4.962   7.378
    8LEU      O 1995   4.432   4.978   7.467
    9GLU      N 1996   4.288   5.064   7.318
    9GLU      H 1997   4.255   5.060   7.224
    9GLU     CA 1998   4.269   5.194   7.385
    9GLU     CB 1999   4.203   5.296   7.293
    9GLU     CG 2000   4.272   5.318   7.159
    9GLU     CD 2001   4.229   5.435   7.070
    9GLU    OE1 2002   4.284   5.545   7.092
    9GLU    OE2 2003   4.132   5.419   6.994
    9GLU      C 2004   4.196   5.194   7.520
    9GLU      O 2005   4.093   5.130   7.537
   10GLU      N 2006   4.262   5.262   7.613
   10GLU      H 2007   4.348   5.313   7.607
   10GLU     CA 2008   4.201   5.280   7.746
   10GLU     CB 2009   4.308   5.249   7.850
   10GLU     CG 2010   4.251   5.142   7.943
   10GLU     CD 2011   4.363   5.092   8.033
   10GLU    OE1 2012   4.387   5.171   8.127
   10GLU    OE2 2013   4.430   4.991   8.003
   10GLU      C 2014   4.147   5.421   7.771
   10GLU     O1 2015   4.218   5.517   7.733
   10GLU     O2 2016   4.062   5.430   7.861
    1ACE     CA 2017   2.277   2.403   4.173
    1ACE      C 2018   2.167   2.416   4.278
    1ACE      O 2019   2.076   2.498   4.274
    2VAL      N 2020   2.186   2.317   4.380
    2VAL      H 2021   2.268   2.259   4.381
    2VAL     CA 2022   2.096   2.320   4.496
    2VAL     CB 2023   2.049   2.181   4.537
    2VAL    CG1 2024   1.969   2.116   4.424
    2VAL    CG2 2025   2.172   2.100   4.580
    2VAL      C 2026   2.147   2.399   4.617
    2VAL      O 2027   2.075   2.457   4.698
    3VAL      N 2028   2.279   2.414   4.617
    3VAL      H 2029   2.342   2.386   4.544
    3VAL     CA 2030   2.340   2.504   4.716
    3VAL     CB 2031   2.448   2.421   4.785
    3VAL    CG1 2032   2.546   2.504   4.869
    3VAL    CG2 2033   2.391   2.299   4.858
    3VAL      C 2034   2.402   2.623   4.643
    3VAL      O 2035   2.354   2.733   4.670
    4VAL      N 2036   2.474   2.611   4.532
    4VAL      H 2037   2.481   2.523   4.486
    4VAL     CA 2038   2.534   2.728   4.467
    4VAL     CB 2039   2.685   2.730   4.491
    4VAL    CG1 2040   2.713   2.768   4.637
    4VAL    CG2 2041   2.760   2.604   4.448
    4VAL      C 2042   2.504   2.744   4.318
    4VAL      O 2043   2.452   2.652   4.255
    5THR      N 2044   2.521   2.865   4.265
    5THR      H 2045   2.544   2.945   4.321
    5THR     CA 2046   2.503   2.923   4.132
    5THR     CB 2047   2.358   2.924   4.085
    5THR    OG1 2048   2.357   2.952   3.944
    5THR    HG1 2049   2.396   2.880   3.887
    5THR    CG2 2050   2.273   3.023   4.165
    5THR      C 2051   2.566   3.063   4.130
    5THR      O 2052   2.582   3.125   4.234
    6LEU      N 2053   2.604   3.105   4.010
    6LEU      H 2054   2.574   3.054   3.929
    6LEU     CA 2055   2.658   3.241   3.989
    6LEU     CB 2056   2.773   3.238   3.888
    6LEU     CG 2057   2.890   3.158   3.944
    6LEU    CD1 2058   2.990   3.140   3.829
    6LEU    CD2 2059   2.959   3.228   4.061
    6LEU      C 2060   2.551   3.333   3.932
    6LEU      O 2061   2.491   3.308   3.827
    7LEU      N 2062   2.530   3.444   4.002
    7LEU      H 2063   2.571   3.450   4.093
    7LEU     CA 2064   2.447   3.560   3.969
    7LEU     CB 2065   2.319   3.555   4.053
    7LEU     CG 2066   2.211   3.628   3.972
    7LEU    CD1 2067   2.184   3.561   3.838
    7LEU    CD2 2068   2.087   3.649   4.059
    7LEU      C 2069   2.511   3.698   3.986
    7LEU      O 2070   2.502   3.753   4.096
    8LEU      N 2071   2.576   3.748   3.881
    8LEU      H 2072   2.553   3.713   3.791
    8LEU     CA 2073   2.654   3.872   3.887
    8LEU     CB 2074   2.774   3.863   3.792
    8LEU     CG 2075   2.869   3.982   3.779
    8LEU    CD1 2076   2.909   4.038   3.916
    8LEU    CD2 2077   2.997   3.955   3.701
    8LEU      C 2078   2.562   3.989   3.849
    8LEU      O 2079   2.519   3.998   3.734
    9GLU      N 2080   2.532   4.074   3.947
    9GLU      H 2081   2.555   4.045   4.039
    9GLU     CA 2082   2.468   4.204   3.922
    9GLU     CB 2083   2.342   4.235   4.003
    9GLU     CG 2084   2.222   4.143   3.980
    9GLU     CD 2085   2.090   4.192   4.039
    9GLU    OE1 2086   2.090   4.227   4.159
    9GLU    OE2 2087   1.990   4.192   3.964
    9GLU      C 2088   2.559   4.326   3.936
    9GLU      O 2089   2.616   4.342   4.044
   10GLU      N 2090   2.612   4.376   3.825
   10GLU      H 2091   2.606   4.328   3.737
   10GLU     CA 2092   2.692   4.499   3.809
   10GLU     CB 2093   2.751   4.513   3.669
   10GLU     CG 2094   2.871   4.423   3.643
   10GLU     CD 2095   2.968   4.485   3.542
   10GLU    OE1 2096   3.071   4.542   3.585
   10GLU    OE2 2097   2.948   4.470   3.419
   10GLU      C 2098   2.602   4.617   3.846
   10GLU     O1 2099   2.478   4.616   3.834
   10GLU     O2 2100   2.663   4.722   3.877
    1ACE     CA 2101   3.435   3.566   3.310
    1ACE      C 2102   3.441   3.621   3.453
    1ACE      O 2103   3.496   3.729   3.474
    2VAL      N 2104   3.389   3.526   3.547
    2VAL      H 2105   3.339   3.445   3.517
    2VAL     CA 2106   3.400   3.549   3.692
    2VAL     CB 2107   3.295   3.473   3.773
    2VAL    CG1 2108   3.299   3.517   3.919
    2VAL    CG2 2109   3.151   3.498   3.728
    2VAL      C 2110   3.541   3.514   3.739
    2VAL      O 2111   3.572   3.397   3.763
    3VAL      N 2112   3.624   3.618   3.742
    3VAL      H 2113   3.586   3.710   3.740
    3VAL     CA 2114   3.767   3.617   3.774
    3VAL     CB 2115   3.831   3.750   3.733
    3VAL    CG1 2116   3.980   3.755   3.765
    3VAL    CG2 2117   3.799   3.784   3.588
    3VAL      C 2118   3.802   3.574   3.916
    3VAL      O 2119   3.791   3.664   4.000
    4VAL      N 2120   3.826   3.445   3.937
    4VAL      H 2121   3.822   3.384   3.857
    4VAL     CA 2122   3.882   3.396   4.064
    4VAL     CB 2123   3.827   3.257   4.098
    4VAL    CG1 2124   3.871   3.211   4.237
    4VAL    CG2 2125   3.674   3.260   4.096
    4VAL      C 2126   4.034   3.389   4.064
    4VAL      O 2127   4.098   3.290   4.029
    5THR      N 2128   4.087   3.501   4.112
    5THR      H 2129   4.038   3.563   4.174
    5THR     CA 2130   4.232   3.521   4.119
    5THR     CB 2131   4.256   3.643   4.030
    5THR    OG1 2132   4.377   3.629   3.957
    5THR    HG1 2133   4.382   3.702   3.888
    5THR    CG2 2134   4.215   3.781   4.082
    5THR      C 2135   4.297   3.522   4.258
    5THR      O 2136   4.224   3.559   4.350
    6LEU      N 2137   4.426   3.494   4.267
    6LEU      H 2138   4.481   3.469   4.188
    6LEU     CA 2139   4.499   3.493   4.395
    6LEU     CB 2140   4.584   3.367   4.379
    6LEU     CG 2141   4.541   3.234   4.440
    6LEU    CD1 2142   4.652   3.131   4.419
    6LEU    CD2 2143   4.511   3.242   4.590
    6LEU      C 2144   4.574   3.622   4.430
    6LEU      O 2145   4.631   3.680   4.338
    7LEU      N 2146   4.581   3.644   4.561
    7LEU      H 2147   4.519   3.588   4.617
    7LEU     CA 2148   4.671   3.739   4.628
    7LEU     CB 2149   4.812   3.684   4.651
    7LEU     CG 2150   4.817   3.545   4.715
    7LEU    CD1 2151   4.955   3.484   4.689
    7LEU    CD2 2152   4.767   3.540   4.859
    7LEU      C 2153   4.677   3.877   4.563
    7LEU      O 2154   4.757   3.915   4.478
    8LEU      N 2155   4.591   3.961   4.621
    8LEU      H 2156   4.543   3.935   4.705
    8LEU     CA 2157   4.558   4.090   4.560
    8LEU     CB 2158   4.409   4.117   4.540
    8LEU     CG 2159   4.348   4.024   4.434
    8LEU    CD1 2160   4.309   3.896   4.509
    8LEU    CD2 2161   4.235   4.093   4.357
    8LEU      C 2162   4.623   4.208   4.633
    8LEU      O 2163   4.579   4.254   4.738
    9GLU      N 2164   4.740   4.243   4.581
    9GLU      H 2165   4.787   4.184   4.515
    9GLU     CA 2166   4.804   4.372   4.609
    9GLU     CB 2167   4.942   4.375   4.543
    9GLU     CG 2168   5.058   4.298   4.607
    9GLU     CD 2169   5.194   4.347   4.558
    9GLU    OE1 2170   5.273   4.388   4.646
    9GLU    OE2 2171   5.222   4.328   4.438
    9GLU      C 2172   4.721   4.500   4.598
    9GLU      O 2173   4.700   4.554   4.490
   10GLU      N 2174   4.687   4.553   4.716
   10GLU      H 2175   4.737   4.525   4.798
   10GLU     CA 2176   4.614   4.679   4.732
   10GLU     CB 2177   4.482   4.656   4.805
   10GLU     CG 2178   4.378   4.579   4.724
   10GLU     CD 2179   4.241   4.573   4.791
   10GLU    OE1 2180   4.209   4.483   4.872
   10GLU    OE2 2181   4.158   4.659   4.755
   10GLU      C 2182   4.693   4.778   4.819
   10GLU     O1 2183   4.760   4.737   4.916
   10GLU     O2 2184   4.694   4.901   4.798
    1ACE     CA 2185   6.736   2.522   3.645
    1ACE      C 2186   6.610   2.483   3.568
    1ACE      O 2187   6.612   2.404   3.474
    2VAL      N 2188   6.487   2.542   3.612
    2VAL      H 2189   6.488   2.607   3.688
    2VAL     CA 2190   6.357   2.506   3.554
    2VAL     CB 2191   6.248   2.554   3.651
    2VAL    CG1 2192   6.110   2.539   3.588
    2VAL    CG2 2193   6.263   2.504   3.794
    2VAL      C 2194   6.344   2.535   3.405
    2VAL      O 2195   6.307   2.646   3.366
    3VAL      N 2196   6.390   2.443   3.321
    3VAL      H 2197   6.454   2.374   3.354
    3VAL     CA 2198   6.363   2.430   3.177
    3VAL     CB 2199   6.494   2.432   3.097
    3VAL    CG1 2200   6.466   2.447   2.947
    3VAL    CG2 2201   6.586   2.550   3.129
    3VAL      C 2202   6.282   2.302   3.153
    3VAL      O 2203   6.316   2.184   3.160
    4VAL      N 2204   6.154   2.332   3.133
    4VAL      H 2205   6.121   2.425   3.121
    4VAL     CA 2206   6.050   2.228   3.126
    4VAL     CB 2207   5.921   2.253   3.204
    4VAL    CG1 2208   5.824   2.135   3.198
    4VAL    CG2 2209   5.970   2.288   3.344
    4VAL      C 2210   6.006   2.190   2.985
    4VAL      O 2211   5.939   2.266   2.915
    5THR      N 2212   6.073   2.082   2.945
    5THR      H 2213   6.130   2.037   3.014
    5THR     CA 2214   6.041   2.006   2.824
    5THR     CB 2215   6.159   1.916   2.787
    5THR    OG1 2216   6.215   1.847   2.900
    5THR    HG1 2217   6.291   1.789   2.871
    5THR    CG2 2218   6.267   1.992   2.709
    5THR      C 2219   5.899   1.952   2.807
    5THR      O 2220   5.884   1.830   2.816
    6LEU      N 2221   5.805   2.043   2.783
    6LEU      H 2222   5.819   2.138   2.755
    6LEU     CA 2223   5.666   2.001   2.758
    6LEU     CB 2224   5.581   2.128   2.755
    6LEU     CG 2225   5.569   2.171   2.902
    6LEU    CD1 2226   5.524   2.316   2.884
    6LEU    CD2 2227   5.470   2.097   2.992
    6LEU      C 2228   5.652   1.923   2.626
    6LEU      O 2229   5.587   1.962   2.529
    7LEU      N 2230   5.687   1.795   2.632
    7LEU      H 2231   5.724   1.759   2.718
    7LEU     CA 2232   5.680   1.704   2.517
    7LEU     CB 2233   5.788   1.596   2.532
    7LEU     CG 2234   5.848   1.555   2.397
    7LEU    CD1 2235   5.922   1.675   2.339
    7LEU    CD2 2236   5.959   1.453   2.426
    7LEU      C 2237   5.542   1.655   2.474
    7LEU      O 2238   5.483   1.555   2.515
    8LEU      N 2239   5.477   1.739   2.394
    8LEU      H 2240   5.512   1.832   2.387
    8LEU     CA 2241   5.362   1.704   2.309
    8LEU     CB 2242   5.249   1.800   2.345
    8LEU     CG 2243   5.115   1.755   2.286
    8LEU    CD1 2244   5.071   1.617   2.336
    8LEU    CD2 2245   5.004   1.856   2.312
    8LEU      C 2246   5.413   1.734   2.168
    8LEU      O 2247   5.445   1.849   2.137
    9GLU      N 2248   5.479   1.631   2.117
    9GLU      H 2249   5.452   1.539   2.144
    9GLU     CA 2250   5.571   1.632   2.002
    9GLU     CB 2251   5.608   1.487   1.971
    9GLU     CG 2252   5.693   1.423   2.081
    9GLU     CD 2253   5.728   1.276   2.054
    9GLU    OE1 2254   5.667   1.178   2.103
    9GLU    OE2 2255   5.815   1.263   1.965
    9GLU      C 2256   5.534   1.703   1.872
    9GLU      O 2257   5.424   1.686   1.819
   10GLU      N 2258   5.634   1.773   1.819
   10GLU      H 2259   5.726   1.770   1.857
   10GLU     CA 2260   5.609   1.867   1.708
   10GLU     CB 2261   5.664   2.005   1.747
   10GLU     CG 2262   5.567   2.055   1.854
   10GLU     CD 2263   5.621   2.187   1.911
   10GLU    OE1 2264   5.717   2.176   1.990
   10GLU    OE2 2265   5.586   2.290   1.850
   10GLU      C 2266   5.677   1.818   1.580
   10GLU     O1 2267   5.769   1.734   1.570
   10GLU     O2 2268   5.685   1.899   1.486
    1ACE     CA 2269   4.809   1.658   2.917
    1ACE      C 2270   4.923   1.667   3.019
    1ACE      O 2271   5.018   1.589   3.014
    2VAL      N 2272   4.923   1.774   3.113
    2VAL      H 2273   4.863   1.854   3.100
    2VAL     CA 2274   5.017   1.780   3.226
    2VAL     CB 2275   5.054   1.927   3.247
    2VAL    CG1 2276   5.157   1.937   3.359
    2VAL    CG2 2277   5.122   1.978   3.120
    2VAL      C 2278   4.969   1.704   3.350
    2VAL      O 2279   4.880   1.753   3.419
    3VAL      N 2280   5.033   1.592   3.381
    3VAL      H 2281   5.088   1.542   3.314
    3VAL     CA 2282   5.010   1.526   3.510
    3VAL     CB 2283   4.975   1.378   3.493
    3VAL    CG1 2284   4.956   1.301   3.624
    3VAL    CG2 2285   4.853   1.355   3.404
    3VAL      C 2286   5.127   1.549   3.605
    3VAL      O 2287   5.231   1.487   3.580
    4VAL      N 2288   5.115   1.625   3.714
    4VAL      H 2289   5.029   1.672   3.732
    4VAL     CA 2290   5.212   1.650   3.821
    4VAL     CB 2291   5.287   1.783   3.820
    4VAL    CG1 2292   5.394   1.793   3.929
    4VAL    CG2 2293   5.375   1.791   3.696
    4VAL      C 2294   5.142   1.632   3.956
    4VAL      O 2295   5.024   1.662   3.974
    5THR      N 2296   5.198   1.538   4.032
    5THR      H 2297   5.245   1.461   3.988
    5THR     CA 2298   5.151   1.520   4.169
    5THR     CB 2299   5.129   1.372   4.203
    5THR    OG1 2300   5.229   1.295   4.135
    5THR    HG1 2301   5.195   1.202   4.128
    5THR    CG2 2302   4.995   1.321   4.149
    5THR      C 2303   5.238   1.582   4.279
    5THR      O 2304   5.176   1.630   4.374
    6LEU      N 2305   5.369   1.595   4.261
    6LEU      H 2306   5.414   1.571   4.175
    6LEU     CA 2307   5.457   1.652   4.363
    6LEU     CB 2308   5.542   1.547   4.435
    6LEU     CG 2309   5.643   1.603   4.535
    6LEU    CD1 2310   5.576   1.633   4.669
    6LEU    CD2 2311   5.756   1.506   4.572
    6LEU      C 2312   5.544   1.762   4.301
    6LEU      O 2313   5.627   1.727   4.217
    7LEU      N 2314   5.529   1.887   4.343
    7LEU      H 2315   5.483   1.903   4.431
    7LEU     CA 2316   5.602   2.000   4.282
    7LEU     CB 2317   5.521   2.129   4.276
    7LEU     CG 2318   5.549   2.201   4.144
    7LEU    CD1 2319   5.452   2.147   4.039
    7LEU    CD2 2320   5.538   2.352   4.163
    7LEU      C 2321   5.748   2.014   4.324
    7LEU      O 2322   5.840   2.018   4.242
    8LEU      N 2323   5.778   1.999   4.453
    8LEU      H 2324   5.712   1.971   4.523
    8LEU     CA 2325   5.918   2.018   4.494
    8LEU     CB 2326   5.908   2.088   4.630
    8LEU     CG 2327   5.845   2.227   4.643
    8LEU    CD1 2328   5.821   2.257   4.791
    8LEU    CD2 2329   5.936   2.329   4.574
    8LEU      C 2330   5.999   1.889   4.494
    8LEU      O 2331   5.972   1.792   4.565
    9GLU      N 2332   6.073   1.876   4.384
    9GLU      H 2333   6.050   1.933   4.305
    9GLU     CA 2334   6.170   1.769   4.359
    9GLU     CB 2335   6.188   1.752   4.208
    9GLU     CG 2336   6.050   1.719   4.150
    9GLU     CD 2337   6.059   1.696   3.999
    9GLU    OE1 2338   6.085   1.799   3.932
    9GLU    OE2 2339   6.063   1.577   3.960
    9GLU      C 2340   6.302   1.804   4.428
    9GLU      O 2341   6.356   1.910   4.398
   10GLU      N 2342   6.362   1.688   4.457
   10GLU      H 2343   6.336   1.599   4.419
   10GLU     CA 2344   6.485   1.691   4.537
   10GLU     CB 2345   6.458   1.624   4.672
   10GLU     CG 2346   6.355   1.699   4.756
   10GLU     CD 2347   6.335   1.611   4.880
   10GLU    OE1 2348   6.433   1.606   4.958
   10GLU    OE2 2349   6.230   1.546   4.898
   10GLU      C 2350   6.600   1.614   4.472
   10GLU     O1 2351   6.716   1.653   4.495
   10GLU     O2 2352   6.573   1.502   4.422
    1ACE     CA 2353   5.103   4.303   5.467
    1ACE      C 2354   5.040   4.349   5.598
    1ACE      O 2355   5.014   4.261   5.680
    2VAL      N 2356   4.983   4.479   5.613
    2VAL      H 2357   4.971   4.540   5.535
    2VAL     CA 2358   4.943   4.534   5.743
    2VAL     CB 2359   4.970   4.685   5.755
    2VAL    CG1 2360   4.935   4.729   5.897
    2VAL    CG2 2361   5.114   4.726   5.725
    2VAL      C 2362   4.793   4.514   5.765
    2VAL      O 2363   4.713   4.566   5.688
    3VAL      N 2364   4.761   4.440   5.871
    3VAL      H 2365   4.838   4.398   5.920
    3VAL     CA 2366   4.630   4.383   5.904
    3VAL     CB 2367   4.636   4.231   5.911
    3VAL    CG1 2368   4.500   4.177   5.957
    3VAL    CG2 2369   4.635   4.179   5.767
    3VAL      C 2370   4.580   4.457   6.028
    3VAL      O 2371   4.517   4.560   6.003
    4VAL      N 2372   4.627   4.425   6.148
    4VAL      H 2373   4.693   4.350   6.161
    4VAL     CA 2374   4.589   4.496   6.271
    4VAL     CB 2375   4.529   4.406   6.380
    4VAL    CG1 2376   4.428   4.316   6.308
    4VAL    CG2 2377   4.628   4.321   6.458
    4VAL      C 2378   4.705   4.579   6.327
    4VAL      O 2379   4.819   4.548   6.292
    5THR      N 2380   4.664   4.689   6.388
    5THR      H 2381   4.569   4.698   6.418
    5THR     CA 2382   4.763   4.791   6.428
    5THR     CB 2383   4.697   4.928   6.444
    5THR    OG1 2384   4.581   4.932   6.527
    5THR    HG1 2385   4.527   4.850   6.510
    5THR    CG2 2386   4.671   4.992   6.308
    5THR      C 2387   4.827   4.761   6.563
    5THR      O 2388   4.756   4.730   6.659
    6LEU      N 2389   4.956   4.728   6.557
    6LEU      H 2390   4.996   4.708   6.467
    6LEU     CA 2391   5.034   4.702   6.678
    6LEU     CB 2392   5.124   4.581   6.651
    6LEU     CG 2393   5.039   4.465   6.600
    6LEU    CD1 2394   5.127   4.367   6.523
    6LEU    CD2 2395   4.978   4.393   6.721
    6LEU      C 2396   5.110   4.816   6.747
    6LEU      O 2397   5.159   4.906   6.679
    7LEU      N 2398   5.133   4.810   6.878
    7LEU      H 2399   5.118   4.722   6.924
    7LEU     CA 2400   5.191   4.915   6.961
    7LEU     CB 2401   5.164   4.882   7.108
    7LEU     CG 2402   5.027   4.930   7.158
    7LEU    CD1 2403   4.973   4.854   7.279
    7LEU    CD2 2404   5.056   5.074   7.202
    7LEU      C 2405   5.339   4.942   6.930
    7LEU      O 2406   5.421   4.852   6.911
    8LEU      N 2407   5.373   5.069   6.908
    8LEU      H 2408   5.298   5.131   6.884
    8LEU     CA 2409   5.511   5.116   6.891
    8LEU     CB 2410   5.535   5.195   6.762
    8LEU     CG 2411   5.513   5.116   6.632
    8LEU    CD1 2412   5.538   5.220   6.523
    8LEU    CD2 2413   5.615   5.005   6.606
    8LEU      C 2414   5.555   5.206   7.006
    8LEU      O 2415   5.472   5.262   7.078
    9GLU      N 2416   5.684   5.204   7.038
    9GLU      H 2417   5.747   5.138   6.999
    9GLU     CA 2418   5.741   5.286   7.146
    9GLU     CB 2419   5.875   5.228   7.191
    9GLU     CG 2420   5.991   5.227   7.091
    9GLU     CD 2421   5.988   5.110   6.993
    9GLU    OE1 2422   5.955   5.128   6.873
    9GLU    OE2 2423   6.001   4.994   7.037
    9GLU      C 2424   5.743   5.437   7.120
    9GLU      O 2425   5.815   5.487   7.033
   10GLU      N 2426   5.664   5.512   7.196
   10GLU      H 2427   5.601   5.476   7.264
   10GLU     CA 2428   5.666   5.659   7.186
   10GLU     CB 2429   5.522   5.709   7.170
   10GLU     CG 2430   5.462   5.649   7.043
   10GLU     CD 2431   5.327   5.719   7.023
   10GLU    OE1 2432   5.328   5.833   6.971
   10GLU    OE2 2433   5.223   5.661   7.059
   10GLU      C 2434   5.716   5.730   7.311
   10GLU     O1 2435   5.756   5.666   7.412
   10GLU     O2 2436   5.745   5.851   7.298
    1ACE     CA 2437   3.741   2.713   5.711
    1ACE      C 2438   3.605   2.702   5.780
    1ACE      O 2439   3.539   2.601   5.757
    2VAL      N 2440   3.558   2.822   5.842
    2VAL      H 2441   3.610   2.907   5.831
    2VAL     CA 2442   3.425   2.829   5.903
    2VAL     CB 2443   3.424   2.960   5.982
    2VAL    CG1 2444   3.508   2.943   6.109
    2VAL    CG2 2445   3.465   3.087   5.907
    2VAL      C 2446   3.309   2.816   5.804
    2VAL      O 2447   3.197   2.782   5.842
    3VAL      N 2448   3.326   2.874   5.685
    3VAL      H 2449   3.414   2.910   5.655
    3VAL     CA 2450   3.213   2.871   5.592
    3VAL     CB 2451   3.149   3.009   5.573
    3VAL    CG1 2452   3.080   3.050   5.704
    3VAL    CG2 2453   3.253   3.109   5.521
    3VAL      C 2454   3.234   2.803   5.457
    3VAL      O 2455   3.153   2.719   5.419
    4VAL      N 2456   3.341   2.831   5.383
    4VAL      H 2457   3.413   2.888   5.422
    4VAL     CA 2458   3.374   2.764   5.257
    4VAL     CB 2459   3.356   2.849   5.131
    4VAL    CG1 2460   3.392   2.779   4.999
    4VAL    CG2 2461   3.216   2.908   5.116
    4VAL      C 2462   3.518   2.713   5.261
    4VAL      O 2463   3.609   2.793   5.284
    5THR      N 2464   3.531   2.582   5.280
    5THR      H 2465   3.448   2.528   5.285
    5THR     CA 2466   3.655   2.506   5.300
    5THR     CB 2467   3.619   2.367   5.352
    5THR    OG1 2468   3.495   2.323   5.296
    5THR    HG1 2469   3.482   2.231   5.332
    5THR    CG2 2470   3.614   2.361   5.505
    5THR      C 2471   3.742   2.488   5.175
    5THR      O 2472   3.738   2.385   5.108
    6LEU      N 2473   3.817   2.598   5.165
    6LEU      H 2474   3.824   2.667   5.237
    6LEU     CA 2475   3.892   2.634   5.044
    6LEU     CB 2476   3.864   2.784   5.026
    6LEU     CG 2477   3.853   2.819   4.877
    6LEU    CD1 2478   3.708   2.806   4.830
    6LEU    CD2 2479   3.900   2.964   4.865
    6LEU      C 2480   4.041   2.604   5.057
    6LEU      O 2481   4.107   2.548   4.969
    7LEU      N 2482   4.107   2.633   5.169
    7LEU      H 2483   4.057   2.665   5.250
    7LEU     CA 2484   4.250   2.611   5.194
    7LEU     CB 2485   4.316   2.735   5.253
    7LEU     CG 2486   4.315   2.860   5.163
    7LEU    CD1 2487   4.180   2.931   5.151
    7LEU    CD2 2488   4.428   2.949   5.213
    7LEU      C 2489   4.273   2.505   5.302
    7LEU      O 2490   4.179   2.468   5.372
    8LEU      N 2491   4.385   2.440   5.272
    8LEU      H 2492   4.417   2.439   5.178
    8LEU     CA 2493   4.445   2.335   5.356
    8LEU     CB 2494   4.462   2.360   5.506
    8LEU     CG 2495   4.565   2.471   5.528
    8LEU    CD1 2496   4.525   2.557   5.648
    8LEU    CD2 2497   4.702   2.406   5.547
    8LEU      C 2498   4.380   2.200   5.330
    8LEU      O 2499   4.260   2.194   5.304
    9GLU      N 2500   4.457   2.094   5.351
    9GLU      H 2501   4.552   2.116   5.374
    9GLU     CA 2502   4.424   1.951   5.334
    9GLU     CB 2503   4.512   1.895   5.222
    9GLU     CG 2504   4.472   1.758   5.169
    9GLU     CD 2505   4.591   1.707   5.087
    9GLU    OE1 2506   4.667   1.628   5.146
    9GLU    OE2 2507   4.599   1.724   4.963
    9GLU      C 2508   4.428   1.879   5.469
    9GLU      O 2509   4.525   1.892   5.543
   10GLU      N 2510   4.315   1.815   5.503
   10GLU      H 2511   4.241   1.812   5.436
   10GLU     CA 2512   4.308   1.738   5.627
   10GLU     CB 2513   4.165   1.771   5.672
   10GLU     CG 2514   4.126   1.715   5.809
   10GLU     CD 2515   3.979   1.736   5.844
   10GLU    OE1 2516   3.914   1.633   5.872
   10GLU    OE2 2517   3.931   1.848   5.816
   10GLU      C 2518   4.343   1.592   5.596
   10GLU     O1 2519   4.309   1.541   5.487
   10GLU     O2 2520   4.376   1.522   5.695
    1ACE     CA 2521   3.078   3.579   5.308
    1ACE      C 2522   3.226   3.600   5.342
    1ACE      O 2523   3.303   3.676   5.284
    2VAL      N 2524   3.268   3.553   5.471
    2VAL      H 2525   3.201   3.517   5.535
    2VAL     CA 2526   3.409   3.551   5.514
    2VAL     CB 2527   3.417   3.524   5.664
    2VAL    CG1 2528   3.354   3.636   5.747
    2VAL    CG2 2529   3.344   3.398   5.710
    2VAL      C 2530   3.498   3.454   5.436
    2VAL      O 2531   3.474   3.334   5.423
    3VAL      N 2532   3.589   3.509   5.357
    3VAL      H 2533   3.591   3.608   5.340
    3VAL     CA 2534   3.689   3.427   5.287
    3VAL     CB 2535   3.681   3.439   5.135
    3VAL    CG1 2536   3.771   3.343   5.057
    3VAL    CG2 2537   3.538   3.430   5.084
    3VAL      C 2538   3.836   3.449   5.322
    3VAL      O 2539   3.886   3.561   5.310
    4VAL      N 2540   3.898   3.355   5.393
    4VAL      H 2541   3.855   3.266   5.403
    4VAL     CA 2542   4.036   3.354   5.444
    4VAL     CB 2543   4.146   3.339   5.337
    4VAL    CG1 2544   4.260   3.268   5.410
    4VAL    CG2 2545   4.106   3.268   5.208
    4VAL      C 2546   4.061   3.472   5.538
    4VAL      O 2547   4.133   3.565   5.505
    5THR      N 2548   3.996   3.462   5.654
    5THR      H 2549   3.972   3.369   5.683
    5THR     CA 2550   3.978   3.569   5.753
    5THR     CB 2551   3.913   3.518   5.881
    5THR    OG1 2552   3.971   3.391   5.913
    5THR    HG1 2553   3.944   3.312   5.857
    5THR    CG2 2554   3.761   3.509   5.863
    5THR      C 2555   4.111   3.639   5.780
    5THR      O 2556   4.189   3.600   5.867
    6LEU      N 2557   4.122   3.761   5.729
    6LEU      H 2558   4.058   3.789   5.658
    6LEU     CA 2559   4.225   3.862   5.760
    6LEU     CB 2560   4.309   3.907   5.640
    6LEU     CG 2561   4.437   3.826   5.616
    6LEU    CD1 2562   4.528   3.898   5.516
    6LEU    CD2 2563   4.507   3.809   5.750
    6LEU      C 2564   4.168   3.982   5.835
    6LEU      O 2565   4.155   3.979   5.958
    7LEU      N 2566   4.084   4.056   5.763
    7LEU      H 2567   4.076   4.034   5.666
    7LEU     CA 2568   4.024   4.181   5.812
    7LEU     CB 2569   4.053   4.298   5.718
    7LEU     CG 2570   4.191   4.354   5.756
    7LEU    CD1 2571   4.252   4.440   5.646
    7LEU    CD2 2572   4.205   4.412   5.897
    7LEU      C 2573   3.872   4.161   5.817
    7LEU      O 2574   3.794   4.127   5.728
    8LEU      N 2575   3.837   4.188   5.942
    8LEU      H 2576   3.907   4.223   6.005
    8LEU     CA 2577   3.702   4.221   5.990
    8LEU     CB 2578   3.665   4.136   6.112
    8LEU     CG 2579   3.677   3.984   6.097
    8LEU    CD1 2580   3.648   3.905   6.225
    8LEU    CD2 2581   3.602   3.917   5.982
    8LEU      C 2582   3.668   4.369   6.012
    8LEU      O 2583   3.684   4.420   6.123
    9GLU      N 2584   3.630   4.430   5.901
    9GLU      H 2585   3.629   4.385   5.811
    9GLU     CA 2586   3.591   4.571   5.898
    9GLU     CB 2587   3.562   4.614   5.754
    9GLU     CG 2588   3.692   4.646   5.680
    9GLU     CD 2589   3.707   4.797   5.659
    9GLU    OE1 2590   3.647   4.848   5.562
    9GLU    OE2 2591   3.793   4.865   5.721
    9GLU      C 2592   3.471   4.609   5.986
    9GLU      O 2593   3.367   4.543   5.976
   10GLU      N 2594   3.493   4.700   6.080
   10GLU      H 2595   3.584   4.739   6.095
   10GLU     CA 2596   3.379   4.757   6.153
   10GLU     CB 2597   3.403   4.746   6.304
   10GLU     CG 2598   3.372   4.604   6.352
   10GLU     CD 2599   3.356   4.590   6.504
   10GLU    OE1 2600   3.452   4.548   6.571
   10GLU    OE2 2601   3.249   4.620   6.563
   10GLU      C 2602   3.357   4.905   6.121
   10GLU     O1 2603   3.455   4.982   6.112
   10GLU     O2 2604   3.236   4.938   6.122
    1ACE     CA 2605   4.337   1.742   4.175
    1ACE      C 2606   4.266   1.782   4.305
    1ACE      O 2607   4.229   1.701   4.389
    2VAL      N 2608   4.229   1.920   4.314
    2VAL      H 2609   4.237   1.977   4.232
    2VAL     CA 2610   4.164   1.965   4.438
    2VAL     CB 2611   4.245   2.079   4.501
    2VAL    CG1 2612   4.181   2.131   4.630
    2VAL    CG2 2613   4.391   2.039   4.522
    2VAL      C 2614   4.020   2.013   4.422
    2VAL      O 2615   3.984   2.110   4.356
    3VAL      N 2616   3.937   1.913   4.454
    3VAL      H 2617   3.978   1.837   4.504
    3VAL     CA 2618   3.792   1.921   4.436
    3VAL     CB 2619   3.745   1.776   4.430
    3VAL    CG1 2620   3.598   1.779   4.386
    3VAL    CG2 2621   3.822   1.683   4.336
    3VAL      C 2622   3.736   1.995   4.558
    3VAL      O 2623   3.695   1.931   4.655
    4VAL      N 2624   3.726   2.125   4.534
    4VAL      H 2625   3.769   2.170   4.456
    4VAL     CA 2626   3.675   2.218   4.636
    4VAL     CB 2627   3.762   2.341   4.665
    4VAL    CG1 2628   3.865   2.321   4.776
    4VAL    CG2 2629   3.819   2.405   4.538
    4VAL      C 2630   3.527   2.253   4.620
    4VAL      O 2631   3.493   2.302   4.512
    5THR      N 2632   3.443   2.226   4.719
    5THR      H 2633   3.473   2.184   4.805
    5THR     CA 2634   3.299   2.255   4.709
    5THR     CB 2635   3.208   2.133   4.718
    5THR    OG1 2636   3.071   2.164   4.688
    5THR    HG1 2637   3.025   2.076   4.676
    5THR    CG2 2638   3.227   2.039   4.838
    5THR      C 2639   3.255   2.359   4.812
    5THR      O 2640   3.298   2.343   4.926
    6LEU      N 2641   3.152   2.439   4.786
    6LEU      H 2642   3.087   2.425   4.711
    6LEU     CA 2643   3.106   2.550   4.871
    6LEU     CB 2644   3.072   2.680   4.798
    6LEU     CG 2645   3.172   2.725   4.691
    6LEU    CD1 2646   3.132   2.680   4.551
    6LEU    CD2 2647   3.182   2.877   4.687
    6LEU      C 2648   2.983   2.522   4.958
    6LEU      O 2649   2.897   2.449   4.908
    7LEU      N 2650   2.992   2.564   5.084
    7LEU      H 2651   3.074   2.613   5.113
    7LEU     CA 2652   2.897   2.556   5.196
    7LEU     CB 2653   2.768   2.625   5.151
    7LEU     CG 2654   2.750   2.752   5.235
    7LEU    CD1 2655   2.839   2.864   5.181
    7LEU    CD2 2656   2.605   2.798   5.246
    7LEU      C 2657   2.861   2.424   5.265
    7LEU      O 2658   2.854   2.409   5.387
    8LEU      N 2659   2.819   2.329   5.182
    8LEU      H 2660   2.818   2.345   5.083
    8LEU     CA 2661   2.764   2.202   5.230
    8LEU     CB 2662   2.616   2.199   5.189
    8LEU     CG 2663   2.545   2.115   5.296
    8LEU    CD1 2664   2.521   2.191   5.426
    8LEU    CD2 2665   2.413   2.061   5.239
    8LEU      C 2666   2.844   2.084   5.174
    8LEU      O 2667   2.838   2.060   5.053
    9GLU      N 2668   2.919   2.020   5.263
    9GLU      H 2669   2.943   2.062   5.351
    9GLU     CA 2670   2.987   1.895   5.228
    9GLU     CB 2671   3.129   1.895   5.285
    9GLU     CG 2672   3.213   2.006   5.222
    9GLU     CD 2673   3.363   1.999   5.253
    9GLU    OE1 2674   3.406   2.020   5.368
    9GLU    OE2 2675   3.433   1.967   5.154
    9GLU      C 2676   2.911   1.770   5.275
    9GLU      O 2677   2.905   1.743   5.394
   10GLU      N 2678   2.861   1.702   5.172
   10GLU      H 2679   2.872   1.734   5.078
   10GLU     CA 2680   2.796   1.572   5.198
   10GLU     CB 2681   2.648   1.559   5.162
   10GLU     CG 2682   2.555   1.658   5.234
   10GLU     CD 2683   2.405   1.634   5.214
   10GLU    OE1 2684   2.373   1.521   5.172
   10GLU    OE2 2685   2.335   1.737   5.206
   10GLU      C 2686   2.871   1.462   5.121
   10GLU     O1 2687   2.993   1.471   5.099
   10GLU     O2 2688   2.806   1.370   5.067
    1ACE     CA 2689   3.311   2.419   5.943
    1ACE      C 2690   3.425   2.388   6.040
    1ACE      O 2691   3.402   2.315   6.135
    2VAL      N 2692   3.549   2.439   5.989
    2VAL      H 2693   3.543   2.500   5.911
    2VAL     CA 2694   3.678   2.427   6.060
    2VAL     CB 2695   3.779   2.342   5.983
    2VAL    CG1 2696   3.739   2.194   5.985
    2VAL    CG2 2697   3.807   2.390   5.840
    2VAL      C 2698   3.742   2.553   6.118
    2VAL      O 2699   3.763   2.652   6.049
    3VAL      N 2700   3.762   2.546   6.249
    3VAL      H 2701   3.744   2.466   6.307
    3VAL     CA 2702   3.798   2.666   6.327
    3VAL     CB 2703   3.664   2.723   6.372
    3VAL    CG1 2704   3.582   2.635   6.466
    3VAL    CG2 2705   3.682   2.857   6.444
    3VAL      C 2706   3.889   2.632   6.445
    3VAL      O 2707   3.873   2.522   6.499
    4VAL      N 2708   3.990   2.713   6.474
    4VAL      H 2709   4.005   2.804   6.435
    4VAL     CA 2710   4.090   2.684   6.578
    4VAL     CB 2711   4.224   2.758   6.565
    4VAL    CG1 2712   4.325   2.703   6.666
    4VAL    CG2 2713   4.288   2.737   6.428
    4VAL      C 2714   4.038   2.704   6.720
    4VAL      O 2715   4.015   2.819   6.758
    5THR      N 2716   4.012   2.592   6.786
    5THR      H 2717   4.002   2.508   6.733
    5THR     CA 2718   3.944   2.596   6.916
    5THR     CB 2719   3.816   2.513   6.918
    5THR    OG1 2720   3.833   2.386   6.855
    5THR    HG1 2721   3.916   2.340   6.886
    5THR    CG2 2722   3.709   2.596   6.846
    5THR      C 2723   4.031   2.554   7.035
    5THR      O 2724   4.026   2.443   7.087
    6LEU      N 2725   4.073   2.660   7.102
    6LEU      H 2726   4.018   2.743   7.094
    6LEU     CA 2727   4.176   2.660   7.207
    6LEU     CB 2728   4.254   2.792   7.217
    6LEU     CG 2729   4.314   2.824   7.080
    6LEU    CD1 2730   4.379   2.962   7.092
    6LEU    CD2 2731   4.423   2.722   7.043
    6LEU      C 2732   4.121   2.630   7.347
    6LEU      O 2733   4.004   2.664   7.368
    7LEU      N 2734   4.198   2.570   7.437
    7LEU      H 2735   4.290   2.544   7.409
    7LEU     CA 2736   4.153   2.537   7.573
    7LEU     CB 2737   4.192   2.393   7.610
    7LEU     CG 2738   4.116   2.277   7.545
    7LEU    CD1 2739   4.213   2.159   7.546
    7LEU    CD2 2740   3.993   2.239   7.629
    7LEU      C 2741   4.209   2.638   7.673
    7LEU      O 2742   4.322   2.686   7.664
    8LEU      N 2743   4.132   2.647   7.781
    8LEU      H 2744   4.051   2.589   7.795
    8LEU     CA 2745   4.137   2.760   7.875
    8LEU     CB 2746   4.008   2.842   7.867
    8LEU     CG 2747   4.003   2.961   7.963
    8LEU    CD1 2748   4.087   3.073   7.902
    8LEU    CD2 2749   3.861   3.017   7.975
    8LEU      C 2750   4.180   2.723   8.016
    8LEU      O 2751   4.103   2.651   8.080
    9GLU      N 2752   4.309   2.742   8.044
    9GLU      H 2753   4.371   2.744   7.965
    9GLU     CA 2754   4.362   2.731   8.180
    9GLU     CB 2755   4.502   2.790   8.169
    9GLU     CG 2756   4.602   2.740   8.273
    9GLU     CD 2757   4.736   2.814   8.272
    9GLU    OE1 2758   4.763   2.900   8.359
    9GLU    OE2 2759   4.813   2.794   8.176
    9GLU      C 2760   4.284   2.804   8.290
    9GLU      O 2761   4.305   2.924   8.311
   10GLU      N 2762   4.189   2.739   8.356
   10GLU      H 2763   4.162   2.646   8.330
   10GLU     CA 2764   4.102   2.786   8.465
   10GLU     CB 2765   3.961   2.820   8.415
   10GLU     CG 2766   3.944   2.966   8.376
   10GLU     CD 2767   3.804   3.001   8.426
   10GLU    OE1 2768   3.707   2.924   8.408
   10GLU    OE2 2769   3.791   3.120   8.461
   10GLU      C 2770   4.102   2.671   8.566
   10GLU     O1 2771   4.214   2.627   8.601
   10GLU     O2 2772   3.999   2.653   8.634
    1ACE     CA 2773   2.818   2.279   3.274
    1ACE      C 2774   2.875   2.192   3.162
    1ACE      O 2775   2.802   2.118   3.095
    2VAL      N 2776   3.014   2.213   3.137
    2VAL      H 2777   3.068   2.286   3.180
    2VAL     CA 2778   3.093   2.129   3.046
    2VAL     CB 2779   3.146   2.215   2.931
    2VAL    CG1 2780   3.034   2.260   2.838
    2VAL    CG2 2781   3.216   2.340   2.984
    2VAL      C 2782   3.203   2.051   3.119
    2VAL      O 2783   3.264   2.100   3.214
    3VAL      N 2784   3.229   1.934   3.061
    3VAL      H 2785   3.227   1.933   2.961
    3VAL     CA 2786   3.312   1.833   3.129
    3VAL     CB 2787   3.288   1.688   3.086
    3VAL    CG1 2788   3.346   1.585   3.183
    3VAL    CG2 2789   3.142   1.650   3.061
    3VAL      C 2790   3.463   1.855   3.112
    3VAL      O 2791   3.519   1.823   3.007
    4VAL      N 2792   3.526   1.901   3.220
    4VAL      H 2793   3.479   1.934   3.302
    4VAL     CA 2794   3.673   1.907   3.225
    4VAL     CB 2795   3.724   2.046   3.261
    4VAL    CG1 2796   3.873   2.057   3.296
    4VAL    CG2 2797   3.685   2.125   3.136
    4VAL      C 2798   3.723   1.794   3.315
    4VAL      O 2799   3.665   1.765   3.419
    5THR      N 2800   3.809   1.711   3.254
    5THR      H 2801   3.868   1.740   3.179
    5THR     CA 2802   3.864   1.595   3.324
    5THR     CB 2803   3.867   1.467   3.239
    5THR    OG1 2804   3.944   1.497   3.122
    5THR    HG1 2805   3.877   1.533   3.057
    5THR    CG2 2806   3.728   1.426   3.190
    5THR      C 2807   3.991   1.606   3.409
    5THR      O 2808   4.093   1.662   3.368
    6LEU      N 2809   3.989   1.551   3.529
    6LEU      H 2810   3.909   1.522   3.582
    6LEU     CA 2811   4.115   1.542   3.604
    6LEU     CB 2812   4.102   1.595   3.747
    6LEU     CG 2813   4.057   1.741   3.760
    6LEU    CD1 2814   4.016   1.775   3.903
    6LEU    CD2 2815   4.172   1.833   3.719
    6LEU      C 2816   4.181   1.404   3.614
    6LEU      O 2817   4.157   1.336   3.714
    7LEU      N 2818   4.260   1.371   3.513
    7LEU      H 2819   4.280   1.431   3.435
    7LEU     CA 2820   4.332   1.244   3.500
    7LEU     CB 2821   4.378   1.220   3.356
    7LEU     CG 2822   4.266   1.232   3.252
    7LEU    CD1 2823   4.319   1.229   3.109
    7LEU    CD2 2824   4.160   1.125   3.281
    7LEU      C 2825   4.434   1.217   3.611
    7LEU      O 2826   4.549   1.259   3.601
    8LEU      N 2827   4.383   1.143   3.709
    8LEU      H 2828   4.288   1.110   3.710
    8LEU     CA 2829   4.455   1.100   3.829
    8LEU     CB 2830   4.400   1.182   3.946
    8LEU     CG 2831   4.489   1.168   4.069
    8LEU    CD1 2832   4.629   1.219   4.035
    8LEU    CD2 2833   4.441   1.262   4.180
    8LEU      C 2834   4.437   0.949   3.852
    8LEU      O 2835   4.345   0.901   3.917
    9GLU      N 2836   4.544   0.880   3.813
    9GLU      H 2837   4.627   0.919   3.773
    9GLU     CA 2838   4.537   0.733   3.807
    9GLU     CB 2839   4.553   0.669   3.669
    9GLU     CG 2840   4.483   0.533   3.656
    9GLU     CD 2841   4.478   0.497   3.508
    9GLU    OE1 2842   4.572   0.428   3.463
    9GLU    OE2 2843   4.380   0.536   3.441
    9GLU      C 2844   4.631   0.675   3.912
    9GLU      O 2845   4.751   0.654   3.891
   10GLU      N 2846   4.567   0.618   4.014
   10GLU      H 2847   4.467   0.618   4.009
   10GLU     CA 2848   4.625   0.536   4.121
   10GLU     CB 2849   4.678   0.634   4.226
   10GLU     CG 2850   4.828   0.645   4.200
   10GLU     CD 2851   4.890   0.747   4.296
   10GLU    OE1 2852   4.937   0.708   4.405
   10GLU    OE2 2853   4.887   0.864   4.252
   10GLU      C 2854   4.512   0.460   4.191
   10GLU     O1 2855   4.393   0.478   4.158
   10GLU     O2 2856   4.543   0.384   4.285
    1ACE     CA 2857   1.672   3.069   5.385
    1ACE      C 2858   1.732   3.125   5.515
    1ACE      O 2859   1.714   3.244   5.539
    2VAL      N 2860   1.799   3.023   5.588
    2VAL      H 2861   1.812   2.930   5.552
    2VAL     CA 2862   1.854   3.037   5.724
    2VAL     CB 2863   1.760   2.981   5.831
    2VAL    CG1 2864   1.828   2.965   5.968
    2VAL    CG2 2865   1.628   3.056   5.850
    2VAL      C 2866   1.998   2.986   5.728
    2VAL      O 2867   2.024   2.866   5.723
    3VAL      N 2868   2.094   3.077   5.742
    3VAL      H 2869   2.069   3.173   5.734
    3VAL     CA 2870   2.233   3.050   5.782
    3VAL     CB 2871   2.327   3.095   5.669
    3VAL    CG1 2872   2.474   3.082   5.707
    3VAL    CG2 2873   2.295   3.034   5.533
    3VAL      C 2874   2.289   3.099   5.916
    3VAL      O 2875   2.251   3.206   5.962
    4VAL      N 2876   2.374   3.024   5.985
    4VAL      H 2877   2.382   2.926   5.963
    4VAL     CA 2878   2.422   3.069   6.116
    4VAL     CB 2879   2.465   2.952   6.204
    4VAL    CG1 2880   2.579   2.878   6.134
    4VAL    CG2 2881   2.503   2.996   6.346
    4VAL      C 2882   2.523   3.183   6.104
    4VAL      O 2883   2.621   3.164   6.032
    5THR      N 2884   2.467   3.301   6.126
    5THR      H 2885   2.374   3.312   6.162
    5THR     CA 2886   2.552   3.421   6.135
    5THR     CB 2887   2.462   3.543   6.151
    5THR    OG1 2888   2.374   3.529   6.263
    5THR    HG1 2889   2.321   3.614   6.267
    5THR    CG2 2890   2.374   3.558   6.027
    5THR      C 2891   2.667   3.419   6.236
    5THR      O 2892   2.639   3.442   6.354
    6LEU      N 2893   2.775   3.351   6.202
    6LEU      H 2894   2.796   3.325   6.108
    6LEU     CA 2895   2.880   3.330   6.303
    6LEU     CB 2896   2.973   3.217   6.256
    6LEU     CG 2897   2.896   3.090   6.221
    6LEU    CD1 2898   2.993   3.007   6.137
    6LEU    CD2 2899   2.856   3.007   6.343
    6LEU      C 2900   2.967   3.450   6.342
    6LEU      O 2901   2.992   3.456   6.462
    7LEU      N 2902   3.010   3.533   6.248
    7LEU      H 2903   2.996   3.523   6.150
    7LEU     CA 2904   3.067   3.665   6.280
    7LEU     CB 2905   3.207   3.684   6.220
    7LEU     CG 2906   3.301   3.579   6.277
    7LEU    CD1 2907   3.444   3.605   6.228
    7LEU    CD2 2908   3.305   3.543   6.425
    7LEU      C 2909   2.986   3.786   6.235
    7LEU      O 2910   2.985   3.889   6.302
    8LEU      N 2911   2.946   3.784   6.108
    8LEU      H 2912   2.946   3.706   6.045
    8LEU     CA 2913   2.887   3.903   6.047
    8LEU     CB 2914   2.908   3.897   5.896
    8LEU     CG 2915   3.044   3.959   5.862
    8LEU    CD1 2916   3.067   3.921   5.716
    8LEU    CD2 2917   3.041   4.111   5.876
    8LEU      C 2918   2.734   3.912   6.058
    8LEU      O 2919   2.670   3.808   6.048
    9GLU      N 2920   2.682   4.028   6.097
    9GLU      H 2921   2.740   4.106   6.119
    9GLU     CA 2922   2.540   4.056   6.119
    9GLU     CB 2923   2.489   3.988   6.247
    9GLU     CG 2924   2.338   4.007   6.252
    9GLU     CD 2925   2.257   3.897   6.321
    9GLU    OE1 2926   2.266   3.779   6.279
    9GLU    OE2 2927   2.199   3.934   6.425
    9GLU      C 2928   2.519   4.207   6.132
    9GLU      O 2929   2.569   4.276   6.220
   10GLU      N 2930   2.453   4.258   6.028
   10GLU      H 2931   2.406   4.200   5.961
   10GLU     CA 2932   2.430   4.403   6.018
   10GLU     CB 2933   2.474   4.449   5.879
   10GLU     CG 2934   2.610   4.397   5.830
   10GLU     CD 2935   2.608   4.371   5.679
   10GLU    OE1 2936   2.526   4.284   5.643
   10GLU    OE2 2937   2.707   4.406   5.611
   10GLU      C 2938   2.281   4.435   6.034
   10GLU     O1 2939   2.195   4.361   5.982
   10GLU     O2 2940   2.249   4.545   6.085
    1ACE     CA 2941   4.951   1.206   2.940
    1ACE      C 2942   5.101   1.200   2.973
    1ACE      O 2943   5.151   1.096   3.016
    2VAL      N 2944   5.174   1.322   2.974
    2VAL      H 2945   5.124   1.409   2.963
    2VAL     CA 2946   5.317   1.332   3.003
    2VAL     CB 2947   5.391   1.407   2.892
    2VAL    CG1 2948   5.374   1.559   2.876
    2VAL    CG2 2949   5.535   1.357   2.901
    2VAL      C 2950   5.349   1.366   3.149
    2VAL      O 2951   5.287   1.454   3.209
    3VAL      N 2952   5.459   1.308   3.195
    3VAL      H 2953   5.478   1.215   3.163
    3VAL     CA 2954   5.501   1.344   3.331
    3VAL     CB 2955   5.501   1.239   3.443
    3VAL    CG1 2956   5.355   1.201   3.466
    3VAL    CG2 2957   5.593   1.117   3.431
    3VAL      C 2958   5.631   1.424   3.330
    3VAL      O 2959   5.742   1.371   3.343
    4VAL      N 2960   5.610   1.555   3.330
    4VAL      H 2961   5.522   1.601   3.336
    4VAL     CA 2962   5.724   1.648   3.326
    4VAL     CB 2963   5.691   1.773   3.244
    4VAL    CG1 2964   5.670   1.736   3.097
    4VAL    CG2 2965   5.565   1.845   3.291
    4VAL      C 2966   5.804   1.684   3.451
    4VAL      O 2967   5.745   1.685   3.559
    5THR      N 2968   5.937   1.683   3.442
    5THR      H 2969   5.986   1.645   3.364
    5THR     CA 2970   6.024   1.730   3.551
    5THR     CB 2971   6.159   1.660   3.541
    5THR    OG1 2972   6.217   1.688   3.413
    5THR    HG1 2973   6.307   1.644   3.411
    5THR    CG2 2974   6.142   1.511   3.573
    5THR      C 2975   6.037   1.882   3.567
    5THR      O 2976   6.016   1.956   3.471
    6LEU      N 2977   6.028   1.930   3.691
    6LEU      H 2978   6.044   1.877   3.774
    6LEU     CA 2979   6.007   2.074   3.714
    6LEU     CB 2980   5.890   2.114   3.804
    6LEU     CG 2981   5.743   2.105   3.760
    6LEU    CD1 2982   5.726   2.192   3.636
    6LEU    CD2 2983   5.701   1.958   3.747
    6LEU      C 2984   6.133   2.138   3.773
    6LEU      O 2985   6.198   2.198   3.688
    7LEU      N 2986   6.196   2.068   3.867
    7LEU      H 2987   6.158   1.983   3.903
    7LEU     CA 2988   6.321   2.121   3.924
    7LEU     CB 2989   6.311   2.129   4.077
    7LEU     CG 2990   6.218   2.237   4.132
    7LEU    CD1 2991   6.194   2.201   4.279
    7LEU    CD2 2992   6.284   2.375   4.126
    7LEU      C 2993   6.450   2.046   3.890
    7LEU      O 2994   6.493   1.956   3.961
    8LEU      N 2995   6.484   2.063   3.762
    8LEU      H 2996   6.422   2.101   3.694
    8LEU     CA 2997   6.610   2.016   3.703
    8LEU     CB 2998   6.630   2.078   3.565
    8LEU     CG 2999   6.542   2.017   3.455
    8LEU    CD1 3000   6.396   2.061   3.460
    8LEU    CD2 3001   6.600   2.058   3.320
    8LEU      C 3002   6.743   2.033   3.777
    8LEU      O 3003   6.779   2.139   3.828
    9GLU      N 3004   6.822   1.926   3.776
    9GLU      H 3005   6.804   1.850   3.714
    9GLU     CA 3006   6.943   1.920   3.859
    9GLU     CB 3007   6.988   1.776   3.881
    9GLU     CG 3008   6.897   1.687   3.966
    9GLU     CD 3009   6.956   1.549   3.992
    9GLU    OE1 3010   7.021   1.533   4.098
    9GLU    OE2 3011   6.930   1.455   3.913
    9GLU      C 3012   7.063   1.989   3.792
    9GLU      O 3013   7.080   1.974   3.671
   10GLU      N 3014   7.159   2.034   3.872
   10GLU      H 3015   7.143   2.047   3.970
   10GLU     CA 3016   7.281   2.092   3.815
   10GLU     CB 3017   7.331   2.213   3.893
   10GLU     CG 3018   7.366   2.186   4.040
   10GLU     CD 3019   7.430   2.311   4.101
   10GLU    OE1 3020   7.538   2.302   4.164
   10GLU    OE2 3021   7.352   2.407   4.115
   10GLU      C 3022   7.402   1.999   3.795
   10GLU     O1 3023   7.419   1.898   3.867
   10GLU     O2 3024   7.492   2.040   3.719
  17.95616   5.98539   9.97565
Generated by trjconv : Generated by trjconv : Protein in water t= 100.00000
 3024
    1ACE     CA    1   6.083   3.451   3.863
    1ACE      C    2   6.042   3.375   3.737
    1ACE      O    3   5.983   3.444   3.653
    2VAL      N    4   6.085   3.240   3.719
    2VAL      H    5   6.115   3.180   3.793
    2VAL     CA    6   6.061   3.163   3.596
    2VAL     CB    7   6.141   3.033   3.592
    2VAL    CG1    8   6.107   2.951   3.467
    2VAL    CG2    9   6.292   3.057   3.591
    2VAL      C   10   5.913   3.125   3.581
    2VAL      O   11   5.857   3.039   3.649
    3VAL      N   12   5.845   3.199   3.494
    3VAL      H   13   5.883   3.269   3.433
    3VAL     CA   14   5.700   3.181   3.478
    3VAL     CB   15   5.645   3.315   3.431
    3VAL    CG1   16   5.492   3.311   3.430
    3VAL    CG2   17   5.692   3.435   3.513
    3VAL      C   18   5.682   3.054   3.394
    3VAL      O   19   5.679   3.058   3.271
    4VAL      N   20   5.644   2.946   3.461
    4VAL      H   21   5.636   2.946   3.560
    4VAL     CA   22   5.634   2.816   3.392
    4VAL     CB   23   5.663   2.693   3.479
    4VAL    CG1   24   5.683   2.575   3.384
    4VAL    CG2   25   5.781   2.718   3.573
    4VAL      C   26   5.492   2.799   3.337
    4VAL      O   27   5.397   2.802   3.415
    5THR      N   28   5.480   2.797   3.204
    5THR      H   29   5.562   2.805   3.148
    5THR     CA   30   5.359   2.762   3.128
    5THR     CB   31   5.354   2.837   2.995
    5THR    OG1   32   5.468   2.822   2.910
    5THR    HG1   33   5.436   2.822   2.815
    5THR    CG2   34   5.317   2.982   3.027
    5THR      C   35   5.353   2.610   3.108
    5THR      O   36   5.437   2.573   3.026
    6LEU      N   37   5.246   2.552   3.162
    6LEU      H   38   5.181   2.600   3.221
    6LEU     CA   39   5.260   2.407   3.183
    6LEU     CB   40   5.272   2.379   3.333
    6LEU     CG   41   5.322   2.243   3.380
    6LEU    CD1   42   5.475   2.245   3.379
    6LEU    CD2   43   5.280   2.226   3.527
    6LEU      C   44   5.145   2.339   3.109
    6LEU      O   45   5.176   2.230   3.059
    7LEU      N   46   5.024   2.393   3.104
    7LEU      H   47   5.015   2.491   3.124
    7LEU     CA   48   4.902   2.329   3.052
    7LEU     CB   49   4.780   2.398   3.113
    7LEU     CG   50   4.712   2.332   3.233
    7LEU    CD1   51   4.586   2.408   3.275
    7LEU    CD2   52   4.686   2.184   3.202
    7LEU      C   53   4.902   2.321   2.899
    7LEU      O   54   4.883   2.419   2.827
    8LEU      N   55   4.937   2.204   2.848
    8LEU      H   56   4.934   2.126   2.910
    8LEU     CA   57   4.935   2.164   2.706
    8LEU     CB   58   4.969   2.015   2.710
    8LEU     CG   59   5.115   1.995   2.751
    8LEU    CD1   60   5.145   1.845   2.744
    8LEU    CD2   61   5.213   2.066   2.658
    8LEU      C   62   4.808   2.188   2.623
    8LEU      O   63   4.706   2.127   2.656
    9GLU      N   64   4.812   2.287   2.535
    9GLU      H   65   4.884   2.356   2.530
    9GLU     CA   66   4.696   2.315   2.450
    9GLU     CB   67   4.633   2.445   2.500
    9GLU     CG   68   4.494   2.444   2.436
    9GLU     CD   69   4.402   2.538   2.514
    9GLU    OE1   70   4.279   2.515   2.513
    9GLU    OE2   71   4.454   2.634   2.576
    9GLU      C   72   4.744   2.326   2.305
    9GLU      O   73   4.863   2.351   2.287
   10GLU      N   74   4.669   2.259   2.217
   10GLU      H   75   4.591   2.206   2.251
   10GLU     CA   76   4.699   2.256   2.073
   10GLU     CB   77   4.606   2.155   2.006
   10GLU     CG   78   4.651   2.112   1.866
   10GLU     CD   79   4.551   2.004   1.823
   10GLU    OE1   80   4.444   2.044   1.774
   10GLU    OE2   81   4.576   1.884   1.851
   10GLU      C   82   4.675   2.392   2.007
   10GLU     O1   83   4.565   2.441   2.042
   10GLU     O2   84   4.751   2.409   1.909
    1ACE     CA   85   6.560   3.897   5.155
    1ACE      C   86   6.461   3.787   5.116
    1ACE      O   87   6.486   3.695   5.039
    2VAL      N   88   6.355   3.780   5.211
    2VAL      H   89   6.342   3.844   5.288
    2VAL     CA   90   6.247   3.681   5.198
    2VAL     CB   91   6.236   3.587   5.319
    2VAL    CG1   92   6.358   3.494   5.320
    2VAL    CG2   93   6.218   3.661   5.452
    2VAL      C   94   6.105   3.734   5.176
    2VAL      O   95   6.044   3.687   5.081
    3VAL      N   96   6.065   3.845   5.238
    3VAL      H   97   6.136   3.908   5.270
    3VAL     CA   98   5.925   3.887   5.245
    3VAL     CB   99   5.900   3.978   5.365
    3VAL    CG1  100   5.915   3.905   5.498
    3VAL    CG2  101   6.003   4.092   5.365
    3VAL      C  102   5.874   3.956   5.118
    3VAL      O  103   5.762   3.934   5.074
    4VAL      N  104   5.953   4.041   5.051
    4VAL      H  105   6.042   4.064   5.090
    4VAL     CA  106   5.918   4.104   4.923
    4VAL     CB  107   5.920   4.256   4.911
    4VAL    CG1  108   5.783   4.318   4.940
    4VAL    CG2  109   6.025   4.329   4.995
    4VAL      C  110   6.008   4.060   4.808
    4VAL      O  111   6.129   4.083   4.813
    5THR      N  112   5.948   4.020   4.696
    5THR      H  113   5.851   3.998   4.708
    5THR     CA  114   6.020   3.995   4.571
    5THR     CB  115   5.932   3.915   4.475
    5THR    OG1  116   5.844   3.824   4.542
    5THR    HG1  117   5.767   3.795   4.486
    5THR    CG2  118   6.015   3.843   4.369
    5THR      C  119   6.036   4.134   4.510
    5THR      O  120   5.939   4.203   4.477
    6LEU      N  121   6.162   4.165   4.480
    6LEU      H  122   6.233   4.097   4.498
    6LEU     CA  123   6.217   4.282   4.411
    6LEU     CB  124   6.363   4.315   4.444
    6LEU     CG  125   6.399   4.312   4.593
    6LEU    CD1  126   6.548   4.337   4.616
    6LEU    CD2  127   6.313   4.404   4.680
    6LEU      C  128   6.188   4.278   4.261
    6LEU      O  129   6.246   4.189   4.200
    7LEU      N  130   6.097   4.367   4.222
    7LEU      H  131   6.065   4.445   4.276
    7LEU     CA  132   6.059   4.384   4.081
    7LEU     CB  133   5.914   4.431   4.094
    7LEU     CG  134   5.833   4.433   3.964
    7LEU    CD1  135   5.822   4.298   3.894
    7LEU    CD2  136   5.708   4.520   3.969
    7LEU      C  137   6.146   4.489   4.010
    7LEU      O  138   6.163   4.604   4.051
    8LEU      N  139   6.204   4.441   3.900
    8LEU      H  140   6.197   4.343   3.884
    8LEU     CA  141   6.294   4.500   3.800
    8LEU     CB  142   6.438   4.449   3.800
    8LEU     CG  143   6.528   4.495   3.915
    8LEU    CD1  144   6.508   4.643   3.951
    8LEU    CD2  145   6.503   4.409   4.039
    8LEU      C  146   6.244   4.469   3.658
    8LEU      O  147   6.247   4.354   3.615
    9GLU      N  148   6.230   4.580   3.587
    9GLU      H  149   6.247   4.668   3.631
    9GLU     CA  150   6.173   4.578   3.451
    9GLU     CB  151   6.036   4.646   3.453
    9GLU     CG  152   5.927   4.576   3.535
    9GLU     CD  153   5.784   4.626   3.521
    9GLU    OE1  154   5.748   4.709   3.608
    9GLU    OE2  155   5.722   4.620   3.413
    9GLU      C  156   6.262   4.652   3.351
    9GLU      O  157   6.335   4.747   3.379
   10GLU      N  158   6.269   4.594   3.232
   10GLU      H  159   6.261   4.495   3.223
   10GLU     CA  160   6.350   4.649   3.122
   10GLU     CB  161   6.454   4.553   3.064
   10GLU     CG  162   6.563   4.499   3.157
   10GLU     CD  163   6.668   4.419   3.080
   10GLU    OE1  164   6.628   4.332   2.999
   10GLU    OE2  165   6.787   4.452   3.095
   10GLU      C  166   6.257   4.701   3.013
   10GLU     O1  167   6.300   4.798   2.947
   10GLU     O2  168   6.160   4.629   2.980
    1ACE     CA  169   6.155   3.086   5.153
    1ACE      C  170   6.185   3.059   5.300
    1ACE      O  171   6.095   3.053   5.384
    2VAL      N  172   6.321   3.022   5.324
    2VAL      H  173   6.381   2.989   5.251
    2VAL     CA  174   6.370   3.002   5.461
    2VAL     CB  175   6.491   2.909   5.474
    2VAL    CG1  176   6.445   2.770   5.430
    2VAL    CG2  177   6.608   2.935   5.379
    2VAL      C  178   6.390   3.138   5.528
    2VAL      O  179   6.501   3.185   5.547
    3VAL      N  180   6.283   3.188   5.590
    3VAL      H  181   6.198   3.134   5.589
    3VAL     CA  182   6.262   3.293   5.690
    3VAL     CB  183   6.117   3.334   5.716
    3VAL    CG1  184   6.117   3.466   5.794
    3VAL    CG2  185   6.030   3.324   5.591
    3VAL      C  186   6.338   3.273   5.822
    3VAL      O  187   6.296   3.220   5.924
    4VAL      N  188   6.462   3.319   5.812
    4VAL      H  189   6.507   3.342   5.725
    4VAL     CA  190   6.552   3.334   5.927
    4VAL     CB  191   6.697   3.316   5.883
    4VAL    CG1  192   6.798   3.319   5.998
    4VAL    CG2  193   6.705   3.171   5.834
    4VAL      C  194   6.526   3.461   6.009
    4VAL      O  195   6.446   3.453   6.102
    5THR      N  196   6.540   3.574   5.941
    5THR      H  197   6.586   3.577   5.852
    5THR     CA  198   6.508   3.708   5.993
    5THR     CB  199   6.568   3.813   5.899
    5THR    OG1  200   6.710   3.812   5.912
    5THR    HG1  201   6.748   3.835   5.823
    5THR    CG2  202   6.503   3.951   5.917
    5THR      C  203   6.357   3.720   6.012
    5THR      O  204   6.288   3.674   5.921
    6LEU      N  205   6.322   3.758   6.135
    6LEU      H  206   6.385   3.761   6.212
    6LEU     CA  207   6.184   3.794   6.172
    6LEU     CB  208   6.145   3.742   6.311
    6LEU     CG  209   6.114   3.593   6.326
    6LEU    CD1  210   6.237   3.511   6.364
    6LEU    CD2  211   6.005   3.570   6.431
    6LEU      C  212   6.179   3.947   6.174
    6LEU      O  213   6.211   4.010   6.275
    7LEU      N  214   6.158   3.997   6.053
    7LEU      H  215   6.176   3.937   5.974
    7LEU     CA  216   6.141   4.138   6.017
    7LEU     CB  217   6.001   4.194   6.043
    7LEU     CG  218   5.888   4.138   5.956
    7LEU    CD1  219   5.758   4.213   5.987
    7LEU    CD2  220   5.918   4.137   5.806
    7LEU      C  221   6.248   4.244   6.044
    7LEU      O  222   6.272   4.313   5.945
    8LEU      N  223   6.331   4.228   6.147
    8LEU      H  224   6.336   4.145   6.202
    8LEU     CA  225   6.432   4.333   6.165
    8LEU     CB  226   6.419   4.376   6.311
    8LEU     CG  227   6.312   4.482   6.336
    8LEU    CD1  228   6.183   4.427   6.396
    8LEU    CD2  229   6.371   4.600   6.414
    8LEU      C  230   6.571   4.275   6.137
    8LEU      O  231   6.606   4.178   6.204
    9GLU      N  232   6.641   4.307   6.029
    9GLU      H  233   6.735   4.272   6.025
    9GLU     CA  234   6.602   4.412   5.933
    9GLU     CB  235   6.702   4.528   5.941
    9GLU     CG  236   6.685   4.608   6.071
    9GLU     CD  237   6.812   4.689   6.101
    9GLU    OE1  238   6.864   4.755   6.009
    9GLU    OE2  239   6.875   4.647   6.200
    9GLU      C  240   6.600   4.357   5.791
    9GLU      O  241   6.707   4.338   5.733
   10GLU      N  242   6.487   4.387   5.728
   10GLU      H  243   6.395   4.398   5.766
   10GLU     CA  244   6.474   4.361   5.584
   10GLU     CB  245   6.352   4.272   5.563
   10GLU     CG  246   6.363   4.127   5.610
   10GLU     CD  247   6.398   4.020   5.507
   10GLU    OE1  248   6.308   3.935   5.485
   10GLU    OE2  249   6.519   4.010   5.478
   10GLU      C  250   6.450   4.484   5.496
   10GLU     O1  251   6.451   4.593   5.556
   10GLU     O2  252   6.440   4.477   5.372
    1ACE     CA  253   3.506   1.476   3.483
    1ACE      C  254   3.402   1.563   3.553
    1ACE      O  255   3.291   1.521   3.587
    2VAL      N  256   3.453   1.691   3.591
    2VAL      H  257   3.550   1.714   3.590
    2VAL     CA  258   3.367   1.794   3.652
    2VAL     CB  259   3.436   1.880   3.758
    2VAL    CG1  260   3.333   1.879   3.871
    2VAL    CG2  261   3.555   1.811   3.826
    2VAL      C  262   3.292   1.875   3.546
    2VAL      O  263   3.347   1.909   3.441
    3VAL      N  264   3.168   1.912   3.576
    3VAL      H  265   3.136   1.907   3.670
    3VAL     CA  266   3.077   1.973   3.477
    3VAL     CB  267   2.943   1.898   3.487
    3VAL    CG1  268   2.864   1.932   3.361
    3VAL    CG2  269   2.955   1.746   3.499
    3VAL      C  270   3.074   2.121   3.515
    3VAL      O  271   3.016   2.154   3.618
    4VAL      N  272   3.142   2.201   3.434
    4VAL      H  273   3.155   2.181   3.336
    4VAL     CA  274   3.179   2.335   3.484
    4VAL     CB  275   3.328   2.345   3.516
    4VAL    CG1  276   3.428   2.291   3.414
    4VAL    CG2  277   3.367   2.488   3.553
    4VAL      C  278   3.123   2.441   3.388
    4VAL      O  279   3.147   2.429   3.268
    5THR      N  280   3.043   2.526   3.450
    5THR      H  281   3.015   2.520   3.546
    5THR     CA  282   3.015   2.655   3.385
    5THR     CB  283   2.892   2.727   3.442
    5THR    OG1  284   2.888   2.722   3.585
    5THR    HG1  285   2.792   2.721   3.613
    5THR    CG2  286   2.770   2.669   3.372
    5THR      C  287   3.143   2.738   3.395
    5THR      O  288   3.185   2.787   3.500
    6LEU      N  289   3.205   2.748   3.278
    6LEU      H  290   3.161   2.705   3.199
    6LEU     CA  291   3.342   2.792   3.246
    6LEU     CB  292   3.429   2.668   3.226
    6LEU     CG  293   3.580   2.690   3.213
    6LEU    CD1  294   3.644   2.736   3.344
    6LEU    CD2  295   3.644   2.562   3.160
    6LEU      C  296   3.345   2.872   3.116
    6LEU      O  297   3.282   2.837   3.017
    7LEU      N  298   3.431   2.974   3.116
    7LEU      H  299   3.481   3.006   3.196
    7LEU     CA  300   3.460   3.070   3.009
    7LEU     CB  301   3.482   3.207   3.074
    7LEU     CG  302   3.512   3.310   2.966
    7LEU    CD1  303   3.380   3.343   2.895
    7LEU    CD2  304   3.576   3.437   3.024
    7LEU      C  305   3.583   3.025   2.931
    7LEU      O  306   3.693   3.004   2.982
    8LEU      N  307   3.549   2.979   2.810
    8LEU      H  308   3.455   2.970   2.780
    8LEU     CA  309   3.639   2.937   2.702
    8LEU     CB  310   3.616   2.791   2.664
    8LEU     CG  311   3.651   2.700   2.782
    8LEU    CD1  312   3.618   2.554   2.748
    8LEU    CD2  313   3.796   2.707   2.829
    8LEU      C  314   3.620   3.029   2.580
    8LEU      O  315   3.559   2.996   2.479
    9GLU      N  316   3.703   3.133   2.575
    9GLU      H  317   3.771   3.143   2.648
    9GLU     CA  318   3.695   3.234   2.469
    9GLU     CB  319   3.771   3.356   2.521
    9GLU     CG  320   3.700   3.425   2.637
    9GLU     CD  321   3.774   3.551   2.682
    9GLU    OE1  322   3.818   3.632   2.597
    9GLU    OE2  323   3.791   3.566   2.805
    9GLU      C  324   3.756   3.185   2.337
    9GLU      O  325   3.866   3.130   2.332
   10GLU      N  326   3.663   3.177   2.243
   10GLU      H  327   3.564   3.174   2.251
   10GLU     CA  328   3.703   3.141   2.106
   10GLU     CB  329   3.643   3.008   2.062
   10GLU     CG  330   3.704   2.893   2.144
   10GLU     CD  331   3.633   2.760   2.115
   10GLU    OE1  332   3.508   2.762   2.115
   10GLU    OE2  333   3.706   2.659   2.109
   10GLU      C  334   3.651   3.247   2.009
   10GLU     O1  335   3.537   3.296   2.019
   10GLU     O2  336   3.726   3.268   1.910
    1ACE     CA  337   2.836   3.618   4.151
    1ACE      C  338   2.786   3.509   4.246
    1ACE      O  339   2.671   3.466   4.248
    2VAL      N  340   2.871   3.498   4.360
    2VAL      H  341   2.943   3.563   4.384
    2VAL     CA  342   2.855   3.383   4.451
    2VAL     CB  343   2.987   3.359   4.525
    2VAL    CG1  344   2.973   3.246   4.628
    2VAL    CG2  345   3.082   3.295   4.424
    2VAL      C  346   2.728   3.396   4.536
    2VAL      O  347   2.727   3.484   4.622
    3VAL      N  348   2.621   3.335   4.486
    3VAL      H  349   2.615   3.295   4.395
    3VAL     CA  350   2.495   3.339   4.562
    3VAL     CB  351   2.378   3.411   4.495
    3VAL    CG1  352   2.418   3.552   4.452
    3VAL    CG2  353   2.336   3.327   4.374
    3VAL      C  354   2.456   3.198   4.604
    3VAL      O  355   2.438   3.098   4.534
    4VAL      N  356   2.453   3.186   4.737
    4VAL      H  357   2.479   3.260   4.799
    4VAL     CA  358   2.430   3.062   4.812
    4VAL     CB  359   2.532   3.056   4.926
    4VAL    CG1  360   2.668   3.034   4.860
    4VAL    CG2  361   2.539   3.182   5.013
    4VAL      C  362   2.282   3.048   4.850
    4VAL      O  363   2.225   3.133   4.918
    5THR      N  364   2.221   2.973   4.759
    5THR      H  365   2.266   2.923   4.685
    5THR     CA  366   2.075   2.968   4.744
    5THR     CB  367   2.025   2.916   4.609
    5THR    OG1  368   2.078   2.784   4.595
    5THR    HG1  369   2.143   2.795   4.519
    5THR    CG2  370   2.078   3.009   4.500
    5THR      C  371   1.993   2.913   4.860
    5THR      O  372   1.890   2.966   4.901
    6LEU      N  373   2.021   2.785   4.887
    6LEU      H  374   2.061   2.732   4.813
    6LEU     CA  375   1.977   2.701   5.000
    6LEU     CB  376   1.973   2.772   5.135
    6LEU     CG  377   2.099   2.769   5.223
    6LEU    CD1  378   2.078   2.853   5.349
    6LEU    CD2  379   2.126   2.626   5.271
    6LEU      C  380   1.840   2.640   4.974
    6LEU      O  381   1.742   2.654   5.048
    7LEU      N  382   1.828   2.565   4.865
    7LEU      H  383   1.907   2.558   4.805
    7LEU     CA  384   1.707   2.493   4.822
    7LEU     CB  385   1.686   2.496   4.671
    7LEU     CG  386   1.550   2.554   4.630
    7LEU    CD1  387   1.542   2.559   4.477
    7LEU    CD2  388   1.422   2.486   4.680
    7LEU      C  389   1.701   2.351   4.878
    7LEU      O  390   1.747   2.259   4.810
    8LEU      N  391   1.673   2.336   5.007
    8LEU      H  392   1.641   2.412   5.063
    8LEU     CA  393   1.678   2.206   5.076
    8LEU     CB  394   1.752   2.207   5.210
    8LEU     CG  395   1.903   2.231   5.202
    8LEU    CD1  396   1.980   2.247   5.334
    8LEU    CD2  397   1.977   2.112   5.140
    8LEU      C  398   1.530   2.181   5.103
    8LEU      O  399   1.480   2.216   5.210
    9GLU      N  400   1.460   2.152   4.994
    9GLU      H  401   1.481   2.183   4.901
    9GLU     CA  402   1.321   2.105   4.999
    9GLU     CB  403   1.233   2.183   4.901
    9GLU     CG  404   1.197   2.327   4.940
    9GLU     CD  405   1.118   2.387   4.824
    9GLU    OE1  406   1.126   2.340   4.709
    9GLU    OE2  407   1.043   2.480   4.861
    9GLU      C  408   1.304   1.953   4.985
    9GLU      O  409   1.387   1.879   4.933
   10GLU      N  410   1.181   1.910   5.009
   10GLU      H  411   1.107   1.971   5.034
   10GLU     CA  412   1.117   1.778   4.997
   10GLU     CB  413   1.053   1.751   5.133
   10GLU     CG  414   1.142   1.750   5.257
   10GLU     CD  415   1.077   1.690   5.382
   10GLU    OE1  416   0.960   1.729   5.404
   10GLU    OE2  417   1.153   1.617   5.449
   10GLU      C  418   1.001   1.771   4.898
   10GLU     O1  419   0.919   1.866   4.896
   10GLU     O2  420   1.003   1.675   4.818
    1ACE     CA  421   3.936   2.875   3.140
    1ACE      C  422   4.026   2.899   3.262
    1ACE      O  423   3.979   2.955   3.361
    2VAL      N  424   4.157   2.846   3.241
    2VAL      H  425   4.176   2.791   3.160
    2VAL     CA  426   4.264   2.850   3.341
    2VAL     CB  427   4.275   2.723   3.426
    2VAL    CG1  428   4.150   2.712   3.513
    2VAL    CG2  429   4.293   2.598   3.341
    2VAL      C  430   4.403   2.902   3.303
    2VAL      O  431   4.462   2.852   3.208
    3VAL      N  432   4.450   3.001   3.378
    3VAL      H  433   4.385   3.056   3.430
    3VAL     CA  434   4.582   3.063   3.356
    3VAL     CB  435   4.574   3.209   3.311
    3VAL    CG1  436   4.718   3.253   3.281
    3VAL    CG2  437   4.500   3.223   3.178
    3VAL      C  438   4.656   3.051   3.490
    3VAL      O  439   4.627   3.116   3.589
    4VAL      N  440   4.715   2.931   3.497
    4VAL      H  441   4.724   2.872   3.417
    4VAL     CA  442   4.788   2.884   3.615
    4VAL     CB  443   4.752   2.740   3.653
    4VAL    CG1  444   4.822   2.711   3.786
    4VAL    CG2  445   4.603   2.707   3.667
    4VAL      C  446   4.936   2.885   3.576
    4VAL      O  447   4.995   2.798   3.512
    5THR      N  448   4.993   3.001   3.610
    5THR      H  449   4.946   3.075   3.658
    5THR     CA  450   5.131   3.038   3.575
    5THR     CB  451   5.134   3.174   3.504
    5THR    OG1  452   5.026   3.259   3.542
    5THR    HG1  453   5.058   3.350   3.515
    5THR    CG2  454   5.143   3.156   3.352
    5THR      C  455   5.210   3.053   3.705
    5THR      O  456   5.191   3.149   3.781
    6LEU      N  457   5.265   2.938   3.742
    6LEU      H  458   5.269   2.860   3.679
    6LEU     CA  459   5.356   2.922   3.857
    6LEU     CB  460   5.388   2.775   3.885
    6LEU     CG  461   5.271   2.699   3.949
    6LEU    CD1  462   5.266   2.546   3.944
    6LEU    CD2  463   5.272   2.724   4.100
    6LEU      C  464   5.488   2.993   3.829
    6LEU      O  465   5.540   2.981   3.718
    7LEU      N  466   5.553   3.037   3.936
    7LEU      H  467   5.493   3.036   4.015
    7LEU     CA  468   5.688   3.097   3.926
    7LEU     CB  469   5.699   3.241   3.975
    7LEU     CG  470   5.615   3.345   3.901
    7LEU    CD1  471   5.467   3.342   3.937
    7LEU    CD2  472   5.672   3.486   3.921
    7LEU      C  473   5.785   3.016   4.012
    7LEU      O  474   5.756   3.005   4.132
    8LEU      N  475   5.906   3.003   3.959
    8LEU      H  476   5.923   3.042   3.868
    8LEU     CA  477   6.012   2.915   4.008
    8LEU     CB  478   6.029   2.784   3.929
    8LEU     CG  479   5.912   2.693   3.966
    8LEU    CD1  480   5.901   2.573   3.872
    8LEU    CD2  481   5.957   2.645   4.105
    8LEU      C  482   6.143   2.994   4.019
    8LEU      O  483   6.165   3.086   3.940
    9GLU      N  484   6.241   2.925   4.076
    9GLU      H  485   6.228   2.830   4.105
    9GLU     CA  486   6.375   2.978   4.106
    9GLU     CB  487   6.444   2.868   4.186
    9GLU     CG  488   6.446   2.737   4.107
    9GLU     CD  489   6.534   2.648   4.196
    9GLU    OE1  490   6.473   2.582   4.283
    9GLU    OE2  491   6.656   2.646   4.171
    9GLU      C  492   6.449   3.029   3.982
    9GLU      O  493   6.438   2.966   3.877
   10GLU      N  494   6.523   3.137   4.002
   10GLU      H  495   6.530   3.186   4.089
   10GLU     CA  496   6.607   3.192   3.893
   10GLU     CB  497   6.594   3.343   3.869
   10GLU     CG  498   6.485   3.360   3.763
   10GLU     CD  499   6.474   3.509   3.730
   10GLU    OE1  500   6.368   3.572   3.751
   10GLU    OE2  501   6.577   3.570   3.695
   10GLU      C  502   6.752   3.150   3.915
   10GLU     O1  503   6.778   3.059   3.997
   10GLU     O2  504   6.820   3.175   3.813
    1ACE     CA  505   2.930   4.441   6.134
    1ACE      C  506   2.932   4.321   6.229
    1ACE      O  507   2.872   4.221   6.188
    2VAL      N  508   3.018   4.316   6.343
    2VAL      H  509   3.053   4.390   6.401
    2VAL     CA  510   3.055   4.189   6.406
    2VAL     CB  511   3.207   4.180   6.424
    2VAL    CG1  512   3.242   4.272   6.541
    2VAL    CG2  513   3.254   4.038   6.454
    2VAL      C  514   2.973   4.163   6.533
    2VAL      O  515   2.951   4.253   6.614
    3VAL      N  516   2.916   4.042   6.533
    3VAL      H  517   2.931   3.975   6.461
    3VAL     CA  518   2.842   3.980   6.644
    3VAL     CB  519   2.695   3.974   6.605
    3VAL    CG1  520   2.599   3.906   6.702
    3VAL    CG2  521   2.634   4.115   6.597
    3VAL      C  522   2.900   3.838   6.649
    3VAL      O  523   2.842   3.740   6.605
    4VAL      N  524   2.997   3.825   6.739
    4VAL      H  525   3.019   3.898   6.804
    4VAL     CA  526   3.086   3.709   6.742
    4VAL     CB  527   3.220   3.741   6.808
    4VAL    CG1  528   3.320   3.628   6.784
    4VAL    CG2  529   3.275   3.880   6.775
    4VAL      C  530   3.016   3.601   6.826
    4VAL      O  531   3.015   3.603   6.949
    5THR      N  532   2.945   3.519   6.748
    5THR      H  533   2.940   3.524   6.649
    5THR     CA  534   2.861   3.411   6.801
    5THR     CB  535   2.713   3.444   6.786
    5THR    OG1  536   2.675   3.481   6.653
    5THR    HG1  537   2.757   3.532   6.624
    5THR    CG2  538   2.668   3.548   6.889
    5THR      C  539   2.883   3.275   6.735
    5THR      O  540   2.888   3.262   6.613
    6LEU      N  541   2.955   3.195   6.813
    6LEU      H  542   2.965   3.188   6.912
    6LEU     CA  543   3.011   3.070   6.759
    6LEU     CB  544   3.164   3.080   6.759
    6LEU     CG  545   3.225   3.067   6.619
    6LEU    CD1  546   3.206   3.200   6.546
    6LEU    CD2  547   3.364   3.002   6.615
    6LEU      C  548   2.970   2.941   6.829
    6LEU      O  549   3.000   2.924   6.948
    7LEU      N  550   2.890   2.860   6.761
    7LEU      H  551   2.878   2.862   6.661
    7LEU     CA  552   2.811   2.748   6.814
    7LEU     CB  553   2.664   2.778   6.787
    7LEU     CG  554   2.601   2.878   6.885
    7LEU    CD1  555   2.461   2.926   6.849
    7LEU    CD2  556   2.588   2.820   7.026
    7LEU      C  557   2.841   2.607   6.766
    7LEU      O  558   2.871   2.582   6.649
    8LEU      N  559   2.855   2.523   6.868
    8LEU      H  560   2.839   2.548   6.964
    8LEU     CA  561   2.898   2.384   6.848
    8LEU     CB  562   3.023   2.355   6.930
    8LEU     CG  563   3.147   2.440   6.900
    8LEU    CD1  564   3.238   2.471   7.019
    8LEU    CD2  565   3.222   2.377   6.783
    8LEU      C  566   2.777   2.299   6.888
    8LEU      O  567   2.677   2.342   6.945
    9GLU      N  568   2.777   2.182   6.825
    9GLU      H  569   2.852   2.151   6.767
    9GLU     CA  570   2.664   2.088   6.826
    9GLU     CB  571   2.603   2.078   6.686
    9GLU     CG  572   2.452   2.099   6.693
    9GLU     CD  573   2.390   2.085   6.553
    9GLU    OE1  574   2.365   1.970   6.513
    9GLU    OE2  575   2.344   2.190   6.504
    9GLU      C  576   2.736   1.959   6.866
    9GLU      O  577   2.766   1.873   6.783
   10GLU      N  578   2.766   1.948   6.995
   10GLU      H  579   2.746   2.023   7.058
   10GLU     CA  580   2.843   1.832   7.042
   10GLU     CB  581   2.918   1.872   7.169
   10GLU     CG  582   3.001   1.754   7.220
   10GLU     CD  583   3.084   1.803   7.339
   10GLU    OE1  584   3.155   1.903   7.311
   10GLU    OE2  585   3.074   1.749   7.450
   10GLU      C  586   2.738   1.731   7.091
   10GLU     O1  587   2.638   1.766   7.158
   10GLU     O2  588   2.744   1.625   7.025
    1ACE     CA  589   4.615   3.829   7.380
    1ACE      C  590   4.591   3.764   7.243
    1ACE      O  591   4.614   3.644   7.230
    2VAL      N  592   4.549   3.858   7.144
    2VAL      H  593   4.515   3.952   7.154
    2VAL     CA  594   4.535   3.814   7.004
    2VAL     CB  595   4.437   3.905   6.929
    2VAL    CG1  596   4.425   3.846   6.788
    2VAL    CG2  597   4.298   3.928   6.987
    2VAL      C  598   4.674   3.801   6.941
    2VAL      O  599   4.723   3.894   6.877
    3VAL      N  600   4.723   3.677   6.939
    3VAL      H  601   4.660   3.599   6.938
    3VAL     CA  602   4.862   3.639   6.912
    3VAL     CB  603   4.900   3.516   6.995
    3VAL    CG1  604   4.916   3.554   7.142
    3VAL    CG2  605   4.790   3.411   6.983
    3VAL      C  606   4.906   3.629   6.766
    3VAL      O  607   4.901   3.526   6.698
    4VAL      N  608   4.927   3.749   6.713
    4VAL      H  609   4.899   3.831   6.763
    4VAL     CA  610   4.959   3.776   6.572
    4VAL     CB  611   4.967   3.928   6.555
    4VAL    CG1  612   4.977   3.961   6.406
    4VAL    CG2  613   4.836   3.986   6.608
    4VAL      C  614   5.087   3.702   6.531
    4VAL      O  615   5.192   3.717   6.594
    5THR      N  616   5.074   3.593   6.457
    5THR      H  617   4.981   3.563   6.434
    5THR     CA  618   5.185   3.500   6.432
    5THR     CB  619   5.134   3.356   6.426
    5THR    OG1  620   5.004   3.333   6.372
    5THR    HG1  621   4.936   3.348   6.444
    5THR    CG2  622   5.147   3.284   6.561
    5THR      C  623   5.238   3.529   6.291
    5THR      O  624   5.175   3.495   6.191
    6LEU      N  625   5.346   3.606   6.290
    6LEU      H  626   5.395   3.627   6.375
    6LEU     CA  627   5.383   3.667   6.161
    6LEU     CB  628   5.420   3.814   6.184
    6LEU     CG  629   5.301   3.895   6.237
    6LEU    CD1  630   5.334   3.947   6.378
    6LEU    CD2  631   5.288   4.015   6.143
    6LEU      C  632   5.495   3.586   6.096
    6LEU      O  633   5.613   3.588   6.131
    7LEU      N  634   5.449   3.519   5.990
    7LEU      H  635   5.350   3.517   5.981
    7LEU     CA  636   5.522   3.413   5.920
    7LEU     CB  637   5.635   3.472   5.834
    7LEU     CG  638   5.580   3.555   5.718
    7LEU    CD1  639   5.689   3.642   5.654
    7LEU    CD2  640   5.498   3.485   5.610
    7LEU      C  641   5.552   3.281   5.991
    7LEU      O  642   5.475   3.186   5.983
    8LEU      N  643   5.659   3.288   6.070
    8LEU      H  644   5.700   3.377   6.089
    8LEU     CA  645   5.689   3.177   6.162
    8LEU     CB  646   5.834   3.180   6.212
    8LEU     CG  647   5.936   3.149   6.103
    8LEU    CD1  648   6.073   3.176   6.166
    8LEU    CD2  649   5.927   2.999   6.076
    8LEU      C  650   5.597   3.164   6.284
    8LEU      O  651   5.562   3.264   6.347
    9GLU      N  652   5.564   3.043   6.327
    9GLU      H  653   5.610   2.960   6.298
    9GLU     CA  654   5.462   3.016   6.430
    9GLU     CB  655   5.323   2.995   6.369
    9GLU     CG  656   5.312   2.867   6.287
    9GLU     CD  657   5.162   2.857   6.259
    9GLU    OE1  658   5.088   2.802   6.343
    9GLU    OE2  659   5.128   2.919   6.155
    9GLU      C  660   5.512   2.904   6.522
    9GLU      O  661   5.513   2.792   6.471
   10GLU      N  662   5.544   2.945   6.644
   10GLU      H  663   5.532   3.038   6.677
   10GLU     CA  664   5.607   2.850   6.737
   10GLU     CB  665   5.745   2.814   6.682
   10GLU     CG  666   5.794   2.696   6.766
   10GLU     CD  667   5.918   2.635   6.700
   10GLU    OE1  668   5.915   2.518   6.657
   10GLU    OE2  669   6.015   2.714   6.693
   10GLU      C  670   5.626   2.919   6.872
   10GLU     O1  671   5.623   3.044   6.861
   10GLU     O2  672   5.627   2.852   6.978
    1ACE     CA  673   4.536   0.679   2.506
    1ACE      C  674   4.585   0.773   2.615
    1ACE      O  675   4.700   0.815   2.629
    2VAL      N  676   4.500   0.774   2.730
    2VAL      H  677   4.459   0.691   2.767
    2VAL     CA  678   4.525   0.877   2.832
    2VAL     CB  679   4.393   0.949   2.862
    2VAL    CG1  680   4.361   1.028   2.735
    2VAL    CG2  681   4.282   0.858   2.917
    2VAL      C  682   4.597   0.815   2.951
    2VAL      O  683   4.537   0.792   3.056
    3VAL      N  684   4.718   0.768   2.920
    3VAL      H  685   4.770   0.809   2.845
    3VAL     CA  686   4.798   0.690   3.015
    3VAL     CB  687   4.849   0.565   2.943
    3VAL    CG1  688   4.931   0.593   2.817
    3VAL    CG2  689   4.923   0.481   3.047
    3VAL      C  690   4.914   0.783   3.051
    3VAL      O  691   4.963   0.867   2.976
    4VAL      N  692   4.954   0.775   3.178
    4VAL      H  693   4.924   0.698   3.233
    4VAL     CA  694   5.057   0.858   3.242
    4VAL     CB  695   5.049   0.837   3.393
    4VAL    CG1  696   5.143   0.922   3.478
    4VAL    CG2  697   4.908   0.868   3.442
    4VAL      C  698   5.192   0.801   3.197
    4VAL      O  699   5.216   0.681   3.207
    5THR      N  700   5.278   0.882   3.136
    5THR      H  701   5.249   0.976   3.119
    5THR     CA  702   5.398   0.838   3.063
    5THR     CB  703   5.370   0.852   2.913
    5THR    OG1  704   5.323   0.981   2.875
    5THR    HG1  705   5.241   0.954   2.824
    5THR    CG2  706   5.268   0.743   2.877
    5THR      C  707   5.525   0.916   3.100
    5THR      O  708   5.518   1.035   3.130
    6LEU      N  709   5.642   0.853   3.111
    6LEU      H  710   5.658   0.757   3.086
    6LEU     CA  711   5.764   0.923   3.151
    6LEU     CB  712   5.870   0.828   3.208
    6LEU     CG  713   5.834   0.763   3.342
    6LEU    CD1  714   5.927   0.649   3.384
    6LEU    CD2  715   5.835   0.867   3.454
    6LEU      C  716   5.829   0.994   3.032
    6LEU      O  717   5.790   0.992   2.915
    7LEU      N  718   5.934   1.068   3.067
    7LEU      H  719   5.987   1.035   3.144
    7LEU     CA  720   6.014   1.147   2.972
    7LEU     CB  721   5.960   1.290   2.984
    7LEU     CG  722   6.005   1.398   2.886
    7LEU    CD1  723   5.905   1.510   2.919
    7LEU    CD2  724   6.146   1.452   2.910
    7LEU      C  725   6.165   1.123   2.988
    7LEU      O  726   6.204   1.102   3.103
    8LEU      N  727   6.219   1.072   2.878
    8LEU      H  728   6.160   1.067   2.798
    8LEU     CA  729   6.359   1.033   2.858
    8LEU     CB  730   6.375   0.883   2.834
    8LEU     CG  731   6.516   0.827   2.854
    8LEU    CD1  732   6.560   0.820   3.000
    8LEU    CD2  733   6.521   0.689   2.788
    8LEU      C  734   6.417   1.123   2.749
    8LEU      O  735   6.374   1.124   2.634
    9GLU      N  736   6.539   1.171   2.768
    9GLU      H  737   6.594   1.135   2.844
    9GLU     CA  738   6.626   1.239   2.671
    9GLU     CB  739   6.657   1.377   2.727
    9GLU     CG  740   6.538   1.471   2.708
    9GLU     CD  741   6.558   1.612   2.765
    9GLU    OE1  742   6.451   1.676   2.778
    9GLU    OE2  743   6.664   1.644   2.823
    9GLU      C  744   6.756   1.158   2.661
    9GLU      O  745   6.792   1.101   2.763
   10GLU      N  746   6.821   1.176   2.546
   10GLU      H  747   6.808   1.241   2.472
   10GLU     CA  748   6.951   1.107   2.540
   10GLU     CB  749   6.959   1.022   2.413
   10GLU     CG  750   6.892   0.891   2.454
   10GLU     CD  751   6.903   0.791   2.338
   10GLU    OE1  752   7.017   0.752   2.306
   10GLU    OE2  753   6.809   0.793   2.255
   10GLU      C  754   7.074   1.197   2.537
   10GLU     O1  755   7.064   1.285   2.447
   10GLU     O2  756   7.179   1.155   2.590
    1ACE     CA  757   5.613   3.076   7.335
    1ACE      C  758   5.764   3.066   7.307
    1ACE      O  759   5.839   3.128   7.382
    2VAL      N  760   5.802   3.013   7.180
    2VAL      H  761   5.736   2.970   7.118
    2VAL     CA  762   5.939   3.024   7.128
    2VAL     CB  763   5.977   2.899   7.048
    2VAL    CG1  764   6.126   2.877   7.026
    2VAL    CG2  765   5.930   2.767   7.109
    2VAL      C  766   5.976   3.150   7.049
    2VAL      O  767   6.056   3.221   7.108
    3VAL      N  768   5.916   3.177   6.933
    3VAL      H  769   5.854   3.111   6.889
    3VAL     CA  770   5.931   3.304   6.861
    3VAL     CB  771   5.973   3.278   6.717
    3VAL    CG1  772   6.098   3.191   6.708
    3VAL    CG2  773   5.864   3.205   6.638
    3VAL      C  774   5.808   3.395   6.879
    3VAL      O  775   5.833   3.513   6.901
    4VAL      N  776   5.688   3.339   6.887
    4VAL      H  777   5.676   3.240   6.881
    4VAL     CA  778   5.565   3.418   6.904
    4VAL     CB  779   5.447   3.366   6.822
    4VAL    CG1  780   5.328   3.459   6.845
    4VAL    CG2  781   5.485   3.370   6.674
    4VAL      C  782   5.529   3.399   7.051
    4VAL      O  783   5.495   3.286   7.088
    5THR      N  784   5.568   3.498   7.131
    5THR      H  785   5.635   3.566   7.103
    5THR     CA  786   5.524   3.508   7.271
    5THR     CB  787   5.641   3.480   7.366
    5THR    OG1  788   5.586   3.462   7.496
    5THR    HG1  789   5.537   3.375   7.503
    5THR    CG2  790   5.750   3.586   7.361
    5THR      C  791   5.473   3.650   7.295
    5THR      O  792   5.505   3.742   7.220
    6LEU      N  793   5.374   3.654   7.385
    6LEU      H  794   5.318   3.575   7.409
    6LEU     CA  795   5.339   3.782   7.448
    6LEU     CB  796   5.202   3.768   7.516
    6LEU     CG  797   5.082   3.817   7.434
    6LEU    CD1  798   4.953   3.795   7.512
    6LEU    CD2  799   5.108   3.964   7.400
    6LEU      C  800   5.441   3.832   7.550
    6LEU      O  801   5.431   3.951   7.581
    7LEU      N  802   5.518   3.741   7.609
    7LEU      H  803   5.532   3.649   7.573
    7LEU     CA  804   5.597   3.767   7.730
    7LEU     CB  805   5.635   3.633   7.795
    7LEU     CG  806   5.516   3.565   7.864
    7LEU    CD1  807   5.568   3.431   7.915
    7LEU    CD2  808   5.463   3.639   7.987
    7LEU      C  809   5.724   3.845   7.695
    7LEU      O  810   5.812   3.804   7.619
    8LEU      N  811   5.736   3.962   7.756
    8LEU      H  812   5.654   4.002   7.797
    8LEU     CA  813   5.849   4.053   7.731
    8LEU     CB  814   5.811   4.199   7.707
    8LEU     CG  815   5.913   4.291   7.641
    8LEU    CD1  816   5.945   4.228   7.505
    8LEU    CD2  817   5.860   4.432   7.611
    8LEU      C  818   5.948   4.048   7.847
    8LEU      O  819   5.927   4.119   7.946
    9GLU      N  820   6.058   3.978   7.820
    9GLU      H  821   6.054   3.921   7.737
    9GLU     CA  822   6.176   3.965   7.906
    9GLU     CB  823   6.249   4.100   7.906
    9GLU     CG  824   6.327   4.141   7.780
    9GLU     CD  825   6.370   4.288   7.783
    9GLU    OE1  826   6.310   4.364   7.862
    9GLU    OE2  827   6.463   4.315   7.703
    9GLU      C  828   6.150   3.909   8.045
    9GLU      O  829   6.062   3.935   8.127
   10GLU      N  830   6.247   3.832   8.095
   10GLU      H  831   6.328   3.809   8.042
   10GLU     CA  832   6.239   3.767   8.227
   10GLU     CB  833   6.277   3.619   8.212
   10GLU     CG  834   6.149   3.549   8.167
   10GLU     CD  835   6.159   3.397   8.171
   10GLU    OE1  836   6.061   3.351   8.234
   10GLU    OE2  837   6.251   3.337   8.112
   10GLU      C  838   6.323   3.837   8.334
   10GLU     O1  839   6.423   3.905   8.304
   10GLU     O2  840   6.272   3.840   8.449
    1ACE     CA  841   4.380   4.161   5.268
    1ACE      C  842   4.278   4.067   5.203
    1ACE      O  843   4.179   4.040   5.270
    2VAL      N  844   4.300   4.028   5.067
    2VAL      H  845   4.381   4.052   5.016
    2VAL     CA  846   4.221   3.930   4.990
    2VAL     CB  847   4.126   4.006   4.897
    2VAL    CG1  848   4.060   3.909   4.800
    2VAL    CG2  849   4.019   4.091   4.967
    2VAL      C  850   4.313   3.820   4.937
    2VAL      O  851   4.405   3.853   4.864
    3VAL      N  852   4.308   3.705   5.004
    3VAL      H  853   4.268   3.699   5.095
    3VAL     CA  854   4.371   3.585   4.946
    3VAL     CB  855   4.373   3.469   5.046
    3VAL    CG1  856   4.443   3.349   4.982
    3VAL    CG2  857   4.455   3.505   5.170
    3VAL      C  858   4.301   3.548   4.816
    3VAL      O  859   4.371   3.560   4.715
    4VAL      N  860   4.171   3.521   4.813
    4VAL      H  861   4.114   3.500   4.893
    4VAL     CA  862   4.108   3.488   4.683
    4VAL     CB  863   4.096   3.337   4.668
    4VAL    CG1  864   3.998   3.270   4.764
    4VAL    CG2  865   4.070   3.309   4.520
    4VAL      C  866   3.972   3.556   4.665
    4VAL      O  867   3.893   3.561   4.759
    5THR      N  868   3.960   3.621   4.550
    5THR      H  869   4.036   3.664   4.500
    5THR     CA  870   3.837   3.682   4.497
    5THR     CB  871   3.861   3.783   4.385
    5THR    OG1  872   3.950   3.720   4.292
    5THR    HG1  873   3.885   3.703   4.218
    5THR    CG2  874   3.921   3.917   4.430
    5THR      C  875   3.722   3.587   4.467
    5THR      O  876   3.719   3.507   4.373
    6LEU      N  877   3.632   3.586   4.565
    6LEU      H  878   3.625   3.668   4.622
    6LEU     CA  879   3.514   3.498   4.569
    6LEU     CB  880   3.546   3.376   4.655
    6LEU     CG  881   3.588   3.262   4.561
    6LEU    CD1  882   3.654   3.156   4.649
    6LEU    CD2  883   3.480   3.195   4.477
    6LEU      C  884   3.388   3.576   4.608
    6LEU      O  885   3.285   3.565   4.542
    7LEU      N  886   3.384   3.617   4.734
    7LEU      H  887   3.451   3.593   4.804
    7LEU     CA  888   3.279   3.711   4.776
    7LEU     CB  889   3.222   3.657   4.908
    7LEU     CG  890   3.147   3.533   4.860
    7LEU    CD1  891   3.137   3.426   4.969
    7LEU    CD2  892   3.003   3.582   4.840
    7LEU      C  893   3.335   3.851   4.801
    7LEU      O  894   3.411   3.874   4.895
    8LEU      N  895   3.303   3.944   4.712
    8LEU      H  896   3.323   4.038   4.738
    8LEU     CA  897   3.248   3.928   4.576
    8LEU     CB  898   3.122   4.013   4.564
    8LEU     CG  899   2.998   3.960   4.636
    8LEU    CD1  900   2.889   4.065   4.659
    8LEU    CD2  901   2.946   3.836   4.563
    8LEU      C  902   3.355   3.951   4.469
    8LEU      O  903   3.476   3.942   4.489
    9GLU      N  904   3.305   3.970   4.348
    9GLU      H  905   3.211   3.947   4.321
    9GLU     CA  906   3.389   4.019   4.237
    9GLU     CB  907   3.364   3.928   4.117
    9GLU     CG  908   3.454   3.987   4.008
    9GLU     CD  909   3.431   3.925   3.869
    9GLU    OE1  910   3.531   3.907   3.797
    9GLU    OE2  911   3.319   3.874   3.850
    9GLU      C  912   3.333   4.156   4.199
    9GLU      O  913   3.216   4.165   4.161
   10GLU      N  914   3.412   4.258   4.233
   10GLU      H  915   3.495   4.248   4.289
   10GLU     CA  916   3.386   4.397   4.195
   10GLU     CB  917   3.316   4.474   4.308
   10GLU     CG  918   3.404   4.481   4.433
   10GLU     CD  919   3.348   4.551   4.557
   10GLU    OE1  920   3.360   4.487   4.664
   10GLU    OE2  921   3.282   4.655   4.535
   10GLU      C  922   3.498   4.477   4.129
   10GLU     O1  923   3.604   4.412   4.116
   10GLU     O2  924   3.475   4.600   4.121
    1ACE     CA  925   3.945   3.948   6.997
    1ACE      C  926   3.947   3.801   7.040
    1ACE      O  927   3.889   3.718   6.972
    2VAL      N  928   4.001   3.777   7.170
    2VAL      H  929   4.042   3.841   7.235
    2VAL     CA  930   3.997   3.640   7.223
    2VAL     CB  931   4.126   3.612   7.300
    2VAL    CG1  932   4.252   3.655   7.224
    2VAL    CG2  933   4.138   3.700   7.425
    2VAL      C  934   3.867   3.618   7.300
    2VAL      O  935   3.834   3.675   7.404
    3VAL      N  936   3.783   3.563   7.212
    3VAL      H  937   3.812   3.562   7.117
    3VAL     CA  938   3.642   3.534   7.242
    3VAL     CB  939   3.538   3.582   7.141
    3VAL    CG1  940   3.390   3.584   7.180
    3VAL    CG2  941   3.569   3.725   7.096
    3VAL      C  942   3.620   3.384   7.264
    3VAL      O  943   3.687   3.306   7.198
    4VAL      N  944   3.533   3.344   7.358
    4VAL      H  945   3.494   3.406   7.425
    4VAL     CA  946   3.486   3.206   7.373
    4VAL     CB  947   3.471   3.176   7.522
    4VAL    CG1  948   3.424   3.031   7.543
    4VAL    CG2  949   3.601   3.192   7.600
    4VAL      C  950   3.357   3.181   7.296
    4VAL      O  951   3.272   3.269   7.289
    5THR      N  952   3.342   3.054   7.256
    5THR      H  953   3.416   2.988   7.271
    5THR     CA  954   3.219   2.995   7.202
    5THR     CB  955   3.239   2.846   7.174
    5THR    OG1  956   3.292   2.780   7.289
    5THR    HG1  957   3.230   2.799   7.365
    5THR    CG2  958   3.334   2.823   7.056
    5THR      C  959   3.103   3.006   7.301
    5THR      O  960   3.116   3.033   7.420
    6LEU      N  961   2.990   3.024   7.232
    6LEU      H  962   2.994   3.003   7.135
    6LEU     CA  963   2.861   3.062   7.291
    6LEU     CB  964   2.777   3.120   7.178
    6LEU     CG  965   2.643   3.184   7.215
    6LEU    CD1  966   2.673   3.310   7.297
    6LEU    CD2  967   2.565   3.223   7.090
    6LEU      C  968   2.795   2.943   7.359
    6LEU      O  969   2.772   2.838   7.299
    7LEU      N  970   2.776   2.956   7.490
    7LEU      H  971   2.786   3.046   7.533
    7LEU     CA  972   2.692   2.860   7.564
    7LEU     CB  973   2.711   2.884   7.714
    7LEU     CG  974   2.848   2.872   7.779
    7LEU    CD1  975   2.828   2.896   7.929
    7LEU    CD2  976   2.928   2.747   7.744
    7LEU      C  977   2.547   2.895   7.530
    7LEU      O  978   2.503   3.008   7.551
    8LEU      N  979   2.468   2.790   7.510
    8LEU      H  980   2.500   2.700   7.541
    8LEU     CA  981   2.331   2.808   7.462
    8LEU     CB  982   2.330   2.820   7.310
    8LEU     CG  983   2.195   2.861   7.250
    8LEU    CD1  984   2.166   3.003   7.297
    8LEU    CD2  985   2.190   2.841   7.099
    8LEU      C  986   2.245   2.692   7.511
    8LEU      O  987   2.279   2.580   7.472
    9GLU      N  988   2.144   2.721   7.593
    9GLU      H  989   2.130   2.816   7.619
    9GLU     CA  990   2.042   2.628   7.644
    9GLU     CB  991   2.027   2.639   7.796
    9GLU     CG  992   2.155   2.594   7.868
    9GLU     CD  993   2.154   2.603   8.020
    9GLU    OE1  994   2.156   2.720   8.065
    9GLU    OE2  995   2.165   2.497   8.085
    9GLU      C  996   1.907   2.653   7.578
    9GLU      O  997   1.879   2.765   7.536
   10GLU      N  998   1.839   2.539   7.576
   10GLU      H  999   1.882   2.455   7.609
   10GLU     CA 1000   1.700   2.522   7.531
   10GLU     CB 1001   1.683   2.385   7.464
   10GLU     CG 1002   1.759   2.385   7.331
   10GLU     CD 1003   1.687   2.281   7.245
   10GLU    OE1 1004   1.726   2.162   7.257
   10GLU    OE2 1005   1.610   2.316   7.153
   10GLU      C 1006   1.600   2.543   7.645
   10GLU     O1 1007   1.623   2.474   7.747
   10GLU     O2 1008   1.505   2.622   7.629
    1ACE     CA 1009   3.335   2.694   7.632
    1ACE      C 1010   3.483   2.694   7.595
    1ACE      O 1011   3.566   2.660   7.680
    2VAL      N 1012   3.506   2.701   7.454
    2VAL      H 1013   3.433   2.705   7.385
    2VAL     CA 1014   3.643   2.703   7.402
    2VAL     CB 1015   3.657   2.584   7.308
    2VAL    CG1 1016   3.640   2.453   7.384
    2VAL    CG2 1017   3.559   2.583   7.190
    2VAL      C 1018   3.684   2.833   7.332
    2VAL      O 1019   3.606   2.888   7.254
    3VAL      N 1020   3.809   2.868   7.357
    3VAL      H 1021   3.866   2.805   7.411
    3VAL     CA 1022   3.870   2.993   7.309
    3VAL     CB 1023   3.977   3.038   7.409
    3VAL    CG1 1024   4.028   3.174   7.363
    3VAL    CG2 1025   3.947   3.021   7.558
    3VAL      C 1026   3.903   2.986   7.160
    3VAL      O 1027   3.921   2.878   7.104
    4VAL      N 1028   3.850   3.086   7.092
    4VAL      H 1029   3.766   3.129   7.125
    4VAL     CA 1030   3.877   3.117   6.951
    4VAL     CB 1031   3.754   3.105   6.860
    4VAL    CG1 1032   3.694   2.965   6.859
    4VAL    CG2 1033   3.631   3.188   6.899
    4VAL      C 1034   3.938   3.257   6.947
    4VAL      O 1035   3.897   3.357   7.006
    5THR      N 1036   4.028   3.269   6.850
    5THR      H 1037   4.049   3.199   6.781
    5THR     CA 1038   4.101   3.395   6.829
    5THR     CB 1039   4.253   3.377   6.833
    5THR    OG1 1040   4.308   3.283   6.741
    5THR    HG1 1041   4.271   3.303   6.651
    5THR    CG2 1042   4.315   3.375   6.972
    5THR      C 1043   4.075   3.483   6.706
    5THR      O 1044   4.127   3.446   6.601
    6LEU      N 1045   3.991   3.583   6.727
    6LEU      H 1046   3.932   3.593   6.807
    6LEU     CA 1047   3.975   3.687   6.624
    6LEU     CB 1048   3.840   3.759   6.629
    6LEU     CG 1049   3.725   3.663   6.600
    6LEU    CD1 1050   3.671   3.591   6.724
    6LEU    CD2 1051   3.605   3.736   6.540
    6LEU      C 1052   4.085   3.793   6.620
    6LEU      O 1053   4.119   3.845   6.726
    7LEU      N 1054   4.107   3.848   6.500
    7LEU      H 1055   4.070   3.814   6.414
    7LEU     CA 1056   4.178   3.976   6.483
    7LEU     CB 1057   4.264   3.972   6.357
    7LEU     CG 1058   4.394   3.892   6.356
    7LEU    CD1 1059   4.458   3.926   6.221
    7LEU    CD2 1060   4.485   3.935   6.472
    7LEU      C 1061   4.081   4.094   6.478
    7LEU      O 1062   4.022   4.125   6.375
    8LEU      N 1063   4.067   4.158   6.594
    8LEU      H 1064   4.116   4.144   6.680
    8LEU     CA 1065   3.992   4.282   6.616
    8LEU     CB 1066   3.848   4.244   6.651
    8LEU     CG 1067   3.750   4.228   6.535
    8LEU    CD1 1068   3.632   4.144   6.585
    8LEU    CD2 1069   3.702   4.371   6.509
    8LEU      C 1070   4.053   4.369   6.727
    8LEU      O 1071   4.112   4.328   6.827
    9GLU      N 1072   4.031   4.498   6.708
    9GLU      H 1073   3.984   4.533   6.627
    9GLU     CA 1074   4.069   4.602   6.804
    9GLU     CB 1075   4.132   4.723   6.734
    9GLU     CG 1076   4.276   4.689   6.694
    9GLU     CD 1077   4.282   4.696   6.541
    9GLU    OE1 1078   4.218   4.611   6.475
    9GLU    OE2 1079   4.353   4.784   6.490
    9GLU      C 1080   3.969   4.623   6.918
    9GLU      O 1081   3.983   4.563   7.024
   10GLU      N 1082   3.869   4.706   6.890
   10GLU      H 1083   3.878   4.770   6.813
   10GLU     CA 1084   3.766   4.740   6.990
   10GLU     CB 1085   3.744   4.890   7.007
   10GLU     CG 1086   3.638   4.938   7.107
   10GLU     CD 1087   3.652   5.090   7.114
   10GLU    OE1 1088   3.609   5.146   7.011
   10GLU    OE2 1089   3.715   5.144   7.208
   10GLU      C 1090   3.636   4.673   6.945
   10GLU     O1 1091   3.624   4.646   6.824
   10GLU     O2 1092   3.565   4.614   7.030
    1ACE     CA 1093   5.081   2.061   4.420
    1ACE      C 1094   5.051   1.956   4.312
    1ACE      O 1095   5.126   1.927   4.220
    2VAL      N 1096   4.910   1.933   4.321
    2VAL      H 1097   4.847   1.994   4.370
    2VAL     CA 1098   4.848   1.838   4.228
    2VAL     CB 1099   4.747   1.746   4.298
    2VAL    CG1 1100   4.703   1.644   4.193
    2VAL    CG2 1101   4.801   1.690   4.429
    2VAL      C 1102   4.789   1.914   4.109
    2VAL      O 1103   4.695   1.993   4.120
    3VAL      N 1104   4.844   1.868   3.997
    3VAL      H 1105   4.911   1.794   3.997
    3VAL     CA 1106   4.818   1.934   3.869
    3VAL     CB 1107   4.927   2.035   3.834
    3VAL    CG1 1108   4.980   2.033   3.690
    3VAL    CG2 1109   4.868   2.169   3.879
    3VAL      C 1110   4.792   1.819   3.771
    3VAL      O 1111   4.885   1.742   3.744
    4VAL      N 1112   4.664   1.795   3.745
    4VAL      H 1113   4.596   1.864   3.771
    4VAL     CA 1114   4.617   1.684   3.662
    4VAL     CB 1115   4.557   1.570   3.745
    4VAL    CG1 1116   4.673   1.484   3.796
    4VAL    CG2 1117   4.467   1.605   3.864
    4VAL      C 1118   4.528   1.731   3.547
    4VAL      O 1119   4.417   1.779   3.568
    5THR      N 1120   4.596   1.742   3.433
    5THR      H 1121   4.696   1.740   3.437
    5THR     CA 1122   4.548   1.761   3.295
    5THR     CB 1123   4.485   1.631   3.243
    5THR    OG1 1124   4.388   1.578   3.333
    5THR    HG1 1125   4.296   1.605   3.306
    5THR    CG2 1126   4.598   1.531   3.219
    5THR      C 1127   4.458   1.879   3.260
    5THR      O 1128   4.485   1.952   3.165
    6LEU      N 1129   4.336   1.881   3.313
    6LEU      H 1130   4.306   1.803   3.369
    6LEU     CA 1131   4.225   1.974   3.289
    6LEU     CB 1132   4.250   2.121   3.324
    6LEU     CG 1133   4.223   2.142   3.474
    6LEU    CD1 1134   4.357   2.174   3.540
    6LEU    CD2 1135   4.133   2.264   3.490
    6LEU      C 1136   4.171   1.956   3.147
    6LEU      O 1137   4.153   2.056   3.077
    7LEU      N 1138   4.166   1.833   3.098
    7LEU      H 1139   4.209   1.754   3.141
    7LEU     CA 1140   4.129   1.806   2.958
    7LEU     CB 1141   4.181   1.663   2.938
    7LEU     CG 1142   4.161   1.596   2.802
    7LEU    CD1 1143   4.178   1.688   2.681
    7LEU    CD2 1144   4.254   1.474   2.797
    7LEU      C 1145   3.978   1.806   2.935
    7LEU      O 1146   3.898   1.737   2.998
    8LEU      N 1147   3.932   1.892   2.845
    8LEU      H 1148   3.999   1.926   2.779
    8LEU     CA 1149   3.795   1.909   2.794
    8LEU     CB 1150   3.797   2.037   2.710
    8LEU     CG 1151   3.658   2.089   2.673
    8LEU    CD1 1152   3.579   2.130   2.798
    8LEU    CD2 1153   3.670   2.209   2.579
    8LEU      C 1154   3.752   1.787   2.712
    8LEU      O 1155   3.806   1.755   2.607
    9GLU      N 1156   3.665   1.710   2.777
    9GLU      H 1157   3.629   1.730   2.868
    9GLU     CA 1158   3.613   1.582   2.726
    9GLU     CB 1159   3.658   1.478   2.829
    9GLU     CG 1160   3.787   1.402   2.798
    9GLU     CD 1161   3.789   1.334   2.661
    9GLU    OE1 1162   3.895   1.317   2.597
    9GLU    OE2 1163   3.686   1.274   2.623
    9GLU      C 1164   3.460   1.590   2.720
    9GLU      O 1165   3.403   1.696   2.746
   10GLU      N 1166   3.404   1.488   2.656
   10GLU      H 1167   3.450   1.411   2.612
   10GLU     CA 1168   3.259   1.465   2.653
   10GLU     CB 1169   3.194   1.527   2.530
   10GLU     CG 1170   3.044   1.501   2.507
   10GLU     CD 1171   2.997   1.549   2.370
   10GLU    OE1 1172   2.964   1.670   2.371
   10GLU    OE2 1173   2.979   1.470   2.275
   10GLU      C 1174   3.230   1.315   2.660
   10GLU     O1 1175   3.174   1.276   2.765
   10GLU     O2 1176   3.259   1.249   2.558
    1ACE     CA 1177   1.703   2.578   5.366
    1ACE      C 1178   1.781   2.627   5.488
    1ACE      O 1179   1.797   2.747   5.508
    2VAL      N 1180   1.795   2.530   5.592
    2VAL      H 1181   1.772   2.433   5.581
    2VAL     CA 1182   1.835   2.570   5.728
    2VAL     CB 1183   1.750   2.519   5.844
    2VAL    CG1 1184   1.799   2.585   5.973
    2VAL    CG2 1185   1.603   2.558   5.825
    2VAL      C 1186   1.972   2.504   5.746
    2VAL      O 1187   1.986   2.383   5.765
    3VAL      N 1188   2.073   2.590   5.751
    3VAL      H 1189   2.060   2.687   5.727
    3VAL     CA 1190   2.206   2.544   5.794
    3VAL     CB 1191   2.310   2.538   5.683
    3VAL    CG1 1192   2.276   2.424   5.586
    3VAL    CG2 1193   2.312   2.671   5.607
    3VAL      C 1194   2.265   2.600   5.923
    3VAL      O 1195   2.351   2.688   5.934
    4VAL      N 1196   2.202   2.543   6.025
    4VAL      H 1197   2.118   2.490   6.009
    4VAL     CA 1198   2.229   2.566   6.168
    4VAL     CB 1199   2.118   2.652   6.229
    4VAL    CG1 1200   2.156   2.715   6.362
    4VAL    CG2 1201   2.073   2.765   6.136
    4VAL      C 1202   2.262   2.442   6.250
    4VAL      O 1203   2.169   2.367   6.281
    5THR      N 1204   2.382   2.418   6.303
    5THR      H 1205   2.390   2.341   6.366
    5THR     CA 1206   2.506   2.496   6.294
    5THR     CB 1207   2.575   2.521   6.428
    5THR    OG1 1208   2.700   2.586   6.402
    5THR    HG1 1209   2.744   2.606   6.489
    5THR    CG2 1210   2.595   2.395   6.512
    5THR      C 1211   2.599   2.424   6.197
    5THR      O 1212   2.599   2.301   6.188
    6LEU      N 1213   2.671   2.501   6.115
    6LEU      H 1214   2.632   2.592   6.097
    6LEU     CA 1215   2.790   2.468   6.037
    6LEU     CB 1216   2.853   2.602   5.997
    6LEU     CG 1217   2.838   2.645   5.852
    6LEU    CD1 1218   2.854   2.797   5.842
    6LEU    CD2 1219   2.941   2.573   5.764
    6LEU      C 1220   2.884   2.375   6.114
    6LEU      O 1221   2.905   2.264   6.064
    7LEU      N 1222   2.923   2.409   6.236
    7LEU      H 1223   2.870   2.472   6.292
    7LEU     CA 1224   3.039   2.352   6.307
    7LEU     CB 1225   3.076   2.459   6.410
    7LEU     CG 1226   3.117   2.601   6.371
    7LEU    CD1 1227   3.111   2.708   6.481
    7LEU    CD2 1228   3.246   2.595   6.290
    7LEU      C 1229   2.987   2.223   6.371
    7LEU      O 1230   2.879   2.215   6.429
    8LEU      N 1231   3.041   2.115   6.316
    8LEU      H 1232   3.121   2.123   6.255
    8LEU     CA 1233   3.027   1.981   6.376
    8LEU     CB 1234   2.964   1.869   6.293
    8LEU     CG 1235   2.814   1.887   6.317
    8LEU    CD1 1236   2.745   1.816   6.200
    8LEU    CD2 1237   2.770   1.816   6.445
    8LEU      C 1238   3.162   1.924   6.419
    8LEU      O 1239   3.253   1.907   6.338
    9GLU      N 1240   3.171   1.885   6.545
    9GLU      H 1241   3.102   1.901   6.616
    9GLU     CA 1242   3.288   1.815   6.599
    9GLU     CB 1243   3.293   1.854   6.747
    9GLU     CG 1244   3.330   1.998   6.785
    9GLU     CD 1245   3.381   1.987   6.929
    9GLU    OE1 1246   3.304   1.990   7.027
    9GLU    OE2 1247   3.503   1.968   6.947
    9GLU      C 1248   3.270   1.666   6.570
    9GLU      O 1249   3.183   1.606   6.633
   10GLU      N 1250   3.382   1.606   6.534
   10GLU      H 1251   3.475   1.643   6.546
   10GLU     CA 1252   3.381   1.466   6.490
   10GLU     CB 1253   3.482   1.447   6.377
   10GLU     CG 1254   3.434   1.490   6.238
   10GLU     CD 1255   3.526   1.451   6.122
   10GLU    OE1 1256   3.590   1.545   6.069
   10GLU    OE2 1257   3.521   1.331   6.088
   10GLU      C 1258   3.416   1.376   6.609
   10GLU     O1 1259   3.356   1.266   6.615
   10GLU     O2 1260   3.485   1.427   6.699
    1ACE     CA 1261   5.487   4.393   5.613
    1ACE      C 1262   5.542   4.474   5.731
    1ACE      O 1263   5.640   4.426   5.786
    2VAL      N 1264   5.495   4.608   5.744
    2VAL      H 1265   5.411   4.636   5.698
    2VAL     CA 1266   5.550   4.707   5.838
    2VAL     CB 1267   5.578   4.839   5.767
    2VAL    CG1 1268   5.454   4.903   5.706
    2VAL    CG2 1269   5.651   4.927   5.869
    2VAL      C 1270   5.451   4.720   5.954
    2VAL      O 1271   5.338   4.769   5.948
    3VAL      N 1272   5.487   4.647   6.058
    3VAL      H 1273   5.586   4.627   6.062
    3VAL     CA 1274   5.400   4.606   6.169
    3VAL     CB 1275   5.348   4.464   6.151
    3VAL    CG1 1276   5.239   4.454   6.045
    3VAL    CG2 1277   5.453   4.357   6.120
    3VAL      C 1278   5.457   4.625   6.310
    3VAL      O 1279   5.381   4.658   6.400
    4VAL      N 1280   5.586   4.597   6.329
    4VAL      H 1281   5.647   4.588   6.251
    4VAL     CA 1282   5.647   4.582   6.462
    4VAL     CB 1283   5.630   4.433   6.493
    4VAL    CG1 1284   5.704   4.338   6.399
    4VAL    CG2 1285   5.663   4.399   6.638
    4VAL      C 1286   5.790   4.635   6.478
    4VAL      O 1287   5.872   4.623   6.388
    5THR      N 1288   5.827   4.665   6.603
    5THR      H 1289   5.755   4.667   6.672
    5THR     CA 1290   5.962   4.691   6.653
    5THR     CB 1291   5.978   4.839   6.690
    5THR    OG1 1292   5.876   4.891   6.775
    5THR    HG1 1293   5.823   4.964   6.731
    5THR    CG2 1294   6.007   4.918   6.563
    5THR      C 1295   6.017   4.597   6.761
    5THR      O 1296   6.134   4.560   6.759
    6LEU      N 1297   5.926   4.522   6.822
    6LEU      H 1298   5.844   4.494   6.772
    6LEU     CA 1299   5.959   4.447   6.943
    6LEU     CB 1300   5.834   4.415   7.026
    6LEU     CG 1301   5.795   4.515   7.134
    6LEU    CD1 1302   5.657   4.479   7.189
    6LEU    CD2 1303   5.898   4.526   7.247
    6LEU      C 1304   6.029   4.313   6.915
    6LEU      O 1305   5.962   4.214   6.888
    7LEU      N 1306   6.162   4.313   6.923
    7LEU      H 1307   6.202   4.396   6.961
    7LEU     CA 1308   6.255   4.207   6.882
    7LEU     CB 1309   6.358   4.255   6.780
    7LEU     CG 1310   6.409   4.146   6.684
    7LEU    CD1 1311   6.292   4.101   6.597
    7LEU    CD2 1312   6.525   4.209   6.606
    7LEU      C 1313   6.336   4.158   7.003
    7LEU      O 1314   6.396   4.243   7.069
    8LEU      N 1315   6.345   4.027   7.019
    8LEU      H 1316   6.288   3.976   6.955
    8LEU     CA 1317   6.420   3.955   7.124
    8LEU     CB 1318   6.335   3.857   7.206
    8LEU     CG 1319   6.215   3.926   7.271
    8LEU    CD1 1320   6.105   3.824   7.300
    8LEU    CD2 1321   6.259   3.992   7.401
    8LEU      C 1322   6.546   3.897   7.060
    8LEU      O 1323   6.556   3.788   7.005
    9GLU      N 1324   6.650   3.977   7.082
    9GLU      H 1325   6.646   4.060   7.138
    9GLU     CA 1326   6.783   3.953   7.024
    9GLU     CB 1327   6.840   4.091   6.994
    9GLU     CG 1328   6.769   4.148   6.871
    9GLU     CD 1329   6.832   4.277   6.816
    9GLU    OE1 1330   6.872   4.369   6.889
    9GLU    OE2 1331   6.863   4.266   6.696
    9GLU      C 1332   6.873   3.889   7.130
    9GLU      O 1333   6.876   3.938   7.243
   10GLU      N 1334   6.925   3.769   7.107
   10GLU      H 1335   6.904   3.718   7.023
   10GLU     CA 1336   7.005   3.688   7.200
   10GLU     CB 1337   7.010   3.543   7.151
   10GLU     CG 1338   6.868   3.487   7.154
   10GLU     CD 1339   6.859   3.340   7.113
   10GLU    OE1 1340   6.827   3.316   6.994
   10GLU    OE2 1341   6.871   3.252   7.200
   10GLU      C 1342   7.147   3.740   7.216
   10GLU     O1 1343   7.208   3.749   7.107
   10GLU     O2 1344   7.185   3.790   7.325
    1ACE     CA 1345   4.643   3.854   4.075
    1ACE      C 1346   4.767   3.780   4.023
    1ACE      O 1347   4.842   3.841   3.947
    2VAL      N 1348   4.814   3.686   4.119
    2VAL      H 1349   4.776   3.695   4.212
    2VAL     CA 1350   4.926   3.592   4.106
    2VAL     CB 1351   5.040   3.622   4.203
    2VAL    CG1 1352   5.101   3.762   4.188
    2VAL    CG2 1353   4.994   3.605   4.348
    2VAL      C 1354   4.883   3.445   4.108
    2VAL      O 1355   4.774   3.413   4.156
    3VAL      N 1356   4.971   3.369   4.044
    3VAL      H 1357   5.056   3.403   4.005
    3VAL     CA 1358   4.960   3.224   4.021
    3VAL     CB 1359   4.990   3.163   4.159
    3VAL    CG1 1360   5.004   3.011   4.165
    3VAL    CG2 1361   5.132   3.207   4.195
    3VAL      C 1362   4.838   3.173   3.944
    3VAL      O 1363   4.853   3.165   3.823
    4VAL      N 1364   4.727   3.156   4.016
    4VAL      H 1365   4.707   3.215   4.095
    4VAL     CA 1366   4.606   3.094   3.961
    4VAL     CB 1367   4.565   2.976   4.051
    4VAL    CG1 1368   4.443   2.903   3.996
    4VAL    CG2 1369   4.669   2.870   4.086
    4VAL      C 1370   4.492   3.193   3.939
    4VAL      O 1371   4.435   3.242   4.036
    5THR      N 1372   4.462   3.202   3.810
    5THR      H 1373   4.527   3.180   3.738
    5THR     CA 1374   4.350   3.284   3.758
    5THR     CB 1375   4.394   3.389   3.656
    5THR    OG1 1376   4.499   3.460   3.722
    5THR    HG1 1377   4.574   3.495   3.665
    5THR    CG2 1378   4.288   3.497   3.633
    5THR      C 1379   4.256   3.185   3.689
    5THR      O 1380   4.298   3.103   3.607
    6LEU      N 1381   4.132   3.186   3.736
    6LEU      H 1382   4.105   3.249   3.809
    6LEU     CA 1383   4.022   3.103   3.684
    6LEU     CB 1384   3.992   3.004   3.796
    6LEU     CG 1385   3.857   2.932   3.792
    6LEU    CD1 1386   3.856   2.830   3.678
    6LEU    CD2 1387   3.821   2.876   3.930
    6LEU      C 1388   3.904   3.191   3.641
    6LEU      O 1389   3.873   3.282   3.717
    7LEU      N 1390   3.839   3.164   3.529
    7LEU      H 1391   3.854   3.082   3.473
    7LEU     CA 1392   3.728   3.248   3.479
    7LEU     CB 1393   3.771   3.298   3.341
    7LEU     CG 1394   3.885   3.400   3.340
    7LEU    CD1 1395   3.942   3.396   3.198
    7LEU    CD2 1396   3.856   3.537   3.401
    7LEU      C 1397   3.610   3.152   3.463
    7LEU      O 1398   3.593   3.073   3.370
    8LEU      N 1399   3.519   3.173   3.558
    8LEU      H 1400   3.527   3.232   3.638
    8LEU     CA 1401   3.388   3.108   3.544
    8LEU     CB 1402   3.338   3.063   3.681
    8LEU     CG 1403   3.440   2.978   3.757
    8LEU    CD1 1404   3.385   2.935   3.893
    8LEU    CD2 1405   3.478   2.851   3.680
    8LEU      C 1406   3.284   3.185   3.462
    8LEU      O 1407   3.288   3.307   3.442
    9GLU      N 1408   3.199   3.108   3.395
    9GLU      H 1409   3.214   3.009   3.391
    9GLU     CA 1410   3.081   3.160   3.326
    9GLU     CB 1411   2.993   3.049   3.269
    9GLU     CG 1412   2.982   3.042   3.117
    9GLU     CD 1413   2.887   2.931   3.072
    9GLU    OE1 1414   2.898   2.819   3.127
    9GLU    OE2 1415   2.812   2.967   2.979
    9GLU      C 1416   3.000   3.249   3.421
    9GLU      O 1417   2.963   3.209   3.531
   10GLU      N 1418   2.939   3.351   3.360
   10GLU      H 1419   2.957   3.358   3.262
   10GLU     CA 1420   2.852   3.458   3.409
   10GLU     CB 1421   2.899   3.582   3.331
   10GLU     CG 1422   3.022   3.647   3.394
   10GLU     CD 1423   3.036   3.784   3.326
   10GLU    OE1 1424   3.139   3.803   3.258
   10GLU    OE2 1425   2.959   3.873   3.367
   10GLU      C 1426   2.707   3.433   3.368
   10GLU     O1 1427   2.691   3.432   3.244
   10GLU     O2 1428   2.622   3.433   3.460
    1ACE     CA 1429   4.702   4.315   5.402
    1ACE      C 1430   4.796   4.223   5.324
    1ACE      O 1431   4.836   4.122   5.381
    2VAL      N 1432   4.827   4.250   5.187
    2VAL      H 1433   4.805   4.341   5.151
    2VAL     CA 1434   4.898   4.155   5.100
    2VAL     CB 1435   4.804   4.122   4.983
    2VAL    CG1 1436   4.864   4.031   4.876
    2VAL    CG2 1437   4.664   4.077   5.023
    2VAL      C 1438   5.019   4.228   5.042
    2VAL      O 1439   5.013   4.346   5.008
    3VAL      N 1440   5.133   4.171   5.080
    3VAL      H 1441   5.150   4.123   5.167
    3VAL     CA 1442   5.260   4.211   5.019
    3VAL     CB 1443   5.358   4.242   5.132
    3VAL    CG1 1444   5.339   4.390   5.169
    3VAL    CG2 1445   5.358   4.148   5.253
    3VAL      C 1446   5.326   4.095   4.945
    3VAL      O 1447   5.358   3.988   4.997
    4VAL      N 1448   5.351   4.126   4.818
    4VAL      H 1449   5.346   4.222   4.790
    4VAL     CA 1450   5.398   4.041   4.708
    4VAL     CB 1451   5.283   4.001   4.616
    4VAL    CG1 1452   5.324   3.919   4.493
    4VAL    CG2 1453   5.167   3.921   4.677
    4VAL      C 1454   5.516   4.110   4.639
    4VAL      O 1455   5.630   4.064   4.651
    5THR      N 1456   5.490   4.214   4.559
    5THR      H 1457   5.400   4.257   4.559
    5THR     CA 1458   5.593   4.291   4.488
    5THR     CB 1459   5.564   4.310   4.339
    5THR    OG1 1460   5.449   4.387   4.307
    5THR    HG1 1461   5.434   4.389   4.208
    5THR    CG2 1462   5.549   4.170   4.277
    5THR      C 1463   5.639   4.421   4.554
    5THR      O 1464   5.574   4.489   4.634
    6LEU      N 1465   5.756   4.458   4.503
    6LEU      H 1466   5.803   4.393   4.443
    6LEU     CA 1467   5.823   4.583   4.541
    6LEU     CB 1468   5.929   4.566   4.649
    6LEU     CG 1469   5.959   4.683   4.742
    6LEU    CD1 1470   5.822   4.727   4.793
    6LEU    CD2 1471   6.063   4.651   4.850
    6LEU      C 1472   5.892   4.649   4.421
    6LEU      O 1473   5.998   4.597   4.386
    7LEU      N 1474   5.820   4.747   4.367
    7LEU      H 1475   5.737   4.772   4.416
    7LEU     CA 1476   5.860   4.828   4.251
    7LEU     CB 1477   5.738   4.904   4.201
    7LEU     CG 1478   5.753   4.968   4.062
    7LEU    CD1 1479   5.727   4.869   3.948
    7LEU    CD2 1480   5.664   5.092   4.065
    7LEU      C 1481   5.980   4.914   4.293
    7LEU      O 1482   5.972   5.013   4.365
    8LEU      N 1483   6.088   4.884   4.222
    8LEU      H 1484   6.085   4.831   4.137
    8LEU     CA 1485   6.214   4.944   4.268
    8LEU     CB 1486   6.333   4.850   4.254
    8LEU     CG 1487   6.343   4.727   4.344
    8LEU    CD1 1488   6.480   4.659   4.337
    8LEU    CD2 1489   6.321   4.780   4.486
    8LEU      C 1490   6.245   5.086   4.222
    8LEU      O 1491   6.227   5.184   4.295
    9GLU      N 1492   6.287   5.091   4.096
    9GLU      H 1493   6.273   5.015   4.033
    9GLU     CA 1494   6.337   5.208   4.024
    9GLU     CB 1495   6.397   5.186   3.885
    9GLU     CG 1496   6.535   5.121   3.900
    9GLU     CD 1497   6.613   5.111   3.769
    9GLU    OE1 1498   6.628   5.208   3.692
    9GLU    OE2 1499   6.681   5.006   3.759
    9GLU      C 1500   6.242   5.328   4.014
    9GLU      O 1501   6.122   5.312   3.995
   10GLU      N 1502   6.306   5.443   4.034
   10GLU      H 1503   6.406   5.452   4.032
   10GLU     CA 1504   6.232   5.567   4.059
   10GLU     CB 1505   6.314   5.630   4.172
   10GLU     CG 1506   6.328   5.544   4.298
   10GLU     CD 1507   6.439   5.596   4.389
   10GLU    OE1 1508   6.553   5.551   4.364
   10GLU    OE2 1509   6.415   5.700   4.454
   10GLU      C 1510   6.229   5.650   3.931
   10GLU     O1 1511   6.208   5.589   3.824
   10GLU     O2 1512   6.257   5.772   3.931
    1ACE     CA 1513   5.204   3.664   5.007
    1ACE      C 1514   5.141   3.757   5.111
    1ACE      O 1515   5.111   3.874   5.088
    2VAL      N 1516   5.106   3.692   5.234
    2VAL      H 1517   5.107   3.592   5.240
    2VAL     CA 1518   5.057   3.774   5.346
    2VAL     CB 1519   4.911   3.743   5.378
    2VAL    CG1 1520   4.818   3.766   5.258
    2VAL    CG2 1521   4.889   3.596   5.411
    2VAL      C 1522   5.149   3.743   5.464
    2VAL      O 1523   5.214   3.638   5.459
    3VAL      N 1524   5.182   3.840   5.548
    3VAL      H 1525   5.155   3.933   5.525
    3VAL     CA 1526   5.272   3.824   5.663
    3VAL     CB 1527   5.341   3.954   5.705
    3VAL    CG1 1528   5.440   3.954   5.821
    3VAL    CG2 1529   5.398   4.030   5.585
    3VAL      C 1530   5.200   3.752   5.778
    3VAL      O 1531   5.259   3.647   5.803
    4VAL      N 1532   5.075   3.786   5.808
    4VAL      H 1533   5.020   3.845   5.750
    4VAL     CA 1534   4.997   3.736   5.922
    4VAL     CB 1535   4.883   3.830   5.962
    4VAL    CG1 1536   4.789   3.784   6.074
    4VAL    CG2 1537   4.948   3.960   6.012
    4VAL      C 1538   4.936   3.607   5.866
    4VAL      O 1539   4.853   3.597   5.776
    5THR      N 1540   4.966   3.505   5.945
    5THR      H 1541   5.036   3.512   6.017
    5THR     CA 1542   4.892   3.379   5.930
    5THR     CB 1543   4.975   3.253   5.955
    5THR    OG1 1544   5.038   3.251   6.083
    5THR    HG1 1545   4.980   3.213   6.155
    5THR    CG2 1546   5.068   3.217   5.839
    5THR      C 1547   4.759   3.373   6.006
    5THR      O 1548   4.739   3.447   6.102
    6LEU      N 1549   4.675   3.280   5.961
    6LEU      H 1550   4.684   3.237   5.872
    6LEU     CA 1551   4.543   3.249   6.018
    6LEU     CB 1552   4.473   3.140   5.937
    6LEU     CG 1553   4.421   3.177   5.798
    6LEU    CD1 1554   4.347   3.067   5.723
    6LEU    CD2 1555   4.333   3.302   5.796
    6LEU      C 1556   4.541   3.204   6.164
    6LEU      O 1557   4.597   3.100   6.198
    7LEU      N 1558   4.496   3.300   6.244
    7LEU      H 1559   4.501   3.394   6.211
    7LEU     CA 1560   4.451   3.287   6.383
    7LEU     CB 1561   4.448   3.424   6.452
    7LEU     CG 1562   4.586   3.488   6.469
    7LEU    CD1 1563   4.625   3.579   6.353
    7LEU    CD2 1564   4.580   3.570   6.598
    7LEU      C 1565   4.320   3.210   6.398
    7LEU      O 1566   4.310   3.118   6.480
    8LEU      N 1567   4.220   3.252   6.322
    8LEU      H 1568   4.227   3.289   6.230
    8LEU     CA 1569   4.083   3.204   6.345
    8LEU     CB 1570   3.981   3.314   6.318
    8LEU     CG 1571   3.840   3.260   6.342
    8LEU    CD1 1572   3.799   3.264   6.490
    8LEU    CD2 1573   3.754   3.365   6.273
    8LEU      C 1574   4.051   3.068   6.282
    8LEU      O 1575   4.011   2.970   6.346
    9GLU      N 1576   4.072   3.059   6.151
    9GLU      H 1577   4.100   3.135   6.093
    9GLU     CA 1578   4.057   2.933   6.076
    9GLU     CB 1579   4.025   2.972   5.931
    9GLU     CG 1580   3.881   3.020   5.917
    9GLU     CD 1581   3.851   3.074   5.777
    9GLU    OE1 1582   3.941   3.140   5.721
    9GLU    OE2 1583   3.736   3.052   5.732
    9GLU      C 1584   4.170   2.831   6.079
    9GLU      O 1585   4.288   2.866   6.087
   10GLU      N 1586   4.126   2.706   6.065
   10GLU      H 1587   4.029   2.693   6.046
   10GLU     CA 1588   4.205   2.584   6.082
   10GLU     CB 1589   4.115   2.480   6.151
   10GLU     CG 1590   4.182   2.347   6.186
   10GLU     CD 1591   4.090   2.276   6.285
   10GLU    OE1 1592   3.975   2.250   6.244
   10GLU    OE2 1593   4.158   2.217   6.372
   10GLU      C 1594   4.261   2.540   5.947
   10GLU     O1 1595   4.193   2.568   5.845
   10GLU     O2 1596   4.377   2.497   5.932
    1ACE     CA 1597   3.996   2.369   3.082
    1ACE      C 1598   4.060   2.373   2.943
    1ACE      O 1599   4.033   2.469   2.871
    2VAL      N 1600   4.178   2.295   2.923
    2VAL      H 1601   4.234   2.261   2.999
    2VAL     CA 1602   4.255   2.279   2.799
    2VAL     CB 1603   4.406   2.267   2.822
    2VAL    CG1 1604   4.474   2.383   2.895
    2VAL    CG2 1605   4.461   2.133   2.871
    2VAL      C 1606   4.209   2.173   2.699
    2VAL      O 1607   4.196   2.058   2.742
    3VAL      N 1608   4.250   2.203   2.576
    3VAL      H 1609   4.313   2.278   2.558
    3VAL     CA 1610   4.238   2.104   2.468
    3VAL     CB 1611   4.164   2.159   2.346
    3VAL    CG1 1612   4.118   2.055   2.244
    3VAL    CG2 1613   4.038   2.230   2.395
    3VAL      C 1614   4.370   2.040   2.427
    3VAL      O 1615   4.453   2.103   2.361
    4VAL      N 1616   4.392   1.922   2.484
    4VAL      H 1617   4.322   1.882   2.542
    4VAL     CA 1618   4.502   1.832   2.444
    4VAL     CB 1619   4.605   1.832   2.557
    4VAL    CG1 1620   4.554   1.785   2.693
    4VAL    CG2 1621   4.738   1.764   2.525
    4VAL      C 1622   4.457   1.697   2.388
    4VAL      O 1623   4.343   1.655   2.412
    5THR      N 1624   4.548   1.637   2.313
    5THR      H 1625   4.643   1.667   2.304
    5THR     CA 1626   4.532   1.506   2.248
    5THR     CB 1627   4.531   1.517   2.095
    5THR    OG1 1628   4.531   1.388   2.034
    5THR    HG1 1629   4.480   1.318   2.085
    5THR    CG2 1630   4.641   1.604   2.034
    5THR      C 1631   4.632   1.403   2.302
    5THR      O 1632   4.751   1.430   2.292
    6LEU      N 1633   4.575   1.295   2.353
    6LEU      H 1634   4.477   1.283   2.371
    6LEU     CA 1635   4.659   1.189   2.409
    6LEU     CB 1636   4.657   1.187   2.562
    6LEU     CG 1637   4.700   1.319   2.627
    6LEU    CD1 1638   4.667   1.328   2.776
    6LEU    CD2 1639   4.848   1.342   2.595
    6LEU      C 1640   4.626   1.050   2.354
    6LEU      O 1641   4.539   0.985   2.411
    7LEU      N 1642   4.690   1.016   2.242
    7LEU      H 1643   4.756   1.070   2.190
    7LEU     CA 1644   4.664   0.887   2.177
    7LEU     CB 1645   4.634   0.910   2.029
    7LEU     CG 1646   4.493   0.943   1.980
    7LEU    CD1 1647   4.463   0.971   1.832
    7LEU    CD2 1648   4.403   0.829   2.031
    7LEU      C 1649   4.783   0.794   2.196
    7LEU      O 1650   4.822   0.717   2.108
    8LEU      N 1651   4.824   0.796   2.323
    8LEU      H 1652   4.765   0.835   2.393
    8LEU     CA 1653   4.951   0.737   2.366
    8LEU     CB 1654   4.986   0.815   2.493
    8LEU     CG 1655   5.024   0.961   2.471
    8LEU    CD1 1656   5.057   1.027   2.605
    8LEU    CD2 1657   5.130   0.977   2.362
    8LEU      C 1658   4.923   0.588   2.382
    8LEU      O 1659   4.847   0.546   2.469
    9GLU      N 1660   4.991   0.513   2.295
    9GLU      H 1661   5.080   0.538   2.258
    9GLU     CA 1662   4.974   0.367   2.287
    9GLU     CB 1663   4.905   0.332   2.156
    9GLU     CG 1664   4.754   0.355   2.151
    9GLU     CD 1665   4.682   0.275   2.042
    9GLU    OE1 1666   4.633   0.337   1.945
    9GLU    OE2 1667   4.651   0.156   2.064
    9GLU      C 1668   5.109   0.296   2.293
    9GLU      O 1669   5.204   0.308   2.215
   10GLU      N 1670   5.091   0.183   2.361
   10GLU      H 1671   5.003   0.145   2.388
   10GLU     CA 1672   5.201   0.092   2.399
   10GLU     CB 1673   5.177   0.035   2.539
   10GLU     CG 1674   5.305  -0.038   2.581
   10GLU     CD 1675   5.278  -0.082   2.725
   10GLU    OE1 1676   5.302  -0.201   2.752
   10GLU    OE2 1677   5.231   0.004   2.804
   10GLU      C 1678   5.224  -0.015   2.293
   10GLU     O1 1679   5.334  -0.003   2.236
   10GLU     O2 1680   5.142  -0.109   2.285
    1ACE     CA 1681   6.053   2.265   5.119
    1ACE      C 1682   6.006   2.397   5.179
    1ACE      O 1683   6.076   2.467   5.253
    2VAL      N 1684   5.866   2.416   5.155
    2VAL      H 1685   5.806   2.336   5.148
    2VAL     CA 1686   5.792   2.530   5.209
    2VAL     CB 1687   5.649   2.539   5.154
    2VAL    CG1 1688   5.650   2.571   5.004
    2VAL    CG2 1689   5.557   2.424   5.194
    2VAL      C 1690   5.793   2.544   5.362
    2VAL      O 1691   5.794   2.444   5.433
    3VAL      N 1692   5.769   2.667   5.408
    3VAL      H 1693   5.759   2.739   5.339
    3VAL     CA 1694   5.770   2.701   5.551
    3VAL     CB 1695   5.895   2.780   5.591
    3VAL    CG1 1696   5.917   2.769   5.742
    3VAL    CG2 1697   6.022   2.740   5.517
    3VAL      C 1698   5.641   2.771   5.593
    3VAL      O 1699   5.600   2.772   5.709
    4VAL      N 1700   5.572   2.834   5.498
    4VAL      H 1701   5.611   2.846   5.407
    4VAL     CA 1702   5.435   2.885   5.519
    4VAL     CB 1703   5.439   3.038   5.511
    4VAL    CG1 1704   5.305   3.108   5.537
    4VAL    CG2 1705   5.545   3.117   5.588
    4VAL      C 1706   5.350   2.795   5.430
    4VAL      O 1707   5.402   2.751   5.327
    5THR      N 1708   5.234   2.756   5.480
    5THR      H 1709   5.195   2.791   5.566
    5THR     CA 1710   5.148   2.659   5.410
    5THR     CB 1711   5.125   2.538   5.501
    5THR    OG1 1712   5.102   2.589   5.632
    5THR    HG1 1713   5.068   2.512   5.687
    5THR    CG2 1714   5.248   2.447   5.506
    5THR      C 1715   5.020   2.717   5.349
    5THR      O 1716   4.913   2.660   5.366
    6LEU      N 1717   5.043   2.833   5.287
    6LEU      H 1718   5.128   2.882   5.303
    6LEU     CA 1719   4.937   2.906   5.215
    6LEU     CB 1720   4.981   3.048   5.182
    6LEU     CG 1721   4.901   3.157   5.253
    6LEU    CD1 1722   4.976   3.290   5.236
    6LEU    CD2 1723   4.753   3.160   5.214
    6LEU      C 1724   4.883   2.831   5.093
    6LEU      O 1725   4.763   2.844   5.068
    7LEU      N 1726   4.976   2.775   5.016
    7LEU      H 1727   5.070   2.755   5.044
    7LEU     CA 1728   4.930   2.700   4.899
    7LEU     CB 1729   4.997   2.758   4.774
    7LEU     CG 1730   4.940   2.893   4.732
    7LEU    CD1 1731   5.032   2.950   4.623
    7LEU    CD2 1732   4.802   2.866   4.671
    7LEU      C 1733   4.971   2.553   4.907
    7LEU      O 1734   4.885   2.465   4.903
    8LEU      N 1735   5.094   2.534   4.954
    8LEU      H 1736   5.151   2.611   4.983
    8LEU     CA 1737   5.159   2.402   4.956
    8LEU     CB 1738   5.291   2.429   4.883
    8LEU     CG 1739   5.347   2.302   4.818
    8LEU    CD1 1740   5.254   2.226   4.723
    8LEU    CD2 1741   5.476   2.353   4.754
    8LEU      C 1742   5.194   2.358   5.098
    8LEU      O 1743   5.220   2.446   5.180
    9GLU      N 1744   5.210   2.227   5.113
    9GLU      H 1745   5.220   2.165   5.034
    9GLU     CA 1746   5.214   2.152   5.239
    9GLU     CB 1747   5.111   2.039   5.230
    9GLU     CG 1748   5.142   1.922   5.136
    9GLU     CD 1749   5.152   1.948   4.986
    9GLU    OE1 1750   5.066   2.021   4.931
    9GLU    OE2 1751   5.238   1.882   4.924
    9GLU      C 1752   5.347   2.087   5.276
    9GLU      O 1753   5.445   2.106   5.204
   10GLU      N 1754   5.353   2.047   5.403
   10GLU      H 1755   5.282   2.060   5.473
   10GLU     CA 1756   5.475   1.982   5.452
   10GLU     CB 1757   5.524   2.051   5.580
   10GLU     CG 1758   5.652   1.991   5.638
   10GLU     CD 1759   5.665   2.063   5.773
   10GLU    OE1 1760   5.599   2.020   5.869
   10GLU    OE2 1761   5.737   2.164   5.791
   10GLU      C 1762   5.449   1.833   5.475
   10GLU     O1 1763   5.522   1.754   5.413
   10GLU     O2 1764   5.335   1.805   5.520
    1ACE     CA 1765   4.586   2.401   4.656
    1ACE      C 1766   4.608   2.460   4.517
    1ACE      O 1767   4.516   2.517   4.458
    2VAL      N 1768   4.729   2.422   4.451
    2VAL      H 1769   4.802   2.362   4.483
    2VAL     CA 1770   4.747   2.463   4.311
    2VAL     CB 1771   4.881   2.537   4.298
    2VAL    CG1 1772   4.899   2.569   4.150
    2VAL    CG2 1773   4.860   2.670   4.371
    2VAL      C 1774   4.738   2.323   4.249
    2VAL      O 1775   4.837   2.250   4.253
    3VAL      N 1776   4.631   2.282   4.182
    3VAL      H 1777   4.610   2.192   4.145
    3VAL     CA 1778   4.520   2.371   4.145
    3VAL     CB 1779   4.531   2.388   3.993
    3VAL    CG1 1780   4.478   2.265   3.919
    3VAL    CG2 1781   4.462   2.517   3.947
    3VAL      C 1782   4.386   2.319   4.197
    3VAL      O 1783   4.371   2.198   4.210
    4VAL      N 1784   4.312   2.417   4.248
    4VAL      H 1785   4.359   2.506   4.252
    4VAL     CA 1786   4.170   2.397   4.279
    4VAL     CB 1787   4.118   2.509   4.370
    4VAL    CG1 1788   4.179   2.489   4.509
    4VAL    CG2 1789   4.154   2.650   4.323
    4VAL      C 1790   4.084   2.388   4.153
    4VAL      O 1791   4.115   2.455   4.054
    5THR      N 1792   3.982   2.303   4.166
    5THR      H 1793   3.992   2.229   4.232
    5THR     CA 1794   3.874   2.289   4.068
    5THR     CB 1795   3.879   2.161   3.984
    5THR    OG1 1796   3.897   2.048   4.070
    5THR    HG1 1797   3.993   2.020   4.065
    5THR    CG2 1798   3.975   2.166   3.865
    5THR      C 1799   3.749   2.285   4.156
    5THR      O 1800   3.727   2.200   4.243
    6LEU      N 1801   3.658   2.373   4.114
    6LEU      H 1802   3.671   2.443   4.045
    6LEU     CA 1803   3.535   2.398   4.191
    6LEU     CB 1804   3.484   2.541   4.182
    6LEU     CG 1805   3.542   2.645   4.278
    6LEU    CD1 1806   3.492   2.610   4.419
    6LEU    CD2 1807   3.695   2.645   4.277
    6LEU      C 1808   3.421   2.307   4.143
    6LEU      O 1809   3.426   2.232   4.045
    7LEU      N 1810   3.337   2.294   4.245
    7LEU      H 1811   3.346   2.328   4.339
    7LEU     CA 1812   3.211   2.226   4.213
    7LEU     CB 1813   3.165   2.120   4.314
    7LEU     CG 1814   3.234   1.984   4.303
    7LEU    CD1 1815   3.224   1.911   4.437
    7LEU    CD2 1816   3.163   1.903   4.194
    7LEU      C 1817   3.094   2.322   4.193
    7LEU      O 1818   3.008   2.340   4.279
    8LEU      N 1819   3.081   2.379   4.073
    8LEU      H 1820   3.146   2.357   4.001
    8LEU     CA 1821   2.993   2.491   4.035
    8LEU     CB 1822   3.075   2.620   4.037
    8LEU     CG 1823   3.038   2.717   4.149
    8LEU    CD1 1824   3.169   2.791   4.177
    8LEU    CD2 1825   2.931   2.812   4.095
    8LEU      C 1826   2.926   2.463   3.900
    8LEU      O 1827   2.984   2.485   3.794
    9GLU      N 1828   2.797   2.430   3.895
    9GLU      H 1829   2.767   2.403   3.804
    9GLU     CA 1830   2.690   2.443   3.996
    9GLU     CB 1831   2.569   2.508   3.929
    9GLU     CG 1832   2.614   2.650   3.895
    9GLU     CD 1833   2.566   2.672   3.751
    9GLU    OE1 1834   2.625   2.605   3.664
    9GLU    OE2 1835   2.471   2.752   3.740
    9GLU      C 1836   2.651   2.311   4.061
    9GLU      O 1837   2.651   2.217   3.981
   10GLU      N 1838   2.650   2.312   4.194
   10GLU      H 1839   2.632   2.402   4.235
   10GLU     CA 1840   2.619   2.189   4.268
   10GLU     CB 1841   2.735   2.108   4.325
   10GLU     CG 1842   2.795   2.018   4.218
   10GLU     CD 1843   2.722   1.887   4.187
   10GLU    OE1 1844   2.721   1.859   4.065
   10GLU    OE2 1845   2.668   1.832   4.285
   10GLU      C 1846   2.516   2.221   4.377
   10GLU     O1 1847   2.538   2.324   4.444
   10GLU     O2 1848   2.412   2.152   4.382
    1ACE     CA 1849   5.629   3.660   4.886
    1ACE      C 1850   5.759   3.592   4.929
    1ACE      O 1851   5.867   3.620   4.878
    2VAL      N 1852   5.732   3.471   5.001
    2VAL      H 1853   5.643   3.426   5.010
    2VAL     CA 1854   5.851   3.413   5.064
    2VAL     CB 1855   5.832   3.349   5.201
    2VAL    CG1 1856   5.790   3.459   5.299
    2VAL    CG2 1857   5.720   3.244   5.198
    2VAL      C 1858   5.942   3.327   4.975
    2VAL      O 1859   6.058   3.362   4.957
    3VAL      N 1860   5.882   3.222   4.919
    3VAL      H 1861   5.788   3.196   4.938
    3VAL     CA 1862   5.946   3.116   4.839
    3VAL     CB 1863   5.859   2.990   4.838
    3VAL    CG1 1864   5.865   2.914   4.971
    3VAL    CG2 1865   5.713   3.012   4.799
    3VAL      C 1866   5.982   3.174   4.703
    3VAL      O 1867   5.903   3.169   4.609
    4VAL      N 1868   6.100   3.234   4.692
    4VAL      H 1869   6.172   3.230   4.762
    4VAL     CA 1870   6.143   3.291   4.563
    4VAL     CB 1871   6.156   3.443   4.571
    4VAL    CG1 1872   6.208   3.511   4.444
    4VAL    CG2 1873   6.029   3.504   4.632
    4VAL      C 1874   6.268   3.213   4.521
    4VAL      O 1875   6.262   3.144   4.419
    5THR      N 1876   6.385   3.250   4.573
    5THR      H 1877   6.387   3.306   4.656
    5THR     CA 1878   6.516   3.217   4.515
    5THR     CB 1879   6.569   3.322   4.417
    5THR    OG1 1880   6.566   3.457   4.467
    5THR    HG1 1881   6.479   3.484   4.507
    5THR    CG2 1882   6.516   3.318   4.274
    5THR      C 1883   6.624   3.180   4.617
    5THR      O 1884   6.670   3.266   4.692
    6LEU      N 1885   6.653   3.051   4.624
    6LEU      H 1886   6.579   2.985   4.612
    6LEU     CA 1887   6.770   2.997   4.695
    6LEU     CB 1888   6.740   2.875   4.783
    6LEU     CG 1889   6.639   2.920   4.889
    6LEU    CD1 1890   6.580   2.792   4.948
    6LEU    CD2 1891   6.703   3.007   4.997
    6LEU      C 1892   6.867   2.945   4.588
    6LEU      O 1893   6.840   2.850   4.515
    7LEU      N 1894   6.986   3.002   4.581
    7LEU      H 1895   7.041   2.992   4.498
    7LEU     CA 1896   7.025   3.109   4.674
    7LEU     CB 1897   7.156   3.079   4.747
    7LEU     CG 1898   7.278   3.077   4.654
    7LEU    CD1 1899   7.370   3.197   4.681
    7LEU    CD2 1900   7.334   2.937   4.633
    7LEU      C 1901   7.032   3.240   4.596
    7LEU      O 1902   7.044   3.244   4.474
    8LEU      N 1903   7.039   3.346   4.677
    8LEU      H 1904   7.038   3.329   4.775
    8LEU     CA 1905   7.043   3.486   4.633
    8LEU     CB 1906   6.916   3.535   4.702
    8LEU     CG 1907   6.876   3.677   4.660
    8LEU    CD1 1908   6.827   3.680   4.516
    8LEU    CD2 1909   6.796   3.768   4.754
    8LEU      C 1910   7.173   3.556   4.675
    8LEU      O 1911   7.205   3.655   4.609
    9GLU      N 1912   7.211   3.542   4.801
    9GLU      H 1913   7.176   3.480   4.871
    9GLU     CA 1914   7.330   3.606   4.858
    9GLU     CB 1915   7.353   3.545   4.996
    9GLU     CG 1916   7.375   3.394   5.003
    9GLU     CD 1917   7.525   3.365   5.017
    9GLU    OE1 1918   7.578   3.349   4.905
    9GLU    OE2 1919   7.568   3.337   5.130
    9GLU      C 1920   7.460   3.597   4.777
    9GLU      O 1921   7.474   3.499   4.703
   10GLU      N 1922   7.560   3.679   4.807
   10GLU      H 1923   7.558   3.729   4.894
   10GLU     CA 1924   7.691   3.680   4.741
   10GLU     CB 1925   7.740   3.816   4.692
   10GLU     CG 1926   7.694   3.851   4.551
   10GLU     CD 1927   7.749   3.989   4.514
   10GLU    OE1 1928   7.861   4.018   4.563
   10GLU    OE2 1929   7.686   4.058   4.432
   10GLU      C 1930   7.801   3.615   4.825
   10GLU     O1 1931   7.780   3.577   4.942
   10GLU     O2 1932   7.912   3.601   4.768
    1ACE     CA 1933   6.212   3.593   6.917
    1ACE      C 1934   6.152   3.730   6.885
    1ACE      O 1935   6.220   3.823   6.841
    2VAL      N 1936   6.010   3.733   6.875
    2VAL      H 1937   5.953   3.652   6.868
    2VAL     CA 1938   5.933   3.859   6.870
    2VAL     CB 1939   5.877   3.878   6.729
    2VAL    CG1 1940   5.996   3.903   6.636
    2VAL    CG2 1941   5.801   3.753   6.682
    2VAL      C 1942   5.820   3.876   6.971
    2VAL      O 1943   5.775   3.772   7.019
    3VAL      N 1944   5.777   3.998   7.003
    3VAL      H 1945   5.819   4.076   6.957
    3VAL     CA 1946   5.657   4.026   7.084
    3VAL     CB 1947   5.695   4.068   7.227
    3VAL    CG1 1948   5.567   4.095   7.306
    3VAL    CG2 1949   5.765   3.951   7.296
    3VAL      C 1950   5.565   4.123   7.010
    3VAL      O 1951   5.613   4.224   6.958
    4VAL      N 1952   5.441   4.076   7.010
    4VAL      H 1953   5.427   3.989   7.057
    4VAL     CA 1954   5.326   4.142   6.947
    4VAL     CB 1955   5.259   4.068   6.831
    4VAL    CG1 1956   5.351   4.062   6.709
    4VAL    CG2 1957   5.192   3.934   6.862
    4VAL      C 1958   5.216   4.189   7.043
    4VAL      O 1959   5.163   4.108   7.118
    5THR      N 1960   5.207   4.322   7.047
    5THR      H 1961   5.245   4.381   6.976
    5THR     CA 1962   5.117   4.396   7.138
    5THR     CB 1963   5.204   4.492   7.220
    5THR    OG1 1964   5.307   4.549   7.140
    5THR    HG1 1965   5.360   4.470   7.110
    5THR    CG2 1966   5.251   4.421   7.347
    5THR      C 1967   5.007   4.472   7.063
    5THR      O 1968   5.047   4.553   6.979
    6LEU      N 1969   4.887   4.417   7.075
    6LEU      H 1970   4.872   4.328   7.117
    6LEU     CA 1971   4.766   4.484   7.024
    6LEU     CB 1972   4.652   4.384   7.047
    6LEU     CG 1973   4.577   4.334   6.924
    6LEU    CD1 1974   4.656   4.226   6.849
    6LEU    CD2 1975   4.436   4.295   6.967
    6LEU      C 1976   4.728   4.620   7.083
    6LEU      O 1977   4.783   4.662   7.184
    7LEU      N 1978   4.652   4.687   6.996
    7LEU      H 1979   4.629   4.646   6.908
    7LEU     CA 1980   4.603   4.824   7.017
    7LEU     CB 1981   4.598   4.898   6.884
    7LEU     CG 1982   4.650   5.040   6.904
    7LEU    CD1 1983   4.693   5.099   6.769
    7LEU    CD2 1984   4.540   5.130   6.962
    7LEU      C 1985   4.461   4.826   7.075
    7LEU      O 1986   4.369   4.773   7.012
    8LEU      N 1987   4.466   4.829   7.208
    8LEU      H 1988   4.551   4.843   7.257
    8LEU     CA 1989   4.346   4.834   7.293
    8LEU     CB 1990   4.334   4.708   7.378
    8LEU     CG 1991   4.359   4.578   7.300
    8LEU    CD1 1992   4.377   4.463   7.399
    8LEU    CD2 1993   4.235   4.549   7.215
    8LEU      C 1994   4.373   4.958   7.380
    8LEU      O 1995   4.453   4.961   7.473
    9GLU      N 1996   4.324   5.066   7.320
    9GLU      H 1997   4.254   5.058   7.249
    9GLU     CA 1998   4.319   5.199   7.382
    9GLU     CB 1999   4.254   5.311   7.300
    9GLU     CG 2000   4.334   5.362   7.180
    9GLU     CD 2001   4.254   5.451   7.085
    9GLU    OE1 2002   4.262   5.574   7.108
    9GLU    OE2 2003   4.185   5.396   6.996
    9GLU      C 2004   4.244   5.193   7.516
    9GLU      O 2005   4.152   5.114   7.539
   10GLU      N 2006   4.284   5.280   7.608
   10GLU      H 2007   4.349   5.354   7.591
   10GLU     CA 2008   4.220   5.308   7.737
   10GLU     CB 2009   4.301   5.275   7.862
   10GLU     CG 2010   4.291   5.126   7.892
   10GLU     CD 2011   4.361   5.080   8.020
   10GLU    OE1 2012   4.319   5.131   8.126
   10GLU    OE2 2013   4.465   5.012   8.007
   10GLU      C 2014   4.179   5.455   7.744
   10GLU     O1 2015   4.244   5.532   7.669
   10GLU     O2 2016   4.089   5.491   7.823
    1ACE     CA 2017   2.269   2.378   4.120
    1ACE      C 2018   2.159   2.398   4.225
    1ACE      O 2019   2.073   2.486   4.216
    2VAL      N 2020   2.186   2.331   4.349
    2VAL      H 2021   2.255   2.260   4.361
    2VAL     CA 2022   2.090   2.344   4.459
    2VAL     CB 2023   2.038   2.208   4.504
    2VAL    CG1 2024   1.931   2.153   4.409
    2VAL    CG2 2025   2.148   2.105   4.531
    2VAL      C 2026   2.143   2.426   4.578
    2VAL      O 2027   2.060   2.484   4.648
    3VAL      N 2028   2.274   2.421   4.599
    3VAL      H 2029   2.342   2.364   4.553
    3VAL     CA 2030   2.349   2.504   4.695
    3VAL     CB 2031   2.453   2.416   4.765
    3VAL    CG1 2032   2.505   2.490   4.888
    3VAL    CG2 2033   2.426   2.269   4.796
    3VAL      C 2034   2.402   2.632   4.630
    3VAL      O 2035   2.383   2.731   4.700
    4VAL      N 2036   2.483   2.630   4.525
    4VAL      H 2037   2.523   2.547   4.485
    4VAL     CA 2038   2.548   2.746   4.461
    4VAL     CB 2039   2.698   2.729   4.486
    4VAL    CG1 2040   2.710   2.739   4.638
    4VAL    CG2 2041   2.769   2.600   4.446
    4VAL      C 2042   2.510   2.764   4.314
    4VAL      O 2043   2.523   2.675   4.230
    5THR      N 2044   2.502   2.893   4.280
    5THR      H 2045   2.474   2.968   4.339
    5THR     CA 2046   2.493   2.938   4.140
    5THR     CB 2047   2.353   2.911   4.085
    5THR    OG1 2048   2.345   2.910   3.942
    5THR    HG1 2049   2.401   2.839   3.899
    5THR    CG2 2050   2.248   3.004   4.145
    5THR      C 2051   2.535   3.084   4.123
    5THR      O 2052   2.530   3.163   4.218
    6LEU      N 2053   2.590   3.113   4.006
    6LEU      H 2054   2.585   3.044   3.934
    6LEU     CA 2055   2.650   3.243   3.973
    6LEU     CB 2056   2.767   3.221   3.877
    6LEU     CG 2057   2.896   3.179   3.948
    6LEU    CD1 2058   3.011   3.185   3.847
    6LEU    CD2 2059   2.960   3.278   4.046
    6LEU      C 2060   2.564   3.353   3.910
    6LEU      O 2061   2.526   3.351   3.794
    7LEU      N 2062   2.530   3.445   4.000
    7LEU      H 2063   2.568   3.449   4.093
    7LEU     CA 2064   2.438   3.555   3.970
    7LEU     CB 2065   2.308   3.548   4.049
    7LEU     CG 2066   2.198   3.633   3.985
    7LEU    CD1 2067   2.131   3.585   3.856
    7LEU    CD2 2068   2.083   3.637   4.085
    7LEU      C 2069   2.514   3.685   4.001
    7LEU      O 2070   2.522   3.723   4.118
    8LEU      N 2071   2.563   3.749   3.896
    8LEU      H 2072   2.560   3.704   3.807
    8LEU     CA 2073   2.640   3.874   3.900
    8LEU     CB 2074   2.765   3.851   3.816
    8LEU     CG 2075   2.864   3.967   3.807
    8LEU    CD1 2076   2.930   4.004   3.940
    8LEU    CD2 2077   2.971   3.924   3.707
    8LEU      C 2078   2.558   3.993   3.850
    8LEU      O 2079   2.548   4.012   3.729
    9GLU      N 2080   2.517   4.068   3.953
    9GLU      H 2081   2.509   4.036   4.047
    9GLU     CA 2082   2.465   4.203   3.930
    9GLU     CB 2083   2.338   4.238   4.009
    9GLU     CG 2084   2.224   4.137   3.992
    9GLU     CD 2085   2.093   4.196   4.043
    9GLU    OE1 2086   2.089   4.261   4.150
    9GLU    OE2 2087   1.989   4.160   3.983
    9GLU      C 2088   2.566   4.317   3.940
    9GLU      O 2089   2.620   4.347   4.047
   10GLU      N 2090   2.602   4.376   3.827
   10GLU      H 2091   2.578   4.342   3.736
   10GLU     CA 2092   2.688   4.495   3.818
   10GLU     CB 2093   2.770   4.496   3.689
   10GLU     CG 2094   2.895   4.408   3.692
   10GLU     CD 2095   3.004   4.432   3.588
   10GLU    OE1 2096   3.110   4.481   3.634
   10GLU    OE2 2097   3.010   4.375   3.477
   10GLU      C 2098   2.611   4.627   3.829
   10GLU     O1 2099   2.493   4.632   3.787
   10GLU     O2 2100   2.678   4.724   3.872
    1ACE     CA 2101   3.426   3.602   3.319
    1ACE      C 2102   3.472   3.626   3.463
    1ACE      O 2103   3.531   3.727   3.500
    2VAL      N 2104   3.404   3.542   3.557
    2VAL      H 2105   3.338   3.472   3.528
    2VAL     CA 2106   3.415   3.556   3.703
    2VAL     CB 2107   3.310   3.470   3.772
    2VAL    CG1 2108   3.320   3.485   3.924
    2VAL    CG2 2109   3.168   3.503   3.725
    2VAL      C 2110   3.557   3.523   3.751
    2VAL      O 2111   3.582   3.404   3.769
    3VAL      N 2112   3.636   3.629   3.767
    3VAL      H 2113   3.593   3.719   3.765
    3VAL     CA 2114   3.777   3.625   3.808
    3VAL     CB 2115   3.845   3.760   3.780
    3VAL    CG1 2116   3.994   3.731   3.800
    3VAL    CG2 2117   3.827   3.812   3.638
    3VAL      C 2118   3.798   3.577   3.951
    3VAL      O 2119   3.812   3.664   4.038
    4VAL      N 2120   3.835   3.450   3.960
    4VAL      H 2121   3.870   3.400   3.881
    4VAL     CA 2122   3.890   3.393   4.085
    4VAL     CB 2123   3.822   3.259   4.114
    4VAL    CG1 2124   3.846   3.224   4.261
    4VAL    CG2 2125   3.672   3.271   4.086
    4VAL      C 2126   4.040   3.375   4.062
    4VAL      O 2127   4.089   3.265   4.036
    5THR      N 2128   4.099   3.477   4.124
    5THR      H 2129   4.046   3.551   4.166
    5THR     CA 2130   4.244   3.497   4.134
    5THR     CB 2131   4.284   3.617   4.048
    5THR    OG1 2132   4.425   3.615   4.023
    5THR    HG1 2133   4.442   3.542   3.957
    5THR    CG2 2134   4.247   3.751   4.113
    5THR      C 2135   4.304   3.500   4.275
    5THR      O 2136   4.239   3.533   4.374
    6LEU      N 2137   4.434   3.476   4.285
    6LEU      H 2138   4.490   3.451   4.206
    6LEU     CA 2139   4.504   3.468   4.414
    6LEU     CB 2140   4.594   3.344   4.416
    6LEU     CG 2141   4.530   3.219   4.476
    6LEU    CD1 2142   4.633   3.107   4.482
    6LEU    CD2 2143   4.483   3.238   4.620
    6LEU      C 2144   4.586   3.596   4.437
    6LEU      O 2145   4.592   3.679   4.346
    7LEU      N 2146   4.588   3.626   4.566
    7LEU      H 2147   4.533   3.571   4.629
    7LEU     CA 2148   4.678   3.725   4.626
    7LEU     CB 2149   4.821   3.671   4.637
    7LEU     CG 2150   4.823   3.563   4.746
    7LEU    CD1 2151   4.968   3.515   4.743
    7LEU    CD2 2152   4.791   3.606   4.889
    7LEU      C 2153   4.665   3.862   4.559
    7LEU      O 2154   4.746   3.900   4.475
    8LEU      N 2155   4.583   3.946   4.622
    8LEU      H 2156   4.559   3.925   4.716
    8LEU     CA 2157   4.547   4.078   4.569
    8LEU     CB 2158   4.396   4.090   4.547
    8LEU     CG 2159   4.350   4.004   4.430
    8LEU    CD1 2160   4.284   3.877   4.485
    8LEU    CD2 2161   4.246   4.072   4.342
    8LEU      C 2162   4.614   4.196   4.640
    8LEU      O 2163   4.556   4.242   4.739
    9GLU      N 2164   4.723   4.246   4.583
    9GLU      H 2165   4.750   4.225   4.489
    9GLU     CA 2166   4.787   4.368   4.634
    9GLU     CB 2167   4.925   4.383   4.570
    9GLU     CG 2168   5.035   4.283   4.609
    9GLU     CD 2169   5.170   4.339   4.565
    9GLU    OE1 2170   5.252   4.369   4.653
    9GLU    OE2 2171   5.199   4.333   4.443
    9GLU      C 2172   4.709   4.497   4.616
    9GLU      O 2173   4.674   4.538   4.505
   10GLU      N 2174   4.690   4.576   4.722
   10GLU      H 2175   4.753   4.561   4.798
   10GLU     CA 2176   4.609   4.699   4.727
   10GLU     CB 2177   4.475   4.677   4.800
   10GLU     CG 2178   4.372   4.596   4.722
   10GLU     CD 2179   4.242   4.595   4.803
   10GLU    OE1 2180   4.233   4.521   4.904
   10GLU    OE2 2181   4.172   4.695   4.780
   10GLU      C 2182   4.688   4.797   4.814
   10GLU     O1 2183   4.759   4.758   4.909
   10GLU     O2 2184   4.683   4.915   4.773
    1ACE     CA 2185   6.737   2.559   3.633
    1ACE      C 2186   6.627   2.479   3.563
    1ACE      O 2187   6.648   2.379   3.495
    2VAL      N 2188   6.502   2.544   3.586
    2VAL      H 2189   6.495   2.631   3.635
    2VAL     CA 2190   6.366   2.497   3.553
    2VAL     CB 2191   6.262   2.567   3.641
    2VAL    CG1 2192   6.122   2.509   3.627
    2VAL    CG2 2193   6.300   2.549   3.788
    2VAL      C 2194   6.331   2.538   3.410
    2VAL      O 2195   6.310   2.649   3.360
    3VAL      N 2196   6.365   2.444   3.322
    3VAL      H 2197   6.424   2.367   3.347
    3VAL     CA 2198   6.351   2.453   3.176
    3VAL     CB 2199   6.484   2.474   3.104
    3VAL    CG1 2200   6.463   2.503   2.955
    3VAL    CG2 2201   6.567   2.589   3.163
    3VAL      C 2202   6.276   2.323   3.148
    3VAL      O 2203   6.341   2.228   3.104
    4VAL      N 2204   6.144   2.330   3.133
    4VAL      H 2205   6.098   2.418   3.122
    4VAL     CA 2206   6.055   2.212   3.131
    4VAL     CB 2207   5.937   2.224   3.227
    4VAL    CG1 2208   5.848   2.100   3.231
    4VAL    CG2 2209   5.969   2.274   3.368
    4VAL      C 2210   6.014   2.175   2.989
    4VAL      O 2211   5.977   2.265   2.914
    5THR      N 2212   6.081   2.074   2.933
    5THR      H 2213   6.166   2.043   2.975
    5THR     CA 2214   6.040   2.014   2.805
    5THR     CB 2215   6.154   1.920   2.766
    5THR    OG1 2216   6.215   1.832   2.862
    5THR    HG1 2217   6.149   1.813   2.934
    5THR    CG2 2218   6.258   1.980   2.672
    5THR      C 2219   5.905   1.942   2.800
    5THR      O 2220   5.900   1.819   2.802
    6LEU      N 2221   5.814   2.035   2.774
    6LEU      H 2222   5.839   2.131   2.789
    6LEU     CA 2223   5.673   1.996   2.757
    6LEU     CB 2224   5.600   2.130   2.766
    6LEU     CG 2225   5.594   2.189   2.907
    6LEU    CD1 2226   5.504   2.313   2.909
    6LEU    CD2 2227   5.515   2.093   2.995
    6LEU      C 2228   5.652   1.919   2.627
    6LEU      O 2229   5.638   1.978   2.520
    7LEU      N 2230   5.641   1.788   2.647
    7LEU      H 2231   5.598   1.748   2.728
    7LEU     CA 2232   5.666   1.700   2.532
    7LEU     CB 2233   5.770   1.589   2.553
    7LEU     CG 2234   5.827   1.536   2.421
    7LEU    CD1 2235   5.900   1.635   2.330
    7LEU    CD2 2236   5.897   1.402   2.445
    7LEU      C 2237   5.532   1.655   2.474
    7LEU      O 2238   5.464   1.572   2.534
    8LEU      N 2239   5.492   1.739   2.379
    8LEU      H 2240   5.546   1.821   2.358
    8LEU     CA 2241   5.374   1.712   2.295
    8LEU     CB 2242   5.253   1.791   2.343
    8LEU     CG 2243   5.123   1.733   2.286
    8LEU    CD1 2244   5.082   1.599   2.346
    8LEU    CD2 2245   5.015   1.840   2.307
    8LEU      C 2246   5.430   1.735   2.154
    8LEU      O 2247   5.458   1.850   2.123
    9GLU      N 2248   5.471   1.618   2.106
    9GLU      H 2249   5.455   1.528   2.145
    9GLU     CA 2250   5.572   1.614   1.999
    9GLU     CB 2251   5.587   1.466   1.963
    9GLU     CG 2252   5.687   1.411   2.064
    9GLU     CD 2253   5.721   1.264   2.043
    9GLU    OE1 2254   5.651   1.182   2.106
    9GLU    OE2 2255   5.824   1.238   1.976
    9GLU      C 2256   5.533   1.702   1.880
    9GLU      O 2257   5.422   1.693   1.826
   10GLU      N 2258   5.624   1.788   1.835
   10GLU      H 2259   5.703   1.799   1.895
   10GLU     CA 2260   5.597   1.875   1.720
   10GLU     CB 2261   5.613   2.020   1.763
   10GLU     CG 2262   5.531   2.068   1.883
   10GLU     CD 2263   5.560   2.211   1.930
   10GLU    OE1 2264   5.643   2.219   2.023
   10GLU    OE2 2265   5.507   2.308   1.871
   10GLU      C 2266   5.688   1.836   1.603
   10GLU     O1 2267   5.795   1.777   1.631
   10GLU     O2 2268   5.643   1.845   1.487
    1ACE     CA 2269   4.793   1.679   2.928
    1ACE      C 2270   4.902   1.654   3.033
    1ACE      O 2271   4.985   1.565   3.014
    2VAL      N 2272   4.928   1.760   3.125
    2VAL      H 2273   4.883   1.849   3.130
    2VAL     CA 2274   5.020   1.741   3.237
    2VAL     CB 2275   5.098   1.871   3.257
    2VAL    CG1 2276   5.209   1.878   3.361
    2VAL    CG2 2277   5.153   1.938   3.131
    2VAL      C 2278   4.959   1.670   3.359
    2VAL      O 2279   4.880   1.729   3.432
    3VAL      N 2280   5.027   1.562   3.395
    3VAL      H 2281   5.087   1.506   3.338
    3VAL     CA 2282   5.002   1.497   3.525
    3VAL     CB 2283   4.975   1.354   3.477
    3VAL    CG1 2284   5.021   1.252   3.581
    3VAL    CG2 2285   4.835   1.321   3.425
    3VAL      C 2286   5.133   1.519   3.601
    3VAL      O 2287   5.242   1.494   3.550
    4VAL      N 2288   5.114   1.598   3.707
    4VAL      H 2289   5.024   1.641   3.716
    4VAL     CA 2290   5.213   1.627   3.812
    4VAL     CB 2291   5.273   1.767   3.802
    4VAL    CG1 2292   5.354   1.807   3.925
    4VAL    CG2 2293   5.362   1.784   3.678
    4VAL      C 2294   5.144   1.595   3.944
    4VAL      O 2295   5.027   1.631   3.961
    5THR      N 2296   5.221   1.551   4.044
    5THR      H 2297   5.321   1.556   4.046
    5THR     CA 2298   5.171   1.529   4.180
    5THR     CB 2299   5.147   1.383   4.218
    5THR    OG1 2300   5.254   1.296   4.181
    5THR    HG1 2301   5.222   1.233   4.110
    5THR    CG2 2302   5.012   1.350   4.153
    5THR      C 2303   5.254   1.601   4.287
    5THR      O 2304   5.197   1.659   4.379
    6LEU      N 2305   5.385   1.581   4.282
    6LEU      H 2306   5.428   1.513   4.222
    6LEU     CA 2307   5.476   1.661   4.365
    6LEU     CB 2308   5.568   1.557   4.430
    6LEU     CG 2309   5.661   1.605   4.542
    6LEU    CD1 2310   5.579   1.660   4.659
    6LEU    CD2 2311   5.742   1.480   4.576
    6LEU      C 2312   5.560   1.760   4.284
    6LEU      O 2313   5.617   1.727   4.180
    7LEU      N 2314   5.552   1.887   4.321
    7LEU      H 2315   5.512   1.922   4.406
    7LEU     CA 2316   5.631   1.992   4.255
    7LEU     CB 2317   5.567   2.130   4.274
    7LEU     CG 2318   5.546   2.191   4.135
    7LEU    CD1 2319   5.429   2.119   4.067
    7LEU    CD2 2320   5.514   2.341   4.143
    7LEU      C 2321   5.776   2.001   4.304
    7LEU      O 2322   5.864   2.019   4.220
    8LEU      N 2323   5.784   1.987   4.436
    8LEU      H 2324   5.701   1.957   4.484
    8LEU     CA 2325   5.910   1.995   4.512
    8LEU     CB 2326   5.883   2.026   4.659
    8LEU     CG 2327   5.802   2.151   4.697
    8LEU    CD1 2328   5.806   2.163   4.850
    8LEU    CD2 2329   5.854   2.273   4.622
    8LEU      C 2330   5.997   1.870   4.497
    8LEU      O 2331   5.965   1.768   4.558
    9GLU      N 2332   6.080   1.872   4.394
    9GLU      H 2333   6.081   1.954   4.337
    9GLU     CA 2334   6.176   1.766   4.359
    9GLU     CB 2335   6.183   1.756   4.207
    9GLU     CG 2336   6.047   1.711   4.156
    9GLU     CD 2337   6.046   1.718   4.003
    9GLU    OE1 2338   6.042   1.835   3.959
    9GLU    OE2 2339   6.068   1.614   3.936
    9GLU      C 2340   6.312   1.797   4.422
    9GLU      O 2341   6.370   1.904   4.404
   10GLU      N 2342   6.368   1.685   4.466
   10GLU      H 2343   6.316   1.600   4.455
   10GLU     CA 2344   6.489   1.685   4.551
   10GLU     CB 2345   6.458   1.615   4.683
   10GLU     CG 2346   6.344   1.681   4.762
   10GLU     CD 2347   6.359   1.636   4.908
   10GLU    OE1 2348   6.454   1.678   4.978
   10GLU    OE2 2349   6.260   1.576   4.956
   10GLU      C 2350   6.608   1.612   4.488
   10GLU     O1 2351   6.708   1.683   4.469
   10GLU     O2 2352   6.592   1.494   4.448
    1ACE     CA 2353   5.109   4.309   5.486
    1ACE      C 2354   5.042   4.339   5.620
    1ACE      O 2355   5.057   4.255   5.709
    2VAL      N 2356   4.977   4.466   5.637
    2VAL      H 2357   4.939   4.505   5.553
    2VAL     CA 2358   4.927   4.518   5.765
    2VAL     CB 2359   4.965   4.666   5.776
    2VAL    CG1 2360   4.937   4.719   5.917
    2VAL    CG2 2361   5.112   4.692   5.741
    2VAL      C 2362   4.779   4.486   5.788
    2VAL      O 2363   4.700   4.525   5.702
    3VAL      N 2364   4.756   4.406   5.892
    3VAL      H 2365   4.806   4.408   5.978
    3VAL     CA 2366   4.615   4.370   5.917
    3VAL     CB 2367   4.620   4.218   5.925
    3VAL    CG1 2368   4.483   4.170   5.973
    3VAL    CG2 2369   4.638   4.160   5.784
    3VAL      C 2370   4.569   4.447   6.041
    3VAL      O 2371   4.484   4.536   6.031
    4VAL      N 2372   4.652   4.430   6.144
    4VAL      H 2373   4.721   4.358   6.152
    4VAL     CA 2374   4.630   4.497   6.273
    4VAL     CB 2375   4.566   4.422   6.390
    4VAL    CG1 2376   4.423   4.385   6.351
    4VAL    CG2 2377   4.641   4.292   6.421
    4VAL      C 2378   4.747   4.584   6.319
    4VAL      O 2379   4.862   4.542   6.316
    5THR      N 2380   4.702   4.696   6.375
    5THR      H 2381   4.609   4.720   6.403
    5THR     CA 2382   4.793   4.802   6.419
    5THR     CB 2383   4.720   4.936   6.420
    5THR    OG1 2384   4.606   4.935   6.506
    5THR    HG1 2385   4.631   4.939   6.603
    5THR    CG2 2386   4.689   4.988   6.280
    5THR      C 2387   4.844   4.760   6.557
    5THR      O 2388   4.766   4.736   6.649
    6LEU      N 2389   4.977   4.758   6.557
    6LEU      H 2390   5.029   4.810   6.489
    6LEU     CA 2391   5.054   4.709   6.673
    6LEU     CB 2392   5.157   4.602   6.637
    6LEU     CG 2393   5.096   4.480   6.568
    6LEU    CD1 2394   5.198   4.384   6.506
    6LEU    CD2 2395   5.014   4.393   6.663
    6LEU      C 2396   5.128   4.829   6.733
    6LEU      O 2397   5.202   4.902   6.668
    7LEU      N 2398   5.137   4.816   6.865
    7LEU      H 2399   5.118   4.730   6.912
    7LEU     CA 2400   5.201   4.917   6.951
    7LEU     CB 2401   5.161   4.879   7.094
    7LEU     CG 2402   5.017   4.915   7.130
    7LEU    CD1 2403   4.992   4.866   7.273
    7LEU    CD2 2404   5.007   5.068   7.134
    7LEU      C 2405   5.352   4.938   6.942
    7LEU      O 2406   5.426   4.840   6.936
    8LEU      N 2407   5.385   5.065   6.921
    8LEU      H 2408   5.324   5.141   6.946
    8LEU     CA 2409   5.522   5.110   6.892
    8LEU     CB 2410   5.530   5.183   6.758
    8LEU     CG 2411   5.505   5.110   6.625
    8LEU    CD1 2412   5.464   5.211   6.518
    8LEU    CD2 2413   5.630   5.041   6.570
    8LEU      C 2414   5.566   5.194   7.012
    8LEU      O 2415   5.490   5.280   7.056
    9GLU      N 2416   5.695   5.210   7.037
    9GLU      H 2417   5.766   5.156   6.991
    9GLU     CA 2418   5.745   5.291   7.149
    9GLU     CB 2419   5.873   5.233   7.210
    9GLU     CG 2420   5.996   5.230   7.119
    9GLU     CD 2421   6.002   5.124   7.009
    9GLU    OE1 2422   5.961   5.152   6.895
    9GLU    OE2 2423   6.067   5.020   7.036
    9GLU      C 2424   5.759   5.440   7.118
    9GLU      O 2425   5.788   5.478   7.005
   10GLU      N 2426   5.694   5.520   7.203
   10GLU      H 2427   5.664   5.484   7.292
   10GLU     CA 2428   5.685   5.665   7.181
   10GLU     CB 2429   5.543   5.721   7.179
   10GLU     CG 2430   5.459   5.670   7.062
   10GLU     CD 2431   5.325   5.744   7.068
   10GLU    OE1 2432   5.322   5.846   6.996
   10GLU    OE2 2433   5.241   5.708   7.154
   10GLU      C 2434   5.758   5.731   7.299
   10GLU     O1 2435   5.713   5.706   7.413
   10GLU     O2 2436   5.834   5.822   7.262
    1ACE     CA 2437   3.763   2.714   5.685
    1ACE      C 2438   3.614   2.720   5.722
    1ACE      O 2439   3.536   2.630   5.692
    2VAL      N 2440   3.581   2.804   5.833
    2VAL      H 2441   3.653   2.860   5.874
    2VAL     CA 2442   3.451   2.827   5.898
    2VAL     CB 2443   3.447   2.951   5.987
    2VAL    CG1 2444   3.549   2.937   6.101
    2VAL    CG2 2445   3.465   3.085   5.916
    2VAL      C 2446   3.325   2.824   5.811
    2VAL      O 2447   3.227   2.757   5.845
    3VAL      N 2448   3.324   2.884   5.693
    3VAL      H 2449   3.408   2.915   5.648
    3VAL     CA 2450   3.208   2.876   5.603
    3VAL     CB 2451   3.144   3.013   5.581
    3VAL    CG1 2452   3.090   3.071   5.712
    3VAL    CG2 2453   3.229   3.124   5.520
    3VAL      C 2454   3.239   2.796   5.477
    3VAL      O 2455   3.177   2.691   5.461
    4VAL      N 2456   3.341   2.824   5.395
    4VAL      H 2457   3.399   2.903   5.413
    4VAL     CA 2458   3.386   2.746   5.279
    4VAL     CB 2459   3.375   2.845   5.163
    4VAL    CG1 2460   3.398   2.769   5.032
    4VAL    CG2 2461   3.243   2.920   5.149
    4VAL      C 2462   3.531   2.698   5.296
    4VAL      O 2463   3.619   2.781   5.319
    5THR      N 2464   3.541   2.566   5.299
    5THR      H 2465   3.457   2.515   5.318
    5THR     CA 2466   3.665   2.487   5.303
    5THR     CB 2467   3.635   2.346   5.355
    5THR    OG1 2468   3.529   2.292   5.277
    5THR    HG1 2469   3.513   2.201   5.315
    5THR    CG2 2470   3.612   2.345   5.506
    5THR      C 2471   3.741   2.489   5.170
    5THR      O 2472   3.746   2.393   5.093
    6LEU      N 2473   3.830   2.588   5.167
    6LEU      H 2474   3.869   2.626   5.251
    6LEU     CA 2475   3.888   2.632   5.039
    6LEU     CB 2476   3.861   2.783   5.031
    6LEU     CG 2477   3.879   2.824   4.885
    6LEU    CD1 2478   3.755   2.784   4.805
    6LEU    CD2 2479   3.885   2.977   4.892
    6LEU      C 2480   4.039   2.606   5.042
    6LEU      O 2481   4.091   2.556   4.943
    7LEU      N 2482   4.098   2.632   5.159
    7LEU      H 2483   4.053   2.679   5.235
    7LEU     CA 2484   4.240   2.607   5.188
    7LEU     CB 2485   4.300   2.730   5.256
    7LEU     CG 2486   4.338   2.852   5.172
    7LEU    CD1 2487   4.212   2.940   5.164
    7LEU    CD2 2488   4.458   2.929   5.226
    7LEU      C 2489   4.267   2.488   5.280
    7LEU      O 2490   4.201   2.475   5.383
    8LEU      N 2491   4.388   2.437   5.261
    8LEU      H 2492   4.434   2.446   5.172
    8LEU     CA 2493   4.456   2.334   5.340
    8LEU     CB 2494   4.476   2.355   5.491
    8LEU     CG 2495   4.575   2.467   5.522
    8LEU    CD1 2496   4.535   2.522   5.659
    8LEU    CD2 2497   4.718   2.415   5.506
    8LEU      C 2498   4.390   2.198   5.318
    8LEU      O 2499   4.273   2.188   5.282
    9GLU      N 2500   4.479   2.101   5.330
    9GLU      H 2501   4.579   2.110   5.330
    9GLU     CA 2502   4.440   1.959   5.334
    9GLU     CB 2503   4.535   1.877   5.246
    9GLU     CG 2504   4.476   1.739   5.214
    9GLU     CD 2505   4.562   1.666   5.111
    9GLU    OE1 2506   4.604   1.554   5.146
    9GLU    OE2 2507   4.570   1.704   4.992
    9GLU      C 2508   4.438   1.901   5.475
    9GLU      O 2509   4.510   1.941   5.567
   10GLU      N 2510   4.337   1.819   5.501
   10GLU      H 2511   4.259   1.806   5.440
   10GLU     CA 2512   4.328   1.733   5.621
   10GLU     CB 2513   4.186   1.744   5.677
   10GLU     CG 2514   4.174   1.703   5.824
   10GLU     CD 2515   4.025   1.697   5.858
   10GLU    OE1 2516   3.960   1.592   5.843
   10GLU    OE2 2517   3.981   1.810   5.888
   10GLU      C 2518   4.346   1.589   5.571
   10GLU     O1 2519   4.282   1.549   5.471
   10GLU     O2 2520   4.416   1.519   5.647
    1ACE     CA 2521   3.079   3.550   5.323
    1ACE      C 2522   3.225   3.590   5.343
    1ACE      O 2523   3.290   3.665   5.271
    2VAL      N 2524   3.271   3.534   5.466
    2VAL      H 2525   3.222   3.469   5.525
    2VAL     CA 2526   3.407   3.563   5.514
    2VAL     CB 2527   3.440   3.558   5.663
    2VAL    CG1 2528   3.361   3.678   5.715
    2VAL    CG2 2529   3.389   3.434   5.736
    2VAL      C 2530   3.504   3.469   5.440
    2VAL      O 2531   3.514   3.350   5.468
    3VAL      N 2532   3.576   3.523   5.343
    3VAL      H 2533   3.590   3.622   5.341
    3VAL     CA 2534   3.666   3.443   5.259
    3VAL     CB 2535   3.666   3.477   5.109
    3VAL    CG1 2536   3.744   3.385   5.015
    3VAL    CG2 2537   3.530   3.489   5.042
    3VAL      C 2538   3.807   3.459   5.317
    3VAL      O 2539   3.857   3.571   5.311
    4VAL      N 2540   3.854   3.359   5.391
    4VAL      H 2541   3.785   3.301   5.434
    4VAL     CA 2542   3.989   3.339   5.444
    4VAL     CB 2543   4.090   3.332   5.329
    4VAL    CG1 2544   4.229   3.293   5.381
    4VAL    CG2 2545   4.052   3.236   5.217
    4VAL      C 2546   4.028   3.451   5.541
    4VAL      O 2547   4.094   3.545   5.495
    5THR      N 2548   3.979   3.441   5.664
    5THR      H 2549   3.949   3.353   5.700
    5THR     CA 2550   3.976   3.561   5.749
    5THR     CB 2551   3.901   3.525   5.878
    5THR    OG1 2552   3.952   3.408   5.943
    5THR    HG1 2553   3.875   3.355   5.978
    5THR    CG2 2554   3.755   3.485   5.860
    5THR      C 2555   4.104   3.636   5.788
    5THR      O 2556   4.192   3.580   5.853
    6LEU      N 2557   4.104   3.753   5.724
    6LEU      H 2558   4.020   3.791   5.686
    6LEU     CA 2559   4.205   3.855   5.755
    6LEU     CB 2560   4.282   3.907   5.634
    6LEU     CG 2561   4.416   3.833   5.622
    6LEU    CD1 2562   4.514   3.893   5.521
    6LEU    CD2 2563   4.495   3.848   5.751
    6LEU      C 2564   4.151   3.968   5.844
    6LEU      O 2565   4.204   3.998   5.951
    7LEU      N 2566   4.067   4.052   5.785
    7LEU      H 2567   4.029   4.034   5.694
    7LEU     CA 2568   4.018   4.176   5.845
    7LEU     CB 2569   4.047   4.288   5.744
    7LEU     CG 2570   4.197   4.316   5.737
    7LEU    CD1 2571   4.236   4.362   5.596
    7LEU    CD2 2572   4.236   4.428   5.834
    7LEU      C 2573   3.866   4.178   5.853
    7LEU      O 2574   3.801   4.152   5.752
    8LEU      N 2575   3.822   4.201   5.977
    8LEU      H 2576   3.884   4.229   6.051
    8LEU     CA 2577   3.678   4.217   6.004
    8LEU     CB 2578   3.626   4.148   6.130
    8LEU     CG 2579   3.634   3.996   6.140
    8LEU    CD1 2580   3.576   3.955   6.276
    8LEU    CD2 2581   3.572   3.924   6.020
    8LEU      C 2582   3.636   4.363   6.017
    8LEU      O 2583   3.640   4.412   6.130
    9GLU      N 2584   3.609   4.435   5.909
    9GLU      H 2585   3.650   4.402   5.824
    9GLU     CA 2586   3.585   4.580   5.909
    9GLU     CB 2587   3.578   4.627   5.764
    9GLU     CG 2588   3.712   4.634   5.689
    9GLU     CD 2589   3.745   4.780   5.656
    9GLU    OE1 2590   3.693   4.823   5.550
    9GLU    OE2 2591   3.812   4.841   5.742
    9GLU      C 2592   3.453   4.614   5.979
    9GLU      O 2593   3.344   4.581   5.930
   10GLU      N 2594   3.469   4.697   6.081
   10GLU      H 2595   3.563   4.716   6.107
   10GLU     CA 2596   3.365   4.754   6.168
   10GLU     CB 2597   3.385   4.739   6.319
   10GLU     CG 2598   3.367   4.593   6.363
   10GLU     CD 2599   3.375   4.582   6.515
   10GLU    OE1 2600   3.488   4.581   6.568
   10GLU    OE2 2601   3.265   4.614   6.566
   10GLU      C 2602   3.341   4.902   6.142
   10GLU     O1 2603   3.430   4.986   6.116
   10GLU     O2 2604   3.219   4.928   6.156
    1ACE     CA 2605   4.321   1.687   4.231
    1ACE      C 2606   4.237   1.759   4.336
    1ACE      O 2607   4.166   1.686   4.404
    2VAL      N 2608   4.241   1.902   4.347
    2VAL      H 2609   4.271   1.962   4.273
    2VAL     CA 2610   4.179   1.959   4.468
    2VAL     CB 2611   4.255   2.080   4.523
    2VAL    CG1 2612   4.179   2.152   4.635
    2VAL    CG2 2613   4.396   2.050   4.572
    2VAL      C 2614   4.035   1.999   4.436
    2VAL      O 2615   4.012   2.093   4.361
    3VAL      N 2616   3.946   1.920   4.496
    3VAL      H 2617   3.967   1.874   4.582
    3VAL     CA 2618   3.804   1.932   4.460
    3VAL     CB 2619   3.746   1.800   4.409
    3VAL    CG1 2620   3.597   1.816   4.381
    3VAL    CG2 2621   3.827   1.754   4.288
    3VAL      C 2622   3.727   2.001   4.573
    3VAL      O 2623   3.688   1.937   4.670
    4VAL      N 2624   3.706   2.131   4.553
    4VAL      H 2625   3.682   2.176   4.467
    4VAL     CA 2626   3.665   2.216   4.666
    4VAL     CB 2627   3.752   2.341   4.686
    4VAL    CG1 2628   3.877   2.295   4.761
    4VAL    CG2 2629   3.787   2.410   4.554
    4VAL      C 2630   3.520   2.252   4.637
    4VAL      O 2631   3.493   2.311   4.532
    5THR      N 2632   3.442   2.223   4.740
    5THR      H 2633   3.465   2.174   4.824
    5THR     CA 2634   3.296   2.244   4.731
    5THR     CB 2635   3.216   2.115   4.749
    5THR    OG1 2636   3.079   2.142   4.717
    5THR    HG1 2637   3.037   2.182   4.799
    5THR    CG2 2638   3.226   2.064   4.892
    5THR      C 2639   3.250   2.348   4.834
    5THR      O 2640   3.308   2.361   4.941
    6LEU      N 2641   3.146   2.423   4.799
    6LEU      H 2642   3.106   2.419   4.707
    6LEU     CA 2643   3.094   2.539   4.873
    6LEU     CB 2644   3.049   2.644   4.772
    6LEU     CG 2645   3.159   2.719   4.696
    6LEU    CD1 2646   3.132   2.711   4.545
    6LEU    CD2 2647   3.146   2.868   4.727
    6LEU      C 2648   2.977   2.506   4.965
    6LEU      O 2649   2.899   2.416   4.932
    7LEU      N 2650   2.997   2.563   5.083
    7LEU      H 2651   3.087   2.593   5.116
    7LEU     CA 2652   2.910   2.567   5.202
    7LEU     CB 2653   2.774   2.626   5.165
    7LEU     CG 2654   2.755   2.761   5.234
    7LEU    CD1 2655   2.843   2.868   5.170
    7LEU    CD2 2656   2.608   2.802   5.242
    7LEU      C 2657   2.881   2.431   5.266
    7LEU      O 2658   2.877   2.419   5.388
    8LEU      N 2659   2.835   2.335   5.186
    8LEU      H 2660   2.852   2.345   5.088
    8LEU     CA 2661   2.783   2.211   5.246
    8LEU     CB 2662   2.631   2.201   5.227
    8LEU     CG 2663   2.556   2.097   5.309
    8LEU    CD1 2664   2.565   2.135   5.457
    8LEU    CD2 2665   2.409   2.087   5.269
    8LEU      C 2666   2.849   2.092   5.176
    8LEU      O 2667   2.844   2.084   5.053
    9GLU      N 2668   2.907   2.007   5.260
    9GLU      H 2669   2.917   2.023   5.358
    9GLU     CA 2670   2.984   1.888   5.223
    9GLU     CB 2671   3.128   1.885   5.274
    9GLU     CG 2672   3.210   2.011   5.244
    9GLU     CD 2673   3.354   1.985   5.287
    9GLU    OE1 2674   3.384   2.023   5.403
    9GLU    OE2 2675   3.437   1.950   5.200
    9GLU      C 2676   2.925   1.756   5.275
    9GLU      O 2677   2.904   1.739   5.395
   10GLU      N 2678   2.878   1.679   5.178
   10GLU      H 2679   2.887   1.706   5.082
   10GLU     CA 2680   2.804   1.552   5.179
   10GLU     CB 2681   2.662   1.588   5.136
   10GLU     CG 2682   2.574   1.646   5.246
   10GLU     CD 2683   2.433   1.655   5.187
   10GLU    OE1 2684   2.372   1.546   5.181
   10GLU    OE2 2685   2.395   1.771   5.162
   10GLU      C 2686   2.875   1.461   5.079
   10GLU     O1 2687   3.000   1.471   5.079
   10GLU     O2 2688   2.805   1.373   5.024
    1ACE     CA 2689   3.310   2.460   5.962
    1ACE      C 2690   3.434   2.419   6.042
    1ACE      O 2691   3.414   2.353   6.144
    2VAL      N 2692   3.557   2.471   5.993
    2VAL      H 2693   3.550   2.543   5.923
    2VAL     CA 2694   3.682   2.442   6.065
    2VAL     CB 2695   3.767   2.343   5.985
    2VAL    CG1 2696   3.696   2.209   6.004
    2VAL    CG2 2697   3.773   2.366   5.834
    2VAL      C 2698   3.761   2.557   6.127
    2VAL      O 2699   3.811   2.646   6.058
    3VAL      N 2700   3.759   2.557   6.260
    3VAL      H 2701   3.747   2.474   6.314
    3VAL     CA 2702   3.801   2.669   6.345
    3VAL     CB 2703   3.677   2.735   6.406
    3VAL    CG1 2704   3.596   2.641   6.495
    3VAL    CG2 2705   3.726   2.856   6.485
    3VAL      C 2706   3.903   2.614   6.445
    3VAL      O 2707   3.868   2.515   6.509
    4VAL      N 2708   4.013   2.685   6.465
    4VAL      H 2709   4.036   2.772   6.420
    4VAL     CA 2710   4.115   2.654   6.566
    4VAL     CB 2711   4.234   2.748   6.546
    4VAL    CG1 2712   4.333   2.694   6.650
    4VAL    CG2 2713   4.296   2.720   6.409
    4VAL      C 2714   4.046   2.688   6.698
    4VAL      O 2715   3.994   2.797   6.718
    5THR      N 2716   4.029   2.584   6.780
    5THR      H 2717   4.075   2.499   6.753
    5THR     CA 2718   3.956   2.588   6.907
    5THR     CB 2719   3.827   2.506   6.906
    5THR    OG1 2720   3.837   2.378   6.843
    5THR    HG1 2721   3.774   2.383   6.765
    5THR    CG2 2722   3.701   2.587   6.874
    5THR      C 2723   4.050   2.545   7.020
    5THR      O 2724   4.078   2.426   7.027
    6LEU      N 2725   4.072   2.638   7.113
    6LEU      H 2726   4.028   2.728   7.115
    6LEU     CA 2727   4.175   2.622   7.217
    6LEU     CB 2728   4.242   2.758   7.229
    6LEU     CG 2729   4.312   2.801   7.100
    6LEU    CD1 2730   4.359   2.946   7.111
    6LEU    CD2 2731   4.406   2.692   7.049
    6LEU      C 2732   4.124   2.591   7.358
    6LEU      O 2733   4.007   2.619   7.383
    7LEU      N 2734   4.209   2.538   7.445
    7LEU      H 2735   4.307   2.523   7.430
    7LEU     CA 2736   4.167   2.514   7.584
    7LEU     CB 2737   4.200   2.370   7.623
    7LEU     CG 2738   4.130   2.268   7.534
    7LEU    CD1 2739   4.175   2.127   7.575
    7LEU    CD2 2740   3.977   2.271   7.542
    7LEU      C 2741   4.227   2.618   7.679
    7LEU      O 2742   4.343   2.659   7.672
    8LEU      N 2743   4.147   2.646   7.781
    8LEU      H 2744   4.069   2.589   7.806
    8LEU     CA 2745   4.158   2.762   7.870
    8LEU     CB 2746   4.030   2.846   7.860
    8LEU     CG 2747   4.030   2.971   7.948
    8LEU    CD1 2748   4.113   3.081   7.882
    8LEU    CD2 2749   3.884   3.010   7.969
    8LEU      C 2750   4.192   2.716   8.012
    8LEU      O 2751   4.115   2.635   8.064
    9GLU      N 2752   4.313   2.748   8.055
    9GLU      H 2753   4.386   2.787   7.998
    9GLU     CA 2754   4.366   2.715   8.188
    9GLU     CB 2755   4.517   2.743   8.190
    9GLU     CG 2756   4.588   2.713   8.322
    9GLU     CD 2757   4.709   2.806   8.331
    9GLU    OE1 2758   4.720   2.882   8.430
    9GLU    OE2 2759   4.794   2.798   8.240
    9GLU      C 2760   4.295   2.805   8.289
    9GLU      O 2761   4.326   2.921   8.316
   10GLU      N 2762   4.193   2.742   8.347
   10GLU      H 2763   4.179   2.645   8.329
   10GLU     CA 2764   4.116   2.776   8.467
   10GLU     CB 2765   3.971   2.817   8.440
   10GLU     CG 2766   3.961   2.945   8.357
   10GLU     CD 2767   3.819   2.987   8.395
   10GLU    OE1 2768   3.730   2.953   8.313
   10GLU    OE2 2769   3.808   3.060   8.496
   10GLU      C 2770   4.118   2.664   8.571
   10GLU     O1 2771   4.225   2.600   8.586
   10GLU     O2 2772   4.014   2.657   8.639
    1ACE     CA 2773   2.817   2.295   3.241
    1ACE      C 2774   2.879   2.202   3.137
    1ACE      O 2775   2.809   2.129   3.066
    2VAL      N 2776   3.022   2.204   3.140
    2VAL      H 2777   3.085   2.233   3.212
    2VAL     CA 2778   3.104   2.133   3.040
    2VAL     CB 2779   3.170   2.231   2.942
    2VAL    CG1 2780   3.062   2.302   2.861
    2VAL    CG2 2781   3.263   2.337   3.001
    2VAL      C 2782   3.208   2.042   3.106
    2VAL      O 2783   3.276   2.080   3.201
    3VAL      N 2784   3.224   1.921   3.054
    3VAL      H 2785   3.193   1.905   2.960
    3VAL     CA 2786   3.310   1.822   3.118
    3VAL     CB 2787   3.287   1.681   3.063
    3VAL    CG1 2788   3.355   1.580   3.155
    3VAL    CG2 2789   3.137   1.652   3.053
    3VAL      C 2790   3.459   1.856   3.107
    3VAL      O 2791   3.517   1.850   2.998
    4VAL      N 2792   3.533   1.888   3.213
    4VAL      H 2793   3.489   1.868   3.300
    4VAL     CA 2794   3.678   1.911   3.213
    4VAL     CB 2795   3.710   2.053   3.261
    4VAL    CG1 2796   3.861   2.076   3.272
    4VAL    CG2 2797   3.655   2.163   3.169
    4VAL      C 2798   3.720   1.808   3.318
    4VAL      O 2799   3.659   1.792   3.423
    5THR      N 2800   3.829   1.741   3.281
    5THR      H 2801   3.884   1.776   3.205
    5THR     CA 2802   3.870   1.618   3.349
    5THR     CB 2803   3.875   1.489   3.267
    5THR    OG1 2804   3.977   1.502   3.167
    5THR    HG1 2805   4.029   1.418   3.157
    5THR    CG2 2806   3.738   1.467   3.202
    5THR      C 2807   4.006   1.624   3.419
    5THR      O 2808   4.109   1.664   3.366
    6LEU      N 2809   4.005   1.548   3.528
    6LEU      H 2810   3.938   1.476   3.546
    6LEU     CA 2811   4.120   1.537   3.619
    6LEU     CB 2812   4.079   1.585   3.758
    6LEU     CG 2813   4.038   1.732   3.748
    6LEU    CD1 2814   3.958   1.778   3.870
    6LEU    CD2 2815   4.158   1.826   3.735
    6LEU      C 2816   4.170   1.393   3.630
    6LEU      O 2817   4.125   1.311   3.710
    7LEU      N 2818   4.252   1.374   3.527
    7LEU      H 2819   4.248   1.435   3.448
    7LEU     CA 2820   4.317   1.244   3.504
    7LEU     CB 2821   4.383   1.253   3.366
    7LEU     CG 2822   4.268   1.246   3.265
    7LEU    CD1 2823   4.312   1.272   3.121
    7LEU    CD2 2824   4.207   1.106   3.272
    7LEU      C 2825   4.421   1.206   3.609
    7LEU      O 2826   4.540   1.236   3.598
    8LEU      N 2827   4.374   1.139   3.714
    8LEU      H 2828   4.286   1.092   3.712
    8LEU     CA 2829   4.456   1.113   3.833
    8LEU     CB 2830   4.397   1.187   3.953
    8LEU     CG 2831   4.479   1.188   4.082
    8LEU    CD1 2832   4.624   1.233   4.062
    8LEU    CD2 2833   4.405   1.269   4.188
    8LEU      C 2834   4.433   0.963   3.855
    8LEU      O 2835   4.348   0.912   3.927
    9GLU      N 2836   4.530   0.879   3.821
    9GLU      H 2837   4.629   0.896   3.812
    9GLU     CA 2838   4.499   0.735   3.814
    9GLU     CB 2839   4.517   0.688   3.670
    9GLU     CG 2840   4.463   0.546   3.649
    9GLU     CD 2841   4.447   0.507   3.502
    9GLU    OE1 2842   4.532   0.424   3.463
    9GLU    OE2 2843   4.331   0.515   3.455
    9GLU      C 2844   4.582   0.649   3.909
    9GLU      O 2845   4.704   0.637   3.896
   10GLU      N 2846   4.520   0.592   4.012
   10GLU      H 2847   4.422   0.601   4.030
   10GLU     CA 2848   4.587   0.521   4.122
   10GLU     CB 2849   4.667   0.598   4.227
   10GLU     CG 2850   4.808   0.645   4.192
   10GLU     CD 2851   4.878   0.718   4.307
   10GLU    OE1 2852   4.867   0.672   4.422
   10GLU    OE2 2853   4.956   0.809   4.269
   10GLU      C 2854   4.496   0.422   4.194
   10GLU     O1 2855   4.377   0.403   4.162
   10GLU     O2 2856   4.552   0.349   4.279
    1ACE     CA 2857   1.743   3.054   5.353
    1ACE      C 2858   1.773   3.108   5.493
    1ACE      O 2859   1.784   3.228   5.520
    2VAL      N 2860   1.821   3.006   5.581
    2VAL      H 2861   1.796   2.910   5.571
    2VAL     CA 2862   1.867   3.032   5.718
    2VAL     CB 2863   1.775   2.965   5.821
    2VAL    CG1 2864   1.837   3.003   5.955
    2VAL    CG2 2865   1.633   3.021   5.811
    2VAL      C 2866   2.013   2.988   5.730
    2VAL      O 2867   2.052   2.875   5.702
    3VAL      N 2868   2.102   3.084   5.754
    3VAL      H 2869   2.080   3.175   5.788
    3VAL     CA 2870   2.246   3.061   5.774
    3VAL     CB 2871   2.332   3.117   5.661
    3VAL    CG1 2872   2.479   3.079   5.684
    3VAL    CG2 2873   2.301   3.043   5.530
    3VAL      C 2874   2.288   3.107   5.914
    3VAL      O 2875   2.261   3.222   5.948
    4VAL      N 2876   2.359   3.021   5.986
    4VAL      H 2877   2.392   2.933   5.951
    4VAL     CA 2878   2.410   3.061   6.118
    4VAL     CB 2879   2.468   2.933   6.180
    4VAL    CG1 2880   2.581   2.873   6.095
    4VAL    CG2 2881   2.532   2.978   6.312
    4VAL      C 2882   2.510   3.174   6.095
    4VAL      O 2883   2.626   3.159   6.055
    5THR      N 2884   2.471   3.287   6.153
    5THR      H 2885   2.386   3.284   6.204
    5THR     CA 2886   2.543   3.415   6.153
    5THR     CB 2887   2.449   3.536   6.153
    5THR    OG1 2888   2.363   3.547   6.267
    5THR    HG1 2889   2.392   3.469   6.323
    5THR    CG2 2890   2.384   3.572   6.019
    5THR      C 2891   2.656   3.407   6.255
    5THR      O 2892   2.630   3.426   6.374
    6LEU      N 2893   2.771   3.354   6.215
    6LEU      H 2894   2.775   3.301   6.130
    6LEU     CA 2895   2.887   3.325   6.301
    6LEU     CB 2896   2.978   3.220   6.236
    6LEU     CG 2897   2.913   3.083   6.214
    6LEU    CD1 2898   3.003   3.010   6.114
    6LEU    CD2 2899   2.897   3.004   6.344
    6LEU      C 2900   2.974   3.443   6.342
    6LEU      O 2901   3.001   3.457   6.462
    7LEU      N 2902   3.012   3.528   6.247
    7LEU      H 2903   2.989   3.516   6.151
    7LEU     CA 2904   3.089   3.649   6.281
    7LEU     CB 2905   3.224   3.657   6.209
    7LEU     CG 2906   3.325   3.549   6.249
    7LEU    CD1 2907   3.463   3.581   6.190
    7LEU    CD2 2908   3.340   3.556   6.401
    7LEU      C 2909   3.012   3.776   6.243
    7LEU      O 2910   3.007   3.871   6.321
    8LEU      N 2911   2.947   3.779   6.127
    8LEU      H 2912   2.926   3.691   6.084
    8LEU     CA 2913   2.876   3.892   6.064
    8LEU     CB 2914   2.897   3.900   5.913
    8LEU     CG 2915   3.010   3.995   5.870
    8LEU    CD1 2916   3.049   3.971   5.724
    8LEU    CD2 2917   2.970   4.141   5.889
    8LEU      C 2918   2.724   3.888   6.083
    8LEU      O 2919   2.656   3.787   6.067
    9GLU      N 2920   2.669   4.004   6.118
    9GLU      H 2921   2.725   4.086   6.131
    9GLU     CA 2922   2.525   4.033   6.125
    9GLU     CB 2923   2.462   3.966   6.247
    9GLU     CG 2924   2.311   3.971   6.220
    9GLU     CD 2925   2.222   3.895   6.317
    9GLU    OE1 2926   2.165   3.791   6.276
    9GLU    OE2 2927   2.211   3.945   6.431
    9GLU      C 2928   2.507   4.185   6.135
    9GLU      O 2929   2.584   4.265   6.188
   10GLU      N 2930   2.431   4.232   6.037
   10GLU      H 2931   2.389   4.174   5.967
   10GLU     CA 2932   2.416   4.374   5.999
   10GLU     CB 2933   2.454   4.396   5.853
   10GLU     CG 2934   2.590   4.342   5.807
   10GLU     CD 2935   2.609   4.359   5.656
   10GLU    OE1 2936   2.555   4.263   5.597
   10GLU    OE2 2937   2.662   4.458   5.602
   10GLU      C 2938   2.267   4.410   6.002
   10GLU     O1 2939   2.183   4.326   5.963
   10GLU     O2 2940   2.234   4.526   6.033
    1ACE     CA 2941   4.950   1.265   2.956
    1ACE      C 2942   5.089   1.238   3.013
    1ACE      O 2943   5.117   1.128   3.062
    2VAL      N 2944   5.184   1.339   2.980
    2VAL      H 2945   5.171   1.438   2.968
    2VAL     CA 2946   5.324   1.320   3.023
    2VAL     CB 2947   5.413   1.376   2.913
    2VAL    CG1 2948   5.395   1.525   2.883
    2VAL    CG2 2949   5.559   1.337   2.942
    2VAL      C 2950   5.355   1.380   3.161
    2VAL      O 2951   5.276   1.459   3.211
    3VAL      N 2952   5.444   1.309   3.229
    3VAL      H 2953   5.479   1.221   3.196
    3VAL     CA 2954   5.502   1.348   3.358
    3VAL     CB 2955   5.518   1.246   3.471
    3VAL    CG1 2956   5.381   1.201   3.521
    3VAL    CG2 2957   5.595   1.126   3.416
    3VAL      C 2958   5.635   1.422   3.340
    3VAL      O 2959   5.727   1.361   3.285
    4VAL      N 2960   5.621   1.552   3.361
    4VAL      H 2961   5.550   1.588   3.422
    4VAL     CA 2962   5.727   1.649   3.328
    4VAL     CB 2963   5.673   1.764   3.243
    4VAL    CG1 2964   5.625   1.718   3.105
    4VAL    CG2 2965   5.560   1.838   3.315
    4VAL      C 2966   5.788   1.705   3.457
    4VAL      O 2967   5.724   1.747   3.553
    5THR      N 2968   5.915   1.670   3.478
    5THR      H 2969   5.959   1.611   3.411
    5THR     CA 2970   6.001   1.721   3.585
    5THR     CB 2971   6.139   1.654   3.576
    5THR    OG1 2972   6.191   1.678   3.445
    5THR    HG1 2973   6.274   1.732   3.462
    5THR    CG2 2974   6.134   1.503   3.600
    5THR      C 2975   6.020   1.873   3.582
    5THR      O 2976   6.038   1.927   3.473
    6LEU      N 2977   5.981   1.936   3.692
    6LEU      H 2978   5.949   1.899   3.779
    6LEU     CA 2979   5.982   2.083   3.697
    6LEU     CB 2980   5.891   2.143   3.803
    6LEU     CG 2981   5.741   2.115   3.789
    6LEU    CD1 2982   5.704   2.149   3.645
    6LEU    CD2 2983   5.691   1.973   3.818
    6LEU      C 2984   6.124   2.131   3.727
    6LEU      O 2985   6.183   2.188   3.635
    7LEU      N 2986   6.187   2.077   3.832
    7LEU      H 2987   6.160   1.989   3.871
    7LEU     CA 2988   6.310   2.131   3.891
    7LEU     CB 2989   6.300   2.130   4.043
    7LEU     CG 2990   6.187   2.205   4.113
    7LEU    CD1 2991   6.171   2.171   4.262
    7LEU    CD2 2992   6.233   2.350   4.123
    7LEU      C 2993   6.434   2.049   3.855
    7LEU      O 2994   6.451   1.950   3.926
    8LEU      N 2995   6.503   2.093   3.750
    8LEU      H 2996   6.506   2.189   3.722
    8LEU     CA 2997   6.617   2.021   3.693
    8LEU     CB 2998   6.637   2.060   3.546
    8LEU     CG 2999   6.536   2.005   3.445
    8LEU    CD1 3000   6.418   2.101   3.426
    8LEU    CD2 3001   6.613   2.011   3.313
    8LEU      C 3002   6.747   2.042   3.771
    8LEU      O 3003   6.757   2.136   3.849
    9GLU      N 3004   6.829   1.939   3.755
    9GLU      H 3005   6.807   1.863   3.693
    9GLU     CA 3006   6.950   1.922   3.838
    9GLU     CB 3007   6.997   1.778   3.859
    9GLU     CG 3008   6.903   1.707   3.956
    9GLU     CD 3009   6.962   1.568   3.980
    9GLU    OE1 3010   7.040   1.556   4.077
    9GLU    OE2 3011   6.929   1.464   3.919
    9GLU      C 3012   7.069   2.006   3.791
    9GLU      O 3013   7.071   2.062   3.682
   10GLU      N 3014   7.171   2.025   3.874
   10GLU      H 3015   7.160   2.013   3.973
   10GLU     CA 3016   7.300   2.085   3.836
   10GLU     CB 3017   7.335   2.208   3.920
   10GLU     CG 3018   7.323   2.188   4.072
   10GLU     CD 3019   7.384   2.320   4.121
   10GLU    OE1 3020   7.504   2.323   4.153
   10GLU    OE2 3021   7.315   2.424   4.109
   10GLU      C 3022   7.411   1.982   3.817
   10GLU     O1 3023   7.411   1.880   3.890
   10GLU     O2 3024   7.493   2.009   3.726
  17.95616   5.98539   9.97565
Generated by trjconv : Generated by trjconv : Protein in water t= 200.00000
 3024
    1ACE     CA    1   6.134   3.448   3.847
    1ACE      C    2   6.078   3.372   3.727
    1ACE      O    3   6.004   3.422   3.643
    2VAL      N    4   6.117   3.234   3.715
    2VAL      H    5   6.174   3.195   3.787
    2VAL     CA    6   6.073   3.154   3.600
    2VAL     CB    7   6.159   3.027   3.597
    2VAL    CG1    8   6.127   2.941   3.475
    2VAL    CG2    9   6.309   3.052   3.608
    2VAL      C   10   5.923   3.125   3.590
    2VAL      O   11   5.869   3.039   3.658
    3VAL      N   12   5.860   3.199   3.499
    3VAL      H   13   5.898   3.255   3.426
    3VAL     CA   14   5.715   3.192   3.476
    3VAL     CB   15   5.656   3.317   3.411
    3VAL    CG1   16   5.503   3.313   3.417
    3VAL    CG2   17   5.699   3.439   3.494
    3VAL      C   18   5.689   3.072   3.384
    3VAL      O   19   5.698   3.080   3.262
    4VAL      N   20   5.645   2.967   3.453
    4VAL      H   21   5.652   2.969   3.552
    4VAL     CA   22   5.638   2.838   3.383
    4VAL     CB   23   5.671   2.721   3.477
    4VAL    CG1   24   5.687   2.590   3.400
    4VAL    CG2   25   5.801   2.741   3.555
    4VAL      C   26   5.495   2.823   3.331
    4VAL      O   27   5.399   2.809   3.406
    5THR      N   28   5.484   2.822   3.198
    5THR      H   29   5.562   2.850   3.142
    5THR     CA   30   5.361   2.775   3.132
    5THR     CB   31   5.347   2.819   2.987
    5THR    OG1   32   5.454   2.796   2.895
    5THR    HG1   33   5.506   2.881   2.890
    5THR    CG2   34   5.309   2.967   2.992
    5THR      C   35   5.355   2.623   3.140
    5THR      O   36   5.445   2.551   3.097
    6LEU      N   37   5.240   2.565   3.176
    6LEU      H   38   5.152   2.611   3.188
    6LEU     CA   39   5.242   2.419   3.193
    6LEU     CB   40   5.230   2.387   3.342
    6LEU     CG   41   5.330   2.275   3.373
    6LEU    CD1   42   5.478   2.312   3.363
    6LEU    CD2   43   5.308   2.220   3.514
    6LEU      C   44   5.141   2.352   3.100
    6LEU      O   45   5.183   2.296   2.999
    7LEU      N   46   5.018   2.400   3.116
    7LEU      H   47   5.002   2.484   3.167
    7LEU     CA   48   4.898   2.337   3.058
    7LEU     CB   49   4.772   2.409   3.106
    7LEU     CG   50   4.712   2.344   3.231
    7LEU    CD1   51   4.579   2.409   3.269
    7LEU    CD2   52   4.680   2.199   3.195
    7LEU      C   53   4.909   2.323   2.906
    7LEU      O   54   4.940   2.419   2.836
    8LEU      N   55   4.882   2.204   2.852
    8LEU      H   56   4.848   2.131   2.910
    8LEU     CA   57   4.914   2.174   2.712
    8LEU     CB   58   4.987   2.042   2.683
    8LEU     CG   59   5.122   2.030   2.754
    8LEU    CD1   60   5.194   1.896   2.741
    8LEU    CD2   61   5.216   2.136   2.695
    8LEU      C   62   4.794   2.181   2.618
    8LEU      O   63   4.695   2.109   2.627
    9GLU      N   64   4.808   2.281   2.531
    9GLU      H   65   4.893   2.333   2.532
    9GLU     CA   66   4.700   2.315   2.437
    9GLU     CB   67   4.639   2.446   2.487
    9GLU     CG   68   4.509   2.486   2.416
    9GLU     CD   69   4.406   2.543   2.514
    9GLU    OE1   70   4.290   2.498   2.514
    9GLU    OE2   71   4.448   2.644   2.575
    9GLU      C   72   4.749   2.317   2.292
    9GLU      O   73   4.863   2.354   2.268
   10GLU      N   74   4.665   2.259   2.207
   10GLU      H   75   4.575   2.234   2.243
   10GLU     CA   76   4.683   2.256   2.061
   10GLU     CB   77   4.602   2.150   1.987
   10GLU     CG   78   4.659   2.127   1.847
   10GLU     CD   79   4.596   1.999   1.792
   10GLU    OE1   80   4.483   1.997   1.739
   10GLU    OE2   81   4.666   1.898   1.813
   10GLU      C   82   4.678   2.399   2.006
   10GLU     O1   83   4.566   2.452   1.989
   10GLU     O2   84   4.784   2.463   1.988
    1ACE     CA   85   6.538   3.923   5.181
    1ACE      C   86   6.455   3.810   5.120
    1ACE      O   87   6.488   3.772   5.007
    2VAL      N   88   6.335   3.798   5.196
    2VAL      H   89   6.316   3.869   5.263
    2VAL     CA   90   6.233   3.692   5.195
    2VAL     CB   91   6.242   3.599   5.316
    2VAL    CG1   92   6.364   3.508   5.302
    2VAL    CG2   93   6.255   3.672   5.450
    2VAL      C   94   6.088   3.740   5.181
    2VAL      O   95   6.007   3.663   5.129
    3VAL      N   96   6.056   3.858   5.232
    3VAL      H   97   6.116   3.937   5.243
    3VAL     CA   98   5.914   3.894   5.247
    3VAL     CB   99   5.887   3.983   5.368
    3VAL    CG1  100   5.874   3.888   5.488
    3VAL    CG2  101   5.995   4.090   5.386
    3VAL      C  102   5.845   3.943   5.119
    3VAL      O  103   5.739   3.895   5.077
    4VAL      N  104   5.922   4.030   5.056
    4VAL      H  105   5.984   4.090   5.106
    4VAL     CA  106   5.895   4.076   4.919
    4VAL     CB  107   5.879   4.227   4.903
    4VAL    CG1  108   5.738   4.278   4.932
    4VAL    CG2  109   5.982   4.303   4.988
    4VAL      C  110   5.988   4.022   4.810
    4VAL      O  111   6.105   3.993   4.836
    5THR      N  112   5.941   4.029   4.687
    5THR      H  113   5.845   4.054   4.674
    5THR     CA  114   6.004   4.001   4.557
    5THR     CB  115   5.906   3.926   4.466
    5THR    OG1  116   5.826   3.843   4.550
    5THR    HG1  117   5.857   3.749   4.541
    5THR    CG2  118   5.971   3.841   4.356
    5THR      C  119   6.031   4.139   4.495
    5THR      O  120   5.938   4.209   4.456
    6LEU      N  121   6.160   4.163   4.474
    6LEU      H  122   6.234   4.102   4.502
    6LEU     CA  123   6.210   4.287   4.412
    6LEU     CB  124   6.352   4.318   4.459
    6LEU     CG  125   6.380   4.319   4.610
    6LEU    CD1  126   6.526   4.363   4.625
    6LEU    CD2  127   6.285   4.416   4.679
    6LEU      C  128   6.205   4.280   4.259
    6LEU      O  129   6.285   4.222   4.186
    7LEU      N  130   6.114   4.367   4.217
    7LEU      H  131   6.060   4.426   4.277
    7LEU     CA  132   6.068   4.376   4.077
    7LEU     CB  133   5.923   4.425   4.075
    7LEU     CG  134   5.839   4.432   3.947
    7LEU    CD1  135   5.805   4.287   3.910
    7LEU    CD2  136   5.701   4.498   3.956
    7LEU      C  137   6.151   4.474   3.995
    7LEU      O  138   6.161   4.594   4.020
    8LEU      N  139   6.222   4.416   3.899
    8LEU      H  140   6.213   4.317   3.885
    8LEU     CA  141   6.304   4.489   3.801
    8LEU     CB  142   6.453   4.452   3.807
    8LEU     CG  143   6.543   4.488   3.925
    8LEU    CD1  144   6.549   4.641   3.939
    8LEU    CD2  145   6.514   4.416   4.056
    8LEU      C  146   6.253   4.478   3.657
    8LEU      O  147   6.248   4.366   3.606
    9GLU      N  148   6.211   4.585   3.592
    9GLU      H  149   6.206   4.672   3.641
    9GLU     CA  150   6.151   4.581   3.458
    9GLU     CB  151   6.005   4.624   3.446
    9GLU     CG  152   5.903   4.545   3.527
    9GLU     CD  153   5.773   4.624   3.545
    9GLU    OE1  154   5.755   4.679   3.655
    9GLU    OE2  155   5.685   4.611   3.457
    9GLU      C  156   6.233   4.663   3.358
    9GLU      O  157   6.244   4.784   3.374
   10GLU      N  158   6.257   4.596   3.245
   10GLU      H  159   6.236   4.499   3.234
   10GLU     CA  160   6.337   4.647   3.133
   10GLU     CB  161   6.450   4.545   3.112
   10GLU     CG  162   6.554   4.583   3.006
   10GLU     CD  163   6.671   4.485   3.006
   10GLU    OE1  164   6.649   4.362   3.005
   10GLU    OE2  165   6.786   4.532   3.015
   10GLU      C  166   6.260   4.679   3.006
   10GLU     O1  167   6.294   4.784   2.946
   10GLU     O2  168   6.179   4.593   2.965
    1ACE     CA  169   6.030   3.059   5.225
    1ACE      C  170   6.114   3.042   5.352
    1ACE      O  171   6.056   3.039   5.460
    2VAL      N  172   6.256   3.053   5.333
    2VAL      H  173   6.296   3.052   5.241
    2VAL     CA  174   6.353   3.034   5.441
    2VAL     CB  175   6.485   2.966   5.403
    2VAL    CG1  176   6.449   2.827   5.349
    2VAL    CG2  177   6.553   3.031   5.283
    2VAL      C  178   6.365   3.159   5.528
    2VAL      O  179   6.447   3.245   5.498
    3VAL      N  180   6.289   3.164   5.637
    3VAL      H  181   6.221   3.099   5.672
    3VAL     CA  182   6.284   3.286   5.719
    3VAL     CB  183   6.136   3.327   5.724
    3VAL    CG1  184   6.114   3.460   5.795
    3VAL    CG2  185   6.071   3.341   5.587
    3VAL      C  186   6.351   3.275   5.856
    3VAL      O  187   6.297   3.218   5.951
    4VAL      N  188   6.469   3.336   5.855
    4VAL      H  189   6.497   3.382   5.771
    4VAL     CA  190   6.558   3.331   5.972
    4VAL     CB  191   6.705   3.320   5.930
    4VAL    CG1  192   6.799   3.327   6.050
    4VAL    CG2  193   6.732   3.198   5.843
    4VAL      C  194   6.532   3.467   6.036
    4VAL      O  195   6.517   3.463   6.158
    5THR      N  196   6.550   3.571   5.954
    5THR      H  197   6.567   3.561   5.856
    5THR     CA  198   6.518   3.708   5.997
    5THR     CB  199   6.560   3.805   5.886
    5THR    OG1  200   6.702   3.806   5.873
    5THR    HG1  201   6.748   3.784   5.959
    5THR    CG2  202   6.495   3.943   5.897
    5THR      C  203   6.368   3.714   6.026
    5THR      O  204   6.280   3.667   5.954
    6LEU      N  205   6.344   3.777   6.141
    6LEU      H  206   6.415   3.821   6.195
    6LEU     CA  207   6.210   3.792   6.201
    6LEU     CB  208   6.195   3.740   6.344
    6LEU     CG  209   6.199   3.588   6.363
    6LEU    CD1  210   6.245   3.554   6.505
    6LEU    CD2  211   6.062   3.530   6.329
    6LEU      C  212   6.163   3.937   6.201
    6LEU      O  213   6.194   4.013   6.293
    7LEU      N  214   6.132   3.974   6.077
    7LEU      H  215   6.143   3.906   6.004
    7LEU     CA  216   6.101   4.106   6.019
    7LEU     CB  217   5.966   4.170   6.051
    7LEU     CG  218   5.852   4.089   5.989
    7LEU    CD1  219   5.723   4.158   6.033
    7LEU    CD2  220   5.846   4.104   5.837
    7LEU      C  221   6.206   4.217   6.024
    7LEU      O  222   6.228   4.289   5.927
    8LEU      N  223   6.295   4.217   6.123
    8LEU      H  224   6.320   4.129   6.165
    8LEU     CA  225   6.390   4.327   6.143
    8LEU     CB  226   6.366   4.384   6.283
    8LEU     CG  227   6.277   4.508   6.298
    8LEU    CD1  228   6.136   4.451   6.288
    8LEU    CD2  229   6.307   4.582   6.429
    8LEU      C  230   6.534   4.276   6.135
    8LEU      O  231   6.576   4.184   6.204
    9GLU      N  232   6.612   4.322   6.037
    9GLU      H  233   6.700   4.279   6.016
    9GLU     CA  234   6.575   4.426   5.939
    9GLU     CB  235   6.669   4.544   5.962
    9GLU     CG  236   6.657   4.619   6.095
    9GLU     CD  237   6.792   4.683   6.128
    9GLU    OE1  238   6.868   4.734   6.043
    9GLU    OE2  239   6.837   4.672   6.245
    9GLU      C  240   6.597   4.373   5.797
    9GLU      O  241   6.700   4.345   5.736
   10GLU      N  242   6.482   4.392   5.733
   10GLU      H  243   6.424   4.468   5.760
   10GLU     CA  244   6.462   4.335   5.598
   10GLU     CB  245   6.322   4.274   5.590
   10GLU     CG  246   6.325   4.129   5.637
   10GLU     CD  247   6.381   4.047   5.520
   10GLU    OE1  248   6.296   3.968   5.473
   10GLU    OE2  249   6.502   4.044   5.489
   10GLU      C  250   6.469   4.449   5.496
   10GLU     O1  251   6.512   4.560   5.536
   10GLU     O2  252   6.430   4.427   5.380
    1ACE     CA  253   3.498   1.479   3.464
    1ACE      C  254   3.408   1.563   3.556
    1ACE      O  255   3.291   1.540   3.583
    2VAL      N  256   3.463   1.691   3.586
    2VAL      H  257   3.546   1.720   3.538
    2VAL     CA  258   3.401   1.801   3.662
    2VAL     CB  259   3.488   1.894   3.746
    2VAL    CG1  260   3.407   1.986   3.838
    2VAL    CG2  261   3.582   1.804   3.826
    2VAL      C  262   3.318   1.897   3.575
    2VAL      O  263   3.377   1.967   3.493
    3VAL      N  264   3.188   1.874   3.567
    3VAL      H  265   3.145   1.801   3.620
    3VAL     CA  266   3.092   1.950   3.484
    3VAL     CB  267   2.953   1.887   3.494
    3VAL    CG1  268   2.849   1.963   3.410
    3VAL    CG2  269   2.953   1.741   3.450
    3VAL      C  270   3.091   2.093   3.536
    3VAL      O  271   3.019   2.116   3.633
    4VAL      N  272   3.171   2.180   3.474
    4VAL      H  273   3.224   2.147   3.396
    4VAL     CA  274   3.198   2.317   3.519
    4VAL     CB  275   3.350   2.322   3.541
    4VAL    CG1  276   3.433   2.265   3.426
    4VAL    CG2  277   3.399   2.464   3.572
    4VAL      C  278   3.152   2.424   3.420
    4VAL      O  279   3.166   2.407   3.299
    5THR      N  280   3.075   2.517   3.475
    5THR      H  281   3.057   2.514   3.573
    5THR     CA  282   3.020   2.625   3.392
    5THR     CB  283   2.907   2.692   3.470
    5THR    OG1  284   2.818   2.585   3.501
    5THR    HG1  285   2.730   2.621   3.533
    5THR    CG2  286   2.835   2.785   3.372
    5THR      C  287   3.131   2.728   3.366
    5THR      O  288   3.167   2.806   3.454
    6LEU      N  289   3.195   2.701   3.253
    6LEU      H  290   3.155   2.657   3.173
    6LEU     CA  291   3.327   2.756   3.218
    6LEU     CB  292   3.411   2.628   3.208
    6LEU     CG  293   3.562   2.653   3.204
    6LEU    CD1  294   3.627   2.711   3.330
    6LEU    CD2  295   3.637   2.525   3.164
    6LEU      C  296   3.327   2.845   3.094
    6LEU      O  297   3.244   2.831   3.004
    7LEU      N  298   3.421   2.938   3.091
    7LEU      H  299   3.483   2.948   3.169
    7LEU     CA  300   3.443   3.037   2.984
    7LEU     CB  301   3.450   3.177   3.045
    7LEU     CG  302   3.473   3.282   2.936
    7LEU    CD1  303   3.338   3.304   2.868
    7LEU    CD2  304   3.534   3.409   2.997
    7LEU      C  305   3.568   2.994   2.907
    7LEU      O  306   3.665   2.949   2.969
    8LEU      N  307   3.539   2.965   2.780
    8LEU      H  308   3.444   2.955   2.750
    8LEU     CA  309   3.640   2.928   2.680
    8LEU     CB  310   3.637   2.780   2.639
    8LEU     CG  311   3.667   2.684   2.755
    8LEU    CD1  312   3.598   2.549   2.730
    8LEU    CD2  313   3.815   2.674   2.788
    8LEU      C  314   3.620   3.022   2.560
    8LEU      O  315   3.535   3.004   2.474
    9GLU      N  316   3.697   3.130   2.575
    9GLU      H  317   3.741   3.152   2.662
    9GLU     CA  318   3.718   3.239   2.479
    9GLU     CB  319   3.813   3.347   2.531
    9GLU     CG  320   3.759   3.412   2.658
    9GLU     CD  321   3.845   3.535   2.688
    9GLU    OE1  322   3.830   3.628   2.606
    9GLU    OE2  323   3.933   3.525   2.776
    9GLU      C  324   3.775   3.195   2.344
    9GLU      O  325   3.885   3.141   2.334
   10GLU      N  326   3.676   3.185   2.255
   10GLU      H  327   3.581   3.206   2.279
   10GLU     CA  328   3.707   3.153   2.115
   10GLU     CB  329   3.622   3.029   2.085
   10GLU     CG  330   3.699   2.921   2.160
   10GLU     CD  331   3.629   2.784   2.162
   10GLU    OE1  332   3.517   2.785   2.218
   10GLU    OE2  333   3.684   2.694   2.095
   10GLU      C  334   3.658   3.261   2.018
   10GLU     O1  335   3.574   3.344   2.059
   10GLU     O2  336   3.721   3.268   1.911
    1ACE     CA  337   2.859   3.678   4.179
    1ACE      C  338   2.819   3.551   4.255
    1ACE      O  339   2.705   3.508   4.237
    2VAL      N  340   2.909   3.496   4.351
    2VAL      H  341   2.999   3.538   4.366
    2VAL     CA  342   2.879   3.383   4.441
    2VAL     CB  343   3.004   3.358   4.525
    2VAL    CG1  344   2.974   3.255   4.635
    2VAL    CG2  345   3.122   3.306   4.442
    2VAL      C  346   2.745   3.400   4.513
    2VAL      O  347   2.737   3.499   4.585
    3VAL      N  348   2.648   3.317   4.476
    3VAL      H  349   2.640   3.261   4.394
    3VAL     CA  350   2.521   3.317   4.550
    3VAL     CB  351   2.399   3.382   4.485
    3VAL    CG1  352   2.428   3.533   4.489
    3VAL    CG2  353   2.375   3.331   4.343
    3VAL      C  354   2.490   3.176   4.601
    3VAL      O  355   2.488   3.078   4.527
    4VAL      N  356   2.439   3.187   4.723
    4VAL      H  357   2.436   3.274   4.773
    4VAL     CA  358   2.423   3.064   4.803
    4VAL     CB  359   2.529   3.060   4.913
    4VAL    CG1  360   2.673   3.059   4.860
    4VAL    CG2  361   2.514   3.171   5.017
    4VAL      C  362   2.274   3.049   4.836
    4VAL      O  363   2.223   3.092   4.939
    5THR      N  364   2.215   2.966   4.750
    5THR      H  365   2.277   2.910   4.696
    5THR     CA  366   2.070   2.951   4.736
    5THR     CB  367   2.049   2.895   4.595
    5THR    OG1  368   2.120   2.771   4.581
    5THR    HG1  369   2.193   2.763   4.649
    5THR    CG2  370   2.091   2.990   4.482
    5THR      C  371   1.996   2.876   4.847
    5THR      O  372   1.888   2.915   4.891
    6LEU      N  373   2.058   2.768   4.895
    6LEU      H  374   2.155   2.751   4.881
    6LEU     CA  375   2.005   2.686   5.005
    6LEU     CB  376   1.990   2.750   5.143
    6LEU     CG  377   2.114   2.761   5.232
    6LEU    CD1  378   2.076   2.846   5.354
    6LEU    CD2  379   2.160   2.622   5.277
    6LEU      C  380   1.867   2.626   4.976
    6LEU      O  381   1.767   2.640   5.047
    7LEU      N  382   1.850   2.558   4.863
    7LEU      H  383   1.920   2.552   4.791
    7LEU     CA  384   1.724   2.491   4.830
    7LEU     CB  385   1.683   2.510   4.683
    7LEU     CG  386   1.536   2.543   4.661
    7LEU    CD1  387   1.521   2.532   4.509
    7LEU    CD2  388   1.435   2.459   4.739
    7LEU      C  389   1.729   2.345   4.877
    7LEU      O  390   1.799   2.263   4.818
    8LEU      N  391   1.661   2.335   4.991
    8LEU      H  392   1.596   2.405   5.020
    8LEU     CA  393   1.660   2.210   5.069
    8LEU     CB  394   1.735   2.230   5.201
    8LEU     CG  395   1.880   2.183   5.185
    8LEU    CD1  396   1.973   2.262   5.277
    8LEU    CD2  397   1.884   2.030   5.195
    8LEU      C  398   1.519   2.155   5.086
    8LEU      O  399   1.487   2.103   5.193
    9GLU      N  400   1.455   2.140   4.970
    9GLU      H  401   1.480   2.187   4.886
    9GLU     CA  402   1.317   2.090   4.973
    9GLU     CB  403   1.226   2.171   4.879
    9GLU     CG  404   1.184   2.302   4.945
    9GLU     CD  405   1.107   2.391   4.848
    9GLU    OE1  406   1.112   2.369   4.725
    9GLU    OE2  407   1.048   2.496   4.883
    9GLU      C  408   1.297   1.940   4.949
    9GLU      O  409   1.388   1.874   4.898
   10GLU      N  410   1.181   1.892   4.991
   10GLU      H  411   1.101   1.951   5.003
   10GLU     CA  412   1.132   1.754   4.981
   10GLU     CB  413   1.077   1.697   5.112
   10GLU     CG  414   1.181   1.693   5.224
   10GLU     CD  415   1.114   1.658   5.357
   10GLU    OE1  416   1.043   1.748   5.407
   10GLU    OE2  417   1.132   1.541   5.398
   10GLU      C  418   1.023   1.733   4.875
   10GLU     O1  419   0.940   1.826   4.867
   10GLU     O2  420   1.035   1.645   4.788
    1ACE     CA  421   3.945   2.886   3.137
    1ACE      C  422   4.047   2.934   3.241
    1ACE      O  423   4.013   3.027   3.315
    2VAL      N  424   4.172   2.866   3.236
    2VAL      H  425   4.198   2.813   3.155
    2VAL     CA  426   4.269   2.873   3.347
    2VAL     CB  427   4.287   2.743   3.425
    2VAL    CG1  428   4.176   2.728   3.529
    2VAL    CG2  429   4.284   2.614   3.343
    2VAL      C  430   4.410   2.912   3.304
    2VAL      O  431   4.471   2.850   3.216
    3VAL      N  432   4.458   3.022   3.361
    3VAL      H  433   4.405   3.070   3.431
    3VAL     CA  434   4.599   3.064   3.355
    3VAL     CB  435   4.601   3.213   3.320
    3VAL    CG1  436   4.752   3.227   3.297
    3VAL    CG2  437   4.520   3.259   3.198
    3VAL      C  438   4.658   3.029   3.491
    3VAL      O  439   4.647   3.108   3.584
    4VAL      N  440   4.747   2.930   3.490
    4VAL      H  441   4.778   2.889   3.404
    4VAL     CA  442   4.796   2.864   3.612
    4VAL     CB  443   4.739   2.725   3.640
    4VAL    CG1  444   4.807   2.672   3.767
    4VAL    CG2  445   4.592   2.728   3.682
    4VAL      C  446   4.946   2.859   3.582
    4VAL      O  447   4.995   2.773   3.508
    5THR      N  448   5.024   2.952   3.636
    5THR      H  449   5.004   2.985   3.729
    5THR     CA  450   5.157   2.991   3.587
    5THR     CB  451   5.151   3.099   3.479
    5THR    OG1  452   5.045   3.194   3.492
    5THR    HG1  453   5.068   3.272   3.551
    5THR    CG2  454   5.144   3.037   3.339
    5THR      C  455   5.234   3.041   3.709
    5THR      O  456   5.267   3.158   3.729
    6LEU      N  457   5.297   2.936   3.760
    6LEU      H  458   5.311   2.856   3.701
    6LEU     CA  459   5.378   2.930   3.883
    6LEU     CB  460   5.400   2.780   3.903
    6LEU     CG  461   5.273   2.707   3.948
    6LEU    CD1  462   5.295   2.556   3.938
    6LEU    CD2  463   5.250   2.750   4.093
    6LEU      C  464   5.507   3.002   3.847
    6LEU      O  465   5.575   2.989   3.745
    7LEU      N  466   5.556   3.056   3.959
    7LEU      H  467   5.523   3.044   4.053
    7LEU     CA  468   5.682   3.131   3.961
    7LEU     CB  469   5.672   3.277   4.004
    7LEU     CG  470   5.592   3.362   3.905
    7LEU    CD1  471   5.443   3.359   3.939
    7LEU    CD2  472   5.654   3.502   3.896
    7LEU      C  473   5.796   3.075   4.047
    7LEU      O  474   5.787   3.062   4.169
    8LEU      N  475   5.901   3.042   3.973
    8LEU      H  476   5.912   3.056   3.875
    8LEU     CA  477   6.007   2.956   4.031
    8LEU     CB  478   6.030   2.829   3.948
    8LEU     CG  479   5.971   2.702   4.010
    8LEU    CD1  480   5.912   2.603   3.909
    8LEU    CD2  481   6.075   2.632   4.097
    8LEU      C  482   6.143   3.027   4.030
    8LEU      O  483   6.165   3.131   3.968
    9GLU      N  484   6.238   2.966   4.101
    9GLU      H  485   6.223   2.872   4.130
    9GLU     CA  486   6.379   3.006   4.109
    9GLU     CB  487   6.467   2.906   4.185
    9GLU     CG  488   6.453   2.768   4.120
    9GLU     CD  489   6.541   2.665   4.191
    9GLU    OE1  490   6.478   2.597   4.275
    9GLU    OE2  491   6.660   2.655   4.156
    9GLU      C  492   6.439   3.040   3.973
    9GLU      O  493   6.410   2.979   3.870
   10GLU      N  494   6.527   3.140   3.975
   10GLU      H  495   6.541   3.198   4.056
   10GLU     CA  496   6.613   3.177   3.862
   10GLU     CB  497   6.615   3.328   3.838
   10GLU     CG  498   6.484   3.380   3.778
   10GLU     CD  499   6.492   3.524   3.727
   10GLU    OE1  500   6.435   3.604   3.804
   10GLU    OE2  501   6.549   3.557   3.621
   10GLU      C  502   6.759   3.133   3.878
   10GLU     O1  503   6.796   3.071   3.980
   10GLU     O2  504   6.844   3.172   3.795
    1ACE     CA  505   2.868   4.432   6.203
    1ACE      C  506   2.955   4.313   6.245
    1ACE      O  507   2.957   4.216   6.170
    2VAL      N  508   3.010   4.313   6.377
    2VAL      H  509   3.030   4.390   6.437
    2VAL     CA  510   3.060   4.186   6.433
    2VAL     CB  511   3.212   4.202   6.448
    2VAL    CG1  512   3.243   4.307   6.555
    2VAL    CG2  513   3.279   4.068   6.477
    2VAL      C  514   2.989   4.139   6.559
    2VAL      O  515   2.994   4.209   6.660
    3VAL      N  516   2.892   4.050   6.540
    3VAL      H  517   2.847   4.044   6.451
    3VAL     CA  518   2.827   3.983   6.653
    3VAL     CB  519   2.677   3.976   6.623
    3VAL    CG1  520   2.599   3.917   6.741
    3VAL    CG2  521   2.630   4.117   6.590
    3VAL      C  522   2.886   3.842   6.653
    3VAL      O  523   2.830   3.757   6.584
    4VAL      N  524   2.996   3.818   6.724
    4VAL      H  525   3.033   3.892   6.780
    4VAL     CA  526   3.077   3.695   6.737
    4VAL     CB  527   3.213   3.722   6.803
    4VAL    CG1  528   3.288   3.590   6.822
    4VAL    CG2  529   3.296   3.799   6.701
    4VAL      C  530   2.998   3.590   6.815
    4VAL      O  531   2.987   3.611   6.936
    5THR      N  532   2.937   3.495   6.745
    5THR      H  533   2.949   3.489   6.645
    5THR     CA  534   2.860   3.383   6.799
    5THR     CB  535   2.712   3.424   6.794
    5THR    OG1  536   2.672   3.456   6.661
    5THR    HG1  537   2.724   3.531   6.620
    5THR    CG2  538   2.674   3.522   6.905
    5THR      C  539   2.892   3.253   6.725
    5THR      O  540   2.850   3.229   6.612
    6LEU      N  541   2.980   3.172   6.783
    6LEU      H  542   3.028   3.203   6.866
    6LEU     CA  543   3.027   3.042   6.734
    6LEU     CB  544   3.180   3.032   6.748
    6LEU     CG  545   3.247   3.059   6.613
    6LEU    CD1  546   3.220   3.200   6.562
    6LEU    CD2  547   3.393   3.013   6.618
    6LEU      C  548   2.963   2.935   6.823
    6LEU      O  549   2.999   2.916   6.940
    7LEU      N  550   2.875   2.861   6.757
    7LEU      H  551   2.854   2.896   6.666
    7LEU     CA  552   2.788   2.755   6.810
    7LEU     CB  553   2.642   2.761   6.763
    7LEU     CG  554   2.564   2.856   6.854
    7LEU    CD1  555   2.423   2.879   6.801
    7LEU    CD2  556   2.561   2.803   6.998
    7LEU      C  557   2.840   2.615   6.776
    7LEU      O  558   2.873   2.591   6.660
    8LEU      N  559   2.857   2.533   6.880
    8LEU      H  560   2.833   2.561   6.972
    8LEU     CA  561   2.899   2.393   6.863
    8LEU     CB  562   3.014   2.361   6.959
    8LEU     CG  563   3.142   2.434   6.918
    8LEU    CD1  564   3.258   2.435   7.018
    8LEU    CD2  565   3.205   2.388   6.787
    8LEU      C  566   2.788   2.289   6.884
    8LEU      O  567   2.693   2.311   6.959
    9GLU      N  568   2.803   2.177   6.814
    9GLU      H  569   2.887   2.156   6.764
    9GLU     CA  570   2.702   2.070   6.818
    9GLU     CB  571   2.628   2.067   6.685
    9GLU     CG  572   2.479   2.033   6.698
    9GLU     CD  573   2.421   2.066   6.560
    9GLU    OE1  574   2.417   1.975   6.475
    9GLU    OE2  575   2.365   2.178   6.556
    9GLU      C  576   2.775   1.940   6.854
    9GLU      O  577   2.815   1.857   6.773
   10GLU      N  578   2.774   1.921   6.986
   10GLU      H  579   2.744   1.988   7.054
   10GLU     CA  580   2.838   1.806   7.051
   10GLU     CB  581   2.919   1.854   7.171
   10GLU     CG  582   3.037   1.762   7.202
   10GLU     CD  583   3.105   1.817   7.328
   10GLU    OE1  584   3.183   1.914   7.314
   10GLU    OE2  585   3.063   1.775   7.437
   10GLU      C  586   2.730   1.700   7.077
   10GLU     O1  587   2.613   1.743   7.090
   10GLU     O2  588   2.768   1.581   7.089
    1ACE     CA  589   4.606   3.842   7.401
    1ACE      C  590   4.585   3.774   7.265
    1ACE      O  591   4.595   3.652   7.262
    2VAL      N  592   4.576   3.863   7.153
    2VAL      H  593   4.560   3.961   7.149
    2VAL     CA  594   4.542   3.810   7.020
    2VAL     CB  595   4.429   3.879   6.943
    2VAL    CG1  596   4.374   3.792   6.830
    2VAL    CG2  597   4.313   3.925   7.033
    2VAL      C  598   4.669   3.798   6.935
    2VAL      O  599   4.690   3.888   6.854
    3VAL      N  600   4.744   3.691   6.964
    3VAL      H  601   4.702   3.613   7.010
    3VAL     CA  602   4.884   3.670   6.925
    3VAL     CB  603   4.958   3.562   7.004
    3VAL    CG1  604   4.988   3.614   7.144
    3VAL    CG2  605   4.891   3.425   7.018
    3VAL      C  606   4.901   3.650   6.774
    3VAL      O  607   4.879   3.547   6.709
    4VAL      N  608   4.938   3.765   6.720
    4VAL      H  609   4.935   3.844   6.781
    4VAL     CA  610   4.972   3.794   6.580
    4VAL     CB  611   4.976   3.945   6.553
    4VAL    CG1  612   4.976   3.964   6.401
    4VAL    CG2  613   4.864   4.030   6.615
    4VAL      C  614   5.107   3.729   6.547
    4VAL      O  615   5.217   3.782   6.560
    5THR      N  616   5.087   3.616   6.479
    5THR      H  617   4.994   3.589   6.454
    5THR     CA  618   5.186   3.520   6.429
    5THR     CB  619   5.150   3.371   6.438
    5THR    OG1  620   5.015   3.344   6.401
    5THR    HG1  621   5.011   3.310   6.307
    5THR    CG2  622   5.159   3.332   6.586
    5THR      C  623   5.221   3.547   6.282
    5THR      O  624   5.133   3.569   6.199
    6LEU      N  625   5.335   3.613   6.271
    6LEU      H  626   5.375   3.660   6.351
    6LEU     CA  627   5.382   3.670   6.144
    6LEU     CB  628   5.444   3.808   6.167
    6LEU     CG  629   5.345   3.920   6.197
    6LEU    CD1  630   5.382   3.995   6.325
    6LEU    CD2  631   5.341   4.024   6.085
    6LEU      C  632   5.491   3.578   6.089
    6LEU      O  633   5.584   3.552   6.164
    7LEU      N  634   5.455   3.509   5.981
    7LEU      H  635   5.366   3.525   5.939
    7LEU     CA  636   5.530   3.401   5.914
    7LEU     CB  637   5.658   3.439   5.839
    7LEU     CG  638   5.636   3.524   5.714
    7LEU    CD1  639   5.767   3.567   5.647
    7LEU    CD2  640   5.542   3.465   5.609
    7LEU      C  641   5.535   3.279   6.006
    7LEU      O  642   5.442   3.200   6.018
    8LEU      N  643   5.648   3.267   6.074
    8LEU      H  644   5.712   3.344   6.080
    8LEU     CA  645   5.675   3.161   6.172
    8LEU     CB  646   5.818   3.177   6.225
    8LEU     CG  647   5.928   3.143   6.124
    8LEU    CD1  648   6.052   3.170   6.209
    8LEU    CD2  649   5.932   2.996   6.081
    8LEU      C  650   5.585   3.149   6.295
    8LEU      O  651   5.568   3.252   6.359
    9GLU      N  652   5.546   3.024   6.322
    9GLU      H  653   5.593   2.947   6.282
    9GLU     CA  654   5.457   2.999   6.437
    9GLU     CB  655   5.314   2.974   6.388
    9GLU     CG  656   5.298   2.884   6.266
    9GLU     CD  657   5.150   2.873   6.228
    9GLU    OE1  658   5.069   2.795   6.283
    9GLU    OE2  659   5.120   2.959   6.143
    9GLU      C  660   5.498   2.876   6.519
    9GLU      O  661   5.521   2.766   6.468
   10GLU      N  662   5.562   2.931   6.621
   10GLU      H  663   5.590   3.027   6.635
   10GLU     CA  664   5.622   2.840   6.719
   10GLU     CB  665   5.761   2.803   6.667
   10GLU     CG  666   5.804   2.668   6.726
   10GLU     CD  667   5.927   2.593   6.673
   10GLU    OE1  668   5.925   2.471   6.702
   10GLU    OE2  669   6.012   2.647   6.600
   10GLU      C  670   5.623   2.901   6.859
   10GLU     O1  671   5.624   3.026   6.864
   10GLU     O2  672   5.620   2.822   6.956
    1ACE     CA  673   4.485   0.689   2.470
    1ACE      C  674   4.546   0.768   2.586
    1ACE      O  675   4.632   0.852   2.558
    2VAL      N  676   4.483   0.760   2.714
    2VAL      H  677   4.419   0.686   2.736
    2VAL     CA  678   4.513   0.848   2.828
    2VAL     CB  679   4.388   0.917   2.884
    2VAL    CG1  680   4.336   1.016   2.780
    2VAL    CG2  681   4.281   0.808   2.895
    2VAL      C  682   4.582   0.773   2.943
    2VAL      O  683   4.524   0.729   3.042
    3VAL      N  684   4.714   0.778   2.927
    3VAL      H  685   4.738   0.843   2.856
    3VAL     CA  686   4.809   0.703   3.011
    3VAL     CB  687   4.855   0.579   2.934
    3VAL    CG1  688   4.916   0.616   2.798
    3VAL    CG2  689   4.931   0.477   3.017
    3VAL      C  690   4.923   0.796   3.051
    3VAL      O  691   4.975   0.870   2.967
    4VAL      N  692   4.968   0.776   3.174
    4VAL      H  693   4.930   0.697   3.223
    4VAL     CA  694   5.069   0.851   3.250
    4VAL     CB  695   5.055   0.840   3.402
    4VAL    CG1  696   5.147   0.939   3.475
    4VAL    CG2  697   4.909   0.860   3.442
    4VAL      C  698   5.202   0.791   3.204
    4VAL      O  699   5.234   0.678   3.242
    5THR      N  700   5.278   0.867   3.126
    5THR      H  701   5.263   0.966   3.116
    5THR     CA  702   5.407   0.836   3.064
    5THR     CB  703   5.393   0.843   2.912
    5THR    OG1  704   5.366   0.980   2.881
    5THR    HG1  705   5.267   0.987   2.877
    5THR    CG2  706   5.285   0.743   2.868
    5THR      C  707   5.530   0.914   3.110
    5THR      O  708   5.519   1.033   3.141
    6LEU      N  709   5.648   0.854   3.099
    6LEU      H  710   5.655   0.784   3.028
    6LEU     CA  711   5.777   0.914   3.137
    6LEU     CB  712   5.879   0.822   3.204
    6LEU     CG  713   5.821   0.765   3.333
    6LEU    CD1  714   5.912   0.661   3.400
    6LEU    CD2  715   5.803   0.883   3.429
    6LEU      C  716   5.831   0.994   3.018
    6LEU      O  717   5.781   0.998   2.906
    7LEU      N  718   5.937   1.069   3.049
    7LEU      H  719   5.972   1.065   3.142
    7LEU     CA  720   6.017   1.150   2.956
    7LEU     CB  721   6.000   1.297   2.995
    7LEU     CG  722   6.031   1.389   2.876
    7LEU    CD1  723   5.941   1.513   2.877
    7LEU    CD2  724   6.178   1.431   2.879
    7LEU      C  725   6.163   1.108   2.973
    7LEU      O  726   6.232   1.145   3.068
    8LEU      N  727   6.210   1.033   2.873
    8LEU      H  728   6.148   0.997   2.804
    8LEU     CA  729   6.351   0.994   2.859
    8LEU     CB  730   6.356   0.842   2.841
    8LEU     CG  731   6.495   0.791   2.877
    8LEU    CD1  732   6.516   0.811   3.028
    8LEU    CD2  733   6.491   0.645   2.833
    8LEU      C  734   6.420   1.069   2.746
    8LEU      O  735   6.364   1.058   2.637
    9GLU      N  736   6.507   1.166   2.771
    9GLU      H  737   6.519   1.200   2.865
    9GLU     CA  738   6.593   1.234   2.673
    9GLU     CB  739   6.619   1.376   2.723
    9GLU     CG  740   6.499   1.471   2.720
    9GLU     CD  741   6.544   1.609   2.769
    9GLU    OE1  742   6.453   1.694   2.753
    9GLU    OE2  743   6.644   1.621   2.843
    9GLU      C  744   6.725   1.157   2.667
    9GLU      O  745   6.770   1.101   2.767
   10GLU      N  746   6.782   1.156   2.547
   10GLU      H  747   6.735   1.177   2.461
   10GLU     CA  748   6.904   1.076   2.527
   10GLU     CB  749   6.885   1.012   2.390
   10GLU     CG  750   6.828   0.871   2.407
   10GLU     CD  751   6.852   0.799   2.274
   10GLU    OE1  752   6.957   0.733   2.284
   10GLU    OE2  753   6.764   0.801   2.185
   10GLU      C  754   7.018   1.177   2.509
   10GLU     O1  755   6.987   1.293   2.477
   10GLU     O2  756   7.132   1.131   2.531
    1ACE     CA  757   5.610   3.063   7.341
    1ACE      C  758   5.755   3.021   7.313
    1ACE      O  759   5.825   3.009   7.413
    2VAL      N  760   5.798   3.045   7.179
    2VAL      H  761   5.744   3.103   7.118
    2VAL     CA  762   5.934   3.027   7.126
    2VAL     CB  763   5.963   2.897   7.051
    2VAL    CG1  764   6.111   2.885   7.012
    2VAL    CG2  765   5.925   2.777   7.138
    2VAL      C  766   5.962   3.149   7.039
    2VAL      O  767   6.002   3.253   7.092
    3VAL      N  768   5.918   3.147   6.913
    3VAL      H  769   5.901   3.059   6.869
    3VAL     CA  770   5.924   3.265   6.825
    3VAL     CB  771   5.929   3.235   6.675
    3VAL    CG1  772   6.064   3.172   6.641
    3VAL    CG2  773   5.821   3.139   6.625
    3VAL      C  774   5.816   3.368   6.856
    3VAL      O  775   5.853   3.485   6.857
    4VAL      N  776   5.700   3.327   6.908
    4VAL      H  777   5.689   3.236   6.947
    4VAL     CA  778   5.595   3.427   6.933
    4VAL     CB  779   5.481   3.401   6.835
    4VAL    CG1  780   5.368   3.503   6.845
    4VAL    CG2  781   5.521   3.399   6.687
    4VAL      C  782   5.548   3.411   7.078
    4VAL      O  783   5.453   3.336   7.098
    5THR      N  784   5.578   3.513   7.158
    5THR      H  785   5.631   3.593   7.130
    5THR     CA  786   5.534   3.525   7.297
    5THR     CB  787   5.648   3.485   7.392
    5THR    OG1  788   5.590   3.463   7.521
    5THR    HG1  789   5.492   3.459   7.503
    5THR    CG2  790   5.774   3.572   7.403
    5THR      C  791   5.485   3.667   7.323
    5THR      O  792   5.545   3.764   7.275
    6LEU      N  793   5.384   3.684   7.408
    6LEU      H  794   5.341   3.612   7.462
    6LEU     CA  795   5.357   3.816   7.466
    6LEU     CB  796   5.222   3.807   7.537
    6LEU     CG  797   5.099   3.797   7.447
    6LEU    CD1  798   4.970   3.769   7.524
    6LEU    CD2  799   5.091   3.915   7.351
    6LEU      C  800   5.452   3.867   7.573
    6LEU      O  801   5.488   3.985   7.566
    7LEU      N  802   5.514   3.772   7.643
    7LEU      H  803   5.488   3.677   7.628
    7LEU     CA  804   5.607   3.787   7.755
    7LEU     CB  805   5.638   3.649   7.814
    7LEU     CG  806   5.525   3.576   7.885
    7LEU    CD1  807   5.558   3.429   7.910
    7LEU    CD2  808   5.501   3.646   8.019
    7LEU      C  809   5.730   3.854   7.693
    7LEU      O  810   5.793   3.802   7.601
    8LEU      N  811   5.773   3.960   7.761
    8LEU      H  812   5.743   3.971   7.856
    8LEU     CA  813   5.889   4.044   7.727
    8LEU     CB  814   5.821   4.170   7.674
    8LEU     CG  815   5.910   4.289   7.641
    8LEU    CD1  816   6.037   4.257   7.562
    8LEU    CD2  817   5.832   4.405   7.577
    8LEU      C  818   5.975   4.064   7.852
    8LEU      O  819   5.942   4.137   7.945
    9GLU      N  820   6.078   3.982   7.862
    9GLU      H  821   6.091   3.903   7.801
    9GLU     CA  822   6.192   3.987   7.955
    9GLU     CB  823   6.246   4.129   7.970
    9GLU     CG  824   6.297   4.185   7.837
    9GLU     CD  825   6.356   4.324   7.864
    9GLU    OE1  826   6.318   4.388   7.964
    9GLU    OE2  827   6.457   4.361   7.799
    9GLU      C  828   6.152   3.933   8.092
    9GLU      O  829   6.035   3.929   8.129
   10GLU      N  830   6.248   3.873   8.162
   10GLU      H  831   6.337   3.854   8.119
   10GLU     CA  832   6.222   3.808   8.291
   10GLU     CB  833   6.234   3.656   8.277
   10GLU     CG  834   6.131   3.596   8.181
   10GLU     CD  835   6.157   3.445   8.180
   10GLU    OE1  836   6.086   3.369   8.249
   10GLU    OE2  837   6.227   3.398   8.087
   10GLU      C  838   6.323   3.849   8.398
   10GLU     O1  839   6.445   3.845   8.370
   10GLU     O2  840   6.274   3.904   8.500
    1ACE     CA  841   4.243   4.126   5.337
    1ACE      C  842   4.181   4.028   5.237
    1ACE      O  843   4.076   3.969   5.263
    2VAL      N  844   4.246   4.018   5.110
    2VAL      H  845   4.319   4.079   5.081
    2VAL     CA  846   4.205   3.927   5.003
    2VAL     CB  847   4.144   4.015   4.893
    2VAL    CG1  848   4.087   3.925   4.783
    2VAL    CG2  849   4.028   4.109   4.925
    2VAL      C  850   4.310   3.832   4.946
    2VAL      O  851   4.409   3.877   4.888
    3VAL      N  852   4.305   3.704   4.985
    3VAL      H  853   4.233   3.665   5.042
    3VAL     CA  854   4.387   3.593   4.935
    3VAL     CB  855   4.392   3.484   5.042
    3VAL    CG1  856   4.456   3.352   4.997
    3VAL    CG2  857   4.486   3.538   5.150
    3VAL      C  858   4.329   3.538   4.804
    3VAL      O  859   4.406   3.497   4.717
    4VAL      N  860   4.198   3.519   4.797
    4VAL      H  861   4.136   3.521   4.876
    4VAL     CA  862   4.127   3.487   4.672
    4VAL     CB  863   4.104   3.335   4.668
    4VAL    CG1  864   3.997   3.304   4.773
    4VAL    CG2  865   4.066   3.282   4.529
    4VAL      C  866   4.001   3.568   4.643
    4VAL      O  867   3.925   3.607   4.731
    5THR      N  868   3.972   3.585   4.514
    5THR      H  869   4.032   3.562   4.437
    5THR     CA  870   3.851   3.659   4.476
    5THR     CB  871   3.869   3.760   4.363
    5THR    OG1  872   3.932   3.698   4.251
    5THR    HG1  873   3.985   3.763   4.196
    5THR    CG2  874   3.938   3.892   4.400
    5THR      C  875   3.731   3.572   4.442
    5THR      O  876   3.725   3.489   4.351
    6LEU      N  877   3.653   3.572   4.550
    6LEU      H  878   3.670   3.631   4.629
    6LEU     CA  879   3.523   3.505   4.540
    6LEU     CB  880   3.521   3.376   4.622
    6LEU     CG  881   3.594   3.255   4.562
    6LEU    CD1  882   3.664   3.175   4.672
    6LEU    CD2  883   3.502   3.165   4.480
    6LEU      C  884   3.409   3.592   4.593
    6LEU      O  885   3.314   3.604   4.515
    7LEU      N  886   3.427   3.661   4.705
    7LEU      H  887   3.513   3.690   4.747
    7LEU     CA  888   3.309   3.715   4.775
    7LEU     CB  889   3.276   3.638   4.903
    7LEU     CG  890   3.176   3.526   4.876
    7LEU    CD1  891   3.169   3.440   5.003
    7LEU    CD2  892   3.040   3.581   4.834
    7LEU      C  893   3.334   3.864   4.802
    7LEU      O  894   3.381   3.903   4.909
    8LEU      N  895   3.294   3.952   4.712
    8LEU      H  896   3.324   4.045   4.732
    8LEU     CA  897   3.246   3.921   4.576
    8LEU     CB  898   3.120   4.006   4.558
    8LEU     CG  899   3.001   3.949   4.635
    8LEU    CD1  900   2.890   4.051   4.665
    8LEU    CD2  901   2.937   3.826   4.571
    8LEU      C  902   3.353   3.958   4.474
    8LEU      O  903   3.471   3.924   4.488
    9GLU      N  904   3.310   3.992   4.353
    9GLU      H  905   3.217   3.973   4.322
    9GLU     CA  906   3.386   4.047   4.239
    9GLU     CB  907   3.392   3.947   4.124
    9GLU     CG  908   3.492   3.996   4.019
    9GLU     CD  909   3.452   3.982   3.872
    9GLU    OE1  910   3.544   3.981   3.787
    9GLU    OE2  911   3.330   3.970   3.852
    9GLU      C  912   3.336   4.183   4.191
    9GLU      O  913   3.236   4.196   4.119
   10GLU      N  914   3.418   4.283   4.220
   10GLU      H  915   3.496   4.263   4.280
   10GLU     CA  916   3.405   4.421   4.173
   10GLU     CB  917   3.334   4.501   4.283
   10GLU     CG  918   3.420   4.504   4.409
   10GLU     CD  919   3.345   4.534   4.538
   10GLU    OE1  920   3.291   4.430   4.583
   10GLU    OE2  921   3.323   4.653   4.571
   10GLU      C  922   3.533   4.487   4.123
   10GLU     O1  923   3.639   4.443   4.174
   10GLU     O2  924   3.515   4.582   4.044
    1ACE     CA  925   3.951   3.956   7.004
    1ACE      C  926   3.937   3.812   7.054
    1ACE      O  927   3.861   3.737   6.993
    2VAL      N  928   3.999   3.786   7.180
    2VAL      H  929   4.044   3.854   7.238
    2VAL     CA  930   3.999   3.656   7.247
    2VAL     CB  931   4.101   3.633   7.360
    2VAL    CG1  932   4.241   3.606   7.306
    2VAL    CG2  933   4.127   3.751   7.452
    2VAL      C  934   3.857   3.639   7.303
    2VAL      O  935   3.811   3.706   7.394
    3VAL      N  936   3.787   3.546   7.238
    3VAL      H  937   3.826   3.498   7.160
    3VAL     CA  938   3.648   3.510   7.269
    3VAL     CB  939   3.562   3.563   7.154
    3VAL    CG1  940   3.418   3.510   7.149
    3VAL    CG2  941   3.566   3.715   7.165
    3VAL      C  942   3.626   3.362   7.299
    3VAL      O  943   3.695   3.267   7.261
    4VAL      N  944   3.520   3.342   7.376
    4VAL      H  945   3.492   3.417   7.436
    4VAL     CA  946   3.467   3.213   7.423
    4VAL     CB  947   3.470   3.204   7.576
    4VAL    CG1  948   3.409   3.074   7.628
    4VAL    CG2  949   3.612   3.208   7.632
    4VAL      C  950   3.326   3.195   7.366
    4VAL      O  951   3.236   3.276   7.382
    5THR      N  952   3.317   3.074   7.310
    5THR      H  953   3.393   3.009   7.313
    5THR     CA  954   3.203   3.026   7.231
    5THR     CB  955   3.240   2.884   7.187
    5THR    OG1  956   3.276   2.794   7.292
    5THR    HG1  957   3.370   2.793   7.326
    5THR    CG2  958   3.346   2.894   7.076
    5THR      C  959   3.076   3.018   7.315
    5THR      O  960   3.080   2.996   7.436
    6LEU      N  961   2.961   3.028   7.248
    6LEU      H  962   2.955   3.004   7.151
    6LEU     CA  963   2.828   3.069   7.295
    6LEU     CB  964   2.753   3.130   7.176
    6LEU     CG  965   2.624   3.201   7.218
    6LEU    CD1  966   2.646   3.329   7.299
    6LEU    CD2  967   2.528   3.213   7.100
    6LEU      C  968   2.766   2.945   7.359
    6LEU      O  969   2.742   2.847   7.288
    7LEU      N  970   2.748   2.944   7.491
    7LEU      H  971   2.777   3.025   7.543
    7LEU     CA  972   2.686   2.839   7.572
    7LEU     CB  973   2.738   2.850   7.715
    7LEU     CG  974   2.885   2.876   7.747
    7LEU    CD1  975   2.906   2.882   7.898
    7LEU    CD2  976   2.987   2.780   7.685
    7LEU      C  977   2.538   2.877   7.561
    7LEU      O  978   2.489   2.980   7.605
    8LEU      N  979   2.471   2.797   7.478
    8LEU      H  980   2.508   2.717   7.431
    8LEU     CA  981   2.326   2.821   7.464
    8LEU     CB  982   2.307   2.823   7.312
    8LEU     CG  983   2.165   2.864   7.272
    8LEU    CD1  984   2.143   3.012   7.300
    8LEU    CD2  985   2.149   2.838   7.122
    8LEU      C  986   2.259   2.696   7.521
    8LEU      O  987   2.298   2.583   7.492
    9GLU      N  988   2.149   2.731   7.587
    9GLU      H  989   2.125   2.810   7.642
    9GLU     CA  990   2.060   2.624   7.634
    9GLU     CB  991   2.044   2.628   7.786
    9GLU     CG  992   2.168   2.592   7.869
    9GLU     CD  993   2.121   2.587   8.014
    9GLU    OE1  994   2.077   2.693   8.064
    9GLU    OE2  995   2.144   2.480   8.074
    9GLU      C  996   1.917   2.640   7.581
    9GLU      O  997   1.875   2.752   7.552
   10GLU      N  998   1.850   2.527   7.560
   10GLU      H  999   1.898   2.441   7.575
   10GLU     CA 1000   1.707   2.533   7.526
   10GLU     CB 1001   1.665   2.397   7.469
   10GLU     CG 1002   1.726   2.381   7.330
   10GLU     CD 1003   1.701   2.245   7.264
   10GLU    OE1 1004   1.791   2.159   7.276
   10GLU    OE2 1005   1.591   2.239   7.205
   10GLU      C 1006   1.609   2.553   7.641
   10GLU     O1 1007   1.637   2.487   7.744
   10GLU     O2 1008   1.518   2.637   7.626
    1ACE     CA 1009   3.354   2.680   7.674
    1ACE      C 1010   3.502   2.672   7.634
    1ACE      O 1011   3.581   2.630   7.718
    2VAL      N 1012   3.520   2.686   7.493
    2VAL      H 1013   3.440   2.692   7.433
    2VAL     CA 1014   3.651   2.694   7.428
    2VAL     CB 1015   3.664   2.578   7.330
    2VAL    CG1 1016   3.682   2.451   7.414
    2VAL    CG2 1017   3.564   2.570   7.214
    2VAL      C 1018   3.670   2.827   7.353
    2VAL      O 1019   3.577   2.897   7.311
    3VAL      N 1020   3.795   2.868   7.366
    3VAL      H 1021   3.855   2.842   7.442
    3VAL     CA 1022   3.850   2.993   7.311
    3VAL     CB 1023   3.975   3.032   7.390
    3VAL    CG1 1024   4.022   3.173   7.353
    3VAL    CG2 1025   3.962   3.008   7.541
    3VAL      C 1026   3.881   2.987   7.161
    3VAL      O 1027   3.934   2.886   7.114
    4VAL      N 1028   3.831   3.092   7.097
    4VAL      H 1029   3.782   3.163   7.146
    4VAL     CA 1030   3.859   3.128   6.957
    4VAL     CB 1031   3.738   3.127   6.863
    4VAL    CG1 1032   3.707   2.981   6.827
    4VAL    CG2 1033   3.615   3.199   6.916
    4VAL      C 1034   3.935   3.261   6.959
    4VAL      O 1035   3.914   3.343   7.048
    5THR      N 1036   4.022   3.288   6.862
    5THR      H 1037   4.050   3.221   6.793
    5THR     CA 1038   4.096   3.413   6.848
    5THR     CB 1039   4.247   3.387   6.838
    5THR    OG1 1040   4.289   3.296   6.736
    5THR    HG1 1041   4.325   3.223   6.792
    5THR    CG2 1042   4.296   3.384   6.983
    5THR      C 1043   4.061   3.497   6.725
    5THR      O 1044   4.069   3.455   6.610
    6LEU      N 1045   4.048   3.627   6.752
    6LEU      H 1046   4.066   3.662   6.844
    6LEU     CA 1047   4.002   3.722   6.650
    6LEU     CB 1048   3.856   3.763   6.671
    6LEU     CG 1049   3.761   3.666   6.601
    6LEU    CD1 1050   3.699   3.557   6.690
    6LEU    CD2 1051   3.641   3.747   6.551
    6LEU      C 1052   4.078   3.855   6.651
    6LEU      O 1053   4.097   3.920   6.754
    7LEU      N 1054   4.152   3.886   6.545
    7LEU      H 1055   4.188   3.818   6.482
    7LEU     CA 1056   4.192   4.023   6.510
    7LEU     CB 1057   4.289   4.032   6.392
    7LEU     CG 1058   4.418   3.952   6.406
    7LEU    CD1 1059   4.509   3.960   6.282
    7LEU    CD2 1060   4.494   4.007   6.527
    7LEU      C 1061   4.084   4.132   6.506
    7LEU      O 1062   4.031   4.160   6.399
    8LEU      N 1063   4.041   4.171   6.626
    8LEU      H 1064   4.101   4.137   6.698
    8LEU     CA 1065   3.951   4.285   6.653
    8LEU     CB 1066   3.810   4.237   6.686
    8LEU     CG 1067   3.734   4.187   6.563
    8LEU    CD1 1068   3.624   4.096   6.617
    8LEU    CD2 1069   3.693   4.300   6.469
    8LEU      C 1070   4.004   4.370   6.769
    8LEU      O 1071   4.011   4.331   6.885
    9GLU      N 1072   4.064   4.484   6.733
    9GLU      H 1073   4.070   4.506   6.636
    9GLU     CA 1074   4.097   4.593   6.826
    9GLU     CB 1075   4.129   4.724   6.754
    9GLU     CG 1076   4.276   4.744   6.716
    9GLU     CD 1077   4.310   4.734   6.567
    9GLU    OE1 1078   4.221   4.777   6.491
    9GLU    OE2 1079   4.427   4.698   6.540
    9GLU      C 1080   3.994   4.626   6.934
    9GLU      O 1081   4.022   4.603   7.051
   10GLU      N 1082   3.879   4.681   6.898
   10GLU      H 1083   3.870   4.725   6.809
   10GLU     CA 1084   3.768   4.713   6.989
   10GLU     CB 1085   3.731   4.861   6.970
   10GLU     CG 1086   3.616   4.909   7.059
   10GLU     CD 1087   3.611   5.062   7.048
   10GLU    OE1 1088   3.549   5.116   6.954
   10GLU    OE2 1089   3.669   5.116   7.145
   10GLU      C 1090   3.651   4.620   6.957
   10GLU     O1 1091   3.628   4.590   6.838
   10GLU     O2 1092   3.593   4.576   7.058
    1ACE     CA 1093   5.096   2.051   4.371
    1ACE      C 1094   5.021   1.967   4.268
    1ACE      O 1095   5.067   1.938   4.158
    2VAL      N 1096   4.897   1.914   4.314
    2VAL      H 1097   4.840   1.960   4.382
    2VAL     CA 1098   4.824   1.819   4.228
    2VAL     CB 1099   4.718   1.735   4.300
    2VAL    CG1 1100   4.661   1.629   4.206
    2VAL    CG2 1101   4.779   1.667   4.423
    2VAL      C 1102   4.767   1.892   4.107
    2VAL      O 1103   4.664   1.957   4.127
    3VAL      N 1104   4.825   1.872   3.989
    3VAL      H 1105   4.860   1.781   3.969
    3VAL     CA 1106   4.796   1.940   3.861
    3VAL     CB 1107   4.917   2.024   3.822
    3VAL    CG1 1108   4.936   2.059   3.674
    3VAL    CG2 1109   4.912   2.164   3.884
    3VAL      C 1110   4.775   1.835   3.751
    3VAL      O 1111   4.869   1.764   3.716
    4VAL      N 1112   4.648   1.796   3.747
    4VAL      H 1113   4.588   1.815   3.824
    4VAL     CA 1114   4.605   1.678   3.671
    4VAL     CB 1115   4.551   1.572   3.767
    4VAL    CG1 1116   4.664   1.498   3.838
    4VAL    CG2 1117   4.446   1.622   3.866
    4VAL      C 1118   4.528   1.693   3.540
    4VAL      O 1119   4.407   1.716   3.540
    5THR      N 1120   4.600   1.720   3.431
    5THR      H 1121   4.694   1.752   3.444
    5THR     CA 1122   4.550   1.740   3.295
    5THR     CB 1123   4.490   1.617   3.227
    5THR    OG1 1124   4.373   1.578   3.299
    5THR    HG1 1125   4.290   1.629   3.277
    5THR    CG2 1126   4.588   1.499   3.220
    5THR      C 1127   4.473   1.866   3.256
    5THR      O 1128   4.506   1.935   3.159
    6LEU      N 1129   4.355   1.884   3.314
    6LEU      H 1130   4.320   1.828   3.388
    6LEU     CA 1131   4.250   1.981   3.278
    6LEU     CB 1132   4.271   2.127   3.320
    6LEU     CG 1133   4.247   2.141   3.470
    6LEU    CD1 1134   4.368   2.153   3.563
    6LEU    CD2 1135   4.159   2.263   3.493
    6LEU      C 1136   4.213   1.964   3.131
    6LEU      O 1137   4.213   2.065   3.060
    7LEU      N 1138   4.167   1.843   3.097
    7LEU      H 1139   4.161   1.775   3.169
    7LEU     CA 1140   4.136   1.811   2.957
    7LEU     CB 1141   4.200   1.677   2.921
    7LEU     CG 1142   4.143   1.602   2.801
    7LEU    CD1 1143   4.149   1.673   2.666
    7LEU    CD2 1144   4.221   1.471   2.791
    7LEU      C 1145   3.985   1.823   2.933
    7LEU      O 1146   3.897   1.770   3.000
    8LEU      N 1147   3.950   1.905   2.834
    8LEU      H 1148   4.010   1.975   2.796
    8LEU     CA 1149   3.812   1.920   2.787
    8LEU     CB 1150   3.803   2.044   2.698
    8LEU     CG 1151   3.659   2.089   2.672
    8LEU    CD1 1152   3.579   2.138   2.793
    8LEU    CD2 1153   3.643   2.203   2.572
    8LEU      C 1154   3.766   1.791   2.719
    8LEU      O 1155   3.825   1.741   2.624
    9GLU      N 1156   3.658   1.735   2.774
    9GLU      H 1157   3.604   1.774   2.849
    9GLU     CA 1158   3.610   1.599   2.743
    9GLU     CB 1159   3.658   1.499   2.849
    9GLU     CG 1160   3.793   1.434   2.821
    9GLU     CD 1161   3.779   1.345   2.697
    9GLU    OE1 1162   3.866   1.340   2.608
    9GLU    OE2 1163   3.682   1.266   2.690
    9GLU      C 1164   3.459   1.594   2.719
    9GLU      O 1165   3.390   1.695   2.735
   10GLU      N 1166   3.417   1.478   2.671
   10GLU      H 1167   3.483   1.407   2.645
   10GLU     CA 1168   3.276   1.440   2.657
   10GLU     CB 1169   3.204   1.511   2.542
   10GLU     CG 1170   3.054   1.484   2.531
   10GLU     CD 1171   2.982   1.522   2.401
   10GLU    OE1 1172   2.918   1.629   2.407
   10GLU    OE2 1173   2.992   1.449   2.301
   10GLU      C 1174   3.279   1.288   2.639
   10GLU     O1 1175   3.225   1.222   2.730
   10GLU     O2 1176   3.307   1.253   2.522
    1ACE     CA 1177   1.766   2.543   5.363
    1ACE      C 1178   1.806   2.590   5.503
    1ACE      O 1179   1.856   2.702   5.516
    2VAL      N 1180   1.802   2.500   5.613
    2VAL      H 1181   1.752   2.413   5.606
    2VAL     CA 1182   1.842   2.537   5.750
    2VAL     CB 1183   1.729   2.529   5.853
    2VAL    CG1 1184   1.767   2.592   5.987
    2VAL    CG2 1185   1.600   2.599   5.807
    2VAL      C 1186   1.966   2.464   5.800
    2VAL      O 1187   1.973   2.348   5.839
    3VAL      N 1188   2.075   2.534   5.768
    3VAL      H 1189   2.067   2.625   5.727
    3VAL     CA 1190   2.213   2.504   5.808
    3VAL     CB 1191   2.299   2.519   5.682
    3VAL    CG1 1192   2.259   2.422   5.571
    3VAL    CG2 1193   2.289   2.663   5.632
    3VAL      C 1194   2.255   2.574   5.937
    3VAL      O 1195   2.339   2.664   5.936
    4VAL      N 1196   2.204   2.525   6.050
    4VAL      H 1197   2.147   2.443   6.060
    4VAL     CA 1198   2.237   2.578   6.183
    4VAL     CB 1199   2.111   2.649   6.232
    4VAL    CG1 1200   2.134   2.685   6.379
    4VAL    CG2 1201   2.070   2.769   6.147
    4VAL      C 1202   2.275   2.454   6.264
    4VAL      O 1203   2.185   2.377   6.296
    5THR      N 1204   2.401   2.421   6.289
    5THR      H 1205   2.413   2.326   6.318
    5THR     CA 1206   2.519   2.505   6.263
    5THR     CB 1207   2.575   2.541   6.400
    5THR    OG1 1208   2.688   2.627   6.386
    5THR    HG1 1209   2.668   2.724   6.394
    5THR    CG2 1210   2.617   2.424   6.490
    5THR      C 1211   2.617   2.429   6.174
    5THR      O 1212   2.616   2.306   6.177
    6LEU      N 1213   2.710   2.508   6.120
    6LEU      H 1214   2.705   2.608   6.124
    6LEU     CA 1215   2.830   2.467   6.046
    6LEU     CB 1216   2.906   2.590   5.998
    6LEU     CG 1217   2.832   2.664   5.886
    6LEU    CD1 1218   2.892   2.802   5.857
    6LEU    CD2 1219   2.828   2.584   5.756
    6LEU      C 1220   2.926   2.375   6.123
    6LEU      O 1221   2.956   2.263   6.081
    7LEU      N 1222   2.932   2.419   6.248
    7LEU      H 1223   2.870   2.490   6.281
    7LEU     CA 1224   3.024   2.358   6.346
    7LEU     CB 1225   3.071   2.456   6.454
    7LEU     CG 1226   3.137   2.581   6.396
    7LEU    CD1 1227   3.163   2.687   6.503
    7LEU    CD2 1228   3.266   2.559   6.316
    7LEU      C 1229   2.968   2.232   6.411
    7LEU      O 1230   2.858   2.229   6.466
    8LEU      N 1231   3.021   2.124   6.355
    8LEU      H 1232   3.078   2.122   6.273
    8LEU     CA 1233   2.996   1.984   6.394
    8LEU     CB 1234   2.928   1.901   6.285
    8LEU     CG 1235   2.790   1.861   6.339
    8LEU    CD1 1236   2.675   1.841   6.241
    8LEU    CD2 1237   2.815   1.737   6.425
    8LEU      C 1238   3.130   1.919   6.428
    8LEU      O 1239   3.202   1.878   6.336
    9GLU      N 1240   3.142   1.887   6.556
    9GLU      H 1241   3.072   1.908   6.624
    9GLU     CA 1242   3.269   1.829   6.603
    9GLU     CB 1243   3.297   1.855   6.751
    9GLU     CG 1244   3.297   2.006   6.777
    9GLU     CD 1245   3.336   2.037   6.922
    9GLU    OE1 1246   3.245   2.051   7.007
    9GLU    OE2 1247   3.459   2.044   6.939
    9GLU      C 1248   3.260   1.678   6.576
    9GLU      O 1249   3.158   1.617   6.606
   10GLU      N 1250   3.376   1.617   6.554
   10GLU      H 1251   3.465   1.662   6.552
   10GLU     CA 1252   3.378   1.473   6.524
   10GLU     CB 1253   3.477   1.443   6.411
   10GLU     CG 1254   3.420   1.508   6.285
   10GLU     CD 1255   3.505   1.492   6.158
   10GLU    OE1 1256   3.614   1.552   6.169
   10GLU    OE2 1257   3.463   1.422   6.063
   10GLU      C 1258   3.423   1.399   6.651
   10GLU     O1 1259   3.369   1.297   6.699
   10GLU     O2 1260   3.526   1.453   6.697
    1ACE     CA 1261   5.486   4.374   5.682
    1ACE      C 1262   5.554   4.488   5.758
    1ACE      O 1263   5.627   4.453   5.851
    2VAL      N 1264   5.473   4.606   5.764
    2VAL      H 1265   5.410   4.639   5.695
    2VAL     CA 1266   5.519   4.716   5.850
    2VAL     CB 1267   5.540   4.839   5.762
    2VAL    CG1 1268   5.416   4.895   5.692
    2VAL    CG2 1269   5.613   4.945   5.844
    2VAL      C 1270   5.432   4.729   5.976
    2VAL      O 1271   5.357   4.823   6.000
    3VAL      N 1272   5.482   4.658   6.077
    3VAL      H 1273   5.578   4.636   6.091
    3VAL     CA 1274   5.400   4.613   6.190
    3VAL     CB 1275   5.337   4.475   6.173
    3VAL    CG1 1276   5.209   4.473   6.090
    3VAL    CG2 1277   5.428   4.372   6.104
    3VAL      C 1278   5.461   4.638   6.328
    3VAL      O 1279   5.399   4.720   6.395
    4VAL      N 1280   5.578   4.578   6.351
    4VAL      H 1281   5.633   4.539   6.278
    4VAL     CA 1282   5.635   4.570   6.487
    4VAL     CB 1283   5.639   4.419   6.513
    4VAL    CG1 1284   5.751   4.354   6.431
    4VAL    CG2 1285   5.663   4.398   6.662
    4VAL      C 1286   5.771   4.639   6.492
    4VAL      O 1287   5.836   4.649   6.388
    5THR      N 1288   5.814   4.684   6.609
    5THR      H 1289   5.748   4.732   6.668
    5THR     CA 1290   5.955   4.694   6.650
    5THR     CB 1291   5.971   4.833   6.711
    5THR    OG1 1292   5.859   4.854   6.797
    5THR    HG1 1293   5.869   4.948   6.830
    5THR    CG2 1294   5.984   4.936   6.598
    5THR      C 1295   6.000   4.581   6.743
    5THR      O 1296   6.120   4.554   6.741
    6LEU      N 1297   5.913   4.532   6.830
    6LEU      H 1298   5.814   4.537   6.816
    6LEU     CA 1299   5.952   4.450   6.946
    6LEU     CB 1300   5.833   4.426   7.039
    6LEU     CG 1301   5.796   4.555   7.112
    6LEU    CD1 1302   5.651   4.550   7.161
    6LEU    CD2 1303   5.872   4.589   7.240
    6LEU      C 1304   6.014   4.316   6.905
    6LEU      O 1305   5.946   4.218   6.874
    7LEU      N 1306   6.146   4.307   6.906
    7LEU      H 1307   6.201   4.386   6.934
    7LEU     CA 1308   6.234   4.193   6.876
    7LEU     CB 1309   6.333   4.243   6.771
    7LEU     CG 1310   6.405   4.124   6.706
    7LEU    CD1 1311   6.305   4.034   6.633
    7LEU    CD2 1312   6.520   4.172   6.618
    7LEU      C 1313   6.308   4.163   7.006
    7LEU      O 1314   6.353   4.257   7.072
    8LEU      N 1315   6.309   4.034   7.037
    8LEU      H 1316   6.233   3.974   7.014
    8LEU     CA 1317   6.396   3.981   7.144
    8LEU     CB 1318   6.329   3.868   7.223
    8LEU     CG 1319   6.211   3.918   7.306
    8LEU    CD1 1320   6.126   3.807   7.368
    8LEU    CD2 1321   6.265   4.019   7.407
    8LEU      C 1322   6.517   3.940   7.060
    8LEU      O 1323   6.506   3.856   6.971
    9GLU      N 1324   6.629   3.988   7.112
    9GLU      H 1325   6.630   4.063   7.178
    9GLU     CA 1326   6.762   3.954   7.059
    9GLU     CB 1327   6.843   4.074   7.008
    9GLU     CG 1328   6.769   4.135   6.889
    9GLU     CD 1329   6.840   4.258   6.832
    9GLU    OE1 1330   6.859   4.356   6.907
    9GLU    OE2 1331   6.874   4.254   6.712
    9GLU      C 1332   6.852   3.881   7.158
    9GLU      O 1333   6.871   3.927   7.271
   10GLU      N 1334   6.929   3.786   7.106
   10GLU      H 1335   6.925   3.764   7.008
   10GLU     CA 1336   7.019   3.696   7.179
   10GLU     CB 1337   7.005   3.551   7.132
   10GLU     CG 1338   6.859   3.508   7.146
   10GLU     CD 1339   6.841   3.356   7.142
   10GLU    OE1 1340   6.786   3.314   7.038
   10GLU    OE2 1341   6.851   3.311   7.259
   10GLU      C 1342   7.168   3.728   7.192
   10GLU     O1 1343   7.222   3.746   7.081
   10GLU     O2 1344   7.214   3.756   7.305
    1ACE     CA 1345   4.619   3.848   4.075
    1ACE      C 1346   4.756   3.785   4.048
    1ACE      O 1347   4.812   3.830   3.948
    2VAL      N 1348   4.789   3.662   4.113
    2VAL      H 1349   4.733   3.617   4.183
    2VAL     CA 1350   4.922   3.601   4.096
    2VAL     CB 1351   5.032   3.637   4.196
    2VAL    CG1 1352   5.082   3.776   4.158
    2VAL    CG2 1353   5.003   3.638   4.346
    2VAL      C 1354   4.900   3.450   4.095
    2VAL      O 1355   4.819   3.389   4.165
    3VAL      N 1356   4.986   3.381   4.020
    3VAL      H 1357   5.070   3.422   3.983
    3VAL     CA 1358   4.982   3.237   3.995
    3VAL     CB 1359   5.016   3.145   4.113
    3VAL    CG1 1360   5.031   3.001   4.066
    3VAL    CG2 1361   5.153   3.174   4.175
    3VAL      C 1362   4.854   3.191   3.925
    3VAL      O 1363   4.861   3.173   3.804
    4VAL      N 1364   4.747   3.165   4.001
    4VAL      H 1365   4.749   3.196   4.096
    4VAL     CA 1366   4.628   3.100   3.945
    4VAL     CB 1367   4.582   2.993   4.044
    4VAL    CG1 1368   4.452   2.919   4.012
    4VAL    CG2 1369   4.686   2.885   4.070
    4VAL      C 1370   4.512   3.198   3.923
    4VAL      O 1371   4.480   3.265   4.021
    5THR      N 1372   4.461   3.203   3.801
    5THR      H 1373   4.511   3.162   3.724
    5THR     CA 1374   4.340   3.278   3.765
    5THR     CB 1375   4.377   3.399   3.679
    5THR    OG1 1376   4.476   3.486   3.735
    5THR    HG1 1377   4.562   3.437   3.731
    5THR    CG2 1378   4.246   3.476   3.665
    5THR      C 1379   4.250   3.182   3.688
    5THR      O 1380   4.287   3.075   3.640
    6LEU      N 1381   4.122   3.209   3.715
    6LEU      H 1382   4.093   3.284   3.774
    6LEU     CA 1383   4.015   3.125   3.660
    6LEU     CB 1384   3.969   3.029   3.769
    6LEU     CG 1385   3.839   2.956   3.732
    6LEU    CD1 1386   3.852   2.858   3.616
    6LEU    CD2 1387   3.787   2.878   3.853
    6LEU      C 1388   3.901   3.214   3.613
    6LEU      O 1389   3.883   3.323   3.667
    7LEU      N 1390   3.850   3.186   3.493
    7LEU      H 1391   3.898   3.129   3.426
    7LEU     CA 1392   3.735   3.250   3.427
    7LEU     CB 1393   3.768   3.323   3.296
    7LEU     CG 1394   3.883   3.422   3.315
    7LEU    CD1 1395   3.970   3.434   3.190
    7LEU    CD2 1396   3.823   3.559   3.348
    7LEU      C 1397   3.622   3.148   3.410
    7LEU      O 1398   3.616   3.072   3.314
    8LEU      N 1399   3.546   3.149   3.519
    8LEU      H 1400   3.584   3.168   3.610
    8LEU     CA 1401   3.411   3.090   3.523
    8LEU     CB 1402   3.347   3.074   3.661
    8LEU     CG 1403   3.417   2.972   3.751
    8LEU    CD1 1404   3.349   2.934   3.883
    8LEU    CD2 1405   3.430   2.838   3.678
    8LEU      C 1406   3.313   3.162   3.430
    8LEU      O 1407   3.343   3.270   3.380
    9GLU      N 1408   3.189   3.114   3.428
    9GLU      H 1409   3.159   3.033   3.478
    9GLU     CA 1410   3.087   3.168   3.337
    9GLU     CB 1411   3.030   3.051   3.257
    9GLU     CG 1412   2.942   3.098   3.141
    9GLU     CD 1413   2.882   2.989   3.052
    9GLU    OE1 1414   2.936   2.877   3.047
    9GLU    OE2 1415   2.795   3.031   2.972
    9GLU      C 1416   2.991   3.252   3.421
    9GLU      O 1417   2.944   3.215   3.529
   10GLU      N 1418   2.965   3.366   3.357
   10GLU      H 1419   3.011   3.390   3.271
   10GLU     CA 1420   2.862   3.459   3.406
   10GLU     CB 1421   2.900   3.603   3.370
   10GLU     CG 1422   3.044   3.635   3.410
   10GLU     CD 1423   3.098   3.769   3.360
   10GLU    OE1 1424   3.208   3.762   3.301
   10GLU    OE2 1425   3.034   3.875   3.381
   10GLU      C 1426   2.732   3.427   3.332
   10GLU     O1 1427   2.738   3.423   3.208
   10GLU     O2 1428   2.625   3.437   3.397
    1ACE     CA 1429   4.753   4.367   5.399
    1ACE      C 1430   4.834   4.257   5.330
    1ACE      O 1431   4.857   4.150   5.387
    2VAL      N 1432   4.856   4.284   5.192
    2VAL      H 1433   4.798   4.353   5.148
    2VAL     CA 1434   4.920   4.192   5.097
    2VAL     CB 1435   4.835   4.154   4.975
    2VAL    CG1 1436   4.894   4.045   4.884
    2VAL    CG2 1437   4.688   4.122   4.998
    2VAL      C 1438   5.044   4.262   5.040
    2VAL      O 1439   5.038   4.360   4.966
    3VAL      N 1440   5.151   4.190   5.071
    3VAL      H 1441   5.156   4.138   5.157
    3VAL     CA 1442   5.282   4.222   5.012
    3VAL     CB 1443   5.387   4.263   5.115
    3VAL    CG1 1444   5.361   4.405   5.164
    3VAL    CG2 1445   5.402   4.173   5.238
    3VAL      C 1446   5.343   4.102   4.939
    3VAL      O 1447   5.349   3.986   4.982
    4VAL      N 1448   5.342   4.132   4.810
    4VAL      H 1449   5.326   4.225   4.777
    4VAL     CA 1450   5.392   4.043   4.704
    4VAL     CB 1451   5.281   4.004   4.607
    4VAL    CG1 1452   5.320   3.913   4.491
    4VAL    CG2 1453   5.164   3.933   4.676
    4VAL      C 1454   5.513   4.105   4.633
    4VAL      O 1455   5.621   4.046   4.638
    5THR      N 1456   5.502   4.224   4.576
    5THR      H 1457   5.419   4.280   4.587
    5THR     CA 1458   5.617   4.289   4.512
    5THR     CB 1459   5.593   4.301   4.362
    5THR    OG1 1460   5.474   4.375   4.331
    5THR    HG1 1461   5.405   4.341   4.394
    5THR    CG2 1462   5.576   4.165   4.296
    5THR      C 1463   5.657   4.431   4.554
    5THR      O 1464   5.572   4.510   4.593
    6LEU      N 1465   5.785   4.455   4.528
    6LEU      H 1466   5.839   4.411   4.456
    6LEU     CA 1467   5.843   4.585   4.562
    6LEU     CB 1468   5.943   4.580   4.678
    6LEU     CG 1469   5.988   4.714   4.738
    6LEU    CD1 1470   5.880   4.809   4.790
    6LEU    CD2 1471   6.096   4.685   4.843
    6LEU      C 1472   5.906   4.647   4.437
    6LEU      O 1473   6.021   4.615   4.410
    7LEU      N 1474   5.822   4.715   4.360
    7LEU      H 1475   5.723   4.702   4.372
    7LEU     CA 1476   5.866   4.804   4.252
    7LEU     CB 1477   5.751   4.892   4.201
    7LEU     CG 1478   5.795   4.968   4.076
    7LEU    CD1 1479   5.765   4.868   3.963
    7LEU    CD2 1480   5.732   5.108   4.075
    7LEU      C 1481   5.969   4.898   4.313
    7LEU      O 1482   5.949   4.991   4.392
    8LEU      N 1483   6.087   4.888   4.253
    8LEU      H 1484   6.092   4.822   4.177
    8LEU     CA 1485   6.209   4.954   4.302
    8LEU     CB 1486   6.341   4.876   4.294
    8LEU     CG 1487   6.333   4.740   4.363
    8LEU    CD1 1488   6.459   4.665   4.319
    8LEU    CD2 1489   6.307   4.755   4.513
    8LEU      C 1490   6.224   5.086   4.228
    8LEU      O 1491   6.214   5.191   4.292
    9GLU      N 1492   6.268   5.077   4.103
    9GLU      H 1493   6.275   4.989   4.054
    9GLU     CA 1494   6.326   5.188   4.026
    9GLU     CB 1495   6.360   5.153   3.881
    9GLU     CG 1496   6.482   5.061   3.882
    9GLU     CD 1497   6.587   5.088   3.773
    9GLU    OE1 1498   6.618   5.203   3.734
    9GLU    OE2 1499   6.634   4.980   3.732
    9GLU      C 1500   6.224   5.302   4.029
    9GLU      O 1501   6.102   5.291   4.018
   10GLU      N 1502   6.294   5.411   3.998
   10GLU      H 1503   6.374   5.421   3.940
   10GLU     CA 1504   6.244   5.543   4.040
   10GLU     CB 1505   6.350   5.594   4.138
   10GLU     CG 1506   6.324   5.561   4.285
   10GLU     CD 1507   6.446   5.607   4.365
   10GLU    OE1 1508   6.538   5.525   4.384
   10GLU    OE2 1509   6.429   5.724   4.406
   10GLU      C 1510   6.222   5.632   3.917
   10GLU     O1 1511   6.260   5.599   3.803
   10GLU     O2 1512   6.148   5.732   3.933
    1ACE     CA 1513   5.149   3.695   4.971
    1ACE      C 1514   5.119   3.774   5.098
    1ACE      O 1515   5.117   3.897   5.093
    2VAL      N 1516   5.082   3.697   5.213
    2VAL      H 1517   5.053   3.602   5.205
    2VAL     CA 1518   5.050   3.763   5.340
    2VAL     CB 1519   4.908   3.723   5.383
    2VAL    CG1 1520   4.799   3.776   5.290
    2VAL    CG2 1521   4.886   3.572   5.392
    2VAL      C 1522   5.152   3.723   5.446
    2VAL      O 1523   5.197   3.608   5.443
    3VAL      N 1524   5.195   3.817   5.530
    3VAL      H 1525   5.172   3.914   5.517
    3VAL     CA 1526   5.295   3.786   5.633
    3VAL     CB 1527   5.358   3.915   5.685
    3VAL    CG1 1528   5.485   3.880   5.763
    3VAL    CG2 1529   5.401   4.020   5.582
    3VAL      C 1530   5.216   3.706   5.736
    3VAL      O 1531   5.258   3.593   5.762
    4VAL      N 1532   5.113   3.766   5.797
    4VAL      H 1533   5.096   3.860   5.769
    4VAL     CA 1534   5.014   3.708   5.889
    4VAL     CB 1535   4.918   3.815   5.939
    4VAL    CG1 1536   4.850   3.766   6.067
    4VAL    CG2 1537   4.979   3.955   5.953
    4VAL      C 1538   4.943   3.582   5.839
    4VAL      O 1539   4.882   3.572   5.733
    5THR      N 1540   4.936   3.491   5.936
    5THR      H 1541   4.960   3.517   6.029
    5THR     CA 1542   4.895   3.350   5.920
    5THR     CB 1543   5.010   3.263   5.971
    5THR    OG1 1544   5.031   3.255   6.112
    5THR    HG1 1545   5.021   3.158   6.132
    5THR    CG2 1546   5.141   3.289   5.896
    5THR      C 1547   4.775   3.338   6.012
    5THR      O 1548   4.754   3.395   6.119
    6LEU      N 1549   4.687   3.248   5.966
    6LEU      H 1550   4.718   3.193   5.889
    6LEU     CA 1551   4.547   3.235   6.009
    6LEU     CB 1552   4.472   3.131   5.926
    6LEU     CG 1553   4.457   3.182   5.782
    6LEU    CD1 1554   4.414   3.064   5.695
    6LEU    CD2 1555   4.356   3.297   5.769
    6LEU      C 1556   4.537   3.183   6.153
    6LEU      O 1557   4.539   3.064   6.183
    7LEU      N 1558   4.497   3.282   6.233
    7LEU      H 1559   4.488   3.372   6.191
    7LEU     CA 1560   4.467   3.275   6.377
    7LEU     CB 1561   4.474   3.408   6.452
    7LEU     CG 1562   4.601   3.493   6.458
    7LEU    CD1 1563   4.622   3.561   6.322
    7LEU    CD2 1564   4.589   3.596   6.570
    7LEU      C 1565   4.334   3.200   6.390
    7LEU      O 1566   4.331   3.101   6.463
    8LEU      N 1567   4.222   3.254   6.341
    8LEU      H 1568   4.239   3.337   6.289
    8LEU     CA 1569   4.083   3.209   6.358
    8LEU     CB 1570   3.990   3.319   6.306
    8LEU     CG 1571   3.840   3.297   6.330
    8LEU    CD1 1572   3.810   3.268   6.477
    8LEU    CD2 1573   3.781   3.435   6.301
    8LEU      C 1574   4.042   3.076   6.293
    8LEU      O 1575   3.979   2.991   6.355
    9GLU      N 1576   4.079   3.063   6.166
    9GLU      H 1577   4.103   3.143   6.111
    9GLU     CA 1578   4.038   2.948   6.085
    9GLU     CB 1579   4.027   2.995   5.939
    9GLU     CG 1580   3.885   3.042   5.908
    9GLU     CD 1581   3.874   3.080   5.760
    9GLU    OE1 1582   3.937   3.184   5.731
    9GLU    OE2 1583   3.788   3.021   5.691
    9GLU      C 1584   4.133   2.829   6.100
    9GLU      O 1585   4.249   2.858   6.130
   10GLU      N 1586   4.089   2.704   6.090
   10GLU      H 1587   4.002   2.683   6.044
   10GLU     CA 1588   4.182   2.591   6.106
   10GLU     CB 1589   4.106   2.493   6.196
   10GLU     CG 1590   4.177   2.363   6.234
   10GLU     CD 1591   4.100   2.266   6.324
   10GLU    OE1 1592   4.005   2.207   6.269
   10GLU    OE2 1593   4.148   2.230   6.433
   10GLU      C 1594   4.217   2.543   5.965
   10GLU     O1 1595   4.133   2.524   5.875
   10GLU     O2 1596   4.341   2.541   5.945
    1ACE     CA 1597   4.069   2.387   3.098
    1ACE      C 1598   4.121   2.408   2.955
    1ACE      O 1599   4.083   2.500   2.883
    2VAL      N 1600   4.201   2.300   2.907
    2VAL      H 1601   4.224   2.224   2.969
    2VAL     CA 1602   4.280   2.296   2.783
    2VAL     CB 1603   4.428   2.264   2.811
    2VAL    CG1 1604   4.494   2.383   2.881
    2VAL    CG2 1605   4.461   2.132   2.881
    2VAL      C 1606   4.223   2.193   2.686
    2VAL      O 1607   4.135   2.117   2.729
    3VAL      N 1608   4.280   2.181   2.567
    3VAL      H 1609   4.353   2.245   2.544
    3VAL     CA 1610   4.256   2.075   2.467
    3VAL     CB 1611   4.189   2.136   2.344
    3VAL    CG1 1612   4.171   2.038   2.229
    3VAL    CG2 1613   4.051   2.194   2.372
    3VAL      C 1614   4.387   2.005   2.428
    3VAL      O 1615   4.464   2.049   2.343
    4VAL      N 1616   4.391   1.885   2.485
    4VAL      H 1617   4.324   1.855   2.552
    4VAL     CA 1618   4.510   1.798   2.478
    4VAL     CB 1619   4.595   1.800   2.606
    4VAL    CG1 1620   4.530   1.749   2.735
    4VAL    CG2 1621   4.736   1.745   2.584
    4VAL      C 1622   4.476   1.657   2.429
    4VAL      O 1623   4.389   1.595   2.491
    5THR      N 1624   4.519   1.637   2.305
    5THR      H 1625   4.586   1.697   2.262
    5THR     CA 1626   4.502   1.506   2.240
    5THR     CB 1627   4.516   1.513   2.088
    5THR    OG1 1628   4.505   1.381   2.032
    5THR    HG1 1629   4.560   1.367   1.950
    5THR    CG2 1630   4.630   1.600   2.037
    5THR      C 1631   4.604   1.411   2.302
    5THR      O 1632   4.725   1.425   2.281
    6LEU      N 1633   4.550   1.306   2.363
    6LEU      H 1634   4.451   1.294   2.365
    6LEU     CA 1635   4.632   1.202   2.427
    6LEU     CB 1636   4.599   1.192   2.576
    6LEU     CG 1637   4.607   1.326   2.650
    6LEU    CD1 1638   4.573   1.313   2.798
    6LEU    CD2 1639   4.740   1.401   2.638
    6LEU      C 1640   4.600   1.066   2.366
    6LEU      O 1641   4.490   1.013   2.386
    7LEU      N 1642   4.681   1.025   2.269
    7LEU      H 1643   4.761   1.076   2.237
    7LEU     CA 1644   4.668   0.895   2.200
    7LEU     CB 1645   4.624   0.910   2.055
    7LEU     CG 1646   4.475   0.880   2.036
    7LEU    CD1 1647   4.446   0.929   1.894
    7LEU    CD2 1648   4.438   0.732   2.045
    7LEU      C 1649   4.803   0.823   2.204
    7LEU      O 1650   4.884   0.813   2.112
    8LEU      N 1651   4.824   0.777   2.327
    8LEU      H 1652   4.758   0.761   2.400
    8LEU     CA 1653   4.952   0.713   2.364
    8LEU     CB 1654   5.008   0.783   2.488
    8LEU     CG 1655   5.051   0.929   2.471
    8LEU    CD1 1656   5.071   0.986   2.612
    8LEU    CD2 1657   5.179   0.928   2.388
    8LEU      C 1658   4.915   0.565   2.372
    8LEU      O 1659   4.838   0.529   2.462
    9GLU      N 1660   4.972   0.493   2.276
    9GLU      H 1661   5.051   0.530   2.226
    9GLU     CA 1662   4.947   0.349   2.267
    9GLU     CB 1663   4.860   0.321   2.144
    9GLU     CG 1664   4.713   0.361   2.154
    9GLU     CD 1665   4.645   0.289   2.037
    9GLU    OE1 1666   4.581   0.374   1.971
    9GLU    OE2 1667   4.671   0.169   2.018
    9GLU      C 1668   5.073   0.262   2.264
    9GLU      O 1669   5.173   0.297   2.201
   10GLU      N 1670   5.075   0.179   2.367
   10GLU      H 1671   4.990   0.173   2.420
   10GLU     CA 1672   5.185   0.090   2.406
   10GLU     CB 1673   5.147   0.031   2.543
   10GLU     CG 1674   5.255  -0.069   2.587
   10GLU     CD 1675   5.220  -0.164   2.702
   10GLU    OE1 1676   5.316  -0.240   2.729
   10GLU    OE2 1677   5.114  -0.154   2.767
   10GLU      C 1678   5.206  -0.014   2.296
   10GLU     O1 1679   5.284   0.025   2.207
   10GLU     O2 1680   5.143  -0.121   2.304
    1ACE     CA 1681   6.058   2.215   5.136
    1ACE      C 1682   6.015   2.351   5.190
    1ACE      O 1683   6.098   2.422   5.246
    2VAL      N 1684   5.872   2.364   5.192
    2VAL      H 1685   5.810   2.286   5.188
    2VAL     CA 1686   5.808   2.491   5.229
    2VAL     CB 1687   5.666   2.502   5.172
    2VAL    CG1 1688   5.677   2.502   5.019
    2VAL    CG2 1689   5.570   2.390   5.211
    2VAL      C 1690   5.809   2.508   5.381
    2VAL      O 1691   5.864   2.424   5.453
    3VAL      N 1692   5.767   2.626   5.424
    3VAL      H 1693   5.737   2.699   5.362
    3VAL     CA 1694   5.772   2.663   5.566
    3VAL     CB 1695   5.889   2.757   5.599
    3VAL    CG1 1696   5.888   2.800   5.745
    3VAL    CG2 1697   6.030   2.710   5.559
    3VAL      C 1698   5.638   2.725   5.605
    3VAL      O 1699   5.575   2.685   5.703
    4VAL      N 1700   5.586   2.822   5.531
    4VAL      H 1701   5.640   2.863   5.457
    4VAL     CA 1702   5.450   2.874   5.547
    4VAL     CB 1703   5.445   3.027   5.532
    4VAL    CG1 1704   5.305   3.086   5.542
    4VAL    CG2 1705   5.543   3.097   5.626
    4VAL      C 1706   5.355   2.799   5.453
    4VAL      O 1707   5.390   2.791   5.335
    5THR      N 1708   5.241   2.760   5.508
    5THR      H 1709   5.221   2.769   5.605
    5THR     CA 1710   5.149   2.666   5.441
    5THR     CB 1711   5.124   2.552   5.538
    5THR    OG1 1712   5.073   2.600   5.663
    5THR    HG1 1713   5.121   2.550   5.736
    5THR    CG2 1714   5.249   2.464   5.552
    5THR      C 1715   5.024   2.733   5.382
    5THR      O 1716   4.915   2.688   5.414
    6LEU      N 1717   5.043   2.822   5.285
    6LEU      H 1718   5.136   2.849   5.259
    6LEU     CA 1719   4.938   2.891   5.209
    6LEU     CB 1720   4.986   3.027   5.158
    6LEU     CG 1721   4.915   3.152   5.212
    6LEU    CD1 1722   4.974   3.280   5.153
    6LEU    CD2 1723   4.771   3.150   5.160
    6LEU      C 1724   4.877   2.812   5.093
    6LEU      O 1725   4.755   2.812   5.074
    7LEU      N 1726   4.950   2.716   5.036
    7LEU      H 1727   5.022   2.665   5.083
    7LEU     CA 1728   4.917   2.646   4.912
    7LEU     CB 1729   4.964   2.727   4.791
    7LEU     CG 1730   4.891   2.856   4.753
    7LEU    CD1 1731   4.960   2.933   4.640
    7LEU    CD2 1732   4.750   2.826   4.704
    7LEU      C 1733   4.985   2.509   4.909
    7LEU      O 1734   4.917   2.422   4.854
    8LEU      N 1735   5.093   2.491   4.984
    8LEU      H 1736   5.121   2.552   5.058
    8LEU     CA 1737   5.172   2.370   4.959
    8LEU     CB 1738   5.290   2.412   4.872
    8LEU     CG 1739   5.369   2.306   4.795
    8LEU    CD1 1740   5.269   2.224   4.713
    8LEU    CD2 1741   5.482   2.378   4.721
    8LEU      C 1742   5.210   2.315   5.096
    8LEU      O 1743   5.216   2.396   5.188
    9GLU      N 1744   5.190   2.184   5.106
    9GLU      H 1745   5.158   2.137   5.023
    9GLU     CA 1746   5.203   2.105   5.229
    9GLU     CB 1747   5.106   1.989   5.206
    9GLU     CG 1748   5.146   1.874   5.113
    9GLU     CD 1749   5.153   1.913   4.965
    9GLU    OE1 1750   5.054   1.971   4.915
    9GLU    OE2 1751   5.262   1.898   4.906
    9GLU      C 1752   5.345   2.059   5.265
    9GLU      O 1753   5.427   2.054   5.174
   10GLU      N 1754   5.365   2.043   5.396
   10GLU      H 1755   5.292   2.058   5.461
   10GLU     CA 1756   5.489   1.988   5.452
   10GLU     CB 1757   5.509   2.050   5.591
   10GLU     CG 1758   5.650   2.018   5.642
   10GLU     CD 1759   5.682   2.059   5.786
   10GLU    OE1 1760   5.620   2.000   5.877
   10GLU    OE2 1761   5.785   2.126   5.810
   10GLU      C 1762   5.479   1.836   5.464
   10GLU     O1 1763   5.525   1.775   5.365
   10GLU     O2 1764   5.408   1.788   5.555
    1ACE     CA 1765   4.632   2.404   4.676
    1ACE      C 1766   4.619   2.452   4.531
    1ACE      O 1767   4.545   2.548   4.508
    2VAL      N 1768   4.720   2.394   4.449
    2VAL      H 1769   4.766   2.307   4.468
    2VAL     CA 1770   4.729   2.435   4.308
    2VAL     CB 1771   4.848   2.526   4.279
    2VAL    CG1 1772   4.861   2.553   4.129
    2VAL    CG2 1773   4.838   2.657   4.358
    2VAL      C 1774   4.733   2.299   4.238
    2VAL      O 1775   4.833   2.231   4.259
    3VAL      N 1776   4.631   2.263   4.161
    3VAL      H 1777   4.630   2.170   4.124
    3VAL     CA 1778   4.521   2.354   4.126
    3VAL     CB 1779   4.507   2.389   3.977
    3VAL    CG1 1780   4.455   2.277   3.888
    3VAL    CG2 1781   4.442   2.525   3.955
    3VAL      C 1782   4.384   2.323   4.188
    3VAL      O 1783   4.370   2.211   4.237
    4VAL      N 1784   4.316   2.430   4.226
    4VAL      H 1785   4.357   2.520   4.241
    4VAL     CA 1786   4.178   2.420   4.277
    4VAL     CB 1787   4.148   2.539   4.368
    4VAL    CG1 1788   4.203   2.526   4.510
    4VAL    CG2 1789   4.192   2.674   4.314
    4VAL      C 1790   4.084   2.422   4.156
    4VAL      O 1791   4.108   2.490   4.057
    5THR      N 1792   4.000   2.320   4.159
    5THR      H 1793   4.002   2.250   4.231
    5THR     CA 1794   3.884   2.300   4.072
    5THR     CB 1795   3.876   2.180   3.976
    5THR    OG1 1796   3.910   2.063   4.051
    5THR    HG1 1797   3.956   2.084   4.137
    5THR    CG2 1798   3.985   2.183   3.869
    5THR      C 1799   3.760   2.309   4.161
    5THR      O 1800   3.755   2.241   4.263
    6LEU      N 1801   3.653   2.377   4.121
    6LEU      H 1802   3.654   2.432   4.037
    6LEU     CA 1803   3.529   2.392   4.198
    6LEU     CB 1804   3.483   2.536   4.177
    6LEU     CG 1805   3.505   2.630   4.296
    6LEU    CD1 1806   3.442   2.588   4.429
    6LEU    CD2 1807   3.657   2.645   4.307
    6LEU      C 1808   3.416   2.296   4.160
    6LEU      O 1809   3.399   2.257   4.045
    7LEU      N 1810   3.317   2.291   4.249
    7LEU      H 1811   3.333   2.337   4.337
    7LEU     CA 1812   3.192   2.218   4.221
    7LEU     CB 1813   3.157   2.111   4.325
    7LEU     CG 1814   3.245   1.987   4.313
    7LEU    CD1 1815   3.217   1.897   4.434
    7LEU    CD2 1816   3.214   1.920   4.179
    7LEU      C 1817   3.075   2.315   4.206
    7LEU      O 1818   2.976   2.313   4.279
    8LEU      N 1819   3.070   2.383   4.092
    8LEU      H 1820   3.127   2.355   4.014
    8LEU     CA 1821   2.978   2.491   4.054
    8LEU     CB 1822   3.061   2.619   4.065
    8LEU     CG 1823   2.986   2.722   4.149
    8LEU    CD1 1824   3.080   2.838   4.181
    8LEU    CD2 1825   2.872   2.795   4.076
    8LEU      C 1826   2.934   2.453   3.912
    8LEU      O 1827   3.018   2.463   3.822
    9GLU      N 1828   2.808   2.426   3.883
    9GLU      H 1829   2.789   2.372   3.800
    9GLU     CA 1830   2.697   2.438   3.978
    9GLU     CB 1831   2.580   2.500   3.901
    9GLU     CG 1832   2.605   2.648   3.872
    9GLU     CD 1833   2.529   2.696   3.748
    9GLU    OE1 1834   2.592   2.680   3.642
    9GLU    OE2 1835   2.410   2.728   3.770
    9GLU      C 1836   2.653   2.308   4.045
    9GLU      O 1837   2.600   2.217   3.981
   10GLU      N 1838   2.673   2.289   4.175
   10GLU      H 1839   2.719   2.363   4.225
   10GLU     CA 1840   2.624   2.175   4.252
   10GLU     CB 1841   2.743   2.093   4.303
   10GLU     CG 1842   2.809   2.005   4.196
   10GLU     CD 1843   2.729   1.882   4.154
   10GLU    OE1 1844   2.723   1.861   4.031
   10GLU    OE2 1845   2.696   1.804   4.246
   10GLU      C 1846   2.545   2.219   4.376
   10GLU     O1 1847   2.578   2.331   4.420
   10GLU     O2 1848   2.447   2.153   4.417
    1ACE     CA 1849   6.544   3.029   4.863
    1ACE      C 1850   6.677   2.967   4.819
    1ACE      O 1851   6.697   2.846   4.811
    2VAL      N 1852   6.786   3.059   4.812
    2VAL      H 1853   6.775   3.158   4.820
    2VAL     CA 1854   6.924   3.026   4.776
    2VAL     CB 1855   6.984   3.133   4.685
    2VAL    CG1 1856   6.932   3.126   4.541
    2VAL    CG2 1857   6.961   3.278   4.729
    2VAL      C 1858   7.022   3.002   4.892
    2VAL      O 1859   6.983   3.001   5.008
    3VAL      N 1860   7.135   2.942   4.855
    3VAL      H 1861   7.146   2.917   4.759
    3VAL     CA 1862   7.252   2.917   4.940
    3VAL     CB 1863   7.286   2.769   4.931
    3VAL    CG1 1864   7.192   2.699   5.029
    3VAL    CG2 1865   7.298   2.709   4.790
    3VAL      C 1866   7.374   3.007   4.913
    3VAL      O 1867   7.395   3.076   4.814
    4VAL      N 1868   7.470   3.003   5.005
    4VAL      H 1869   7.478   2.923   5.064
    4VAL     CA 1870   7.590   3.088   4.999
    4VAL     CB 1871   7.600   3.163   5.132
    4VAL    CG1 1872   7.691   3.285   5.111
    4VAL    CG2 1873   7.472   3.209   5.202
    4VAL      C 1874   7.709   2.995   4.970
    4VAL      O 1875   7.742   2.908   5.050
    5THR      N 1876   7.792   3.031   4.873
    5THR      H 1877   7.796   3.116   4.820
    5THR     CA 1878   7.914   2.956   4.839
    5THR     CB 1879   7.994   3.022   4.727
    5THR    OG1 1880   8.007   3.163   4.745
    5THR    HG1 1881   8.008   3.206   4.836
    5THR    CG2 1882   7.939   2.988   4.589
    5THR      C 1883   8.020   2.944   4.948
    5THR      O 1884   8.049   3.037   5.022
    6LEU      N 1885   8.062   2.818   4.962
    6LEU      H 1886   8.033   2.750   4.896
    6LEU     CA 1887   8.159   2.776   5.064
    6LEU     CB 1888   8.094   2.670   5.153
    6LEU     CG 1889   7.969   2.720   5.226
    6LEU    CD1 1890   7.917   2.602   5.307
    6LEU    CD2 1891   7.989   2.848   5.307
    6LEU      C 1892   8.291   2.735   4.999
    6LEU      O 1893   8.311   2.623   4.953
    7LEU      N 1894   8.391   2.821   5.016
    7LEU      H 1895   8.482   2.793   4.984
    7LEU     CA 1896   8.387   2.960   5.063
    7LEU     CB 1897   8.471   2.993   5.187
    7LEU     CG 1898   8.618   2.957   5.204
    7LEU    CD1 1899   8.715   3.059   5.141
    7LEU    CD2 1900   8.651   2.960   5.353
    7LEU      C 1901   8.432   3.047   4.946
    7LEU      O 1902   8.521   3.013   4.867
    8LEU      N 1903   8.352   3.150   4.920
    8LEU      H 1904   8.253   3.147   4.933
    8LEU     CA 1905   8.394   3.256   4.828
    8LEU     CB 1906   8.312   3.240   4.700
    8LEU     CG 1907   8.390   3.227   4.569
    8LEU    CD1 1908   8.292   3.227   4.452
    8LEU    CD2 1909   8.488   3.341   4.541
    8LEU      C 1910   8.389   3.397   4.889
    8LEU      O 1911   8.284   3.462   4.891
    9GLU      N 1912   8.513   3.439   4.907
    9GLU      H 1913   8.588   3.397   4.854
    9GLU     CA 1914   8.550   3.554   4.991
    9GLU     CB 1915   8.524   3.526   5.139
    9GLU     CG 1916   8.564   3.388   5.190
    9GLU     CD 1917   8.571   3.363   5.341
    9GLU    OE1 1918   8.530   3.251   5.380
    9GLU    OE2 1919   8.630   3.445   5.414
    9GLU      C 1920   8.696   3.601   4.981
    9GLU      O 1921   8.745   3.682   5.058
   10GLU      N 1922   8.740   3.571   4.859
   10GLU      H 1923   8.695   3.511   4.792
   10GLU     CA 1924   8.876   3.592   4.808
   10GLU     CB 1925   8.896   3.505   4.683
   10GLU     CG 1926   8.917   3.358   4.718
   10GLU     CD 1927   8.793   3.268   4.721
   10GLU    OE1 1928   8.733   3.241   4.828
   10GLU    OE2 1929   8.761   3.217   4.612
   10GLU      C 1930   8.914   3.738   4.781
   10GLU     O1 1931   8.823   3.814   4.741
   10GLU     O2 1932   9.032   3.772   4.803
    1ACE     CA 1933   6.219   3.571   6.870
    1ACE      C 1934   6.167   3.715   6.856
    1ACE      O 1935   6.245   3.808   6.840
    2VAL      N 1936   6.026   3.722   6.881
    2VAL      H 1937   5.973   3.640   6.898
    2VAL     CA 1938   5.945   3.843   6.861
    2VAL     CB 1939   5.895   3.865   6.718
    2VAL    CG1 1940   6.005   3.880   6.613
    2VAL    CG2 1941   5.823   3.737   6.676
    2VAL      C 1942   5.826   3.849   6.957
    2VAL      O 1943   5.776   3.748   7.007
    3VAL      N 1944   5.789   3.973   6.987
    3VAL      H 1945   5.847   4.053   6.972
    3VAL     CA 1946   5.674   4.009   7.072
    3VAL     CB 1947   5.724   4.075   7.201
    3VAL    CG1 1948   5.614   4.117   7.299
    3VAL    CG2 1949   5.806   3.974   7.281
    3VAL      C 1950   5.578   4.097   6.991
    3VAL      O 1951   5.630   4.182   6.919
    4VAL      N 1952   5.449   4.071   7.012
    4VAL      H 1953   5.421   4.008   7.084
    4VAL     CA 1954   5.342   4.155   6.955
    4VAL     CB 1955   5.263   4.083   6.845
    4VAL    CG1 1956   5.319   4.106   6.705
    4VAL    CG2 1957   5.198   3.952   6.890
    4VAL      C 1958   5.249   4.198   7.068
    4VAL      O 1959   5.228   4.116   7.158
    5THR      N 1960   5.201   4.321   7.052
    5THR      H 1961   5.217   4.380   6.973
    5THR     CA 1962   5.122   4.390   7.155
    5THR     CB 1963   5.207   4.479   7.247
    5THR    OG1 1964   5.292   4.572   7.180
    5THR    HG1 1965   5.236   4.654   7.165
    5THR    CG2 1966   5.305   4.400   7.334
    5THR      C 1967   5.019   4.475   7.080
    5THR      O 1968   5.047   4.581   7.025
    6LEU      N 1969   4.895   4.426   7.078
    6LEU      H 1970   4.871   4.343   7.128
    6LEU     CA 1971   4.777   4.481   7.010
    6LEU     CB 1972   4.659   4.392   7.048
    6LEU     CG 1973   4.569   4.372   6.926
    6LEU    CD1 1974   4.609   4.264   6.825
    6LEU    CD2 1975   4.428   4.337   6.975
    6LEU      C 1976   4.730   4.615   7.067
    6LEU      O 1977   4.727   4.629   7.189
    7LEU      N 1978   4.689   4.699   6.973
    7LEU      H 1979   4.687   4.674   6.876
    7LEU     CA 1980   4.640   4.836   6.998
    7LEU     CB 1981   4.637   4.920   6.871
    7LEU     CG 1982   4.592   5.064   6.896
    7LEU    CD1 1983   4.694   5.170   6.856
    7LEU    CD2 1984   4.464   5.103   6.821
    7LEU      C 1985   4.505   4.829   7.070
    7LEU      O 1986   4.405   4.789   7.010
    8LEU      N 1987   4.511   4.837   7.203
    8LEU      H 1988   4.598   4.852   7.250
    8LEU     CA 1989   4.394   4.838   7.292
    8LEU     CB 1990   4.407   4.723   7.392
    8LEU     CG 1991   4.392   4.583   7.333
    8LEU    CD1 1992   4.399   4.473   7.439
    8LEU    CD2 1993   4.255   4.561   7.268
    8LEU      C 1994   4.388   4.967   7.373
    8LEU      O 1995   4.453   4.987   7.476
    9GLU      N 1996   4.309   5.056   7.313
    9GLU      H 1997   4.231   5.025   7.260
    9GLU     CA 1998   4.294   5.188   7.377
    9GLU     CB 1999   4.237   5.286   7.275
    9GLU     CG 2000   4.343   5.321   7.170
    9GLU     CD 2001   4.281   5.435   7.090
    9GLU    OE1 2002   4.293   5.554   7.129
    9GLU    OE2 2003   4.212   5.394   6.995
    9GLU      C 2004   4.207   5.171   7.501
    9GLU      O 2005   4.096   5.119   7.486
   10GLU      N 2006   4.247   5.256   7.595
   10GLU      H 2007   4.318   5.324   7.579
   10GLU     CA 2008   4.195   5.233   7.731
   10GLU     CB 2009   4.309   5.201   7.828
   10GLU     CG 2010   4.255   5.149   7.961
   10GLU     CD 2011   4.371   5.086   8.039
   10GLU    OE1 2012   4.442   5.167   8.104
   10GLU    OE2 2013   4.390   4.963   8.034
   10GLU      C 2014   4.124   5.360   7.779
   10GLU     O1 2015   4.177   5.470   7.751
   10GLU     O2 2016   4.014   5.345   7.836
    1ACE     CA 2017   2.310   2.375   4.170
    1ACE      C 2018   2.181   2.386   4.252
    1ACE      O 2019   2.091   2.463   4.219
    2VAL      N 2020   2.188   2.310   4.373
    2VAL      H 2021   2.260   2.245   4.397
    2VAL     CA 2022   2.092   2.331   4.482
    2VAL     CB 2023   2.031   2.197   4.523
    2VAL    CG1 2024   1.962   2.133   4.402
    2VAL    CG2 2025   2.125   2.104   4.601
    2VAL      C 2026   2.160   2.402   4.600
    2VAL      O 2027   2.096   2.460   4.688
    3VAL      N 2028   2.291   2.415   4.587
    3VAL      H 2029   2.340   2.380   4.507
    3VAL     CA 2030   2.369   2.478   4.695
    3VAL     CB 2031   2.477   2.390   4.757
    3VAL    CG1 2032   2.540   2.453   4.882
    3VAL    CG2 2033   2.434   2.244   4.773
    3VAL      C 2034   2.416   2.616   4.647
    3VAL      O 2035   2.392   2.720   4.708
    4VAL      N 2036   2.476   2.619   4.529
    4VAL      H 2037   2.486   2.541   4.466
    4VAL     CA 2038   2.540   2.740   4.475
    4VAL     CB 2039   2.691   2.731   4.500
    4VAL    CG1 2040   2.718   2.754   4.648
    4VAL    CG2 2041   2.754   2.600   4.453
    4VAL      C 2042   2.524   2.759   4.324
    4VAL      O 2043   2.524   2.657   4.256
    5THR      N 2044   2.525   2.887   4.287
    5THR      H 2045   2.572   2.957   4.341
    5THR     CA 2046   2.501   2.933   4.150
    5THR     CB 2047   2.350   2.935   4.125
    5THR    OG1 2048   2.345   2.968   3.986
    5THR    HG1 2049   2.377   2.891   3.930
    5THR    CG2 2050   2.267   3.042   4.196
    5THR      C 2051   2.554   3.075   4.133
    5THR      O 2052   2.587   3.140   4.232
    6LEU      N 2053   2.602   3.109   4.014
    6LEU      H 2054   2.594   3.052   3.932
    6LEU     CA 2055   2.645   3.248   3.991
    6LEU     CB 2056   2.763   3.233   3.895
    6LEU     CG 2057   2.892   3.178   3.957
    6LEU    CD1 2058   2.991   3.138   3.848
    6LEU    CD2 2059   2.969   3.284   4.035
    6LEU      C 2060   2.538   3.341   3.934
    6LEU      O 2061   2.477   3.317   3.830
    7LEU      N 2062   2.521   3.453   4.005
    7LEU      H 2063   2.585   3.479   4.077
    7LEU     CA 2064   2.438   3.565   3.960
    7LEU     CB 2065   2.305   3.552   4.035
    7LEU     CG 2066   2.190   3.639   3.981
    7LEU    CD1 2067   2.171   3.578   3.842
    7LEU    CD2 2068   2.065   3.624   4.067
    7LEU      C 2069   2.517   3.692   3.992
    7LEU      O 2070   2.546   3.722   4.107
    8LEU      N 2071   2.556   3.759   3.884
    8LEU      H 2072   2.523   3.741   3.792
    8LEU     CA 2073   2.639   3.881   3.887
    8LEU     CB 2074   2.758   3.863   3.793
    8LEU     CG 2075   2.860   3.978   3.780
    8LEU    CD1 2076   2.904   4.042   3.911
    8LEU    CD2 2077   2.985   3.917   3.717
    8LEU      C 2078   2.549   3.997   3.845
    8LEU      O 2079   2.510   4.016   3.730
    9GLU      N 2080   2.508   4.070   3.948
    9GLU      H 2081   2.501   4.032   4.040
    9GLU     CA 2082   2.448   4.202   3.925
    9GLU     CB 2083   2.321   4.233   4.005
    9GLU     CG 2084   2.217   4.121   3.997
    9GLU     CD 2085   2.076   4.159   4.040
    9GLU    OE1 2086   2.067   4.189   4.161
    9GLU    OE2 2087   1.983   4.163   3.957
    9GLU      C 2088   2.545   4.318   3.947
    9GLU      O 2089   2.609   4.328   4.052
   10GLU      N 2090   2.578   4.382   3.835
   10GLU      H 2091   2.522   4.364   3.754
   10GLU     CA 2092   2.665   4.500   3.829
   10GLU     CB 2093   2.749   4.519   3.702
   10GLU     CG 2094   2.835   4.397   3.668
   10GLU     CD 2095   2.921   4.435   3.547
   10GLU    OE1 2096   3.032   4.485   3.575
   10GLU    OE2 2097   2.873   4.431   3.432
   10GLU      C 2098   2.598   4.629   3.880
   10GLU     O1 2099   2.484   4.660   3.840
   10GLU     O2 2100   2.668   4.715   3.937
    1ACE     CA 2101   3.455   3.574   3.321
    1ACE      C 2102   3.472   3.618   3.467
    1ACE      O 2103   3.522   3.728   3.490
    2VAL      N 2104   3.420   3.522   3.560
    2VAL      H 2105   3.402   3.429   3.529
    2VAL     CA 2106   3.431   3.540   3.705
    2VAL     CB 2107   3.335   3.452   3.786
    2VAL    CG1 2108   3.344   3.503   3.930
    2VAL    CG2 2109   3.192   3.465   3.733
    2VAL      C 2110   3.572   3.503   3.749
    2VAL      O 2111   3.611   3.388   3.726
    3VAL      N 2112   3.649   3.609   3.771
    3VAL      H 2113   3.614   3.702   3.786
    3VAL     CA 2114   3.795   3.605   3.782
    3VAL     CB 2115   3.853   3.746   3.766
    3VAL    CG1 2116   4.005   3.730   3.758
    3VAL    CG2 2117   3.799   3.840   3.658
    3VAL      C 2118   3.816   3.558   3.926
    3VAL      O 2119   3.792   3.636   4.019
    4VAL      N 2120   3.848   3.430   3.936
    4VAL      H 2121   3.866   3.363   3.864
    4VAL     CA 2122   3.882   3.379   4.069
    4VAL     CB 2123   3.801   3.249   4.085
    4VAL    CG1 2124   3.830   3.194   4.225
    4VAL    CG2 2125   3.649   3.257   4.073
    4VAL      C 2126   4.033   3.360   4.075
    4VAL      O 2127   4.094   3.277   4.007
    5THR      N 2128   4.093   3.454   4.147
    5THR      H 2129   4.038   3.526   4.190
    5THR     CA 2130   4.235   3.490   4.137
    5THR     CB 2131   4.266   3.611   4.049
    5THR    OG1 2132   4.406   3.611   4.017
    5THR    HG1 2133   4.426   3.698   3.972
    5THR    CG2 2134   4.227   3.747   4.108
    5THR      C 2135   4.307   3.500   4.272
    5THR      O 2136   4.251   3.550   4.369
    6LEU      N 2137   4.435   3.465   4.273
    6LEU      H 2138   4.489   3.465   4.189
    6LEU     CA 2139   4.510   3.471   4.399
    6LEU     CB 2140   4.608   3.354   4.391
    6LEU     CG 2141   4.566   3.209   4.416
    6LEU    CD1 2142   4.687   3.115   4.426
    6LEU    CD2 2143   4.494   3.196   4.551
    6LEU      C 2144   4.584   3.600   4.438
    6LEU      O 2145   4.606   3.678   4.345
    7LEU      N 2146   4.590   3.631   4.567
    7LEU      H 2147   4.563   3.566   4.638
    7LEU     CA 2148   4.660   3.747   4.623
    7LEU     CB 2149   4.804   3.698   4.644
    7LEU     CG 2150   4.818   3.570   4.727
    7LEU    CD1 2151   4.950   3.496   4.704
    7LEU    CD2 2152   4.818   3.603   4.876
    7LEU      C 2153   4.659   3.880   4.546
    7LEU      O 2154   4.727   3.900   4.447
    8LEU      N 2155   4.594   3.975   4.614
    8LEU      H 2156   4.542   3.954   4.696
    8LEU     CA 2157   4.560   4.105   4.555
    8LEU     CB 2158   4.413   4.139   4.529
    8LEU     CG 2159   4.357   4.039   4.428
    8LEU    CD1 2160   4.298   3.910   4.487
    8LEU    CD2 2161   4.267   4.116   4.331
    8LEU      C 2162   4.609   4.228   4.631
    8LEU      O 2163   4.559   4.263   4.738
    9GLU      N 2164   4.707   4.290   4.565
    9GLU      H 2165   4.741   4.249   4.480
    9GLU     CA 2166   4.791   4.401   4.612
    9GLU     CB 2167   4.929   4.402   4.546
    9GLU     CG 2168   5.038   4.314   4.606
    9GLU     CD 2169   5.175   4.362   4.556
    9GLU    OE1 2170   5.249   4.428   4.632
    9GLU    OE2 2171   5.211   4.331   4.441
    9GLU      C 2172   4.721   4.537   4.608
    9GLU      O 2173   4.705   4.598   4.503
   10GLU      N 2174   4.675   4.574   4.728
   10GLU      H 2175   4.666   4.501   4.796
   10GLU     CA 2176   4.598   4.695   4.759
   10GLU     CB 2177   4.468   4.660   4.831
   10GLU     CG 2178   4.371   4.585   4.740
   10GLU     CD 2179   4.230   4.555   4.794
   10GLU    OE1 2180   4.215   4.443   4.846
   10GLU    OE2 2181   4.151   4.650   4.777
   10GLU      C 2182   4.699   4.790   4.824
   10GLU     O1 2183   4.777   4.743   4.909
   10GLU     O2 2184   4.698   4.905   4.774
    1ACE     CA 2185   6.740   2.520   3.631
    1ACE      C 2186   6.619   2.472   3.552
    1ACE      O 2187   6.618   2.393   3.457
    2VAL      N 2188   6.498   2.535   3.596
    2VAL      H 2189   6.501   2.592   3.678
    2VAL     CA 2190   6.358   2.508   3.563
    2VAL     CB 2191   6.266   2.586   3.657
    2VAL    CG1 2192   6.124   2.537   3.630
    2VAL    CG2 2193   6.308   2.565   3.803
    2VAL      C 2194   6.336   2.535   3.414
    2VAL      O 2195   6.280   2.636   3.371
    3VAL      N 2196   6.362   2.430   3.336
    3VAL      H 2197   6.411   2.347   3.362
    3VAL     CA 2198   6.348   2.448   3.191
    3VAL     CB 2199   6.479   2.466   3.115
    3VAL    CG1 2200   6.451   2.494   2.968
    3VAL    CG2 2201   6.549   2.593   3.164
    3VAL      C 2202   6.273   2.319   3.158
    3VAL      O 2203   6.333   2.214   3.137
    4VAL      N 2204   6.141   2.333   3.157
    4VAL      H 2205   6.104   2.425   3.146
    4VAL     CA 2206   6.043   2.224   3.164
    4VAL     CB 2207   5.927   2.267   3.253
    4VAL    CG1 2208   5.848   2.138   3.278
    4VAL    CG2 2209   5.969   2.325   3.388
    4VAL      C 2210   5.997   2.185   3.023
    4VAL      O 2211   5.939   2.266   2.951
    5THR      N 2212   6.048   2.069   2.983
    5THR      H 2213   6.112   2.017   3.040
    5THR     CA 2214   6.032   2.022   2.845
    5THR     CB 2215   6.156   1.946   2.796
    5THR    OG1 2216   6.202   1.834   2.873
    5THR    HG1 2217   6.290   1.802   2.838
    5THR    CG2 2218   6.260   2.044   2.742
    5THR      C 2219   5.911   1.929   2.836
    5THR      O 2220   5.910   1.806   2.838
    6LEU      N 2221   5.806   2.008   2.816
    6LEU      H 2222   5.819   2.107   2.824
    6LEU     CA 2223   5.665   1.974   2.794
    6LEU     CB 2224   5.596   2.110   2.789
    6LEU     CG 2225   5.579   2.179   2.924
    6LEU    CD1 2226   5.543   2.324   2.891
    6LEU    CD2 2227   5.470   2.128   3.019
    6LEU      C 2228   5.632   1.897   2.666
    6LEU      O 2229   5.565   1.951   2.579
    7LEU      N 2230   5.668   1.769   2.671
    7LEU      H 2231   5.691   1.714   2.752
    7LEU     CA 2232   5.669   1.697   2.543
    7LEU     CB 2233   5.780   1.591   2.548
    7LEU     CG 2234   5.823   1.523   2.418
    7LEU    CD1 2235   5.876   1.613   2.306
    7LEU    CD2 2236   5.912   1.403   2.450
    7LEU      C 2237   5.537   1.645   2.487
    7LEU      O 2238   5.471   1.562   2.550
    8LEU      N 2239   5.480   1.731   2.403
    8LEU      H 2240   5.523   1.817   2.375
    8LEU     CA 2241   5.369   1.692   2.315
    8LEU     CB 2242   5.252   1.784   2.351
    8LEU     CG 2243   5.122   1.732   2.288
    8LEU    CD1 2244   5.086   1.594   2.342
    8LEU    CD2 2245   5.018   1.835   2.331
    8LEU      C 2246   5.418   1.714   2.172
    8LEU      O 2247   5.403   1.825   2.122
    9GLU      N 2248   5.471   1.608   2.112
    9GLU      H 2249   5.435   1.516   2.128
    9GLU     CA 2250   5.567   1.609   2.001
    9GLU     CB 2251   5.595   1.463   1.964
    9GLU     CG 2252   5.668   1.397   2.081
    9GLU     CD 2253   5.720   1.256   2.056
    9GLU    OE1 2254   5.701   1.176   2.150
    9GLU    OE2 2255   5.780   1.241   1.948
    9GLU      C 2256   5.530   1.696   1.881
    9GLU      O 2257   5.423   1.680   1.823
   10GLU      N 2258   5.631   1.759   1.819
   10GLU      H 2259   5.725   1.747   1.851
   10GLU     CA 2260   5.614   1.865   1.720
   10GLU     CB 2261   5.647   2.005   1.772
   10GLU     CG 2262   5.557   2.049   1.888
   10GLU     CD 2263   5.601   2.192   1.923
   10GLU    OE1 2264   5.680   2.207   2.018
   10GLU    OE2 2265   5.563   2.287   1.852
   10GLU      C 2266   5.691   1.836   1.590
   10GLU     O1 2267   5.804   1.783   1.592
   10GLU     O2 2268   5.645   1.894   1.489
    1ACE     CA 2269   4.795   1.669   2.937
    1ACE      C 2270   4.912   1.665   3.035
    1ACE      O 2271   5.005   1.586   3.016
    2VAL      N 2272   4.908   1.765   3.138
    2VAL      H 2273   4.845   1.842   3.126
    2VAL     CA 2274   5.013   1.776   3.239
    2VAL     CB 2275   5.063   1.921   3.246
    2VAL    CG1 2276   5.169   1.936   3.354
    2VAL    CG2 2277   5.116   1.968   3.110
    2VAL      C 2278   4.970   1.722   3.376
    2VAL      O 2279   4.865   1.754   3.432
    3VAL      N 2280   5.030   1.606   3.400
    3VAL      H 2281   5.090   1.566   3.330
    3VAL     CA 2282   5.012   1.520   3.518
    3VAL     CB 2283   4.991   1.376   3.471
    3VAL    CG1 2284   4.988   1.273   3.584
    3VAL    CG2 2285   4.861   1.354   3.394
    3VAL      C 2286   5.139   1.552   3.597
    3VAL      O 2287   5.251   1.545   3.545
    4VAL      N 2288   5.124   1.625   3.707
    4VAL      H 2289   5.039   1.675   3.720
    4VAL     CA 2290   5.222   1.643   3.815
    4VAL     CB 2291   5.281   1.784   3.819
    4VAL    CG1 2292   5.385   1.809   3.929
    4VAL    CG2 2293   5.355   1.818   3.690
    4VAL      C 2294   5.139   1.621   3.942
    4VAL      O 2295   5.020   1.651   3.942
    5THR      N 2296   5.201   1.559   4.042
    5THR      H 2297   5.291   1.517   4.036
    5THR     CA 2298   5.147   1.540   4.178
    5THR     CB 2299   5.108   1.396   4.211
    5THR    OG1 2300   5.205   1.302   4.164
    5THR    HG1 2301   5.298   1.338   4.162
    5THR    CG2 2302   4.974   1.347   4.156
    5THR      C 2303   5.233   1.605   4.286
    5THR      O 2304   5.175   1.642   4.388
    6LEU      N 2305   5.365   1.604   4.268
    6LEU      H 2306   5.404   1.570   4.182
    6LEU     CA 2307   5.451   1.676   4.364
    6LEU     CB 2308   5.538   1.571   4.433
    6LEU     CG 2309   5.606   1.626   4.559
    6LEU    CD1 2310   5.511   1.667   4.672
    6LEU    CD2 2311   5.707   1.521   4.607
    6LEU      C 2312   5.553   1.754   4.281
    6LEU      O 2313   5.636   1.690   4.217
    7LEU      N 2314   5.554   1.883   4.314
    7LEU      H 2315   5.495   1.918   4.387
    7LEU     CA 2316   5.611   1.985   4.224
    7LEU     CB 2317   5.545   2.121   4.245
    7LEU     CG 2318   5.562   2.214   4.125
    7LEU    CD1 2319   5.458   2.177   4.019
    7LEU    CD2 2320   5.555   2.361   4.167
    7LEU      C 2321   5.758   1.999   4.264
    7LEU      O 2322   5.846   1.976   4.182
    8LEU      N 2323   5.779   2.022   4.393
    8LEU      H 2324   5.699   2.039   4.451
    8LEU     CA 2325   5.910   2.035   4.458
    8LEU     CB 2326   5.899   2.096   4.598
    8LEU     CG 2327   5.861   2.242   4.619
    8LEU    CD1 2328   5.856   2.283   4.767
    8LEU    CD2 2329   5.952   2.333   4.536
    8LEU      C 2330   5.981   1.900   4.467
    8LEU      O 2331   5.970   1.823   4.562
    9GLU      N 2332   6.080   1.900   4.377
    9GLU      H 2333   6.100   1.971   4.309
    9GLU     CA 2334   6.170   1.787   4.353
    9GLU     CB 2335   6.193   1.776   4.202
    9GLU     CG 2336   6.076   1.695   4.146
    9GLU     CD 2337   6.080   1.696   3.993
    9GLU    OE1 2338   6.134   1.797   3.944
    9GLU    OE2 2339   6.061   1.587   3.935
    9GLU      C 2340   6.304   1.803   4.425
    9GLU      O 2341   6.358   1.913   4.416
   10GLU      N 2342   6.363   1.692   4.469
   10GLU      H 2343   6.335   1.596   4.462
   10GLU     CA 2344   6.489   1.697   4.544
   10GLU     CB 2345   6.475   1.639   4.685
   10GLU     CG 2346   6.352   1.689   4.761
   10GLU     CD 2347   6.344   1.616   4.896
   10GLU    OE1 2348   6.453   1.607   4.956
   10GLU    OE2 2349   6.233   1.588   4.945
   10GLU      C 2350   6.595   1.612   4.473
   10GLU     O1 2351   6.712   1.653   4.469
   10GLU     O2 2352   6.554   1.507   4.418
    1ACE     CA 2353   5.127   4.326   5.474
    1ACE      C 2354   5.072   4.345   5.616
    1ACE      O 2355   5.072   4.252   5.696
    2VAL      N 2356   4.991   4.462   5.635
    2VAL      H 2357   4.957   4.508   5.553
    2VAL     CA 2358   4.949   4.516   5.765
    2VAL     CB 2359   4.983   4.665   5.772
    2VAL    CG1 2360   4.928   4.740   5.893
    2VAL    CG2 2361   5.135   4.685   5.770
    2VAL      C 2362   4.797   4.496   5.772
    2VAL      O 2363   4.715   4.550   5.698
    3VAL      N 2364   4.760   4.422   5.877
    3VAL      H 2365   4.832   4.411   5.946
    3VAL     CA 2366   4.624   4.378   5.911
    3VAL     CB 2367   4.629   4.227   5.933
    3VAL    CG1 2368   4.498   4.174   5.992
    3VAL    CG2 2369   4.686   4.159   5.808
    3VAL      C 2370   4.581   4.468   6.027
    3VAL      O 2371   4.495   4.555   6.020
    4VAL      N 2372   4.646   4.439   6.140
    4VAL      H 2373   4.702   4.357   6.149
    4VAL     CA 2374   4.603   4.506   6.264
    4VAL     CB 2375   4.543   4.417   6.373
    4VAL    CG1 2376   4.431   4.332   6.314
    4VAL    CG2 2377   4.650   4.337   6.447
    4VAL      C 2378   4.724   4.584   6.317
    4VAL      O 2379   4.843   4.564   6.295
    5THR      N 2380   4.683   4.692   6.384
    5THR      H 2381   4.589   4.725   6.389
    5THR     CA 2382   4.776   4.792   6.438
    5THR     CB 2383   4.707   4.927   6.453
    5THR    OG1 2384   4.603   4.933   6.551
    5THR    HG1 2385   4.571   5.025   6.572
    5THR    CG2 2386   4.663   4.977   6.315
    5THR      C 2387   4.835   4.745   6.572
    5THR      O 2388   4.766   4.678   6.648
    6LEU      N 2389   4.967   4.758   6.575
    6LEU      H 2390   5.020   4.816   6.513
    6LEU     CA 2391   5.049   4.709   6.687
    6LEU     CB 2392   5.152   4.606   6.641
    6LEU     CG 2393   5.087   4.480   6.585
    6LEU    CD1 2394   5.191   4.390   6.517
    6LEU    CD2 2395   5.049   4.387   6.701
    6LEU      C 2396   5.122   4.833   6.741
    6LEU      O 2397   5.208   4.894   6.677
    7LEU      N 2398   5.114   4.826   6.873
    7LEU      H 2399   5.082   4.743   6.918
    7LEU     CA 2400   5.175   4.926   6.962
    7LEU     CB 2401   5.156   4.884   7.108
    7LEU     CG 2402   5.016   4.923   7.157
    7LEU    CD1 2403   4.974   4.855   7.287
    7LEU    CD2 2404   4.996   5.075   7.158
    7LEU      C 2405   5.326   4.944   6.945
    7LEU      O 2406   5.403   4.860   6.992
    8LEU      N 2407   5.365   5.066   6.910
    8LEU      H 2408   5.301   5.139   6.886
    8LEU     CA 2409   5.506   5.102   6.887
    8LEU     CB 2410   5.520   5.170   6.750
    8LEU     CG 2411   5.492   5.086   6.625
    8LEU    CD1 2412   5.530   5.175   6.507
    8LEU    CD2 2413   5.566   4.952   6.628
    8LEU      C 2414   5.557   5.200   6.993
    8LEU      O 2415   5.489   5.300   7.013
    9GLU      N 2416   5.684   5.201   7.031
    9GLU      H 2417   5.745   5.138   6.983
    9GLU     CA 2418   5.739   5.284   7.139
    9GLU     CB 2419   5.874   5.233   7.192
    9GLU     CG 2420   5.986   5.236   7.088
    9GLU     CD 2421   5.987   5.125   6.983
    9GLU    OE1 2422   5.969   5.165   6.866
    9GLU    OE2 2423   5.974   5.009   7.027
    9GLU      C 2424   5.737   5.435   7.115
    9GLU      O 2425   5.786   5.483   7.014
   10GLU      N 2426   5.681   5.508   7.212
   10GLU      H 2427   5.647   5.471   7.298
   10GLU     CA 2428   5.657   5.651   7.190
   10GLU     CB 2429   5.511   5.691   7.164
   10GLU     CG 2430   5.447   5.630   7.040
   10GLU     CD 2431   5.303   5.684   7.039
   10GLU    OE1 2432   5.275   5.766   6.949
   10GLU    OE2 2433   5.227   5.652   7.133
   10GLU      C 2434   5.717   5.732   7.305
   10GLU     O1 2435   5.673   5.718   7.421
   10GLU     O2 2436   5.796   5.822   7.269
    1ACE     CA 2437   3.738   2.701   5.682
    1ACE      C 2438   3.598   2.694   5.743
    1ACE      O 2439   3.528   2.598   5.711
    2VAL      N 2440   3.555   2.805   5.822
    2VAL      H 2441   3.620   2.874   5.854
    2VAL     CA 2442   3.428   2.818   5.895
    2VAL     CB 2443   3.436   2.949   5.974
    2VAL    CG1 2444   3.557   2.939   6.068
    2VAL    CG2 2445   3.437   3.074   5.886
    2VAL      C 2446   3.303   2.808   5.808
    2VAL      O 2447   3.204   2.750   5.852
    3VAL      N 2448   3.317   2.842   5.680
    3VAL      H 2449   3.402   2.885   5.650
    3VAL     CA 2450   3.202   2.857   5.590
    3VAL     CB 2451   3.146   2.998   5.575
    3VAL    CG1 2452   3.081   3.061   5.698
    3VAL    CG2 2453   3.262   3.090   5.536
    3VAL      C 2454   3.211   2.782   5.457
    3VAL      O 2455   3.131   2.701   5.412
    4VAL      N 2456   3.324   2.805   5.389
    4VAL      H 2457   3.387   2.876   5.420
    4VAL     CA 2458   3.368   2.745   5.263
    4VAL     CB 2459   3.368   2.835   5.139
    4VAL    CG1 2460   3.416   2.751   5.021
    4VAL    CG2 2461   3.227   2.885   5.106
    4VAL      C 2462   3.512   2.702   5.292
    4VAL      O 2463   3.610   2.775   5.281
    5THR      N 2464   3.518   2.569   5.300
    5THR      H 2465   3.442   2.515   5.263
    5THR     CA 2466   3.639   2.485   5.299
    5THR     CB 2467   3.592   2.342   5.326
    5THR    OG1 2468   3.481   2.306   5.245
    5THR    HG1 2469   3.443   2.221   5.282
    5THR    CG2 2470   3.552   2.320   5.472
    5THR      C 2471   3.716   2.499   5.168
    5THR      O 2472   3.714   2.420   5.074
    6LEU      N 2473   3.810   2.593   5.174
    6LEU      H 2474   3.821   2.647   5.257
    6LEU     CA 2475   3.887   2.636   5.056
    6LEU     CB 2476   3.848   2.781   5.028
    6LEU     CG 2477   3.880   2.827   4.886
    6LEU    CD1 2478   3.770   2.787   4.787
    6LEU    CD2 2479   3.908   2.977   4.889
    6LEU      C 2480   4.038   2.615   5.068
    6LEU      O 2481   4.106   2.586   4.969
    7LEU      N 2482   4.090   2.619   5.190
    7LEU      H 2483   4.042   2.647   5.273
    7LEU     CA 2484   4.234   2.602   5.214
    7LEU     CB 2485   4.299   2.723   5.280
    7LEU     CG 2486   4.303   2.845   5.187
    7LEU    CD1 2487   4.177   2.918   5.140
    7LEU    CD2 2488   4.413   2.939   5.236
    7LEU      C 2489   4.264   2.479   5.300
    7LEU      O 2490   4.174   2.416   5.357
    8LEU      N 2491   4.389   2.438   5.286
    8LEU      H 2492   4.432   2.453   5.197
    8LEU     CA 2493   4.451   2.327   5.360
    8LEU     CB 2494   4.458   2.335   5.512
    8LEU     CG 2495   4.568   2.432   5.557
    8LEU    CD1 2496   4.561   2.442   5.709
    8LEU    CD2 2497   4.703   2.377   5.509
    8LEU      C 2498   4.391   2.189   5.331
    8LEU      O 2499   4.269   2.175   5.339
    9GLU      N 2500   4.475   2.087   5.341
    9GLU      H 2501   4.573   2.102   5.356
    9GLU     CA 2502   4.425   1.950   5.322
    9GLU     CB 2503   4.528   1.869   5.244
    9GLU     CG 2504   4.466   1.750   5.170
    9GLU     CD 2505   4.577   1.689   5.083
    9GLU    OE1 2506   4.650   1.595   5.121
    9GLU    OE2 2507   4.582   1.732   4.966
    9GLU      C 2508   4.418   1.882   5.459
    9GLU      O 2509   4.483   1.922   5.556
   10GLU      N 2510   4.306   1.813   5.477
   10GLU      H 2511   4.251   1.768   5.407
   10GLU     CA 2512   4.276   1.748   5.606
   10GLU     CB 2513   4.129   1.748   5.649
   10GLU     CG 2514   4.096   1.720   5.796
   10GLU     CD 2515   3.946   1.740   5.813
   10GLU    OE1 2516   3.875   1.637   5.820
   10GLU    OE2 2517   3.904   1.857   5.799
   10GLU      C 2518   4.326   1.604   5.616
   10GLU     O1 2519   4.321   1.524   5.520
   10GLU     O2 2520   4.371   1.579   5.730
    1ACE     CA 2521   3.066   3.543   5.330
    1ACE      C 2522   3.214   3.577   5.347
    1ACE      O 2523   3.264   3.650   5.261
    2VAL      N 2524   3.271   3.551   5.476
    2VAL      H 2525   3.211   3.528   5.553
    2VAL     CA 2526   3.411   3.572   5.515
    2VAL     CB 2527   3.426   3.556   5.666
    2VAL    CG1 2528   3.357   3.675   5.732
    2VAL    CG2 2529   3.380   3.424   5.730
    2VAL      C 2530   3.504   3.472   5.447
    2VAL      O 2531   3.477   3.352   5.440
    3VAL      N 2532   3.605   3.517   5.373
    3VAL      H 2533   3.621   3.615   5.363
    3VAL     CA 2534   3.696   3.436   5.291
    3VAL     CB 2535   3.674   3.462   5.142
    3VAL    CG1 2536   3.752   3.358   5.061
    3VAL    CG2 2537   3.530   3.444   5.092
    3VAL      C 2538   3.837   3.467   5.339
    3VAL      O 2539   3.889   3.573   5.305
    4VAL      N 2540   3.901   3.370   5.405
    4VAL      H 2541   3.858   3.284   5.434
    4VAL     CA 2542   4.040   3.370   5.451
    4VAL     CB 2543   4.148   3.363   5.343
    4VAL    CG1 2544   4.281   3.319   5.403
    4VAL    CG2 2545   4.111   3.272   5.225
    4VAL      C 2546   4.070   3.494   5.536
    4VAL      O 2547   4.145   3.587   5.504
    5THR      N 2548   3.989   3.500   5.641
    5THR      H 2549   3.921   3.427   5.653
    5THR     CA 2550   3.995   3.594   5.755
    5THR     CB 2551   3.943   3.531   5.884
    5THR    OG1 2552   3.976   3.397   5.918
    5THR    HG1 2553   3.896   3.351   5.958
    5THR    CG2 2554   3.792   3.559   5.877
    5THR      C 2555   4.132   3.654   5.787
    5THR      O 2556   4.231   3.593   5.828
    6LEU      N 2557   4.142   3.777   5.737
    6LEU      H 2558   4.082   3.809   5.664
    6LEU     CA 2559   4.239   3.878   5.782
    6LEU     CB 2560   4.313   3.925   5.657
    6LEU     CG 2561   4.405   3.816   5.604
    6LEU    CD1 2562   4.464   3.853   5.468
    6LEU    CD2 2563   4.528   3.804   5.694
    6LEU      C 2564   4.165   3.995   5.848
    6LEU      O 2565   4.195   4.017   5.965
    7LEU      N 2566   4.086   4.068   5.770
    7LEU      H 2567   4.070   4.041   5.675
    7LEU     CA 2568   4.026   4.188   5.830
    7LEU     CB 2569   4.065   4.305   5.739
    7LEU     CG 2570   4.203   4.362   5.772
    7LEU    CD1 2571   4.248   4.447   5.653
    7LEU    CD2 2572   4.218   4.444   5.901
    7LEU      C 2573   3.878   4.153   5.838
    7LEU      O 2574   3.821   4.099   5.743
    8LEU      N 2575   3.830   4.196   5.954
    8LEU      H 2576   3.883   4.234   6.030
    8LEU     CA 2577   3.685   4.198   5.978
    8LEU     CB 2578   3.641   4.108   6.093
    8LEU     CG 2579   3.667   3.958   6.077
    8LEU    CD1 2580   3.633   3.884   6.207
    8LEU    CD2 2581   3.601   3.891   5.956
    8LEU      C 2582   3.652   4.344   6.011
    8LEU      O 2583   3.611   4.368   6.124
    9GLU      N 2584   3.624   4.428   5.912
    9GLU      H 2585   3.624   4.397   5.817
    9GLU     CA 2586   3.601   4.571   5.935
    9GLU     CB 2587   3.590   4.645   5.801
    9GLU     CG 2588   3.711   4.622   5.710
    9GLU     CD 2589   3.699   4.736   5.608
    9GLU    OE1 2590   3.625   4.722   5.509
    9GLU    OE2 2591   3.756   4.844   5.633
    9GLU      C 2592   3.472   4.599   6.013
    9GLU      O 2593   3.361   4.552   5.992
   10GLU      N 2594   3.483   4.692   6.108
   10GLU      H 2595   3.566   4.722   6.154
   10GLU     CA 2596   3.368   4.750   6.179
   10GLU     CB 2597   3.374   4.745   6.332
   10GLU     CG 2598   3.385   4.599   6.378
   10GLU     CD 2599   3.389   4.601   6.531
   10GLU    OE1 2600   3.491   4.552   6.584
   10GLU    OE2 2601   3.276   4.614   6.583
   10GLU      C 2602   3.373   4.901   6.155
   10GLU     O1 2603   3.475   4.971   6.175
   10GLU     O2 2604   3.263   4.957   6.137
    1ACE     CA 2605   4.310   1.751   4.172
    1ACE      C 2606   4.238   1.775   4.305
    1ACE      O 2607   4.175   1.684   4.358
    2VAL      N 2608   4.250   1.910   4.352
    2VAL      H 2609   4.290   1.985   4.299
    2VAL     CA 2610   4.181   1.958   4.473
    2VAL     CB 2611   4.257   2.078   4.528
    2VAL    CG1 2612   4.195   2.125   4.660
    2VAL    CG2 2613   4.408   2.058   4.546
    2VAL      C 2614   4.040   1.993   4.425
    2VAL      O 2615   4.016   2.098   4.364
    3VAL      N 2616   3.951   1.908   4.475
    3VAL      H 2617   3.979   1.824   4.520
    3VAL     CA 2618   3.808   1.902   4.441
    3VAL     CB 2619   3.767   1.755   4.435
    3VAL    CG1 2620   3.617   1.733   4.411
    3VAL    CG2 2621   3.845   1.664   4.339
    3VAL      C 2622   3.741   1.983   4.552
    3VAL      O 2623   3.721   1.929   4.660
    4VAL      N 2624   3.716   2.111   4.527
    4VAL      H 2625   3.736   2.153   4.439
    4VAL     CA 2626   3.662   2.201   4.630
    4VAL     CB 2627   3.750   2.322   4.664
    4VAL    CG1 2628   3.878   2.290   4.740
    4VAL    CG2 2629   3.794   2.393   4.536
    4VAL      C 2630   3.518   2.245   4.601
    4VAL      O 2631   3.483   2.254   4.484
    5THR      N 2632   3.436   2.231   4.705
    5THR      H 2633   3.470   2.221   4.798
    5THR     CA 2634   3.292   2.259   4.713
    5THR     CB 2635   3.210   2.133   4.744
    5THR    OG1 2636   3.068   2.146   4.731
    5THR    HG1 2637   3.027   2.190   4.810
    5THR    CG2 2638   3.248   2.073   4.879
    5THR      C 2639   3.259   2.367   4.816
    5THR      O 2640   3.330   2.396   4.912
    6LEU      N 2641   3.150   2.440   4.791
    6LEU      H 2642   3.087   2.414   4.718
    6LEU     CA 2643   3.097   2.552   4.869
    6LEU     CB 2644   3.037   2.664   4.784
    6LEU     CG 2645   3.126   2.734   4.682
    6LEU    CD1 2646   3.133   2.664   4.546
    6LEU    CD2 2647   3.074   2.877   4.666
    6LEU      C 2648   2.984   2.504   4.961
    6LEU      O 2649   2.905   2.418   4.921
    7LEU      N 2650   2.986   2.553   5.084
    7LEU      H 2651   3.069   2.601   5.113
    7LEU     CA 2652   2.886   2.555   5.192
    7LEU     CB 2653   2.768   2.639   5.145
    7LEU     CG 2654   2.768   2.774   5.217
    7LEU    CD1 2655   2.864   2.877   5.156
    7LEU    CD2 2656   2.623   2.812   5.245
    7LEU      C 2657   2.848   2.415   5.241
    7LEU      O 2658   2.844   2.407   5.364
    8LEU      N 2659   2.796   2.326   5.158
    8LEU      H 2660   2.798   2.329   5.058
    8LEU     CA 2661   2.751   2.197   5.213
    8LEU     CB 2662   2.608   2.169   5.169
    8LEU     CG 2663   2.526   2.089   5.271
    8LEU    CD1 2664   2.511   2.183   5.390
    8LEU    CD2 2665   2.388   2.062   5.211
    8LEU      C 2666   2.840   2.091   5.148
    8LEU      O 2667   2.900   2.117   5.044
    9GLU      N 2668   2.882   2.004   5.239
    9GLU      H 2669   2.828   1.983   5.321
    9GLU     CA 2670   2.975   1.892   5.215
    9GLU     CB 2671   3.113   1.905   5.281
    9GLU     CG 2672   3.209   2.000   5.209
    9GLU     CD 2673   3.353   1.976   5.257
    9GLU    OE1 2674   3.415   2.060   5.325
    9GLU    OE2 2675   3.407   1.875   5.208
    9GLU      C 2676   2.918   1.759   5.265
    9GLU      O 2677   2.909   1.740   5.386
   10GLU      N 2678   2.860   1.683   5.173
   10GLU      H 2679   2.857   1.710   5.077
   10GLU     CA 2680   2.825   1.542   5.196
   10GLU     CB 2681   2.673   1.542   5.178
   10GLU     CG 2682   2.596   1.617   5.286
   10GLU     CD 2683   2.450   1.629   5.240
   10GLU    OE1 2684   2.388   1.525   5.211
   10GLU    OE2 2685   2.378   1.729   5.263
   10GLU      C 2686   2.894   1.463   5.085
   10GLU     O1 2687   3.017   1.448   5.104
   10GLU     O2 2688   2.824   1.411   4.995
    1ACE     CA 2689   3.310   2.447   5.937
    1ACE      C 2690   3.424   2.413   6.034
    1ACE      O 2691   3.417   2.315   6.108
    2VAL      N 2692   3.549   2.457   5.981
    2VAL      H 2693   3.570   2.513   5.902
    2VAL     CA 2694   3.669   2.434   6.063
    2VAL     CB 2695   3.785   2.362   5.993
    2VAL    CG1 2696   3.771   2.211   6.015
    2VAL    CG2 2697   3.800   2.407   5.848
    2VAL      C 2698   3.722   2.567   6.117
    2VAL      O 2699   3.751   2.662   6.045
    3VAL      N 2700   3.747   2.551   6.246
    3VAL      H 2701   3.715   2.470   6.297
    3VAL     CA 2702   3.796   2.655   6.338
    3VAL     CB 2703   3.678   2.739   6.386
    3VAL    CG1 2704   3.570   2.656   6.456
    3VAL    CG2 2705   3.709   2.874   6.452
    3VAL      C 2706   3.882   2.614   6.458
    3VAL      O 2707   3.843   2.522   6.529
    4VAL      N 2708   3.989   2.692   6.471
    4VAL      H 2709   4.006   2.756   6.397
    4VAL     CA 2710   4.098   2.671   6.568
    4VAL     CB 2711   4.218   2.766   6.554
    4VAL    CG1 2712   4.327   2.733   6.655
    4VAL    CG2 2713   4.279   2.765   6.413
    4VAL      C 2714   4.033   2.698   6.703
    4VAL      O 2715   3.984   2.808   6.727
    5THR      N 2716   4.010   2.589   6.775
    5THR      H 2717   4.015   2.494   6.742
    5THR     CA 2718   3.951   2.606   6.908
    5THR     CB 2719   3.818   2.531   6.921
    5THR    OG1 2720   3.837   2.393   6.889
    5THR    HG1 2721   3.827   2.390   6.789
    5THR    CG2 2722   3.714   2.608   6.840
    5THR      C 2723   4.058   2.566   7.009
    5THR      O 2724   4.119   2.460   7.004
    6LEU      N 2725   4.074   2.661   7.102
    6LEU      H 2726   4.030   2.751   7.091
    6LEU     CA 2727   4.176   2.651   7.207
    6LEU     CB 2728   4.247   2.787   7.204
    6LEU     CG 2729   4.334   2.823   7.083
    6LEU    CD1 2730   4.424   2.944   7.108
    6LEU    CD2 2731   4.421   2.707   7.035
    6LEU      C 2732   4.111   2.628   7.344
    6LEU      O 2733   3.988   2.634   7.351
    7LEU      N 2734   4.191   2.577   7.436
    7LEU      H 2735   4.291   2.575   7.430
    7LEU     CA 2736   4.144   2.542   7.571
    7LEU     CB 2737   4.207   2.407   7.607
    7LEU     CG 2738   4.178   2.293   7.509
    7LEU    CD1 2739   4.290   2.190   7.523
    7LEU    CD2 2740   4.051   2.211   7.536
    7LEU      C 2741   4.195   2.645   7.672
    7LEU      O 2742   4.311   2.687   7.666
    8LEU      N 2743   4.113   2.669   7.774
    8LEU      H 2744   4.026   2.622   7.787
    8LEU     CA 2745   4.134   2.782   7.866
    8LEU     CB 2746   3.999   2.846   7.896
    8LEU     CG 2747   3.997   2.981   7.969
    8LEU    CD1 2748   4.079   3.086   7.894
    8LEU    CD2 2749   3.849   3.009   7.992
    8LEU      C 2750   4.187   2.729   8.000
    8LEU      O 2751   4.135   2.629   8.047
    9GLU      N 2752   4.290   2.795   8.051
    9GLU      H 2753   4.332   2.876   8.010
    9GLU     CA 2754   4.350   2.761   8.182
    9GLU     CB 2755   4.499   2.795   8.179
    9GLU     CG 2756   4.582   2.721   8.283
    9GLU     CD 2757   4.722   2.784   8.287
    9GLU    OE1 2758   4.758   2.829   8.398
    9GLU    OE2 2759   4.791   2.785   8.183
    9GLU      C 2760   4.281   2.829   8.301
    9GLU      O 2761   4.291   2.951   8.308
   10GLU      N 2762   4.180   2.762   8.354
   10GLU      H 2763   4.148   2.674   8.319
   10GLU     CA 2764   4.103   2.797   8.475
   10GLU     CB 2765   3.955   2.820   8.445
   10GLU     CG 2766   3.924   2.940   8.356
   10GLU     CD 2767   3.783   2.999   8.368
   10GLU    OE1 2768   3.686   2.927   8.338
   10GLU    OE2 2769   3.773   3.096   8.446
   10GLU      C 2770   4.122   2.702   8.593
   10GLU     O1 2771   4.208   2.611   8.592
   10GLU     O2 2772   4.057   2.732   8.696
    1ACE     CA 2773   2.831   2.257   3.257
    1ACE      C 2774   2.901   2.187   3.141
    1ACE      O 2775   2.832   2.145   3.047
    2VAL      N 2776   3.042   2.204   3.128
    2VAL      H 2777   3.094   2.272   3.180
    2VAL     CA 2778   3.124   2.122   3.038
    2VAL     CB 2779   3.182   2.211   2.927
    2VAL    CG1 2780   3.072   2.290   2.857
    2VAL    CG2 2781   3.278   2.318   2.979
    2VAL      C 2782   3.222   2.042   3.123
    2VAL      O 2783   3.278   2.091   3.221
    3VAL      N 2784   3.249   1.924   3.067
    3VAL      H 2785   3.202   1.887   2.988
    3VAL     CA 2786   3.318   1.818   3.143
    3VAL     CB 2787   3.266   1.685   3.087
    3VAL    CG1 2788   3.325   1.562   3.155
    3VAL    CG2 2789   3.115   1.677   3.107
    3VAL      C 2790   3.468   1.838   3.121
    3VAL      O 2791   3.525   1.779   3.029
    4VAL      N 2792   3.530   1.885   3.229
    4VAL      H 2793   3.485   1.913   3.314
    4VAL     CA 2794   3.676   1.891   3.234
    4VAL     CB 2795   3.718   2.034   3.266
    4VAL    CG1 2796   3.870   2.037   3.287
    4VAL    CG2 2797   3.672   2.126   3.152
    4VAL      C 2798   3.735   1.786   3.328
    4VAL      O 2799   3.684   1.784   3.441
    5THR      N 2800   3.812   1.698   3.264
    5THR      H 2801   3.839   1.708   3.169
    5THR     CA 2802   3.870   1.580   3.330
    5THR     CB 2803   3.879   1.467   3.227
    5THR    OG1 2804   3.945   1.500   3.104
    5THR    HG1 2805   3.873   1.492   3.035
    5THR    CG2 2806   3.742   1.407   3.194
    5THR      C 2807   4.007   1.600   3.396
    5THR      O 2808   4.103   1.650   3.337
    6LEU      N 2809   3.998   1.562   3.523
    6LEU      H 2810   3.908   1.551   3.564
    6LEU     CA 2811   4.112   1.552   3.614
    6LEU     CB 2812   4.063   1.599   3.751
    6LEU     CG 2813   4.028   1.748   3.749
    6LEU    CD1 2814   3.955   1.783   3.879
    6LEU    CD2 2815   4.156   1.831   3.743
    6LEU      C 2816   4.171   1.411   3.623
    6LEU      O 2817   4.149   1.339   3.720
    7LEU      N 2818   4.254   1.379   3.524
    7LEU      H 2819   4.315   1.444   3.479
    7LEU     CA 2820   4.304   1.242   3.505
    7LEU     CB 2821   4.362   1.229   3.364
    7LEU     CG 2822   4.252   1.227   3.257
    7LEU    CD1 2823   4.323   1.222   3.122
    7LEU    CD2 2824   4.155   1.108   3.268
    7LEU      C 2825   4.406   1.216   3.615
    7LEU      O 2826   4.521   1.256   3.597
    8LEU      N 2827   4.362   1.138   3.714
    8LEU      H 2828   4.271   1.098   3.708
    8LEU     CA 2829   4.438   1.099   3.834
    8LEU     CB 2830   4.387   1.189   3.947
    8LEU     CG 2831   4.461   1.167   4.079
    8LEU    CD1 2832   4.606   1.202   4.048
    8LEU    CD2 2833   4.406   1.250   4.195
    8LEU      C 2834   4.414   0.950   3.856
[truncated: 689,547 more chars]
