# Supplementary material for: Control over the fibrillization yield by varying the oligomeric nucleation propensities of self-assembling peptides
Source: Commun Chem. 2020 Nov 11;3:164. doi: 10.1038/s42004-020-00417-7 (PMC9814929; doi:10.1038/s42004-020-00417-7)
Supplement: Supplementary file 3 — Supplementary Data 1 [file 42004_2020_417_MOESM3_ESM.zip › MD_trajectory/Steered MD/Oligomer pull out/SLP3.gro]

Generated by trjconv : Protein in water t=   0.00000
 3384
    1ACE     CA    1   2.169   6.054   5.778
    1ACE      C    2   2.268   5.939   5.758
    1ACE      O    3   2.335   5.934   5.655
    2VAL      N    4   2.251   5.818   5.833
    2VAL      H    5   2.174   5.803   5.895
    2VAL     CA    6   2.349   5.709   5.822
    2VAL     CB    7   2.422   5.675   5.952
    2VAL    CG1    8   2.523   5.787   5.980
    2VAL    CG2    9   2.319   5.679   6.064
    2VAL      C   10   2.279   5.592   5.751
    2VAL      O   11   2.212   5.502   5.800
    3VAL      N   12   2.316   5.596   5.624
    3VAL      H   13   2.358   5.679   5.588
    3VAL     CA   14   2.285   5.490   5.527
    3VAL     CB   15   2.192   5.544   5.418
    3VAL    CG1   16   2.050   5.523   5.471
    3VAL    CG2   17   2.230   5.685   5.372
    3VAL      C   18   2.414   5.429   5.469
    3VAL      O   19   2.438   5.425   5.349
    4VAL      N   20   2.480   5.358   5.560
    4VAL      H   21   2.446   5.341   5.653
    4VAL     CA   22   2.609   5.300   5.522
    4VAL     CB   23   2.709   5.297   5.638
    4VAL    CG1   24   2.847   5.236   5.613
    4VAL    CG2   25   2.731   5.442   5.680
    4VAL      C   26   2.593   5.162   5.458
    4VAL      O   27   2.561   5.055   5.510
    5THR      N   28   2.623   5.170   5.328
    5THR      H   29   2.643   5.257   5.284
    5THR     CA   30   2.624   5.056   5.235
    5THR     CB   31   2.633   5.098   5.088
    5THR    OG1   32   2.753   5.168   5.057
    5THR    HG1   33   2.771   5.247   5.116
    5THR    CG2   34   2.510   5.180   5.048
    5THR      C   35   2.739   4.958   5.255
    5THR      O   36   2.715   4.838   5.242
    6ILE      N   37   2.856   5.013   5.288
    6ILE      H   38   2.866   5.111   5.304
    6ILE     CA   39   2.972   4.925   5.306
    6ILE     CB   40   3.087   4.951   5.209
    6ILE    CG1   41   3.115   5.102   5.200
    6ILE    CG2   42   3.048   4.881   5.079
    6ILE     CD   43   3.244   5.126   5.122
    6ILE      C   44   3.021   4.924   5.452
    6ILE      O   45   3.115   4.995   5.485
    7LEU      N   46   2.950   4.850   5.536
    7LEU      H   47   2.862   4.807   5.516
    7LEU     CA   48   2.992   4.823   5.675
    7LEU     CB   49   3.114   4.731   5.672
    7LEU     CG   50   3.081   4.582   5.688
    7LEU    CD1   51   3.192   4.493   5.633
    7LEU    CD2   52   3.055   4.555   5.836
    7LEU      C   53   3.002   4.946   5.765
    7LEU      O   54   2.902   4.998   5.814
    8LEU      N   55   3.125   4.989   5.790
    8LEU      H   56   3.205   4.945   5.748
    8LEU     CA   57   3.166   5.083   5.895
    8LEU     CB   58   3.274   5.034   5.991
    8LEU     CG   59   3.232   4.903   6.057
    8LEU    CD1   60   3.350   4.846   6.136
    8LEU    CD2   61   3.110   4.916   6.148
    8LEU      C   62   3.218   5.215   5.836
    8LEU      O   63   3.189   5.323   5.886
    9GLU      N   64   3.284   5.208   5.721
    9GLU      H   65   3.295   5.125   5.666
    9GLU     CA   66   3.343   5.330   5.665
    9GLU     CB   67   3.491   5.351   5.698
    9GLU     CG   68   3.518   5.348   5.848
    9GLU     CD   69   3.670   5.346   5.867
    9GLU    OE1   70   3.736   5.451   5.886
    9GLU    OE2   71   3.722   5.233   5.874
    9GLU      C   72   3.327   5.359   5.515
    9GLU      O   73   3.382   5.284   5.435
   10GLU      N   74   3.252   5.460   5.472
   10GLU      H   75   3.221   5.522   5.544
   10GLU     CA   76   3.217   5.487   5.331
   10GLU     CB   77   3.065   5.487   5.315
   10GLU     CG   78   3.023   5.457   5.171
   10GLU     CD   79   2.872   5.445   5.151
   10GLU    OE1   80   2.817   5.519   5.067
   10GLU    OE2   81   2.806   5.364   5.220
   10GLU      C   82   3.273   5.618   5.275
   10GLU      O   83   3.340   5.611   5.172
   11GLU      N   84   3.280   5.720   5.360
   11GLU      H   85   3.288   5.714   5.460
   11GLU     CA   86   3.314   5.857   5.319
   11GLU     CB   87   3.193   5.915   5.245
   11GLU     CG   88   3.224   6.049   5.178
   11GLU     CD   89   3.107   6.106   5.098
   11GLU    OE1   90   3.108   6.224   5.055
   11GLU    OE2   91   3.008   6.035   5.072
   11GLU      C   92   3.369   5.930   5.441
   11GLU     O1   93   3.356   5.877   5.553
   11GLU     O2   94   3.424   6.042   5.431
    1ACE     CA   95   5.571   5.596   5.504
    1ACE      C   96   5.495   5.515   5.609
    1ACE      O   97   5.540   5.447   5.701
    2VAL      N   98   5.353   5.532   5.608
    2VAL      H   99   5.314   5.592   5.538
    2VAL     CA  100   5.263   5.442   5.681
    2VAL     CB  101   5.156   5.526   5.752
    2VAL    CG1  102   5.078   5.444   5.855
    2VAL    CG2  103   5.224   5.637   5.831
    2VAL      C  104   5.194   5.338   5.593
    2VAL      O  105   5.157   5.227   5.630
    3VAL      N  106   5.158   5.391   5.476
    3VAL      H  107   5.149   5.490   5.467
    3VAL     CA  108   5.105   5.304   5.369
    3VAL     CB  109   4.972   5.349   5.310
    3VAL    CG1  110   4.877   5.363   5.429
    3VAL    CG2  111   4.984   5.481   5.235
    3VAL      C  112   5.210   5.278   5.261
    3VAL      O  113   5.213   5.329   5.149
    4VAL      N  114   5.294   5.179   5.288
    4VAL      H  115   5.261   5.110   5.352
    4VAL     CA  116   5.424   5.157   5.222
    4VAL     CB  117   5.526   5.092   5.316
    4VAL    CG1  118   5.581   5.179   5.430
    4VAL    CG2  119   5.483   4.956   5.371
    4VAL      C  120   5.413   5.101   5.080
    4VAL      O  121   5.383   4.983   5.066
    5THR      N  122   5.465   5.172   4.980
    5THR      H  123   5.500   5.265   4.992
    5THR     CA  124   5.459   5.146   4.836
    5THR     CB  125   5.512   5.271   4.765
    5THR    OG1  126   5.490   5.382   4.852
    5THR    HG1  127   5.481   5.469   4.805
    5THR    CG2  128   5.438   5.300   4.634
    5THR      C  129   5.531   5.019   4.790
    5THR      O  130   5.646   4.990   4.822
    6ILE      N  131   5.452   4.933   4.726
    6ILE      H  132   5.352   4.935   4.727
    6ILE     CA  133   5.510   4.817   4.656
    6ILE     CB  134   5.444   4.688   4.708
    6ILE    CG1  135   5.501   4.657   4.846
    6ILE    CG2  136   5.471   4.569   4.616
    6ILE     CD  137   5.438   4.538   4.918
    6ILE      C  138   5.527   4.823   4.504
    6ILE      O  139   5.638   4.784   4.467
    7LEU      N  140   5.415   4.848   4.438
    7LEU      H  141   5.326   4.853   4.484
    7LEU     CA  142   5.408   4.841   4.292
    7LEU     CB  143   5.263   4.806   4.257
    7LEU     CG  144   5.242   4.655   4.266
    7LEU    CD1  145   5.093   4.621   4.261
    7LEU    CD2  146   5.315   4.571   4.161
    7LEU      C  147   5.458   4.965   4.218
    7LEU      O  148   5.535   4.949   4.124
    8LEU      N  149   5.409   5.081   4.263
    8LEU      H  150   5.328   5.077   4.321
    8LEU     CA  151   5.421   5.208   4.192
    8LEU     CB  152   5.286   5.281   4.191
    8LEU     CG  153   5.285   5.401   4.096
    8LEU    CD1  154   5.205   5.356   3.974
    8LEU    CD2  155   5.229   5.532   4.152
    8LEU      C  156   5.542   5.294   4.229
    8LEU      O  157   5.542   5.350   4.339
    9GLU      N  158   5.631   5.309   4.132
    9GLU      H  159   5.618   5.263   4.044
    9GLU     CA  160   5.748   5.398   4.135
    9GLU     CB  161   5.881   5.336   4.093
    9GLU     CG  162   5.941   5.245   4.201
    9GLU     CD  163   6.093   5.258   4.193
    9GLU    OE1  164   6.143   5.353   4.259
    9GLU    OE2  165   6.167   5.171   4.143
    9GLU      C  166   5.724   5.531   4.063
    9GLU      O  167   5.684   5.537   3.947
   10GLU      N  168   5.785   5.636   4.116
   10GLU      H  169   5.830   5.622   4.205
   10GLU     CA  170   5.780   5.768   4.051
   10GLU     CB  171   5.726   5.879   4.141
   10GLU     CG  172   5.574   5.863   4.147
   10GLU     CD  173   5.512   5.974   4.233
   10GLU    OE1  174   5.571   6.003   4.339
   10GLU    OE2  175   5.397   6.012   4.204
   10GLU      C  176   5.919   5.809   4.003
   10GLU      O  177   6.019   5.794   4.074
   11GLU      N  178   5.918   5.885   3.894
   11GLU      H  179   5.842   5.890   3.829
   11GLU     CA  180   6.043   5.926   3.830
   11GLU     CB  181   6.053   5.853   3.696
   11GLU     CG  182   6.091   5.707   3.719
   11GLU     CD  183   6.118   5.624   3.593
   11GLU    OE1  184   6.030   5.633   3.505
   11GLU    OE2  185   6.217   5.547   3.594
   11GLU      C  186   6.059   6.078   3.811
   11GLU     O1  187   6.136   6.147   3.881
   11GLU     O2  188   6.002   6.131   3.713
    1ACE     CA  189   2.995   3.787   5.753
    1ACE      C  190   3.041   3.794   5.607
    1ACE      O  191   3.108   3.888   5.567
    2VAL      N  192   2.974   3.698   5.525
    2VAL      H  193   2.899   3.639   5.554
    2VAL     CA  194   3.013   3.676   5.385
    2VAL     CB  195   2.962   3.546   5.323
    2VAL    CG1  196   3.031   3.425   5.388
    2VAL    CG2  197   2.810   3.541   5.336
    2VAL      C  198   2.977   3.796   5.297
    2VAL      O  199   2.868   3.852   5.284
    3VAL      N  200   3.087   3.870   5.285
    3VAL      H  201   3.154   3.876   5.359
    3VAL     CA  202   3.090   3.976   5.184
    3VAL     CB  203   3.208   4.073   5.203
    3VAL    CG1  204   3.176   4.195   5.117
    3VAL    CG2  205   3.218   4.141   5.339
    3VAL      C  206   3.083   3.912   5.045
    3VAL      O  207   2.992   3.953   4.973
    4VAL      N  208   3.177   3.827   5.005
    4VAL      H  209   3.269   3.830   5.045
    4VAL     CA  210   3.170   3.750   4.881
    4VAL     CB  211   3.307   3.687   4.857
    4VAL    CG1  212   3.321   3.599   4.733
    4VAL    CG2  213   3.422   3.786   4.839
    4VAL      C  214   3.061   3.643   4.886
    4VAL      O  215   3.081   3.535   4.941
    5THR      N  216   2.955   3.671   4.810
    5THR      H  217   2.958   3.757   4.759
    5THR     CA  218   2.825   3.604   4.799
    5THR     CB  219   2.733   3.666   4.694
    5THR    OG1  220   2.756   3.807   4.681
    5THR    HG1  221   2.716   3.855   4.603
    5THR    CG2  222   2.592   3.651   4.752
    5THR      C  223   2.831   3.452   4.785
    5THR      O  224   2.754   3.387   4.855
    6ILE      N  225   2.936   3.405   4.718
    6ILE      H  226   2.989   3.470   4.664
    6ILE     CA  227   2.960   3.262   4.693
    6ILE     CB  228   3.058   3.223   4.582
    6ILE    CG1  229   3.197   3.286   4.598
    6ILE    CG2  230   2.993   3.263   4.449
    6ILE     CD  231   3.298   3.210   4.513
    6ILE      C  232   2.999   3.182   4.818
    6ILE      O  233   2.950   3.070   4.825
    7LEU      N  234   3.071   3.242   4.912
    7LEU      H  235   3.069   3.342   4.907
    7LEU     CA  236   3.132   3.170   5.025
    7LEU     CB  237   3.266   3.225   5.073
    7LEU     CG  238   3.375   3.199   4.969
    7LEU    CD1  239   3.506   3.250   5.029
    7LEU    CD2  240   3.388   3.048   4.945
    7LEU      C  241   3.036   3.139   5.140
    7LEU      O  242   3.073   3.124   5.256
    8LEU      N  243   2.926   3.076   5.099
    8LEU      H  244   2.937   3.019   5.018
    8LEU     CA  245   2.804   3.059   5.179
    8LEU     CB  246   2.711   3.176   5.144
    8LEU     CG  247   2.572   3.207   5.199
    8LEU    CD1  248   2.526   3.348   5.162
    8LEU    CD2  249   2.461   3.115   5.145
    8LEU      C  250   2.751   2.919   5.148
    8LEU      O  251   2.712   2.881   5.037
    9GLU      N  252   2.724   2.839   5.250
    9GLU      H  253   2.733   2.873   5.344
    9GLU     CA  254   2.659   2.707   5.250
    9GLU     CB  255   2.692   2.635   5.380
    9GLU     CG  256   2.632   2.496   5.404
    9GLU     CD  257   2.634   2.442   5.547
    9GLU    OE1  258   2.526   2.436   5.610
    9GLU    OE2  259   2.742   2.397   5.588
    9GLU      C  260   2.507   2.721   5.237
    9GLU      O  261   2.435   2.781   5.317
   10GLU      N  262   2.460   2.672   5.123
   10GLU      H  263   2.529   2.640   5.058
   10GLU     CA  264   2.318   2.658   5.087
   10GLU     CB  265   2.293   2.780   4.998
   10GLU     CG  266   2.142   2.803   4.979
   10GLU     CD  267   2.100   2.930   4.906
   10GLU    OE1  268   2.163   2.954   4.801
   10GLU    OE2  269   2.013   3.003   4.959
   10GLU      C  270   2.274   2.524   5.028
   10GLU      O  271   2.286   2.499   4.908
   11GLU      N  272   2.235   2.436   5.119
   11GLU      H  273   2.252   2.446   5.217
   11GLU     CA  274   2.190   2.302   5.080
   11GLU     CB  275   2.262   2.183   5.145
   11GLU     CG  276   2.253   2.160   5.296
   11GLU     CD  277   2.297   2.017   5.328
   11GLU    OE1  278   2.382   2.009   5.419
   11GLU    OE2  279   2.239   1.915   5.285
   11GLU      C  280   2.039   2.287   5.098
   11GLU     O1  281   1.979   2.359   5.181
   11GLU     O2  282   1.981   2.214   5.015
    1ACE     CA  283   3.203   5.884   6.480
    1ACE      C  284   3.305   5.875   6.594
    1ACE      O  285   3.420   5.914   6.572
    2VAL      N  286   3.261   5.817   6.717
    2VAL      H  287   3.163   5.824   6.738
    2VAL     CA  288   3.340   5.796   6.839
    2VAL     CB  289   3.272   5.843   6.968
    2VAL    CG1  290   3.366   5.824   7.087
    2VAL    CG2  291   3.236   5.991   6.963
    2VAL      C  292   3.390   5.652   6.834
    2VAL      O  293   3.306   5.562   6.837
    3VAL      N  294   3.520   5.639   6.807
    3VAL      H  295   3.571   5.717   6.770
    3VAL     CA  296   3.595   5.514   6.794
    3VAL     CB  297   3.719   5.540   6.709
    3VAL    CG1  298   3.830   5.626   6.770
    3VAL    CG2  299   3.786   5.406   6.676
    3VAL      C  300   3.616   5.454   6.934
    3VAL      O  301   3.726   5.437   6.985
    4VAL      N  302   3.509   5.387   6.976
    4VAL      H  303   3.442   5.348   6.914
    4VAL     CA  304   3.506   5.331   7.113
    4VAL     CB  305   3.379   5.342   7.198
    4VAL    CG1  306   3.421   5.355   7.345
    4VAL    CG2  307   3.293   5.461   7.157
    4VAL      C  308   3.558   5.188   7.106
    4VAL      O  309   3.484   5.090   7.101
    5THR      N  310   3.691   5.181   7.107
    5THR      H  311   3.741   5.265   7.083
    5THR     CA  312   3.762   5.057   7.074
    5THR     CB  313   3.902   5.085   7.017
    5THR    OG1  314   3.988   5.162   7.100
    5THR    HG1  315   4.034   5.100   7.163
    5THR    CG2  316   3.899   5.144   6.876
    5THR      C  317   3.766   4.963   7.194
    5THR      O  318   3.866   4.905   7.235
    6ILE      N  319   3.652   4.913   7.242
    6ILE      H  320   3.565   4.943   7.202
    6ILE     CA  321   3.637   4.827   7.360
    6ILE     CB  322   3.495   4.825   7.418
    6ILE    CG1  323   3.429   4.963   7.413
    6ILE    CG2  324   3.486   4.781   7.565
    6ILE     CD  325   3.283   4.947   7.372
    6ILE      C  326   3.693   4.686   7.340
    6ILE      O  327   3.639   4.606   7.265
    7LEU      N  328   3.805   4.657   7.406
    7LEU      H  329   3.866   4.732   7.432
    7LEU     CA  330   3.855   4.520   7.427
    7LEU     CB  331   3.999   4.499   7.379
    7LEU     CG  332   4.024   4.486   7.229
    7LEU    CD1  333   4.060   4.626   7.180
    7LEU    CD2  334   4.134   4.380   7.216
    7LEU      C  335   3.848   4.473   7.572
    7LEU      O  336   3.820   4.355   7.595
    8LEU      N  337   3.840   4.569   7.664
    8LEU      H  338   3.840   4.666   7.644
    8LEU     CA  339   3.823   4.542   7.808
    8LEU     CB  340   3.944   4.583   7.891
    8LEU     CG  341   4.070   4.496   7.887
    8LEU    CD1  342   4.144   4.503   7.753
    8LEU    CD2  343   4.158   4.539   8.005
    8LEU      C  344   3.715   4.627   7.875
    8LEU      O  345   3.685   4.739   7.832
    9GLU      N  346   3.638   4.566   7.965
    9GLU      H  347   3.648   4.467   7.976
    9GLU     CA  348   3.532   4.628   8.045
    9GLU     CB  349   3.442   4.520   8.103
    9GLU     CG  350   3.332   4.469   8.010
    9GLU     CD  351   3.225   4.375   8.066
    9GLU    OE1  352   3.232   4.251   8.053
    9GLU    OE2  353   3.131   4.428   8.129
    9GLU      C  354   3.599   4.713   8.154
    9GLU      O  355   3.606   4.678   8.272
   10GLU      N  356   3.614   4.839   8.117
   10GLU      H  357   3.563   4.882   8.042
   10GLU     CA  358   3.695   4.938   8.190
   10GLU     CB  359   3.767   5.038   8.100
   10GLU     CG  360   3.866   4.968   8.006
   10GLU     CD  361   3.908   5.071   7.901
   10GLU    OE1  362   3.998   5.030   7.825
   10GLU    OE2  363   3.837   5.171   7.876
   10GLU      C  364   3.616   5.010   8.299
   10GLU      O  365   3.503   5.053   8.278
   11GLU      N  366   3.683   5.040   8.410
   11GLU      H  367   3.781   5.063   8.410
   11GLU     CA  368   3.607   5.101   8.520
   11GLU     CB  369   3.599   5.014   8.646
   11GLU     CG  370   3.492   5.054   8.747
   11GLU     CD  371   3.509   4.986   8.882
   11GLU    OE1  372   3.412   4.985   8.961
   11GLU    OE2  373   3.618   4.934   8.914
   11GLU      C  374   3.654   5.242   8.556
   11GLU     O1  375   3.772   5.278   8.537
   11GLU     O2  376   3.569   5.325   8.595
    1ACE     CA  377   5.146   4.639   5.421
    1ACE      C  378   5.105   4.780   5.465
    1ACE      O  379   5.151   4.881   5.412
    2VAL      N  380   5.039   4.781   5.591
    2VAL      H  381   5.017   4.695   5.636
    2VAL     CA  382   5.005   4.903   5.667
    2VAL     CB  383   4.856   4.929   5.690
    2VAL    CG1  384   4.837   5.078   5.718
    2VAL    CG2  385   4.774   4.892   5.566
    2VAL      C  386   5.078   4.901   5.802
    2VAL      O  387   5.049   4.818   5.888
    3VAL      N  388   5.130   5.018   5.841
    3VAL      H  389   5.154   5.095   5.783
    3VAL     CA  390   5.209   5.019   5.965
    3VAL     CB  391   5.335   5.102   5.936
    3VAL    CG1  392   5.422   5.101   6.062
    3VAL    CG2  393   5.415   5.054   5.816
    3VAL      C  394   5.125   5.072   6.081
    3VAL      O  395   5.133   5.187   6.126
    4VAL      N  396   5.031   4.989   6.124
    4VAL      H  397   5.015   4.905   6.073
    4VAL     CA  398   4.937   5.027   6.230
    4VAL     CB  399   4.805   4.950   6.216
    4VAL    CG1  400   4.712   4.993   6.330
    4VAL    CG2  401   4.750   4.964   6.074
    4VAL      C  402   5.007   5.030   6.366
    4VAL      O  403   5.021   4.930   6.436
    5THR      N  404   5.059   5.147   6.403
    5THR      H  405   5.035   5.230   6.353
    5THR     CA  406   5.119   5.167   6.536
    5THR     CB  407   5.222   5.280   6.528
    5THR    OG1  408   5.156   5.398   6.483
    5THR    HG1  409   5.110   5.442   6.561
    5THR    CG2  410   5.349   5.239   6.454
    5THR      C  411   5.025   5.196   6.653
    5THR      O  412   4.994   5.306   6.699
    6ILE      N  413   4.992   5.080   6.709
    6ILE      H  414   5.042   4.998   6.682
    6ILE     CA  415   4.903   5.051   6.822
    6ILE     CB  416   4.765   5.008   6.773
    6ILE    CG1  417   4.656   5.009   6.881
    6ILE    CG2  418   4.768   4.868   6.711
    6ILE     CD  419   4.515   4.969   6.837
    6ILE      C  420   4.966   4.957   6.926
    6ILE      O  421   4.980   4.838   6.897
    7LEU      N  422   4.981   5.004   7.049
    7LEU      H  423   4.982   5.103   7.063
    7LEU     CA  424   5.021   4.910   7.154
    7LEU     CB  425   5.151   4.957   7.220
    7LEU     CG  426   5.274   4.896   7.152
    7LEU    CD1  427   5.397   4.950   7.224
    7LEU    CD2  428   5.287   4.744   7.159
    7LEU      C  429   4.910   4.891   7.257
    7LEU      O  430   4.848   4.987   7.305
    8LEU      N  431   4.892   4.766   7.298
    8LEU      H  432   4.969   4.702   7.292
    8LEU     CA  433   4.784   4.738   7.393
    8LEU     CB  434   4.695   4.629   7.332
    8LEU     CG  435   4.574   4.676   7.252
    8LEU    CD1  436   4.607   4.739   7.117
    8LEU    CD2  437   4.492   4.550   7.221
    8LEU      C  438   4.836   4.698   7.531
    8LEU      O  439   4.848   4.788   7.615
    9GLU      N  440   4.863   4.570   7.556
    9GLU      H  441   4.845   4.499   7.488
    9GLU     CA  442   4.887   4.516   7.690
    9GLU     CB  443   4.851   4.369   7.712
    9GLU     CG  444   4.702   4.337   7.702
    9GLU     CD  445   4.620   4.344   7.831
    9GLU    OE1  446   4.565   4.450   7.869
    9GLU    OE2  447   4.618   4.235   7.892
    9GLU      C  448   5.031   4.534   7.739
    9GLU      O  449   5.056   4.549   7.859
   10GLU      N  450   5.135   4.542   7.656
   10GLU      H  451   5.121   4.546   7.557
   10GLU     CA  452   5.275   4.554   7.699
   10GLU     CB  453   5.351   4.435   7.640
   10GLU     CG  454   5.425   4.355   7.748
   10GLU     CD  455   5.501   4.235   7.692
   10GLU    OE1  456   5.439   4.144   7.633
   10GLU    OE2  457   5.626   4.241   7.696
   10GLU      C  458   5.353   4.684   7.676
   10GLU      O  459   5.316   4.770   7.596
   11GLU      N  460   5.463   4.710   7.746
   11GLU      H  461   5.499   4.644   7.812
   11GLU     CA  462   5.538   4.836   7.739
   11GLU     CB  463   5.544   4.921   7.866
   11GLU     CG  464   5.414   4.986   7.912
   11GLU     CD  465   5.406   5.038   8.056
   11GLU    OE1  466   5.432   5.156   8.087
   11GLU    OE2  467   5.389   4.956   8.148
   11GLU      C  468   5.682   4.806   7.698
   11GLU     O1  469   5.742   4.886   7.623
   11GLU     O2  470   5.732   4.704   7.750
    1ACE     CA  471   3.467   3.467   5.353
    1ACE      C  472   3.443   3.579   5.454
    1ACE      O  473   3.391   3.685   5.420
    2VAL      N  474   3.473   3.556   5.592
    2VAL      H  475   3.522   3.475   5.624
    2VAL     CA  476   3.459   3.654   5.701
    2VAL     CB  477   3.388   3.579   5.814
    2VAL    CG1  478   3.261   3.509   5.765
    2VAL    CG2  479   3.478   3.481   5.888
    2VAL      C  480   3.594   3.719   5.731
    2VAL      O  481   3.699   3.655   5.741
    3VAL      N  482   3.574   3.850   5.742
    3VAL      H  483   3.483   3.888   5.729
    3VAL     CA  484   3.690   3.931   5.783
    3VAL     CB  485   3.718   4.040   5.680
    3VAL    CG1  486   3.794   3.974   5.565
    3VAL    CG2  487   3.596   4.110   5.619
    3VAL      C  488   3.681   4.003   5.918
    3VAL      O  489   3.777   4.026   5.992
    4VAL      N  490   3.559   4.037   5.957
    4VAL      H  491   3.481   4.009   5.901
    4VAL     CA  492   3.534   4.137   6.063
    4VAL     CB  493   3.475   4.269   6.014
    4VAL    CG1  494   3.585   4.352   5.947
    4VAL    CG2  495   3.349   4.263   5.927
    4VAL      C  496   3.474   4.083   6.193
    4VAL      O  497   3.358   4.044   6.201
    5THR      N  498   3.563   4.066   6.291
    5THR      H  499   3.661   4.077   6.277
    5THR     CA  500   3.532   4.011   6.424
    5THR     CB  501   3.651   3.952   6.500
    5THR    OG1  502   3.774   3.996   6.440
    5THR    HG1  503   3.787   4.095   6.445
    5THR    CG2  504   3.645   3.799   6.502
    5THR      C  505   3.451   4.097   6.520
    5THR      O  506   3.493   4.116   6.635
    6ILE      N  507   3.327   4.128   6.486
    6ILE      H  508   3.306   4.096   6.393
    6ILE     CA  509   3.225   4.201   6.562
    6ILE     CB  510   3.165   4.323   6.492
    6ILE    CG1  511   3.125   4.295   6.347
    6ILE    CG2  512   3.268   4.435   6.508
    6ILE     CD  513   3.043   4.406   6.281
    6ILE      C  514   3.115   4.102   6.604
    6ILE      O  515   3.076   4.014   6.528
    7LEU      N  516   3.069   4.118   6.727
    7LEU      H  517   3.115   4.173   6.797
    7LEU     CA  518   2.947   4.050   6.774
    7LEU     CB  519   2.920   4.089   6.919
    7LEU     CG  520   2.818   4.011   7.002
    7LEU    CD1  521   2.831   3.860   6.981
    7LEU    CD2  522   2.815   4.044   7.152
    7LEU      C  523   2.816   4.066   6.696
    7LEU      O  524   2.745   4.165   6.710
    8LEU      N  525   2.775   3.961   6.626
    8LEU      H  526   2.812   3.873   6.656
    8LEU     CA  527   2.655   3.945   6.542
    8LEU     CB  528   2.691   3.901   6.400
    8LEU     CG  529   2.767   4.010   6.324
    8LEU    CD1  530   2.761   3.971   6.176
    8LEU    CD2  531   2.719   4.154   6.342
    8LEU      C  532   2.549   3.850   6.598
    8LEU      O  533   2.577   3.791   6.702
    9GLU      N  534   2.426   3.865   6.549
    9GLU      H  535   2.411   3.932   6.476
    9GLU     CA  536   2.311   3.783   6.589
    9GLU     CB  537   2.198   3.885   6.601
    9GLU     CG  538   2.066   3.833   6.658
    9GLU     CD  539   2.068   3.776   6.800
    9GLU    OE1  540   2.080   3.651   6.801
    9GLU    OE2  541   2.041   3.846   6.900
    9GLU      C  542   2.284   3.670   6.489
    9GLU      O  543   2.279   3.692   6.368
   10GLU      N  544   2.226   3.564   6.545
   10GLU      H  545   2.234   3.559   6.645
   10GLU     CA  546   2.170   3.454   6.465
   10GLU     CB  547   2.183   3.315   6.528
   10GLU     CG  548   2.121   3.208   6.438
   10GLU     CD  549   2.121   3.068   6.499
   10GLU    OE1  550   2.036   3.032   6.582
   10GLU    OE2  551   2.209   2.989   6.458
   10GLU      C  552   2.023   3.491   6.443
   10GLU      O  553   1.930   3.462   6.518
   11GLU      N  554   2.007   3.523   6.315
   11GLU      H  555   2.068   3.479   6.249
   11GLU     CA  556   1.887   3.582   6.253
   11GLU     CB  557   1.938   3.678   6.146
   11GLU     CG  558   2.014   3.796   6.208
   11GLU     CD  559   2.040   3.908   6.106
   11GLU    OE1  560   2.135   3.987   6.124
   11GLU    OE2  561   1.960   3.926   6.012
   11GLU      C  562   1.765   3.502   6.206
   11GLU     O1  563   1.651   3.551   6.213
   11GLU     O2  564   1.776   3.396   6.141
    1ACE     CA  565   4.849   4.357   1.886
    1ACE      C  566   4.914   4.307   2.015
    1ACE      O  567   5.032   4.329   2.044
    2VAL      N  568   4.834   4.207   2.077
    2VAL      H  569   4.753   4.179   2.026
    2VAL     CA  570   4.867   4.134   2.201
    2VAL     CB  571   4.743   4.079   2.272
    2VAL    CG1  572   4.780   4.051   2.418
    2VAL    CG2  573   4.626   4.178   2.260
    2VAL      C  574   4.969   4.022   2.181
    2VAL      O  575   4.940   3.937   2.097
    3VAL      N  576   5.091   4.027   2.234
    3VAL      H  577   5.098   4.083   2.317
    3VAL     CA  578   5.204   3.934   2.221
    3VAL     CB  579   5.323   4.018   2.174
    3VAL    CG1  580   5.323   4.078   2.034
    3VAL    CG2  581   5.366   4.119   2.281
    3VAL      C  582   5.224   3.836   2.336
    3VAL      O  583   5.220   3.879   2.451
    4VAL      N  584   5.193   3.710   2.309
    4VAL      H  585   5.169   3.673   2.218
    4VAL     CA  586   5.183   3.609   2.415
    4VAL     CB  587   5.042   3.553   2.429
    4VAL    CG1  588   5.011   3.475   2.557
    4VAL    CG2  589   4.941   3.667   2.412
    4VAL      C  590   5.276   3.492   2.381
    4VAL      O  591   5.282   3.452   2.265
    5THR      N  592   5.345   3.438   2.481
    5THR      H  593   5.365   3.484   2.567
    5THR     CA  594   5.425   3.315   2.467
    5THR     CB  595   5.572   3.330   2.505
    5THR    OG1  596   5.586   3.410   2.623
    5THR    HG1  597   5.544   3.365   2.702
    5THR    CG2  598   5.668   3.375   2.394
    5THR      C  599   5.369   3.198   2.547
    5THR      O  600   5.377   3.187   2.669
    6ILE      N  601   5.309   3.104   2.475
    6ILE      H  602   5.300   3.113   2.375
    6ILE     CA  603   5.253   2.990   2.549
    6ILE     CB  604   5.105   3.009   2.584
    6ILE    CG1  605   5.070   2.915   2.700
    6ILE    CG2  606   5.004   3.013   2.470
    6ILE     CD  607   4.948   2.955   2.782
    6ILE      C  608   5.293   2.851   2.498
    6ILE      O  609   5.330   2.769   2.582
    7LEU      N  610   5.292   2.832   2.367
    7LEU      H  611   5.256   2.900   2.303
    7LEU     CA  612   5.311   2.702   2.301
    7LEU     CB  613   5.242   2.695   2.165
    7LEU     CG  614   5.089   2.704   2.156
    7LEU    CD1  615   5.054   2.720   2.008
    7LEU    CD2  616   5.023   2.587   2.229
    7LEU      C  617   5.457   2.665   2.274
    7LEU      O  618   5.540   2.753   2.255
    8LEU      N  619   5.493   2.537   2.283
    8LEU      H  620   5.427   2.462   2.293
    8LEU     CA  621   5.632   2.493   2.267
    8LEU     CB  622   5.649   2.400   2.387
    8LEU     CG  623   5.786   2.336   2.411
    8LEU    CD1  624   5.889   2.433   2.470
    8LEU    CD2  625   5.777   2.222   2.512
    8LEU      C  626   5.658   2.415   2.138
    8LEU      O  627   5.592   2.314   2.114
    9GLU      N  628   5.754   2.467   2.063
    9GLU      H  629   5.807   2.544   2.099
    9GLU     CA  630   5.788   2.437   1.923
    9GLU     CB  631   5.704   2.513   1.820
    9GLU     CG  632   5.758   2.495   1.678
    9GLU     CD  633   5.689   2.573   1.566
    9GLU    OE1  634   5.612   2.514   1.487
    9GLU    OE2  635   5.709   2.696   1.568
    9GLU      C  636   5.936   2.477   1.911
    9GLU      O  637   5.980   2.589   1.884
   10GLU      N  638   6.012   2.369   1.907
   10GLU      H  639   5.972   2.291   1.955
   10GLU     CA  640   6.158   2.367   1.890
   10GLU     CB  641   6.211   2.237   1.949
   10GLU     CG  642   6.190   2.241   2.101
   10GLU     CD  643   6.247   2.120   2.177
   10GLU    OE1  644   6.262   2.012   2.117
   10GLU    OE2  645   6.275   2.142   2.296
   10GLU      C  646   6.206   2.378   1.745
   10GLU      O  647   6.127   2.369   1.651
   11GLU      N  648   6.324   2.438   1.740
   11GLU      H  649   6.369   2.472   1.823
   11GLU     CA  650   6.383   2.484   1.614
   11GLU     CB  651   6.498   2.580   1.645
   11GLU     CG  652   6.461   2.729   1.642
   11GLU     CD  653   6.571   2.835   1.652
   11GLU    OE1  654   6.640   2.860   1.550
   11GLU    OE2  655   6.597   2.877   1.766
   11GLU      C  656   6.431   2.371   1.521
   11GLU     O1  657   6.549   2.338   1.497
   11GLU     O2  658   6.339   2.323   1.451
    1ACE     CA  659   3.746   1.876   3.533
    1ACE      C  660   3.787   1.913   3.390
    1ACE      O  661   3.768   1.841   3.292
    2VAL      N  662   3.829   2.050   3.388
    2VAL      H  663   3.816   2.110   3.466
    2VAL     CA  664   3.865   2.123   3.266
    2VAL     CB  665   3.762   2.227   3.222
    2VAL    CG1  666   3.788   2.294   3.087
    2VAL    CG2  667   3.619   2.172   3.222
    2VAL      C  668   4.005   2.184   3.273
    2VAL      O  669   4.049   2.241   3.373
    3VAL      N  670   4.071   2.187   3.157
    3VAL      H  671   4.038   2.140   3.075
    3VAL     CA  672   4.204   2.248   3.152
    3VAL     CB  673   4.323   2.156   3.126
    3VAL    CG1  674   4.459   2.219   3.156
    3VAL    CG2  675   4.318   2.025   3.205
    3VAL      C  676   4.207   2.366   3.054
    3VAL      O  677   4.209   2.348   2.933
    4VAL      N  678   4.240   2.479   3.116
    4VAL      H  679   4.289   2.485   3.203
    4VAL     CA  680   4.222   2.605   3.043
    4VAL     CB  681   4.110   2.687   3.107
    4VAL    CG1  682   4.089   2.815   3.027
    4VAL    CG2  683   3.978   2.611   3.093
    4VAL      C  684   4.349   2.691   3.055
    4VAL      O  685   4.394   2.725   3.164
    5THR      N  686   4.422   2.671   2.946
    5THR      H  687   4.391   2.611   2.872
    5THR     CA  688   4.554   2.731   2.924
    5THR     CB  689   4.668   2.629   2.928
    5THR    OG1  690   4.668   2.546   2.811
    5THR    HG1  691   4.621   2.458   2.821
    5THR    CG2  692   4.658   2.526   3.041
    5THR      C  693   4.559   2.828   2.806
    5THR      O  694   4.594   2.787   2.695
    6ILE      N  695   4.509   2.949   2.828
    6ILE      H  696   4.478   2.964   2.922
    6ILE     CA  697   4.485   3.064   2.740
    6ILE     CB  698   4.608   3.155   2.734
    6ILE    CG1  699   4.653   3.207   2.871
    6ILE    CG2  700   4.579   3.284   2.658
    6ILE     CD  701   4.786   3.281   2.872
    6ILE      C  702   4.428   3.026   2.603
    6ILE      O  703   4.306   3.011   2.594
    7LEU      N  704   4.512   2.990   2.507
    7LEU      H  705   4.606   3.025   2.511
    7LEU     CA  706   4.473   2.931   2.379
    7LEU     CB  707   4.592   2.921   2.283
    7LEU     CG  708   4.651   3.050   2.224
    7LEU    CD1  709   4.786   3.018   2.160
    7LEU    CD2  710   4.550   3.114   2.128
    7LEU      C  711   4.397   2.798   2.376
    7LEU      O  712   4.312   2.785   2.288
    8LEU      N  713   4.435   2.698   2.455
    8LEU      H  714   4.498   2.721   2.529
    8LEU     CA  715   4.373   2.564   2.453
    8LEU     CB  716   4.491   2.473   2.487
    8LEU     CG  717   4.582   2.434   2.371
    8LEU    CD1  718   4.701   2.350   2.417
    8LEU    CD2  719   4.493   2.358   2.272
    8LEU      C  720   4.256   2.542   2.549
    8LEU      O  721   4.253   2.593   2.661
    9GLU      N  722   4.154   2.477   2.493
    9GLU      H  723   4.149   2.478   2.393
    9GLU     CA  724   4.041   2.430   2.574
    9GLU     CB  725   3.908   2.480   2.517
    9GLU     CG  726   3.891   2.631   2.529
    9GLU     CD  727   3.751   2.671   2.482
    9GLU    OE1  728   3.650   2.636   2.547
    9GLU    OE2  729   3.748   2.744   2.381
    9GLU      C  730   4.042   2.277   2.579
    9GLU      O  731   4.037   2.221   2.470
   10GLU      N  732   4.082   2.219   2.691
   10GLU      H  733   4.094   2.265   2.779
   10GLU     CA  734   4.095   2.072   2.695
   10GLU     CB  735   4.241   2.035   2.725
   10GLU     CG  736   4.258   1.897   2.662
   10GLU     CD  737   4.405   1.860   2.686
   10GLU    OE1  738   4.469   1.813   2.589
   10GLU    OE2  739   4.450   1.855   2.802
   10GLU      C  740   3.991   2.007   2.786
   10GLU      O  741   3.972   2.048   2.900
   11GLU      N  742   3.888   1.947   2.727
   11GLU      H  743   3.868   1.966   2.631
   11GLU     CA  744   3.774   1.874   2.786
   11GLU     CB  745   3.638   1.926   2.740
   11GLU     CG  746   3.608   2.070   2.783
   11GLU     CD  747   3.464   2.114   2.755
   11GLU    OE1  748   3.444   2.188   2.657
   11GLU    OE2  749   3.385   2.094   2.851
   11GLU      C  750   3.785   1.727   2.748
   11GLU     O1  751   3.813   1.642   2.835
   11GLU     O2  752   3.760   1.690   2.631
    1ACE     CA  753   4.927   4.017   5.148
    1ACE      C  754   5.068   4.039   5.091
    1ACE      O  755   5.085   4.087   4.979
    2VAL      N  756   5.172   4.016   5.187
    2VAL      H  757   5.148   3.966   5.270
    2VAL     CA  758   5.312   4.052   5.162
    2VAL     CB  759   5.352   4.179   5.237
    2VAL    CG1  760   5.349   4.296   5.138
    2VAL    CG2  761   5.286   4.210   5.371
    2VAL      C  762   5.414   3.947   5.207
    2VAL      O  763   5.374   3.855   5.279
    3VAL      N  764   5.531   3.950   5.143
    3VAL      H  765   5.548   4.000   5.058
    3VAL     CA  766   5.641   3.864   5.189
    3VAL     CB  767   5.701   3.786   5.072
    3VAL    CG1  768   5.786   3.872   4.979
    3VAL    CG2  769   5.785   3.669   5.123
    3VAL      C  770   5.744   3.947   5.266
    3VAL      O  771   5.779   4.053   5.216
    4VAL      N  772   5.776   3.886   5.381
    4VAL      H  773   5.736   3.797   5.402
    4VAL     CA  774   5.867   3.952   5.475
    4VAL     CB  775   5.811   3.930   5.616
    4VAL    CG1  776   5.882   4.014   5.722
    4VAL    CG2  777   5.662   3.962   5.627
    4VAL      C  778   6.015   3.915   5.460
    4VAL      O  779   6.058   3.802   5.482
    5THR      N  780   6.091   4.010   5.407
    5THR      H  781   6.045   4.098   5.391
    5THR     CA  782   6.238   4.006   5.406
    5THR     CB  783   6.297   4.068   5.279
    5THR    OG1  784   6.259   4.206   5.266
    5THR    HG1  785   6.162   4.225   5.277
    5THR    CG2  786   6.250   3.987   5.157
    5THR      C  787   6.306   4.066   5.529
    5THR      O  788   6.290   4.182   5.565
    6ILE      N  789   6.402   3.987   5.577
    6ILE      H  790   6.420   3.897   5.537
    6ILE     CA  791   6.458   4.001   5.711
    6ILE     CB  792   6.464   3.866   5.782
    6ILE    CG1  793   6.339   3.778   5.776
    6ILE    CG2  794   6.515   3.880   5.925
    6ILE     CD  795   6.210   3.842   5.826
    6ILE      C  796   6.602   4.054   5.700
    6ILE      O  797   6.679   4.019   5.611
    7LEU      N  798   6.641   4.138   5.795
    7LEU      H  799   6.584   4.167   5.871
    7LEU     CA  800   6.773   4.203   5.796
    7LEU     CB  801   6.787   4.312   5.902
    7LEU     CG  802   6.903   4.407   5.870
    7LEU    CD1  803   6.869   4.555   5.888
    7LEU    CD2  804   7.021   4.368   5.959
    7LEU      C  805   6.875   4.089   5.807
    7LEU      O  806   6.859   4.013   5.902
    8LEU      N  807   6.948   4.063   5.699
    8LEU      H  808   6.939   4.129   5.624
    8LEU     CA  809   7.072   3.984   5.701
    8LEU     CB  810   7.085   3.889   5.582
    8LEU     CG  811   6.980   3.778   5.593
    8LEU    CD1  812   7.006   3.680   5.478
    8LEU    CD2  813   6.981   3.698   5.723
    8LEU      C  814   7.206   4.053   5.727
    8LEU      O  815   7.280   4.029   5.822
    9GLU      N  816   7.221   4.151   5.638
    9GLU      H  817   7.161   4.172   5.561
    9GLU     CA  818   7.344   4.232   5.643
    9GLU     CB  819   7.398   4.247   5.501
    9GLU     CG  820   7.441   4.120   5.428
    9GLU     CD  821   7.392   4.115   5.283
    9GLU    OE1  822   7.472   4.081   5.192
    9GLU    OE2  823   7.268   4.116   5.268
    9GLU      C  824   7.322   4.372   5.701
    9GLU      O  825   7.235   4.446   5.657
   10GLU      N  826   7.405   4.402   5.801
   10GLU      H  827   7.443   4.332   5.861
   10GLU     CA  828   7.394   4.531   5.871
   10GLU     CB  829   7.404   4.499   6.020
   10GLU     CG  830   7.338   4.594   6.120
   10GLU     CD  831   7.356   4.535   6.259
   10GLU    OE1  832   7.450   4.586   6.323
   10GLU    OE2  833   7.291   4.437   6.302
   10GLU      C  834   7.507   4.629   5.839
   10GLU      O  835   7.493   4.751   5.848
   11GLU      N  836   7.625   4.576   5.805
   11GLU      H  837   7.631   4.482   5.772
   11GLU     CA  838   7.745   4.658   5.781
   11GLU     CB  839   7.879   4.585   5.789
   11GLU     CG  840   7.881   4.487   5.906
   11GLU     CD  841   8.020   4.431   5.939
   11GLU    OE1  842   8.050   4.314   5.907
   11GLU    OE2  843   8.110   4.507   5.983
   11GLU      C  844   7.728   4.729   5.647
   11GLU     O1  845   7.785   4.839   5.629
   11GLU     O2  846   7.650   4.675   5.566
    1ACE     CA  847   5.419   4.871   6.371
    1ACE      C  848   5.336   4.744   6.390
    1ACE      O  849   5.276   4.732   6.496
    2VAL      N  850   5.359   4.648   6.287
    2VAL      H  851   5.428   4.666   6.216
    2VAL     CA  852   5.275   4.531   6.260
    2VAL     CB  853   5.242   4.490   6.116
    2VAL    CG1  854   5.106   4.421   6.105
    2VAL    CG2  855   5.257   4.602   6.012
    2VAL      C  856   5.316   4.404   6.335
    2VAL      O  857   5.423   4.350   6.306
    3VAL      N  858   5.254   4.386   6.451
    3VAL      H  859   5.181   4.446   6.483
    3VAL     CA  860   5.275   4.274   6.544
    3VAL     CB  861   5.208   4.296   6.679
    3VAL    CG1  862   5.213   4.175   6.773
    3VAL    CG2  863   5.277   4.413   6.749
    3VAL      C  864   5.216   4.147   6.482
    3VAL      O  865   5.095   4.129   6.473
    4VAL      N  866   5.318   4.065   6.458
    4VAL      H  867   5.416   4.088   6.467
    4VAL     CA  868   5.295   3.937   6.390
    4VAL     CB  869   5.343   3.934   6.245
    4VAL    CG1  870   5.244   4.012   6.158
    4VAL    CG2  871   5.483   3.991   6.225
    4VAL      C  872   5.343   3.816   6.471
    4VAL      O  873   5.452   3.817   6.528
    5THR      N  874   5.263   3.710   6.474
    5THR      H  875   5.186   3.705   6.411
    5THR     CA  876   5.276   3.596   6.566
    5THR     CB  877   5.137   3.556   6.616
    5THR    OG1  878   5.052   3.661   6.663
    5THR    HG1  879   4.954   3.638   6.662
    5THR    CG2  880   5.158   3.475   6.744
    5THR      C  881   5.329   3.475   6.488
    5THR      O  882   5.278   3.440   6.381
    6ILE      N  883   5.455   3.453   6.525
    6ILE      H  884   5.507   3.525   6.571
    6ILE     CA  885   5.530   3.348   6.455
    6ILE     CB  886   5.648   3.390   6.368
    6ILE    CG1  887   5.741   3.479   6.451
    6ILE    CG2  888   5.606   3.439   6.229
    6ILE     CD  889   5.875   3.508   6.385
    6ILE      C  890   5.566   3.221   6.533
    6ILE      O  891   5.599   3.228   6.651
    7LEU      N  892   5.590   3.113   6.459
    7LEU      H  893   5.561   3.116   6.363
    7LEU     CA  894   5.625   2.979   6.510
    7LEU     CB  895   5.514   2.881   6.473
    7LEU     CG  896   5.439   2.811   6.586
    7LEU    CD1  897   5.533   2.723   6.668
    7LEU    CD2  898   5.364   2.914   6.671
    7LEU      C  899   5.759   2.920   6.466
    7LEU      O  900   5.778   2.890   6.348
    8LEU      N  901   5.861   2.927   6.551
    8LEU      H  902   5.854   2.967   6.642
    8LEU     CA  903   5.997   2.873   6.532
    8LEU     CB  904   6.098   2.981   6.571
    8LEU     CG  905   6.245   2.952   6.540
    8LEU    CD1  906   6.270   2.947   6.389
    8LEU    CD2  907   6.351   3.032   6.616
    8LEU      C  908   6.015   2.754   6.627
    8LEU      O  909   6.006   2.772   6.749
    9GLU      N  910   6.082   2.653   6.574
    9GLU      H  911   6.077   2.640   6.475
    9GLU     CA  912   6.134   2.544   6.658
    9GLU     CB  913   6.093   2.407   6.606
    9GLU     CG  914   5.941   2.394   6.586
    9GLU     CD  915   5.889   2.270   6.515
    9GLU    OE1  916   5.964   2.206   6.438
    9GLU    OE2  917   5.766   2.246   6.524
    9GLU      C  918   6.287   2.551   6.669
    9GLU      O  919   6.360   2.536   6.571
   10GLU      N  920   6.333   2.565   6.793
   10GLU      H  921   6.273   2.582   6.872
   10GLU     CA  922   6.477   2.563   6.820
   10GLU     CB  923   6.501   2.648   6.945
   10GLU     CG  924   6.473   2.797   6.928
   10GLU     CD  925   6.530   2.874   7.047
   10GLU    OE1  926   6.492   2.837   7.161
   10GLU    OE2  927   6.616   2.962   7.032
   10GLU      C  928   6.523   2.421   6.855
   10GLU      O  929   6.458   2.353   6.935
   11GLU      N  930   6.635   2.378   6.799
   11GLU      H  931   6.669   2.423   6.716
   11GLU     CA  932   6.699   2.248   6.827
   11GLU     CB  933   6.686   2.153   6.708
   11GLU     CG  934   6.739   2.013   6.741
   11GLU     CD  935   6.800   1.941   6.621
   11GLU    OE1  936   6.734   1.896   6.525
   11GLU    OE2  937   6.924   1.920   6.619
   11GLU      C  938   6.847   2.283   6.849
   11GLU     O1  939   6.916   2.336   6.760
   11GLU     O2  940   6.894   2.262   6.963
    1ACE     CA  941   4.002   5.494   6.037
    1ACE      C  942   3.938   5.409   6.147
    1ACE      O  943   3.940   5.458   6.260
    2VAL      N  944   3.850   5.301   6.114
    2VAL      H  945   3.810   5.301   6.023
    2VAL     CA  946   3.788   5.219   6.219
    2VAL     CB  947   3.639   5.251   6.238
    2VAL    CG1  948   3.566   5.161   6.339
    2VAL    CG2  949   3.624   5.392   6.295
    2VAL      C  950   3.823   5.072   6.195
    2VAL      O  951   3.881   5.010   6.283
    3VAL      N  952   3.816   5.029   6.069
    3VAL      H  953   3.782   5.090   5.998
    3VAL     CA  954   3.835   4.893   6.017
    3VAL     CB  955   3.780   4.858   5.879
    3VAL    CG1  956   3.758   4.708   5.858
    3VAL    CG2  957   3.647   4.928   5.849
    3VAL      C  958   3.981   4.845   6.016
    3VAL      O  959   4.009   4.750   6.089
    4VAL      N  960   4.068   4.927   5.958
    4VAL      H  961   4.047   4.986   5.881
    4VAL     CA  962   4.212   4.903   5.974
    4VAL     CB  963   4.265   4.857   5.837
    4VAL    CG1  964   4.417   4.839   5.845
    4VAL    CG2  965   4.200   4.727   5.789
    4VAL      C  966   4.282   5.021   6.042
    4VAL      O  967   4.349   4.998   6.142
    5THR      N  968   4.278   5.143   5.989
    5THR      H  969   4.236   5.161   5.900
    5THR     CA  970   4.358   5.257   6.035
    5THR     CB  971   4.394   5.351   5.920
    5THR    OG1  972   4.281   5.375   5.836
    5THR    HG1  973   4.279   5.321   5.752
    5THR    CG2  974   4.518   5.305   5.842
    5THR      C  975   4.326   5.328   6.167
    5THR      O  976   4.260   5.430   6.186
    6ILE      N  977   4.389   5.265   6.266
    6ILE      H  978   4.424   5.174   6.244
    6ILE     CA  979   4.399   5.315   6.404
    6ILE     CB  980   4.307   5.241   6.500
    6ILE    CG1  981   4.161   5.253   6.456
    6ILE    CG2  982   4.326   5.300   6.640
    6ILE     CD  983   4.061   5.200   6.559
    6ILE      C  984   4.545   5.319   6.450
    6ILE      O  985   4.608   5.219   6.483
    7LEU      N  986   4.596   5.442   6.447
    7LEU      H  987   4.542   5.525   6.434
    7LEU     CA  988   4.723   5.474   6.513
    7LEU     CB  989   4.798   5.589   6.445
    7LEU     CG  990   4.840   5.555   6.301
    7LEU    CD1  991   4.922   5.678   6.259
    7LEU    CD2  992   4.904   5.419   6.275
    7LEU      C  993   4.687   5.517   6.655
    7LEU      O  994   4.574   5.548   6.695
    8LEU      N  995   4.787   5.512   6.742
    8LEU      H  996   4.882   5.489   6.720
    8LEU     CA  997   4.759   5.545   6.883
    8LEU     CB  998   4.782   5.430   6.981
    8LEU     CG  999   4.690   5.421   7.103
    8LEU    CD1 1000   4.718   5.290   7.178
    8LEU    CD2 1001   4.718   5.530   7.206
    8LEU      C 1002   4.838   5.669   6.925
    8LEU      O 1003   4.960   5.671   6.939
    9GLU      N 1004   4.759   5.767   6.968
    9GLU      H 1005   4.661   5.753   6.979
    9GLU     CA 1006   4.814   5.895   7.017
    9GLU     CB 1007   4.738   6.021   6.977
    9GLU     CG 1008   4.746   6.039   6.826
    9GLU     CD 1009   4.670   6.162   6.775
    9GLU    OE1 1010   4.605   6.153   6.668
    9GLU    OE2 1011   4.646   6.254   6.855
    9GLU      C 1012   4.836   5.906   7.168
    9GLU      O 1013   4.745   5.870   7.243
   10GLU      N 1014   4.931   5.992   7.203
   10GLU      H 1015   4.994   6.026   7.133
   10GLU     CA 1016   4.945   6.030   7.344
   10GLU     CB 1017   5.089   6.000   7.383
   10GLU     CG 1018   5.191   6.111   7.356
   10GLU     CD 1019   5.332   6.068   7.399
   10GLU    OE1 1020   5.425   6.148   7.374
   10GLU    OE2 1021   5.356   5.946   7.399
   10GLU      C 1022   4.893   6.166   7.392
   10GLU      O 1023   4.877   6.259   7.314
   11GLU      N 1024   4.835   6.171   7.512
   11GLU      H 1025   4.862   6.103   7.581
   11GLU     CA 1026   4.770   6.290   7.567
   11GLU     CB 1027   4.619   6.263   7.572
   11GLU     CG 1028   4.542   6.382   7.629
   11GLU     CD 1029   4.397   6.355   7.671
   11GLU    OE1 1030   4.305   6.437   7.652
   11GLU    OE2 1031   4.372   6.248   7.732
   11GLU      C 1032   4.838   6.327   7.698
   11GLU     O1 1033   4.884   6.444   7.703
   11GLU     O2 1034   4.841   6.239   7.786
    1ACE     CA 1035   4.854   3.667   5.292
    1ACE      C 1036   4.981   3.719   5.359
    1ACE      O 1037   5.059   3.802   5.312
    2VAL      N 1038   5.029   3.634   5.463
    2VAL      H 1039   4.962   3.579   5.513
    2VAL     CA 1040   5.146   3.669   5.544
    2VAL     CB 1041   5.117   3.703   5.691
    2VAL    CG1 1042   5.242   3.766   5.753
    2VAL    CG2 1043   5.002   3.803   5.703
    2VAL      C 1044   5.252   3.560   5.531
    2VAL      O 1045   5.248   3.455   5.596
    3VAL      N 1046   5.343   3.583   5.437
    3VAL      H 1047   5.348   3.663   5.377
    3VAL     CA 1048   5.450   3.487   5.406
    3VAL     CB 1049   5.443   3.472   5.254
    3VAL    CG1 1050   5.527   3.350   5.215
    3VAL    CG2 1051   5.300   3.458   5.202
    3VAL      C 1052   5.584   3.551   5.442
    3VAL      O 1053   5.592   3.673   5.451
    4VAL      N 1054   5.685   3.471   5.477
    4VAL      H 1055   5.669   3.373   5.465
    4VAL     CA 1056   5.821   3.503   5.523
    4VAL     CB 1057   5.849   3.456   5.666
    4VAL    CG1 1058   5.981   3.516   5.713
    4VAL    CG2 1059   5.742   3.509   5.762
    4VAL      C 1060   5.934   3.450   5.434
    4VAL      O 1061   5.922   3.343   5.375
    5THR      N 1062   6.040   3.528   5.414
    5THR      H 1063   6.044   3.620   5.453
    5THR     CA 1064   6.159   3.472   5.348
    5THR     CB 1065   6.261   3.568   5.286
    5THR    OG1 1066   6.305   3.657   5.389
    5THR    HG1 1067   6.405   3.658   5.386
    5THR    CG2 1068   6.209   3.636   5.159
    5THR      C 1069   6.231   3.361   5.427
    5THR      O 1070   6.217   3.245   5.388
    6ILE      N 1071   6.290   3.401   5.539
    6ILE      H 1072   6.271   3.487   5.586
    6ILE     CA 1073   6.365   3.314   5.630
    6ILE     CB 1074   6.517   3.319   5.611
    6ILE    CG1 1075   6.573   3.462   5.615
    6ILE    CG2 1076   6.561   3.252   5.481
    6ILE     CD 1077   6.724   3.481   5.601
    6ILE      C 1078   6.325   3.325   5.777
    6ILE      O 1079   6.293   3.435   5.822
    7LEU      N 1080   6.332   3.212   5.848
    7LEU      H 1081   6.389   3.133   5.824
    7LEU     CA 1082   6.287   3.199   5.987
    7LEU     CB 1083   6.176   3.094   5.983
    7LEU     CG 1084   6.084   3.096   6.105
    7LEU    CD1 1085   5.968   3.190   6.072
    7LEU    CD2 1086   6.015   2.962   6.130
    7LEU      C 1087   6.399   3.145   6.077
    7LEU      O 1088   6.434   3.027   6.082
    8LEU      N 1089   6.470   3.234   6.146
    8LEU      H 1090   6.520   3.201   6.226
    8LEU     CA 1091   6.471   3.381   6.136
    8LEU     CB 1092   6.416   3.456   6.257
    8LEU     CG 1093   6.335   3.581   6.219
    8LEU    CD1 1094   6.191   3.553   6.174
    8LEU    CD2 1095   6.323   3.676   6.338
    8LEU      C 1096   6.602   3.434   6.077
    8LEU      O 1097   6.621   3.452   5.956
    9GLU      N 1098   6.702   3.451   6.162
    9GLU      H 1099   6.710   3.387   6.239
    9GLU     CA 1100   6.831   3.510   6.123
    9GLU     CB 1101   6.894   3.593   6.235
    9GLU     CG 1102   6.799   3.698   6.295
    9GLU     CD 1103   6.876   3.753   6.415
    9GLU    OE1 1104   6.861   3.675   6.512
    9GLU    OE2 1105   6.952   3.852   6.411
    9GLU      C 1106   6.927   3.405   6.068
    9GLU      O 1107   6.990   3.334   6.147
   10GLU      N 1108   6.919   3.381   5.937
   10GLU      H 1109   6.869   3.449   5.883
   10GLU     CA 1110   6.988   3.279   5.858
   10GLU     CB 1111   6.889   3.180   5.795
   10GLU     CG 1112   6.961   3.045   5.796
   10GLU     CD 1113   6.864   2.928   5.778
   10GLU    OE1 1114   6.879   2.854   5.679
   10GLU    OE2 1115   6.786   2.904   5.873
   10GLU      C 1116   7.069   3.336   5.741
   10GLU      O 1117   7.020   3.387   5.640
   11GLU      N 1118   7.201   3.331   5.759
   11GLU      H 1119   7.247   3.297   5.840
   11GLU     CA 1120   7.302   3.388   5.668
   11GLU     CB 1121   7.406   3.460   5.754
   11GLU     CG 1122   7.344   3.594   5.795
   11GLU     CD 1123   7.452   3.665   5.877
   11GLU    OE1 1124   7.543   3.726   5.817
   11GLU    OE2 1125   7.456   3.642   6.000
   11GLU      C 1126   7.370   3.285   5.578
   11GLU     O1 1127   7.439   3.324   5.482
   11GLU     O2 1128   7.372   3.163   5.606
    1ACE     CA 1129   3.077   5.127   7.099
    1ACE      C 1130   3.102   5.000   7.017
    1ACE      O 1131   3.004   4.950   6.963
    2VAL      N 1132   3.235   4.959   6.986
    2VAL      H 1133   3.317   4.997   7.028
    2VAL     CA 1134   3.244   4.833   6.911
    2VAL     CB 1135   3.338   4.861   6.794
    2VAL    CG1 1136   3.489   4.845   6.817
    2VAL    CG2 1137   3.305   4.759   6.685
    2VAL      C 1138   3.284   4.708   6.990
    2VAL      O 1139   3.365   4.723   7.082
    3VAL      N 1140   3.212   4.598   6.972
    3VAL      H 1141   3.141   4.601   6.901
    3VAL     CA 1142   3.222   4.476   7.054
    3VAL     CB 1143   3.083   4.431   7.100
    3VAL    CG1 1144   3.096   4.309   7.191
    3VAL    CG2 1145   3.003   4.543   7.168
    3VAL      C 1146   3.304   4.379   6.970
    3VAL      O 1147   3.245   4.294   6.903
    4VAL      N 1148   3.436   4.379   6.988
    4VAL      H 1149   3.476   4.432   7.062
    4VAL     CA 1150   3.535   4.304   6.910
    4VAL     CB 1151   3.666   4.383   6.906
    4VAL    CG1 1152   3.768   4.315   6.815
    4VAL    CG2 1153   3.642   4.529   6.865
    4VAL      C 1154   3.561   4.172   6.984
    4VAL      O 1155   3.644   4.164   7.074
    5THR      N 1156   3.495   4.066   6.938
    5THR      H 1157   3.475   4.050   6.842
    5THR     CA 1158   3.499   3.936   7.007
    5THR     CB 1159   3.379   3.856   6.957
    5THR    OG1 1160   3.371   3.856   6.814
    5THR    HG1 1161   3.449   3.808   6.775
    5THR    CG2 1162   3.256   3.921   7.022
    5THR      C 1163   3.622   3.849   6.984
    5THR      O 1164   3.628   3.747   6.915
    6ILE      N 1165   3.731   3.884   7.052
    6ILE      H 1166   3.736   3.965   7.109
    6ILE     CA 1167   3.862   3.817   7.058
    6ILE     CB 1168   3.967   3.873   6.962
    6ILE    CG1 1169   3.966   4.026   6.953
    6ILE    CG2 1170   3.963   3.823   6.817
    6ILE     CD 1171   4.080   4.082   6.868
    6ILE      C 1172   3.924   3.802   7.197
    6ILE      O 1173   3.992   3.891   7.248
    7LEU      N 1174   3.890   3.695   7.268
    7LEU      H 1175   3.933   3.672   7.355
    7LEU     CA 1176   3.791   3.590   7.238
    7LEU     CB 1177   3.857   3.470   7.172
    7LEU     CG 1178   3.970   3.392   7.239
    7LEU    CD1 1179   3.959   3.242   7.210
    7LEU    CD2 1180   4.102   3.446   7.185
    7LEU      C 1181   3.695   3.541   7.346
    7LEU      O 1182   3.716   3.581   7.461
    8LEU      N 1183   3.581   3.489   7.302
    8LEU      H 1184   3.579   3.462   7.206
    8LEU     CA 1185   3.470   3.451   7.391
    8LEU     CB 1186   3.342   3.534   7.374
    8LEU     CG 1187   3.342   3.685   7.395
    8LEU    CD1 1188   3.201   3.746   7.396
    8LEU    CD2 1189   3.409   3.720   7.528
    8LEU      C 1190   3.433   3.304   7.371
    8LEU      O 1191   3.410   3.269   7.255
    9GLU      N 1192   3.426   3.227   7.479
    9GLU      H 1193   3.445   3.261   7.571
    9GLU     CA 1194   3.405   3.081   7.475
    9GLU     CB 1195   3.533   2.998   7.482
    9GLU     CG 1196   3.536   2.873   7.393
    9GLU     CD 1197   3.549   2.896   7.242
    9GLU    OE1 1198   3.464   2.836   7.172
    9GLU    OE2 1199   3.624   2.981   7.190
    9GLU      C 1200   3.302   3.036   7.579
    9GLU      O 1201   3.289   3.087   7.690
   10GLU      N 1202   3.242   2.924   7.539
   10GLU      H 1203   3.244   2.899   7.443
   10GLU     CA 1204   3.159   2.856   7.640
   10GLU     CB 1205   3.010   2.879   7.615
   10GLU     CG 1206   2.918   2.839   7.731
   10GLU     CD 1207   2.771   2.864   7.695
   10GLU    OE1 1208   2.715   2.964   7.745
   10GLU    OE2 1209   2.704   2.777   7.634
   10GLU      C 1210   3.195   2.707   7.647
   10GLU      O 1211   3.239   2.668   7.755
   11GLU      N 1212   3.153   2.627   7.550
   11GLU      H 1213   3.148   2.654   7.454
   11GLU     CA 1214   3.149   2.481   7.565
   11GLU     CB 1215   3.004   2.438   7.540
   11GLU     CG 1216   2.986   2.297   7.597
   11GLU     CD 1217   2.849   2.233   7.574
   11GLU    OE1 1218   2.837   2.118   7.526
   11GLU    OE2 1219   2.749   2.277   7.634
   11GLU      C 1220   3.237   2.400   7.470
   11GLU     O1 1221   3.333   2.328   7.505
   11GLU     O2 1222   3.216   2.413   7.348
    1ACE     CA 1223   4.033   4.898   4.952
    1ACE      C 1224   3.893   4.862   4.999
    1ACE      O 1225   3.878   4.763   5.072
    2VAL      N 1226   3.788   4.954   4.970
    2VAL      H 1227   3.819   5.042   4.933
    2VAL     CA 1228   3.643   4.943   4.992
    2VAL     CB 1229   3.574   4.886   4.868
    2VAL    CG1 1230   3.426   4.849   4.882
    2VAL    CG2 1231   3.574   4.989   4.754
    2VAL      C 1232   3.599   4.891   5.129
    2VAL      O 1233   3.537   4.962   5.208
    3VAL      N 1234   3.615   4.759   5.136
    3VAL      H 1235   3.645   4.706   5.057
    3VAL     CA 1236   3.586   4.681   5.257
    3VAL     CB 1237   3.568   4.532   5.228
    3VAL    CG1 1238   3.434   4.518   5.155
    3VAL    CG2 1239   3.678   4.458   5.153
    3VAL      C 1240   3.681   4.694   5.377
    3VAL      O 1241   3.642   4.677   5.492
    4VAL      N 1242   3.803   4.735   5.345
    4VAL      H 1243   3.827   4.730   5.248
    4VAL     CA 1244   3.905   4.769   5.446
    4VAL     CB 1245   4.012   4.660   5.454
    4VAL    CG1 1246   3.955   4.554   5.549
    4VAL    CG2 1247   4.069   4.611   5.321
    4VAL      C 1248   3.971   4.905   5.421
    4VAL      O 1249   4.002   4.946   5.310
    5THR      N 1250   3.986   4.976   5.533
    5THR      H 1251   3.935   4.964   5.617
    5THR     CA 1252   4.054   5.106   5.539
    5THR     CB 1253   3.992   5.212   5.631
    5THR    OG1 1254   3.957   5.147   5.753
    5THR    HG1 1255   3.872   5.190   5.784
    5THR    CG2 1256   3.873   5.283   5.566
    5THR      C 1257   4.206   5.124   5.546
    5THR      O 1258   4.276   5.162   5.639
    6ILE      N 1259   4.257   5.101   5.425
    6ILE      H 1260   4.198   5.094   5.344
    6ILE     CA 1261   4.395   5.063   5.394
    6ILE     CB 1262   4.416   4.927   5.328
    6ILE    CG1 1263   4.342   4.922   5.194
    6ILE    CG2 1264   4.397   4.807   5.421
    6ILE     CD 1265   4.334   4.786   5.124
    6ILE      C 1266   4.476   5.167   5.316
    6ILE      O 1267   4.598   5.157   5.300
    7LEU      N 1268   4.407   5.271   5.270
    7LEU      H 1269   4.307   5.269   5.272
    7LEU     CA 1270   4.466   5.392   5.210
    7LEU     CB 1271   4.411   5.408   5.069
    7LEU     CG 1272   4.518   5.386   4.962
    7LEU    CD1 1273   4.456   5.370   4.823
    7LEU    CD2 1274   4.616   5.504   4.967
    7LEU      C 1275   4.443   5.517   5.295
    7LEU      O 1276   4.343   5.585   5.274
    8LEU      N 1277   4.538   5.533   5.387
    8LEU      H 1278   4.612   5.466   5.396
    8LEU     CA 1279   4.550   5.651   5.475
    8LEU     CB 1280   4.645   5.625   5.592
    8LEU     CG 1281   4.626   5.719   5.710
    8LEU    CD1 1282   4.484   5.714   5.769
    8LEU    CD2 1283   4.735   5.681   5.810
    8LEU      C 1284   4.611   5.758   5.384
    8LEU      O 1285   4.718   5.733   5.328
    9GLU      N 1286   4.547   5.874   5.388
    9GLU      H 1287   4.455   5.892   5.423
    9GLU     CA 1288   4.610   5.993   5.328
    9GLU     CB 1289   4.510   6.103   5.293
    9GLU     CG 1290   4.392   6.044   5.216
    9GLU     CD 1291   4.265   6.128   5.200
    9GLU    OE1 1292   4.157   6.095   5.254
    9GLU    OE2 1293   4.265   6.219   5.115
    9GLU      C 1294   4.710   6.051   5.428
    9GLU      O 1295   4.662   6.104   5.528
   10GLU      N 1296   4.836   6.015   5.404
   10GLU      H 1297   4.854   5.940   5.341
   10GLU     CA 1298   4.954   6.067   5.475
   10GLU     CB 1299   5.082   6.006   5.419
   10GLU     CG 1300   5.071   5.854   5.435
   10GLU     CD 1301   5.194   5.764   5.448
   10GLU    OE1 1302   5.206   5.656   5.386
   10GLU    OE2 1303   5.296   5.816   5.499
   10GLU      C 1304   4.957   6.219   5.456
   10GLU      O 1305   4.985   6.273   5.349
   11GLU      N 1306   4.922   6.285   5.565
   11GLU      H 1307   4.850   6.247   5.624
   11GLU     CA 1308   4.948   6.430   5.574
   11GLU     CB 1309   4.819   6.510   5.569
   11GLU     CG 1310   4.722   6.480   5.454
   11GLU     CD 1311   4.588   6.553   5.463
   11GLU    OE1 1312   4.584   6.667   5.412
   11GLU    OE2 1313   4.492   6.500   5.521
   11GLU      C 1314   5.032   6.474   5.695
   11GLU     O1 1315   5.099   6.578   5.677
   11GLU     O2 1316   5.008   6.417   5.804
    1ACE     CA 1317   3.593   6.188   5.685
    1ACE      C 1318   3.461   6.209   5.758
    1ACE      O 1319   3.455   6.292   5.849
    2VAL      N 1320   3.345   6.134   5.720
    2VAL      H 1321   3.356   6.083   5.635
    2VAL     CA 1322   3.213   6.153   5.781
    2VAL     CB 1323   3.124   6.248   5.701
    2VAL    CG1 1324   3.176   6.392   5.693
    2VAL    CG2 1325   3.086   6.192   5.564
    2VAL      C 1326   3.122   6.044   5.839
    2VAL      O 1327   3.049   6.065   5.935
    3VAL      N 1328   3.144   5.925   5.784
    3VAL      H 1329   3.205   5.913   5.706
    3VAL     CA 1330   3.075   5.798   5.814
    3VAL     CB 1331   2.948   5.780   5.731
    3VAL    CG1 1332   2.828   5.860   5.782
    3VAL    CG2 1333   2.979   5.808   5.584
    3VAL      C 1334   3.165   5.675   5.813
    3VAL      O 1335   3.194   5.624   5.704
    4VAL      N 1336   3.194   5.621   5.930
    4VAL      H 1337   3.215   5.523   5.929
    4VAL     CA 1338   3.172   5.673   6.066
    4VAL     CB 1339   3.157   5.563   6.171
    4VAL    CG1 1340   3.015   5.506   6.164
    4VAL    CG2 1341   3.269   5.459   6.164
    4VAL      C 1342   3.286   5.761   6.117
    4VAL      O 1343   3.259   5.859   6.187
    5THR      N 1344   3.403   5.751   6.053
    5THR      H 1345   3.399   5.694   5.971
    5THR     CA 1346   3.524   5.817   6.105
    5THR     CB 1347   3.645   5.760   6.031
    5THR    OG1 1348   3.618   5.686   5.912
    5THR    HG1 1349   3.646   5.590   5.912
    5THR    CG2 1350   3.714   5.664   6.129
    5THR      C 1351   3.525   5.968   6.078
    5THR      O 1352   3.523   6.017   5.966
    6ILE      N 1353   3.538   6.038   6.190
    6ILE      H 1354   3.536   5.999   6.282
    6ILE     CA 1355   3.532   6.185   6.185
    6ILE     CB 1356   3.477   6.262   6.306
    6ILE    CG1 1357   3.567   6.241   6.428
    6ILE    CG2 1358   3.333   6.212   6.324
    6ILE     CD 1359   3.526   6.318   6.554
    6ILE      C 1360   3.660   6.253   6.136
    6ILE      O 1361   3.772   6.203   6.139
    7LEU      N 1362   3.640   6.373   6.083
    7LEU      H 1363   3.551   6.414   6.067
    7LEU     CA 1364   3.754   6.455   6.040
    7LEU     CB 1365   3.710   6.535   5.917
    7LEU     CG 1366   3.832   6.576   5.835
    7LEU    CD1 1367   3.901   6.454   5.773
    7LEU    CD2 1368   3.791   6.663   5.716
    7LEU      C 1369   3.793   6.552   6.151
    7LEU      O 1370   3.717   6.646   6.170
    8LEU      N 1371   3.920   6.552   6.191
    8LEU      H 1372   3.991   6.500   6.144
    8LEU     CA 1373   3.973   6.630   6.303
    8LEU     CB 1374   4.052   6.536   6.393
    8LEU     CG 1375   3.969   6.420   6.449
    8LEU    CD1 1376   4.022   6.282   6.409
    8LEU    CD2 1377   3.965   6.440   6.601
    8LEU      C 1378   4.058   6.744   6.246
    8LEU      O 1379   4.176   6.723   6.218
    9GLU      N 1380   3.986   6.849   6.209
    9GLU      H 1381   3.886   6.850   6.201
    9GLU     CA 1382   4.053   6.971   6.161
    9GLU     CB 1383   3.949   7.064   6.099
    9GLU     CG 1384   3.882   7.002   5.976
    9GLU     CD 1385   3.794   7.100   5.899
    9GLU    OE1 1386   3.679   7.128   5.940
    9GLU    OE2 1387   3.838   7.151   5.793
    9GLU      C 1388   4.138   7.052   6.259
    9GLU      O 1389   4.243   7.101   6.219
   10GLU      N 1390   4.083   7.071   6.379
   10GLU      H 1391   3.983   7.076   6.385
   10GLU     CA 1392   4.152   7.122   6.498
   10GLU     CB 1393   4.052   7.180   6.599
   10GLU     CG 1394   4.008   7.317   6.549
   10GLU     CD 1395   3.892   7.385   6.621
   10GLU    OE1 1396   3.773   7.357   6.596
   10GLU    OE2 1397   3.929   7.455   6.718
   10GLU      C 1398   4.249   7.028   6.570
   10GLU      O 1399   4.221   6.910   6.551
   11GLU      N 1400   4.345   7.078   6.648
   11GLU      H 1401   4.351   7.177   6.657
   11GLU     CA 1402   4.448   7.006   6.724
   11GLU     CB 1403   4.586   7.034   6.663
   11GLU     CG 1404   4.625   7.179   6.635
   11GLU     CD 1405   4.766   7.201   6.581
   11GLU    OE1 1406   4.846   7.107   6.597
   11GLU    OE2 1407   4.793   7.307   6.520
   11GLU      C 1408   4.443   7.043   6.873
   11GLU     O1 1409   4.449   7.166   6.892
   11GLU     O2 1410   4.459   6.952   6.957
    1ACE     CA 1411   5.510   4.240   4.724
    1ACE      C 1412   5.625   4.219   4.824
    1ACE      O 1413   5.640   4.111   4.882
    2VAL      N 1414   5.711   4.333   4.823
    2VAL      H 1415   5.678   4.415   4.778
    2VAL     CA 1416   5.841   4.339   4.893
    2VAL     CB 1417   5.961   4.365   4.803
    2VAL    CG1 1418   6.087   4.334   4.884
    2VAL    CG2 1419   5.954   4.274   4.680
    2VAL      C 1420   5.845   4.439   5.009
    2VAL      O 1421   5.828   4.558   4.987
    3VAL      N 1422   5.833   4.393   5.134
    3VAL      H 1423   5.805   4.299   5.153
    3VAL     CA 1424   5.857   4.484   5.247
    3VAL     CB 1425   5.736   4.523   5.332
    3VAL    CG1 1426   5.655   4.619   5.244
    3VAL    CG2 1427   5.652   4.400   5.369
    3VAL      C 1428   5.964   4.418   5.334
    3VAL      O 1429   5.977   4.296   5.343
    4VAL      N 1430   6.059   4.506   5.365
    4VAL      H 1431   6.066   4.600   5.331
    4VAL     CA 1432   6.159   4.487   5.472
    4VAL     CB 1433   6.275   4.584   5.447
    4VAL    CG1 1434   6.239   4.733   5.457
    4VAL    CG2 1435   6.403   4.549   5.523
    4VAL      C 1436   6.103   4.512   5.612
    4VAL      O 1437   6.011   4.593   5.631
    5THR      N 1438   6.170   4.453   5.710
    5THR      H 1439   6.246   4.389   5.704
    5THR     CA 1440   6.134   4.464   5.853
    5THR     CB 1441   6.211   4.355   5.928
    5THR    OG1 1442   6.351   4.358   5.898
    5THR    HG1 1443   6.407   4.316   5.969
    5THR    CG2 1444   6.157   4.214   5.904
    5THR      C 1445   6.159   4.598   5.921
    5THR      O 1446   6.078   4.649   5.999
    6ILE      N 1447   6.269   4.666   5.890
    6ILE      H 1448   6.359   4.621   5.889
    6ILE     CA 1449   6.289   4.804   5.939
    6ILE     CB 1450   6.396   4.792   6.047
    6ILE    CG1 1451   6.535   4.760   5.991
    6ILE    CG2 1452   6.367   4.689   6.157
    6ILE     CD 1453   6.635   4.815   6.093
    6ILE      C 1454   6.322   4.913   5.837
    6ILE      O 1455   6.393   4.893   5.739
    7LEU      N 1456   6.283   5.035   5.874
    7LEU      H 1457   6.225   5.058   5.952
    7LEU     CA 1458   6.312   5.158   5.799
    7LEU     CB 1459   6.199   5.258   5.827
    7LEU     CG 1460   6.196   5.375   5.728
    7LEU    CD1 1461   6.116   5.337   5.604
    7LEU    CD2 1462   6.143   5.493   5.810
    7LEU      C 1463   6.442   5.218   5.854
    7LEU      O 1464   6.460   5.242   5.973
    8LEU      N 1465   6.548   5.230   5.774
    8LEU      H 1466   6.541   5.224   5.675
    8LEU     CA 1467   6.672   5.286   5.828
    8LEU     CB 1468   6.793   5.201   5.787
    8LEU     CG 1469   6.836   5.089   5.882
    8LEU    CD1 1470   6.882   4.979   5.786
    8LEU    CD2 1471   6.949   5.153   5.964
    8LEU      C 1472   6.700   5.430   5.783
    8LEU      O 1473   6.721   5.455   5.664
    9GLU      N 1474   6.688   5.527   5.873
    9GLU      H 1475   6.677   5.501   5.969
    9GLU     CA 1476   6.701   5.668   5.834
    9GLU     CB 1477   6.561   5.730   5.831
    9GLU     CG 1478   6.562   5.870   5.768
    9GLU     CD 1479   6.424   5.931   5.793
    9GLU    OE1 1480   6.369   5.999   5.704
    9GLU    OE2 1481   6.367   5.917   5.903
    9GLU      C 1482   6.801   5.737   5.927
    9GLU      O 1483   6.764   5.755   6.043
   10GLU      N 1484   6.924   5.720   5.881
   10GLU      H 1485   6.933   5.669   5.796
   10GLU     CA 1486   7.043   5.783   5.942
   10GLU     CB 1487   7.174   5.717   5.897
   10GLU     CG 1488   7.216   5.579   5.948
   10GLU     CD 1489   7.350   5.538   5.887
   10GLU    OE1 1490   7.370   5.577   5.769
   10GLU    OE2 1491   7.432   5.489   5.967
   10GLU      C 1492   7.048   5.935   5.922
   10GLU      O 1493   7.027   5.988   5.813
   11GLU      N 1494   7.080   5.995   6.036
   11GLU      H 1495   7.075   5.958   6.129
   11GLU     CA 1496   7.101   6.140   6.051
   11GLU     CB 1497   7.009   6.189   6.163
   11GLU     CG 1498   7.056   6.139   6.300
   11GLU     CD 1499   6.989   6.206   6.420
   11GLU    OE1 1500   7.060   6.285   6.485
   11GLU    OE2 1501   6.871   6.181   6.453
   11GLU      C 1502   7.248   6.177   6.069
   11GLU     O1 1503   7.336   6.089   6.059
   11GLU     O2 1504   7.284   6.292   6.102
    1ACE     CA 1505   5.200   4.355   5.710
    1ACE      C 1506   5.058   4.408   5.727
    1ACE      O 1507   5.035   4.510   5.662
    2VAL      N 1508   4.958   4.319   5.778
    2VAL      H 1509   4.978   4.236   5.831
    2VAL     CA 1510   4.817   4.354   5.759
    2VAL     CB 1511   4.749   4.235   5.691
    2VAL    CG1 1512   4.634   4.292   5.608
    2VAL    CG2 1513   4.834   4.145   5.601
    2VAL      C 1514   4.747   4.367   5.895
    2VAL      O 1515   4.678   4.467   5.916
    3VAL      N 1516   4.773   4.280   5.992
    3VAL      H 1517   4.850   4.215   5.985
    3VAL     CA 1518   4.689   4.266   6.112
    3VAL     CB 1519   4.599   4.144   6.091
    3VAL    CG1 1520   4.522   4.101   6.215
    3VAL    CG2 1521   4.486   4.176   5.993
    3VAL      C 1522   4.775   4.245   6.237
    3VAL      O 1523   4.879   4.179   6.242
    4VAL      N 1524   4.749   4.332   6.334
    4VAL      H 1525   4.684   4.406   6.318
    4VAL     CA 1526   4.810   4.329   6.468
    4VAL     CB 1527   4.797   4.470   6.527
    4VAL    CG1 1528   4.857   4.474   6.667
    4VAL    CG2 1529   4.874   4.574   6.446
    4VAL      C 1530   4.735   4.220   6.544
    4VAL      O 1531   4.617   4.234   6.577
    5THR      N 1532   4.793   4.100   6.538
    5THR      H 1533   4.891   4.100   6.518
    5THR     CA 1534   4.727   3.975   6.579
    5THR     CB 1535   4.756   3.850   6.496
    5THR    OG1 1536   4.897   3.825   6.485
    5THR    HG1 1537   4.924   3.796   6.577
    5THR    CG2 1538   4.681   3.850   6.363
    5THR      C 1539   4.738   3.941   6.727
    5THR      O 1540   4.852   3.935   6.771
    6ILE      N 1541   4.634   3.979   6.802
    6ILE      H 1542   4.578   4.054   6.769
    6ILE     CA 1543   4.636   3.972   6.949
    6ILE     CB 1544   4.620   4.107   7.019
    6ILE    CG1 1545   4.737   4.194   6.970
    6ILE    CG2 1546   4.597   4.103   7.170
    6ILE     CD 1547   4.707   4.338   7.013
    6ILE      C 1548   4.516   3.887   6.991
    6ILE      O 1549   4.400   3.919   6.968
    7LEU      N 1550   4.543   3.784   7.071
    7LEU      H 1551   4.628   3.778   7.123
    7LEU     CA 1552   4.437   3.693   7.119
    7LEU     CB 1553   4.461   3.556   7.056
    7LEU     CG 1554   4.411   3.570   6.913
    7LEU    CD1 1555   4.454   3.446   6.835
    7LEU    CD2 1556   4.258   3.572   6.906
    7LEU      C 1557   4.429   3.678   7.270
    7LEU      O 1558   4.515   3.615   7.333
    8LEU      N 1559   4.357   3.769   7.334
    8LEU      H 1560   4.333   3.856   7.290
    8LEU     CA 1561   4.338   3.765   7.480
    8LEU     CB 1562   4.322   3.908   7.532
    8LEU     CG 1563   4.435   4.011   7.537
    8LEU    CD1 1564   4.391   4.153   7.571
    8LEU    CD2 1565   4.558   3.947   7.602
    8LEU      C 1566   4.224   3.674   7.528
    8LEU      O 1567   4.117   3.672   7.467
    9GLU      N 1568   4.238   3.622   7.649
    9GLU      H 1569   4.298   3.665   7.717
    9GLU     CA 1570   4.179   3.500   7.705
    9GLU     CB 1571   4.287   3.392   7.722
    9GLU     CG 1572   4.372   3.368   7.598
    9GLU     CD 1573   4.493   3.278   7.625
    9GLU    OE1 1574   4.598   3.323   7.575
    9GLU    OE2 1575   4.482   3.185   7.708
    9GLU      C 1576   4.118   3.517   7.845
    9GLU      O 1577   4.155   3.598   7.929
   10GLU      N 1578   4.011   3.440   7.860
   10GLU      H 1579   3.970   3.384   7.788
   10GLU     CA 1580   3.948   3.428   7.993
   10GLU     CB 1581   3.812   3.360   7.975
   10GLU     CG 1582   3.722   3.438   7.879
   10GLU     CD 1583   3.588   3.365   7.864
   10GLU    OE1 1584   3.506   3.370   7.957
   10GLU    OE2 1585   3.571   3.307   7.754
   10GLU      C 1586   4.028   3.346   8.093
   10GLU      O 1587   4.085   3.239   8.071
   11GLU      N 1588   4.037   3.408   8.211
   11GLU      H 1589   3.970   3.478   8.237
   11GLU     CA 1590   4.121   3.352   8.318
   11GLU     CB 1591   4.206   3.464   8.379
   11GLU     CG 1592   4.312   3.483   8.271
   11GLU     CD 1593   4.416   3.586   8.318
   11GLU    OE1 1594   4.534   3.574   8.280
   11GLU    OE2 1595   4.379   3.682   8.389
   11GLU      C 1596   4.026   3.302   8.426
   11GLU     O1 1597   4.053   3.192   8.477
   11GLU     O2 1598   3.922   3.369   8.446
    1ACE     CA 1599   4.871   4.708   2.952
    1ACE      C 1600   4.991   4.661   3.034
    1ACE      O 1601   5.098   4.720   3.014
    2VAL      N 1602   4.968   4.585   3.153
    2VAL      H 1603   4.872   4.574   3.181
    2VAL     CA 1604   5.068   4.510   3.229
    2VAL     CB 1605   5.088   4.575   3.367
    2VAL    CG1 1606   4.966   4.563   3.458
    2VAL    CG2 1607   5.220   4.533   3.432
    2VAL      C 1608   5.035   4.361   3.237
    2VAL      O 1609   5.127   4.283   3.212
    3VAL      N 1610   4.913   4.309   3.244
    3VAL      H 1611   4.841   4.365   3.283
    3VAL     CA 1612   4.879   4.167   3.227
    3VAL     CB 1613   4.754   4.118   3.302
    3VAL    CG1 1614   4.740   3.966   3.300
    3VAL    CG2 1615   4.754   4.161   3.449
    3VAL      C 1616   4.861   4.139   3.078
    3VAL      O 1617   4.907   4.036   3.029
    4VAL      N 1618   4.794   4.236   3.016
    4VAL      H 1619   4.759   4.312   3.072
    4VAL     CA 1620   4.792   4.255   2.870
    4VAL     CB 1621   4.675   4.339   2.820
    4VAL    CG1 1622   4.670   4.348   2.667
    4VAL    CG2 1623   4.544   4.278   2.869
    4VAL      C 1624   4.928   4.313   2.830
    4VAL      O 1625   4.953   4.432   2.811
    5THR      N 1626   5.009   4.223   2.775
    5THR      H 1627   4.982   4.127   2.781
    5THR     CA 1628   5.138   4.246   2.708
    5THR     CB 1629   5.249   4.148   2.747
    5THR    OG1 1630   5.369   4.167   2.671
    5THR    HG1 1631   5.361   4.100   2.597
    5THR    CG2 1632   5.206   4.002   2.753
    5THR      C 1633   5.137   4.261   2.556
    5THR      O 1634   5.088   4.179   2.478
    6ILE      N 1635   5.152   4.388   2.523
    6ILE      H 1636   5.166   4.464   2.587
    6ILE     CA 1637   5.150   4.437   2.384
    6ILE     CB 1638   5.052   4.553   2.368
    6ILE    CG1 1639   5.076   4.656   2.478
    6ILE    CG2 1640   4.908   4.507   2.389
    6ILE     CD 1641   5.030   4.788   2.415
    6ILE      C 1642   5.287   4.479   2.329
    6ILE      O 1643   5.381   4.505   2.403
    7LEU      N 1644   5.291   4.444   2.201
    7LEU      H 1645   5.209   4.409   2.155
    7LEU     CA 1646   5.405   4.456   2.108
    7LEU     CB 1647   5.348   4.467   1.966
    7LEU     CG 1648   5.459   4.460   1.861
    7LEU    CD1 1649   5.500   4.317   1.826
    7LEU    CD2 1650   5.419   4.531   1.732
    7LEU      C 1651   5.519   4.553   2.138
    7LEU      O 1652   5.492   4.673   2.138
    8LEU      N 1653   5.642   4.506   2.159
    8LEU      H 1654   5.651   4.406   2.160
    8LEU     CA 1655   5.765   4.580   2.189
    8LEU     CB 1656   5.832   4.515   2.310
    8LEU     CG 1657   5.774   4.551   2.447
    8LEU    CD1 1658   5.840   4.465   2.555
    8LEU    CD2 1659   5.803   4.696   2.486
    8LEU      C 1660   5.861   4.608   2.073
    8LEU      O 1661   5.847   4.551   1.965
    9GLU      N 1662   5.948   4.704   2.106
    9GLU      H 1663   5.947   4.757   2.191
    9GLU     CA 1664   6.074   4.731   2.036
    9GLU     CB 1665   6.154   4.834   2.117
    9GLU     CG 1666   6.089   4.972   2.123
    9GLU     CD 1667   5.966   4.990   2.213
    9GLU    OE1 1668   5.954   4.908   2.307
    9GLU    OE2 1669   5.884   5.080   2.186
    9GLU      C 1670   6.152   4.602   2.016
    9GLU      O 1671   6.141   4.508   2.096
   10GLU      N 1672   6.239   4.613   1.916
   10GLU      H 1673   6.250   4.698   1.866
   10GLU     CA 1674   6.313   4.496   1.867
   10GLU     CB 1675   6.252   4.440   1.738
   10GLU     CG 1676   6.117   4.372   1.763
   10GLU     CD 1677   6.021   4.376   1.644
   10GLU    OE1 1678   6.014   4.486   1.585
   10GLU    OE2 1679   5.949   4.275   1.634
   10GLU      C 1680   6.464   4.507   1.846
   10GLU      O 1681   6.516   4.414   1.783
   11GLU      N 1682   6.536   4.595   1.915
   11GLU      H 1683   6.536   4.602   2.015
   11GLU     CA 1684   6.672   4.631   1.872
   11GLU     CB 1685   6.670   4.777   1.825
   11GLU     CG 1686   6.651   4.765   1.674
   11GLU     CD 1687   6.588   4.897   1.627
   11GLU    OE1 1688   6.475   4.894   1.573
   11GLU    OE2 1689   6.653   5.002   1.643
   11GLU      C 1690   6.790   4.605   1.967
   11GLU     O1 1691   6.856   4.502   1.941
   11GLU     O2 1692   6.831   4.684   2.054
    1ACE     CA 1693   3.777   4.150   7.339
    1ACE      C 1694   3.719   4.053   7.441
    1ACE      O 1695   3.625   3.979   7.412
    2VAL      N 1696   3.792   4.044   7.564
    2VAL      H 1697   3.886   4.078   7.563
    2VAL     CA 1698   3.755   3.979   7.690
    2VAL     CB 1699   3.871   3.957   7.787
    2VAL    CG1 1700   3.982   3.871   7.725
    2VAL    CG2 1701   3.951   4.082   7.826
    2VAL      C 1702   3.632   4.043   7.755
    2VAL      O 1703   3.644   4.097   7.864
    3VAL      N 1704   3.516   4.039   7.689
    3VAL      H 1705   3.513   3.977   7.610
    3VAL     CA 1706   3.391   4.108   7.724
    3VAL     CB 1707   3.360   4.226   7.633
    3VAL    CG1 1708   3.468   4.335   7.639
    3VAL    CG2 1709   3.357   4.185   7.486
    3VAL      C 1710   3.269   4.017   7.738
    3VAL      O 1711   3.220   3.947   7.650
    4VAL      N 1712   3.213   4.021   7.859
    4VAL      H 1713   3.263   4.056   7.939
    4VAL     CA 1714   3.096   3.940   7.894
    4VAL     CB 1715   3.112   3.828   7.997
    4VAL    CG1 1716   3.174   3.704   7.931
    4VAL    CG2 1717   3.211   3.868   8.107
    4VAL      C 1718   2.968   4.019   7.923
    4VAL      O 1719   2.863   3.979   7.874
    5THR      N 1720   2.986   4.132   7.991
    5THR      H 1721   3.075   4.155   8.030
    5THR     CA 1722   2.868   4.212   8.027
    5THR     CB 1723   2.845   4.208   8.178
    5THR    OG1 1724   2.971   4.235   8.239
    5THR    HG1 1725   3.026   4.304   8.192
    5THR    CG2 1726   2.763   4.085   8.216
    5THR      C 1727   2.860   4.358   7.982
    5THR      O 1728   2.802   4.446   8.045
    6ILE      N 1729   2.878   4.360   7.850
    6ILE      H 1730   2.870   4.282   7.788
    6ILE     CA 1731   2.893   4.482   7.770
    6ILE     CB 1732   2.991   4.457   7.656
    6ILE    CG1 1733   3.028   4.581   7.575
    6ILE    CG2 1734   2.954   4.336   7.569
    6ILE     CD 1735   3.104   4.681   7.663
    6ILE      C 1736   2.754   4.523   7.721
    6ILE      O 1737   2.669   4.437   7.699
    7LEU      N 1738   2.724   4.652   7.716
    7LEU      H 1739   2.796   4.722   7.710
    7LEU     CA 1740   2.584   4.694   7.702
    7LEU     CB 1741   2.561   4.814   7.794
    7LEU     CG 1742   2.568   4.773   7.942
    7LEU    CD1 1743   2.566   4.894   8.036
    7LEU    CD2 1744   2.448   4.684   7.977
    7LEU      C 1745   2.533   4.719   7.560
    7LEU      O 1746   2.557   4.820   7.495
    8LEU      N 1747   2.459   4.619   7.514
    8LEU      H 1748   2.426   4.542   7.569
    8LEU     CA 1749   2.402   4.605   7.379
    8LEU     CB 1750   2.394   4.454   7.351
    8LEU     CG 1751   2.519   4.405   7.279
    8LEU    CD1 1752   2.549   4.486   7.153
    8LEU    CD2 1753   2.635   4.385   7.378
    8LEU      C 1754   2.257   4.654   7.383
    8LEU      O 1755   2.192   4.651   7.488
    9GLU      N 1756   2.207   4.697   7.267
    9GLU      H 1757   2.248   4.667   7.181
    9GLU     CA 1758   2.084   4.776   7.255
    9GLU     CB 1759   2.106   4.903   7.173
    9GLU     CG 1760   2.221   4.982   7.235
    9GLU     CD 1761   2.212   5.130   7.198
    9GLU    OE1 1762   2.302   5.187   7.131
    9GLU    OE2 1763   2.140   5.204   7.267
    9GLU      C 1764   1.969   4.685   7.211
    9GLU      O 1765   1.980   4.627   7.104
   10GLU      N 1766   1.848   4.712   7.259
   10GLU      H 1767   1.825   4.799   7.305
   10GLU     CA 1768   1.728   4.629   7.244
   10GLU     CB 1769   1.709   4.564   7.381
   10GLU     CG 1770   1.644   4.425   7.374
   10GLU     CD 1771   1.576   4.397   7.508
   10GLU    OE1 1772   1.453   4.377   7.504
   10GLU    OE2 1773   1.647   4.399   7.611
   10GLU      C 1774   1.603   4.700   7.192
   10GLU      O 1775   1.542   4.778   7.266
   11GLU      N 1776   1.582   4.691   7.061
   11GLU      H 1777   1.647   4.663   6.991
   11GLU     CA 1778   1.460   4.751   7.005
   11GLU     CB 1779   1.492   4.843   6.887
   11GLU     CG 1780   1.580   4.964   6.918
   11GLU     CD 1781   1.581   5.080   6.818
   11GLU    OE1 1782   1.684   5.090   6.748
   11GLU    OE2 1783   1.476   5.147   6.807
   11GLU      C 1784   1.344   4.654   6.979
   11GLU     O1 1785   1.366   4.562   6.898
   11GLU     O2 1786   1.229   4.698   7.000
    1ACE     CA 1787   6.901   5.550   6.273
    1ACE      C 1788   6.804   5.438   6.237
    1ACE      O 1789   6.789   5.400   6.121
    2VAL      N 1790   6.711   5.408   6.342
    2VAL      H 1791   6.687   5.480   6.407
    2VAL     CA 1792   6.623   5.291   6.338
    2VAL     CB 1793   6.684   5.191   6.436
    2VAL    CG1 1794   6.608   5.059   6.453
    2VAL    CG2 1795   6.823   5.143   6.393
    2VAL      C 1796   6.476   5.317   6.372
    2VAL      O 1797   6.444   5.345   6.487
    3VAL      N 1798   6.390   5.281   6.277
    3VAL      H 1799   6.425   5.237   6.195
    3VAL     CA 1800   6.243   5.281   6.285
    3VAL     CB 1801   6.185   5.389   6.194
    3VAL    CG1 1802   6.034   5.386   6.171
    3VAL    CG2 1803   6.207   5.529   6.251
    3VAL      C 1804   6.189   5.143   6.247
    3VAL      O 1805   6.241   5.090   6.149
    4VAL      N 1806   6.104   5.087   6.332
    4VAL      H 1807   6.054   5.139   6.402
    4VAL     CA 1808   6.050   4.954   6.299
    4VAL     CB 1809   6.047   4.865   6.423
    4VAL    CG1 1810   6.187   4.850   6.482
    4VAL    CG2 1811   5.949   4.906   6.534
    4VAL      C 1812   5.914   4.962   6.228
    4VAL      O 1813   5.829   5.047   6.254
    5THR      N 1814   5.901   4.872   6.131
    5THR      H 1815   5.973   4.808   6.107
    5THR     CA 1816   5.770   4.869   6.064
    5THR     CB 1817   5.780   4.909   5.917
    5THR    OG1 1818   5.854   4.805   5.853
    5THR    HG1 1819   5.904   4.836   5.772
    5THR    CG2 1820   5.841   5.046   5.885
    5THR      C 1821   5.697   4.737   6.092
    5THR      O 1822   5.576   4.736   6.113
    6ILE      N 1823   5.775   4.632   6.069
    6ILE      H 1824   5.861   4.637   6.017
    6ILE     CA 1825   5.736   4.496   6.109
    6ILE     CB 1826   5.763   4.395   5.998
    6ILE    CG1 1827   5.672   4.416   5.877
    6ILE    CG2 1828   5.763   4.246   6.035
    6ILE     CD 1829   5.728   4.376   5.741
    6ILE      C 1830   5.789   4.459   6.247
    6ILE      O 1831   5.910   4.457   6.269
    7LEU      N 1832   5.699   4.412   6.333
    7LEU      H 1833   5.609   4.385   6.297
    7LEU     CA 1834   5.715   4.384   6.476
    7LEU     CB 1835   5.611   4.462   6.557
    7LEU     CG 1836   5.666   4.538   6.678
    7LEU    CD1 1837   5.780   4.630   6.637
    7LEU    CD2 1838   5.550   4.616   6.741
    7LEU      C 1839   5.688   4.234   6.496
    7LEU      O 1840   5.574   4.188   6.491
    8LEU      N 1841   5.794   4.167   6.538
    8LEU      H 1842   5.877   4.206   6.577
    8LEU     CA 1843   5.783   4.021   6.556
    8LEU     CB 1844   5.891   3.958   6.469
    8LEU     CG 1845   5.881   3.965   6.316
    8LEU    CD1 1846   5.957   4.091   6.274
    8LEU    CD2 1847   5.919   3.834   6.246
    8LEU      C 1848   5.768   3.969   6.699
    8LEU      O 1849   5.866   3.978   6.774
    9GLU      N 1850   5.664   3.890   6.722
    9GLU      H 1851   5.601   3.867   6.648
    9GLU     CA 1852   5.612   3.845   6.852
    9GLU     CB 1853   5.481   3.923   6.870
    9GLU     CG 1854   5.427   3.932   7.012
    9GLU     CD 1855   5.542   3.952   7.111
    9GLU    OE1 1856   5.597   4.063   7.130
    9GLU    OE2 1857   5.567   3.855   7.186
    9GLU      C 1858   5.602   3.692   6.853
    9GLU      O 1859   5.607   3.619   6.754
   10GLU      N 1860   5.619   3.650   6.978
   10GLU      H 1861   5.599   3.721   7.046
   10GLU     CA 1862   5.627   3.511   7.024
   10GLU     CB 1863   5.727   3.516   7.140
   10GLU     CG 1864   5.871   3.517   7.088
   10GLU     CD 1865   5.958   3.572   7.201
   10GLU    OE1 1866   6.021   3.490   7.271
   10GLU    OE2 1867   5.955   3.694   7.227
   10GLU      C 1868   5.497   3.436   7.057
   10GLU      O 1869   5.416   3.480   7.139
   11GLU      N 1870   5.491   3.320   6.993
   11GLU      H 1871   5.567   3.282   6.940
   11GLU     CA 1872   5.383   3.225   7.025
   11GLU     CB 1873   5.301   3.181   6.903
   11GLU     CG 1874   5.181   3.106   6.961
   11GLU     CD 1875   5.056   3.078   6.877
   11GLU    OE1 1876   5.004   3.179   6.825
   11GLU    OE2 1877   4.998   2.968   6.877
   11GLU      C 1878   5.422   3.105   7.111
   11GLU     O1 1879   5.499   3.017   7.066
   11GLU     O2 1880   5.376   3.096   7.227
    1ACE     CA 1881   4.405   4.599   3.721
    1ACE      C 1882   4.536   4.539   3.772
    1ACE      O 1883   4.633   4.525   3.699
    2VAL      N 1884   4.551   4.530   3.914
    2VAL      H 1885   4.485   4.565   3.981
    2VAL     CA 1886   4.674   4.472   3.971
    2VAL     CB 1887   4.751   4.571   4.060
    2VAL    CG1 1888   4.804   4.684   3.971
    2VAL    CG2 1889   4.684   4.608   4.192
    2VAL      C 1890   4.660   4.331   4.030
    2VAL      O 1891   4.719   4.236   3.980
    3VAL      N 1892   4.559   4.310   4.114
    3VAL      H 1893   4.471   4.355   4.101
    3VAL     CA 1894   4.560   4.191   4.201
    3VAL     CB 1895   4.629   4.205   4.337
    3VAL    CG1 1896   4.782   4.220   4.335
    3VAL    CG2 1897   4.565   4.318   4.418
    3VAL      C 1898   4.429   4.120   4.235
    3VAL      O 1899   4.433   4.012   4.292
    4VAL      N 1900   4.313   4.161   4.183
    4VAL      H 1901   4.304   4.227   4.109
    4VAL     CA 1902   4.188   4.098   4.227
    4VAL     CB 1903   4.063   4.184   4.203
    4VAL    CG1 1904   4.032   4.298   4.301
    4VAL    CG2 1905   4.051   4.235   4.059
    4VAL      C 1906   4.170   3.952   4.186
    4VAL      O 1907   4.119   3.930   4.075
    5THR      N 1908   4.183   3.857   4.277
    5THR      H 1909   4.212   3.890   4.367
    5THR     CA 1910   4.153   3.713   4.270
    5THR     CB 1911   4.279   3.628   4.292
    5THR    OG1 1912   4.338   3.665   4.417
    5THR    HG1 1913   4.379   3.756   4.411
    5THR    CG2 1914   4.381   3.633   4.178
    5THR      C 1915   4.040   3.644   4.347
    5THR      O 1916   4.013   3.526   4.326
    6ILE      N 1917   3.947   3.724   4.398
    6ILE      H 1918   3.965   3.821   4.386
    6ILE     CA 1919   3.814   3.679   4.442
    6ILE     CB 1920   3.796   3.718   4.589
    6ILE    CG1 1921   3.772   3.868   4.612
    6ILE    CG2 1922   3.901   3.657   4.683
    6ILE     CD 1923   3.890   3.965   4.618
    6ILE      C 1924   3.695   3.718   4.354
    6ILE      O 1925   3.682   3.833   4.313
    7LEU      N 1926   3.598   3.627   4.347
    7LEU      H 1927   3.618   3.542   4.396
    7LEU     CA 1928   3.470   3.635   4.276
    7LEU     CB 1929   3.398   3.500   4.269
    7LEU     CG 1930   3.454   3.425   4.147
    7LEU    CD1 1931   3.409   3.279   4.159
    7LEU    CD2 1932   3.390   3.487   4.023
    7LEU      C 1933   3.372   3.743   4.325
    7LEU      O 1934   3.285   3.712   4.406
    8LEU      N 1935   3.381   3.854   4.253
    8LEU      H 1936   3.451   3.877   4.186
    8LEU     CA 1937   3.291   3.968   4.280
    8LEU     CB 1938   3.357   4.079   4.362
    8LEU     CG 1939   3.390   4.050   4.509
    8LEU    CD1 1940   3.494   4.139   4.577
    8LEU    CD2 1941   3.257   4.033   4.584
    8LEU      C 1942   3.205   4.032   4.171
    8LEU      O 1943   3.246   4.038   4.055
    9GLU      N 1944   3.084   4.064   4.213
    9GLU      H 1945   3.064   4.064   4.311
    9GLU     CA 1946   2.973   4.087   4.119
    9GLU     CB 1947   2.835   4.059   4.178
    9GLU     CG 1948   2.820   3.914   4.226
    9GLU     CD 1949   2.690   3.886   4.303
    9GLU    OE1 1950   2.715   3.874   4.424
    9GLU    OE2 1951   2.578   3.891   4.247
    9GLU      C 1952   2.976   4.228   4.058
    9GLU      O 1953   2.995   4.321   4.136
   10GLU      N 1954   2.949   4.241   3.928
   10GLU      H 1955   2.943   4.163   3.866
   10GLU     CA 1956   2.952   4.367   3.852
   10GLU     CB 1957   2.908   4.335   3.709
   10GLU     CG 1958   2.901   4.458   3.619
   10GLU     CD 1959   2.811   4.423   3.500
   10GLU    OE1 1960   2.695   4.468   3.502
   10GLU    OE2 1961   2.861   4.387   3.391
   10GLU      C 1962   2.861   4.467   3.922
   10GLU      O 1963   2.750   4.428   3.959
   11GLU      N 1964   2.918   4.583   3.953
   11GLU      H 1965   3.008   4.616   3.922
   11GLU     CA 1966   2.842   4.696   4.009
   11GLU     CB 1967   2.874   4.707   4.158
   11GLU     CG 1968   2.772   4.789   4.237
   11GLU     CD 1969   2.793   4.759   4.386
   11GLU    OE1 1970   2.765   4.649   4.436
   11GLU    OE2 1971   2.799   4.865   4.453
   11GLU      C 1972   2.868   4.826   3.933
   11GLU     O1 1973   2.773   4.899   3.898
   11GLU     O2 1974   2.986   4.868   3.924
    1ACE     CA 1975   4.691   3.540   3.161
    1ACE      C 1976   4.636   3.432   3.255
    1ACE      O 1977   4.706   3.385   3.345
    2VAL      N 1978   4.513   3.371   3.214
    2VAL      H 1979   4.438   3.412   3.161
    2VAL     CA 1980   4.462   3.248   3.276
    2VAL     CB 1981   4.309   3.240   3.264
    2VAL    CG1 1982   4.243   3.347   3.350
    2VAL    CG2 1983   4.260   3.255   3.120
    2VAL      C 1984   4.516   3.111   3.235
    2VAL      O 1985   4.489   3.054   3.129
    3VAL      N 1986   4.606   3.059   3.318
    3VAL      H 1987   4.625   3.103   3.406
    3VAL     CA 1988   4.662   2.924   3.306
    3VAL     CB 1989   4.814   2.929   3.287
    3VAL    CG1 1990   4.851   2.929   3.138
    3VAL    CG2 1991   4.874   3.053   3.352
    3VAL      C 1992   4.619   2.833   3.421
    3VAL      O 1993   4.697   2.813   3.515
    4VAL      N 1994   4.496   2.783   3.413
    4VAL      H 1995   4.456   2.762   3.323
    4VAL     CA 1996   4.426   2.723   3.527
    4VAL     CB 1997   4.320   2.825   3.569
    4VAL    CG1 1998   4.376   2.945   3.645
    4VAL    CG2 1999   4.235   2.885   3.456
    4VAL      C 2000   4.364   2.586   3.500
    4VAL      O 2001   4.359   2.542   3.385
    5THR      N 2002   4.352   2.520   3.615
    5THR      H 2003   4.392   2.545   3.703
    5THR     CA 2004   4.292   2.386   3.620
    5THR     CB 2005   4.383   2.269   3.660
    5THR    OG1 2006   4.468   2.275   3.775
    5THR    HG1 2007   4.499   2.370   3.777
    5THR    CG2 2008   4.467   2.235   3.537
    5THR      C 2009   4.180   2.381   3.724
    5THR      O 2010   4.200   2.392   3.845
    6ILE      N 2011   4.067   2.358   3.659
    6ILE      H 2012   4.072   2.312   3.570
    6ILE     CA 2013   3.934   2.366   3.721
    6ILE     CB 2014   3.844   2.479   3.671
    6ILE    CG1 2015   3.838   2.513   3.522
    6ILE    CG2 2016   3.889   2.604   3.747
    6ILE     CD 2017   3.708   2.584   3.486
    6ILE      C 2018   3.842   2.246   3.748
    6ILE      O 2019   3.836   2.158   3.663
    7LEU      N 2020   3.803   2.235   3.874
    7LEU      H 2021   3.830   2.298   3.947
    7LEU     CA 2022   3.698   2.147   3.927
    7LEU     CB 2023   3.556   2.193   3.891
    7LEU     CG 2024   3.494   2.309   3.969
    7LEU    CD1 2025   3.353   2.336   3.914
    7LEU    CD2 2026   3.462   2.280   4.115
    7LEU      C 2027   3.724   1.998   3.906
    7LEU      O 2028   3.642   1.915   3.868
    8LEU      N 2029   3.850   1.967   3.936
    8LEU      H 2030   3.905   2.020   4.002
    8LEU     CA 2031   3.912   1.839   3.899
    8LEU     CB 2032   4.065   1.839   3.906
    8LEU     CG 2033   4.115   1.951   3.814
    8LEU    CD1 2034   4.266   1.964   3.831
    8LEU    CD2 2035   4.080   1.924   3.667
    8LEU      C 2036   3.863   1.727   3.991
    8LEU      O 2037   3.831   1.743   4.108
    9GLU      N 2038   3.848   1.604   3.942
    9GLU      H 2039   3.884   1.579   3.852
    9GLU     CA 2040   3.792   1.490   4.016
    9GLU     CB 2041   3.681   1.423   3.935
    9GLU     CG 2042   3.556   1.505   3.903
    9GLU     CD 2043   3.471   1.450   3.788
    9GLU    OE1 2044   3.454   1.527   3.692
    9GLU    OE2 2045   3.423   1.335   3.793
    9GLU      C 2046   3.873   1.385   4.092
    9GLU      O 2047   3.944   1.308   4.027
   10GLU      N 2048   3.859   1.391   4.224
   10GLU      H 2049   3.789   1.436   4.279
   10GLU     CA 2050   3.945   1.307   4.310
   10GLU     CB 2051   4.045   1.405   4.370
   10GLU     CG 2052   4.184   1.434   4.312
   10GLU     CD 2053   4.274   1.314   4.343
   10GLU    OE1 2054   4.305   1.231   4.255
   10GLU    OE2 2055   4.342   1.323   4.447
   10GLU      C 2056   3.863   1.234   4.416
   10GLU      O 2057   3.784   1.293   4.489
   11GLU      N 2058   3.901   1.108   4.435
   11GLU      H 2059   3.979   1.073   4.383
   11GLU     CA 2060   3.828   1.003   4.508
   11GLU     CB 2061   3.794   0.875   4.431
   11GLU     CG 2062   3.699   0.786   4.511
   11GLU     CD 2063   3.650   0.661   4.438
   11GLU    OE1 2064   3.596   0.575   4.510
   11GLU    OE2 2065   3.671   0.650   4.315
   11GLU      C 2066   3.901   0.960   4.635
   11GLU     O1 2067   3.824   0.953   4.733
   11GLU     O2 2068   4.022   0.930   4.641
    1ACE     CA 2069   2.836   4.459   6.765
    1ACE      C 2070   2.877   4.606   6.776
    1ACE      O 2071   2.995   4.638   6.786
    2VAL      N 2072   2.765   4.693   6.755
    2VAL      H 2073   2.673   4.653   6.750
    2VAL     CA 2074   2.778   4.838   6.738
    2VAL     CB 2075   2.763   4.885   6.593
    2VAL    CG1 2076   2.903   4.885   6.533
    2VAL    CG2 2077   2.673   4.798   6.505
    2VAL      C 2078   2.672   4.906   6.825
    2VAL      O 2079   2.551   4.892   6.805
    3VAL      N 2080   2.718   4.970   6.933
    3VAL      H 2081   2.812   4.955   6.961
    3VAL     CA 2082   2.642   5.048   7.032
    3VAL     CB 2083   2.700   5.036   7.173
    3VAL    CG1 2084   2.608   5.102   7.275
    3VAL    CG2 2085   2.729   4.889   7.204
    3VAL      C 2086   2.619   5.188   6.975
    3VAL      O 2087   2.708   5.272   6.987
    4VAL      N 2088   2.503   5.209   6.914
    4VAL      H 2089   2.425   5.161   6.955
    4VAL     CA 2090   2.470   5.325   6.830
    4VAL     CB 2091   2.352   5.302   6.736
    4VAL    CG1 2092   2.357   5.411   6.629
    4VAL    CG2 2093   2.337   5.164   6.671
    4VAL      C 2094   2.457   5.457   6.908
    4VAL      O 2095   2.539   5.542   6.874
    5THR      N 2096   2.402   5.447   7.029
    5THR      H 2097   2.355   5.365   7.060
    5THR     CA 2098   2.396   5.560   7.123
    5THR     CB 2099   2.331   5.517   7.255
    5THR    OG1 2100   2.394   5.402   7.311
    5THR    HG1 2101   2.339   5.321   7.289
    5THR    CG2 2102   2.180   5.498   7.253
    5THR      C 2103   2.529   5.625   7.162
    5THR      O 2104   2.535   5.746   7.181
    6ILE      N 2105   2.637   5.551   7.182
    6ILE      H 2106   2.625   5.452   7.180
    6ILE     CA 2107   2.769   5.606   7.217
    6ILE     CB 2108   2.841   5.524   7.324
    6ILE    CG1 2109   2.875   5.380   7.284
    6ILE    CG2 2110   2.753   5.551   7.447
    6ILE     CD 2111   2.930   5.296   7.399
    6ILE      C 2112   2.864   5.626   7.099
    6ILE      O 2113   2.943   5.721   7.095
    7LEU      N 2114   2.857   5.537   7.001
    7LEU      H 2115   2.799   5.456   7.000
    7LEU     CA 2116   2.922   5.556   6.870
    7LEU     CB 2117   2.885   5.435   6.784
    7LEU     CG 2118   2.919   5.448   6.636
    7LEU    CD1 2119   3.071   5.451   6.618
    7LEU    CD2 2120   2.866   5.328   6.557
    7LEU      C 2121   2.883   5.691   6.811
    7LEU      O 2122   2.974   5.764   6.772
    8LEU      N 2123   2.756   5.728   6.805
    8LEU      H 2124   2.688   5.655   6.800
    8LEU     CA 2125   2.708   5.865   6.777
    8LEU     CB 2126   2.610   5.862   6.660
    8LEU     CG 2127   2.662   5.827   6.520
    8LEU    CD1 2128   2.557   5.819   6.410
    8LEU    CD2 2129   2.784   5.914   6.486
    8LEU      C 2130   2.654   5.934   6.902
    8LEU      O 2131   2.535   5.965   6.910
    9GLU      N 2132   2.753   5.991   6.971
    9GLU      H 2133   2.844   5.955   6.953
    9GLU     CA 2134   2.734   6.085   7.082
    9GLU     CB 2135   2.824   6.057   7.202
    9GLU     CG 2136   2.782   6.120   7.335
    9GLU     CD 2137   2.846   6.044   7.452
    9GLU    OE1 2138   2.970   6.030   7.456
    9GLU    OE2 2139   2.788   6.025   7.561
    9GLU      C 2140   2.736   6.228   7.027
    9GLU      O 2141   2.821   6.311   7.063
   10GLU      N 2142   2.627   6.270   6.965
   10GLU      H 2143   2.545   6.212   6.963
   10GLU     CA 2144   2.609   6.405   6.908
   10GLU     CB 2145   2.503   6.389   6.798
   10GLU     CG 2146   2.560   6.322   6.673
   10GLU     CD 2147   2.475   6.310   6.546
   10GLU    OE1 2148   2.466   6.418   6.483
   10GLU    OE2 2149   2.393   6.217   6.540
   10GLU      C 2150   2.571   6.512   7.010
   10GLU      O 2151   2.451   6.521   7.039
   11GLU      N 2152   2.673   6.570   7.073
   11GLU      H 2153   2.764   6.530   7.067
   11GLU     CA 2154   2.657   6.668   7.182
   11GLU     CB 2155   2.776   6.654   7.277
   11GLU     CG 2156   2.763   6.534   7.371
   11GLU     CD 2157   2.685   6.562   7.499
   11GLU    OE1 2158   2.564   6.530   7.500
   11GLU    OE2 2159   2.749   6.600   7.600
   11GLU      C 2160   2.661   6.813   7.132
   11GLU     O1 2161   2.566   6.884   7.173
   11GLU     O2 2162   2.753   6.858   7.061
    1ACE     CA 2163   2.405   3.468   4.068
    1ACE      C 2164   2.515   3.573   4.050
    1ACE      O 2165   2.485   3.685   4.010
    2VAL      N 2166   2.640   3.506   4.030
    2VAL      H 2167   2.648   3.413   3.993
    2VAL     CA 2168   2.765   3.582   4.016
    2VAL     CB 2169   2.886   3.515   4.080
    2VAL    CG1 2170   2.895   3.367   4.044
    2VAL    CG2 2171   3.021   3.587   4.082
    2VAL      C 2172   2.784   3.619   3.868
    2VAL      O 2173   2.828   3.538   3.787
    3VAL      N 2174   2.753   3.744   3.836
    3VAL      H 2175   2.692   3.795   3.897
    3VAL     CA 2176   2.770   3.805   3.704
    3VAL     CB 2177   2.648   3.886   3.660
    3VAL    CG1 2178   2.645   3.923   3.511
    3VAL    CG2 2179   2.515   3.823   3.702
    3VAL      C 2180   2.891   3.898   3.692
    3VAL      O 2181   2.888   4.010   3.742
    4VAL      N 2182   2.999   3.851   3.630
    4VAL      H 2183   3.000   3.767   3.575
    4VAL     CA 2184   3.128   3.922   3.623
    4VAL     CB 2185   3.245   3.836   3.670
    4VAL    CG1 2186   3.233   3.816   3.821
    4VAL    CG2 2187   3.279   3.708   3.593
    4VAL      C 2188   3.149   3.971   3.479
    4VAL      O 2189   3.133   3.892   3.386
    5THR      N 2190   3.219   4.084   3.474
    5THR      H 2191   3.251   4.139   3.551
    5THR     CA 2192   3.253   4.145   3.345
    5THR     CB 2193   3.166   4.261   3.296
    5THR    OG1 2194   3.122   4.334   3.411
    5THR    HG1 2195   3.024   4.350   3.399
    5THR    CG2 2196   3.049   4.219   3.207
    5THR      C 2197   3.402   4.175   3.326
    5THR      O 2198   3.468   4.108   3.247
    6ILE      N 2199   3.458   4.268   3.403
    6ILE      H 2200   3.402   4.334   3.452
    6ILE     CA 2201   3.601   4.299   3.390
    6ILE     CB 2202   3.625   4.438   3.330
    6ILE    CG1 2203   3.576   4.444   3.185
    6ILE    CG2 2204   3.768   4.491   3.336
    6ILE     CD 2205   3.664   4.360   3.092
    6ILE      C 2206   3.687   4.278   3.515
    6ILE      O 2207   3.663   4.342   3.618
    7LEU      N 2208   3.760   4.167   3.508
    7LEU      H 2209   3.744   4.106   3.431
    7LEU     CA 2210   3.856   4.114   3.607
    7LEU     CB 2211   3.883   3.967   3.575
    7LEU     CG 2212   3.775   3.869   3.621
    7LEU    CD1 2213   3.632   3.885   3.571
    7LEU    CD2 2214   3.828   3.730   3.584
    7LEU      C 2215   3.972   4.209   3.634
    7LEU      O 2216   3.966   4.275   3.738
    8LEU      N 2217   4.066   4.208   3.539
    8LEU      H 2218   4.065   4.159   3.452
    8LEU     CA 2219   4.191   4.281   3.564
    8LEU     CB 2220   4.313   4.190   3.552
    8LEU     CG 2221   4.350   4.108   3.677
    8LEU    CD1 2222   4.345   4.208   3.792
    8LEU    CD2 2223   4.267   3.981   3.701
    8LEU      C 2224   4.203   4.411   3.485
    8LEU      O 2225   4.180   4.522   3.535
    9GLU      N 2226   4.241   4.396   3.359
    9GLU      H 2227   4.257   4.306   3.319
    9GLU     CA 2228   4.241   4.507   3.262
    9GLU     CB 2229   4.379   4.510   3.197
    9GLU     CG 2230   4.485   4.567   3.291
    9GLU     CD 2231   4.622   4.551   3.224
    9GLU    OE1 2232   4.706   4.641   3.248
    9GLU    OE2 2233   4.655   4.443   3.171
    9GLU      C 2234   4.131   4.503   3.155
    9GLU      O 2235   4.092   4.397   3.107
   10GLU      N 2236   4.085   4.619   3.107
   10GLU      H 2237   4.096   4.704   3.157
   10GLU     CA 2238   3.992   4.637   2.995
   10GLU     CB 2239   3.967   4.787   2.981
   10GLU     CG 2240   3.864   4.809   3.091
   10GLU     CD 2241   3.795   4.946   3.099
   10GLU    OE1 2242   3.697   4.972   3.171
   10GLU    OE2 2243   3.860   5.040   3.048
   10GLU      C 2244   4.016   4.571   2.859
   10GLU      O 2245   4.069   4.635   2.769
   11GLU      N 2246   3.983   4.442   2.847
   11GLU      H 2247   3.948   4.398   2.929
   11GLU     CA 2248   3.998   4.360   2.726
   11GLU     CB 2249   4.006   4.213   2.765
   11GLU     CG 2250   4.139   4.175   2.831
   11GLU     CD 2251   4.139   4.027   2.871
   11GLU    OE1 2252   4.184   3.941   2.792
   11GLU    OE2 2253   4.091   3.998   2.983
   11GLU      C 2254   3.889   4.377   2.620
   11GLU     O1 2255   3.774   4.335   2.647
   11GLU     O2 2256   3.911   4.413   2.503
    1ACE     CA 2257   4.612   4.770   4.500
    1ACE      C 2258   4.756   4.815   4.473
    1ACE      O 2259   4.853   4.756   4.520
    2VAL      N 2260   4.776   4.931   4.391
    2VAL      H 2261   4.693   4.964   4.347
    2VAL     CA 2262   4.908   4.984   4.354
    2VAL     CB 2263   4.913   5.087   4.241
    2VAL    CG1 2264   4.872   5.033   4.105
    2VAL    CG2 2265   4.833   5.214   4.273
    2VAL      C 2266   5.000   5.027   4.468
    2VAL      O 2267   5.123   5.019   4.462
    3VAL      N 2268   4.939   5.065   4.580
    3VAL      H 2269   4.841   5.068   4.597
    3VAL     CA 2270   5.024   5.115   4.689
    3VAL     CB 2271   4.961   5.233   4.763
    3VAL    CG1 2272   5.061   5.285   4.866
    3VAL    CG2 2273   4.922   5.355   4.679
    3VAL      C 2274   5.052   4.995   4.779
    3VAL      O 2275   5.165   4.946   4.774
    4VAL      N 2276   4.951   4.935   4.840
    4VAL      H 2277   4.861   4.980   4.844
    4VAL     CA 2278   4.970   4.812   4.919
    4VAL     CB 2279   4.936   4.836   5.066
    4VAL    CG1 2280   5.034   4.934   5.130
    4VAL    CG2 2281   4.790   4.879   5.083
    4VAL      C 2282   4.896   4.691   4.862
    4VAL      O 2283   4.789   4.704   4.803
    5THR      N 2284   4.951   4.574   4.893
    5THR      H 2285   5.024   4.562   4.960
    5THR     CA 2286   4.920   4.449   4.821
    5THR     CB 2287   5.044   4.370   4.779
    5THR    OG1 2288   5.128   4.344   4.891
    5THR    HG1 2289   5.100   4.261   4.939
    5THR    CG2 2290   5.115   4.446   4.666
    5THR      C 2291   4.823   4.357   4.895
    5THR      O 2292   4.850   4.240   4.920
    6ILE      N 2293   4.710   4.416   4.933
    6ILE      H 2294   4.685   4.502   4.889
    6ILE     CA 2295   4.607   4.353   5.018
    6ILE     CB 2296   4.599   4.377   5.169
    6ILE    CG1 2297   4.658   4.514   5.204
    6ILE    CG2 2298   4.676   4.263   5.236
    6ILE     CD 2299   4.670   4.556   5.351
    6ILE      C 2300   4.462   4.364   4.971
    6ILE      O 2301   4.406   4.472   4.981
    7LEU      N 2302   4.411   4.254   4.915
    7LEU      H 2303   4.470   4.176   4.895
    7LEU     CA 2304   4.274   4.228   4.867
    7LEU     CB 2305   4.178   4.240   4.986
    7LEU     CG 2306   4.200   4.147   5.105
    7LEU    CD1 2307   4.106   4.193   5.216
    7LEU    CD2 2308   4.176   3.999   5.076
    7LEU      C 2309   4.218   4.294   4.742
    7LEU      O 2310   4.217   4.233   4.635
    8LEU      N 2311   4.188   4.423   4.757
    8LEU      H 2312   4.201   4.463   4.848
    8LEU     CA 2313   4.111   4.491   4.652
    8LEU     CB 2314   3.967   4.512   4.699
    8LEU     CG 2315   3.864   4.399   4.684
    8LEU    CD1 2316   3.885   4.283   4.781
    8LEU    CD2 2317   3.725   4.464   4.681
    8LEU      C 2318   4.183   4.613   4.596
    8LEU      O 2319   4.297   4.639   4.636
    9GLU      N 2320   4.123   4.671   4.493
    9GLU      H 2321   4.034   4.639   4.463
    9GLU     CA 2322   4.193   4.773   4.413
    9GLU     CB 2323   4.194   4.729   4.267
    9GLU     CG 2324   4.255   4.590   4.244
    9GLU     CD 2325   4.286   4.570   4.096
    9GLU    OE1 2326   4.314   4.669   4.025
    9GLU    OE2 2327   4.318   4.456   4.056
    9GLU      C 2328   4.130   4.912   4.421
    9GLU      O 2329   4.053   4.950   4.333
   10GLU      N 2330   4.169   4.990   4.521
   10GLU      H 2331   4.244   4.969   4.585
   10GLU     CA 2332   4.105   5.119   4.549
   10GLU     CB 2333   4.127   5.142   4.699
   10GLU     CG 2334   4.055   5.261   4.761
   10GLU     CD 2335   3.931   5.227   4.844
   10GLU    OE1 2336   3.823   5.204   4.786
   10GLU    OE2 2337   3.952   5.215   4.966
   10GLU      C 2338   4.167   5.237   4.474
   10GLU      O 2339   4.278   5.275   4.512
   11GLU      N 2340   4.111   5.264   4.357
   11GLU      H 2341   4.032   5.216   4.320
   11GLU     CA 2342   4.159   5.372   4.269
   11GLU     CB 2343   4.278   5.329   4.184
   11GLU     CG 2344   4.264   5.189   4.124
   11GLU     CD 2345   4.362   5.148   4.015
   11GLU    OE1 2346   4.484   5.140   4.040
   11GLU    OE2 2347   4.319   5.122   3.900
   11GLU      C 2348   4.040   5.413   4.182
   11GLU     O1 2349   3.949   5.331   4.155
   11GLU     O2 2350   4.018   5.533   4.155
    1ACE     CA 2351   4.439   2.309   4.088
    1ACE      C 2352   4.313   2.305   4.175
    1ACE      O 2353   4.314   2.239   4.278
    2VAL      N 2354   4.195   2.366   4.122
    2VAL      H 2355   4.198   2.407   4.031
    2VAL     CA 2356   4.065   2.351   4.188
    2VAL     CB 2357   3.964   2.451   4.130
    2VAL    CG1 2358   3.829   2.437   4.202
    2VAL    CG2 2359   4.008   2.596   4.144
    2VAL      C 2360   4.017   2.206   4.194
    2VAL      O 2361   3.975   2.149   4.094
    3VAL      N 2362   4.027   2.152   4.316
    3VAL      H 2363   4.045   2.208   4.397
    3VAL     CA 2364   3.988   2.012   4.335
    3VAL     CB 2365   4.094   1.945   4.423
    3VAL    CG1 2366   4.225   1.925   4.347
    3VAL    CG2 2367   4.135   2.018   4.551
    3VAL      C 2368   3.850   1.982   4.394
    3VAL      O 2369   3.799   2.053   4.481
    4VAL      N 2370   3.782   1.880   4.342
    4VAL      H 2371   3.789   1.840   4.250
    4VAL     CA 2372   3.660   1.836   4.412
    4VAL     CB 2373   3.530   1.866   4.337
    4VAL    CG1 2374   3.473   2.004   4.370
    4VAL    CG2 2375   3.542   1.837   4.188
    4VAL      C 2376   3.660   1.689   4.454
    4VAL      O 2377   3.695   1.596   4.380
    5THR      N 2378   3.604   1.673   4.573
    5THR      H 2379   3.537   1.741   4.602
    5THR     CA 2380   3.590   1.541   4.637
    5THR     CB 2381   3.585   1.562   4.788
    5THR    OG1 2382   3.504   1.673   4.827
    5THR    HG1 2383   3.565   1.746   4.860
    5THR    CG2 2384   3.726   1.548   4.846
    5THR      C 2385   3.469   1.459   4.592
    5THR      O 2386   3.360   1.498   4.634
    6ILE      N 2387   3.490   1.357   4.509
    6ILE      H 2388   3.585   1.351   4.479
    6ILE     CA 2389   3.389   1.262   4.461
    6ILE     CB 2390   3.438   1.169   4.351
    6ILE    CG1 2391   3.524   1.238   4.244
    6ILE    CG2 2392   3.322   1.094   4.284
    6ILE     CD 2393   3.609   1.139   4.165
    6ILE      C 2394   3.342   1.173   4.576
    6ILE      O 2395   3.402   1.074   4.616
    7LEU      N 2396   3.231   1.212   4.638
    7LEU      H 2397   3.177   1.285   4.597
    7LEU     CA 2398   3.172   1.141   4.752
    7LEU     CB 2399   3.178   1.214   4.886
    7LEU     CG 2400   3.310   1.250   4.954
    7LEU    CD1 2401   3.279   1.319   5.088
    7LEU    CD2 2402   3.415   1.139   4.963
    7LEU      C 2403   3.023   1.107   4.735
    7LEU      O 2404   2.933   1.187   4.759
    8LEU      N 2405   3.011   1.004   4.651
    8LEU      H 2406   3.084   0.937   4.642
    8LEU     CA 2407   2.885   0.962   4.587
    8LEU     CB 2408   2.892   0.948   4.435
    8LEU     CG 2409   2.924   1.078   4.360
    8LEU    CD1 2410   2.931   1.045   4.210
    8LEU    CD2 2411   2.817   1.184   4.385
    8LEU      C 2412   2.831   0.828   4.638
    8LEU      O 2413   2.870   0.725   4.583
    9GLU      N 2414   2.727   0.820   4.722
    9GLU      H 2415   2.677   0.897   4.760
    9GLU     CA 2416   2.677   0.696   4.782
    9GLU     CB 2417   2.580   0.728   4.896
    9GLU     CG 2418   2.446   0.799   4.873
    9GLU     CD 2419   2.443   0.933   4.800
    9GLU    OE1 2420   2.422   0.913   4.678
    9GLU    OE2 2421   2.482   1.038   4.855
    9GLU      C 2422   2.615   0.599   4.681
    9GLU      O 2423   2.620   0.480   4.710
   10GLU      N 2424   2.546   0.656   4.582
   10GLU      H 2425   2.502   0.743   4.604
   10GLU     CA 2426   2.495   0.592   4.460
   10GLU     CB 2427   2.384   0.668   4.387
   10GLU     CG 2428   2.308   0.579   4.288
   10GLU     CD 2429   2.167   0.630   4.258
   10GLU    OE1 2430   2.155   0.725   4.178
   10GLU    OE2 2431   2.075   0.579   4.326
   10GLU      C 2432   2.599   0.552   4.356
   10GLU      O 2433   2.654   0.646   4.298
   11GLU      N 2434   2.659   0.438   4.389
   11GLU      H 2435   2.644   0.388   4.474
   11GLU     CA 2436   2.776   0.380   4.320
   11GLU     CB 2437   2.882   0.353   4.427
   11GLU     CG 2438   3.002   0.282   4.365
   11GLU     CD 2439   3.104   0.257   4.477
   11GLU    OE1 2440   3.184   0.350   4.500
   11GLU    OE2 2441   3.099   0.158   4.554
   11GLU      C 2442   2.726   0.259   4.241
   11GLU     O1 2443   2.696   0.279   4.122
   11GLU     O2 2444   2.699   0.151   4.299
    1ACE     CA 2445   2.654   4.216   4.538
    1ACE      C 2446   2.730   4.256   4.665
    1ACE      O 2447   2.678   4.233   4.775
    2VAL      N 2448   2.825   4.361   4.652
    2VAL      H 2449   2.857   4.390   4.562
    2VAL     CA 2450   2.911   4.400   4.765
    2VAL     CB 2451   3.053   4.400   4.710
    2VAL    CG1 2452   3.091   4.518   4.621
    2VAL    CG2 2453   3.161   4.397   4.818
    2VAL      C 2454   2.872   4.516   4.858
    2VAL      O 2455   2.942   4.615   4.878
    3VAL      N 2456   2.753   4.497   4.914
    3VAL      H 2457   2.715   4.406   4.900
    3VAL     CA 2458   2.677   4.587   5.001
    3VAL     CB 2459   2.559   4.662   4.938
    3VAL    CG1 2460   2.453   4.728   5.026
    3VAL    CG2 2461   2.602   4.783   4.855
    3VAL      C 2462   2.643   4.512   5.130
    3VAL      O 2463   2.566   4.416   5.122
    4VAL      N 2464   2.696   4.566   5.239
    4VAL      H 2465   2.742   4.655   5.245
    4VAL     CA 2466   2.690   4.491   5.365
    4VAL     CB 2467   2.818   4.412   5.394
    4VAL    CG1 2468   2.814   4.329   5.522
    4VAL    CG2 2469   2.851   4.317   5.279
    4VAL      C 2470   2.662   4.588   5.480
    4VAL      O 2471   2.749   4.669   5.510
    5THR      N 2472   2.536   4.579   5.523
    5THR      H 2473   2.470   4.521   5.474
    5THR     CA 2474   2.478   4.670   5.622
    5THR     CB 2475   2.336   4.717   5.589
    5THR    OG1 2476   2.246   4.606   5.578
    5THR    HG1 2477   2.172   4.635   5.638
    5THR    CG2 2478   2.330   4.794   5.457
    5THR      C 2479   2.476   4.635   5.771
    5THR      O 2480   2.437   4.523   5.804
    6ILE      N 2481   2.511   4.733   5.853
    6ILE      H 2482   2.562   4.815   5.824
    6ILE     CA 2483   2.488   4.736   5.998
    6ILE     CB 2484   2.598   4.696   6.097
    6ILE    CG1 2485   2.735   4.750   6.054
    6ILE    CG2 2486   2.606   4.543   6.101
    6ILE     CD 2487   2.763   4.892   6.104
    6ILE      C 2488   2.406   4.854   6.050
    6ILE      O 2489   2.318   4.841   6.135
    7LEU      N 2490   2.436   4.970   5.992
    7LEU      H 2491   2.516   4.967   5.932
    7LEU     CA 2492   2.362   5.096   6.001
    7LEU     CB 2493   2.457   5.207   6.047
    7LEU     CG 2494   2.464   5.219   6.199
    7LEU    CD1 2495   2.568   5.320   6.248
    7LEU    CD2 2496   2.329   5.249   6.264
    7LEU      C 2497   2.296   5.140   5.870
    7LEU      O 2498   2.366   5.172   5.774
    8LEU      N 2499   2.164   5.126   5.857
    8LEU      H 2500   2.109   5.079   5.926
    8LEU     CA 2501   2.082   5.167   5.743
    8LEU     CB 2502   2.057   5.045   5.655
    8LEU     CG 2503   2.042   5.083   5.508
    8LEU    CD1 2504   2.169   5.135   5.440
    8LEU    CD2 2505   1.979   4.962   5.438
    8LEU      C 2506   1.951   5.230   5.792
    8LEU      O 2507   1.856   5.161   5.827
    9GLU      N 2508   1.956   5.363   5.788
    9GLU      H 2509   2.044   5.409   5.774
    9GLU     CA 2510   1.841   5.446   5.826
    9GLU     CB 2511   1.881   5.594   5.832
    9GLU     CG 2512   1.805   5.688   5.926
    9GLU     CD 2513   1.864   5.829   5.913
    9GLU    OE1 2514   1.981   5.834   5.958
    9GLU    OE2 2515   1.785   5.917   5.873
    9GLU      C 2516   1.719   5.431   5.734
    9GLU      O 2517   1.720   5.471   5.618
   10GLU      N 2518   1.610   5.376   5.786
   10GLU      H 2519   1.600   5.357   5.883
   10GLU     CA 2520   1.497   5.321   5.709
   10GLU     CB 2521   1.437   5.223   5.810
   10GLU     CG 2522   1.504   5.086   5.820
   10GLU     CD 2523   1.449   4.991   5.926
   10GLU    OE1 2524   1.478   5.022   6.044
   10GLU    OE2 2525   1.374   4.894   5.897
   10GLU      C 2526   1.396   5.424   5.660
   10GLU      O 2527   1.405   5.541   5.698
   11GLU      N 2528   1.315   5.386   5.562
   11GLU      H 2529   1.310   5.288   5.543
   11GLU     CA 2530   1.211   5.465   5.496
   11GLU     CB 2531   1.241   5.466   5.346
   11GLU     CG 2532   1.177   5.583   5.271
   11GLU     CD 2533   1.252   5.716   5.282
   11GLU    OE1 2534   1.204   5.801   5.360
   11GLU    OE2 2535   1.367   5.723   5.234
   11GLU      C 2536   1.077   5.396   5.523
   11GLU     O1 2537   0.987   5.469   5.571
   11GLU     O2 2538   1.068   5.275   5.497
    1ACE     CA 2539   4.534   3.930   3.953
    1ACE      C 2540   4.670   3.860   3.964
    1ACE      O 2541   4.677   3.741   3.995
    2VAL      N 2542   4.789   3.938   3.977
    2VAL      H 2543   4.781   4.038   3.980
    2VAL     CA 2544   4.926   3.886   3.964
    2VAL     CB 2545   5.029   3.993   3.925
    2VAL    CG1 2546   5.001   4.069   3.796
    2VAL    CG2 2547   5.059   4.078   4.049
    2VAL      C 2548   4.974   3.798   4.079
    2VAL      O 2549   4.945   3.829   4.194
    3VAL      N 2550   5.046   3.692   4.042
    3VAL      H 2551   5.052   3.667   3.945
    3VAL     CA 2552   5.111   3.594   4.130
    3VAL     CB 2553   5.159   3.477   4.043
    3VAL    CG1 2554   5.045   3.401   3.975
    3VAL    CG2 2555   5.262   3.514   3.936
    3VAL      C 2556   5.218   3.652   4.222
    3VAL      O 2557   5.338   3.653   4.192
    4VAL      N 2558   5.167   3.681   4.341
    4VAL      H 2559   5.069   3.676   4.360
    4VAL     CA 2560   5.245   3.747   4.447
    4VAL     CB 2561   5.188   3.884   4.485
    4VAL    CG1 2562   5.228   3.944   4.620
    4VAL    CG2 2563   5.237   3.974   4.372
    4VAL      C 2564   5.284   3.659   4.566
    4VAL      O 2565   5.391   3.601   4.583
    5THR      N 2566   5.177   3.623   4.636
    5THR      H 2567   5.079   3.621   4.622
    5THR     CA 2568   5.195   3.550   4.763
    5THR     CB 2569   5.077   3.569   4.858
    5THR    OG1 2570   4.957   3.553   4.782
    5THR    HG1 2571   4.881   3.595   4.832
    5THR    CG2 2572   5.085   3.704   4.931
    5THR      C 2573   5.227   3.401   4.769
    5THR      O 2574   5.252   3.345   4.876
    6ILE      N 2575   5.272   3.347   4.656
    6ILE      H 2576   5.281   3.403   4.574
    6ILE     CA 2577   5.304   3.204   4.645
    6ILE     CB 2578   5.210   3.133   4.548
    6ILE    CG1 2579   5.207   3.183   4.403
    6ILE    CG2 2580   5.070   3.129   4.610
    6ILE     CD 2581   5.286   3.087   4.314
    6ILE      C 2582   5.453   3.174   4.624
    6ILE      O 2583   5.516   3.232   4.536
    7LEU      N 2584   5.503   3.102   4.724
    7LEU      H 2585   5.453   3.055   4.797
    7LEU     CA 2586   5.639   3.047   4.722
    7LEU     CB 2587   5.736   3.084   4.835
    7LEU     CG 2588   5.797   3.223   4.819
    7LEU    CD1 2589   5.856   3.234   4.678
    7LEU    CD2 2590   5.706   3.335   4.869
    7LEU      C 2591   5.644   2.894   4.712
    7LEU      O 2592   5.618   2.819   4.806
    8LEU      N 2593   5.699   2.852   4.599
    8LEU      H 2594   5.762   2.900   4.537
    8LEU     CA 2595   5.704   2.708   4.570
    8LEU     CB 2596   5.709   2.703   4.417
    8LEU     CG 2597   5.575   2.759   4.369
    8LEU    CD1 2598   5.590   2.810   4.226
    8LEU    CD2 2599   5.477   2.642   4.360
    8LEU      C 2600   5.823   2.640   4.637
    8LEU      O 2601   5.935   2.633   4.585
    9GLU      N 2602   5.790   2.586   4.754
    9GLU      H 2603   5.695   2.590   4.786
    9GLU     CA 2604   5.872   2.499   4.839
    9GLU     CB 2605   5.897   2.554   4.980
    9GLU     CG 2606   5.963   2.692   4.978
    9GLU     CD 2607   5.964   2.750   5.119
    9GLU    OE1 2608   6.078   2.775   5.165
    9GLU    OE2 2609   5.855   2.755   5.180
    9GLU      C 2610   5.817   2.357   4.849
    9GLU      O 2611   5.698   2.338   4.825
   10GLU      N 2612   5.892   2.256   4.894
   10GLU      H 2613   5.986   2.261   4.927
   10GLU     CA 2614   5.829   2.124   4.887
   10GLU     CB 2615   5.929   2.032   4.818
   10GLU     CG 2616   5.868   1.928   4.724
   10GLU     CD 2617   5.986   1.835   4.697
   10GLU    OE1 2618   6.022   1.814   4.579
   10GLU    OE2 2619   5.998   1.748   4.787
   10GLU      C 2620   5.793   2.065   5.024
   10GLU      O 2621   5.860   2.092   5.123
   11GLU      N 2622   5.675   2.007   5.035
   11GLU      H 2623   5.622   1.975   4.956
   11GLU     CA 2624   5.616   1.978   5.166
   11GLU     CB 2625   5.477   2.040   5.189
   11GLU     CG 2626   5.496   2.186   5.229
   11GLU     CD 2627   5.371   2.271   5.207
   11GLU    OE1 2628   5.288   2.259   5.300
   11GLU    OE2 2629   5.382   2.370   5.130
   11GLU      C 2630   5.612   1.828   5.194
   11GLU     O1 2631   5.515   1.766   5.145
   11GLU     O2 2632   5.711   1.773   5.248
    1ACE     CA 2633   5.396   5.659   3.804
    1ACE      C 2634   5.386   5.518   3.746
    1ACE      O 2635   5.288   5.466   3.694
    2VAL      N 2636   5.509   5.447   3.731
    2VAL      H 2637   5.592   5.481   3.776
    2VAL     CA 2638   5.513   5.310   3.679
    2VAL     CB 2639   5.624   5.285   3.577
    2VAL    CG1 2640   5.586   5.369   3.456
    2VAL    CG2 2641   5.766   5.320   3.623
    2VAL      C 2642   5.500   5.198   3.783
    2VAL      O 2643   5.579   5.197   3.878
    3VAL      N 2644   5.424   5.098   3.741
    3VAL      H 2645   5.359   5.100   3.665
    3VAL     CA 2646   5.424   4.971   3.815
    3VAL     CB 2647   5.278   4.928   3.808
    3VAL    CG1 2648   5.251   4.783   3.849
    3VAL    CG2 2649   5.188   5.028   3.881
    3VAL      C 2650   5.517   4.866   3.755
    3VAL      O 2651   5.506   4.839   3.635
    4VAL      N 2652   5.626   4.851   3.829
    4VAL      H 2653   5.628   4.894   3.919
    4VAL     CA 2654   5.742   4.767   3.795
    4VAL     CB 2655   5.863   4.814   3.876
    4VAL    CG1 2656   5.897   4.955   3.827
    4VAL    CG2 2657   5.838   4.815   4.027
    4VAL      C 2658   5.725   4.617   3.819
    4VAL      O 2659   5.646   4.563   3.896
    5THR      N 2660   5.793   4.546   3.730
    5THR      H 2661   5.850   4.584   3.657
    5THR     CA 2662   5.779   4.400   3.723
    5THR     CB 2663   5.809   4.346   3.583
    5THR    OG1 2664   5.920   4.399   3.511
    5THR    HG1 2665   5.915   4.372   3.415
    5THR    CG2 2666   5.679   4.348   3.503
    5THR      C 2667   5.867   4.328   3.825
    5THR      O 2668   5.986   4.302   3.809
    6ILE      N 2669   5.805   4.336   3.943
    6ILE      H 2670   5.736   4.407   3.959
    6ILE     CA 2671   5.870   4.279   4.062
    6ILE     CB 2672   5.823   4.349   4.189
    6ILE    CG1 2673   5.671   4.351   4.205
    6ILE    CG2 2674   5.884   4.490   4.194
    6ILE     CD 2675   5.631   4.406   4.343
    6ILE      C 2676   5.896   4.129   4.073
    6ILE      O 2677   5.812   4.053   4.122
    7LEU      N 2678   6.022   4.098   4.043
    7LEU      H 2679   6.095   4.165   4.031
    7LEU     CA 2680   6.074   3.961   4.058
    7LEU     CB 2681   6.147   3.923   3.930
    7LEU     CG 2682   6.179   3.774   3.913
    7LEU    CD1 2683   6.056   3.683   3.920
    7LEU    CD2 2684   6.270   3.752   3.793
    7LEU      C 2685   6.170   3.945   4.176
    7LEU      O 2686   6.274   4.009   4.193
    8LEU      N 2687   6.135   3.841   4.251
    8LEU      H 2688   6.039   3.811   4.250
    8LEU     CA 2689   6.215   3.793   4.364
    8LEU     CB 2690   6.130   3.706   4.457
    8LEU     CG 2691   6.199   3.671   4.589
    8LEU    CD1 2692   6.239   3.792   4.675
    8LEU    CD2 2693   6.107   3.594   4.684
    8LEU      C 2694   6.342   3.722   4.315
    8LEU      O 2695   6.347   3.601   4.293
    9GLU      N 2696   6.438   3.806   4.277
    9GLU      H 2697   6.417   3.900   4.253
    9GLU     CA 2698   6.572   3.757   4.240
    9GLU     CB 2699   6.642   3.845   4.136
    9GLU     CG 2700   6.552   3.841   4.012
    9GLU     CD 2701   6.613   3.936   3.909
    9GLU    OE1 2702   6.703   3.894   3.833
    9GLU    OE2 2703   6.575   4.055   3.915
    9GLU      C 2704   6.669   3.739   4.357
    9GLU      O 2705   6.677   3.837   4.432
   10GLU      N 2706   6.739   3.626   4.361
   10GLU      H 2707   6.745   3.562   4.285
   10GLU     CA 2708   6.815   3.592   4.482
   10GLU     CB 2709   6.753   3.471   4.551
   10GLU     CG 2710   6.609   3.492   4.601
   10GLU     CD 2711   6.602   3.497   4.753
   10GLU    OE1 2712   6.706   3.502   4.822
   10GLU    OE2 2713   6.485   3.505   4.797
   10GLU      C 2714   6.963   3.566   4.452
   10GLU      O 2715   7.000   3.467   4.388
   11GLU      N 2716   7.033   3.667   4.503
   11GLU      H 2717   6.991   3.750   4.537
   11GLU     CA 2718   7.180   3.663   4.495
   11GLU     CB 2719   7.235   3.760   4.390
   11GLU     CG 2720   7.250   3.686   4.257
   11GLU     CD 2721   7.347   3.759   4.164
   11GLU    OE1 2722   7.309   3.866   4.112
   11GLU    OE2 2723   7.446   3.697   4.119
   11GLU      C 2724   7.245   3.684   4.632
   11GLU     O1 2725   7.357   3.632   4.649
   11GLU     O2 2726   7.187   3.763   4.709
    1ACE     CA 2727   5.656   3.876   4.465
    1ACE      C 2728   5.733   3.811   4.350
    1ACE      O 2729   5.848   3.844   4.323
    2VAL      N 2730   5.667   3.709   4.274
    2VAL      H 2731   5.598   3.647   4.310
    2VAL     CA 2732   5.732   3.651   4.156
    2VAL     CB 2733   5.741   3.499   4.166
    2VAL    CG1 2734   5.862   3.471   4.256
    2VAL    CG2 2735   5.632   3.407   4.220
    2VAL      C 2736   5.639   3.682   4.037
    2VAL      O 2737   5.569   3.597   3.983
    3VAL      N 2738   5.640   3.811   4.002
    3VAL      H 2739   5.704   3.873   4.046
    3VAL     CA 2740   5.557   3.861   3.892
    3VAL     CB 2741   5.535   4.012   3.909
    3VAL    CG1 2742   5.460   4.076   3.792
    3VAL    CG2 2743   5.452   4.042   4.034
    3VAL      C 2744   5.612   3.813   3.757
    3VAL      O 2745   5.731   3.834   3.731
    4VAL      N 2746   5.534   3.733   3.685
    4VAL      H 2747   5.436   3.750   3.697
    4VAL     CA 2748   5.580   3.647   3.576
    4VAL     CB 2749   5.581   3.498   3.611
    4VAL    CG1 2750   5.627   3.420   3.487
    4VAL    CG2 2751   5.679   3.468   3.725
    4VAL      C 2752   5.490   3.690   3.460
    4VAL      O 2753   5.379   3.638   3.450
    5THR      N 2754   5.536   3.782   3.376
    5THR      H 2755   5.631   3.812   3.387
    5THR     CA 2756   5.463   3.831   3.258
    5THR     CB 2757   5.514   3.970   3.219
    5THR    OG1 2758   5.653   3.971   3.188
    5THR    HG1 2759   5.672   4.057   3.140
    5THR    CG2 2760   5.474   4.060   3.336
    5THR      C 2761   5.478   3.734   3.141
    5THR      O 2762   5.587   3.679   3.126
    6ILE      N 2763   5.373   3.722   3.061
    6ILE      H 2764   5.302   3.792   3.070
    6ILE     CA 2765   5.359   3.629   2.948
    6ILE     CB 2766   5.212   3.598   2.923
    6ILE    CG1 2767   5.106   3.692   2.982
    6ILE    CG2 2768   5.204   3.449   2.959
    6ILE     CD 2769   4.967   3.658   2.930
    6ILE      C 2770   5.434   3.656   2.817
    6ILE      O 2771   5.382   3.634   2.708
    7LEU      N 2772   5.550   3.721   2.824
    7LEU      H 2773   5.587   3.738   2.916
    7LEU     CA 2774   5.638   3.766   2.716
    7LEU     CB 2775   5.645   3.918   2.701
    7LEU     CG 2776   5.743   3.967   2.594
    7LEU    CD1 2777   5.713   3.915   2.452
    7LEU    CD2 2778   5.738   4.119   2.585
    7LEU      C 2779   5.777   3.714   2.755
    7LEU      O 2780   5.829   3.759   2.857
    8LEU      N 2781   5.824   3.607   2.692
    8LEU      H 2782   5.757   3.552   2.642
    8LEU     CA 2783   5.954   3.552   2.731
    8LEU     CB 2784   5.942   3.406   2.774
    8LEU     CG 2785   5.939   3.384   2.925
    8LEU    CD1 2786   5.797   3.413   2.973
    8LEU    CD2 2787   5.995   3.253   2.982
    8LEU      C 2788   6.069   3.557   2.629
    8LEU      O 2789   6.042   3.575   2.510
    9GLU      N 2790   6.193   3.550   2.675
    9GLU      H 2791   6.206   3.582   2.770
    9GLU     CA 2792   6.317   3.555   2.596
    9GLU     CB 2793   6.363   3.701   2.596
    9GLU     CG 2794   6.382   3.794   2.716
    9GLU     CD 2795   6.429   3.934   2.678
    9GLU    OE1 2796   6.352   4.017   2.626
    9GLU    OE2 2797   6.549   3.960   2.702
    9GLU      C 2798   6.427   3.460   2.643
    9GLU      O 2799   6.517   3.491   2.721
   10GLU      N 2800   6.432   3.345   2.577
   10GLU      H 2801   6.360   3.318   2.513
   10GLU     CA 2802   6.530   3.242   2.613
   10GLU     CB 2803   6.511   3.124   2.516
   10GLU     CG 2804   6.389   3.049   2.570
   10GLU     CD 2805   6.331   2.943   2.476
   10GLU    OE1 2806   6.396   2.836   2.482
   10GLU    OE2 2807   6.248   2.976   2.389
   10GLU      C 2808   6.677   3.285   2.606
   10GLU      O 2809   6.729   3.355   2.519
   11GLU      N 2810   6.743   3.248   2.715
   11GLU      H 2811   6.697   3.205   2.793
   11GLU     CA 2812   6.886   3.271   2.741
   11GLU     CB 2813   6.927   3.418   2.743
   11GLU     CG 2814   7.076   3.450   2.729
   11GLU     CD 2815   7.112   3.595   2.764
   11GLU    OE1 2816   7.154   3.677   2.681
   11GLU    OE2 2817   7.104   3.630   2.884
   11GLU      C 2818   6.927   3.205   2.873
   11GLU     O1 2819   7.041   3.153   2.882
   11GLU     O2 2820   6.842   3.197   2.963
    1ACE     CA 2821   5.075   2.660   2.964
    1ACE      C 2822   5.208   2.654   3.039
    1ACE      O 2823   5.221   2.631   3.159
    2VAL      N 2824   5.327   2.650   2.959
    2VAL      H 2825   5.316   2.641   2.860
    2VAL     CA 2826   5.466   2.634   3.005
    2VAL     CB 2827   5.558   2.579   2.896
    2VAL    CG1 2828   5.647   2.472   2.958
    2VAL    CG2 2829   5.486   2.545   2.766
    2VAL      C 2830   5.532   2.754   3.074
    2VAL      O 2831   5.642   2.799   3.043
    3VAL      N 2832   5.453   2.837   3.140
    3VAL      H 2833   5.364   2.795   3.159
    3VAL     CA 2834   5.478   2.971   3.196
    3VAL     CB 2835   5.342   3.042   3.209
    3VAL    CG1 2836   5.363   3.181   3.268
    3VAL    CG2 2837   5.290   3.053   3.066
    3VAL      C 2838   5.568   2.970   3.320
    3VAL      O 2839   5.524   2.990   3.433
    4VAL      N 2840   5.694   2.946   3.285
    4VAL      H 2841   5.720   2.924   3.191
    4VAL     CA 2842   5.811   2.937   3.374
    4VAL     CB 2843   5.856   2.791   3.387
    4VAL    CG1 2844   5.921   2.727   3.265
    4VAL    CG2 2845   5.933   2.762   3.516
    4VAL      C 2846   5.932   3.026   3.346
    4VAL      O 2847   5.960   3.049   3.229
    5THR      N 2848   5.997   3.073   3.452
    5THR      H 2849   5.953   3.091   3.540
    5THR     CA 2850   6.126   3.142   3.442
    5THR     CB 2851   6.116   3.287   3.491
    5THR    OG1 2852   6.072   3.295   3.627
    5THR    HG1 2853   6.034   3.384   3.650
    5THR    CG2 2854   6.019   3.363   3.400
    5THR      C 2855   6.237   3.060   3.509
    5THR      O 2856   6.329   3.004   3.448
    6ILE      N 2857   6.255   3.081   3.639
    6ILE      H 2858   6.225   3.170   3.674
    6ILE     CA 2859   6.340   3.001   3.728
    6ILE     CB 2860   6.355   3.080   3.859
    6ILE    CG1 2861   6.460   3.188   3.832
    6ILE    CG2 2862   6.410   3.001   3.977
    6ILE     CD 2863   6.429   3.313   3.914
    6ILE      C 2864   6.298   2.856   3.746
    6ILE      O 2865   6.180   2.828   3.767
    7LEU      N 2866   6.389   2.760   3.730
    7LEU      H 2867   6.485   2.781   3.716
    7LEU     CA 2868   6.361   2.617   3.750
    7LEU     CB 2869   6.421   2.539   3.633
    7LEU     CG 2870   6.314   2.493   3.534
    7LEU    CD1 2871   6.257   2.602   3.444
    7LEU    CD2 2872   6.380   2.390   3.442
    7LEU      C 2873   6.415   2.563   3.883
    7LEU      O 2874   6.530   2.585   3.920
    8LEU      N 2875   6.320   2.499   3.951
    8LEU      H 2876   6.247   2.451   3.903
    8LEU     CA 2877   6.342   2.449   4.087
    8LEU     CB 2878   6.211   2.434   4.164
    8LEU     CG 2879   6.137   2.563   4.199
    8LEU    CD1 2880   5.996   2.536   4.253
    8LEU    CD2 2881   6.215   2.660   4.289
    8LEU      C 2882   6.430   2.324   4.092
    8LEU      O 2883   6.490   2.294   4.194
    9GLU      N 2884   6.415   2.239   3.990
    9GLU      H 2885   6.330   2.223   3.940
    9GLU     CA 2886   6.516   2.135   3.966
    9GLU     CB 2887   6.447   2.023   3.889
    9GLU     CG 2888   6.505   1.881   3.887
    9GLU     CD 2889   6.476   1.802   4.015
    9GLU    OE1 2890   6.395   1.707   4.016
    9GLU    OE2 2891   6.553   1.819   4.112
    9GLU      C 2892   6.627   2.197   3.880
    9GLU      O 2893   6.626   2.185   3.758
   10GLU      N 2894   6.738   2.215   3.951
   10GLU      H 2895   6.735   2.204   4.050
   10GLU     CA 2896   6.862   2.273   3.895
   10GLU     CB 2897   6.850   2.425   3.884
   10GLU     CG 2898   6.966   2.496   3.815
   10GLU     CD 2899   6.991   2.640   3.859
   10GLU    OE1 2900   6.927   2.731   3.801
   10GLU    OE2 2901   7.068   2.664   3.954
   10GLU      C 2902   6.986   2.232   3.974
   10GLU      O 2903   6.989   2.247   4.096
   11GLU      N 2904   7.053   2.132   3.919
   11GLU      H 2905   7.018   2.066   3.852
   11GLU     CA 2906   7.186   2.085   3.960
   11GLU     CB 2907   7.181   1.935   3.989
   11GLU     CG 2908   7.315   1.885   4.043
   11GLU     CD 2909   7.304   1.743   4.100
   11GLU    OE1 2910   7.228   1.661   4.046
   11GLU    OE2 2911   7.392   1.705   4.180
   11GLU      C 2912   7.288   2.138   3.859
   11GLU     O1 2913   7.331   2.066   3.766
   11GLU     O2 2914   7.331   2.253   3.883
    1ACE     CA 2915   5.943   2.549   3.850
    1ACE      C 2916   5.871   2.669   3.912
    1ACE      O 2917   5.775   2.650   3.986
    2VAL      N 2918   5.900   2.798   3.858
    2VAL      H 2919   5.984   2.815   3.806
    2VAL     CA 2920   5.832   2.924   3.891
    2VAL     CB 2921   5.920   3.022   3.970
    2VAL    CG1 2922   5.848   3.143   4.030
    2VAL    CG2 2923   6.011   2.951   4.069
    2VAL      C 2924   5.787   3.004   3.768
    2VAL      O 2925   5.874   3.056   3.699
    3VAL      N 2926   5.663   2.984   3.725
    3VAL      H 2927   5.644   3.041   3.644
    3VAL     CA 2928   5.552   2.924   3.799
    3VAL     CB 2929   5.435   3.022   3.815
    3VAL    CG1 2930   5.452   3.087   3.953
    3VAL    CG2 2931   5.413   3.120   3.700
    3VAL      C 2932   5.510   2.792   3.735
    3VAL      O 2933   5.565   2.686   3.764
    4VAL      N 2934   5.408   2.789   3.650
    4VAL      H 2935   5.406   2.876   3.601
    4VAL     CA 2936   5.345   2.669   3.592
    4VAL     CB 2937   5.198   2.700   3.563
    4VAL    CG1 2938   5.116   2.704   3.692
    4VAL    CG2 2939   5.185   2.834   3.490
    4VAL      C 2940   5.422   2.602   3.478
    4VAL      O 2941   5.458   2.673   3.384
    5THR      N 2942   5.432   2.470   3.487
    5THR      H 2943   5.375   2.409   3.542
    5THR     CA 2944   5.514   2.390   3.394
    5THR     CB 2945   5.634   2.322   3.460
    5THR    OG1 2946   5.601   2.269   3.588
    5THR    HG1 2947   5.616   2.170   3.587
    5THR    CG2 2948   5.748   2.424   3.469
    5THR      C 2949   5.435   2.291   3.308
    5THR      O 2950   5.459   2.170   3.303
    6ILE      N 2951   5.344   2.345   3.229
    6ILE      H 2952   5.319   2.442   3.237
    6ILE     CA 2953   5.261   2.266   3.136
    6ILE     CB 2954   5.112   2.300   3.134
    6ILE    CG1 2955   5.057   2.313   3.276
    6ILE    CG2 2956   5.036   2.186   3.066
    6ILE     CD 2957   4.970   2.439   3.285
    6ILE      C 2958   5.318   2.261   2.994
    6ILE      O 2959   5.280   2.338   2.906
    7LEU      N 2960   5.377   2.145   2.963
    7LEU      H 2961   5.368   2.064   3.021
    7LEU     CA 2962   5.446   2.106   2.839
    7LEU     CB 2963   5.524   1.977   2.866
    7LEU     CG 2964   5.630   1.998   2.974
    7LEU    CD1 2965   5.690   1.865   3.021
    7LEU    CD2 2966   5.749   2.068   2.910
    7LEU      C 2967   5.355   2.084   2.718
    7LEU      O 2968   5.302   1.979   2.683
    8LEU      N 2969   5.320   2.197   2.658
    8LEU      H 2970   5.332   2.287   2.700
    8LEU     CA 2971   5.235   2.209   2.538
    8LEU     CB 2972   5.163   2.343   2.558
    8LEU     CG 2973   5.060   2.353   2.670
    8LEU    CD1 2974   4.991   2.489   2.678
    8LEU    CD2 2975   4.959   2.237   2.662
    8LEU      C 2976   5.292   2.202   2.396
    8LEU      O 2977   5.329   2.308   2.346
    9GLU      N 2978   5.317   2.077   2.359
    9GLU      H 2979   5.261   2.001   2.390
    9GLU     CA 2980   5.390   2.042   2.236
    9GLU     CB 2981   5.438   1.897   2.227
    9GLU     CG 2982   5.504   1.851   2.357
    9GLU     CD 2983   5.499   1.700   2.379
    9GLU    OE1 2984   5.595   1.635   2.332
    9GLU    OE2 2985   5.386   1.657   2.411
    9GLU      C 2986   5.304   2.074   2.114
    9GLU      O 2987   5.181   2.070   2.120
   10GLU      N 2988   5.366   2.105   2.001
   10GLU      H 2989   5.465   2.089   1.999
   10GLU     CA 2990   5.297   2.126   1.873
   10GLU     CB 2991   5.243   2.267   1.846
   10GLU     CG 2992   5.170   2.308   1.718
   10GLU     CD 2993   5.044   2.229   1.684
   10GLU    OE1 2994   5.064   2.107   1.662
   10GLU    OE2 2995   4.937   2.290   1.663
   10GLU      C 2996   5.386   2.058   1.769
   10GLU      O 2997   5.509   2.055   1.778
   11GLU      N 2998   5.317   2.016   1.663
   11GLU      H 2999   5.220   2.036   1.653
   11GLU     CA 3000   5.385   1.937   1.559
   11GLU     CB 3001   5.286   1.829   1.515
   11GLU     CG 3002   5.354   1.711   1.445
   11GLU     CD 3003   5.263   1.592   1.415
   11GLU    OE1 3004   5.198   1.540   1.508
   11GLU    OE2 3005   5.259   1.540   1.301
   11GLU      C 3006   5.449   2.009   1.440
   11GLU     O1 3007   5.568   1.976   1.420
   11GLU     O2 3008   5.370   2.072   1.367
    1ACE     CA 3009   6.180   2.676   2.251
    1ACE      C 3010   6.029   2.690   2.272
    1ACE      O 3011   5.941   2.628   2.211
    2VAL      N 3012   5.993   2.814   2.333
    2VAL      H 3013   6.068   2.876   2.359
    2VAL     CA 3014   5.856   2.866   2.326
    2VAL     CB 3015   5.811   2.889   2.471
    2VAL    CG1 3016   5.821   2.765   2.559
    2VAL    CG2 3017   5.889   3.002   2.538
    2VAL      C 3018   5.828   2.984   2.233
    2VAL      O 3019   5.899   3.085   2.227
    3VAL      N 3020   5.715   2.966   2.165
    3VAL      H 3021   5.646   2.904   2.201
    3VAL     CA 3022   5.685   3.050   2.048
    3VAL     CB 3023   5.631   2.975   1.926
    3VAL    CG1 3024   5.727   2.885   1.848
    3VAL    CG2 3025   5.509   2.891   1.964
    3VAL      C 3026   5.613   3.184   2.068
    3VAL      O 3027   5.526   3.205   2.152
    4VAL      N 3028   5.647   3.277   1.979
    4VAL      H 3029   5.725   3.261   1.920
    4VAL     CA 3030   5.578   3.407   1.973
    4VAL     CB 3031   5.675   3.511   1.917
    4VAL    CG1 3032   5.609   3.646   1.887
    4VAL    CG2 3033   5.795   3.531   2.009
    4VAL      C 3034   5.446   3.408   1.895
    4VAL      O 3035   5.432   3.405   1.772
    5THR      N 3036   5.338   3.396   1.972
    5THR      H 3037   5.349   3.373   2.068
    5THR     CA 3038   5.199   3.408   1.927
    5THR     CB 3039   5.119   3.292   1.989
    5THR    OG1 3040   5.128   3.289   2.132
    5THR    HG1 3041   5.167   3.362   2.188
    5THR    CG2 3042   5.189   3.168   1.933
    5THR      C 3043   5.130   3.543   1.948
    5THR      O 3044   5.096   3.572   2.062
    6ILE      N 3045   5.085   3.601   1.837
    6ILE      H 3046   5.106   3.555   1.751
    6ILE     CA 3047   5.021   3.734   1.836
    6ILE     CB 3048   5.087   3.831   1.738
    6ILE    CG1 3049   5.238   3.812   1.728
    6ILE    CG2 3050   5.062   3.975   1.783
    6ILE     CD 3051   5.311   3.898   1.625
    6ILE      C 3052   4.872   3.734   1.803
    6ILE      O 3053   4.832   3.668   1.708
    7LEU      N 3054   4.797   3.819   1.874
    7LEU      H 3055   4.832   3.887   1.939
    7LEU     CA 3056   4.651   3.816   1.870
    7LEU     CB 3057   4.603   3.754   2.001
    7LEU     CG 3058   4.522   3.625   1.997
    7LEU    CD1 3059   4.498   3.584   2.142
    7LEU    CD2 3060   4.388   3.635   1.923
    7LEU      C 3061   4.590   3.956   1.853
    7LEU      O 3062   4.658   4.054   1.878
    8LEU      N 3063   4.475   3.955   1.786
    8LEU      H 3064   4.423   3.871   1.770
    8LEU     CA 3065   4.403   4.075   1.743
    8LEU     CB 3066   4.380   4.072   1.592
    8LEU     CG 3067   4.510   4.058   1.512
    8LEU    CD1 3068   4.510   3.980   1.380
    8LEU    CD2 3069   4.572   4.195   1.482
    8LEU      C 3070   4.264   4.066   1.805
    8LEU      O 3071   4.214   3.954   1.822
    9GLU      N 3072   4.203   4.184   1.814
    9GLU      H 3073   4.249   4.267   1.783
    9GLU     CA 3074   4.059   4.201   1.839
    9GLU     CB 3075   4.020   4.345   1.875
    9GLU     CG 3076   4.124   4.426   1.953
    9GLU     CD 3077   4.207   4.507   1.853
    9GLU    OE1 3078   4.232   4.628   1.873
    9GLU    OE2 3079   4.292   4.453   1.779
    9GLU      C 3080   3.978   4.169   1.714
    9GLU      O 3081   3.985   4.243   1.616
   10GLU      N 3082   3.894   4.066   1.732
   10GLU      H 3083   3.880   4.041   1.827
   10GLU     CA 3084   3.807   4.016   1.625
   10GLU     CB 3085   3.837   3.870   1.589
   10GLU     CG 3086   3.971   3.874   1.515
   10GLU     CD 3087   4.023   3.742   1.458
   10GLU    OE1 3088   4.136   3.741   1.403
   10GLU    OE2 3089   3.956   3.639   1.478
   10GLU      C 3090   3.659   4.025   1.659
   10GLU      O 3091   3.622   4.020   1.777
   11GLU      N 3092   3.570   4.035   1.560
   11GLU      H 3093   3.605   4.015   1.469
   11GLU     CA 3094   3.424   4.050   1.560
   11GLU     CB 3095   3.382   4.184   1.500
   11GLU     CG 3096   3.258   4.229   1.577
   11GLU     CD 3097   3.225   4.369   1.524
   11GLU    OE1 3098   3.174   4.367   1.410
   11GLU    OE2 3099   3.230   4.464   1.605
   11GLU      C 3100   3.378   3.933   1.471
   11GLU     O1 3101   3.454   3.885   1.384
   11GLU     O2 3102   3.258   3.901   1.472
    1ACE     CA 3103   4.365   4.545   6.171
    1ACE      C 3104   4.354   4.499   6.316
    1ACE      O 3105   4.435   4.416   6.357
    2VAL      N 3106   4.258   4.564   6.401
    2VAL      H 3107   4.240   4.662   6.399
    2VAL     CA 3108   4.215   4.496   6.524
    2VAL     CB 3109   4.251   4.574   6.651
    2VAL    CG1 3110   4.158   4.690   6.682
    2VAL    CG2 3111   4.254   4.469   6.762
    2VAL      C 3112   4.075   4.436   6.522
    2VAL      O 3113   4.067   4.316   6.551
    3VAL      N 3114   3.984   4.508   6.456
    3VAL      H 3115   4.006   4.605   6.453
    3VAL     CA 3116   3.852   4.453   6.423
    3VAL     CB 3117   3.752   4.566   6.395
    3VAL    CG1 3118   3.613   4.509   6.366
    3VAL    CG2 3119   3.739   4.646   6.525
    3VAL      C 3120   3.862   4.356   6.305
    3VAL      O 3121   3.800   4.250   6.315
    4VAL      N 3122   3.947   4.379   6.205
    4VAL      H 3123   3.993   4.465   6.183
    4VAL     CA 3124   3.996   4.273   6.115
    4VAL     CB 3125   4.055   4.323   5.983
    4VAL    CG1 3126   4.048   4.205   5.887
    4VAL    CG2 3127   3.994   4.448   5.920
    4VAL      C 3128   4.092   4.182   6.192
    4VAL      O 3129   4.200   4.228   6.229
    5THR      N 3130   4.069   4.052   6.176
    5THR      H 3131   3.981   4.027   6.134
    5THR     CA 3132   4.157   3.947   6.229
    5THR     CB 3133   4.078   3.850   6.318
    5THR    OG1 3134   3.948   3.824   6.265
    5THR    HG1 3135   3.885   3.872   6.325
    5THR    CG2 3136   4.076   3.904   6.462
    5THR      C 3137   4.206   3.857   6.115
    5THR      O 3138   4.323   3.819   6.125
    6ILE      N 3139   4.123   3.812   6.022
    6ILE      H 3140   4.023   3.821   6.027
    6ILE     CA 3141   4.173   3.722   5.918
    6ILE     CB 3142   4.118   3.580   5.927
    6ILE    CG1 3143   3.967   3.578   5.949
    6ILE    CG2 3144   4.198   3.506   6.035
    6ILE     CD 3145   3.909   3.437   5.935
    6ILE      C 3146   4.169   3.778   5.775
    6ILE      O 3147   4.078   3.854   5.742
    7LEU      N 3148   4.257   3.739   5.684
    7LEU      H 3149   4.344   3.696   5.709
    7LEU     CA 3150   4.233   3.768   5.542
    7LEU     CB 3151   4.373   3.776   5.481
    7LEU     CG 3152   4.440   3.906   5.527
    7LEU    CD1 3153   4.575   3.892   5.457
    7LEU    CD2 3154   4.379   4.040   5.486
    7LEU      C 3155   4.145   3.662   5.476
    7LEU      O 3156   4.199   3.552   5.467
    8LEU      N 3157   4.013   3.679   5.472
    8LEU      H 3158   3.973   3.741   5.540
    8LEU     CA 3159   3.917   3.587   5.410
    8LEU     CB 3160   3.937   3.570   5.259
    8LEU     CG 3161   3.887   3.697   5.189
    8LEU    CD1 3162   3.940   3.689   5.046
    8LEU    CD2 3163   3.736   3.716   5.177
    8LEU      C 3164   3.880   3.452   5.473
    8LEU      O 3165   3.765   3.412   5.487
    9GLU      N 3166   3.980   3.367   5.494
    9GLU      H 3167   4.076   3.395   5.487
    9GLU     CA 3168   3.970   3.229   5.545
    9GLU     CB 3169   3.947   3.145   5.420
    9GLU     CG 3170   3.913   2.999   5.454
    9GLU     CD 3171   3.790   2.996   5.544
    9GLU    OE1 3172   3.677   2.991   5.493
    9GLU    OE2 3173   3.818   2.993   5.666
    9GLU      C 3174   4.099   3.194   5.619
    9GLU      O 3175   4.210   3.241   5.595
   10GLU      N 3176   4.087   3.101   5.713
   10GLU      H 3177   4.002   3.047   5.710
   10GLU     CA 3178   4.195   3.058   5.804
   10GLU     CB 3179   4.140   2.978   5.922
   10GLU     CG 3180   4.085   3.087   6.015
   10GLU     CD 3181   4.051   3.035   6.155
   10GLU    OE1 3182   3.928   3.023   6.175
   10GLU    OE2 3183   4.140   3.021   6.242
   10GLU      C 3184   4.306   2.978   5.735
   10GLU      O 3185   4.290   2.856   5.727
   11GLU      N 3186   4.399   3.046   5.668
   11GLU      H 3187   4.390   3.145   5.657
   11GLU     CA 3188   4.516   2.999   5.594
   11GLU     CB 3189   4.502   2.998   5.442
   11GLU     CG 3190   4.401   2.889   5.402
   11GLU     CD 3191   4.359   2.908   5.257
   11GLU    OE1 3192   4.239   2.901   5.221
   11GLU    OE2 3193   4.453   2.896   5.175
   11GLU      C 3194   4.637   3.079   5.643
   11GLU     O1 3195   4.735   3.005   5.666
   11GLU     O2 3196   4.625   3.203   5.637
    1ACE     CA 3197   3.813   3.893   2.589
    1ACE      C 3198   3.923   3.822   2.510
    1ACE      O 3199   3.894   3.736   2.426
    2VAL      N 3200   4.060   3.831   2.550
    2VAL      H 3201   4.091   3.885   2.628
    2VAL     CA 3202   4.178   3.779   2.480
    2VAL     CB 3203   4.252   3.892   2.407
    2VAL    CG1 3204   4.165   3.938   2.289
    2VAL    CG2 3205   4.294   4.010   2.494
    2VAL      C 3206   4.275   3.688   2.556
    2VAL      O 3207   4.328   3.588   2.508
    3VAL      N 3208   4.311   3.733   2.676
    3VAL      H 3209   4.283   3.824   2.708
    3VAL     CA 3210   4.408   3.669   2.766
    3VAL     CB 3211   4.533   3.755   2.779
    3VAL    CG1 3212   4.618   3.745   2.652
    3VAL    CG2 3213   4.513   3.902   2.818
    3VAL      C 3214   4.361   3.642   2.909
    3VAL      O 3215   4.424   3.559   2.974
    4VAL      N 3216   4.275   3.723   2.969
    4VAL      H 3217   4.247   3.811   2.929
    4VAL     CA 3218   4.234   3.693   3.107
    4VAL     CB 3219   4.251   3.808   3.207
    4VAL    CG1 3220   4.216   3.774   3.353
    4VAL    CG2 3221   4.392   3.866   3.197
    4VAL      C 3222   4.089   3.646   3.110
    4VAL      O 3223   4.058   3.540   3.166
    5THR      N 3224   3.999   3.737   3.076
    5THR      H 3225   4.032   3.827   3.047
    5THR     CA 3226   3.852   3.739   3.079
    5THR     CB 3227   3.791   3.879   3.072
    5THR    OG1 3228   3.814   3.947   2.948
    5THR    HG1 3229   3.913   3.954   2.935
    5THR    CG2 3230   3.835   3.975   3.183
    5THR      C 3231   3.768   3.658   2.979
    5THR      O 3232   3.655   3.690   2.944
    6ILE      N 3233   3.798   3.529   2.990
    6ILE      H 3234   3.863   3.483   3.051
    6ILE     CA 3235   3.726   3.429   2.910
    6ILE     CB 3236   3.820   3.314   2.874
    6ILE    CG1 3237   3.950   3.363   2.810
    6ILE    CG2 3238   3.751   3.209   2.786
    6ILE     CD 3239   4.040   3.239   2.811
    6ILE      C 3240   3.604   3.383   2.989
    6ILE      O 3241   3.497   3.373   2.929
    7LEU      N 3242   3.623   3.329   3.109
    7LEU      H 3243   3.709   3.343   3.158
    7LEU     CA 3244   3.525   3.249   3.185
    7LEU     CB 3245   3.605   3.154   3.275
    7LEU     CG 3246   3.710   3.076   3.198
    7LEU    CD1 3247   3.797   3.017   3.310
    7LEU    CD2 3248   3.661   2.955   3.117
    7LEU      C 3249   3.413   3.321   3.261
    7LEU      O 3250   3.373   3.287   3.372
    8LEU      N 3251   3.342   3.408   3.190
    8LEU      H 3252   3.362   3.415   3.092
    8LEU     CA 3253   3.230   3.489   3.239
    8LEU     CB 3254   3.172   3.594   3.144
    8LEU     CG 3255   3.264   3.711   3.107
    8LEU    CD1 3256   3.339   3.674   2.979
    8LEU    CD2 3257   3.174   3.832   3.082
    8LEU      C 3258   3.111   3.407   3.288
    8LEU      O 3259   3.042   3.337   3.214
    9GLU      N 3260   3.102   3.393   3.420
    9GLU      H 3261   3.180   3.412   3.480
    9GLU     CA 3262   2.999   3.317   3.491
    9GLU     CB 3263   3.058   3.277   3.626
    9GLU     CG 3264   3.155   3.160   3.606
    9GLU     CD 3265   3.107   3.015   3.587
    9GLU    OE1 3266   3.024   2.986   3.499
    9GLU    OE2 3267   3.158   2.931   3.664
    9GLU      C 3268   2.873   3.402   3.506
    9GLU      O 3269   2.878   3.525   3.514
   10GLU      N 3270   2.762   3.339   3.468
   10GLU      H 3271   2.762   3.245   3.435
   10GLU     CA 3272   2.627   3.397   3.456
   10GLU     CB 3273   2.549   3.332   3.341
   10GLU     CG 3274   2.586   3.381   3.202
   10GLU     CD 3275   2.474   3.312   3.124
   10GLU    OE1 3276   2.479   3.187   3.119
   10GLU    OE2 3277   2.398   3.393   3.068
   10GLU      C 3278   2.541   3.397   3.582
   10GLU      O 3279   2.457   3.484   3.605
   11GLU      N 3280   2.553   3.281   3.646
   11GLU      H 3281   2.624   3.213   3.627
   11GLU     CA 3282   2.475   3.253   3.768
   11GLU     CB 3283   2.339   3.198   3.725
   11GLU     CG 3284   2.255   3.178   3.851
   11GLU     CD 3285   2.109   3.150   3.813
   11GLU    OE1 3286   2.025   3.240   3.833
   11GLU    OE2 3287   2.077   3.047   3.751
   11GLU      C 3288   2.565   3.170   3.859
   11GLU     O1 3289   2.565   3.193   3.982
   11GLU     O2 3290   2.648   3.097   3.801
    1ACE     CA 3291   5.155   3.903   3.468
    1ACE      C 3292   5.047   3.797   3.492
    1ACE      O 3293   4.928   3.821   3.508
    2VAL      N 3294   5.085   3.659   3.491
    2VAL      H 3295   5.183   3.641   3.480
    2VAL     CA 3296   4.986   3.551   3.503
    2VAL     CB 3297   5.047   3.414   3.469
    2VAL    CG1 3298   5.078   3.413   3.319
    2VAL    CG2 3299   5.175   3.376   3.543
    2VAL      C 3300   4.890   3.551   3.621
    2VAL      O 3301   4.932   3.574   3.735
    3VAL      N 3302   4.764   3.518   3.594
    3VAL      H 3303   4.745   3.493   3.499
    3VAL     CA 3304   4.647   3.511   3.683
    3VAL     CB 3305   4.533   3.595   3.627
    3VAL    CG1 3306   4.398   3.584   3.698
    3VAL    CG2 3307   4.580   3.741   3.624
    3VAL      C 3308   4.600   3.367   3.706
    3VAL      O 3309   4.529   3.306   3.627
    4VAL      N 3310   4.656   3.307   3.811
    4VAL      H 3311   4.714   3.360   3.874
    4VAL     CA 3312   4.637   3.166   3.848
    4VAL     CB 3313   4.776   3.105   3.867
    4VAL    CG1 3314   4.765   2.952   3.873
    4VAL    CG2 3315   4.878   3.148   3.762
    4VAL      C 3316   4.562   3.148   3.980
    4VAL      O 3317   4.484   3.055   3.996
    5THR      N 3318   4.594   3.238   4.073
    5THR      H 3319   4.657   3.312   4.048
    5THR     CA 3320   4.562   3.208   4.213
    5THR     CB 3321   4.660   3.277   4.308
    5THR    OG1 3322   4.662   3.417   4.275
    5THR    HG1 3323   4.656   3.447   4.370
    5THR    CG2 3324   4.798   3.213   4.302
    5THR      C 3325   4.423   3.233   4.271
    5THR      O 3326   4.414   3.276   4.386
    6ILE      N 3327   4.326   3.205   4.184
    6ILE      H 3328   4.358   3.160   4.101
    6ILE     CA 3329   4.185   3.245   4.185
    6ILE     CB 3330   4.152   3.233   4.036
    6ILE    CG1 3331   4.024   3.304   3.991
    6ILE    CG2 3332   4.143   3.089   3.985
    6ILE     CD 3333   4.050   3.455   3.979
    6ILE      C 3334   4.101   3.160   4.280
    6ILE      O 3335   4.139   3.043   4.293
    7LEU      N 3336   3.993   3.223   4.324
    7LEU      H 3337   3.988   3.322   4.311
    7LEU     CA 3338   3.889   3.161   4.409
    7LEU     CB 3339   3.845   3.263   4.515
    7LEU     CG 3340   3.718   3.223   4.590
    7LEU    CD1 3341   3.749   3.099   4.674
    7LEU    CD2 3342   3.670   3.331   4.687
    7LEU      C 3343   3.768   3.101   4.339
    7LEU      O 3344   3.698   3.174   4.268
    8LEU      N 3345   3.772   2.968   4.333
    8LEU      H 3346   3.861   2.926   4.351
    8LEU     CA 3347   3.661   2.883   4.289
    8LEU     CB 3348   3.701   2.792   4.173
    8LEU     CG 3349   3.690   2.861   4.036
    8LEU    CD1 3350   3.824   2.862   3.963
    8LEU    CD2 3351   3.579   2.798   3.952
    8LEU      C 3352   3.590   2.798   4.394
    8LEU      O 3353   3.654   2.770   4.495
    9GLU      N 3354   3.467   2.752   4.373
    9GLU      H 3355   3.400   2.790   4.309
    9GLU     CA 3356   3.396   2.669   4.471
    9GLU     CB 3357   3.243   2.677   4.477
    9GLU     CG 3358   3.196   2.814   4.527
    9GLU     CD 3359   3.050   2.833   4.487
    9GLU    OE1 3360   2.970   2.782   4.569
    9GLU    OE2 3361   3.017   2.886   4.379
    9GLU      C 3362   3.440   2.523   4.458
    9GLU      O 3363   3.376   2.426   4.418
   10GLU      N 3364   3.543   2.498   4.538
   10GLU      H 3365   3.599   2.574   4.571
   10GLU     CA 3366   3.603   2.365   4.556
   10GLU     CB 3367   3.754   2.380   4.541
   10GLU     CG 3368   3.815   2.499   4.615
   10GLU     CD 3369   3.966   2.510   4.593
   10GLU    OE1 3370   3.998   2.556   4.482
   10GLU    OE2 3371   4.042   2.479   4.687
   10GLU      C 3372   3.556   2.300   4.686
   10GLU      O 3373   3.532   2.371   4.784
   11GLU      N 3374   3.574   2.168   4.687
   11GLU      H 3375   3.647   2.124   4.636
   11GLU     CA 3376   3.510   2.095   4.797
   11GLU     CB 3377   3.389   2.022   4.739
   11GLU     CG 3378   3.267   2.114   4.732
   11GLU     CD 3379   3.131   2.051   4.703
   11GLU    OE1 3380   3.111   1.934   4.742
   11GLU    OE2 3381   3.046   2.135   4.666
   11GLU      C 3382   3.604   1.993   4.861
   11GLU     O1 3383   3.665   1.919   4.782
   11GLU     O2 3384   3.619   1.983   4.985
  17.98686   7.99416   9.99270
Generated by trjconv : Protein in water t=  20.00000
 3384
    1ACE     CA    1   2.141   6.017   5.796
    1ACE      C    2   2.251   5.914   5.767
    1ACE      O    3   2.327   5.925   5.671
    2VAL      N    4   2.267   5.815   5.869
    2VAL      H    5   2.195   5.815   5.938
    2VAL     CA    6   2.366   5.706   5.865
    2VAL     CB    7   2.460   5.685   5.984
    2VAL    CG1    8   2.562   5.798   5.997
    2VAL    CG2    9   2.388   5.681   6.119
    2VAL      C   10   2.307   5.580   5.804
    2VAL      O   11   2.269   5.482   5.868
    3VAL      N   12   2.301   5.588   5.671
    3VAL      H   13   2.324   5.677   5.633
    3VAL     CA   14   2.276   5.488   5.566
    3VAL     CB   15   2.175   5.545   5.467
    3VAL    CG1   16   2.037   5.565   5.530
    3VAL    CG2   17   2.212   5.679   5.403
    3VAL      C   18   2.407   5.449   5.498
    3VAL      O   19   2.458   5.509   5.404
    4VAL      N   20   2.467   5.348   5.560
    4VAL      H   21   2.421   5.278   5.616
    4VAL     CA   22   2.598   5.301   5.512
    4VAL     CB   23   2.714   5.323   5.609
    4VAL    CG1   24   2.845   5.266   5.556
    4VAL    CG2   25   2.741   5.471   5.638
    4VAL      C   26   2.587   5.166   5.441
    4VAL      O   27   2.539   5.074   5.507
    5THR      N   28   2.639   5.163   5.319
    5THR      H   29   2.700   5.234   5.286
    5THR     CA   30   2.640   5.037   5.242
    5THR     CB   31   2.642   5.062   5.091
    5THR    OG1   32   2.744   5.155   5.053
    5THR    HG1   33   2.806   5.120   4.983
    5THR    CG2   34   2.511   5.126   5.047
    5THR      C   35   2.753   4.939   5.272
    5THR      O   36   2.722   4.820   5.284
    6ILE      N   37   2.873   4.993   5.290
    6ILE      H   38   2.896   5.081   5.251
    6ILE     CA   39   2.990   4.909   5.322
    6ILE     CB   40   3.109   4.939   5.230
    6ILE    CG1   41   3.133   5.089   5.219
    6ILE    CG2   42   3.075   4.884   5.091
    6ILE     CD   43   3.264   5.124   5.147
    6ILE      C   44   3.020   4.924   5.471
    6ILE      O   45   3.085   5.020   5.513
    7LEU      N   46   2.963   4.833   5.550
    7LEU      H   47   2.896   4.768   5.513
    7LEU     CA   48   3.001   4.794   5.687
    7LEU     CB   49   3.134   4.719   5.682
    7LEU     CG   50   3.116   4.568   5.705
    7LEU    CD1   51   3.217   4.501   5.611
    7LEU    CD2   52   3.101   4.517   5.848
    7LEU      C   53   3.000   4.913   5.783
    7LEU      O   54   2.893   4.947   5.834
    8LEU      N   55   3.115   4.980   5.790
    8LEU      H   56   3.187   4.957   5.725
    8LEU     CA   57   3.143   5.094   5.878
    8LEU     CB   58   3.259   5.066   5.973
    8LEU     CG   59   3.230   4.934   6.045
    8LEU    CD1   60   3.352   4.871   6.112
    8LEU    CD2   61   3.120   4.955   6.148
    8LEU      C   62   3.185   5.220   5.803
    8LEU      O   63   3.129   5.328   5.816
    9GLU      N   64   3.280   5.209   5.710
    9GLU      H   65   3.335   5.125   5.701
    9GLU     CA   66   3.347   5.325   5.649
    9GLU     CB   67   3.494   5.326   5.692
    9GLU     CG   68   3.529   5.343   5.840
    9GLU     CD   69   3.681   5.356   5.854
    9GLU    OE1   70   3.727   5.472   5.859
    9GLU    OE2   71   3.746   5.251   5.874
    9GLU      C   72   3.332   5.341   5.498
    9GLU      O   73   3.361   5.252   5.418
   10GLU      N   74   3.263   5.451   5.468
   10GLU      H   75   3.257   5.533   5.524
   10GLU     CA   76   3.224   5.482   5.329
   10GLU     CB   77   3.073   5.493   5.308
   10GLU     CG   78   3.019   5.416   5.187
   10GLU     CD   79   2.870   5.441   5.168
   10GLU    OE1   80   2.826   5.423   5.052
   10GLU    OE2   81   2.802   5.436   5.273
   10GLU      C   82   3.298   5.604   5.274
   10GLU      O   83   3.348   5.603   5.162
   11GLU      N   84   3.281   5.709   5.354
   11GLU      H   85   3.222   5.711   5.435
   11GLU     CA   86   3.315   5.846   5.315
   11GLU     CB   87   3.190   5.920   5.266
   11GLU     CG   88   3.240   6.040   5.184
   11GLU     CD   89   3.130   6.119   5.113
   11GLU    OE1   90   3.172   6.233   5.084
   11GLU    OE2   91   3.028   6.064   5.066
   11GLU      C   92   3.388   5.919   5.427
   11GLU     O1   93   3.360   5.893   5.546
   11GLU     O2   94   3.482   5.991   5.387
    1ACE     CA   95   5.568   5.586   5.490
    1ACE      C   96   5.482   5.501   5.583
    1ACE      O   97   5.524   5.389   5.610
    2VAL      N   98   5.342   5.531   5.593
    2VAL      H   99   5.300   5.601   5.536
    2VAL     CA  100   5.253   5.442   5.668
    2VAL     CB  101   5.135   5.508   5.741
    2VAL    CG1  102   5.053   5.405   5.818
    2VAL    CG2  103   5.181   5.637   5.809
    2VAL      C  104   5.204   5.334   5.572
    2VAL      O  105   5.221   5.215   5.599
    3VAL      N  106   5.136   5.381   5.467
    3VAL      H  107   5.133   5.478   5.444
    3VAL     CA  108   5.094   5.295   5.355
    3VAL     CB  109   4.961   5.342   5.295
    3VAL    CG1  110   4.858   5.322   5.407
    3VAL    CG2  111   4.954   5.488   5.249
    3VAL      C  112   5.208   5.269   5.257
    3VAL      O  113   5.225   5.337   5.156
    4VAL      N  114   5.298   5.182   5.299
    4VAL      H  115   5.284   5.135   5.387
    4VAL     CA  116   5.418   5.144   5.223
    4VAL     CB  117   5.516   5.069   5.314
    4VAL    CG1  118   5.566   5.153   5.432
    4VAL    CG2  119   5.450   4.937   5.353
    4VAL      C  120   5.393   5.092   5.081
    4VAL      O  121   5.338   4.986   5.051
    5THR      N  122   5.463   5.162   4.992
    5THR      H  123   5.536   5.221   5.026
    5THR     CA  124   5.451   5.156   4.846
    5THR     CB  125   5.503   5.281   4.775
    5THR    OG1  126   5.476   5.402   4.847
    5THR    HG1  127   5.561   5.452   4.859
    5THR    CG2  128   5.423   5.307   4.647
    5THR      C  129   5.535   5.036   4.801
    5THR      O  130   5.633   5.003   4.867
    6ILE      N  131   5.475   4.948   4.721
    6ILE      H  132   5.378   4.962   4.703
    6ILE     CA  133   5.525   4.827   4.654
    6ILE     CB  134   5.441   4.708   4.700
    6ILE    CG1  135   5.498   4.673   4.838
    6ILE    CG2  136   5.461   4.582   4.616
    6ILE     CD  137   5.420   4.563   4.912
    6ILE      C  138   5.552   4.835   4.504
    6ILE      O  139   5.665   4.834   4.454
    7LEU      N  140   5.439   4.876   4.448
    7LEU      H  141   5.354   4.895   4.497
    7LEU     CA  142   5.427   4.861   4.302
    7LEU     CB  143   5.289   4.809   4.261
    7LEU     CG  144   5.259   4.662   4.289
    7LEU    CD1  145   5.110   4.631   4.293
    7LEU    CD2  146   5.318   4.572   4.180
    7LEU      C  147   5.463   4.983   4.216
    7LEU      O  148   5.506   4.972   4.102
    8LEU      N  149   5.438   5.100   4.273
    8LEU      H  150   5.431   5.116   4.372
    8LEU     CA  151   5.435   5.220   4.188
    8LEU     CB  152   5.316   5.309   4.225
    8LEU     CG  153   5.292   5.400   4.105
    8LEU    CD1  154   5.177   5.347   4.020
    8LEU    CD2  155   5.258   5.541   4.154
    8LEU      C  156   5.561   5.295   4.231
    8LEU      O  157   5.567   5.338   4.346
    9GLU      N  158   5.638   5.325   4.127
    9GLU      H  159   5.645   5.261   4.050
    9GLU     CA  160   5.756   5.410   4.146
    9GLU     CB  161   5.893   5.347   4.121
    9GLU     CG  162   5.945   5.283   4.251
    9GLU     CD  163   6.096   5.260   4.257
    9GLU    OE1  164   6.167   5.345   4.314
    9GLU    OE2  165   6.144   5.165   4.190
    9GLU      C  166   5.739   5.532   4.054
    9GLU      O  167   5.704   5.522   3.937
   10GLU      N  168   5.769   5.651   4.104
   10GLU      H  169   5.764   5.673   4.201
   10GLU     CA  170   5.759   5.778   4.030
   10GLU     CB  171   5.686   5.885   4.113
   10GLU     CG  172   5.538   5.856   4.137
   10GLU     CD  173   5.483   5.968   4.225
   10GLU    OE1  174   5.532   5.968   4.340
   10GLU    OE2  175   5.402   6.052   4.179
   10GLU      C  176   5.899   5.831   4.001
   10GLU      O  177   6.000   5.810   4.069
   11GLU      N  178   5.908   5.895   3.885
   11GLU      H  179   5.828   5.899   3.825
   11GLU     CA  180   6.037   5.929   3.824
   11GLU     CB  181   6.075   5.829   3.715
   11GLU     CG  182   6.100   5.685   3.760
   11GLU     CD  183   6.129   5.594   3.641
   11GLU    OE1  184   6.040   5.560   3.561
   11GLU    OE2  185   6.248   5.562   3.619
   11GLU      C  186   6.046   6.073   3.775
   11GLU     O1  187   6.149   6.139   3.802
   11GLU     O2  188   5.942   6.122   3.724
    1ACE     CA  189   3.008   3.787   5.743
    1ACE      C  190   3.057   3.794   5.598
    1ACE      O  191   3.128   3.884   5.555
    2VAL      N  192   2.986   3.700   5.516
    2VAL      H  193   2.926   3.632   5.557
    2VAL     CA  194   3.026   3.683   5.376
    2VAL     CB  195   2.968   3.552   5.321
    2VAL    CG1  196   3.039   3.425   5.366
    2VAL    CG2  197   2.819   3.533   5.352
    2VAL      C  198   2.987   3.803   5.289
    2VAL      O  199   2.877   3.822   5.238
    3VAL      N  200   3.089   3.885   5.265
    3VAL      H  201   3.176   3.876   5.315
    3VAL     CA  202   3.091   3.986   5.159
    3VAL     CB  203   3.211   4.079   5.183
    3VAL    CG1  204   3.192   4.205   5.099
    3VAL    CG2  205   3.236   4.118   5.329
    3VAL      C  206   3.106   3.924   5.019
    3VAL      O  207   3.029   3.964   4.932
    4VAL      N  208   3.187   3.820   5.011
    4VAL      H  209   3.254   3.802   5.083
    4VAL     CA  210   3.191   3.743   4.885
    4VAL     CB  211   3.331   3.686   4.863
    4VAL    CG1  212   3.345   3.617   4.727
    4VAL    CG2  213   3.437   3.793   4.890
    4VAL      C  214   3.083   3.636   4.902
    4VAL      O  215   3.109   3.534   4.966
    5THR      N  216   2.982   3.650   4.817
    5THR      H  217   2.995   3.696   4.729
    5THR     CA  218   2.848   3.588   4.818
    5THR     CB  219   2.759   3.670   4.724
    5THR    OG1  220   2.747   3.809   4.755
    5THR    HG1  221   2.797   3.860   4.686
    5THR    CG2  222   2.621   3.604   4.719
    5THR      C  223   2.849   3.436   4.805
    5THR      O  224   2.766   3.364   4.861
    6ILE      N  225   2.943   3.387   4.724
    6ILE      H  226   3.015   3.450   4.694
    6ILE     CA  227   2.959   3.245   4.691
    6ILE     CB  228   3.059   3.225   4.577
    6ILE    CG1  229   3.197   3.290   4.591
    6ILE    CG2  230   2.976   3.240   4.449
    6ILE     CD  231   3.307   3.229   4.504
    6ILE      C  232   3.008   3.163   4.810
    6ILE      O  233   2.979   3.044   4.812
    7LEU      N  234   3.077   3.214   4.913
    7LEU      H  235   3.089   3.312   4.923
    7LEU     CA  236   3.141   3.137   5.021
    7LEU     CB  237   3.257   3.219   5.077
    7LEU     CG  238   3.363   3.225   4.967
    7LEU    CD1  239   3.477   3.323   4.998
    7LEU    CD2  240   3.422   3.085   4.950
    7LEU      C  241   3.037   3.110   5.130
    7LEU      O  242   3.069   3.088   5.247
    8LEU      N  243   2.916   3.083   5.082
    8LEU      H  244   2.893   3.089   4.985
    8LEU     CA  245   2.798   3.064   5.168
    8LEU     CB  246   2.691   3.163   5.122
    8LEU     CG  247   2.569   3.173   5.213
    8LEU    CD1  248   2.550   3.317   5.263
    8LEU    CD2  249   2.441   3.135   5.138
    8LEU      C  250   2.747   2.922   5.139
    8LEU      O  251   2.733   2.878   5.025
    9GLU      N  252   2.713   2.857   5.250
    9GLU      H  253   2.730   2.896   5.340
    9GLU     CA  254   2.641   2.729   5.244
    9GLU     CB  255   2.660   2.664   5.382
    9GLU     CG  256   2.613   2.519   5.391
    9GLU     CD  257   2.632   2.475   5.536
    9GLU    OE1  258   2.526   2.458   5.602
    9GLU    OE2  259   2.748   2.455   5.577
    9GLU      C  260   2.495   2.746   5.203
    9GLU      O  261   2.414   2.818   5.261
   10GLU      N  262   2.455   2.656   5.113
   10GLU      H  263   2.499   2.577   5.071
   10GLU     CA  264   2.313   2.661   5.076
   10GLU     CB  265   2.284   2.769   4.971
   10GLU     CG  266   2.136   2.808   4.973
   10GLU     CD  267   2.105   2.940   4.902
   10GLU    OE1  268   2.133   2.952   4.781
   10GLU    OE2  269   2.040   3.024   4.969
   10GLU      C  270   2.277   2.522   5.024
   10GLU      O  271   2.289   2.495   4.905
   11GLU      N  272   2.210   2.439   5.103
   11GLU      H  273   2.174   2.462   5.193
   11GLU     CA  274   2.173   2.304   5.058
   11GLU     CB  275   2.255   2.192   5.122
   11GLU     CG  276   2.248   2.173   5.274
   11GLU     CD  277   2.303   2.035   5.310
   11GLU    OE1  278   2.422   2.037   5.348
   11GLU    OE2  279   2.235   1.934   5.281
   11GLU      C  280   2.026   2.268   5.081
   11GLU     O1  281   1.978   2.295   5.193
   11GLU     O2  282   1.958   2.216   4.990
    1ACE     CA  283   3.168   5.901   6.499
    1ACE      C  284   3.284   5.905   6.597
    1ACE      O  285   3.396   5.945   6.565
    2VAL      N  286   3.272   5.813   6.706
    2VAL      H  287   3.228   5.725   6.689
    2VAL     CA  288   3.370   5.803   6.816
    2VAL     CB  289   3.296   5.807   6.950
    2VAL    CG1  290   3.387   5.791   7.072
    2VAL    CG2  291   3.203   5.928   6.963
    2VAL      C  292   3.421   5.660   6.801
    2VAL      O  293   3.345   5.565   6.786
    3VAL      N  294   3.554   5.646   6.807
    3VAL      H  295   3.623   5.718   6.803
    3VAL     CA  296   3.606   5.510   6.792
    3VAL     CB  297   3.728   5.535   6.703
    3VAL    CG1  298   3.841   5.616   6.768
    3VAL    CG2  299   3.787   5.405   6.647
    3VAL      C  300   3.630   5.433   6.922
    3VAL      O  301   3.741   5.396   6.960
    4VAL      N  302   3.516   5.387   6.972
    4VAL      H  303   3.426   5.387   6.928
    4VAL     CA  304   3.516   5.320   7.103
    4VAL     CB  305   3.376   5.322   7.165
    4VAL    CG1  306   3.385   5.295   7.315
    4VAL    CG2  307   3.297   5.450   7.137
    4VAL      C  308   3.572   5.177   7.097
    4VAL      O  309   3.494   5.083   7.084
    5THR      N  310   3.700   5.164   7.129
    5THR      H  311   3.764   5.237   7.155
    5THR     CA  312   3.780   5.043   7.108
    5THR     CB  313   3.914   5.082   7.044
    5THR    OG1  314   3.993   5.168   7.126
    5THR    HG1  315   4.078   5.122   7.151
    5THR    CG2  316   3.897   5.146   6.907
    5THR      C  317   3.796   4.954   7.232
    5THR      O  318   3.903   4.909   7.271
    6ILE      N  319   3.675   4.914   7.271
    6ILE      H  320   3.593   4.961   7.238
    6ILE     CA  321   3.648   4.823   7.383
    6ILE     CB  322   3.500   4.815   7.421
    6ILE    CG1  323   3.438   4.954   7.403
    6ILE    CG2  324   3.493   4.781   7.570
    6ILE     CD  325   3.289   4.969   7.433
    6ILE      C  326   3.689   4.680   7.347
    6ILE      O  327   3.627   4.608   7.269
    7LEU      N  328   3.793   4.639   7.418
    7LEU      H  329   3.850   4.703   7.470
    7LEU     CA  330   3.835   4.499   7.433
    7LEU     CB  331   3.986   4.492   7.406
    7LEU     CG  332   4.017   4.484   7.256
    7LEU    CD1  333   3.994   4.609   7.172
    7LEU    CD2  334   4.154   4.417   7.236
    7LEU      C  335   3.808   4.455   7.577
    7LEU      O  336   3.754   4.350   7.611
    8LEU      N  337   3.829   4.550   7.668
    8LEU      H  338   3.849   4.643   7.637
    8LEU     CA  339   3.823   4.541   7.814
    8LEU     CB  340   3.955   4.583   7.879
    8LEU     CG  341   4.070   4.483   7.881
    8LEU    CD1  342   4.157   4.475   7.755
    8LEU    CD2  343   4.138   4.508   8.016
    8LEU      C  344   3.718   4.638   7.868
    8LEU      O  345   3.702   4.753   7.826
    9GLU      N  346   3.648   4.583   7.967
    9GLU      H  347   3.654   4.486   7.989
    9GLU     CA  348   3.532   4.644   8.034
    9GLU     CB  349   3.443   4.533   8.088
    9GLU     CG  350   3.343   4.504   7.976
    9GLU     CD  351   3.241   4.409   8.039
    9GLU    OE1  352   3.268   4.287   8.053
    9GLU    OE2  353   3.141   4.464   8.089
    9GLU      C  354   3.585   4.738   8.144
    9GLU      O  355   3.599   4.700   8.260
   10GLU      N  356   3.610   4.863   8.107
   10GLU      H  357   3.579   4.900   8.020
   10GLU     CA  358   3.679   4.959   8.195
   10GLU     CB  359   3.746   5.062   8.104
   10GLU     CG  360   3.834   5.003   7.993
   10GLU     CD  361   3.904   5.098   7.896
   10GLU    OE1  362   4.016   5.062   7.852
   10GLU    OE2  363   3.843   5.205   7.872
   10GLU      C  364   3.595   5.042   8.291
   10GLU      O  365   3.487   5.092   8.259
   11GLU      N  366   3.662   5.065   8.404
   11GLU      H  367   3.750   5.019   8.418
   11GLU     CA  368   3.601   5.127   8.522
   11GLU     CB  369   3.613   5.026   8.637
   11GLU     CG  370   3.519   5.074   8.748
   11GLU     CD  371   3.517   4.991   8.876
   11GLU    OE1  372   3.441   5.035   8.965
   11GLU    OE2  373   3.587   4.888   8.865
   11GLU      C  374   3.663   5.261   8.560
   11GLU     O1  375   3.785   5.277   8.538
   11GLU     O2  376   3.590   5.361   8.575
    1ACE     CA  377   5.167   4.639   5.419
    1ACE      C  378   5.117   4.774   5.471
    1ACE      O  379   5.158   4.870   5.406
    2VAL      N  380   5.029   4.772   5.584
    2VAL      H  381   4.997   4.686   5.624
    2VAL     CA  382   4.993   4.901   5.643
    2VAL     CB  383   4.840   4.912   5.640
    2VAL    CG1  384   4.787   5.038   5.709
    2VAL    CG2  385   4.774   4.904   5.503
    2VAL      C  386   5.056   4.894   5.782
    2VAL      O  387   5.037   4.796   5.854
    3VAL      N  388   5.127   4.999   5.822
    3VAL      H  389   5.122   5.087   5.774
    3VAL     CA  390   5.198   5.008   5.951
    3VAL     CB  391   5.327   5.091   5.943
    3VAL    CG1  392   5.407   5.061   6.070
    3VAL    CG2  393   5.404   5.072   5.812
    3VAL      C  394   5.102   5.064   6.056
    3VAL      O  395   5.103   5.185   6.076
    4VAL      N  396   5.031   4.976   6.125
    4VAL      H  397   5.016   4.882   6.094
    4VAL     CA  398   4.934   5.017   6.227
    4VAL     CB  399   4.808   4.931   6.219
    4VAL    CG1  400   4.703   4.985   6.316
    4VAL    CG2  401   4.758   4.929   6.074
    4VAL      C  402   4.997   5.015   6.367
    4VAL      O  403   5.001   4.919   6.443
    5THR      N  404   5.061   5.128   6.395
    5THR      H  405   5.048   5.208   6.337
    5THR     CA  406   5.140   5.149   6.517
    5THR     CB  407   5.243   5.262   6.500
    5THR    OG1  408   5.185   5.380   6.446
    5THR    HG1  409   5.146   5.355   6.357
    5THR    CG2  410   5.356   5.220   6.407
    5THR      C  411   5.046   5.178   6.634
    5THR      O  412   5.000   5.286   6.671
    6ILE      N  413   4.999   5.067   6.690
    6ILE      H  414   5.018   4.979   6.645
    6ILE     CA  415   4.914   5.057   6.809
    6ILE     CB  416   4.773   5.021   6.760
    6ILE    CG1  417   4.664   5.023   6.867
    6ILE    CG2  418   4.775   4.882   6.695
    6ILE     CD  419   4.521   5.022   6.811
    6ILE      C  420   4.967   4.953   6.908
    6ILE      O  421   5.007   4.842   6.873
    7LEU      N  422   4.986   4.991   7.034
    7LEU      H  423   4.990   5.091   7.044
    7LEU     CA  424   5.029   4.905   7.144
    7LEU     CB  425   5.167   4.926   7.207
    7LEU     CG  426   5.273   4.888   7.104
    7LEU    CD1  427   5.405   4.961   7.132
    7LEU    CD2  428   5.296   4.737   7.094
    7LEU      C  429   4.926   4.901   7.257
    7LEU      O  430   4.874   5.002   7.305
    8LEU      N  431   4.903   4.778   7.302
    8LEU      H  432   4.953   4.697   7.272
    8LEU     CA  433   4.795   4.745   7.397
    8LEU     CB  434   4.710   4.645   7.320
    8LEU     CG  435   4.594   4.704   7.240
    8LEU    CD1  436   4.648   4.804   7.138
    8LEU    CD2  437   4.509   4.604   7.161
    8LEU      C  438   4.840   4.699   7.536
    8LEU      O  439   4.877   4.783   7.616
    9GLU      N  440   4.846   4.568   7.560
    9GLU      H  441   4.828   4.493   7.496
    9GLU     CA  442   4.884   4.511   7.690
    9GLU     CB  443   4.854   4.361   7.688
    9GLU     CG  444   4.704   4.329   7.683
    9GLU     CD  445   4.622   4.316   7.812
    9GLU    OE1  446   4.541   4.409   7.830
    9GLU    OE2  447   4.646   4.213   7.878
    9GLU      C  448   5.026   4.536   7.739
    9GLU      O  449   5.052   4.524   7.859
   10GLU      N  450   5.128   4.536   7.653
   10GLU      H  451   5.121   4.543   7.553
   10GLU     CA  452   5.265   4.556   7.702
   10GLU     CB  453   5.362   4.453   7.643
   10GLU     CG  454   5.381   4.332   7.735
   10GLU     CD  455   5.485   4.234   7.682
   10GLU    OE1  456   5.442   4.153   7.597
   10GLU    OE2  457   5.602   4.242   7.725
   10GLU      C  458   5.321   4.696   7.681
   10GLU      O  459   5.261   4.775   7.608
   11GLU      N  460   5.430   4.707   7.757
   11GLU      H  461   5.444   4.645   7.835
   11GLU     CA  462   5.524   4.819   7.755
   11GLU     CB  463   5.529   4.875   7.897
   11GLU     CG  464   5.403   4.959   7.917
   11GLU     CD  465   5.381   4.994   8.064
   11GLU    OE1  466   5.436   5.101   8.099
   11GLU    OE2  467   5.319   4.917   8.141
   11GLU      C  468   5.663   4.780   7.704
   11GLU     O1  469   5.702   4.850   7.608
   11GLU     O2  470   5.729   4.698   7.771
    1ACE     CA  471   3.437   3.500   5.342
    1ACE      C  472   3.403   3.592   5.459
    1ACE      O  473   3.323   3.686   5.450
    2VAL      N  474   3.474   3.561   5.579
    2VAL      H  475   3.529   3.477   5.581
    2VAL     CA  476   3.464   3.648   5.697
    2VAL     CB  477   3.422   3.567   5.820
    2VAL    CG1  478   3.283   3.504   5.806
    2VAL    CG2  479   3.522   3.452   5.834
    2VAL      C  480   3.597   3.717   5.729
    2VAL      O  481   3.703   3.655   5.718
    3VAL      N  482   3.577   3.844   5.762
    3VAL      H  483   3.487   3.879   5.789
    3VAL     CA  484   3.691   3.933   5.788
    3VAL     CB  485   3.699   4.039   5.677
    3VAL    CG1  486   3.777   3.975   5.562
    3VAL    CG2  487   3.565   4.084   5.619
    3VAL      C  488   3.707   4.000   5.924
    3VAL      O  489   3.811   4.016   5.987
    4VAL      N  490   3.595   4.052   5.974
    4VAL      H  491   3.505   4.049   5.930
    4VAL     CA  492   3.576   4.137   6.093
    4VAL     CB  493   3.507   4.269   6.058
    4VAL    CG1  494   3.598   4.364   5.980
    4VAL    CG2  495   3.384   4.241   5.971
    4VAL      C  496   3.500   4.071   6.209
    4VAL      O  497   3.390   4.017   6.195
    5THR      N  498   3.585   4.054   6.309
    5THR      H  499   3.669   4.109   6.318
    5THR     CA  500   3.538   3.993   6.434
    5THR     CB  501   3.658   3.939   6.513
    5THR    OG1  502   3.760   4.038   6.534
    5THR    HG1  503   3.750   4.113   6.468
    5THR    CG2  504   3.712   3.805   6.465
    5THR      C  505   3.458   4.085   6.527
    5THR      O  506   3.513   4.174   6.591
    6ILE      N  507   3.330   4.088   6.490
    6ILE      H  508   3.287   4.028   6.424
    6ILE     CA  509   3.234   4.171   6.565
    6ILE     CB  510   3.176   4.290   6.489
    6ILE    CG1  511   3.168   4.271   6.338
    6ILE    CG2  512   3.235   4.423   6.538
    6ILE     CD  513   3.085   4.378   6.266
    6ILE      C  514   3.115   4.088   6.613
    6ILE      O  515   3.094   3.982   6.555
    7LEU      N  516   3.048   4.117   6.725
    7LEU      H  517   3.058   4.208   6.763
    7LEU     CA  518   2.935   4.038   6.776
    7LEU     CB  519   2.919   4.076   6.924
    7LEU     CG  520   2.812   3.992   6.993
    7LEU    CD1  521   2.857   3.846   7.005
    7LEU    CD2  522   2.761   4.063   7.118
    7LEU      C  523   2.815   4.059   6.685
    7LEU      O  524   2.760   4.168   6.671
    8LEU      N  525   2.782   3.952   6.612
    8LEU      H  526   2.839   3.871   6.604
    8LEU     CA  527   2.654   3.939   6.541
    8LEU     CB  528   2.683   3.913   6.394
    8LEU     CG  529   2.771   4.003   6.307
    8LEU    CD1  530   2.767   3.960   6.160
    8LEU    CD2  531   2.733   4.150   6.326
    8LEU      C  532   2.557   3.834   6.595
    8LEU      O  533   2.591   3.746   6.674
    9GLU      N  534   2.432   3.846   6.552
    9GLU      H  535   2.414   3.916   6.482
    9GLU     CA  536   2.318   3.776   6.612
    9GLU     CB  537   2.194   3.866   6.607
    9GLU     CG  538   2.062   3.811   6.663
    9GLU     CD  539   2.068   3.810   6.815
    9GLU    OE1  540   2.114   3.709   6.873
    9GLU    OE2  541   2.018   3.907   6.877
    9GLU      C  542   2.277   3.669   6.511
    9GLU      O  543   2.278   3.695   6.391
   10GLU      N  544   2.222   3.556   6.555
   10GLU      H  545   2.221   3.535   6.653
   10GLU     CA  546   2.167   3.456   6.463
   10GLU     CB  547   2.186   3.318   6.526
   10GLU     CG  548   2.158   3.204   6.428
   10GLU     CD  549   2.180   3.066   6.490
   10GLU    OE1  550   2.083   3.016   6.551
   10GLU    OE2  551   2.295   3.019   6.482
   10GLU      C  552   2.022   3.494   6.433
   10GLU      O  553   1.943   3.489   6.527
   11GLU      N  554   1.999   3.527   6.306
   11GLU      H  555   2.069   3.503   6.239
   11GLU     CA  556   1.872   3.589   6.267
   11GLU     CB  557   1.900   3.683   6.150
   11GLU     CG  558   1.977   3.805   6.200
   11GLU     CD  559   1.986   3.906   6.086
   11GLU    OE1  560   2.093   3.971   6.095
   11GLU    OE2  561   1.906   3.925   5.992
   11GLU      C  562   1.770   3.488   6.214
   11GLU     O1  563   1.648   3.503   6.238
   11GLU     O2  564   1.817   3.386   6.158
    1ACE     CA  565   4.864   4.320   1.876
    1ACE      C  566   4.938   4.255   1.994
    1ACE      O  567   5.057   4.272   2.019
    2VAL      N  568   4.852   4.189   2.087
    2VAL      H  569   4.754   4.191   2.066
    2VAL     CA  570   4.888   4.122   2.213
    2VAL     CB  571   4.762   4.092   2.294
    2VAL    CG1  572   4.819   4.068   2.433
    2VAL    CG2  573   4.669   4.213   2.307
    2VAL      C  574   4.973   3.998   2.186
    2VAL      O  575   4.934   3.910   2.109
    3VAL      N  576   5.099   4.023   2.219
    3VAL      H  577   5.126   4.111   2.259
    3VAL     CA  578   5.213   3.930   2.221
    3VAL     CB  579   5.353   3.987   2.201
    3VAL    CG1  580   5.381   4.041   2.061
    3VAL    CG2  581   5.377   4.095   2.307
    3VAL      C  582   5.213   3.833   2.340
    3VAL      O  583   5.215   3.878   2.454
    4VAL      N  584   5.200   3.705   2.304
    4VAL      H  585   5.182   3.672   2.211
    4VAL     CA  586   5.175   3.601   2.404
    4VAL     CB  587   5.034   3.542   2.398
    4VAL    CG1  588   5.003   3.460   2.523
    4VAL    CG2  589   4.928   3.650   2.379
    4VAL      C  590   5.277   3.489   2.386
    4VAL      O  591   5.312   3.470   2.270
    5THR      N  592   5.343   3.435   2.488
    5THR      H  593   5.352   3.496   2.567
    5THR     CA  594   5.439   3.324   2.483
    5THR     CB  595   5.580   3.362   2.529
    5THR    OG1  596   5.570   3.424   2.657
    5THR    HG1  597   5.502   3.497   2.651
    5THR    CG2  598   5.650   3.448   2.424
    5THR      C  599   5.384   3.208   2.566
    5THR      O  600   5.392   3.203   2.689
    6ILE      N  601   5.331   3.105   2.501
    6ILE      H  602   5.305   3.119   2.405
    6ILE     CA  603   5.254   2.997   2.566
    6ILE     CB  604   5.106   3.025   2.589
    6ILE    CG1  605   5.047   2.911   2.672
    6ILE    CG2  606   5.034   3.068   2.460
    6ILE     CD  607   4.916   2.959   2.734
    6ILE      C  608   5.289   2.862   2.504
    6ILE      O  609   5.302   2.765   2.578
    7LEU      N  610   5.279   2.850   2.371
    7LEU      H  611   5.265   2.934   2.318
    7LEU     CA  612   5.313   2.729   2.295
    7LEU     CB  613   5.238   2.732   2.162
    7LEU     CG  614   5.089   2.698   2.159
    7LEU    CD1  615   5.056   2.699   2.010
    7LEU    CD2  616   5.049   2.579   2.246
    7LEU      C  617   5.458   2.682   2.285
    7LEU      O  618   5.543   2.770   2.272
    8LEU      N  619   5.476   2.550   2.287
    8LEU      H  620   5.413   2.483   2.327
    8LEU     CA  621   5.609   2.491   2.273
    8LEU     CB  622   5.619   2.389   2.387
    8LEU     CG  623   5.761   2.346   2.425
    8LEU    CD1  624   5.854   2.453   2.481
    8LEU    CD2  625   5.740   2.229   2.522
    8LEU      C  626   5.640   2.437   2.133
    8LEU      O  627   5.582   2.337   2.091
    9GLU      N  628   5.726   2.509   2.060
    9GLU      H  629   5.759   2.599   2.090
    9GLU     CA  630   5.782   2.470   1.930
    9GLU     CB  631   5.703   2.542   1.820
    9GLU     CG  632   5.736   2.495   1.679
    9GLU     CD  633   5.704   2.592   1.565
    9GLU    OE1  634   5.643   2.548   1.464
    9GLU    OE2  635   5.745   2.709   1.578
    9GLU      C  636   5.933   2.487   1.925
    9GLU      O  637   5.991   2.596   1.918
   10GLU      N  638   6.005   2.377   1.904
   10GLU      H  639   5.985   2.292   1.855
   10GLU     CA  640   6.152   2.382   1.895
   10GLU     CB  641   6.222   2.255   1.944
   10GLU     CG  642   6.209   2.248   2.096
   10GLU     CD  643   6.259   2.116   2.155
   10GLU    OE1  644   6.264   2.009   2.091
   10GLU    OE2  645   6.282   2.119   2.278
   10GLU      C  646   6.194   2.406   1.750
   10GLU      O  647   6.122   2.371   1.657
   11GLU      N  648   6.316   2.458   1.737
   11GLU      H  649   6.365   2.507   1.810
   11GLU     CA  650   6.364   2.490   1.602
   11GLU     CB  651   6.485   2.583   1.624
   11GLU     CG  652   6.446   2.718   1.684
   11GLU     CD  653   6.565   2.814   1.692
   11GLU    OE1  654   6.596   2.882   1.592
   11GLU    OE2  655   6.627   2.808   1.801
   11GLU      C  656   6.410   2.359   1.539
   11GLU     O1  657   6.531   2.327   1.531
   11GLU     O2  658   6.319   2.289   1.488
    1ACE     CA  659   3.761   1.896   3.523
    1ACE      C  660   3.807   1.928   3.380
    1ACE      O  661   3.794   1.858   3.280
    2VAL      N  662   3.848   2.065   3.367
    2VAL      H  663   3.876   2.122   3.444
    2VAL     CA  664   3.880   2.128   3.239
    2VAL     CB  665   3.779   2.240   3.209
    2VAL    CG1  666   3.811   2.324   3.085
    2VAL    CG2  667   3.643   2.177   3.179
    2VAL      C  668   4.016   2.197   3.253
    2VAL      O  669   4.029   2.288   3.335
    3VAL      N  670   4.091   2.185   3.143
    3VAL      H  671   4.056   2.134   3.065
    3VAL     CA  672   4.221   2.253   3.135
    3VAL     CB  673   4.332   2.154   3.099
    3VAL    CG1  674   4.467   2.221   3.125
    3VAL    CG2  675   4.314   2.021   3.172
    3VAL      C  676   4.221   2.375   3.042
    3VAL      O  677   4.209   2.369   2.920
    4VAL      N  678   4.246   2.489   3.106
    4VAL      H  679   4.283   2.505   3.197
    4VAL     CA  680   4.230   2.622   3.045
    4VAL     CB  681   4.121   2.696   3.124
    4VAL    CG1  682   4.093   2.837   3.070
    4VAL    CG2  683   3.995   2.613   3.144
    4VAL      C  684   4.367   2.689   3.047
    4VAL      O  685   4.413   2.728   3.154
    5THR      N  686   4.439   2.676   2.935
    5THR      H  687   4.404   2.625   2.857
    5THR     CA  688   4.567   2.747   2.921
    5THR     CB  689   4.670   2.636   2.898
    5THR    OG1  690   4.639   2.544   2.792
    5THR    HG1  691   4.587   2.462   2.818
    5THR    CG2  692   4.713   2.565   3.027
    5THR      C  693   4.557   2.841   2.800
    5THR      O  694   4.611   2.806   2.695
    6ILE      N  695   4.492   2.954   2.827
    6ILE      H  696   4.450   2.967   2.917
    6ILE     CA  697   4.460   3.064   2.736
    6ILE     CB  698   4.566   3.174   2.733
    6ILE    CG1  699   4.632   3.201   2.869
    6ILE    CG2  700   4.507   3.304   2.678
    6ILE     CD  701   4.746   3.300   2.845
    6ILE      C  702   4.411   3.025   2.596
    6ILE      O  703   4.296   3.037   2.555
    7LEU      N  704   4.501   2.984   2.508
    7LEU      H  705   4.596   2.977   2.537
    7LEU     CA  706   4.472   2.942   2.370
    7LEU     CB  707   4.599   2.929   2.285
    7LEU     CG  708   4.672   3.063   2.273
    7LEU    CD1  709   4.800   3.030   2.195
    7LEU    CD2  710   4.615   3.175   2.185
    7LEU      C  711   4.400   2.807   2.363
    7LEU      O  712   4.316   2.796   2.273
    8LEU      N  713   4.417   2.717   2.460
    8LEU      H  714   4.470   2.740   2.542
    8LEU     CA  715   4.363   2.580   2.458
    8LEU     CB  716   4.477   2.487   2.498
    8LEU     CG  717   4.564   2.438   2.382
    8LEU    CD1  718   4.686   2.373   2.447
    8LEU    CD2  719   4.496   2.326   2.303
    8LEU      C  720   4.245   2.552   2.551
    8LEU      O  721   4.239   2.595   2.666
    9GLU      N  722   4.156   2.472   2.492
    9GLU      H  723   4.190   2.421   2.413
    9GLU     CA  724   4.036   2.423   2.561
    9GLU     CB  725   3.910   2.491   2.506
    9GLU     CG  726   3.896   2.643   2.522
    9GLU     CD  727   3.755   2.675   2.474
    9GLU    OE1  728   3.657   2.605   2.509
    9GLU    OE2  729   3.750   2.776   2.401
    9GLU      C  730   4.030   2.271   2.552
    9GLU      O  731   4.006   2.204   2.451
   10GLU      N  732   4.066   2.215   2.667
   10GLU      H  733   4.100   2.263   2.748
   10GLU     CA  734   4.076   2.069   2.683
   10GLU     CB  735   4.220   2.032   2.717
   10GLU     CG  736   4.237   1.880   2.723
   10GLU     CD  737   4.387   1.852   2.723
   10GLU    OE1  738   4.444   1.850   2.612
   10GLU    OE2  739   4.457   1.852   2.827
   10GLU      C  740   3.976   2.016   2.786
   10GLU      O  741   3.995   2.032   2.906
   11GLU      N  742   3.869   1.964   2.726
   11GLU      H  743   3.840   1.995   2.636
   11GLU     CA  744   3.776   1.880   2.803
   11GLU     CB  745   3.632   1.921   2.773
   11GLU     CG  746   3.604   2.071   2.781
   11GLU     CD  747   3.455   2.105   2.769
   11GLU    OE1  748   3.414   2.158   2.663
   11GLU    OE2  749   3.382   2.103   2.870
   11GLU      C  750   3.800   1.731   2.776
   11GLU     O1  751   3.840   1.659   2.870
   11GLU     O2  752   3.768   1.694   2.661
    1ACE     CA  753   4.927   4.007   5.108
    1ACE      C  754   5.074   4.012   5.066
    1ACE      O  755   5.104   4.042   4.951
    2VAL      N  756   5.175   4.011   5.167
    2VAL      H  757   5.148   3.993   5.261
    2VAL     CA  758   5.314   4.052   5.141
    2VAL     CB  759   5.346   4.185   5.211
    2VAL    CG1  760   5.289   4.304   5.134
    2VAL    CG2  761   5.308   4.186   5.359
    2VAL      C  762   5.415   3.946   5.185
    2VAL      O  763   5.377   3.843   5.239
    3VAL      N  764   5.532   3.954   5.120
    3VAL      H  765   5.560   4.018   5.050
    3VAL     CA  766   5.649   3.891   5.182
    3VAL     CB  767   5.712   3.793   5.082
    3VAL    CG1  768   5.757   3.862   4.954
    3VAL    CG2  769   5.816   3.698   5.143
    3VAL      C  770   5.749   3.985   5.250
    3VAL      O  771   5.827   4.054   5.184
    4VAL      N  772   5.766   3.954   5.378
    4VAL      H  773   5.702   3.889   5.419
    4VAL     CA  774   5.853   4.017   5.478
    4VAL     CB  775   5.801   3.979   5.617
    4VAL    CG1  776   5.895   4.026   5.729
    4VAL    CG2  777   5.654   4.016   5.639
    4VAL      C  778   5.993   3.958   5.462
    4VAL      O  779   6.009   3.836   5.467
    5THR      N  780   6.082   4.045   5.414
    5THR      H  781   6.040   4.131   5.386
    5THR     CA  782   6.226   4.017   5.413
    5THR     CB  783   6.299   4.083   5.295
    5THR    OG1  784   6.241   4.206   5.252
    5THR    HG1  785   6.298   4.274   5.298
    5THR    CG2  786   6.290   3.984   5.179
    5THR      C  787   6.295   4.054   5.545
    5THR      O  788   6.274   4.163   5.597
    6ILE      N  789   6.396   3.973   5.576
    6ILE      H  790   6.420   3.899   5.513
    6ILE     CA  791   6.475   3.980   5.699
    6ILE     CB  792   6.473   3.840   5.760
    6ILE    CG1  793   6.336   3.775   5.783
    6ILE    CG2  794   6.554   3.836   5.889
    6ILE     CD  795   6.215   3.857   5.829
    6ILE      C  796   6.618   4.027   5.669
    6ILE      O  797   6.669   3.998   5.561
    7LEU      N  798   6.661   4.116   5.758
    7LEU      H  799   6.604   4.130   5.839
    7LEU     CA  800   6.784   4.196   5.750
    7LEU     CB  801   6.774   4.318   5.842
    7LEU     CG  802   6.889   4.418   5.852
    7LEU    CD1  803   6.848   4.555   5.905
    7LEU    CD2  804   6.989   4.369   5.956
    7LEU      C  805   6.893   4.102   5.802
    7LEU      O  806   6.895   4.052   5.915
    8LEU      N  807   6.984   4.071   5.710
    8LEU      H  808   6.978   4.102   5.615
    8LEU     CA  809   7.094   3.976   5.731
    8LEU     CB  810   7.097   3.866   5.625
    8LEU     CG  811   6.981   3.766   5.625
    8LEU    CD1  812   6.986   3.674   5.503
    8LEU    CD2  813   6.979   3.680   5.752
    8LEU      C  814   7.233   4.039   5.719
    8LEU      O  815   7.320   3.994   5.793
    9GLU      N  816   7.234   4.146   5.639
    9GLU      H  817   7.152   4.170   5.587
    9GLU     CA  818   7.346   4.239   5.627
    9GLU     CB  819   7.382   4.257   5.479
    9GLU     CG  820   7.420   4.124   5.415
    9GLU     CD  821   7.404   4.139   5.264
    9GLU    OE1  822   7.497   4.189   5.198
    9GLU    OE2  823   7.292   4.110   5.216
    9GLU      C  824   7.321   4.369   5.704
    9GLU      O  825   7.219   4.436   5.684
   10GLU      N  826   7.415   4.410   5.788
   10GLU      H  827   7.510   4.379   5.775
   10GLU     CA  828   7.395   4.523   5.879
   10GLU     CB  829   7.400   4.457   6.017
   10GLU     CG  830   7.387   4.560   6.129
   10GLU     CD  831   7.408   4.514   6.274
   10GLU    OE1  832   7.430   4.602   6.360
   10GLU    OE2  833   7.411   4.391   6.294
   10GLU      C  834   7.504   4.629   5.859
   10GLU      O  835   7.474   4.745   5.886
   11GLU      N  836   7.616   4.592   5.797
   11GLU      H  837   7.624   4.502   5.754
   11GLU     CA  838   7.737   4.674   5.780
   11GLU     CB  839   7.860   4.584   5.794
   11GLU     CG  840   7.868   4.513   5.929
   11GLU     CD  841   8.007   4.461   5.965
   11GLU    OE1  842   8.038   4.343   5.939
   11GLU    OE2  843   8.087   4.550   6.002
   11GLU      C  844   7.734   4.728   5.637
   11GLU     O1  845   7.795   4.835   5.616
   11GLU     O2  846   7.673   4.657   5.554
    1ACE     CA  847   5.377   4.842   6.360
    1ACE      C  848   5.295   4.714   6.374
    1ACE      O  849   5.202   4.705   6.453
    2VAL      N  850   5.327   4.618   6.272
    2VAL      H  851   5.385   4.635   6.193
    2VAL     CA  852   5.239   4.500   6.259
    2VAL     CB  853   5.241   4.451   6.114
    2VAL    CG1  854   5.128   4.348   6.104
    2VAL    CG2  855   5.220   4.561   6.010
    2VAL      C  856   5.313   4.397   6.344
    2VAL      O  857   5.397   4.320   6.297
    3VAL      N  858   5.254   4.380   6.461
    3VAL      H  859   5.176   4.436   6.489
    3VAL     CA  860   5.275   4.265   6.551
    3VAL     CB  861   5.224   4.290   6.693
    3VAL    CG1  862   5.254   4.171   6.784
    3VAL    CG2  863   5.269   4.426   6.746
    3VAL      C  864   5.223   4.134   6.492
    3VAL      O  865   5.104   4.110   6.474
    4VAL      N  866   5.324   4.059   6.449
    4VAL      H  867   5.415   4.096   6.431
    4VAL     CA  868   5.289   3.930   6.388
    4VAL     CB  869   5.358   3.907   6.254
    4VAL    CG1  870   5.288   3.992   6.148
    4VAL    CG2  871   5.502   3.958   6.259
    4VAL      C  872   5.338   3.816   6.478
    4VAL      O  873   5.446   3.821   6.536
    5THR      N  874   5.246   3.722   6.497
    5THR      H  875   5.151   3.745   6.473
    5THR     CA  876   5.267   3.593   6.564
    5THR     CB  877   5.134   3.544   6.621
    5THR    OG1  878   5.026   3.639   6.629
    5THR    HG1  879   5.046   3.705   6.701
    5THR    CG2  880   5.160   3.479   6.757
    5THR      C  881   5.320   3.483   6.473
    5THR      O  882   5.255   3.434   6.380
    6ILE      N  883   5.446   3.455   6.503
    6ILE      H  884   5.502   3.485   6.580
    6ILE     CA  885   5.519   3.354   6.425
    6ILE     CB  886   5.641   3.416   6.356
    6ILE    CG1  887   5.738   3.495   6.443
    6ILE    CG2  888   5.585   3.503   6.244
    6ILE     CD  889   5.875   3.525   6.383
    6ILE      C  890   5.549   3.240   6.522
    6ILE      O  891   5.575   3.268   6.639
    7LEU      N  892   5.576   3.129   6.454
    7LEU      H  893   5.566   3.117   6.355
    7LEU     CA  894   5.607   2.999   6.516
    7LEU     CB  895   5.487   2.912   6.481
    7LEU     CG  896   5.408   2.829   6.583
    7LEU    CD1  897   5.498   2.727   6.654
    7LEU    CD2  898   5.337   2.911   6.691
    7LEU      C  899   5.744   2.942   6.480
    7LEU      O  900   5.782   2.939   6.363
    8LEU      N  901   5.822   2.904   6.581
    8LEU      H  902   5.793   2.884   6.675
    8LEU     CA  903   5.963   2.872   6.554
    8LEU     CB  904   6.049   2.991   6.597
    8LEU     CG  905   6.197   2.966   6.572
    8LEU    CD1  906   6.239   2.973   6.425
    8LEU    CD2  907   6.292   3.058   6.649
    8LEU      C  908   6.010   2.766   6.653
    8LEU      O  909   6.010   2.781   6.775
    9GLU      N  910   6.054   2.659   6.587
    9GLU      H  911   6.041   2.655   6.488
    9GLU     CA  912   6.122   2.546   6.652
    9GLU     CB  913   6.091   2.413   6.583
    9GLU     CG  914   5.948   2.367   6.612
    9GLU     CD  915   5.908   2.253   6.517
    9GLU    OE1  916   5.982   2.235   6.418
    9GLU    OE2  917   5.795   2.203   6.538
    9GLU      C  918   6.273   2.556   6.672
    9GLU      O  919   6.345   2.597   6.581
   10GLU      N  920   6.323   2.527   6.792
   10GLU      H  921   6.266   2.477   6.858
   10GLU     CA  922   6.465   2.539   6.827
   10GLU     CB  923   6.498   2.642   6.935
   10GLU     CG  924   6.456   2.783   6.895
   10GLU     CD  925   6.490   2.886   7.004
   10GLU    OE1  926   6.429   2.882   7.113
   10GLU    OE2  927   6.579   2.970   6.980
   10GLU      C  928   6.517   2.399   6.862
   10GLU      O  929   6.478   2.347   6.966
   11GLU      N  930   6.579   2.346   6.757
   11GLU      H  931   6.553   2.363   6.662
   11GLU     CA  932   6.673   2.239   6.797
   11GLU     CB  933   6.676   2.130   6.690
   11GLU     CG  934   6.734   1.998   6.741
   11GLU     CD  935   6.804   1.920   6.629
   11GLU    OE1  936   6.753   1.922   6.515
   11GLU    OE2  937   6.919   1.876   6.649
   11GLU      C  938   6.814   2.294   6.819
   11GLU     O1  939   6.870   2.361   6.729
   11GLU     O2  940   6.871   2.256   6.923
    1ACE     CA  941   4.003   5.424   6.044
    1ACE      C  942   3.957   5.368   6.178
    1ACE      O  943   3.974   5.429   6.284
    2VAL      N  944   3.854   5.272   6.153
    2VAL      H  945   3.831   5.245   6.060
    2VAL     CA  946   3.781   5.195   6.255
    2VAL     CB  947   3.632   5.228   6.251
    2VAL    CG1  948   3.535   5.161   6.349
    2VAL    CG2  949   3.633   5.375   6.291
    2VAL      C  950   3.804   5.048   6.218
    2VAL      O  951   3.805   4.958   6.302
    3VAL      N  952   3.812   5.033   6.086
    3VAL      H  953   3.808   5.109   6.021
    3VAL     CA  954   3.828   4.897   6.032
    3VAL     CB  955   3.783   4.887   5.886
    3VAL    CG1  956   3.780   4.742   5.836
    3VAL    CG2  957   3.640   4.940   5.873
    3VAL      C  958   3.973   4.852   6.047
    3VAL      O  959   4.008   4.758   6.118
    4VAL      N  960   4.062   4.918   5.973
    4VAL      H  961   4.036   4.967   5.889
    4VAL     CA  962   4.205   4.884   5.980
    4VAL     CB  963   4.265   4.863   5.841
    4VAL    CG1  964   4.415   4.831   5.843
    4VAL    CG2  965   4.186   4.752   5.773
    4VAL      C  966   4.283   4.992   6.054
    4VAL      O  967   4.350   4.958   6.152
    5THR      N  968   4.277   5.117   6.009
    5THR      H  969   4.193   5.156   5.972
    5THR     CA  970   4.378   5.216   6.048
    5THR     CB  971   4.407   5.314   5.934
    5THR    OG1  972   4.281   5.361   5.884
    5THR    HG1  973   4.277   5.455   5.850
    5THR    CG2  974   4.507   5.275   5.825
    5THR      C  975   4.368   5.294   6.180
    5THR      O  976   4.325   5.409   6.174
    6ILE      N  977   4.411   5.232   6.289
    6ILE      H  978   4.431   5.134   6.290
    6ILE     CA  979   4.409   5.297   6.421
    6ILE     CB  980   4.304   5.241   6.517
    6ILE    CG1  981   4.162   5.258   6.462
    6ILE    CG2  982   4.312   5.318   6.649
    6ILE     CD  983   4.057   5.178   6.540
    6ILE      C  984   4.548   5.301   6.484
    6ILE      O  985   4.609   5.204   6.529
    7LEU      N  986   4.601   5.421   6.462
    7LEU      H  987   4.566   5.482   6.391
    7LEU     CA  988   4.718   5.481   6.528
    7LEU     CB  989   4.789   5.589   6.447
    7LEU     CG  990   4.814   5.542   6.303
    7LEU    CD1  991   4.877   5.657   6.225
    7LEU    CD2  992   4.914   5.427   6.300
    7LEU      C  993   4.687   5.522   6.673
    7LEU      O  994   4.569   5.538   6.705
    8LEU      N  995   4.787   5.515   6.760
    8LEU      H  996   4.883   5.505   6.733
    8LEU     CA  997   4.761   5.538   6.903
    8LEU     CB  998   4.804   5.417   6.986
    8LEU     CG  999   4.710   5.389   7.104
    8LEU    CD1 1000   4.742   5.248   7.154
    8LEU    CD2 1001   4.714   5.491   7.218
    8LEU      C 1002   4.840   5.657   6.957
    8LEU      O 1003   4.963   5.660   6.965
    9GLU      N 1004   4.762   5.758   6.994
    9GLU      H 1005   4.662   5.748   6.995
    9GLU     CA 1006   4.806   5.892   7.036
    9GLU     CB 1007   4.725   6.004   6.971
    9GLU     CG 1008   4.726   6.013   6.818
    9GLU     CD 1009   4.669   6.137   6.749
    9GLU    OE1 1010   4.646   6.125   6.627
    9GLU    OE2 1011   4.627   6.235   6.814
    9GLU      C 1012   4.815   5.908   7.188
    9GLU      O 1013   4.723   5.868   7.259
   10GLU      N 1014   4.926   5.968   7.232
   10GLU      H 1015   4.994   6.000   7.166
   10GLU     CA 1016   4.942   6.017   7.369
   10GLU     CB 1017   5.088   6.026   7.415
   10GLU     CG 1018   5.183   6.107   7.327
   10GLU     CD 1019   5.328   6.083   7.369
   10GLU    OE1 1020   5.407   6.176   7.342
   10GLU    OE2 1021   5.369   5.972   7.408
   10GLU      C 1022   4.874   6.152   7.392
   10GLU      O 1023   4.889   6.242   7.310
   11GLU      N 1024   4.823   6.166   7.514
   11GLU      H 1025   4.821   6.092   7.581
   11GLU     CA 1026   4.756   6.291   7.555
   11GLU     CB 1027   4.609   6.248   7.561
   11GLU     CG 1028   4.528   6.377   7.566
   11GLU     CD 1029   4.379   6.351   7.588
   11GLU    OE1 1030   4.307   6.417   7.509
   11GLU    OE2 1031   4.344   6.256   7.661
   11GLU      C 1032   4.808   6.322   7.695
   11GLU     O1 1033   4.894   6.411   7.708
   11GLU     O2 1034   4.784   6.235   7.782
    1ACE     CA 1035   4.827   3.634   5.334
    1ACE      C 1036   4.962   3.687   5.384
    1ACE      O 1037   5.030   3.775   5.332
    2VAL      N 1038   5.016   3.617   5.496
    2VAL      H 1039   4.978   3.532   5.532
    2VAL     CA 1040   5.144   3.649   5.561
    2VAL     CB 1041   5.125   3.687   5.708
    2VAL    CG1 1042   5.252   3.746   5.771
    2VAL    CG2 1043   5.004   3.778   5.724
    2VAL      C 1044   5.250   3.540   5.539
    2VAL      O 1045   5.226   3.420   5.547
    3VAL      N 1046   5.347   3.590   5.462
    3VAL      H 1047   5.358   3.686   5.435
    3VAL     CA 1048   5.455   3.503   5.414
    3VAL     CB 1049   5.448   3.478   5.264
    3VAL    CG1 1050   5.543   3.366   5.219
    3VAL    CG2 1051   5.308   3.460   5.205
    3VAL      C 1052   5.594   3.555   5.451
    3VAL      O 1053   5.612   3.674   5.425
    4VAL      N 1054   5.687   3.470   5.495
    4VAL      H 1055   5.683   3.371   5.482
    4VAL     CA 1056   5.818   3.517   5.543
    4VAL     CB 1057   5.854   3.480   5.687
    4VAL    CG1 1058   5.985   3.543   5.735
    4VAL    CG2 1059   5.740   3.528   5.778
    4VAL      C 1060   5.927   3.447   5.461
    4VAL      O 1061   5.908   3.330   5.427
    5THR      N 1062   6.030   3.521   5.422
    5THR      H 1063   6.020   3.620   5.414
    5THR     CA 1064   6.141   3.459   5.348
    5THR     CB 1065   6.235   3.556   5.277
    5THR    OG1 1066   6.284   3.656   5.367
    5THR    HG1 1067   6.348   3.717   5.319
    5THR    CG2 1068   6.168   3.618   5.154
    5THR      C 1069   6.228   3.359   5.425
    5THR      O 1070   6.198   3.242   5.404
    6ILE      N 1071   6.304   3.400   5.526
    6ILE      H 1072   6.345   3.491   5.538
    6ILE     CA 1073   6.359   3.298   5.616
    6ILE     CB 1074   6.511   3.298   5.598
    6ILE    CG1 1075   6.571   3.438   5.608
    6ILE    CG2 1076   6.536   3.232   5.462
    6ILE     CD 1077   6.722   3.436   5.636
    6ILE      C 1078   6.320   3.314   5.763
    6ILE      O 1079   6.299   3.429   5.802
    7LEU      N 1080   6.303   3.203   5.834
    7LEU      H 1081   6.298   3.111   5.796
    7LEU     CA 1082   6.276   3.200   5.979
    7LEU     CB 1083   6.155   3.106   5.988
    7LEU     CG 1084   6.052   3.148   6.093
    7LEU    CD1 1085   5.941   3.242   6.044
    7LEU    CD2 1086   6.005   3.031   6.178
    7LEU      C 1087   6.387   3.158   6.075
    7LEU      O 1088   6.412   3.038   6.083
    8LEU      N 1089   6.460   3.256   6.127
    8LEU      H 1090   6.550   3.233   6.165
    8LEU     CA 1091   6.449   3.401   6.110
    8LEU     CB 1092   6.406   3.474   6.237
    8LEU     CG 1093   6.312   3.591   6.207
    8LEU    CD1 1094   6.176   3.544   6.155
    8LEU    CD2 1095   6.308   3.694   6.319
    8LEU      C 1096   6.581   3.459   6.060
    8LEU      O 1097   6.577   3.495   5.942
    9GLU      N 1098   6.696   3.429   6.120
    9GLU      H 1099   6.702   3.366   6.197
    9GLU     CA 1100   6.820   3.496   6.079
    9GLU     CB 1101   6.881   3.572   6.197
    9GLU     CG 1102   6.810   3.693   6.258
    9GLU     CD 1103   6.875   3.742   6.387
    9GLU    OE1 1104   6.898   3.652   6.470
    9GLU    OE2 1105   6.877   3.865   6.411
    9GLU      C 1106   6.924   3.391   6.037
    9GLU      O 1107   6.997   3.334   6.117
   10GLU      N 1108   6.935   3.366   5.907
   10GLU      H 1109   6.872   3.405   5.840
   10GLU     CA 1110   7.031   3.268   5.855
   10GLU     CB 1111   6.942   3.162   5.790
   10GLU     CG 1112   7.007   3.024   5.794
   10GLU     CD 1113   6.916   2.916   5.735
   10GLU    OE1 1114   6.937   2.890   5.615
   10GLU    OE2 1115   6.840   2.867   5.822
   10GLU      C 1116   7.117   3.328   5.743
   10GLU      O 1117   7.071   3.381   5.642
   11GLU      N 1118   7.247   3.304   5.748
   11GLU      H 1119   7.298   3.247   5.813
   11GLU     CA 1120   7.344   3.366   5.657
   11GLU     CB 1121   7.453   3.440   5.735
   11GLU     CG 1122   7.380   3.569   5.773
   11GLU     CD 1123   7.487   3.655   5.842
   11GLU    OE1 1124   7.491   3.778   5.815
   11GLU    OE2 1125   7.531   3.606   5.948
   11GLU      C 1126   7.408   3.268   5.557
   11GLU     O1 1127   7.469   3.307   5.455
   11GLU     O2 1128   7.409   3.149   5.594
    1ACE     CA 1129   3.077   5.116   7.054
    1ACE      C 1130   3.113   4.999   6.962
    1ACE      O 1131   3.037   4.953   6.876
    2VAL      N 1132   3.237   4.939   7.000
    2VAL      H 1133   3.283   4.943   7.088
    2VAL     CA 1134   3.275   4.820   6.922
    2VAL     CB 1135   3.375   4.851   6.811
    2VAL    CG1 1136   3.521   4.862   6.854
    2VAL    CG2 1137   3.361   4.740   6.706
    2VAL      C 1138   3.308   4.697   7.007
    2VAL      O 1139   3.373   4.712   7.111
    3VAL      N 1140   3.224   4.597   6.983
    3VAL      H 1141   3.140   4.609   6.930
    3VAL     CA 1142   3.245   4.472   7.058
    3VAL     CB 1143   3.108   4.418   7.100
    3VAL    CG1 1144   3.134   4.296   7.187
    3VAL    CG2 1145   3.035   4.522   7.185
    3VAL      C 1146   3.322   4.378   6.965
    3VAL      O 1147   3.264   4.317   6.875
    4VAL      N 1148   3.453   4.384   6.983
    4VAL      H 1149   3.498   4.442   7.051
    4VAL     CA 1150   3.547   4.303   6.904
    4VAL     CB 1151   3.683   4.368   6.875
    4VAL    CG1 1152   3.760   4.294   6.765
    4VAL    CG2 1153   3.679   4.517   6.840
    4VAL      C 1154   3.562   4.177   6.990
    4VAL      O 1155   3.640   4.184   7.085
    5THR      N 1156   3.533   4.061   6.934
    5THR      H 1157   3.520   4.048   6.835
    5THR     CA 1158   3.514   3.939   7.014
    5THR     CB 1159   3.377   3.876   6.986
    5THR    OG1 1160   3.352   3.862   6.846
    5THR    HG1 1161   3.252   3.854   6.836
    5THR    CG2 1162   3.265   3.961   7.046
    5THR      C 1163   3.626   3.838   6.991
    5THR      O 1164   3.597   3.723   6.957
    6ILE      N 1165   3.739   3.874   7.052
    6ILE      H 1166   3.757   3.943   7.121
    6ILE     CA 1167   3.863   3.799   7.028
    6ILE     CB 1168   3.962   3.859   6.928
    6ILE    CG1 1169   3.985   4.008   6.956
    6ILE    CG2 1170   3.919   3.833   6.784
    6ILE     CD 1171   4.080   4.077   6.859
    6ILE      C 1172   3.928   3.787   7.166
    6ILE      O 1173   4.004   3.871   7.215
    7LEU      N 1174   3.897   3.685   7.246
    7LEU      H 1175   3.941   3.679   7.336
    7LEU     CA 1176   3.808   3.573   7.214
    7LEU     CB 1177   3.879   3.446   7.166
    7LEU     CG 1178   4.001   3.393   7.242
    7LEU    CD1 1179   4.010   3.246   7.201
    7LEU    CD2 1180   4.133   3.457   7.198
    7LEU      C 1181   3.731   3.541   7.342
    7LEU      O 1182   3.769   3.579   7.453
    8LEU      N 1183   3.609   3.507   7.304
    8LEU      H 1184   3.590   3.503   7.205
    8LEU     CA 1185   3.497   3.470   7.391
    8LEU     CB 1186   3.378   3.565   7.373
    8LEU     CG 1187   3.391   3.715   7.399
    8LEU    CD1 1188   3.265   3.795   7.365
    8LEU    CD2 1189   3.436   3.735   7.544
    8LEU      C 1190   3.448   3.326   7.374
    8LEU      O 1191   3.401   3.291   7.266
    9GLU      N 1192   3.432   3.248   7.480
    9GLU      H 1193   3.448   3.281   7.573
    9GLU     CA 1194   3.397   3.106   7.462
    9GLU     CB 1195   3.520   3.017   7.441
    9GLU     CG 1196   3.503   2.888   7.362
    9GLU     CD 1197   3.501   2.898   7.209
    9GLU    OE1 1198   3.477   2.794   7.144
    9GLU    OE2 1199   3.525   3.009   7.156
    9GLU      C 1200   3.310   3.055   7.577
    9GLU      O 1201   3.292   3.123   7.678
   10GLU      N 1202   3.245   2.943   7.545
   10GLU      H 1203   3.256   2.898   7.456
   10GLU     CA 1204   3.143   2.872   7.622
   10GLU     CB 1205   2.999   2.896   7.576
   10GLU     CG 1206   2.897   2.870   7.688
   10GLU     CD 1207   2.755   2.915   7.652
   10GLU    OE1 1208   2.717   3.022   7.705
   10GLU    OE2 1209   2.684   2.837   7.585
   10GLU      C 1210   3.168   2.722   7.640
   10GLU      O 1211   3.212   2.669   7.742
   11GLU      N 1212   3.150   2.648   7.531
   11GLU      H 1213   3.156   2.680   7.436
   11GLU     CA 1214   3.136   2.503   7.549
   11GLU     CB 1215   2.996   2.445   7.528
   11GLU     CG 1216   2.985   2.309   7.599
   11GLU     CD 1217   2.850   2.239   7.580
   11GLU    OE1 1218   2.837   2.138   7.507
   11GLU    OE2 1219   2.754   2.298   7.634
   11GLU      C 1220   3.237   2.439   7.455
   11GLU     O1 1221   3.340   2.388   7.504
   11GLU     O2 1222   3.210   2.429   7.333
    1ACE     CA 1223   4.009   4.865   4.950
    1ACE      C 1224   3.862   4.831   4.974
    1ACE      O 1225   3.832   4.716   5.007
    2VAL      N 1226   3.769   4.940   4.968
    2VAL      H 1227   3.796   5.028   4.929
    2VAL     CA 1228   3.624   4.931   4.990
    2VAL     CB 1229   3.552   4.862   4.874
    2VAL    CG1 1230   3.403   4.834   4.895
    2VAL    CG2 1231   3.563   4.941   4.743
    2VAL      C 1232   3.585   4.885   5.130
    2VAL      O 1233   3.531   4.971   5.200
    3VAL      N 1234   3.588   4.756   5.161
    3VAL      H 1235   3.627   4.688   5.098
    3VAL     CA 1236   3.563   4.682   5.285
    3VAL     CB 1237   3.544   4.532   5.259
    3VAL    CG1 1238   3.411   4.492   5.195
    3VAL    CG2 1239   3.663   4.477   5.180
    3VAL      C 1240   3.654   4.712   5.404
    3VAL      O 1241   3.609   4.756   5.510
    4VAL      N 1242   3.774   4.750   5.362
    4VAL      H 1243   3.802   4.744   5.266
    4VAL     CA 1244   3.885   4.800   5.445
    4VAL     CB 1245   3.999   4.699   5.442
    4VAL    CG1 1246   3.985   4.579   5.537
    4VAL    CG2 1247   4.036   4.630   5.311
    4VAL      C 1248   3.933   4.941   5.410
    4VAL      O 1249   3.950   4.972   5.292
    5THR      N 1250   3.975   5.001   5.520
    5THR      H 1251   3.967   4.961   5.611
    5THR     CA 1252   4.043   5.132   5.520
    5THR     CB 1253   4.006   5.215   5.643
    5THR    OG1 1254   3.986   5.127   5.754
    5THR    HG1 1255   3.945   5.175   5.831
    5THR    CG2 1256   3.889   5.307   5.611
    5THR      C 1257   4.194   5.112   5.524
    5THR      O 1258   4.264   5.119   5.625
    6ILE      N 1259   4.255   5.080   5.410
    6ILE      H 1260   4.207   5.087   5.323
    6ILE     CA 1261   4.399   5.052   5.404
    6ILE     CB 1262   4.413   4.910   5.348
    6ILE    CG1 1263   4.325   4.890   5.224
    6ILE    CG2 1264   4.390   4.809   5.461
    6ILE     CD 1265   4.379   4.770   5.146
    6ILE      C 1266   4.475   5.155   5.319
    6ILE      O 1267   4.586   5.127   5.274
    7LEU      N 1268   4.413   5.272   5.308
    7LEU      H 1269   4.326   5.290   5.354
    7LEU     CA 1270   4.468   5.391   5.241
    7LEU     CB 1271   4.428   5.408   5.094
    7LEU     CG 1272   4.520   5.354   4.984
    7LEU    CD1 1273   4.463   5.379   4.844
    7LEU    CD2 1274   4.655   5.426   4.991
    7LEU      C 1275   4.445   5.518   5.322
    7LEU      O 1276   4.338   5.580   5.330
    8LEU      N 1277   4.555   5.544   5.392
    8LEU      H 1278   4.633   5.482   5.400
    8LEU     CA 1279   4.564   5.654   5.489
    8LEU     CB 1280   4.652   5.626   5.611
    8LEU     CG 1281   4.647   5.736   5.717
    8LEU    CD1 1282   4.504   5.753   5.770
    8LEU    CD2 1283   4.736   5.691   5.834
    8LEU      C 1284   4.634   5.767   5.412
    8LEU      O 1285   4.739   5.749   5.351
    9GLU      N 1286   4.575   5.886   5.421
    9GLU      H 1287   4.484   5.894   5.462
    9GLU     CA 1288   4.620   6.012   5.362
    9GLU     CB 1289   4.509   6.111   5.324
    9GLU     CG 1290   4.422   6.049   5.216
    9GLU     CD 1291   4.288   6.114   5.180
    9GLU    OE1 1292   4.189   6.073   5.244
    9GLU    OE2 1293   4.283   6.213   5.103
    9GLU      C 1294   4.730   6.073   5.448
    9GLU      O 1295   4.698   6.150   5.539
   10GLU      N 1296   4.850   6.042   5.399
   10GLU      H 1297   4.859   5.993   5.312
   10GLU     CA 1298   4.969   6.088   5.473
   10GLU     CB 1299   5.084   6.005   5.416
   10GLU     CG 1300   5.079   5.858   5.457
   10GLU     CD 1301   5.210   5.788   5.418
   10GLU    OE1 1302   5.203   5.698   5.332
   10GLU    OE2 1303   5.315   5.818   5.480
   10GLU      C 1304   4.991   6.239   5.456
   10GLU      O 1305   5.034   6.286   5.351
   11GLU      N 1306   4.933   6.302   5.558
   11GLU      H 1307   4.852   6.264   5.603
   11GLU     CA 1308   4.945   6.449   5.563
   11GLU     CB 1309   4.803   6.499   5.583
   11GLU     CG 1310   4.722   6.473   5.456
   11GLU     CD 1311   4.586   6.540   5.475
   11GLU    OE1 1312   4.564   6.653   5.425
   11GLU    OE2 1313   4.499   6.466   5.526
   11GLU      C 1314   5.033   6.505   5.674
   11GLU     O1 1315   5.134   6.570   5.638
   11GLU     O2 1316   5.016   6.450   5.785
    1ACE     CA 1317   3.584   6.145   5.645
    1ACE      C 1318   3.467   6.201   5.725
    1ACE      O 1319   3.483   6.274   5.823
    2VAL      N 1320   3.342   6.139   5.691
    2VAL      H 1321   3.341   6.068   5.621
    2VAL     CA 1322   3.217   6.163   5.766
    2VAL     CB 1323   3.116   6.255   5.697
    2VAL    CG1 1324   3.181   6.390   5.669
    2VAL    CG2 1325   3.063   6.204   5.563
    2VAL      C 1326   3.141   6.049   5.833
    2VAL      O 1327   3.092   6.065   5.945
    3VAL      N 1328   3.139   5.933   5.768
    3VAL      H 1329   3.187   5.929   5.680
    3VAL     CA 1330   3.073   5.811   5.814
    3VAL     CB 1331   2.947   5.764   5.741
    3VAL    CG1 1332   2.832   5.856   5.780
    3VAL    CG2 1333   2.961   5.781   5.589
    3VAL      C 1334   3.168   5.691   5.816
    3VAL      O 1335   3.209   5.640   5.712
    4VAL      N 1336   3.216   5.643   5.930
    4VAL      H 1337   3.276   5.563   5.928
    4VAL     CA 1338   3.185   5.690   6.066
    4VAL     CB 1339   3.158   5.573   6.161
    4VAL    CG1 1340   3.028   5.501   6.124
    4VAL    CG2 1341   3.277   5.477   6.159
    4VAL      C 1342   3.297   5.778   6.122
    4VAL      O 1343   3.268   5.860   6.209
    5THR      N 1344   3.415   5.757   6.065
    5THR      H 1345   3.425   5.690   5.991
    5THR     CA 1346   3.529   5.835   6.117
    5THR     CB 1347   3.667   5.797   6.064
    5THR    OG1 1348   3.660   5.788   5.921
    5THR    HG1 1349   3.676   5.695   5.888
    5THR    CG2 1350   3.717   5.662   6.116
    5THR      C 1351   3.510   5.986   6.097
    5THR      O 1352   3.459   6.024   5.992
    6ILE      N 1353   3.534   6.051   6.210
    6ILE      H 1354   3.532   6.020   6.305
    6ILE     CA 1355   3.534   6.198   6.203
    6ILE     CB 1356   3.491   6.266   6.333
    6ILE    CG1 1357   3.595   6.257   6.444
    6ILE    CG2 1358   3.349   6.217   6.365
    6ILE     CD 1359   3.562   6.338   6.569
    6ILE      C 1360   3.657   6.268   6.144
    6ILE      O 1361   3.765   6.212   6.166
    7LEU      N 1362   3.638   6.368   6.059
    7LEU      H 1363   3.558   6.372   5.999
    7LEU     CA 1364   3.748   6.457   6.020
    7LEU     CB 1365   3.705   6.533   5.894
    7LEU     CG 1366   3.830   6.588   5.826
    7LEU    CD1 1367   3.930   6.482   5.778
    7LEU    CD2 1368   3.805   6.675   5.703
    7LEU      C 1369   3.788   6.558   6.128
    7LEU      O 1370   3.716   6.656   6.149
    8LEU      N 1371   3.912   6.541   6.172
    8LEU      H 1372   3.961   6.456   6.152
    8LEU     CA 1373   3.963   6.624   6.282
    8LEU     CB 1374   4.038   6.545   6.389
    8LEU     CG 1375   3.953   6.439   6.458
    8LEU    CD1 1376   3.981   6.301   6.398
    8LEU    CD2 1377   3.983   6.438   6.608
    8LEU      C 1378   4.054   6.734   6.226
    8LEU      O 1379   4.174   6.712   6.210
    9GLU      N 1380   3.989   6.850   6.211
    9GLU      H 1381   3.893   6.859   6.237
    9GLU     CA 1382   4.058   6.968   6.159
    9GLU     CB 1383   3.965   7.071   6.094
    9GLU     CG 1384   3.879   7.007   5.985
    9GLU     CD 1385   3.816   7.126   5.911
    9GLU    OE1 1386   3.699   7.149   5.947
    9GLU    OE2 1387   3.885   7.166   5.815
    9GLU      C 1388   4.146   7.042   6.260
    9GLU      O 1389   4.219   7.131   6.216
   10GLU      N 1390   4.119   7.015   6.388
   10GLU      H 1391   4.044   6.960   6.423
   10GLU     CA 1392   4.172   7.096   6.499
   10GLU     CB 1393   4.071   7.173   6.585
   10GLU     CG 1394   3.973   7.265   6.512
   10GLU     CD 1395   3.892   7.356   6.604
   10GLU    OE1 1396   3.772   7.326   6.620
   10GLU    OE2 1397   3.952   7.458   6.646
   10GLU      C 1398   4.271   7.020   6.588
   10GLU      O 1399   4.280   6.897   6.585
   11GLU      N 1400   4.366   7.096   6.641
   11GLU      H 1401   4.353   7.194   6.658
   11GLU     CA 1402   4.474   7.040   6.723
   11GLU     CB 1403   4.603   7.122   6.723
   11GLU     CG 1404   4.646   7.174   6.585
   11GLU     CD 1405   4.790   7.227   6.585
   11GLU    OE1 1406   4.884   7.147   6.607
   11GLU    OE2 1407   4.810   7.342   6.542
   11GLU      C 1408   4.422   7.031   6.866
   11GLU     O1 1409   4.420   7.137   6.933
   11GLU     O2 1410   4.434   6.916   6.913
    1ACE     CA 1411   5.514   4.245   4.775
    1ACE      C 1412   5.637   4.226   4.865
    1ACE      O 1413   5.640   4.138   4.951
    2VAL      N 1414   5.730   4.333   4.847
    2VAL      H 1415   5.719   4.404   4.778
    2VAL     CA 1416   5.860   4.333   4.916
    2VAL     CB 1417   5.978   4.353   4.821
    2VAL    CG1 1418   6.107   4.328   4.898
    2VAL    CG2 1419   5.975   4.255   4.703
    2VAL      C 1420   5.855   4.448   5.018
    2VAL      O 1421   5.829   4.563   4.985
    3VAL      N 1422   5.836   4.397   5.139
    3VAL      H 1423   5.839   4.297   5.147
    3VAL     CA 1424   5.867   4.483   5.254
    3VAL     CB 1425   5.741   4.498   5.339
    3VAL    CG1 1426   5.648   4.610   5.293
    3VAL    CG2 1427   5.659   4.369   5.340
    3VAL      C 1428   5.981   4.436   5.345
    3VAL      O 1429   5.990   4.319   5.383
    4VAL      N 1430   6.075   4.529   5.357
    4VAL      H 1431   6.059   4.611   5.303
    4VAL     CA 1432   6.184   4.539   5.455
    4VAL     CB 1433   6.293   4.638   5.413
    4VAL    CG1 1434   6.225   4.774   5.398
    4VAL    CG2 1435   6.411   4.657   5.508
    4VAL      C 1436   6.120   4.546   5.594
    4VAL      O 1437   6.006   4.587   5.615
    5THR      N 1438   6.185   4.476   5.687
    5THR      H 1439   6.253   4.413   5.650
    5THR     CA 1440   6.161   4.473   5.832
    5THR     CB 1441   6.239   4.361   5.902
    5THR    OG1 1442   6.376   4.360   5.859
    5THR    HG1 1443   6.392   4.270   5.819
    5THR    CG2 1444   6.146   4.240   5.903
    5THR      C 1445   6.165   4.605   5.909
    5THR      O 1446   6.086   4.629   6.000
    6ILE      N 1447   6.274   4.676   5.883
    6ILE      H 1448   6.355   4.648   5.831
    6ILE     CA 1449   6.300   4.810   5.938
    6ILE     CB 1450   6.408   4.809   6.047
    6ILE    CG1 1451   6.546   4.768   5.995
    6ILE    CG2 1452   6.354   4.728   6.165
    6ILE     CD 1453   6.654   4.793   6.100
    6ILE      C 1454   6.329   4.920   5.835
    6ILE      O 1455   6.394   4.909   5.732
    7LEU      N 1456   6.296   5.035   5.894
    7LEU      H 1457   6.291   5.042   5.993
    7LEU     CA 1458   6.312   5.162   5.822
    7LEU     CB 1459   6.195   5.252   5.862
    7LEU     CG 1460   6.203   5.380   5.778
    7LEU    CD1 1461   6.149   5.351   5.638
    7LEU    CD2 1462   6.140   5.498   5.852
    7LEU      C 1463   6.444   5.211   5.879
    7LEU      O 1464   6.463   5.234   5.999
    8LEU      N 1465   6.546   5.222   5.794
    8LEU      H 1466   6.541   5.216   5.694
    8LEU     CA 1467   6.672   5.288   5.827
    8LEU     CB 1468   6.787   5.193   5.793
    8LEU     CG 1469   6.810   5.070   5.881
    8LEU    CD1 1470   6.885   4.959   5.806
    8LEU    CD2 1471   6.902   5.113   5.996
    8LEU      C 1472   6.682   5.423   5.755
    8LEU      O 1473   6.706   5.429   5.634
    9GLU      N 1474   6.669   5.522   5.843
    9GLU      H 1475   6.654   5.502   5.940
    9GLU     CA 1476   6.704   5.660   5.810
    9GLU     CB 1477   6.566   5.725   5.800
    9GLU     CG 1478   6.562   5.873   5.763
    9GLU     CD 1479   6.414   5.908   5.782
    9GLU    OE1 1480   6.353   5.944   5.679
    9GLU    OE2 1481   6.360   5.896   5.895
    9GLU      C 1482   6.795   5.725   5.916
    9GLU      O 1483   6.737   5.749   6.022
   10GLU      N 1484   6.922   5.713   5.878
   10GLU      H 1485   6.944   5.665   5.793
   10GLU     CA 1486   7.036   5.785   5.934
   10GLU     CB 1487   7.162   5.721   5.875
   10GLU     CG 1488   7.214   5.596   5.945
   10GLU     CD 1489   7.360   5.556   5.919
   10GLU    OE1 1490   7.402   5.581   5.805
   10GLU    OE2 1491   7.412   5.499   6.018
   10GLU      C 1492   7.045   5.938   5.933
   10GLU      O 1493   6.997   6.004   5.841
   11GLU      N 1494   7.098   5.999   6.039
   11GLU      H 1495   7.138   5.937   6.107
   11GLU     CA 1496   7.121   6.143   6.056
   11GLU     CB 1497   7.038   6.198   6.173
   11GLU     CG 1498   7.070   6.129   6.305
   11GLU     CD 1499   7.004   6.202   6.423
   11GLU    OE1 1500   7.058   6.312   6.448
   11GLU    OE2 1501   6.889   6.166   6.455
   11GLU      C 1502   7.270   6.174   6.069
   11GLU     O1 1503   7.346   6.077   6.089
   11GLU     O2 1504   7.303   6.294   6.057
    1ACE     CA 1505   5.174   4.320   5.735
    1ACE      C 1506   5.035   4.379   5.706
    1ACE      O 1507   5.037   4.501   5.693
    2VAL      N 1508   4.930   4.302   5.765
    2VAL      H 1509   4.947   4.206   5.789
    2VAL     CA 1510   4.789   4.343   5.754
    2VAL     CB 1511   4.702   4.238   5.685
    2VAL    CG1 1512   4.595   4.317   5.610
    2VAL    CG2 1513   4.786   4.138   5.605
    2VAL      C 1514   4.728   4.358   5.893
    2VAL      O 1515   4.661   4.459   5.917
    3VAL      N 1516   4.749   4.262   5.983
    3VAL      H 1517   4.812   4.186   5.976
    3VAL     CA 1518   4.673   4.254   6.109
    3VAL     CB 1519   4.580   4.133   6.093
    3VAL    CG1 1520   4.506   4.093   6.221
    3VAL    CG2 1521   4.470   4.159   5.990
    3VAL      C 1522   4.768   4.234   6.227
    3VAL      O 1523   4.845   4.139   6.233
    4VAL      N 1524   4.766   4.337   6.312
    4VAL      H 1525   4.735   4.428   6.286
    4VAL     CA 1526   4.815   4.340   6.451
    4VAL     CB 1527   4.827   4.478   6.515
    4VAL    CG1 1528   4.857   4.480   6.665
    4VAL    CG2 1529   4.909   4.581   6.437
    4VAL      C 1530   4.720   4.243   6.523
    4VAL      O 1531   4.603   4.271   6.547
    5THR      N 1532   4.776   4.124   6.542
    5THR      H 1533   4.870   4.108   6.513
    5THR     CA 1534   4.706   4.004   6.591
    5THR     CB 1535   4.758   3.881   6.516
    5THR    OG1 1536   4.900   3.861   6.509
    5THR    HG1 1537   4.930   3.768   6.485
    5THR    CG2 1538   4.700   3.869   6.375
    5THR      C 1539   4.717   3.996   6.744
    5THR      O 1540   4.830   3.975   6.789
    6ILE      N 1541   4.614   4.024   6.823
    6ILE      H 1542   4.547   4.089   6.788
    6ILE     CA 1543   4.615   4.012   6.969
    6ILE     CB 1544   4.605   4.153   7.029
    6ILE    CG1 1545   4.720   4.242   6.984
    6ILE    CG2 1546   4.591   4.140   7.181
    6ILE     CD 1547   4.707   4.390   7.019
    6ILE      C 1548   4.502   3.920   7.015
    6ILE      O 1549   4.385   3.957   7.012
    7LEU      N 1550   4.534   3.811   7.085
    7LEU      H 1551   4.622   3.813   7.133
    7LEU     CA 1552   4.439   3.706   7.124
    7LEU     CB 1553   4.465   3.575   7.049
    7LEU     CG 1554   4.424   3.574   6.902
    7LEU    CD1 1555   4.443   3.426   6.868
    7LEU    CD2 1556   4.273   3.591   6.885
    7LEU      C 1557   4.444   3.694   7.276
    7LEU      O 1558   4.532   3.622   7.323
    8LEU      N 1559   4.346   3.763   7.334
    8LEU      H 1560   4.274   3.818   7.291
    8LEU     CA 1561   4.342   3.768   7.481
    8LEU     CB 1562   4.325   3.911   7.532
    8LEU     CG 1563   4.458   3.984   7.551
    8LEU    CD1 1564   4.433   4.133   7.570
    8LEU    CD2 1565   4.536   3.931   7.671
    8LEU      C 1566   4.232   3.673   7.528
    8LEU      O 1567   4.135   3.649   7.456
    9GLU      N 1568   4.268   3.609   7.639
    9GLU      H 1569   4.337   3.647   7.700
    9GLU     CA 1570   4.194   3.489   7.682
    9GLU     CB 1571   4.286   3.368   7.698
    9GLU     CG 1572   4.370   3.327   7.577
    9GLU     CD 1573   4.495   3.248   7.618
    9GLU    OE1 1574   4.606   3.298   7.591
    9GLU    OE2 1575   4.474   3.148   7.690
    9GLU      C 1576   4.130   3.524   7.817
    9GLU      O 1577   4.176   3.609   7.893
   10GLU      N 1578   4.019   3.453   7.834
   10GLU      H 1579   3.979   3.397   7.762
   10GLU     CA 1580   3.944   3.450   7.961
   10GLU     CB 1581   3.815   3.376   7.927
   10GLU     CG 1582   3.726   3.459   7.835
   10GLU     CD 1583   3.588   3.394   7.837
   10GLU    OE1 1584   3.495   3.438   7.909
   10GLU    OE2 1585   3.559   3.312   7.747
   10GLU      C 1586   4.018   3.372   8.070
   10GLU      O 1587   4.057   3.257   8.052
   11GLU      N 1588   4.034   3.438   8.185
   11GLU      H 1589   3.982   3.521   8.203
   11GLU     CA 1590   4.106   3.377   8.297
   11GLU     CB 1591   4.205   3.473   8.363
   11GLU     CG 1592   4.309   3.526   8.264
   11GLU     CD 1593   4.410   3.617   8.334
   11GLU    OE1 1594   4.524   3.622   8.281
   11GLU    OE2 1595   4.365   3.689   8.426
   11GLU      C 1596   4.011   3.311   8.399
   11GLU     O1 1597   4.039   3.197   8.442
   11GLU     O2 1598   3.930   3.389   8.452
    1ACE     CA 1599   4.868   4.720   3.009
    1ACE      C 1600   4.990   4.650   3.069
    1ACE      O 1601   5.100   4.695   3.041
    2VAL      N 1602   4.958   4.542   3.158
    2VAL      H 1603   4.872   4.491   3.156
    2VAL     CA 1604   5.054   4.484   3.252
    2VAL     CB 1605   5.048   4.559   3.385
    2VAL    CG1 1606   4.936   4.536   3.487
    2VAL    CG2 1607   5.186   4.550   3.451
    2VAL      C 1608   5.045   4.332   3.268
    2VAL      O 1609   5.141   4.260   3.242
    3VAL      N 1610   4.920   4.285   3.265
    3VAL      H 1611   4.845   4.340   3.301
    3VAL     CA 1612   4.891   4.144   3.235
    3VAL     CB 1613   4.765   4.098   3.309
    3VAL    CG1 1614   4.730   3.949   3.310
    3VAL    CG2 1615   4.791   4.140   3.453
    3VAL      C 1616   4.872   4.130   3.084
    3VAL      O 1617   4.921   4.031   3.029
    4VAL      N 1618   4.800   4.223   3.022
    4VAL      H 1619   4.737   4.289   3.064
    4VAL     CA 1620   4.808   4.238   2.876
    4VAL     CB 1621   4.701   4.331   2.819
    4VAL    CG1 1622   4.694   4.313   2.667
    4VAL    CG2 1623   4.566   4.292   2.880
    4VAL      C 1624   4.944   4.298   2.843
    4VAL      O 1625   4.960   4.420   2.838
    5THR      N 1626   5.025   4.207   2.789
    5THR      H 1627   5.004   4.111   2.772
    5THR     CA 1628   5.159   4.236   2.738
    5THR     CB 1629   5.267   4.133   2.773
    5THR    OG1 1630   5.385   4.160   2.696
    5THR    HG1 1631   5.353   4.144   2.602
    5THR    CG2 1632   5.212   3.994   2.740
    5THR      C 1633   5.148   4.261   2.587
    5THR      O 1634   5.093   4.173   2.521
    6ILE      N 1635   5.173   4.383   2.540
    6ILE      H 1636   5.202   4.454   2.604
    6ILE     CA 1637   5.165   4.432   2.402
    6ILE     CB 1638   5.054   4.535   2.384
    6ILE    CG1 1639   5.086   4.664   2.461
    6ILE    CG2 1640   4.915   4.480   2.417
    6ILE     CD 1641   4.985   4.775   2.432
    6ILE      C 1642   5.302   4.455   2.337
    6ILE      O 1643   5.393   4.502   2.405
    7LEU      N 1644   5.297   4.431   2.206
    7LEU      H 1645   5.206   4.419   2.166
    7LEU     CA 1646   5.409   4.448   2.113
    7LEU     CB 1647   5.372   4.493   1.971
    7LEU     CG 1648   5.484   4.474   1.869
    7LEU    CD1 1649   5.550   4.336   1.878
    7LEU    CD2 1650   5.420   4.504   1.734
    7LEU      C 1651   5.513   4.551   2.155
    7LEU      O 1652   5.477   4.665   2.185
    8LEU      N 1653   5.639   4.510   2.164
    8LEU      H 1654   5.664   4.419   2.131
    8LEU     CA 1655   5.750   4.595   2.209
    8LEU     CB 1656   5.827   4.532   2.325
    8LEU     CG 1657   5.754   4.566   2.455
    8LEU    CD1 1658   5.777   4.450   2.552
    8LEU    CD2 1659   5.804   4.702   2.506
    8LEU      C 1660   5.853   4.619   2.098
    8LEU      O 1661   5.862   4.533   2.010
    9GLU      N 1662   5.954   4.698   2.131
    9GLU      H 1663   5.964   4.743   2.220
    9GLU     CA 1664   6.072   4.733   2.050
    9GLU     CB 1665   6.156   4.840   2.119
    9GLU     CG 1666   6.101   4.983   2.122
    9GLU     CD 1667   6.004   4.999   2.240
    9GLU    OE1 1668   6.031   4.946   2.350
    9GLU    OE2 1669   5.890   5.039   2.208
    9GLU      C 1670   6.168   4.619   2.016
    9GLU      O 1671   6.170   4.530   2.100
   10GLU      N 1672   6.222   4.611   1.894
   10GLU      H 1673   6.189   4.667   1.819
   10GLU     CA 1674   6.299   4.491   1.859
   10GLU     CB 1675   6.229   4.437   1.734
   10GLU     CG 1676   6.095   4.372   1.770
   10GLU     CD 1677   5.997   4.369   1.652
   10GLU    OE1 1678   5.980   4.479   1.595
   10GLU    OE2 1679   5.922   4.271   1.636
   10GLU      C 1680   6.448   4.510   1.830
   10GLU      O 1681   6.500   4.434   1.748
   11GLU      N 1682   6.514   4.601   1.901
   11GLU      H 1683   6.461   4.670   1.951
   11GLU     CA 1684   6.652   4.641   1.868
   11GLU     CB 1685   6.648   4.787   1.824
   11GLU     CG 1686   6.611   4.789   1.676
   11GLU     CD 1687   6.593   4.933   1.630
   11GLU    OE1 1688   6.474   4.974   1.628
   11GLU    OE2 1689   6.692   5.000   1.594
   11GLU      C 1690   6.749   4.608   1.981
   11GLU     O1 1691   6.799   4.494   1.976
   11GLU     O2 1692   6.766   4.698   2.067
    1ACE     CA 1693   3.822   4.108   7.326
    1ACE      C 1694   3.741   4.038   7.435
    1ACE      O 1695   3.629   3.997   7.406
    2VAL      N 1696   3.794   4.045   7.568
    2VAL      H 1697   3.891   4.063   7.582
    2VAL     CA 1698   3.727   3.978   7.681
    2VAL     CB 1699   3.826   3.929   7.787
    2VAL    CG1 1700   3.897   3.806   7.730
    2VAL    CG2 1701   3.920   4.036   7.842
    2VAL      C 1702   3.616   4.066   7.739
    2VAL      O 1703   3.637   4.149   7.826
    3VAL      N 1704   3.493   4.038   7.695
    3VAL      H 1705   3.478   3.958   7.637
    3VAL     CA 1706   3.371   4.108   7.735
    3VAL     CB 1707   3.339   4.222   7.639
    3VAL    CG1 1708   3.436   4.339   7.656
    3VAL    CG2 1709   3.342   4.178   7.492
    3VAL      C 1710   3.252   4.013   7.745
    3VAL      O 1711   3.196   3.957   7.651
    4VAL      N 1712   3.218   3.997   7.873
    4VAL      H 1713   3.264   4.049   7.944
    4VAL     CA 1714   3.092   3.930   7.908
    4VAL     CB 1715   3.108   3.847   8.036
    4VAL    CG1 1716   3.150   3.707   7.989
    4VAL    CG2 1717   3.194   3.904   8.149
    4VAL      C 1718   2.969   4.015   7.941
    4VAL      O 1719   2.858   3.974   7.908
    5THR      N 1720   2.992   4.136   7.992
    5THR      H 1721   3.079   4.163   8.033
    5THR     CA 1722   2.889   4.231   8.035
    5THR     CB 1723   2.861   4.230   8.185
    5THR    OG1 1724   2.990   4.223   8.245
    5THR    HG1 1725   3.049   4.281   8.189
    5THR    CG2 1726   2.788   4.102   8.227
    5THR      C 1727   2.893   4.372   7.976
    5THR      O 1728   2.878   4.472   8.048
    6ILE      N 1729   2.889   4.376   7.843
    6ILE      H 1730   2.893   4.298   7.781
    6ILE     CA 1731   2.896   4.492   7.753
    6ILE     CB 1732   2.991   4.461   7.638
    6ILE    CG1 1733   3.003   4.589   7.555
    6ILE    CG2 1734   2.961   4.336   7.556
    6ILE     CD 1735   3.072   4.701   7.634
    6ILE      C 1736   2.758   4.524   7.696
    6ILE      O 1737   2.673   4.435   7.692
    7LEU      N 1738   2.724   4.651   7.715
    7LEU      H 1739   2.789   4.726   7.730
    7LEU     CA 1740   2.585   4.698   7.702
    7LEU     CB 1741   2.572   4.824   7.788
    7LEU     CG 1742   2.566   4.771   7.931
    7LEU    CD1 1743   2.583   4.886   8.030
    7LEU    CD2 1744   2.434   4.701   7.962
    7LEU      C 1745   2.543   4.715   7.555
    7LEU      O 1746   2.592   4.801   7.482
    8LEU      N 1747   2.462   4.617   7.517
    8LEU      H 1748   2.408   4.559   7.579
    8LEU     CA 1749   2.405   4.610   7.382
    8LEU     CB 1750   2.418   4.468   7.326
    8LEU     CG 1751   2.552   4.428   7.264
    8LEU    CD1 1752   2.600   4.524   7.155
    8LEU    CD2 1753   2.671   4.411   7.358
    8LEU      C 1754   2.258   4.652   7.389
    8LEU      O 1755   2.185   4.612   7.480
    9GLU      N 1756   2.211   4.729   7.292
    9GLU      H 1757   2.266   4.731   7.208
    9GLU     CA 1758   2.077   4.786   7.272
    9GLU     CB 1759   2.081   4.916   7.191
    9GLU     CG 1760   2.174   5.012   7.265
    9GLU     CD 1761   2.176   5.143   7.185
    9GLU    OE1 1762   2.258   5.148   7.090
    9GLU    OE2 1763   2.104   5.237   7.223
    9GLU      C 1764   1.971   4.688   7.219
    9GLU      O 1765   2.001   4.594   7.146
   10GLU      N 1766   1.848   4.706   7.264
   10GLU      H 1767   1.821   4.794   7.305
   10GLU     CA 1768   1.737   4.612   7.246
   10GLU     CB 1769   1.698   4.553   7.381
   10GLU     CG 1770   1.604   4.432   7.374
   10GLU     CD 1771   1.556   4.379   7.509
   10GLU    OE1 1772   1.466   4.294   7.524
   10GLU    OE2 1773   1.617   4.417   7.612
   10GLU      C 1774   1.615   4.693   7.200
   10GLU      O 1775   1.574   4.775   7.282
   11GLU      N 1776   1.575   4.679   7.074
   11GLU      H 1777   1.616   4.609   7.014
   11GLU     CA 1778   1.454   4.745   7.023
   11GLU     CB 1779   1.486   4.859   6.925
   11GLU     CG 1780   1.530   4.997   6.975
   11GLU     CD 1781   1.559   5.089   6.856
   11GLU    OE1 1782   1.644   5.046   6.775
   11GLU    OE2 1783   1.508   5.203   6.864
   11GLU      C 1784   1.340   4.660   6.967
   11GLU     O1 1785   1.365   4.547   6.919
   11GLU     O2 1786   1.232   4.722   6.957
    1ACE     CA 1787   6.848   5.554   6.226
    1ACE      C 1788   6.765   5.426   6.219
    1ACE      O 1789   6.771   5.349   6.123
    2VAL      N 1790   6.689   5.389   6.334
    2VAL      H 1791   6.664   5.459   6.401
    2VAL     CA 1792   6.618   5.260   6.343
    2VAL     CB 1793   6.677   5.161   6.443
    2VAL    CG1 1794   6.610   5.024   6.431
    2VAL    CG2 1795   6.830   5.159   6.445
    2VAL      C 1796   6.472   5.277   6.387
    2VAL      O 1797   6.458   5.341   6.491
    3VAL      N 1798   6.379   5.272   6.293
    3VAL      H 1799   6.408   5.278   6.197
    3VAL     CA 1800   6.234   5.278   6.314
    3VAL     CB 1801   6.167   5.400   6.249
    3VAL    CG1 1802   6.019   5.417   6.282
    3VAL    CG2 1803   6.232   5.533   6.285
    3VAL      C 1804   6.177   5.146   6.261
    3VAL      O 1805   6.212   5.107   6.149
    4VAL      N 1806   6.091   5.086   6.343
    4VAL      H 1807   6.052   5.132   6.423
    4VAL     CA 1808   6.034   4.955   6.311
    4VAL     CB 1809   6.036   4.866   6.436
    4VAL    CG1 1810   6.174   4.841   6.498
    4VAL    CG2 1811   5.939   4.918   6.542
    4VAL      C 1812   5.905   4.964   6.230
    4VAL      O 1813   5.813   5.035   6.271
    5THR      N 1814   5.899   4.877   6.130
    5THR      H 1815   5.966   4.805   6.115
    5THR     CA 1816   5.773   4.872   6.054
    5THR     CB 1817   5.808   4.892   5.907
    5THR    OG1 1818   5.909   4.801   5.865
    5THR    HG1 1819   5.940   4.821   5.772
    5THR    CG2 1820   5.853   5.036   5.880
    5THR      C 1821   5.688   4.745   6.065
    5THR      O 1822   5.566   4.747   6.079
    6ILE      N 1823   5.760   4.634   6.077
    6ILE      H 1824   5.850   4.631   6.034
    6ILE     CA 1825   5.709   4.500   6.106
    6ILE     CB 1826   5.753   4.407   5.993
    6ILE    CG1 1827   5.689   4.436   5.857
    6ILE    CG2 1828   5.723   4.262   6.034
    6ILE     CD 1829   5.774   4.394   5.737
    6ILE      C 1830   5.770   4.453   6.239
    6ILE      O 1831   5.892   4.442   6.237
    7LEU      N 1832   5.686   4.408   6.331
    7LEU      H 1833   5.588   4.397   6.316
    7LEU     CA 1834   5.721   4.383   6.472
    7LEU     CB 1835   5.630   4.479   6.548
    7LEU     CG 1836   5.669   4.528   6.688
    7LEU    CD1 1837   5.794   4.612   6.665
    7LEU    CD2 1838   5.555   4.612   6.747
    7LEU      C 1839   5.698   4.234   6.500
    7LEU      O 1840   5.592   4.184   6.461
    8LEU      N 1841   5.806   4.162   6.531
    8LEU      H 1842   5.888   4.201   6.573
    8LEU     CA 1843   5.794   4.017   6.547
    8LEU     CB 1844   5.917   3.949   6.485
    8LEU     CG 1845   5.919   3.977   6.335
    8LEU    CD1 1846   5.995   4.104   6.295
    8LEU    CD2 1847   5.974   3.853   6.264
    8LEU      C 1848   5.770   3.987   6.695
    8LEU      O 1849   5.839   4.044   6.779
    9GLU      N 1850   5.657   3.919   6.716
    9GLU      H 1851   5.624   3.867   6.637
    9GLU     CA 1852   5.612   3.870   6.847
    9GLU     CB 1853   5.472   3.922   6.878
    9GLU     CG 1854   5.410   3.911   7.017
    9GLU     CD 1855   5.515   3.958   7.119
    9GLU    OE1 1856   5.523   4.082   7.120
    9GLU    OE2 1857   5.586   3.880   7.186
    9GLU      C 1858   5.603   3.718   6.836
    9GLU      O 1859   5.567   3.666   6.731
   10GLU      N 1860   5.609   3.658   6.955
   10GLU      H 1861   5.572   3.704   7.035
   10GLU     CA 1862   5.630   3.513   6.969
   10GLU     CB 1863   5.732   3.491   7.081
   10GLU     CG 1864   5.874   3.524   7.035
   10GLU     CD 1865   5.970   3.565   7.146
   10GLU    OE1 1866   6.002   3.478   7.231
   10GLU    OE2 1867   6.014   3.682   7.139
   10GLU      C 1868   5.494   3.452   7.003
   10GLU      O 1869   5.404   3.517   7.055
   11GLU      N 1870   5.495   3.319   6.999
   11GLU      H 1871   5.571   3.277   6.949
   11GLU     CA 1872   5.377   3.238   7.032
   11GLU     CB 1873   5.293   3.191   6.913
   11GLU     CG 1874   5.153   3.164   6.968
   11GLU     CD 1875   5.057   3.078   6.885
   11GLU    OE1 1876   4.983   3.135   6.802
   11GLU    OE2 1877   5.068   2.958   6.918
   11GLU      C 1878   5.430   3.112   7.101
   11GLU     O1 1879   5.489   3.037   7.021
   11GLU     O2 1880   5.407   3.098   7.223
    1ACE     CA 1881   4.444   4.601   3.715
    1ACE      C 1882   4.564   4.526   3.772
    1ACE      O 1883   4.644   4.479   3.692
    2VAL      N 1884   4.557   4.502   3.913
    2VAL      H 1885   4.467   4.511   3.955
    2VAL     CA 1886   4.673   4.441   3.981
    2VAL     CB 1887   4.751   4.536   4.072
    2VAL    CG1 1888   4.832   4.640   3.994
    2VAL    CG2 1889   4.670   4.598   4.187
    2VAL      C 1890   4.655   4.306   4.052
    2VAL      O 1891   4.741   4.221   4.031
    3VAL      N 1892   4.558   4.287   4.141
    3VAL      H 1893   4.475   4.341   4.150
    3VAL     CA 1894   4.566   4.175   4.236
    3VAL     CB 1895   4.620   4.211   4.375
    3VAL    CG1 1896   4.770   4.241   4.381
    3VAL    CG2 1897   4.544   4.331   4.432
    3VAL      C 1898   4.435   4.097   4.250
    3VAL      O 1899   4.441   3.981   4.288
    4VAL      N 1900   4.324   4.147   4.194
    4VAL      H 1901   4.323   4.215   4.121
    4VAL     CA 1902   4.192   4.095   4.230
    4VAL     CB 1903   4.075   4.190   4.202
    4VAL    CG1 1904   4.078   4.308   4.299
    4VAL    CG2 1905   4.065   4.248   4.061
    4VAL      C 1906   4.154   3.954   4.186
    4VAL      O 1907   4.113   3.924   4.074
    5THR      N 1908   4.174   3.860   4.278
    5THR      H 1909   4.207   3.885   4.369
    5THR     CA 1910   4.144   3.717   4.257
    5THR     CB 1911   4.271   3.635   4.281
    5THR    OG1 1912   4.346   3.687   4.392
    5THR    HG1 1913   4.320   3.625   4.466
    5THR    CG2 1914   4.362   3.625   4.159
    5THR      C 1915   4.023   3.655   4.326
    5THR      O 1916   3.996   3.536   4.310
    6ILE      N 1917   3.939   3.746   4.374
    6ILE      H 1918   3.963   3.841   4.357
    6ILE     CA 1919   3.814   3.703   4.439
    6ILE     CB 1920   3.803   3.757   4.582
    6ILE    CG1 1921   3.782   3.908   4.593
    6ILE    CG2 1922   3.911   3.693   4.669
    6ILE     CD 1923   3.905   3.987   4.546
    6ILE      C 1924   3.688   3.733   4.357
    6ILE      O 1925   3.685   3.829   4.280
    7LEU      N 1926   3.589   3.644   4.367
    7LEU      H 1927   3.579   3.581   4.444
    7LEU     CA 1928   3.474   3.641   4.275
    7LEU     CB 1929   3.414   3.501   4.265
    7LEU     CG 1930   3.478   3.416   4.155
    7LEU    CD1 1931   3.422   3.274   4.154
    7LEU    CD2 1932   3.464   3.480   4.017
    7LEU      C 1933   3.367   3.741   4.320
    7LEU      O 1934   3.303   3.719   4.423
    8LEU      N 1935   3.367   3.856   4.254
    8LEU      H 1936   3.421   3.876   4.172
    8LEU     CA 1937   3.279   3.969   4.290
    8LEU     CB 1938   3.360   4.081   4.355
    8LEU     CG 1939   3.386   4.067   4.505
    8LEU    CD1 1940   3.493   4.164   4.557
    8LEU    CD2 1941   3.257   4.072   4.587
    8LEU      C 1942   3.194   4.011   4.170
    8LEU      O 1943   3.242   4.044   4.062
    9GLU      N 1944   3.064   4.019   4.194
    9GLU      H 1945   3.024   3.990   4.281
    9GLU     CA 1946   2.959   4.074   4.108
    9GLU     CB 1947   2.831   4.071   4.191
    9GLU     CG 1948   2.785   3.928   4.221
    9GLU     CD 1949   2.673   3.892   4.319
    9GLU    OE1 1950   2.690   3.883   4.442
    9GLU    OE2 1951   2.565   3.866   4.263
    9GLU      C 1952   2.985   4.208   4.039
    9GLU      O 1953   3.040   4.295   4.107
   10GLU      N 1954   2.905   4.233   3.935
   10GLU      H 1955   2.836   4.170   3.899
   10GLU     CA 1956   2.915   4.355   3.853
   10GLU     CB 1957   2.864   4.322   3.713
   10GLU     CG 1958   2.856   4.446   3.623
   10GLU     CD 1959   2.797   4.426   3.483
   10GLU    OE1 1960   2.679   4.457   3.456
   10GLU    OE2 1961   2.882   4.396   3.396
   10GLU      C 1962   2.821   4.458   3.914
   10GLU      O 1963   2.702   4.436   3.935
   11GLU      N 1964   2.877   4.578   3.931
   11GLU      H 1965   2.973   4.601   3.914
   11GLU     CA 1966   2.803   4.688   3.993
   11GLU     CB 1967   2.833   4.672   4.142
   11GLU     CG 1968   2.756   4.772   4.229
   11GLU     CD 1969   2.767   4.753   4.380
   11GLU    OE1 1970   2.747   4.636   4.419
   11GLU    OE2 1971   2.807   4.851   4.447
   11GLU      C 1972   2.844   4.822   3.931
   11GLU     O1 1973   2.753   4.869   3.860
   11GLU     O2 1974   2.957   4.873   3.948
    1ACE     CA 1975   4.693   3.533   3.161
    1ACE      C 1976   4.654   3.406   3.237
    1ACE      O 1977   4.722   3.366   3.331
    2VAL      N 1978   4.526   3.357   3.195
    2VAL      H 1979   4.469   3.396   3.124
    2VAL     CA 1980   4.472   3.238   3.264
    2VAL     CB 1981   4.319   3.236   3.261
    2VAL    CG1 1982   4.264   3.344   3.355
    2VAL    CG2 1983   4.256   3.258   3.124
    2VAL      C 1984   4.523   3.102   3.216
    2VAL      O 1985   4.480   3.055   3.110
    3VAL      N 1986   4.606   3.047   3.304
    3VAL      H 1987   4.619   3.101   3.387
    3VAL     CA 1988   4.672   2.916   3.303
    3VAL     CB 1989   4.825   2.924   3.302
    3VAL    CG1 1990   4.869   2.954   3.158
    3VAL    CG2 1991   4.880   3.035   3.391
    3VAL      C 1992   4.629   2.842   3.430
    3VAL      O 1993   4.711   2.819   3.519
    4VAL      N 1994   4.507   2.790   3.421
    4VAL      H 1995   4.458   2.780   3.335
    4VAL     CA 1996   4.433   2.737   3.537
    4VAL     CB 1997   4.329   2.839   3.585
    4VAL    CG1 1998   4.391   2.939   3.683
    4VAL    CG2 1999   4.255   2.904   3.469
    4VAL      C 2000   4.370   2.601   3.510
    4VAL      O 2001   4.335   2.561   3.399
    5THR      N 2002   4.361   2.522   3.617
    5THR      H 2003   4.385   2.549   3.710
    5THR     CA 2004   4.307   2.385   3.616
    5THR     CB 2005   4.407   2.280   3.663
    5THR    OG1 2006   4.487   2.331   3.770
    5THR    HG1 2007   4.553   2.389   3.722
    5THR    CG2 2008   4.475   2.212   3.544
    5THR      C 2009   4.190   2.386   3.716
    5THR      O 2010   4.209   2.410   3.835
    6ILE      N 2011   4.072   2.360   3.661
    6ILE      H 2012   4.062   2.329   3.567
    6ILE     CA 2013   3.943   2.381   3.730
    6ILE     CB 2014   3.874   2.509   3.683
    6ILE    CG1 2015   3.869   2.513   3.530
    6ILE    CG2 2016   3.941   2.633   3.743
    6ILE     CD 2017   3.731   2.560   3.481
    6ILE      C 2018   3.863   2.251   3.733
    6ILE      O 2019   3.853   2.180   3.633
    7LEU      N 2020   3.810   2.233   3.854
    7LEU      H 2021   3.836   2.297   3.926
    7LEU     CA 2022   3.711   2.137   3.904
    7LEU     CB 2023   3.570   2.181   3.860
    7LEU     CG 2024   3.526   2.316   3.917
    7LEU    CD1 2025   3.391   2.355   3.857
    7LEU    CD2 2026   3.513   2.320   4.069
    7LEU      C 2027   3.743   1.991   3.875
    7LEU      O 2028   3.656   1.922   3.822
    8LEU      N 2029   3.858   1.952   3.930
    8LEU      H 2030   3.905   2.011   3.996
    8LEU     CA 2031   3.925   1.825   3.902
    8LEU     CB 2032   4.078   1.835   3.905
    8LEU     CG 2033   4.141   1.945   3.820
    8LEU    CD1 2034   4.289   1.960   3.857
    8LEU    CD2 2035   4.125   1.919   3.670
    8LEU      C 2036   3.880   1.717   4.001
    8LEU      O 2037   3.884   1.743   4.122
    9GLU      N 2038   3.866   1.598   3.945
    9GLU      H 2039   3.901   1.567   3.856
    9GLU     CA 2040   3.789   1.491   4.010
    9GLU     CB 2041   3.687   1.436   3.910
    9GLU     CG 2042   3.576   1.529   3.862
    9GLU     CD 2043   3.485   1.461   3.760
    9GLU    OE1 2044   3.442   1.521   3.659
    9GLU    OE2 2045   3.471   1.339   3.779
    9GLU      C 2046   3.875   1.383   4.077
    9GLU      O 2047   3.947   1.309   4.009
   10GLU      N 2048   3.892   1.410   4.206
   10GLU      H 2049   3.848   1.484   4.257
   10GLU     CA 2050   3.963   1.319   4.297
   10GLU     CB 2051   4.059   1.406   4.379
   10GLU     CG 2052   4.188   1.440   4.303
   10GLU     CD 2053   4.297   1.334   4.319
   10GLU    OE1 2054   4.358   1.313   4.212
   10GLU    OE2 2055   4.329   1.287   4.430
   10GLU      C 2056   3.874   1.246   4.397
   10GLU      O 2057   3.789   1.308   4.462
   11GLU      N 2058   3.893   1.115   4.413
   11GLU      H 2059   3.965   1.071   4.359
   11GLU     CA 2060   3.815   1.031   4.505
   11GLU     CB 2061   3.737   0.930   4.421
   11GLU     CG 2062   3.677   0.823   4.513
   11GLU     CD 2063   3.583   0.723   4.445
   11GLU    OE1 2064   3.503   0.659   4.518
   11GLU    OE2 2065   3.607   0.686   4.328
   11GLU      C 2066   3.907   0.959   4.603
   11GLU     O1 2067   3.875   0.983   4.721
   11GLU     O2 2068   4.024   0.927   4.571
    1ACE     CA 2069   2.869   4.468   6.746
    1ACE      C 2070   2.898   4.618   6.734
    1ACE      O 2071   3.014   4.660   6.739
    2VAL      N 2072   2.781   4.699   6.733
    2VAL      H 2073   2.692   4.655   6.746
    2VAL     CA 2074   2.782   4.846   6.720
    2VAL     CB 2075   2.765   4.891   6.575
    2VAL    CG1 2076   2.902   4.892   6.507
    2VAL    CG2 2077   2.661   4.817   6.491
    2VAL      C 2078   2.673   4.900   6.812
    2VAL      O 2079   2.555   4.863   6.805
    3VAL      N 2080   2.708   4.991   6.903
    3VAL      H 2081   2.794   5.041   6.916
    3VAL     CA 2082   2.614   5.048   7.000
    3VAL     CB 2083   2.661   5.032   7.145
    3VAL    CG1 2084   2.553   5.057   7.250
    3VAL    CG2 2085   2.715   4.889   7.154
    3VAL      C 2086   2.617   5.194   6.952
    3VAL      O 2087   2.716   5.265   6.944
    4VAL      N 2088   2.503   5.220   6.889
    4VAL      H 2089   2.423   5.163   6.911
    4VAL     CA 2090   2.459   5.341   6.819
    4VAL     CB 2091   2.327   5.312   6.746
    4VAL    CG1 2092   2.278   5.432   6.666
    4VAL    CG2 2093   2.348   5.190   6.656
    4VAL      C 2094   2.455   5.477   6.888
    4VAL      O 2095   2.493   5.583   6.838
    5THR      N 2096   2.422   5.458   7.016
    5THR      H 2097   2.396   5.364   7.038
    5THR     CA 2098   2.432   5.556   7.125
    5THR     CB 2099   2.367   5.507   7.255
    5THR    OG1 2100   2.414   5.376   7.288
    5THR    HG1 2101   2.370   5.335   7.368
    5THR    CG2 2102   2.215   5.520   7.247
    5THR      C 2103   2.571   5.617   7.144
    5THR      O 2104   2.599   5.737   7.138
    6ILE      N 2105   2.663   5.530   7.181
    6ILE      H 2106   2.653   5.430   7.181
    6ILE     CA 2107   2.798   5.576   7.220
    6ILE     CB 2108   2.858   5.484   7.327
    6ILE    CG1 2109   2.897   5.348   7.270
    6ILE    CG2 2110   2.757   5.465   7.440
    6ILE     CD 2111   2.983   5.263   7.364
    6ILE      C 2112   2.886   5.605   7.098
    6ILE      O 2113   2.955   5.706   7.106
    7LEU      N 2114   2.867   5.540   6.984
    7LEU      H 2115   2.818   5.453   6.987
    7LEU     CA 2116   2.918   5.571   6.849
    7LEU     CB 2117   2.865   5.465   6.752
    7LEU     CG 2118   2.938   5.446   6.619
    7LEU    CD1 2119   3.086   5.418   6.643
    7LEU    CD2 2120   2.869   5.329   6.547
    7LEU      C 2121   2.879   5.709   6.797
    7LEU      O 2122   2.968   5.791   6.776
    8LEU      N 2123   2.749   5.735   6.807
    8LEU      H 2124   2.681   5.668   6.839
    8LEU     CA 2125   2.708   5.872   6.774
    8LEU     CB 2126   2.605   5.883   6.662
    8LEU     CG 2127   2.677   5.845   6.533
    8LEU    CD1 2128   2.580   5.855   6.416
    8LEU    CD2 2129   2.803   5.924   6.499
    8LEU      C 2130   2.662   5.932   6.908
    8LEU      O 2131   2.554   5.916   6.963
    9GLU      N 2132   2.764   5.994   6.965
    9GLU      H 2133   2.862   5.976   6.955
    9GLU     CA 2134   2.744   6.078   7.085
    9GLU     CB 2135   2.834   6.034   7.201
    9GLU     CG 2136   2.799   6.103   7.333
    9GLU     CD 2137   2.852   6.021   7.451
    9GLU    OE1 2138   2.975   5.999   7.456
    9GLU    OE2 2139   2.782   6.008   7.553
    9GLU      C 2140   2.762   6.223   7.040
    9GLU      O 2141   2.834   6.300   7.103
   10GLU      N 2142   2.642   6.252   6.989
   10GLU      H 2143   2.563   6.192   6.984
   10GLU     CA 2144   2.615   6.387   6.937
   10GLU     CB 2145   2.515   6.378   6.821
   10GLU     CG 2146   2.584   6.303   6.707
   10GLU     CD 2147   2.483   6.274   6.596
   10GLU    OE1 2148   2.447   6.365   6.518
   10GLU    OE2 2149   2.470   6.152   6.571
   10GLU      C 2150   2.555   6.483   7.039
   10GLU      O 2151   2.434   6.493   7.063
   11GLU      N 2152   2.652   6.562   7.084
   11GLU      H 2153   2.748   6.552   7.056
   11GLU     CA 2154   2.633   6.660   7.191
   11GLU     CB 2155   2.742   6.645   7.297
   11GLU     CG 2156   2.740   6.512   7.373
   11GLU     CD 2157   2.690   6.535   7.516
   11GLU    OE1 2158   2.575   6.488   7.532
   11GLU    OE2 2159   2.769   6.585   7.599
   11GLU      C 2160   2.640   6.803   7.138
   11GLU     O1 2161   2.554   6.878   7.188
   11GLU     O2 2162   2.699   6.829   7.030
    1ACE     CA 2163   2.379   3.519   4.052
    1ACE      C 2164   2.508   3.591   4.014
    1ACE      O 2165   2.497   3.713   3.997
    2VAL      N 2166   2.632   3.523   4.037
    2VAL      H 2167   2.633   3.443   4.097
    2VAL     CA 2168   2.767   3.579   4.019
    2VAL     CB 2169   2.863   3.483   4.089
    2VAL    CG1 2170   2.897   3.355   4.013
    2VAL    CG2 2171   2.987   3.567   4.117
    2VAL      C 2172   2.801   3.619   3.875
    2VAL      O 2173   2.861   3.548   3.795
    3VAL      N 2174   2.746   3.732   3.829
    3VAL      H 2175   2.676   3.780   3.881
    3VAL     CA 2176   2.763   3.779   3.691
    3VAL     CB 2177   2.636   3.857   3.656
    3VAL    CG1 2178   2.620   3.881   3.505
    3VAL    CG2 2179   2.509   3.788   3.706
    3VAL      C 2180   2.882   3.876   3.683
    3VAL      O 2181   2.901   3.956   3.774
    4VAL      N 2182   2.977   3.826   3.605
    4VAL      H 2183   2.964   3.749   3.542
    4VAL     CA 2184   3.107   3.894   3.596
    4VAL     CB 2185   3.226   3.814   3.649
    4VAL    CG1 2186   3.207   3.794   3.799
    4VAL    CG2 2187   3.234   3.678   3.580
    4VAL      C 2188   3.144   3.961   3.463
    4VAL      O 2189   3.104   3.903   3.362
    5THR      N 2190   3.206   4.078   3.458
    5THR      H 2191   3.211   4.138   3.538
    5THR     CA 2192   3.266   4.139   3.338
    5THR     CB 2193   3.189   4.265   3.300
    5THR    OG1 2194   3.171   4.347   3.416
    5THR    HG1 2195   3.243   4.416   3.423
    5THR    CG2 2196   3.068   4.229   3.214
    5THR      C 2197   3.418   4.145   3.357
    5THR      O 2198   3.487   4.058   3.305
    6ILE      N 2199   3.472   4.259   3.399
    6ILE      H 2200   3.413   4.334   3.430
    6ILE     CA 2201   3.616   4.283   3.386
    6ILE     CB 2202   3.639   4.420   3.321
    6ILE    CG1 2203   3.585   4.428   3.178
    6ILE    CG2 2204   3.785   4.465   3.322
    6ILE     CD 2205   3.648   4.323   3.086
    6ILE      C 2206   3.688   4.265   3.520
    6ILE      O 2207   3.659   4.337   3.615
    7LEU      N 2208   3.775   4.165   3.510
    7LEU      H 2209   3.792   4.113   3.426
    7LEU     CA 2210   3.846   4.122   3.631
    7LEU     CB 2211   3.876   3.972   3.629
    7LEU     CG 2212   3.762   3.886   3.685
    7LEU    CD1 2213   3.647   3.870   3.586
    7LEU    CD2 2214   3.807   3.749   3.735
    7LEU      C 2215   3.972   4.207   3.650
    7LEU      O 2216   3.977   4.270   3.756
    8LEU      N 2217   4.062   4.220   3.553
    8LEU      H 2218   4.065   4.146   3.486
    8LEU     CA 2219   4.188   4.294   3.571
    8LEU     CB 2220   4.313   4.215   3.532
    8LEU     CG 2221   4.356   4.121   3.645
    8LEU    CD1 2222   4.347   4.183   3.785
    8LEU    CD2 2223   4.282   3.987   3.641
    8LEU      C 2224   4.179   4.425   3.491
    8LEU      O 2225   4.134   4.524   3.548
    9GLU      N 2226   4.222   4.416   3.366
    9GLU      H 2227   4.247   4.325   3.333
    9GLU     CA 2228   4.227   4.535   3.279
    9GLU     CB 2229   4.369   4.533   3.223
    9GLU     CG 2230   4.472   4.574   3.328
    9GLU     CD 2231   4.614   4.570   3.269
    9GLU    OE1 2232   4.692   4.661   3.304
    9GLU    OE2 2233   4.652   4.469   3.206
    9GLU      C 2234   4.122   4.523   3.169
    9GLU      O 2235   4.075   4.412   3.147
   10GLU      N 2236   4.085   4.637   3.112
   10GLU      H 2237   4.121   4.727   3.138
   10GLU     CA 2238   3.978   4.642   3.011
   10GLU     CB 2239   3.931   4.786   2.993
   10GLU     CG 2240   3.858   4.831   3.120
   10GLU     CD 2241   3.799   4.972   3.113
   10GLU    OE1 2242   3.696   5.007   3.176
   10GLU    OE2 2243   3.876   5.052   3.055
   10GLU      C 2244   4.012   4.596   2.869
   10GLU      O 2245   4.036   4.669   2.773
   11GLU      N 2246   3.988   4.467   2.853
   11GLU      H 2247   3.954   4.418   2.933
   11GLU     CA 2248   4.017   4.381   2.737
   11GLU     CB 2249   4.036   4.237   2.785
   11GLU     CG 2250   4.167   4.220   2.862
   11GLU     CD 2251   4.182   4.068   2.877
   11GLU    OE1 2252   4.228   4.010   2.776
   11GLU    OE2 2253   4.137   4.004   2.974
   11GLU      C 2254   3.902   4.388   2.636
   11GLU     O1 2255   3.792   4.345   2.675
   11GLU     O2 2256   3.913   4.475   2.547
    1ACE     CA 2257   4.600   4.798   4.494
    1ACE      C 2258   4.744   4.806   4.444
    1ACE      O 2259   4.832   4.733   4.488
    2VAL      N 2260   4.775   4.940   4.402
    2VAL      H 2261   4.715   5.020   4.410
    2VAL     CA 2262   4.909   4.975   4.354
    2VAL     CB 2263   4.924   5.083   4.247
    2VAL    CG1 2264   4.911   5.029   4.104
    2VAL    CG2 2265   4.847   5.213   4.272
    2VAL      C 2266   5.002   5.021   4.467
    2VAL      O 2267   5.118   4.980   4.478
    3VAL      N 2268   4.945   5.093   4.563
    3VAL      H 2269   4.848   5.110   4.578
    3VAL     CA 2270   5.019   5.131   4.684
    3VAL     CB 2271   4.946   5.235   4.769
    3VAL    CG1 2272   5.041   5.303   4.869
    3VAL    CG2 2273   4.865   5.335   4.686
    3VAL      C 2274   5.032   5.007   4.774
    3VAL      O 2275   5.147   4.969   4.794
    4VAL      N 2276   4.930   4.939   4.824
    4VAL      H 2277   4.837   4.959   4.794
    4VAL     CA 2278   4.939   4.818   4.906
    4VAL     CB 2279   4.880   4.834   5.046
    4VAL    CG1 2280   4.979   4.932   5.110
    4VAL    CG2 2281   4.733   4.878   5.046
    4VAL      C 2282   4.867   4.700   4.841
    4VAL      O 2283   4.763   4.716   4.778
    5THR      N 2284   4.936   4.586   4.840
    5THR      H 2285   5.003   4.573   4.913
    5THR     CA 2286   4.890   4.456   4.790
    5THR     CB 2287   5.015   4.384   4.738
    5THR    OG1 2288   5.118   4.368   4.836
    5THR    HG1 2289   5.093   4.316   4.918
    5THR    CG2 2290   5.072   4.455   4.616
    5THR      C 2291   4.824   4.372   4.899
    5THR      O 2292   4.877   4.271   4.946
    6ILE      N 2293   4.702   4.417   4.927
    6ILE      H 2294   4.661   4.492   4.876
    6ILE     CA 2295   4.601   4.355   5.014
    6ILE     CB 2296   4.606   4.386   5.163
    6ILE    CG1 2297   4.654   4.529   5.188
    6ILE    CG2 2298   4.669   4.274   5.246
    6ILE     CD 2299   4.638   4.571   5.334
    6ILE      C 2300   4.462   4.378   4.954
    6ILE      O 2301   4.410   4.489   4.948
    7LEU      N 2302   4.404   4.261   4.928
    7LEU      H 2303   4.446   4.181   4.970
    7LEU     CA 2304   4.271   4.230   4.871
    7LEU     CB 2305   4.174   4.232   4.989
    7LEU     CG 2306   4.208   4.170   5.125
    7LEU    CD1 2307   4.096   4.212   5.220
    7LEU    CD2 2308   4.222   4.017   5.129
    7LEU      C 2309   4.229   4.311   4.748
    7LEU      O 2310   4.238   4.259   4.637
    8LEU      N 2311   4.162   4.425   4.762
    8LEU      H 2312   4.135   4.460   4.851
    8LEU     CA 2313   4.094   4.491   4.650
    8LEU     CB 2314   3.949   4.529   4.679
    8LEU     CG 2315   3.843   4.419   4.665
    8LEU    CD1 2316   3.834   4.336   4.793
    8LEU    CD2 2317   3.708   4.481   4.629
    8LEU      C 2318   4.160   4.620   4.601
    8LEU      O 2319   4.254   4.671   4.662
    9GLU      N 2320   4.107   4.672   4.490
    9GLU      H 2321   4.014   4.644   4.464
    9GLU     CA 2322   4.179   4.777   4.418
    9GLU     CB 2323   4.187   4.726   4.273
    9GLU     CG 2324   4.281   4.608   4.253
    9GLU     CD 2325   4.286   4.580   4.102
    9GLU    OE1 2326   4.285   4.676   4.022
    9GLU    OE2 2327   4.308   4.463   4.066
    9GLU      C 2328   4.117   4.915   4.440
    9GLU      O 2329   4.031   4.947   4.357
   10GLU      N 2330   4.189   5.001   4.513
   10GLU      H 2331   4.275   4.973   4.555
   10GLU     CA 2332   4.127   5.126   4.559
   10GLU     CB 2333   4.147   5.138   4.710
   10GLU     CG 2334   4.071   5.250   4.782
   10GLU     CD 2335   3.923   5.231   4.817
   10GLU    OE1 2336   3.849   5.178   4.731
   10GLU    OE2 2337   3.893   5.278   4.930
   10GLU      C 2338   4.192   5.238   4.478
   10GLU      O 2339   4.294   5.292   4.520
   11GLU      N 2340   4.115   5.264   4.373
   11GLU      H 2341   4.051   5.200   4.330
   11GLU     CA 2342   4.138   5.376   4.280
   11GLU     CB 2343   4.254   5.340   4.187
   11GLU     CG 2344   4.252   5.198   4.129
   11GLU     CD 2345   4.354   5.189   4.016
   11GLU    OE1 2346   4.478   5.180   4.034
   11GLU    OE2 2347   4.308   5.182   3.900
   11GLU      C 2348   4.019   5.417   4.193
   11GLU     O1 2349   3.917   5.344   4.195
   11GLU     O2 2350   4.035   5.527   4.136
    1ACE     CA 2351   4.442   2.319   4.135
    1ACE      C 2352   4.312   2.309   4.215
    1ACE      O 2353   4.296   2.224   4.303
    2VAL      N 2354   4.201   2.375   4.154
    2VAL      H 2355   4.208   2.411   4.061
    2VAL     CA 2356   4.066   2.362   4.211
    2VAL     CB 2357   3.969   2.445   4.126
    2VAL    CG1 2358   3.826   2.424   4.177
    2VAL    CG2 2359   4.006   2.593   4.123
    2VAL      C 2360   4.025   2.215   4.206
    2VAL      O 2361   4.024   2.150   4.102
    3VAL      N 2362   4.015   2.159   4.327
    3VAL      H 2363   4.009   2.206   4.415
    3VAL     CA 2364   3.974   2.018   4.337
    3VAL     CB 2365   4.078   1.924   4.399
    3VAL    CG1 2366   4.204   1.931   4.312
    3VAL    CG2 2367   4.104   1.963   4.544
    3VAL      C 2368   3.838   1.998   4.404
    3VAL      O 2369   3.803   2.065   4.501
    4VAL      N 2370   3.765   1.907   4.340
    4VAL      H 2371   3.772   1.889   4.242
    4VAL     CA 2372   3.637   1.858   4.395
    4VAL     CB 2373   3.518   1.896   4.307
    4VAL    CG1 2374   3.468   2.040   4.319
    4VAL    CG2 2375   3.546   1.842   4.167
    4VAL      C 2376   3.630   1.709   4.427
    4VAL      O 2377   3.677   1.624   4.353
    5THR      N 2378   3.577   1.676   4.545
    5THR      H 2379   3.579   1.748   4.615
    5THR     CA 2380   3.564   1.541   4.603
    5THR     CB 2381   3.552   1.532   4.755
    5THR    OG1 2382   3.453   1.626   4.798
    5THR    HG1 2383   3.370   1.600   4.749
    5THR    CG2 2384   3.682   1.528   4.836
    5THR      C 2385   3.447   1.469   4.537
    5THR      O 2386   3.333   1.513   4.548
    6ILE      N 2387   3.470   1.342   4.503
    6ILE      H 2388   3.550   1.284   4.515
    6ILE     CA 2389   3.368   1.249   4.454
    6ILE     CB 2390   3.427   1.156   4.348
    6ILE    CG1 2391   3.508   1.238   4.248
    6ILE    CG2 2392   3.323   1.078   4.267
    6ILE     CD 2393   3.597   1.150   4.160
    6ILE      C 2394   3.328   1.161   4.572
    6ILE      O 2395   3.405   1.076   4.617
    7LEU      N 2396   3.218   1.200   4.636
    7LEU      H 2397   3.184   1.292   4.622
    7LEU     CA 2398   3.165   1.131   4.755
    7LEU     CB 2399   3.159   1.215   4.883
    7LEU     CG 2400   3.302   1.241   4.931
    7LEU    CD1 2401   3.304   1.331   5.055
    7LEU    CD2 2402   3.375   1.114   4.972
    7LEU      C 2403   3.018   1.097   4.727
    7LEU      O 2404   2.929   1.178   4.751
    8LEU      N 2405   3.008   0.984   4.658
    8LEU      H 2406   3.083   0.925   4.629
    8LEU     CA 2407   2.879   0.938   4.604
    8LEU     CB 2408   2.904   0.931   4.453
    8LEU     CG 2409   2.916   1.061   4.373
    8LEU    CD1 2410   2.960   1.037   4.229
    8LEU    CD2 2411   2.788   1.145   4.372
    8LEU      C 2412   2.843   0.803   4.665
    8LEU      O 2413   2.925   0.712   4.670
    9GLU      N 2414   2.730   0.812   4.734
    9GLU      H 2415   2.674   0.895   4.738
    9GLU     CA 2416   2.672   0.699   4.808
    9GLU     CB 2417   2.572   0.733   4.918
    9GLU     CG 2418   2.433   0.788   4.882
    9GLU     CD 2419   2.433   0.924   4.812
    9GLU    OE1 2420   2.412   0.925   4.689
    9GLU    OE2 2421   2.450   1.026   4.881
    9GLU      C 2422   2.610   0.604   4.705
    9GLU      O 2423   2.602   0.484   4.729
   10GLU      N 2424   2.542   0.654   4.602
   10GLU      H 2425   2.502   0.746   4.597
   10GLU     CA 2426   2.507   0.579   4.480
   10GLU     CB 2427   2.395   0.651   4.407
   10GLU     CG 2428   2.317   0.562   4.310
   10GLU     CD 2429   2.172   0.609   4.296
   10GLU    OE1 2430   2.146   0.721   4.247
   10GLU    OE2 2431   2.086   0.533   4.345
   10GLU      C 2432   2.622   0.543   4.386
   10GLU      O 2433   2.694   0.630   4.335
   11GLU      N 2434   2.641   0.412   4.388
   11GLU      H 2435   2.584   0.344   4.435
   11GLU     CA 2436   2.760   0.352   4.327
   11GLU     CB 2437   2.869   0.340   4.435
   11GLU     CG 2438   2.999   0.301   4.365
   11GLU     CD 2439   3.110   0.277   4.467
   11GLU    OE1 2440   3.187   0.372   4.491
   11GLU    OE2 2441   3.115   0.166   4.524
   11GLU      C 2442   2.723   0.221   4.257
   11GLU     O1 2443   2.704   0.232   4.134
   11GLU     O2 2444   2.692   0.114   4.314
    1ACE     CA 2445   2.625   4.237   4.563
    1ACE      C 2446   2.744   4.238   4.660
    1ACE      O 2447   2.739   4.158   4.753
    2VAL      N 2448   2.808   4.365   4.669
    2VAL      H 2449   2.783   4.444   4.612
    2VAL     CA 2450   2.907   4.392   4.775
    2VAL     CB 2451   3.046   4.403   4.711
    2VAL    CG1 2452   3.076   4.527   4.628
    2VAL    CG2 2453   3.159   4.381   4.812
    2VAL      C 2454   2.865   4.507   4.867
    2VAL      O 2455   2.945   4.590   4.908
    3VAL      N 2456   2.738   4.500   4.906
    3VAL      H 2457   2.675   4.434   4.865
    3VAL     CA 2458   2.676   4.575   5.016
    3VAL     CB 2459   2.556   4.655   4.965
    3VAL    CG1 2460   2.471   4.732   5.067
    3VAL    CG2 2461   2.580   4.753   4.850
    3VAL      C 2462   2.639   4.485   5.134
    3VAL      O 2463   2.578   4.378   5.122
    4VAL      N 2464   2.704   4.531   5.240
    4VAL      H 2465   2.773   4.602   5.225
    4VAL     CA 2466   2.699   4.468   5.372
    4VAL     CB 2467   2.842   4.416   5.393
    4VAL    CG1 2468   2.862   4.354   5.532
    4VAL    CG2 2469   2.875   4.306   5.292
    4VAL      C 2470   2.662   4.568   5.481
    4VAL      O 2471   2.736   4.660   5.514
    5THR      N 2472   2.543   4.551   5.538
    5THR      H 2473   2.499   4.461   5.546
    5THR     CA 2474   2.482   4.653   5.625
    5THR     CB 2475   2.348   4.702   5.570
    5THR    OG1 2476   2.248   4.600   5.563
    5THR    HG1 2477   2.255   4.544   5.646
    5THR    CG2 2478   2.364   4.768   5.433
    5THR      C 2479   2.464   4.609   5.771
    5THR      O 2480   2.446   4.489   5.791
    6ILE      N 2481   2.483   4.715   5.849
    6ILE      H 2482   2.537   4.792   5.814
    6ILE     CA 2483   2.460   4.713   5.994
    6ILE     CB 2484   2.583   4.678   6.079
    6ILE    CG1 2485   2.713   4.738   6.025
    6ILE    CG2 2486   2.580   4.531   6.120
    6ILE     CD 2487   2.753   4.858   6.111
    6ILE      C 2488   2.400   4.844   6.045
    6ILE      O 2489   2.361   4.853   6.161
    7LEU      N 2490   2.401   4.953   5.967
    7LEU      H 2491   2.437   4.952   5.874
    7LEU     CA 2492   2.350   5.084   6.008
    7LEU     CB 2493   2.468   5.166   6.062
    7LEU     CG 2494   2.461   5.208   6.209
    7LEU    CD1 2495   2.577   5.296   6.255
    7LEU    CD2 2496   2.327   5.276   6.241
    7LEU      C 2497   2.291   5.146   5.882
    7LEU      O 2498   2.364   5.194   5.795
    8LEU      N 2499   2.163   5.118   5.864
    8LEU      H 2500   2.131   5.030   5.899
    8LEU     CA 2501   2.084   5.186   5.760
    8LEU     CB 2502   2.049   5.067   5.670
    8LEU     CG 2503   2.061   5.104   5.523
    8LEU    CD1 2504   2.208   5.117   5.483
    8LEU    CD2 2505   1.979   5.012   5.432
    8LEU      C 2506   1.959   5.251   5.820
    8LEU      O 2507   1.878   5.181   5.880
    9GLU      N 2508   1.940   5.381   5.800
    9GLU      H 2509   2.012   5.447   5.777
    9GLU     CA 2510   1.819   5.453   5.842
    9GLU     CB 2511   1.869   5.597   5.838
    9GLU     CG 2512   1.782   5.669   5.942
    9GLU     CD 2513   1.822   5.817   5.932
    9GLU    OE1 2514   1.941   5.841   5.960
    9GLU    OE2 2515   1.728   5.896   5.910
    9GLU      C 2516   1.708   5.426   5.742
    9GLU      O 2517   1.728   5.460   5.625
   10GLU      N 2518   1.604   5.354   5.784
   10GLU      H 2519   1.566   5.350   5.876
   10GLU     CA 2520   1.504   5.303   5.689
   10GLU     CB 2521   1.414   5.190   5.740
   10GLU     CG 2522   1.507   5.075   5.780
   10GLU     CD 2523   1.440   4.985   5.884
   10GLU    OE1 2524   1.474   5.006   6.002
   10GLU    OE2 2525   1.364   4.896   5.842
   10GLU      C 2526   1.401   5.410   5.653
   10GLU      O 2527   1.399   5.517   5.714
   11GLU      N 2528   1.335   5.378   5.543
   11GLU      H 2529   1.365   5.308   5.478
   11GLU     CA 2530   1.237   5.468   5.479
   11GLU     CB 2531   1.257   5.488   5.329
   11GLU     CG 2532   1.163   5.592   5.267
   11GLU     CD 2533   1.195   5.738   5.298
   11GLU    OE1 2534   1.145   5.778   5.406
   11GLU    OE2 2535   1.281   5.796   5.228
   11GLU      C 2536   1.091   5.434   5.510
   11GLU     O1 2537   1.027   5.504   5.591
   11GLU     O2 2538   1.044   5.339   5.444
    1ACE     CA 2539   4.549   3.913   3.959
    1ACE      C 2540   4.678   3.833   3.974
    1ACE      O 2541   4.671   3.711   3.976
    2VAL      N 2542   4.788   3.915   4.018
    2VAL      H 2543   4.771   4.001   4.065
    2VAL     CA 2544   4.928   3.873   4.014
    2VAL     CB 2545   5.009   3.960   3.917
    2VAL    CG1 2546   4.935   3.956   3.783
    2VAL    CG2 2547   5.019   4.105   3.965
    2VAL      C 2548   4.995   3.847   4.149
    2VAL      O 2549   4.963   3.915   4.246
    3VAL      N 2550   5.092   3.756   4.155
    3VAL      H 2551   5.132   3.718   4.072
    3VAL     CA 2552   5.158   3.711   4.279
    3VAL     CB 2553   5.190   3.561   4.279
    3VAL    CG1 2554   5.068   3.471   4.297
    3VAL    CG2 2555   5.264   3.522   4.151
    3VAL      C 2556   5.280   3.795   4.316
    3VAL      O 2557   5.370   3.836   4.243
    4VAL      N 2558   5.255   3.838   4.439
    4VAL      H 2559   5.180   3.799   4.494
    4VAL     CA 2560   5.352   3.925   4.507
    4VAL     CB 2561   5.319   4.073   4.485
    4VAL    CG1 2562   5.388   4.124   4.358
    4VAL    CG2 2563   5.171   4.113   4.481
    4VAL      C 2564   5.347   3.898   4.657
    4VAL      O 2565   5.334   3.987   4.741
    5THR      N 2566   5.339   3.768   4.682
    5THR      H 2567   5.373   3.703   4.615
    5THR     CA 2568   5.292   3.703   4.806
    5THR     CB 2569   5.140   3.690   4.805
    5THR    OG1 2570   5.074   3.814   4.779
    5THR    HG1 2571   5.116   3.869   4.706
    5THR    CG2 2572   5.095   3.640   4.942
    5THR      C 2573   5.355   3.567   4.835
    5THR      O 2574   5.434   3.553   4.929
    6ILE      N 2575   5.327   3.467   4.752
    6ILE      H 2576   5.293   3.487   4.661
    6ILE     CA 2577   5.349   3.323   4.773
    6ILE     CB 2578   5.234   3.227   4.742
    6ILE    CG1 2579   5.164   3.244   4.607
    6ILE    CG2 2580   5.132   3.229   4.857
    6ILE     CD 2581   5.139   3.098   4.570
    6ILE      C 2582   5.466   3.252   4.705
    6ILE      O 2583   5.486   3.249   4.583
    7LEU      N 2584   5.553   3.206   4.795
    7LEU      H 2585   5.529   3.210   4.892
    7LEU     CA 2586   5.686   3.152   4.767
    7LEU     CB 2587   5.772   3.167   4.893
    7LEU     CG 2588   5.874   3.281   4.893
    7LEU    CD1 2589   5.956   3.283   4.764
    7LEU    CD2 2590   5.824   3.420   4.935
    7LEU      C 2591   5.679   3.003   4.734
    7LEU      O 2592   5.615   2.922   4.802
    8LEU      N 2593   5.783   2.968   4.659
    8LEU      H 2594   5.846   3.040   4.629
    8LEU     CA 2595   5.799   2.829   4.616
    8LEU     CB 2596   5.803   2.827   4.463
    8LEU     CG 2597   5.664   2.820   4.400
    8LEU    CD1 2598   5.671   2.843   4.248
    8LEU    CD2 2599   5.614   2.676   4.410
    8LEU      C 2600   5.929   2.766   4.668
    8LEU      O 2601   6.017   2.727   4.592
    9GLU      N 2602   5.928   2.750   4.799
    9GLU      H 2603   5.845   2.775   4.849
    9GLU     CA 2604   6.034   2.691   4.883
    9GLU     CB 2605   6.091   2.794   4.979
    9GLU     CG 2606   6.139   2.923   4.913
    9GLU     CD 2607   6.240   3.007   4.991
    9GLU    OE1 2608   6.349   2.959   5.029
    9GLU    OE2 2609   6.195   3.122   5.013
    9GLU      C 2610   5.984   2.559   4.943
    9GLU      O 2611   5.875   2.551   4.999
   10GLU      N 2612   6.071   2.458   4.936
   10GLU      H 2613   6.163   2.466   4.899
   10GLU     CA 2614   6.036   2.326   4.990
   10GLU     CB 2615   6.136   2.225   4.933
   10GLU     CG 2616   6.091   2.170   4.797
   10GLU     CD 2617   6.178   2.053   4.753
   10GLU    OE1 2618   6.176   1.949   4.823
   10GLU    OE2 2619   6.258   2.069   4.658
   10GLU      C 2620   6.030   2.331   5.143
   10GLU      O 2621   6.124   2.373   5.211
   11GLU      N 2622   5.918   2.281   5.193
   11GLU      H 2623   5.852   2.229   5.139
   11GLU     CA 2624   5.890   2.281   5.337
   11GLU     CB 2625   5.755   2.352   5.352
   11GLU     CG 2626   5.723   2.398   5.495
   11GLU     CD 2627   5.580   2.445   5.521
   11GLU    OE1 2628   5.490   2.359   5.532
   11GLU    OE2 2629   5.564   2.569   5.510
   11GLU      C 2630   5.898   2.137   5.387
   11GLU     O1 2631   5.793   2.069   5.390
   11GLU     O2 2632   6.015   2.104   5.417
    1ACE     CA 2633   5.406   5.647   3.806
    1ACE      C 2634   5.386   5.515   3.731
    1ACE      O 2635   5.274   5.490   3.687
    2VAL      N 2636   5.492   5.419   3.743
    2VAL      H 2637   5.568   5.422   3.808
    2VAL     CA 2638   5.491   5.293   3.667
    2VAL     CB 2639   5.623   5.293   3.588
    2VAL    CG1 2640   5.610   5.393   3.473
    2VAL    CG2 2641   5.751   5.317   3.669
    2VAL      C 2642   5.490   5.172   3.761
    2VAL      O 2643   5.564   5.165   3.858
    3VAL      N 2644   5.420   5.068   3.715
    3VAL      H 2645   5.373   5.070   3.627
    3VAL     CA 2646   5.414   4.943   3.793
    3VAL     CB 2647   5.275   4.880   3.788
    3VAL    CG1 2648   5.262   4.753   3.871
    3VAL    CG2 2649   5.167   4.976   3.839
    3VAL      C 2650   5.522   4.850   3.737
    3VAL      O 2651   5.520   4.815   3.619
    4VAL      N 2652   5.628   4.845   3.818
    4VAL      H 2653   5.611   4.876   3.911
    4VAL     CA 2654   5.753   4.773   3.789
    4VAL     CB 2655   5.859   4.833   3.882
    4VAL    CG1 2656   5.873   4.984   3.862
    4VAL    CG2 2657   5.829   4.806   4.029
    4VAL      C 2658   5.732   4.624   3.814
    4VAL      O 2659   5.634   4.586   3.878
    5THR      N 2660   5.800   4.552   3.725
    5THR      H 2661   5.819   4.595   3.637
    5THR     CA 2662   5.812   4.405   3.728
    5THR     CB 2663   5.845   4.353   3.589
    5THR    OG1 2664   5.969   4.409   3.544
    5THR    HG1 2665   5.944   4.500   3.510
    5THR    CG2 2666   5.724   4.369   3.497
    5THR      C 2667   5.900   4.354   3.842
    5THR      O 2668   6.023   4.348   3.837
    6ILE      N 2669   5.833   4.312   3.949
    6ILE      H 2670   5.733   4.312   3.954
    6ILE     CA 2671   5.900   4.269   4.072
    6ILE     CB 2672   5.837   4.338   4.194
    6ILE    CG1 2673   5.684   4.336   4.196
    6ILE    CG2 2674   5.894   4.479   4.215
    6ILE     CD 2675   5.631   4.371   4.335
    6ILE      C 2676   5.917   4.117   4.084
    6ILE      O 2677   5.820   4.048   4.117
    7LEU      N 2678   6.043   4.079   4.068
    7LEU      H 2679   6.119   4.143   4.082
    7LEU     CA 2680   6.088   3.939   4.079
    7LEU     CB 2681   6.154   3.896   3.948
    7LEU     CG 2682   6.175   3.748   3.914
    7LEU    CD1 2683   6.039   3.691   3.874
    7LEU    CD2 2684   6.267   3.744   3.793
    7LEU      C 2685   6.193   3.937   4.190
    7LEU      O 2686   6.263   4.032   4.224
    8LEU      N 2687   6.183   3.819   4.252
    8LEU      H 2688   6.128   3.743   4.219
    8LEU     CA 2689   6.257   3.788   4.376
    8LEU     CB 2690   6.151   3.723   4.466
    8LEU     CG 2691   6.200   3.685   4.606
    8LEU    CD1 2692   6.288   3.795   4.663
    8LEU    CD2 2693   6.084   3.660   4.703
    8LEU      C 2694   6.376   3.704   4.330
    8LEU      O 2695   6.384   3.582   4.341
    9GLU      N 2696   6.457   3.775   4.252
    9GLU      H 2697   6.439   3.868   4.221
    9GLU     CA 2698   6.593   3.731   4.217
    9GLU     CB 2699   6.661   3.827   4.119
    9GLU     CG 2700   6.591   3.813   3.984
    9GLU     CD 2701   6.639   3.924   3.890
    9GLU    OE1 2702   6.737   3.899   3.816
    9GLU    OE2 2703   6.572   4.029   3.897
    9GLU      C 2704   6.674   3.731   4.347
    9GLU      O 2705   6.686   3.831   4.419
   10GLU      N 2706   6.740   3.616   4.356
   10GLU      H 2707   6.752   3.555   4.278
   10GLU     CA 2708   6.821   3.570   4.470
   10GLU     CB 2709   6.774   3.441   4.538
   10GLU     CG 2710   6.626   3.442   4.578
   10GLU     CD 2711   6.595   3.500   4.716
   10GLU    OE1 2712   6.667   3.477   4.816
   10GLU    OE2 2713   6.480   3.547   4.728
   10GLU      C 2714   6.973   3.556   4.453
   10GLU      O 2715   7.024   3.467   4.385
   11GLU      N 2716   7.043   3.666   4.476
   11GLU      H 2717   6.998   3.750   4.508
   11GLU     CA 2718   7.190   3.672   4.488
   11GLU     CB 2719   7.245   3.756   4.373
   11GLU     CG 2720   7.239   3.671   4.246
   11GLU     CD 2721   7.327   3.747   4.146
   11GLU    OE1 2722   7.282   3.822   4.056
   11GLU    OE2 2723   7.450   3.728   4.155
   11GLU      C 2724   7.239   3.716   4.625
   11GLU     O1 2725   7.360   3.689   4.644
   11GLU     O2 2726   7.173   3.795   4.696
    1ACE     CA 2727   5.697   3.814   4.508
    1ACE      C 2728   5.759   3.776   4.373
    1ACE      O 2729   5.863   3.836   4.346
    2VAL      N 2730   5.674   3.711   4.278
    2VAL      H 2731   5.575   3.703   4.293
    2VAL     CA 2732   5.718   3.665   4.146
    2VAL     CB 2733   5.753   3.516   4.147
    2VAL    CG1 2734   5.888   3.482   4.210
    2VAL    CG2 2735   5.644   3.420   4.195
    2VAL      C 2736   5.617   3.708   4.038
    2VAL      O 2737   5.542   3.620   3.996
    3VAL      N 2738   5.630   3.827   3.981
    3VAL      H 2739   5.679   3.903   4.023
    3VAL     CA 2740   5.544   3.867   3.869
    3VAL     CB 2741   5.509   4.016   3.874
    3VAL    CG1 2742   5.412   4.047   3.760
    3VAL    CG2 2743   5.435   4.054   4.002
    3VAL      C 2744   5.614   3.816   3.743
    3VAL      O 2745   5.697   3.889   3.690
    4VAL      N 2746   5.548   3.714   3.688
    4VAL      H 2747   5.464   3.671   3.720
    4VAL     CA 2748   5.589   3.641   3.567
    4VAL     CB 2749   5.593   3.491   3.600
    4VAL    CG1 2750   5.651   3.423   3.476
    4VAL    CG2 2751   5.682   3.451   3.718
    4VAL      C 2752   5.496   3.671   3.450
    4VAL      O 2753   5.388   3.613   3.436
    5THR      N 2754   5.535   3.769   3.370
    5THR      H 2755   5.622   3.814   3.386
    5THR     CA 2756   5.467   3.815   3.248
    5THR     CB 2757   5.507   3.954   3.197
    5THR    OG1 2758   5.649   3.969   3.185
    5THR    HG1 2759   5.696   3.884   3.207
    5THR    CG2 2760   5.455   4.064   3.289
    5THR      C 2761   5.477   3.710   3.138
    5THR      O 2762   5.554   3.614   3.145
    6ILE      N 2763   5.368   3.715   3.062
    6ILE      H 2764   5.288   3.770   3.084
    6ILE     CA 2765   5.351   3.622   2.949
    6ILE     CB 2766   5.210   3.570   2.924
    6ILE    CG1 2767   5.093   3.657   2.971
    6ILE    CG2 2768   5.198   3.432   2.989
    6ILE     CD 2769   4.963   3.613   2.905
    6ILE      C 2770   5.421   3.666   2.821
    6ILE      O 2771   5.367   3.655   2.711
    7LEU      N 2772   5.543   3.714   2.845
    7LEU      H 2773   5.572   3.740   2.937
    7LEU     CA 2774   5.639   3.766   2.746
    7LEU     CB 2775   5.617   3.917   2.728
    7LEU     CG 2776   5.703   3.981   2.619
    7LEU    CD1 2777   5.669   3.920   2.483
    7LEU    CD2 2778   5.671   4.130   2.608
    7LEU      C 2779   5.778   3.729   2.798
    7LEU      O 2780   5.821   3.778   2.902
    8LEU      N 2781   5.817   3.613   2.746
    8LEU      H 2782   5.752   3.545   2.713
    8LEU     CA 2783   5.953   3.567   2.776
    8LEU     CB 2784   5.944   3.428   2.840
    8LEU     CG 2785   5.961   3.430   2.993
    8LEU    CD1 2786   5.828   3.434   3.069
    8LEU    CD2 2787   6.039   3.300   3.016
    8LEU      C 2788   6.053   3.572   2.661
    8LEU      O 2789   6.014   3.559   2.545
    9GLU      N 2790   6.182   3.570   2.694
    9GLU      H 2791   6.207   3.588   2.789
    9GLU     CA 2792   6.301   3.558   2.608
    9GLU     CB 2793   6.365   3.693   2.578
    9GLU     CG 2794   6.346   3.798   2.687
    9GLU     CD 2795   6.389   3.937   2.640
    9GLU    OE1 2796   6.296   4.010   2.599
    9GLU    OE2 2797   6.508   3.970   2.660
    9GLU      C 2798   6.403   3.452   2.650
    9GLU      O 2799   6.434   3.450   2.769
   10GLU      N 2800   6.460   3.371   2.561
   10GLU      H 2801   6.471   3.393   2.464
   10GLU     CA 2802   6.535   3.251   2.601
   10GLU     CB 2803   6.506   3.121   2.525
   10GLU     CG 2804   6.361   3.076   2.548
   10GLU     CD 2805   6.323   2.966   2.449
   10GLU    OE1 2806   6.370   2.851   2.452
   10GLU    OE2 2807   6.232   3.006   2.373
   10GLU      C 2808   6.684   3.283   2.593
   10GLU      O 2809   6.737   3.338   2.496
   11GLU      N 2810   6.750   3.255   2.705
   11GLU      H 2811   6.699   3.233   2.788
   11GLU     CA 2812   6.894   3.263   2.735
   11GLU     CB 2813   6.936   3.406   2.771
   11GLU     CG 2814   7.079   3.433   2.724
   11GLU     CD 2815   7.125   3.577   2.744
   11GLU    OE1 2816   7.128   3.653   2.645
   11GLU    OE2 2817   7.158   3.609   2.860
   11GLU      C 2818   6.935   3.169   2.848
   11GLU     O1 2819   7.047   3.115   2.837
   11GLU     O2 2820   6.849   3.157   2.938
    1ACE     CA 2821   5.072   2.678   3.042
    1ACE      C 2822   5.218   2.662   3.085
    1ACE      O 2823   5.242   2.623   3.199
    2VAL      N 2824   5.314   2.647   2.980
    2VAL      H 2825   5.279   2.637   2.887
    2VAL     CA 2826   5.459   2.637   3.004
    2VAL     CB 2827   5.540   2.571   2.893
    2VAL    CG1 2828   5.609   2.449   2.955
    2VAL    CG2 2829   5.471   2.538   2.760
    2VAL      C 2830   5.523   2.765   3.059
    2VAL      O 2831   5.639   2.799   3.035
    3VAL      N 2832   5.449   2.840   3.140
    3VAL      H 2833   5.369   2.794   3.179
    3VAL     CA 2834   5.477   2.975   3.190
    3VAL     CB 2835   5.342   3.043   3.214
    3VAL    CG1 2836   5.352   3.192   3.246
    3VAL    CG2 2837   5.247   3.027   3.095
    3VAL      C 2838   5.565   2.970   3.315
    3VAL      O 2839   5.519   2.981   3.428
    4VAL      N 2840   5.694   2.976   3.283
    4VAL      H 2841   5.716   2.973   3.186
    4VAL     CA 2842   5.809   2.963   3.373
    4VAL     CB 2843   5.829   2.813   3.398
    4VAL    CG1 2844   5.871   2.744   3.268
    4VAL    CG2 2845   5.925   2.778   3.511
    4VAL      C 2846   5.943   3.030   3.341
    4VAL      O 2847   5.966   3.065   3.225
    5THR      N 2848   6.014   3.071   3.445
    5THR      H 2849   5.981   3.069   3.540
    5THR     CA 2850   6.133   3.158   3.441
    5THR     CB 2851   6.100   3.295   3.502
    5THR    OG1 2852   6.043   3.289   3.633
    5THR    HG1 2853   5.969   3.356   3.640
    5THR    CG2 2854   6.014   3.383   3.410
    5THR      C 2855   6.251   3.084   3.503
    5THR      O 2856   6.323   3.015   3.431
    6ILE      N 2857   6.250   3.082   3.636
    6ILE      H 2858   6.175   3.120   3.690
    6ILE     CA 2859   6.348   3.016   3.723
    6ILE     CB 2860   6.353   3.094   3.854
    6ILE    CG1 2861   6.426   3.226   3.827
    6ILE    CG2 2862   6.429   3.019   3.963
    6ILE     CD 2863   6.400   3.325   3.941
    6ILE      C 2864   6.295   2.873   3.738
    6ILE      O 2865   6.177   2.855   3.770
    7LEU      N 2866   6.387   2.778   3.729
    7LEU      H 2867   6.484   2.788   3.704
    7LEU     CA 2868   6.354   2.636   3.748
    7LEU     CB 2869   6.427   2.550   3.644
    7LEU     CG 2870   6.331   2.512   3.531
    7LEU    CD1 2871   6.293   2.635   3.448
    7LEU    CD2 2872   6.406   2.417   3.438
    7LEU      C 2873   6.399   2.594   3.888
    7LEU      O 2874   6.515   2.614   3.926
    8LEU      N 2875   6.317   2.512   3.952
    8LEU      H 2876   6.221   2.505   3.926
    8LEU     CA 2877   6.345   2.465   4.089
    8LEU     CB 2878   6.222   2.452   4.179
    8LEU     CG 2879   6.166   2.594   4.195
    8LEU    CD1 2880   6.047   2.588   4.291
    8LEU    CD2 2881   6.266   2.700   4.242
    8LEU      C 2882   6.426   2.336   4.095
    8LEU      O 2883   6.508   2.307   4.182
    9GLU      N 2884   6.421   2.254   3.991
    9GLU      H 2885   6.351   2.263   3.920
    9GLU     CA 2886   6.509   2.137   3.972
    9GLU     CB 2887   6.446   2.025   3.889
    9GLU     CG 2888   6.525   1.894   3.889
    9GLU     CD 2889   6.477   1.815   4.011
    9GLU    OE1 2890   6.380   1.737   3.998
    9GLU    OE2 2891   6.553   1.815   4.110
    9GLU      C 2892   6.632   2.196   3.902
    9GLU      O 2893   6.624   2.234   3.785
   10GLU      N 2894   6.744   2.209   3.971
   10GLU      H 2895   6.757   2.178   4.065
   10GLU     CA 2896   6.864   2.263   3.905
   10GLU     CB 2897   6.860   2.415   3.892
   10GLU     CG 2898   6.973   2.492   3.823
   10GLU     CD 2899   6.967   2.641   3.858
   10GLU    OE1 2900   6.909   2.712   3.773
   10GLU    OE2 2901   7.010   2.682   3.968
   10GLU      C 2902   6.984   2.214   3.986
   10GLU      O 2903   7.002   2.251   4.102
   11GLU      N 2904   7.067   2.137   3.916
   11GLU      H 2905   7.052   2.110   3.821
   11GLU     CA 2906   7.199   2.093   3.964
   11GLU     CB 2907   7.202   1.941   3.981
   11GLU     CG 2908   7.325   1.890   4.057
   11GLU     CD 2909   7.340   1.738   4.067
   11GLU    OE1 2910   7.265   1.674   3.991
   11GLU    OE2 2911   7.419   1.694   4.154
   11GLU      C 2912   7.313   2.143   3.876
   11GLU     O1 2913   7.305   2.126   3.752
   11GLU     O2 2914   7.416   2.184   3.935
    1ACE     CA 2915   5.940   2.546   3.873
    1ACE      C 2916   5.856   2.665   3.917
    1ACE      O 2917   5.788   2.657   4.020
    2VAL      N 2918   5.897   2.791   3.864
    2VAL      H 2919   5.972   2.801   3.799
    2VAL     CA 2920   5.837   2.921   3.899
    2VAL     CB 2921   5.925   3.018   3.978
    2VAL    CG1 2922   5.838   3.099   4.074
    2VAL    CG2 2923   6.042   2.952   4.052
    2VAL      C 2924   5.793   2.996   3.773
    2VAL      O 2925   5.872   3.048   3.694
    3VAL      N 2926   5.665   2.982   3.742
    3VAL      H 2927   5.635   3.047   3.672
    3VAL     CA 2928   5.551   2.920   3.812
    3VAL     CB 2929   5.440   3.019   3.848
    3VAL    CG1 2930   5.467   3.103   3.973
    3VAL    CG2 2931   5.393   3.102   3.729
    3VAL      C 2932   5.509   2.787   3.750
    3VAL      O 2933   5.554   2.682   3.797
    4VAL      N 2934   5.426   2.787   3.647
    4VAL      H 2935   5.405   2.871   3.597
    4VAL     CA 2936   5.359   2.664   3.601
    4VAL     CB 2937   5.210   2.684   3.574
    4VAL    CG1 2938   5.132   2.735   3.695
    4VAL    CG2 2939   5.179   2.788   3.466
    4VAL      C 2940   5.431   2.608   3.478
    4VAL      O 2941   5.481   2.683   3.393
    5THR      N 2942   5.428   2.475   3.475
    5THR      H 2943   5.377   2.420   3.540
    5THR     CA 2944   5.504   2.395   3.378
    5THR     CB 2945   5.635   2.335   3.428
    5THR    OG1 2946   5.613   2.266   3.551
    5THR    HG1 2947   5.527   2.215   3.546
    5THR    CG2 2948   5.750   2.435   3.440
    5THR      C 2949   5.407   2.296   3.312
    5THR      O 2950   5.414   2.178   3.346
    6ILE      N 2951   5.345   2.341   3.203
    6ILE      H 2952   5.364   2.432   3.167
    6ILE     CA 2953   5.249   2.254   3.134
    6ILE     CB 2954   5.112   2.321   3.151
    6ILE    CG1 2955   5.063   2.322   3.296
    6ILE    CG2 2956   5.010   2.245   3.067
    6ILE     CD 2957   4.995   2.455   3.328
    6ILE      C 2958   5.302   2.253   2.991
    6ILE      O 2959   5.270   2.346   2.917
    7LEU      N 2960   5.347   2.134   2.951
    7LEU      H 2961   5.326   2.049   2.999
    7LEU     CA 2962   5.427   2.119   2.829
    7LEU     CB 2963   5.524   2.002   2.848
    7LEU     CG 2964   5.641   2.044   2.937
    7LEU    CD1 2965   5.716   1.920   2.986
    7LEU    CD2 2966   5.731   2.152   2.876
    7LEU      C 2967   5.339   2.100   2.706
    7LEU      O 2968   5.283   1.995   2.676
    8LEU      N 2969   5.314   2.215   2.644
    8LEU      H 2970   5.332   2.305   2.683
    8LEU     CA 2971   5.225   2.223   2.527
    8LEU     CB 2972   5.153   2.357   2.538
    8LEU     CG 2973   5.069   2.367   2.666
    8LEU    CD1 2974   5.007   2.506   2.678
    8LEU    CD2 2975   4.955   2.265   2.650
    8LEU      C 2976   5.303   2.213   2.396
    8LEU      O 2977   5.308   2.310   2.320
    9GLU      N 2978   5.301   2.086   2.355
    9GLU      H 2979   5.232   2.019   2.379
    9GLU     CA 2980   5.371   2.050   2.231
    9GLU     CB 2981   5.408   1.902   2.246
    9GLU     CG 2982   5.522   1.875   2.344
    9GLU     CD 2983   5.534   1.724   2.368
    9GLU    OE1 2984   5.612   1.651   2.303
    9GLU    OE2 2985   5.459   1.679   2.457
    9GLU      C 2986   5.289   2.065   2.102
    9GLU      O 2987   5.172   2.029   2.101
   10GLU      N 2988   5.350   2.106   1.991
   10GLU      H 2989   5.442   2.145   1.991
   10GLU     CA 2990   5.287   2.110   1.858
   10GLU     CB 2991   5.278   2.258   1.822
   10GLU     CG 2992   5.195   2.279   1.695
   10GLU     CD 2993   5.051   2.227   1.694
   10GLU    OE1 2994   5.032   2.119   1.634
   10GLU    OE2 2995   4.975   2.283   1.775
   10GLU      C 2996   5.374   2.036   1.756
   10GLU      O 2997   5.495   2.031   1.779
   11GLU      N 2998   5.311   1.993   1.648
   11GLU      H 2999   5.211   1.993   1.637
   11GLU     CA 3000   5.382   1.906   1.553
   11GLU     CB 3001   5.285   1.796   1.510
   11GLU     CG 3002   5.342   1.691   1.413
   11GLU     CD 3003   5.255   1.568   1.389
   11GLU    OE1 3004   5.213   1.520   1.496
   11GLU    OE2 3005   5.221   1.541   1.271
   11GLU      C 3006   5.425   1.982   1.427
   11GLU     O1 3007   5.544   1.960   1.395
   11GLU     O2 3008   5.336   2.024   1.350
    1ACE     CA 3009   6.164   2.651   2.275
    1ACE      C 3010   6.021   2.702   2.256
    1ACE      O 3011   5.939   2.643   2.186
    2VAL      N 3012   5.975   2.810   2.338
    2VAL      H 3013   6.018   2.842   2.423
    2VAL     CA 3014   5.842   2.870   2.325
    2VAL     CB 3015   5.785   2.922   2.458
    2VAL    CG1 3016   5.758   2.804   2.551
    2VAL    CG2 3017   5.869   3.034   2.520
    2VAL      C 3018   5.843   2.977   2.217
    2VAL      O 3019   5.933   3.061   2.211
    3VAL      N 3020   5.727   2.988   2.153
    3VAL      H 3021   5.653   2.923   2.172
    3VAL     CA 3022   5.706   3.066   2.029
    3VAL     CB 3023   5.656   2.983   1.910
    3VAL    CG1 3024   5.769   2.888   1.870
    3VAL    CG2 3025   5.530   2.902   1.939
    3VAL      C 3026   5.618   3.189   2.052
    3VAL      O 3027   5.526   3.188   2.134
    4VAL      N 3028   5.627   3.280   1.956
    4VAL      H 3029   5.672   3.268   1.867
    4VAL     CA 3030   5.564   3.412   1.963
    4VAL     CB 3031   5.662   3.515   1.907
    4VAL    CG1 3032   5.609   3.659   1.913
    4VAL    CG2 3033   5.798   3.507   1.978
    4VAL      C 3034   5.431   3.414   1.886
    4VAL      O 3035   5.436   3.404   1.764
    5THR      N 3036   5.325   3.397   1.964
    5THR      H 3037   5.329   3.386   2.064
    5THR     CA 3038   5.189   3.385   1.910
    5THR     CB 3039   5.113   3.265   1.968
    5THR    OG1 3040   5.105   3.274   2.110
    5THR    HG1 3041   5.011   3.303   2.130
    5THR    CG2 3042   5.172   3.128   1.933
    5THR      C 3043   5.113   3.515   1.936
    5THR      O 3044   5.106   3.545   2.055
    6ILE      N 3045   5.048   3.582   1.841
    6ILE      H 3046   5.011   3.550   1.753
    6ILE     CA 3047   5.017   3.725   1.856
    6ILE     CB 3048   5.085   3.810   1.749
    6ILE    CG1 3049   5.237   3.811   1.742
    6ILE    CG2 3050   5.039   3.956   1.762
    6ILE     CD 3051   5.298   3.889   1.625
    6ILE      C 3052   4.867   3.731   1.829
    6ILE      O 3053   4.822   3.675   1.728
    7LEU      N 3054   4.793   3.799   1.916
    7LEU      H 3055   4.833   3.840   1.998
    7LEU     CA 3056   4.649   3.822   1.899
    7LEU     CB 3057   4.569   3.796   2.026
    7LEU     CG 3058   4.519   3.653   2.005
    7LEU    CD1 3059   4.508   3.588   2.143
    7LEU    CD2 3060   4.385   3.651   1.933
    7LEU      C 3061   4.604   3.959   1.848
    7LEU      O 3062   4.680   4.056   1.845
    8LEU      N 3063   4.496   3.946   1.773
    8LEU      H 3064   4.449   3.859   1.760
    8LEU     CA 3065   4.418   4.055   1.712
    8LEU     CB 3066   4.382   4.034   1.565
    8LEU     CG 3067   4.504   4.008   1.477
    8LEU    CD1 3068   4.463   3.928   1.353
    8LEU    CD2 3069   4.562   4.143   1.435
    8LEU      C 3070   4.284   4.065   1.785
    8LEU      O 3071   4.224   3.966   1.828
    9GLU      N 3072   4.236   4.189   1.785
    9GLU      H 3073   4.298   4.267   1.788
    9GLU     CA 3074   4.099   4.220   1.828
    9GLU     CB 3075   4.076   4.371   1.838
    9GLU     CG 3076   4.175   4.422   1.943
    9GLU     CD 3077   4.252   4.539   1.883
    9GLU    OE1 3078   4.222   4.652   1.928
    9GLU    OE2 3079   4.318   4.514   1.780
    9GLU      C 3080   4.007   4.172   1.715
    9GLU      O 3081   4.020   4.217   1.602
   10GLU      N 3082   3.925   4.068   1.733
   10GLU      H 3083   3.928   4.012   1.816
   10GLU     CA 3084   3.835   4.019   1.628
   10GLU     CB 3085   3.878   3.877   1.591
   10GLU     CG 3086   3.999   3.888   1.498
   10GLU     CD 3087   4.045   3.759   1.431
   10GLU    OE1 3088   4.102   3.772   1.320
   10GLU    OE2 3089   4.025   3.649   1.487
   10GLU      C 3090   3.685   4.025   1.655
   10GLU      O 3091   3.639   4.022   1.770
   11GLU      N 3092   3.617   4.049   1.544
   11GLU      H 3093   3.663   4.062   1.457
   11GLU     CA 3094   3.470   4.064   1.548
   11GLU     CB 3095   3.426   4.205   1.509
   11GLU     CG 3096   3.298   4.243   1.584
   11GLU     CD 3097   3.247   4.381   1.541
   11GLU    OE1 3098   3.204   4.398   1.424
   11GLU    OE2 3099   3.264   4.469   1.627
   11GLU      C 3100   3.396   3.966   1.458
   11GLU     O1 3101   3.437   3.934   1.344
   11GLU     O2 3102   3.295   3.921   1.517
    1ACE     CA 3103   4.312   4.603   6.191
    1ACE      C 3104   4.328   4.511   6.312
    1ACE      O 3105   4.387   4.403   6.305
    2VAL      N 3106   4.270   4.562   6.433
    2VAL      H 3107   4.223   4.649   6.440
    2VAL     CA 3108   4.234   4.471   6.543
    2VAL     CB 3109   4.265   4.549   6.671
    2VAL    CG1 3110   4.177   4.673   6.683
    2VAL    CG2 3111   4.268   4.445   6.783
    2VAL      C 3112   4.088   4.426   6.527
    2VAL      O 3113   4.052   4.317   6.569
    3VAL      N 3114   4.012   4.499   6.446
    3VAL      H 3115   4.039   4.572   6.383
    3VAL     CA 3116   3.875   4.452   6.417
    3VAL     CB 3117   3.775   4.556   6.366
    3VAL    CG1 3118   3.633   4.504   6.344
    3VAL    CG2 3119   3.760   4.661   6.476
    3VAL      C 3120   3.885   4.338   6.316
    3VAL      O 3121   3.845   4.226   6.350
    4VAL      N 3122   3.942   4.364   6.199
    4VAL      H 3123   3.965   4.456   6.168
    4VAL     CA 3124   3.990   4.266   6.100
    4VAL     CB 3125   4.050   4.340   5.979
    4VAL    CG1 3126   4.085   4.241   5.868
    4VAL    CG2 3127   3.961   4.451   5.924
    4VAL      C 3128   4.094   4.176   6.167
    4VAL      O 3129   4.192   4.228   6.222
    5THR      N 3130   4.063   4.048   6.185
    5THR      H 3131   3.967   4.024   6.171
    5THR     CA 3132   4.150   3.945   6.243
    5THR     CB 3133   4.079   3.851   6.341
    5THR    OG1 3134   3.958   3.791   6.292
    5THR    HG1 3135   3.889   3.862   6.277
    5THR    CG2 3136   4.052   3.932   6.468
    5THR      C 3137   4.212   3.865   6.128
    5THR      O 3138   4.330   3.889   6.103
    6ILE      N 3139   4.124   3.809   6.046
    6ILE      H 3140   4.025   3.811   6.055
    6ILE     CA 3141   4.160   3.725   5.931
    6ILE     CB 3142   4.099   3.585   5.932
    6ILE    CG1 3143   3.952   3.582   5.972
    6ILE    CG2 3144   4.174   3.492   6.028
    6ILE     CD 3145   3.887   3.449   5.934
    6ILE      C 3146   4.145   3.793   5.794
    6ILE      O 3147   4.101   3.907   5.782
    7LEU      N 3148   4.221   3.734   5.702
    7LEU      H 3149   4.290   3.666   5.727
    7LEU     CA 3150   4.207   3.763   5.559
    7LEU     CB 3151   4.338   3.777   5.481
    7LEU     CG 3152   4.427   3.896   5.516
    7LEU    CD1 3153   4.565   3.876   5.455
    7LEU    CD2 3154   4.366   4.027   5.464
    7LEU      C 3155   4.125   3.649   5.498
    7LEU      O 3156   4.189   3.548   5.470
    8LEU      N 3157   3.993   3.665   5.507
    8LEU      H 3158   3.956   3.755   5.530
    8LEU     CA 3159   3.892   3.577   5.448
    8LEU     CB 3160   3.921   3.564   5.298
    8LEU     CG 3161   3.890   3.697   5.229
    8LEU    CD1 3162   3.944   3.699   5.086
    8LEU    CD2 3163   3.739   3.720   5.239
    8LEU      C 3164   3.879   3.438   5.511
    8LEU      O 3165   3.772   3.409   5.563
    9GLU      N 3166   3.975   3.349   5.490
    9GLU      H 3167   4.048   3.364   5.424
    9GLU     CA 3168   3.967   3.213   5.546
    9GLU     CB 3169   3.956   3.119   5.426
    9GLU     CG 3170   3.900   2.980   5.458
    9GLU     CD 3171   3.772   2.975   5.542
    9GLU    OE1 3172   3.668   2.975   5.473
    9GLU    OE2 3173   3.770   2.970   5.667
    9GLU      C 3174   4.098   3.184   5.620
    9GLU      O 3175   4.206   3.212   5.568
   10GLU      N 3176   4.088   3.110   5.730
   10GLU      H 3177   3.999   3.085   5.769
   10GLU     CA 3178   4.198   3.072   5.820
   10GLU     CB 3179   4.143   2.980   5.929
   10GLU     CG 3180   4.052   3.058   6.024
   10GLU     CD 3181   4.043   2.999   6.165
   10GLU    OE1 3182   3.931   2.957   6.201
   10GLU    OE2 3183   4.146   2.983   6.233
   10GLU      C 3184   4.302   2.987   5.747
   10GLU      O 3185   4.286   2.867   5.725
   11GLU      N 3186   4.401   3.062   5.700
   11GLU      H 3187   4.413   3.160   5.715
   11GLU     CA 3188   4.505   3.001   5.617
   11GLU     CB 3189   4.484   2.996   5.465
   11GLU     CG 3190   4.372   2.905   5.416
   11GLU     CD 3191   4.361   2.907   5.263
   11GLU    OE1 3192   4.242   2.915   5.225
   11GLU    OE2 3193   4.462   2.896   5.190
   11GLU      C 3194   4.635   3.081   5.632
   11GLU     O1 3195   4.731   3.029   5.692
   11GLU     O2 3196   4.635   3.200   5.591
    1ACE     CA 3197   3.854   3.826   2.641
    1ACE      C 3198   3.957   3.764   2.546
    1ACE      O 3199   3.918   3.704   2.446
    2VAL      N 3200   4.092   3.804   2.567
    2VAL      H 3201   4.122   3.847   2.652
    2VAL     CA 3202   4.202   3.752   2.484
    2VAL     CB 3203   4.273   3.853   2.393
    2VAL    CG1 3204   4.194   3.892   2.269
    2VAL    CG2 3205   4.320   3.974   2.473
    2VAL      C 3206   4.309   3.670   2.557
    2VAL      O 3207   4.369   3.577   2.504
    3VAL      N 3208   4.317   3.710   2.683
    3VAL      H 3209   4.272   3.794   2.714
    3VAL     CA 3210   4.411   3.655   2.782
    3VAL     CB 3211   4.540   3.737   2.789
    3VAL    CG1 3212   4.620   3.729   2.659
    3VAL    CG2 3213   4.507   3.878   2.841
    3VAL      C 3214   4.360   3.625   2.923
    3VAL      O 3215   4.401   3.523   2.979
    4VAL      N 3216   4.272   3.708   2.976
    4VAL      H 3217   4.238   3.788   2.925
    4VAL     CA 3218   4.231   3.686   3.116
    4VAL     CB 3219   4.267   3.803   3.208
    4VAL    CG1 3220   4.242   3.757   3.352
    4VAL    CG2 3221   4.415   3.831   3.182
    4VAL      C 3222   4.082   3.656   3.129
    4VAL      O 3223   4.050   3.544   3.170
    5THR      N 3224   4.000   3.752   3.089
    5THR      H 3225   4.037   3.844   3.077
    5THR     CA 3226   3.853   3.754   3.097
    5THR     CB 3227   3.794   3.895   3.088
    5THR    OG1 3228   3.850   3.951   2.969
    5THR    HG1 3229   3.914   3.890   2.923
    5THR    CG2 3230   3.834   3.984   3.206
    5THR      C 3231   3.795   3.669   2.984
    5THR      O 3232   3.729   3.718   2.893
    6ILE      N 3233   3.802   3.539   3.011
    6ILE      H 3234   3.856   3.482   3.074
    6ILE     CA 3235   3.734   3.444   2.922
    6ILE     CB 3236   3.839   3.342   2.878
    6ILE    CG1 3237   3.961   3.409   2.816
    6ILE    CG2 3238   3.771   3.247   2.779
    6ILE     CD 3239   4.069   3.306   2.781
    6ILE      C 3240   3.612   3.384   2.992
    6ILE      O 3241   3.505   3.388   2.932
    7LEU      N 3242   3.620   3.327   3.112
    7LEU      H 3243   3.703   3.318   3.167
    7LEU     CA 3244   3.511   3.241   3.160
    7LEU     CB 3245   3.575   3.126   3.237
    7LEU     CG 3246   3.655   3.023   3.157
    7LEU    CD1 3247   3.732   2.941   3.261
    7LEU    CD2 3248   3.580   2.935   3.057
    7LEU      C 3249   3.420   3.330   3.246
    7LEU      O 3250   3.434   3.329   3.368
    8LEU      N 3251   3.331   3.398   3.173
    8LEU      H 3252   3.340   3.410   3.075
    8LEU     CA 3253   3.216   3.477   3.220
    8LEU     CB 3254   3.158   3.558   3.104
    8LEU     CG 3255   3.221   3.697   3.095
    8LEU    CD1 3256   3.355   3.701   3.022
    8LEU    CD2 3257   3.120   3.803   3.050
    8LEU      C 3258   3.117   3.378   3.282
    8LEU      O 3259   3.051   3.305   3.208
    9GLU      N 3260   3.095   3.391   3.412
    9GLU      H 3261   3.165   3.430   3.472
    9GLU     CA 3262   2.984   3.327   3.485
    9GLU     CB 3263   3.030   3.284   3.624
    9GLU     CG 3264   3.136   3.174   3.623
    9GLU     CD 3265   3.089   3.032   3.590
    9GLU    OE1 3266   3.053   3.002   3.474
    9GLU    OE2 3267   3.090   2.948   3.683
    9GLU      C 3268   2.863   3.419   3.500
    9GLU      O 3269   2.865   3.540   3.522
   10GLU      N 3270   2.752   3.347   3.504
   10GLU      H 3271   2.753   3.247   3.512
   10GLU     CA 3272   2.618   3.407   3.498
   10GLU     CB 3273   2.535   3.342   3.386
   10GLU     CG 3274   2.591   3.366   3.246
   10GLU     CD 3275   2.498   3.300   3.145
   10GLU    OE1 3276   2.509   3.179   3.113
   10GLU    OE2 3277   2.416   3.383   3.099
   10GLU      C 3278   2.541   3.390   3.629
   10GLU      O 3279   2.517   3.492   3.693
   11GLU      N 3280   2.547   3.267   3.679
   11GLU      H 3281   2.589   3.183   3.644
   11GLU     CA 3282   2.475   3.237   3.804
   11GLU     CB 3283   2.345   3.170   3.760
   11GLU     CG 3284   2.243   3.182   3.874
   11GLU     CD 3285   2.098   3.180   3.824
   11GLU    OE1 3286   2.030   3.284   3.818
   11GLU    OE2 3287   2.060   3.067   3.787
   11GLU      C 3288   2.553   3.154   3.906
   11GLU     O1 3289   2.576   3.220   4.010
   11GLU     O2 3290   2.583   3.037   3.875
    1ACE     CA 3291   5.170   3.879   3.484
    1ACE      C 3292   5.052   3.785   3.510
    1ACE      O 3293   4.937   3.826   3.518
    2VAL      N 3294   5.090   3.648   3.528
    2VAL      H 3295   5.187   3.623   3.532
    2VAL     CA 3296   4.988   3.543   3.530
    2VAL     CB 3297   5.047   3.404   3.503
    2VAL    CG1 3298   5.081   3.400   3.354
    2VAL    CG2 3299   5.176   3.380   3.582
    2VAL      C 3300   4.894   3.544   3.650
    2VAL      O 3301   4.931   3.584   3.760
    3VAL      N 3302   4.770   3.512   3.613
    3VAL      H 3303   4.753   3.501   3.515
    3VAL     CA 3304   4.654   3.496   3.701
    3VAL     CB 3305   4.543   3.583   3.641
    3VAL    CG1 3306   4.418   3.587   3.729
    3VAL    CG2 3307   4.580   3.730   3.624
    3VAL      C 3308   4.619   3.347   3.696
    3VAL      O 3309   4.564   3.298   3.597
    4VAL      N 3310   4.655   3.293   3.812
    4VAL      H 3311   4.683   3.346   3.891
    4VAL     CA 3312   4.654   3.149   3.844
    4VAL     CB 3313   4.790   3.080   3.850
    4VAL    CG1 3314   4.770   2.928   3.843
    4VAL    CG2 3315   4.891   3.127   3.745
    4VAL      C 3316   4.573   3.122   3.972
    4VAL      O 3317   4.501   3.022   3.977
    5THR      N 3318   4.606   3.208   4.068
    5THR      H 3319   4.660   3.290   4.052
    5THR     CA 3320   4.560   3.209   4.208
    5THR     CB 3321   4.665   3.272   4.299
    5THR    OG1 3322   4.691   3.406   4.256
    5THR    HG1 3323   4.613   3.463   4.282
    5THR    CG2 3324   4.795   3.192   4.305
    5THR      C 3325   4.418   3.255   4.243
    5THR      O 3326   4.390   3.333   4.334
    6ILE      N 3327   4.330   3.175   4.186
    6ILE      H 3328   4.354   3.083   4.155
    6ILE     CA 3329   4.188   3.211   4.172
    6ILE     CB 3330   4.162   3.226   4.022
    6ILE    CG1 3331   4.039   3.313   3.998
    6ILE    CG2 3332   4.156   3.090   3.952
    6ILE     CD 3333   4.100   3.453   3.983
    6ILE      C 3334   4.080   3.139   4.254
    6ILE      O 3335   4.087   3.016   4.265
    7LEU      N 3336   3.990   3.214   4.315
    7LEU      H 3337   4.006   3.311   4.334
    7LEU     CA 3338   3.885   3.169   4.408
    7LEU     CB 3339   3.822   3.291   4.475
    7LEU     CG 3340   3.744   3.252   4.600
    7LEU    CD1 3341   3.833   3.198   4.712
    7LEU    CD2 3342   3.652   3.361   4.656
    7LEU      C 3343   3.783   3.091   4.323
    7LEU      O 3344   3.707   3.137   4.238
    8LEU      N 3345   3.780   2.960   4.339
    8LEU      H 3346   3.864   2.905   4.346
    8LEU     CA 3347   3.663   2.877   4.306
    8LEU     CB 3348   3.712   2.789   4.191
    8LEU     CG 3349   3.695   2.863   4.058
    8LEU    CD1 3350   3.828   2.891   3.988
    8LEU    CD2 3351   3.598   2.787   3.968
    8LEU      C 3352   3.603   2.791   4.418
    8LEU      O 3353   3.680   2.731   4.492
    9GLU      N 3354   3.473   2.771   4.394
    9GLU      H 3355   3.424   2.811   4.316
    9GLU     CA 3356   3.391   2.687   4.482
    9GLU     CB 3357   3.242   2.689   4.447
    9GLU     CG 3358   3.184   2.823   4.494
    9GLU     CD 3359   3.032   2.823   4.482
    9GLU    OE1 3360   2.963   2.805   4.585
    9GLU    OE2 3361   2.989   2.876   4.377
    9GLU      C 3362   3.444   2.545   4.463
    9GLU      O 3363   3.432   2.481   4.359
   10GLU      N 3364   3.528   2.507   4.559
   10GLU      H 3365   3.528   2.563   4.642
   10GLU     CA 3366   3.600   2.379   4.571
   10GLU     CB 3367   3.750   2.401   4.549
   10GLU     CG 3368   3.826   2.497   4.641
   10GLU     CD 3369   3.975   2.522   4.614
   10GLU    OE1 3370   4.006   2.521   4.493
   10GLU    OE2 3371   4.056   2.526   4.708
   10GLU      C 3372   3.565   2.304   4.700
   10GLU      O 3373   3.534   2.365   4.802
   11GLU      N 3374   3.547   2.174   4.685
   11GLU      H 3375   3.549   2.133   4.594
   11GLU     CA 3376   3.506   2.077   4.788
   11GLU     CB 3377   3.374   2.009   4.751
   11GLU     CG 3378   3.259   2.109   4.755
   11GLU     CD 3379   3.128   2.035   4.728
   11GLU    OE1 3380   3.133   1.910   4.725
   11GLU    OE2 3381   3.026   2.107   4.717
   11GLU      C 3382   3.613   1.973   4.823
   11GLU     O1 3383   3.676   1.934   4.723
   11GLU     O2 3384   3.638   1.948   4.943
  17.98686   7.99416   9.99270
Generated by trjconv : Protein in water t=  40.00000
 3384
    1ACE     CA    1   2.141   6.020   5.791
    1ACE      C    2   2.248   5.918   5.753
    1ACE      O    3   2.325   5.937   5.659
    2VAL      N    4   2.267   5.824   5.859
    2VAL      H    5   2.236   5.844   5.952
    2VAL     CA    6   2.366   5.717   5.844
    2VAL     CB    7   2.442   5.675   5.970
    2VAL    CG1    8   2.545   5.783   6.004
    2VAL    CG2    9   2.345   5.642   6.083
    2VAL      C   10   2.316   5.597   5.763
    2VAL      O   11   2.217   5.540   5.809
    3VAL      N   12   2.339   5.601   5.632
    3VAL      H   13   2.396   5.679   5.605
    3VAL     CA   14   2.309   5.499   5.531
    3VAL     CB   15   2.210   5.547   5.425
    3VAL    CG1   16   2.066   5.559   5.474
    3VAL    CG2   17   2.244   5.683   5.363
    3VAL      C   18   2.440   5.448   5.469
    3VAL      O   19   2.478   5.460   5.352
    4VAL      N   20   2.497   5.361   5.551
    4VAL      H   21   2.452   5.334   5.636
    4VAL     CA   22   2.624   5.294   5.523
    4VAL     CB   23   2.708   5.282   5.651
    4VAL    CG1   24   2.837   5.210   5.613
    4VAL    CG2   25   2.711   5.412   5.731
    4VAL      C   26   2.587   5.166   5.448
    4VAL      O   27   2.514   5.080   5.498
    5THR      N   28   2.631   5.161   5.322
    5THR      H   29   2.698   5.231   5.299
    5THR     CA   30   2.623   5.047   5.229
    5THR     CB   31   2.639   5.086   5.082
    5THR    OG1   32   2.767   5.143   5.053
    5THR    HG1   33   2.780   5.242   5.055
    5THR    CG2   34   2.523   5.179   5.047
    5THR      C   35   2.740   4.952   5.255
    5THR      O   36   2.716   4.835   5.282
    6ILE      N   37   2.856   5.008   5.289
    6ILE      H   38   2.872   5.105   5.304
    6ILE     CA   39   2.968   4.920   5.327
    6ILE     CB   40   3.085   4.935   5.230
    6ILE    CG1   41   3.118   5.080   5.193
    6ILE    CG2   42   3.056   4.846   5.109
    6ILE     CD   43   3.247   5.105   5.116
    6ILE      C   44   3.026   4.932   5.469
    6ILE      O   45   3.105   5.016   5.511
    7LEU      N   46   2.979   4.836   5.549
    7LEU      H   47   2.911   4.769   5.521
    7LEU     CA   48   3.037   4.802   5.679
    7LEU     CB   49   3.167   4.721   5.677
    7LEU     CG   50   3.135   4.575   5.643
    7LEU    CD1   51   3.249   4.503   5.571
    7LEU    CD2   52   3.092   4.497   5.767
    7LEU      C   53   3.043   4.916   5.781
    7LEU      O   54   2.944   4.960   5.840
    8LEU      N   55   3.157   4.984   5.788
    8LEU      H   56   3.228   4.968   5.719
    8LEU     CA   57   3.193   5.096   5.876
    8LEU     CB   58   3.306   5.055   5.970
    8LEU     CG   59   3.275   4.945   6.072
    8LEU    CD1   60   3.405   4.910   6.145
    8LEU    CD2   61   3.162   4.981   6.169
    8LEU      C   62   3.233   5.232   5.817
    8LEU      O   63   3.175   5.331   5.861
    9GLU      N   64   3.306   5.220   5.707
    9GLU      H   65   3.305   5.141   5.646
    9GLU     CA   66   3.359   5.344   5.648
    9GLU     CB   67   3.510   5.360   5.664
    9GLU     CG   68   3.540   5.395   5.810
    9GLU     CD   69   3.686   5.369   5.849
    9GLU    OE1   70   3.775   5.455   5.868
    9GLU    OE2   71   3.708   5.247   5.866
    9GLU      C   72   3.315   5.343   5.501
    9GLU      O   73   3.338   5.249   5.425
   10GLU      N   74   3.265   5.464   5.476
   10GLU      H   75   3.223   5.523   5.544
   10GLU     CA   76   3.208   5.484   5.342
   10GLU     CB   77   3.055   5.476   5.335
   10GLU     CG   78   3.015   5.463   5.188
   10GLU     CD   79   2.862   5.463   5.177
   10GLU    OE1   80   2.808   5.525   5.083
   10GLU    OE2   81   2.806   5.383   5.255
   10GLU      C   82   3.260   5.618   5.292
   10GLU      O   83   3.331   5.625   5.192
   11GLU      N   84   3.233   5.720   5.374
   11GLU      H   85   3.237   5.701   5.472
   11GLU     CA   86   3.270   5.856   5.332
   11GLU     CB   87   3.146   5.937   5.294
   11GLU     CG   88   3.194   6.060   5.217
   11GLU     CD   89   3.083   6.122   5.131
   11GLU    OE1   90   3.067   6.246   5.132
   11GLU    OE2   91   3.035   6.047   5.043
   11GLU      C   92   3.344   5.934   5.441
   11GLU     O1   93   3.343   5.881   5.554
   11GLU     O2   94   3.427   6.024   5.412
    1ACE     CA   95   5.578   5.565   5.595
    1ACE      C   96   5.475   5.468   5.653
    1ACE      O   97   5.503   5.365   5.714
    2VAL      N   98   5.339   5.511   5.644
    2VAL      H   99   5.307   5.592   5.594
    2VAL     CA  100   5.224   5.430   5.685
    2VAL     CB  101   5.105   5.519   5.722
    2VAL    CG1  102   4.994   5.434   5.783
    2VAL    CG2  103   5.152   5.632   5.815
    2VAL      C  104   5.187   5.326   5.579
    2VAL      O  105   5.195   5.207   5.606
    3VAL      N  106   5.126   5.371   5.469
    3VAL      H  107   5.133   5.468   5.446
    3VAL     CA  108   5.081   5.285   5.358
    3VAL     CB  109   4.946   5.344   5.316
    3VAL    CG1  110   4.850   5.352   5.435
    3VAL    CG2  111   4.946   5.479   5.244
    3VAL      C  112   5.181   5.270   5.243
    3VAL      O  113   5.205   5.363   5.167
    4VAL      N  114   5.261   5.164   5.250
    4VAL      H  115   5.236   5.074   5.286
    4VAL     CA  116   5.398   5.157   5.196
    4VAL     CB  117   5.505   5.108   5.293
    4VAL    CG1  118   5.494   5.189   5.422
    4VAL    CG2  119   5.484   4.961   5.332
    4VAL      C  120   5.397   5.104   5.053
    4VAL      O  121   5.356   4.989   5.034
    5THR      N  122   5.461   5.176   4.962
    5THR      H  123   5.512   5.258   4.989
    5THR     CA  124   5.452   5.148   4.818
    5THR     CB  125   5.480   5.272   4.734
    5THR    OG1  126   5.443   5.396   4.795
    5THR    HG1  127   5.456   5.475   4.734
    5THR    CG2  128   5.405   5.253   4.603
    5THR      C  129   5.541   5.033   4.770
    5THR      O  130   5.662   5.027   4.792
    6ILE      N  131   5.470   4.937   4.711
    6ILE      H  132   5.372   4.925   4.727
    6ILE     CA  133   5.535   4.816   4.658
    6ILE     CB  134   5.474   4.688   4.717
    6ILE    CG1  135   5.492   4.686   4.869
    6ILE    CG2  136   5.521   4.559   4.649
    6ILE     CD  137   5.439   4.560   4.937
    6ILE      C  138   5.541   4.821   4.505
    6ILE      O  139   5.650   4.820   4.449
    7LEU      N  140   5.426   4.845   4.442
    7LEU      H  141   5.336   4.821   4.478
    7LEU     CA  142   5.423   4.845   4.296
    7LEU     CB  143   5.283   4.810   4.245
    7LEU     CG  144   5.255   4.661   4.267
    7LEU    CD1  145   5.107   4.642   4.234
    7LEU    CD2  146   5.351   4.572   4.187
    7LEU      C  147   5.468   4.972   4.223
    7LEU      O  148   5.562   4.958   4.145
    8LEU      N  149   5.423   5.088   4.270
    8LEU      H  150   5.391   5.092   4.365
    8LEU     CA  151   5.431   5.214   4.194
    8LEU     CB  152   5.295   5.283   4.204
    8LEU     CG  153   5.292   5.397   4.102
    8LEU    CD1  154   5.159   5.383   4.027
    8LEU    CD2  155   5.310   5.532   4.169
    8LEU      C  156   5.545   5.307   4.236
    8LEU      O  157   5.546   5.372   4.341
    9GLU      N  158   5.630   5.330   4.137
    9GLU      H  159   5.615   5.305   4.041
    9GLU     CA  160   5.746   5.419   4.152
    9GLU     CB  161   5.875   5.351   4.107
    9GLU     CG  162   5.922   5.242   4.204
    9GLU     CD  163   6.074   5.228   4.195
    9GLU    OE1  164   6.139   5.309   4.264
    9GLU    OE2  165   6.125   5.145   4.116
    9GLU      C  166   5.733   5.548   4.070
    9GLU      O  167   5.667   5.537   3.967
   10GLU      N  168   5.792   5.658   4.115
   10GLU      H  169   5.838   5.666   4.204
   10GLU     CA  170   5.784   5.786   4.043
   10GLU     CB  171   5.725   5.903   4.122
   10GLU     CG  172   5.572   5.902   4.129
   10GLU     CD  173   5.511   5.995   4.234
   10GLU    OE1  174   5.567   5.994   4.346
   10GLU    OE2  175   5.401   6.047   4.206
   10GLU      C  176   5.921   5.829   3.992
   10GLU      O  177   6.014   5.840   4.072
   11GLU      N  178   5.927   5.894   3.876
   11GLU      H  179   5.847   5.934   3.832
   11GLU     CA  180   6.054   5.929   3.810
   11GLU     CB  181   6.081   5.854   3.679
   11GLU     CG  182   6.089   5.702   3.691
   11GLU     CD  183   6.086   5.622   3.561
   11GLU    OE1  184   5.971   5.610   3.513
   11GLU    OE2  185   6.196   5.601   3.506
   11GLU      C  186   6.070   6.081   3.798
   11GLU     O1  187   6.118   6.139   3.898
   11GLU     O2  188   6.011   6.142   3.707
    1ACE     CA  189   2.991   3.814   5.747
    1ACE      C  190   3.037   3.809   5.602
    1ACE      O  191   3.132   3.880   5.568
    2VAL      N  192   2.977   3.705   5.526
    2VAL      H  193   2.900   3.649   5.557
    2VAL     CA  194   3.011   3.684   5.384
    2VAL     CB  195   2.989   3.540   5.336
    2VAL    CG1  196   3.080   3.444   5.413
    2VAL    CG2  197   2.843   3.495   5.335
    2VAL      C  198   2.979   3.795   5.285
    2VAL      O  199   2.864   3.829   5.256
    3VAL      N  200   3.079   3.875   5.248
    3VAL      H  201   3.162   3.866   5.303
    3VAL     CA  202   3.077   3.991   5.157
    3VAL     CB  203   3.184   4.087   5.209
    3VAL    CG1  204   3.170   4.218   5.131
    3VAL    CG2  205   3.160   4.123   5.356
    3VAL      C  206   3.090   3.933   5.017
    3VAL      O  207   3.029   3.972   4.918
    4VAL      N  208   3.175   3.830   5.008
    4VAL      H  209   3.230   3.808   5.088
    4VAL     CA  210   3.190   3.748   4.888
    4VAL     CB  211   3.328   3.681   4.890
    4VAL    CG1  212   3.332   3.590   4.767
    4VAL    CG2  213   3.448   3.776   4.886
    4VAL      C  214   3.079   3.643   4.897
    4VAL      O  215   3.092   3.549   4.976
    5THR      N  216   2.972   3.674   4.824
    5THR      H  217   2.983   3.747   4.757
    5THR     CA  218   2.840   3.609   4.832
    5THR     CB  219   2.749   3.655   4.718
    5THR    OG1  220   2.765   3.796   4.703
    5THR    HG1  221   2.788   3.803   4.606
    5THR    CG2  222   2.600   3.627   4.741
    5THR      C  223   2.853   3.457   4.825
    5THR      O  224   2.804   3.389   4.915
    6ILE      N  225   2.938   3.414   4.732
    6ILE      H  226   2.986   3.475   4.668
    6ILE     CA  227   2.962   3.272   4.706
    6ILE     CB  228   3.051   3.241   4.585
    6ILE    CG1  229   3.194   3.294   4.598
    6ILE    CG2  230   2.983   3.287   4.456
    6ILE     CD  231   3.283   3.217   4.500
    6ILE      C  232   3.004   3.176   4.817
    6ILE      O  233   2.961   3.060   4.813
    7LEU      N  234   3.081   3.227   4.912
    7LEU      H  235   3.104   3.324   4.925
    7LEU     CA  236   3.126   3.146   5.026
    7LEU     CB  237   3.254   3.211   5.080
    7LEU     CG  238   3.374   3.181   4.990
    7LEU    CD1  239   3.483   3.284   5.017
    7LEU    CD2  240   3.426   3.041   5.024
    7LEU      C  241   3.018   3.133   5.134
    7LEU      O  242   3.039   3.153   5.253
    8LEU      N  243   2.912   3.064   5.092
    8LEU      H  244   2.905   3.025   5.000
    8LEU     CA  245   2.787   3.056   5.168
    8LEU     CB  246   2.694   3.162   5.110
    8LEU     CG  247   2.565   3.187   5.189
    8LEU    CD1  248   2.514   3.331   5.184
    8LEU    CD2  249   2.457   3.100   5.123
    8LEU      C  250   2.729   2.914   5.154
    8LEU      O  251   2.735   2.860   5.044
    9GLU      N  252   2.696   2.855   5.268
    9GLU      H  253   2.734   2.897   5.351
    9GLU     CA  254   2.630   2.725   5.288
    9GLU     CB  255   2.641   2.672   5.430
    9GLU     CG  256   2.599   2.525   5.441
    9GLU     CD  257   2.584   2.470   5.583
    9GLU    OE1  258   2.486   2.503   5.653
    9GLU    OE2  259   2.684   2.402   5.613
    9GLU      C  260   2.484   2.739   5.243
    9GLU      O  261   2.410   2.824   5.292
   10GLU      N  262   2.441   2.658   5.147
   10GLU      H  263   2.500   2.636   5.069
   10GLU     CA  264   2.300   2.655   5.104
   10GLU     CB  265   2.277   2.775   5.011
   10GLU     CG  266   2.130   2.793   4.972
   10GLU     CD  267   2.098   2.929   4.909
   10GLU    OE1  268   2.176   2.982   4.827
   10GLU    OE2  269   1.987   2.973   4.945
   10GLU      C  270   2.278   2.518   5.041
   10GLU      O  271   2.314   2.495   4.926
   11GLU      N  272   2.236   2.419   5.120
   11GLU      H  273   2.232   2.440   5.218
   11GLU     CA  274   2.186   2.288   5.076
   11GLU     CB  275   2.261   2.170   5.138
   11GLU     CG  276   2.285   2.173   5.289
   11GLU     CD  277   2.322   2.029   5.328
   11GLU    OE1  278   2.443   2.001   5.336
   11GLU    OE2  279   2.227   1.949   5.343
   11GLU      C  280   2.037   2.271   5.106
   11GLU     O1  281   1.991   2.259   5.221
   11GLU     O2  282   1.971   2.245   5.003
    1ACE     CA  283   3.233   5.962   6.508
    1ACE      C  284   3.336   5.934   6.618
    1ACE      O  285   3.454   5.969   6.613
    2VAL      N  286   3.278   5.852   6.719
    2VAL      H  287   3.180   5.834   6.712
    2VAL     CA  288   3.345   5.814   6.844
    2VAL     CB  289   3.259   5.840   6.968
    2VAL    CG1  290   3.348   5.847   7.092
    2VAL    CG2  291   3.193   5.978   6.956
    2VAL      C  292   3.381   5.666   6.828
    2VAL      O  293   3.290   5.585   6.838
    3VAL      N  294   3.511   5.653   6.799
    3VAL      H  295   3.564   5.736   6.784
    3VAL     CA  296   3.589   5.529   6.788
    3VAL     CB  297   3.705   5.535   6.688
    3VAL    CG1  298   3.813   5.632   6.735
    3VAL    CG2  299   3.761   5.396   6.659
    3VAL      C  300   3.618   5.460   6.921
    3VAL      O  301   3.726   5.474   6.979
    4VAL      N  302   3.510   5.420   6.987
    4VAL      H  303   3.418   5.429   6.950
    4VAL     CA  304   3.523   5.348   7.115
    4VAL     CB  305   3.392   5.348   7.194
    4VAL    CG1  306   3.433   5.339   7.341
    4VAL    CG2  307   3.306   5.472   7.168
    4VAL      C  308   3.570   5.205   7.086
    4VAL      O  309   3.493   5.117   7.049
    5THR      N  310   3.699   5.181   7.106
    5THR      H  311   3.762   5.257   7.123
    5THR     CA  312   3.761   5.049   7.088
    5THR     CB  313   3.898   5.045   7.021
    5THR    OG1  314   4.001   5.130   7.071
    5THR    HG1  315   4.085   5.122   7.018
    5THR    CG2  316   3.876   5.092   6.876
    5THR      C  317   3.771   4.977   7.223
    5THR      O  318   3.872   4.974   7.293
    6ILE      N  319   3.664   4.900   7.235
    6ILE      H  320   3.613   4.872   7.154
    6ILE     CA  321   3.643   4.822   7.359
    6ILE     CB  322   3.497   4.828   7.403
    6ILE    CG1  323   3.432   4.966   7.391
    6ILE    CG2  324   3.474   4.766   7.541
    6ILE     CD  325   3.284   4.966   7.354
    6ILE      C  326   3.676   4.674   7.340
    6ILE      O  327   3.643   4.620   7.234
    7LEU      N  328   3.788   4.643   7.405
    7LEU      H  329   3.857   4.712   7.429
    7LEU     CA  330   3.846   4.511   7.432
    7LEU     CB  331   3.996   4.516   7.402
    7LEU     CG  332   4.032   4.518   7.253
    7LEU    CD1  333   4.097   4.649   7.208
    7LEU    CD2  334   4.122   4.400   7.214
    7LEU      C  335   3.821   4.463   7.575
    7LEU      O  336   3.812   4.342   7.598
    8LEU      N  337   3.826   4.556   7.670
    8LEU      H  338   3.804   4.652   7.649
    8LEU     CA  339   3.816   4.525   7.813
    8LEU     CB  340   3.947   4.564   7.883
    8LEU     CG  341   4.033   4.441   7.914
    8LEU    CD1  342   4.113   4.404   7.789
    8LEU    CD2  343   4.149   4.470   8.009
    8LEU      C  344   3.705   4.616   7.865
    8LEU      O  345   3.695   4.735   7.833
    9GLU      N  346   3.617   4.554   7.943
    9GLU      H  347   3.597   4.458   7.927
    9GLU     CA  348   3.530   4.618   8.043
    9GLU     CB  349   3.425   4.522   8.097
    9GLU     CG  350   3.313   4.488   7.999
    9GLU     CD  351   3.220   4.381   8.056
    9GLU    OE1  352   3.263   4.263   8.058
    9GLU    OE2  353   3.114   4.424   8.107
    9GLU      C  354   3.607   4.695   8.151
    9GLU      O  355   3.647   4.643   8.255
   10GLU      N  356   3.604   4.825   8.121
   10GLU      H  357   3.545   4.852   8.045
   10GLU     CA  358   3.675   4.933   8.191
   10GLU     CB  359   3.745   5.028   8.094
   10GLU     CG  360   3.872   4.973   8.030
   10GLU     CD  361   3.933   5.065   7.925
   10GLU    OE1  362   4.034   5.020   7.866
   10GLU    OE2  363   3.878   5.175   7.903
   10GLU      C  364   3.583   5.007   8.289
   10GLU      O  365   3.472   5.040   8.247
   11GLU      N  366   3.637   5.051   8.403
   11GLU      H  367   3.732   5.035   8.427
   11GLU     CA  368   3.560   5.128   8.502
   11GLU     CB  369   3.585   5.040   8.625
   11GLU     CG  370   3.505   5.095   8.743
   11GLU     CD  371   3.489   4.988   8.851
   11GLU    OE1  372   3.380   4.968   8.911
   11GLU    OE2  373   3.596   4.935   8.886
   11GLU      C  374   3.632   5.262   8.516
   11GLU     O1  375   3.743   5.273   8.460
   11GLU     O2  376   3.572   5.359   8.567
    1ACE     CA  377   5.185   4.655   5.432
    1ACE      C  378   5.157   4.796   5.486
    1ACE      O  379   5.184   4.896   5.420
    2VAL      N  380   5.063   4.796   5.593
    2VAL      H  381   5.046   4.712   5.645
    2VAL     CA  382   5.006   4.916   5.657
    2VAL     CB  383   4.854   4.926   5.661
    2VAL    CG1  384   4.812   5.072   5.681
    2VAL    CG2  385   4.796   4.884   5.526
    2VAL      C  386   5.050   4.919   5.804
    2VAL      O  387   5.015   4.838   5.890
    3VAL      N  388   5.143   5.010   5.831
    3VAL      H  389   5.173   5.068   5.756
    3VAL     CA  390   5.216   5.026   5.957
    3VAL     CB  391   5.338   5.115   5.932
    3VAL    CG1  392   5.407   5.140   6.067
    3VAL    CG2  393   5.444   5.056   5.839
    3VAL      C  394   5.111   5.073   6.058
    3VAL      O  395   5.094   5.195   6.070
    4VAL      N  396   5.048   4.983   6.132
    4VAL      H  397   5.079   4.889   6.147
    4VAL     CA  398   4.942   5.041   6.217
    4VAL     CB  399   4.807   4.972   6.196
    4VAL    CG1  400   4.696   5.019   6.291
    4VAL    CG2  401   4.761   5.007   6.055
    4VAL      C  402   4.992   5.036   6.361
    4VAL      O  403   5.000   4.928   6.420
    5THR      N  404   5.053   5.146   6.403
    5THR      H  405   5.045   5.231   6.350
    5THR     CA  406   5.121   5.160   6.533
    5THR     CB  407   5.214   5.282   6.542
    5THR    OG1  408   5.155   5.399   6.486
    5THR    HG1  409   5.232   5.454   6.452
    5THR    CG2  410   5.347   5.247   6.476
    5THR      C  411   5.032   5.169   6.657
    5THR      O  412   5.008   5.275   6.716
    6ILE      N  413   5.003   5.052   6.712
    6ILE      H  414   5.035   4.965   6.674
    6ILE     CA  415   4.900   5.044   6.817
    6ILE     CB  416   4.763   5.020   6.754
    6ILE    CG1  417   4.667   5.031   6.872
    6ILE    CG2  418   4.753   4.895   6.666
    6ILE     CD  419   4.520   5.022   6.829
    6ILE      C  420   4.950   4.937   6.916
    6ILE      O  421   4.930   4.817   6.898
    7LEU      N  422   4.966   4.988   7.038
    7LEU      H  423   4.969   5.086   7.054
    7LEU     CA  424   5.005   4.907   7.154
    7LEU     CB  425   5.133   4.962   7.219
    7LEU     CG  426   5.260   4.942   7.136
    7LEU    CD1  427   5.388   5.004   7.194
    7LEU    CD2  428   5.276   4.791   7.125
    7LEU      C  429   4.889   4.887   7.251
    7LEU      O  430   4.840   4.984   7.309
    8LEU      N  431   4.879   4.763   7.299
    8LEU      H  432   4.949   4.697   7.272
    8LEU     CA  433   4.772   4.711   7.385
    8LEU     CB  434   4.695   4.594   7.323
    8LEU     CG  435   4.567   4.647   7.258
    8LEU    CD1  436   4.595   4.746   7.145
    8LEU    CD2  437   4.463   4.539   7.227
    8LEU      C  438   4.809   4.680   7.531
    8LEU      O  439   4.808   4.769   7.617
    9GLU      N  440   4.853   4.557   7.553
    9GLU      H  441   4.856   4.479   7.491
    9GLU     CA  442   4.878   4.512   7.691
    9GLU     CB  443   4.828   4.370   7.716
    9GLU     CG  444   4.680   4.332   7.725
    9GLU     CD  445   4.613   4.393   7.848
    9GLU    OE1  446   4.550   4.501   7.841
    9GLU    OE2  447   4.621   4.321   7.950
    9GLU      C  448   5.023   4.529   7.735
    9GLU      O  449   5.047   4.503   7.853
   10GLU      N  450   5.113   4.570   7.646
   10GLU      H  451   5.092   4.579   7.549
   10GLU     CA  452   5.254   4.573   7.686
   10GLU     CB  453   5.335   4.462   7.619
   10GLU     CG  454   5.396   4.380   7.733
   10GLU     CD  455   5.489   4.277   7.670
   10GLU    OE1  456   5.435   4.175   7.620
   10GLU    OE2  457   5.606   4.320   7.666
   10GLU      C  458   5.333   4.700   7.652
   10GLU      O  459   5.299   4.790   7.576
   11GLU      N  460   5.423   4.720   7.748
   11GLU      H  461   5.419   4.667   7.832
   11GLU     CA  462   5.517   4.833   7.742
   11GLU     CB  463   5.538   4.882   7.885
   11GLU     CG  464   5.404   4.928   7.944
   11GLU     CD  465   5.429   5.008   8.072
   11GLU    OE1  466   5.452   5.130   8.062
   11GLU    OE2  467   5.390   4.954   8.178
   11GLU      C  468   5.649   4.788   7.680
   11GLU     O1  469   5.705   4.876   7.611
   11GLU     O2  470   5.688   4.672   7.704
    1ACE     CA  471   3.449   3.440   5.375
    1ACE      C  472   3.413   3.554   5.471
    1ACE      O  473   3.350   3.653   5.433
    2VAL      N  474   3.498   3.547   5.586
    2VAL      H  475   3.561   3.474   5.613
    2VAL     CA  476   3.487   3.655   5.685
    2VAL     CB  477   3.420   3.601   5.812
    2VAL    CG1  478   3.273   3.567   5.785
    2VAL    CG2  479   3.494   3.487   5.882
    2VAL      C  480   3.619   3.723   5.718
    2VAL      O  481   3.723   3.657   5.708
    3VAL      N  482   3.607   3.851   5.753
    3VAL      H  483   3.517   3.892   5.771
    3VAL     CA  484   3.724   3.933   5.786
    3VAL     CB  485   3.760   4.030   5.674
    3VAL    CG1  486   3.814   3.954   5.552
    3VAL    CG2  487   3.638   4.108   5.624
    3VAL      C  488   3.714   4.005   5.921
    3VAL      O  489   3.802   3.984   6.004
    4VAL      N  490   3.597   4.058   5.957
    4VAL      H  491   3.515   4.029   5.908
    4VAL     CA  492   3.582   4.133   6.082
    4VAL     CB  493   3.535   4.275   6.048
    4VAL    CG1  494   3.646   4.351   5.976
    4VAL    CG2  495   3.399   4.276   5.977
    4VAL      C  496   3.507   4.056   6.191
    4VAL      O  497   3.393   4.015   6.171
    5THR      N  498   3.570   4.066   6.308
    5THR      H  499   3.648   4.127   6.324
    5THR     CA  500   3.526   3.992   6.427
    5THR     CB  501   3.641   3.916   6.494
    5THR    OG1  502   3.759   3.997   6.493
    5THR    HG1  503   3.749   4.080   6.548
    5THR    CG2  504   3.666   3.792   6.408
    5THR      C  505   3.466   4.100   6.518
    5THR      O  506   3.533   4.178   6.586
    6ILE      N  507   3.335   4.106   6.498
    6ILE      H  508   3.280   4.050   6.436
    6ILE     CA  509   3.248   4.183   6.588
    6ILE     CB  510   3.195   4.315   6.532
    6ILE    CG1  511   3.154   4.310   6.385
    6ILE    CG2  512   3.302   4.424   6.547
    6ILE     CD  513   3.037   4.406   6.361
    6ILE      C  514   3.121   4.100   6.610
    6ILE      O  515   3.066   4.046   6.514
    7LEU      N  516   3.059   4.123   6.726
    7LEU      H  517   3.077   4.203   6.782
    7LEU     CA  518   2.943   4.048   6.775
    7LEU     CB  519   2.930   4.082   6.924
    7LEU     CG  520   2.816   4.007   6.993
    7LEU    CD1  521   2.825   3.855   6.977
    7LEU    CD2  522   2.791   4.060   7.135
    7LEU      C  523   2.814   4.062   6.694
    7LEU      O  524   2.768   4.174   6.672
    8LEU      N  525   2.777   3.946   6.639
    8LEU      H  526   2.803   3.859   6.680
    8LEU     CA  527   2.657   3.938   6.555
    8LEU     CB  528   2.700   3.924   6.409
    8LEU     CG  529   2.773   4.043   6.347
    8LEU    CD1  530   2.801   4.012   6.199
    8LEU    CD2  531   2.710   4.182   6.358
    8LEU      C  532   2.551   3.840   6.606
    8LEU      O  533   2.576   3.762   6.697
    9GLU      N  534   2.432   3.856   6.547
    9GLU      H  535   2.425   3.931   6.482
    9GLU     CA  536   2.310   3.785   6.588
    9GLU     CB  537   2.194   3.879   6.622
    9GLU     CG  538   2.056   3.814   6.626
    9GLU     CD  539   2.035   3.752   6.764
    9GLU    OE1  540   2.016   3.628   6.754
    9GLU    OE2  541   2.034   3.815   6.872
    9GLU      C  542   2.273   3.679   6.484
    9GLU      O  543   2.272   3.701   6.363
   10GLU      N  544   2.250   3.559   6.535
   10GLU      H  545   2.278   3.530   6.627
   10GLU     CA  546   2.183   3.451   6.461
   10GLU     CB  547   2.192   3.318   6.536
   10GLU     CG  548   2.166   3.209   6.432
   10GLU     CD  549   2.114   3.081   6.499
   10GLU    OE1  550   1.996   3.086   6.540
   10GLU    OE2  551   2.191   2.983   6.499
   10GLU      C  552   2.036   3.477   6.429
   10GLU      O  553   1.949   3.488   6.515
   11GLU      N  554   2.009   3.514   6.304
   11GLU      H  555   2.061   3.488   6.222
   11GLU     CA  556   1.885   3.585   6.268
   11GLU     CB  557   1.915   3.688   6.159
   11GLU     CG  558   2.000   3.799   6.221
   11GLU     CD  559   2.037   3.900   6.113
   11GLU    OE1  560   2.154   3.942   6.131
   11GLU    OE2  561   1.956   3.935   6.025
   11GLU      C  562   1.781   3.488   6.211
   11GLU     O1  563   1.666   3.533   6.196
   11GLU     O2  564   1.822   3.377   6.170
    1ACE     CA  565   4.858   4.332   1.889
    1ACE      C  566   4.914   4.287   2.024
    1ACE      O  567   5.030   4.319   2.048
    2VAL      N  568   4.837   4.178   2.077
    2VAL      H  569   4.776   4.121   2.022
    2VAL     CA  570   4.875   4.123   2.208
    2VAL     CB  571   4.750   4.064   2.274
    2VAL    CG1  572   4.782   3.989   2.403
    2VAL    CG2  573   4.659   4.183   2.306
    2VAL      C  574   4.982   4.017   2.181
    2VAL      O  575   4.972   3.946   2.080
    3VAL      N  576   5.101   4.038   2.235
    3VAL      H  577   5.115   4.110   2.304
    3VAL     CA  578   5.205   3.935   2.243
    3VAL     CB  579   5.345   3.993   2.221
    3VAL    CG1  580   5.361   4.043   2.077
    3VAL    CG2  581   5.367   4.109   2.319
    3VAL      C  582   5.201   3.841   2.364
    3VAL      O  583   5.205   3.886   2.478
    4VAL      N  584   5.198   3.711   2.334
    4VAL      H  585   5.196   3.683   2.238
    4VAL     CA  586   5.197   3.604   2.435
    4VAL     CB  587   5.059   3.541   2.450
    4VAL    CG1  588   5.036   3.425   2.547
    4VAL    CG2  589   4.956   3.648   2.487
    4VAL      C  590   5.294   3.494   2.391
    4VAL      O  591   5.322   3.462   2.276
    5THR      N  592   5.363   3.448   2.495
    5THR      H  593   5.354   3.486   2.587
    5THR     CA  594   5.440   3.323   2.483
    5THR     CB  595   5.585   3.325   2.532
    5THR    OG1  596   5.598   3.432   2.626
    5THR    HG1  597   5.531   3.431   2.700
    5THR    CG2  598   5.683   3.338   2.415
    5THR      C  599   5.371   3.209   2.558
    5THR      O  600   5.365   3.211   2.681
    6ILE      N  601   5.318   3.108   2.490
    6ILE      H  602   5.312   3.108   2.390
    6ILE     CA  603   5.259   2.995   2.563
    6ILE     CB  604   5.108   3.016   2.579
    6ILE    CG1  605   5.063   2.910   2.679
    6ILE    CG2  606   5.033   3.017   2.445
    6ILE     CD  607   4.922   2.950   2.722
    6ILE      C  608   5.306   2.864   2.500
    6ILE      O  609   5.355   2.776   2.570
    7LEU      N  610   5.282   2.852   2.370
    7LEU      H  611   5.242   2.922   2.311
    7LEU     CA  612   5.301   2.723   2.301
    7LEU     CB  613   5.231   2.726   2.165
    7LEU     CG  614   5.078   2.731   2.172
    7LEU    CD1  615   5.035   2.742   2.026
    7LEU    CD2  616   5.031   2.595   2.225
    7LEU      C  617   5.447   2.681   2.281
    7LEU      O  618   5.528   2.772   2.289
    8LEU      N  619   5.472   2.553   2.253
    8LEU      H  620   5.400   2.492   2.219
    8LEU     CA  621   5.607   2.496   2.258
    8LEU     CB  622   5.607   2.400   2.378
    8LEU     CG  623   5.740   2.355   2.437
    8LEU    CD1  624   5.830   2.460   2.504
    8LEU    CD2  625   5.707   2.246   2.539
    8LEU      C  626   5.631   2.435   2.120
    8LEU      O  627   5.561   2.341   2.084
    9GLU      N  628   5.731   2.490   2.050
    9GLU      H  629   5.762   2.581   2.077
    9GLU     CA  630   5.774   2.445   1.917
    9GLU     CB  631   5.691   2.503   1.802
    9GLU     CG  632   5.734   2.435   1.672
    9GLU     CD  633   5.675   2.513   1.555
    9GLU    OE1  634   5.627   2.445   1.461
    9GLU    OE2  635   5.667   2.637   1.571
    9GLU      C  636   5.920   2.487   1.903
    9GLU      O  637   5.957   2.605   1.904
   10GLU      N  638   6.006   2.386   1.899
   10GLU      H  639   5.964   2.296   1.890
   10GLU     CA  640   6.151   2.405   1.887
   10GLU     CB  641   6.225   2.278   1.930
   10GLU     CG  642   6.190   2.252   2.076
   10GLU     CD  643   6.264   2.142   2.152
   10GLU    OE1  644   6.320   2.048   2.091
   10GLU    OE2  645   6.256   2.149   2.277
   10GLU      C  646   6.187   2.438   1.741
   10GLU      O  647   6.116   2.405   1.647
   11GLU      N  648   6.313   2.470   1.715
   11GLU      H  649   6.366   2.512   1.789
   11GLU     CA  650   6.361   2.496   1.579
   11GLU     CB  651   6.471   2.601   1.589
   11GLU     CG  652   6.434   2.732   1.659
   11GLU     CD  653   6.553   2.821   1.693
   11GLU    OE1  654   6.608   2.868   1.591
   11GLU    OE2  655   6.582   2.843   1.813
   11GLU      C  656   6.427   2.365   1.533
   11GLU     O1  657   6.552   2.358   1.530
   11GLU     O2  658   6.349   2.282   1.481
    1ACE     CA  659   3.686   1.887   3.479
    1ACE      C  660   3.780   1.927   3.365
    1ACE      O  661   3.802   1.848   3.273
    2VAL      N  662   3.812   2.066   3.365
    2VAL      H  663   3.812   2.125   3.446
    2VAL     CA  664   3.867   2.136   3.247
    2VAL     CB  665   3.765   2.232   3.186
    2VAL    CG1  666   3.817   2.292   3.055
    2VAL    CG2  667   3.639   2.158   3.141
    2VAL      C  668   4.003   2.199   3.276
    2VAL      O  669   4.052   2.211   3.388
    3VAL      N  670   4.078   2.195   3.166
    3VAL      H  671   4.037   2.153   3.085
    3VAL     CA  672   4.209   2.262   3.163
    3VAL     CB  673   4.323   2.170   3.118
    3VAL    CG1  674   4.464   2.229   3.107
    3VAL    CG2  675   4.337   2.056   3.220
    3VAL      C  676   4.201   2.382   3.070
    3VAL      O  677   4.172   2.365   2.952
    4VAL      N  678   4.221   2.499   3.131
    4VAL      H  679   4.228   2.507   3.231
    4VAL     CA  680   4.203   2.628   3.064
    4VAL     CB  681   4.097   2.711   3.136
    4VAL    CG1  682   4.078   2.853   3.082
    4VAL    CG2  683   3.965   2.638   3.162
    4VAL      C  684   4.340   2.698   3.059
    4VAL      O  685   4.380   2.767   3.152
    5THR      N  686   4.422   2.662   2.961
    5THR      H  687   4.390   2.592   2.897
    5THR     CA  688   4.552   2.725   2.938
    5THR     CB  689   4.666   2.623   2.930
    5THR    OG1  690   4.634   2.517   2.840
    5THR    HG1  691   4.559   2.466   2.882
    5THR    CG2  692   4.685   2.557   3.067
    5THR      C  693   4.545   2.810   2.811
    5THR      O  694   4.586   2.768   2.703
    6ILE      N  695   4.507   2.936   2.833
    6ILE      H  696   4.474   2.963   2.923
    6ILE     CA  697   4.471   3.043   2.738
    6ILE     CB  698   4.575   3.155   2.725
    6ILE    CG1  699   4.627   3.195   2.863
    6ILE    CG2  700   4.495   3.277   2.677
    6ILE     CD  701   4.745   3.290   2.884
    6ILE      C  702   4.424   2.996   2.601
    6ILE      O  703   4.303   2.979   2.586
    7LEU      N  704   4.516   2.964   2.510
    7LEU      H  705   4.613   2.956   2.534
    7LEU     CA  706   4.481   2.920   2.374
    7LEU     CB  707   4.607   2.911   2.287
    7LEU     CG  708   4.641   3.043   2.218
    7LEU    CD1  709   4.769   3.018   2.138
    7LEU    CD2  710   4.523   3.086   2.131
    7LEU      C  711   4.402   2.790   2.358
    7LEU      O  712   4.318   2.776   2.269
    8LEU      N  713   4.438   2.695   2.443
    8LEU      H  714   4.486   2.714   2.528
    8LEU     CA  715   4.376   2.561   2.439
    8LEU     CB  716   4.483   2.456   2.466
    8LEU     CG  717   4.597   2.462   2.364
    8LEU    CD1  718   4.714   2.382   2.422
    8LEU    CD2  719   4.559   2.392   2.233
    8LEU      C  720   4.261   2.534   2.536
    8LEU      O  721   4.274   2.546   2.658
    9GLU      N  722   4.161   2.473   2.474
    9GLU      H  723   4.151   2.467   2.375
    9GLU     CA  724   4.041   2.428   2.546
    9GLU     CB  725   3.910   2.490   2.496
    9GLU     CG  726   3.893   2.638   2.529
    9GLU     CD  727   3.766   2.708   2.480
    9GLU    OE1  728   3.670   2.710   2.559
    9GLU    OE2  729   3.762   2.756   2.364
    9GLU      C  730   4.034   2.275   2.549
    9GLU      O  731   4.015   2.214   2.444
   10GLU      N  732   4.068   2.225   2.667
   10GLU      H  733   4.081   2.275   2.753
   10GLU     CA  734   4.077   2.080   2.688
   10GLU     CB  735   4.219   2.040   2.729
   10GLU     CG  736   4.249   1.891   2.720
   10GLU     CD  737   4.399   1.863   2.705
   10GLU    OE1  738   4.444   1.826   2.595
   10GLU    OE2  739   4.466   1.899   2.804
   10GLU      C  740   3.976   2.029   2.792
   10GLU      O  741   3.990   2.048   2.913
   11GLU      N  742   3.890   1.951   2.727
   11GLU      H  743   3.914   1.914   2.637
   11GLU     CA  744   3.783   1.874   2.793
   11GLU     CB  745   3.644   1.925   2.754
   11GLU     CG  746   3.644   2.076   2.778
   11GLU     CD  747   3.497   2.113   2.754
   11GLU    OE1  748   3.485   2.181   2.650
   11GLU    OE2  749   3.413   2.111   2.846
   11GLU      C  750   3.793   1.733   2.735
   11GLU     O1  751   3.855   1.654   2.810
   11GLU     O2  752   3.757   1.717   2.617
    1ACE     CA  753   4.938   3.983   5.098
    1ACE      C  754   5.081   4.028   5.067
    1ACE      O  755   5.110   4.065   4.953
    2VAL      N  756   5.172   4.027   5.178
    2VAL      H  757   5.154   4.004   5.273
    2VAL     CA  758   5.315   4.056   5.158
    2VAL     CB  759   5.350   4.185   5.233
    2VAL    CG1  760   5.315   4.311   5.153
    2VAL    CG2  761   5.318   4.187   5.383
    2VAL      C  762   5.406   3.944   5.207
    2VAL      O  763   5.371   3.848   5.277
    3VAL      N  764   5.526   3.950   5.151
    3VAL      H  765   5.553   3.999   5.068
    3VAL     CA  766   5.638   3.867   5.197
    3VAL     CB  767   5.692   3.773   5.089
    3VAL    CG1  768   5.739   3.844   4.962
    3VAL    CG2  769   5.789   3.668   5.144
    3VAL      C  770   5.752   3.943   5.266
    3VAL      O  771   5.792   4.049   5.218
    4VAL      N  772   5.784   3.897   5.386
    4VAL      H  773   5.745   3.816   5.431
    4VAL     CA  774   5.876   3.967   5.478
    4VAL     CB  775   5.841   3.952   5.626
    4VAL    CG1  776   5.922   4.048   5.714
    4VAL    CG2  777   5.695   3.979   5.665
    4VAL      C  778   6.021   3.930   5.447
    4VAL      O  779   6.058   3.816   5.474
    5THR      N  780   6.101   4.030   5.412
    5THR      H  781   6.075   4.122   5.383
    5THR     CA  782   6.247   4.018   5.405
    5THR     CB  783   6.302   4.072   5.273
    5THR    OG1  784   6.284   4.213   5.256
    5THR    HG1  785   6.190   4.242   5.237
    5THR    CG2  786   6.267   3.981   5.154
    5THR      C  787   6.316   4.063   5.534
    5THR      O  788   6.308   4.177   5.579
    6ILE      N  789   6.412   3.978   5.568
    6ILE      H  790   6.419   3.889   5.523
    6ILE     CA  791   6.474   3.976   5.702
    6ILE     CB  792   6.472   3.841   5.773
    6ILE    CG1  793   6.335   3.772   5.769
    6ILE    CG2  794   6.509   3.850   5.921
    6ILE     CD  795   6.211   3.848   5.817
    6ILE      C  796   6.614   4.037   5.688
    6ILE      O  797   6.698   4.002   5.605
    7LEU      N  798   6.636   4.141   5.768
    7LEU      H  799   6.563   4.195   5.810
    7LEU     CA  800   6.771   4.197   5.780
    7LEU     CB  801   6.767   4.317   5.875
    7LEU     CG  802   6.883   4.412   5.842
    7LEU    CD1  803   6.868   4.561   5.872
    7LEU    CD2  804   7.000   4.361   5.925
    7LEU      C  805   6.878   4.096   5.824
    7LEU      O  806   6.876   4.027   5.925
    8LEU      N  807   6.972   4.077   5.732
    8LEU      H  808   6.962   4.114   5.640
    8LEU     CA  809   7.084   3.982   5.741
    8LEU     CB  810   7.088   3.880   5.628
    8LEU     CG  811   6.973   3.779   5.632
    8LEU    CD1  812   6.977   3.686   5.510
    8LEU    CD2  813   6.958   3.702   5.763
    8LEU      C  814   7.213   4.064   5.735
    8LEU      O  815   7.310   4.029   5.803
    9GLU      N  816   7.223   4.168   5.652
    9GLU      H  817   7.145   4.210   5.606
    9GLU     CA  818   7.352   4.239   5.651
    9GLU     CB  819   7.399   4.260   5.507
    9GLU     CG  820   7.420   4.126   5.436
    9GLU     CD  821   7.401   4.125   5.284
    9GLU    OE1  822   7.497   4.071   5.225
    9GLU    OE2  823   7.295   4.172   5.237
    9GLU      C  824   7.333   4.382   5.704
    9GLU      O  825   7.230   4.446   5.684
   10GLU      N  826   7.420   4.412   5.799
   10GLU      H  827   7.485   4.348   5.841
   10GLU     CA  828   7.407   4.539   5.872
   10GLU     CB  829   7.417   4.520   6.023
   10GLU     CG  830   7.349   4.626   6.110
   10GLU     CD  831   7.334   4.566   6.250
   10GLU    OE1  832   7.328   4.654   6.338
   10GLU    OE2  833   7.313   4.443   6.264
   10GLU      C  834   7.519   4.635   5.831
   10GLU      O  835   7.494   4.756   5.833
   11GLU      N  836   7.632   4.577   5.793
   11GLU      H  837   7.632   4.483   5.760
   11GLU     CA  838   7.751   4.658   5.762
   11GLU     CB  839   7.879   4.576   5.779
   11GLU     CG  840   7.904   4.515   5.917
   11GLU     CD  841   8.042   4.448   5.917
   11GLU    OE1  842   8.032   4.324   5.920
   11GLU    OE2  843   8.141   4.511   5.959
   11GLU      C  844   7.739   4.706   5.617
   11GLU     O1  845   7.799   4.813   5.593
   11GLU     O2  846   7.674   4.628   5.543
    1ACE     CA  847   5.527   4.813   6.412
    1ACE      C  848   5.391   4.746   6.399
    1ACE      O  849   5.302   4.772   6.481
    2VAL      N  850   5.393   4.625   6.323
    2VAL      H  851   5.464   4.594   6.260
    2VAL     CA  852   5.270   4.547   6.299
    2VAL     CB  853   5.255   4.513   6.151
    2VAL    CG1  854   5.122   4.442   6.126
    2VAL    CG2  855   5.263   4.638   6.063
    2VAL      C  856   5.305   4.410   6.359
    2VAL      O  857   5.407   4.350   6.327
    3VAL      N  858   5.220   4.378   6.456
    3VAL      H  859   5.141   4.433   6.484
    3VAL     CA  860   5.233   4.253   6.532
    3VAL     CB  861   5.166   4.275   6.668
    3VAL    CG1  862   5.151   4.145   6.747
    3VAL    CG2  863   5.238   4.386   6.744
    3VAL      C  864   5.192   4.125   6.460
    3VAL      O  865   5.079   4.099   6.420
    4VAL      N  866   5.296   4.048   6.429
    4VAL      H  867   5.379   4.052   6.485
    4VAL     CA  868   5.291   3.920   6.357
    4VAL     CB  869   5.368   3.901   6.226
    4VAL    CG1  870   5.294   3.969   6.110
    4VAL    CG2  871   5.500   3.979   6.228
    4VAL      C  872   5.329   3.810   6.455
    4VAL      O  873   5.444   3.806   6.499
    5THR      N  874   5.233   3.724   6.490
    5THR      H  875   5.138   3.752   6.483
    5THR     CA  876   5.259   3.603   6.569
    5THR     CB  877   5.121   3.570   6.626
    5THR    OG1  878   5.070   3.671   6.714
    5THR    HG1  879   5.062   3.765   6.681
    5THR    CG2  880   5.131   3.437   6.701
    5THR      C  881   5.327   3.498   6.481
    5THR      O  882   5.274   3.448   6.383
    6ILE      N  883   5.451   3.463   6.517
    6ILE      H  884   5.498   3.502   6.596
    6ILE     CA  885   5.532   3.359   6.452
    6ILE     CB  886   5.648   3.413   6.369
    6ILE    CG1  887   5.739   3.512   6.442
    6ILE    CG2  888   5.585   3.477   6.246
    6ILE     CD  889   5.881   3.505   6.384
    6ILE      C  890   5.567   3.235   6.534
    6ILE      O  891   5.551   3.235   6.656
    7LEU      N  892   5.604   3.126   6.468
    7LEU      H  893   5.605   3.131   6.368
    7LEU     CA  894   5.644   2.998   6.529
    7LEU     CB  895   5.542   2.893   6.486
    7LEU     CG  896   5.506   2.777   6.580
    7LEU    CD1  897   5.625   2.683   6.598
    7LEU    CD2  898   5.462   2.831   6.716
    7LEU      C  899   5.779   2.948   6.477
    7LEU      O  900   5.795   2.920   6.359
    8LEU      N  901   5.870   2.924   6.571
    8LEU      H  902   5.847   2.933   6.668
    8LEU     CA  903   6.005   2.876   6.540
    8LEU     CB  904   6.107   2.984   6.578
    8LEU     CG  905   6.247   2.945   6.532
    8LEU    CD1  906   6.268   2.975   6.384
    8LEU    CD2  907   6.352   3.024   6.611
    8LEU      C  908   6.021   2.769   6.647
    8LEU      O  909   5.990   2.779   6.766
    9GLU      N  910   6.073   2.654   6.604
    9GLU      H  911   6.080   2.637   6.505
    9GLU     CA  912   6.125   2.543   6.684
    9GLU     CB  913   6.081   2.411   6.619
    9GLU     CG  914   5.929   2.398   6.605
    9GLU     CD  915   5.903   2.283   6.509
    9GLU    OE1  916   5.978   2.267   6.410
    9GLU    OE2  917   5.823   2.195   6.549
    9GLU      C  918   6.278   2.539   6.689
    9GLU      O  919   6.350   2.549   6.590
   10GLU      N  920   6.328   2.545   6.812
   10GLU      H  921   6.266   2.555   6.890
   10GLU     CA  922   6.473   2.552   6.835
   10GLU     CB  923   6.516   2.646   6.948
   10GLU     CG  924   6.480   2.792   6.922
   10GLU     CD  925   6.519   2.883   7.038
   10GLU    OE1  926   6.492   2.839   7.152
   10GLU    OE2  927   6.597   2.977   7.014
   10GLU      C  928   6.521   2.413   6.876
   10GLU      O  929   6.455   2.346   6.954
   11GLU      N  930   6.627   2.368   6.809
   11GLU      H  931   6.675   2.424   6.741
   11GLU     CA  932   6.681   2.233   6.831
   11GLU     CB  933   6.641   2.144   6.714
   11GLU     CG  934   6.700   2.004   6.736
   11GLU     CD  935   6.828   1.977   6.657
   11GLU    OE1  936   6.819   1.943   6.537
   11GLU    OE2  937   6.934   1.990   6.722
   11GLU      C  938   6.832   2.252   6.848
   11GLU     O1  939   6.900   2.325   6.773
   11GLU     O2  940   6.864   2.212   6.962
    1ACE     CA  941   4.024   5.447   6.032
    1ACE      C  942   3.958   5.397   6.161
    1ACE      O  943   3.985   5.450   6.269
    2VAL      N  944   3.878   5.281   6.137
    2VAL      H  945   3.859   5.256   6.042
    2VAL     CA  946   3.814   5.201   6.242
    2VAL     CB  947   3.663   5.220   6.257
    2VAL    CG1  948   3.600   5.139   6.370
    2VAL    CG2  949   3.599   5.359   6.262
    2VAL      C  950   3.836   5.052   6.218
    2VAL      O  951   3.860   4.969   6.306
    3VAL      N  952   3.799   5.016   6.095
    3VAL      H  953   3.727   5.071   6.053
    3VAL     CA  954   3.835   4.887   6.034
    3VAL     CB  955   3.801   4.867   5.886
    3VAL    CG1  956   3.793   4.722   5.837
    3VAL    CG2  957   3.670   4.936   5.847
    3VAL      C  958   3.984   4.856   6.049
    3VAL      O  959   4.017   4.753   6.107
    4VAL      N  960   4.064   4.937   5.981
    4VAL      H  961   4.037   5.022   5.937
    4VAL     CA  962   4.208   4.906   5.985
    4VAL     CB  963   4.264   4.865   5.849
    4VAL    CG1  964   4.414   4.842   5.862
    4VAL    CG2  965   4.174   4.758   5.786
    4VAL      C  966   4.289   5.014   6.056
    4VAL      O  967   4.351   4.983   6.158
    5THR      N  968   4.306   5.129   5.990
    5THR      H  969   4.268   5.151   5.901
    5THR     CA  970   4.400   5.230   6.040
    5THR     CB  971   4.435   5.331   5.930
    5THR    OG1  972   4.313   5.388   5.882
    5THR    HG1  973   4.281   5.437   5.963
    5THR    CG2  974   4.498   5.269   5.805
    5THR      C  975   4.356   5.303   6.167
    5THR      O  976   4.268   5.388   6.177
    6ILE      N  977   4.417   5.253   6.274
    6ILE      H  978   4.464   5.166   6.260
    6ILE     CA  979   4.414   5.307   6.411
    6ILE     CB  980   4.322   5.227   6.503
    6ILE    CG1  981   4.188   5.210   6.430
    6ILE    CG2  982   4.307   5.312   6.629
    6ILE     CD  983   4.085   5.128   6.509
    6ILE      C  984   4.554   5.304   6.472
    6ILE      O  985   4.607   5.208   6.528
    7LEU      N  986   4.601   5.428   6.464
    7LEU      H  987   4.560   5.496   6.402
    7LEU     CA  988   4.733   5.472   6.513
    7LEU     CB  989   4.788   5.582   6.422
    7LEU     CG  990   4.797   5.539   6.275
    7LEU    CD1  991   4.817   5.656   6.179
    7LEU    CD2  992   4.911   5.441   6.243
    7LEU      C  993   4.705   5.523   6.654
    7LEU      O  994   4.605   5.589   6.683
    8LEU      N  995   4.794   5.496   6.749
    8LEU      H  996   4.868   5.430   6.733
    8LEU     CA  997   4.775   5.532   6.890
    8LEU     CB  998   4.804   5.412   6.980
    8LEU     CG  999   4.738   5.435   7.117
    8LEU    CD1 1000   4.707   5.302   7.186
    8LEU    CD2 1001   4.837   5.502   7.212
    8LEU      C 1002   4.861   5.654   6.926
    8LEU      O 1003   4.984   5.654   6.918
    9GLU      N 1004   4.785   5.760   6.952
    9GLU      H 1005   4.692   5.759   6.915
    9GLU     CA 1006   4.830   5.889   7.006
    9GLU     CB 1007   4.757   6.017   6.965
    9GLU     CG 1008   4.763   6.041   6.814
    9GLU     CD 1009   4.694   6.168   6.766
    9GLU    OE1 1010   4.650   6.166   6.649
    9GLU    OE2 1011   4.716   6.275   6.827
    9GLU      C 1012   4.840   5.901   7.158
    9GLU      O 1013   4.785   5.812   7.224
   10GLU      N 1014   4.907   6.001   7.214
   10GLU      H 1015   4.955   6.068   7.156
   10GLU     CA 1016   4.925   6.027   7.357
   10GLU     CB 1017   5.071   6.020   7.402
   10GLU     CG 1018   5.177   6.098   7.323
   10GLU     CD 1019   5.312   6.034   7.356
   10GLU    OE1 1020   5.404   6.107   7.399
   10GLU    OE2 1021   5.339   5.917   7.321
   10GLU      C 1022   4.882   6.171   7.386
   10GLU      O 1023   4.904   6.270   7.317
   11GLU      N 1024   4.808   6.174   7.497
   11GLU      H 1025   4.768   6.091   7.535
   11GLU     CA 1026   4.759   6.295   7.565
   11GLU     CB 1027   4.615   6.267   7.608
   11GLU     CG 1028   4.540   6.390   7.659
   11GLU     CD 1029   4.390   6.374   7.686
   11GLU    OE1 1030   4.313   6.445   7.618
   11GLU    OE2 1031   4.370   6.285   7.770
   11GLU      C 1032   4.844   6.323   7.689
   11GLU     O1 1033   4.874   6.441   7.715
   11GLU     O2 1034   4.864   6.235   7.776
    1ACE     CA 1035   4.847   3.682   5.306
    1ACE      C 1036   4.979   3.728   5.368
    1ACE      O 1037   5.027   3.840   5.353
    2VAL      N 1038   5.025   3.637   5.468
    2VAL      H 1039   4.984   3.547   5.485
    2VAL     CA 1040   5.144   3.668   5.549
    2VAL     CB 1041   5.105   3.695   5.695
    2VAL    CG1 1042   5.227   3.733   5.780
    2VAL    CG2 1043   4.990   3.795   5.702
    2VAL      C 1044   5.249   3.558   5.539
    2VAL      O 1045   5.225   3.445   5.583
    3VAL      N 1046   5.338   3.586   5.444
    3VAL      H 1047   5.335   3.677   5.403
    3VAL     CA 1048   5.453   3.501   5.409
    3VAL     CB 1049   5.443   3.460   5.262
    3VAL    CG1 1050   5.558   3.368   5.222
    3VAL    CG2 1051   5.310   3.401   5.215
    3VAL      C 1052   5.587   3.563   5.451
    3VAL      O 1053   5.586   3.674   5.503
    4VAL      N 1054   5.680   3.478   5.492
    4VAL      H 1055   5.664   3.379   5.491
    4VAL     CA 1056   5.817   3.512   5.533
    4VAL     CB 1057   5.853   3.461   5.673
    4VAL    CG1 1058   5.975   3.529   5.734
    4VAL    CG2 1059   5.737   3.489   5.769
    4VAL      C 1060   5.920   3.455   5.436
    4VAL      O 1061   5.889   3.366   5.357
    5THR      N 1062   6.035   3.519   5.416
    5THR      H 1063   6.060   3.607   5.457
    5THR     CA 1064   6.146   3.453   5.345
    5THR     CB 1065   6.245   3.558   5.295
    5THR    OG1 1066   6.305   3.639   5.397
    5THR    HG1 1067   6.264   3.627   5.487
    5THR    CG2 1068   6.177   3.635   5.182
    5THR      C 1069   6.215   3.349   5.433
    5THR      O 1070   6.220   3.236   5.385
    6ILE      N 1071   6.288   3.394   5.535
    6ILE      H 1072   6.295   3.490   5.561
    6ILE     CA 1073   6.357   3.307   5.632
    6ILE     CB 1074   6.507   3.310   5.601
    6ILE    CG1 1075   6.555   3.454   5.589
    6ILE    CG2 1076   6.537   3.227   5.477
    6ILE     CD 1077   6.697   3.464   5.647
    6ILE      C 1078   6.323   3.337   5.778
    6ILE      O 1079   6.301   3.453   5.812
    7LEU      N 1080   6.306   3.220   5.839
    7LEU      H 1081   6.320   3.135   5.788
    7LEU     CA 1082   6.264   3.215   5.980
    7LEU     CB 1083   6.144   3.120   5.981
    7LEU     CG 1084   6.055   3.104   6.105
    7LEU    CD1 1085   5.946   3.211   6.120
    7LEU    CD2 1086   5.995   2.964   6.121
    7LEU      C 1087   6.388   3.165   6.054
    7LEU      O 1088   6.429   3.050   6.037
    8LEU      N 1089   6.462   3.255   6.118
    8LEU      H 1090   6.532   3.220   6.180
    8LEU     CA 1091   6.463   3.400   6.099
    8LEU     CB 1092   6.430   3.482   6.224
    8LEU     CG 1093   6.334   3.596   6.187
    8LEU    CD1 1094   6.190   3.546   6.200
    8LEU    CD2 1095   6.365   3.712   6.282
    8LEU      C 1096   6.597   3.445   6.039
    8LEU      O 1097   6.601   3.461   5.917
    9GLU      N 1098   6.703   3.448   6.119
    9GLU      H 1099   6.699   3.416   6.214
    9GLU     CA 1100   6.830   3.512   6.083
    9GLU     CB 1101   6.888   3.573   6.210
    9GLU     CG 1102   6.827   3.711   6.238
    9GLU     CD 1103   6.878   3.769   6.370
    9GLU    OE1 1104   6.801   3.756   6.468
    9GLU    OE2 1105   6.987   3.830   6.375
    9GLU      C 1106   6.915   3.394   6.034
    9GLU      O 1107   6.966   3.317   6.116
   10GLU      N 1108   6.932   3.392   5.902
   10GLU      H 1109   6.912   3.473   5.846
   10GLU     CA 1110   7.005   3.281   5.838
   10GLU     CB 1111   6.911   3.161   5.826
   10GLU     CG 1112   6.986   3.031   5.798
   10GLU     CD 1113   6.884   2.917   5.788
   10GLU    OE1 1114   6.888   2.853   5.681
   10GLU    OE2 1115   6.819   2.889   5.891
   10GLU      C 1116   7.070   3.338   5.711
   10GLU      O 1117   6.999   3.387   5.623
   11GLU      N 1118   7.202   3.338   5.725
   11GLU      H 1119   7.242   3.269   5.785
   11GLU     CA 1120   7.291   3.408   5.631
   11GLU     CB 1121   7.400   3.482   5.708
   11GLU     CG 1122   7.336   3.601   5.778
   11GLU     CD 1123   7.447   3.665   5.862
   11GLU    OE1 1124   7.508   3.753   5.799
   11GLU    OE2 1125   7.466   3.623   5.979
   11GLU      C 1126   7.378   3.325   5.538
   11GLU     O1 1127   7.428   3.385   5.440
   11GLU     O2 1128   7.389   3.200   5.549
    1ACE     CA 1129   3.089   5.143   7.054
    1ACE      C 1130   3.087   5.003   6.993
    1ACE      O 1131   2.982   4.947   6.965
    2VAL      N 1132   3.216   4.941   6.996
    2VAL      H 1133   3.293   4.991   7.036
    2VAL     CA 1134   3.240   4.812   6.929
    2VAL     CB 1135   3.334   4.843   6.812
    2VAL    CG1 1136   3.482   4.863   6.849
    2VAL    CG2 1137   3.287   4.750   6.700
    2VAL      C 1138   3.292   4.701   7.020
    2VAL      O 1139   3.381   4.716   7.104
    3VAL      N 1140   3.220   4.591   6.998
    3VAL      H 1141   3.145   4.590   6.933
    3VAL     CA 1142   3.240   4.469   7.079
    3VAL     CB 1143   3.111   4.394   7.114
    3VAL    CG1 1144   3.134   4.287   7.220
    3VAL    CG2 1145   2.992   4.486   7.144
    3VAL      C 1146   3.320   4.377   6.986
    3VAL      O 1147   3.269   4.304   6.901
    4VAL      N 1148   3.452   4.394   6.995
    4VAL      H 1149   3.496   4.457   7.058
    4VAL     CA 1150   3.543   4.323   6.903
    4VAL     CB 1151   3.667   4.408   6.875
    4VAL    CG1 1152   3.774   4.349   6.783
    4VAL    CG2 1153   3.623   4.540   6.811
    4VAL      C 1154   3.586   4.195   6.976
    4VAL      O 1155   3.677   4.188   7.057
    5THR      N 1156   3.513   4.089   6.941
    5THR      H 1157   3.457   4.092   6.858
    5THR     CA 1158   3.510   3.956   7.003
    5THR     CB 1159   3.384   3.880   6.962
    5THR    OG1 1160   3.359   3.893   6.822
    5THR    HG1 1161   3.446   3.901   6.775
    5THR    CG2 1162   3.269   3.951   7.033
    5THR      C 1163   3.632   3.867   6.977
    5THR      O 1164   3.638   3.781   6.890
    6ILE      N 1165   3.734   3.890   7.059
    6ILE      H 1166   3.720   3.967   7.121
    6ILE     CA 1167   3.864   3.823   7.052
    6ILE     CB 1168   3.970   3.886   6.961
    6ILE    CG1 1169   3.995   4.036   6.980
    6ILE    CG2 1170   3.930   3.866   6.815
    6ILE     CD 1171   4.104   4.095   6.890
    6ILE      C 1172   3.916   3.799   7.194
    6ILE      O 1173   3.987   3.884   7.246
    7LEU      N 1174   3.874   3.688   7.255
    7LEU      H 1175   3.921   3.677   7.342
    7LEU     CA 1176   3.784   3.577   7.223
    7LEU     CB 1177   3.846   3.441   7.190
    7LEU     CG 1178   3.951   3.373   7.278
    7LEU    CD1 1179   3.957   3.226   7.236
    7LEU    CD2 1180   4.089   3.429   7.242
    7LEU      C 1181   3.686   3.549   7.337
    7LEU      O 1182   3.719   3.590   7.448
    8LEU      N 1183   3.571   3.491   7.302
    8LEU      H 1184   3.555   3.459   7.209
    8LEU     CA 1185   3.465   3.449   7.396
    8LEU     CB 1186   3.339   3.534   7.376
    8LEU     CG 1187   3.360   3.684   7.398
    8LEU    CD1 1188   3.227   3.760   7.389
    8LEU    CD2 1189   3.434   3.721   7.526
    8LEU      C 1190   3.424   3.304   7.372
    8LEU      O 1191   3.411   3.274   7.254
    9GLU      N 1192   3.439   3.222   7.476
    9GLU      H 1193   3.473   3.256   7.564
    9GLU     CA 1194   3.407   3.079   7.462
    9GLU     CB 1195   3.539   3.002   7.466
    9GLU     CG 1196   3.546   2.864   7.400
    9GLU     CD 1197   3.566   2.884   7.250
    9GLU    OE1 1198   3.479   2.837   7.173
    9GLU    OE2 1199   3.645   2.970   7.205
    9GLU      C 1200   3.309   3.038   7.571
    9GLU      O 1201   3.282   3.120   7.658
   10GLU      N 1202   3.248   2.920   7.556
   10GLU      H 1203   3.246   2.872   7.468
   10GLU     CA 1204   3.164   2.852   7.655
   10GLU     CB 1205   3.016   2.877   7.628
   10GLU     CG 1206   2.933   2.828   7.747
   10GLU     CD 1207   2.787   2.842   7.703
   10GLU    OE1 1208   2.726   2.946   7.738
   10GLU    OE2 1209   2.742   2.743   7.642
   10GLU      C 1210   3.198   2.703   7.663
   10GLU      O 1211   3.246   2.665   7.770
   11GLU      N 1212   3.154   2.621   7.569
   11GLU      H 1213   3.101   2.655   7.491
   11GLU     CA 1214   3.161   2.474   7.567
   11GLU     CB 1215   3.022   2.420   7.530
   11GLU     CG 1216   2.983   2.297   7.610
   11GLU     CD 1217   2.842   2.253   7.569
   11GLU    OE1 1218   2.833   2.132   7.539
   11GLU    OE2 1219   2.752   2.338   7.587
   11GLU      C 1220   3.272   2.426   7.473
   11GLU     O1 1221   3.358   2.348   7.518
   11GLU     O2 1222   3.254   2.429   7.349
    1ACE     CA 1223   3.999   4.893   4.966
    1ACE      C 1224   3.858   4.846   5.001
    1ACE      O 1225   3.832   4.729   5.026
    2VAL      N 1226   3.761   4.951   4.991
    2VAL      H 1227   3.793   5.045   4.982
    2VAL     CA 1228   3.614   4.942   4.997
    2VAL     CB 1229   3.570   4.872   4.867
    2VAL    CG1 1230   3.436   4.799   4.868
    2VAL    CG2 1231   3.560   4.983   4.762
    2VAL      C 1232   3.571   4.888   5.133
    2VAL      O 1233   3.537   4.961   5.227
    3VAL      N 1234   3.575   4.756   5.149
    3VAL      H 1235   3.579   4.695   5.071
    3VAL     CA 1236   3.563   4.683   5.276
    3VAL     CB 1237   3.545   4.535   5.238
    3VAL    CG1 1238   3.411   4.512   5.168
    3VAL    CG2 1239   3.659   4.470   5.161
    3VAL      C 1240   3.669   4.716   5.381
    3VAL      O 1241   3.643   4.703   5.501
    4VAL      N 1242   3.787   4.762   5.340
    4VAL      H 1243   3.805   4.774   5.242
    4VAL     CA 1244   3.899   4.779   5.434
    4VAL     CB 1245   4.004   4.668   5.438
    4VAL    CG1 1246   3.959   4.569   5.545
    4VAL    CG2 1247   4.027   4.593   5.307
    4VAL      C 1248   3.957   4.920   5.415
    4VAL      O 1249   3.998   4.948   5.303
    5THR      N 1250   3.976   4.993   5.524
    5THR      H 1251   3.979   4.954   5.616
    5THR     CA 1252   4.043   5.124   5.520
    5THR     CB 1253   3.977   5.229   5.610
    5THR    OG1 1254   3.956   5.178   5.742
    5THR    HG1 1255   3.895   5.238   5.794
    5THR    CG2 1256   3.843   5.260   5.542
    5THR      C 1257   4.194   5.115   5.547
    5THR      O 1258   4.243   5.148   5.655
    6ILE      N 1259   4.255   5.099   5.430
    6ILE      H 1260   4.206   5.086   5.344
    6ILE     CA 1261   4.398   5.066   5.421
    6ILE     CB 1262   4.427   4.930   5.356
    6ILE    CG1 1263   4.372   4.934   5.213
    6ILE    CG2 1264   4.370   4.820   5.446
    6ILE     CD 1265   4.392   4.799   5.145
    6ILE      C 1266   4.483   5.173   5.353
    6ILE      O 1267   4.605   5.162   5.347
    7LEU      N 1268   4.421   5.261   5.274
    7LEU      H 1269   4.322   5.253   5.263
    7LEU     CA 1270   4.475   5.378   5.203
    7LEU     CB 1271   4.422   5.390   5.060
    7LEU     CG 1272   4.529   5.328   4.971
    7LEU    CD1 1273   4.479   5.332   4.827
    7LEU    CD2 1274   4.656   5.413   4.966
    7LEU      C 1275   4.457   5.512   5.275
    7LEU      O 1276   4.359   5.585   5.260
    8LEU      N 1277   4.545   5.530   5.372
    8LEU      H 1278   4.632   5.480   5.374
    8LEU     CA 1279   4.550   5.645   5.463
    8LEU     CB 1280   4.657   5.631   5.572
    8LEU     CG 1281   4.647   5.729   5.689
    8LEU    CD1 1282   4.499   5.736   5.728
    8LEU    CD2 1283   4.708   5.673   5.817
    8LEU      C 1284   4.603   5.762   5.380
    8LEU      O 1285   4.712   5.759   5.322
    9GLU      N 1286   4.533   5.873   5.401
    9GLU      H 1287   4.466   5.881   5.475
    9GLU     CA 1288   4.579   5.997   5.337
    9GLU     CB 1289   4.460   6.087   5.305
    9GLU     CG 1290   4.369   6.020   5.202
    9GLU     CD 1291   4.246   6.110   5.183
    9GLU    OE1 1292   4.166   6.107   5.279
    9GLU    OE2 1293   4.243   6.174   5.076
    9GLU      C 1294   4.684   6.068   5.423
    9GLU      O 1295   4.638   6.136   5.515
   10GLU      N 1296   4.809   6.037   5.391
   10GLU      H 1297   4.835   5.982   5.312
   10GLU     CA 1298   4.924   6.077   5.473
   10GLU     CB 1299   5.044   5.984   5.449
   10GLU     CG 1300   5.040   5.833   5.473
   10GLU     CD 1301   5.185   5.785   5.468
   10GLU    OE1 1302   5.218   5.688   5.397
   10GLU    OE2 1303   5.258   5.830   5.558
   10GLU      C 1304   4.972   6.221   5.460
   10GLU      O 1305   4.993   6.265   5.347
   11GLU      N 1306   4.942   6.293   5.568
   11GLU      H 1307   4.901   6.255   5.651
   11GLU     CA 1308   4.946   6.440   5.568
   11GLU     CB 1309   4.802   6.492   5.570
   11GLU     CG 1310   4.718   6.469   5.445
   11GLU     CD 1311   4.573   6.518   5.458
   11GLU    OE1 1312   4.541   6.638   5.443
   11GLU    OE2 1313   4.492   6.433   5.501
   11GLU      C 1314   5.020   6.498   5.689
   11GLU     O1 1315   5.129   6.558   5.675
   11GLU     O2 1316   4.979   6.456   5.799
    1ACE     CA 1317   3.555   6.171   5.659
    1ACE      C 1318   3.433   6.218   5.739
    1ACE      O 1319   3.448   6.288   5.839
    2VAL      N 1320   3.320   6.135   5.710
    2VAL      H 1321   3.311   6.059   5.645
    2VAL     CA 1322   3.194   6.160   5.780
    2VAL     CB 1323   3.085   6.233   5.700
    2VAL    CG1 1324   3.138   6.374   5.675
    2VAL    CG2 1325   3.066   6.171   5.561
    2VAL      C 1326   3.132   6.036   5.846
    2VAL      O 1327   3.094   6.043   5.963
    3VAL      N 1328   3.126   5.924   5.774
    3VAL      H 1329   3.178   5.912   5.689
    3VAL     CA 1330   3.059   5.803   5.821
    3VAL     CB 1331   2.930   5.774   5.744
    3VAL    CG1 1332   2.819   5.878   5.758
    3VAL    CG2 1333   2.951   5.757   5.593
    3VAL      C 1334   3.154   5.684   5.814
    3VAL      O 1335   3.194   5.641   5.705
    4VAL      N 1336   3.200   5.625   5.924
    4VAL      H 1337   3.255   5.542   5.919
    4VAL     CA 1338   3.178   5.684   6.057
    4VAL     CB 1339   3.151   5.578   6.164
    4VAL    CG1 1340   3.027   5.496   6.126
    4VAL    CG2 1341   3.270   5.483   6.182
    4VAL      C 1342   3.282   5.776   6.120
    4VAL      O 1343   3.251   5.868   6.195
    5THR      N 1344   3.405   5.752   6.074
    5THR      H 1345   3.422   5.669   6.022
    5THR     CA 1346   3.530   5.822   6.107
    5THR     CB 1347   3.659   5.763   6.049
    5THR    OG1 1348   3.644   5.731   5.911
    5THR    HG1 1349   3.634   5.811   5.852
    5THR    CG2 1350   3.708   5.658   6.149
    5THR      C 1351   3.520   5.969   6.065
    5THR      O 1352   3.518   6.009   5.949
    6ILE      N 1353   3.542   6.052   6.167
    6ILE      H 1354   3.579   6.013   6.251
    6ILE     CA 1355   3.533   6.198   6.171
    6ILE     CB 1356   3.497   6.255   6.309
    6ILE    CG1 1357   3.594   6.212   6.419
    6ILE    CG2 1358   3.349   6.237   6.342
    6ILE     CD 1359   3.561   6.297   6.542
    6ILE      C 1360   3.663   6.263   6.122
    6ILE      O 1361   3.773   6.208   6.134
    7LEU      N 1362   3.645   6.388   6.080
    7LEU      H 1363   3.555   6.427   6.060
    7LEU     CA 1364   3.763   6.460   6.031
    7LEU     CB 1365   3.732   6.515   5.892
    7LEU     CG 1366   3.838   6.596   5.816
    7LEU    CD1 1367   3.959   6.510   5.779
    7LEU    CD2 1368   3.774   6.659   5.692
    7LEU      C 1369   3.809   6.564   6.134
    7LEU      O 1370   3.728   6.651   6.164
    8LEU      N 1371   3.922   6.533   6.198
    8LEU      H 1372   3.960   6.441   6.199
    8LEU     CA 1373   3.981   6.613   6.306
    8LEU     CB 1374   4.053   6.529   6.411
    8LEU     CG 1375   3.966   6.410   6.450
    8LEU    CD1 1376   4.025   6.278   6.399
    8LEU    CD2 1377   3.943   6.397   6.601
    8LEU      C 1378   4.061   6.734   6.258
    8LEU      O 1379   4.183   6.723   6.243
    9GLU      N 1380   3.985   6.840   6.232
    9GLU      H 1381   3.886   6.844   6.242
    9GLU     CA 1382   4.034   6.964   6.171
    9GLU     CB 1383   3.919   7.035   6.100
    9GLU     CG 1384   3.909   6.982   5.956
    9GLU     CD 1385   3.802   7.056   5.876
    9GLU    OE1 1386   3.740   7.150   5.932
    9GLU    OE2 1387   3.799   7.025   5.755
    9GLU      C 1388   4.112   7.052   6.269
    9GLU      O 1389   4.215   7.100   6.223
   10GLU      N 1390   4.064   7.058   6.393
   10GLU      H 1391   3.977   7.013   6.412
   10GLU     CA 1392   4.143   7.120   6.501
   10GLU     CB 1393   4.053   7.188   6.604
   10GLU     CG 1394   3.969   7.281   6.515
   10GLU     CD 1395   3.880   7.377   6.594
   10GLU    OE1 1396   3.760   7.388   6.564
   10GLU    OE2 1397   3.924   7.443   6.691
   10GLU      C 1398   4.227   7.022   6.583
   10GLU      O 1399   4.198   6.904   6.598
   11GLU      N 1400   4.352   7.066   6.597
   11GLU      H 1401   4.399   7.127   6.533
   11GLU     CA 1402   4.444   7.016   6.700
   11GLU     CB 1403   4.589   7.025   6.654
   11GLU     CG 1404   4.623   7.168   6.611
   11GLU     CD 1405   4.771   7.198   6.586
   11GLU    OE1 1406   4.847   7.157   6.676
   11GLU    OE2 1407   4.813   7.256   6.484
   11GLU      C 1408   4.422   7.057   6.846
   11GLU     O1 1409   4.401   7.179   6.868
   11GLU     O2 1410   4.457   6.970   6.928
    1ACE     CA 1411   5.522   4.238   4.725
    1ACE      C 1412   5.644   4.225   4.816
    1ACE      O 1413   5.684   4.123   4.871
    2VAL      N 1414   5.710   4.352   4.822
    2VAL      H 1415   5.669   4.436   4.785
    2VAL     CA 1416   5.846   4.361   4.877
    2VAL     CB 1417   5.954   4.382   4.771
    2VAL    CG1 1418   6.088   4.354   4.838
    2VAL    CG2 1419   5.938   4.281   4.657
    2VAL      C 1420   5.854   4.463   4.991
    2VAL      O 1421   5.868   4.582   4.964
    3VAL      N 1422   5.853   4.410   5.113
    3VAL      H 1423   5.837   4.312   5.123
    3VAL     CA 1424   5.872   4.474   5.244
    3VAL     CB 1425   5.743   4.482   5.325
    3VAL    CG1 1426   5.658   4.596   5.270
    3VAL    CG2 1427   5.653   4.358   5.330
    3VAL      C 1428   5.986   4.420   5.331
    3VAL      O 1429   6.019   4.303   5.349
    4VAL      N 1430   6.047   4.520   5.395
    4VAL      H 1431   6.005   4.611   5.393
    4VAL     CA 1432   6.160   4.489   5.483
    4VAL     CB 1433   6.281   4.571   5.438
    4VAL    CG1 1434   6.255   4.722   5.445
    4VAL    CG2 1435   6.409   4.549   5.519
    4VAL      C 1436   6.119   4.521   5.627
    4VAL      O 1437   6.044   4.615   5.654
    5THR      N 1438   6.188   4.451   5.716
    5THR      H 1439   6.264   4.394   5.684
    5THR     CA 1440   6.164   4.449   5.861
    5THR     CB 1441   6.243   4.343   5.937
    5THR    OG1 1442   6.383   4.350   5.911
    5THR    HG1 1443   6.401   4.418   5.840
    5THR    CG2 1444   6.188   4.202   5.916
    5THR      C 1445   6.182   4.582   5.936
    5THR      O 1446   6.110   4.610   6.032
    6ILE      N 1447   6.286   4.653   5.893
    6ILE      H 1448   6.332   4.634   5.806
    6ILE     CA 1449   6.311   4.782   5.958
    6ILE     CB 1450   6.430   4.766   6.054
    6ILE    CG1 1451   6.559   4.719   5.987
    6ILE    CG2 1452   6.398   4.704   6.190
    6ILE     CD 1453   6.678   4.747   6.078
    6ILE      C 1454   6.332   4.891   5.853
    6ILE      O 1455   6.378   4.855   5.744
    7LEU      N 1456   6.299   5.014   5.889
    7LEU      H 1457   6.275   5.031   5.985
    7LEU     CA 1458   6.318   5.135   5.807
    7LEU     CB 1459   6.192   5.219   5.831
    7LEU     CG 1460   6.190   5.331   5.727
    7LEU    CD1 1461   6.124   5.277   5.600
    7LEU    CD2 1462   6.114   5.455   5.774
    7LEU      C 1463   6.442   5.202   5.865
    7LEU      O 1464   6.457   5.218   5.986
    8LEU      N 1465   6.549   5.215   5.786
    8LEU      H 1466   6.552   5.193   5.688
    8LEU     CA 1467   6.673   5.278   5.831
    8LEU     CB 1468   6.791   5.189   5.794
    8LEU     CG 1469   6.793   5.058   5.873
    8LEU    CD1 1470   6.905   4.968   5.822
    8LEU    CD2 1471   6.815   5.084   6.022
    8LEU      C 1472   6.686   5.415   5.763
    8LEU      O 1473   6.671   5.435   5.643
    9GLU      N 1474   6.699   5.509   5.856
    9GLU      H 1475   6.717   5.498   5.954
    9GLU     CA 1476   6.717   5.652   5.828
    9GLU     CB 1477   6.579   5.719   5.836
    9GLU     CG 1478   6.590   5.862   5.783
    9GLU     CD 1479   6.463   5.947   5.785
    9GLU    OE1 1480   6.411   5.995   5.681
    9GLU    OE2 1481   6.403   5.953   5.894
    9GLU      C 1482   6.814   5.720   5.925
    9GLU      O 1483   6.785   5.721   6.044
   10GLU      N 1484   6.936   5.726   5.873
   10GLU      H 1485   6.949   5.702   5.776
   10GLU     CA 1486   7.055   5.793   5.928
   10GLU     CB 1487   7.172   5.728   5.854
   10GLU     CG 1488   7.211   5.601   5.929
   10GLU     CD 1489   7.341   5.545   5.871
   10GLU    OE1 1490   7.339   5.512   5.750
   10GLU    OE2 1491   7.442   5.538   5.943
   10GLU      C 1492   7.048   5.946   5.921
   10GLU      O 1493   7.049   5.997   5.809
   11GLU      N 1494   7.091   6.008   6.030
   11GLU      H 1495   7.106   5.966   6.120
   11GLU     CA 1496   7.083   6.155   6.044
   11GLU     CB 1497   6.993   6.197   6.160
   11GLU     CG 1498   7.047   6.149   6.295
   11GLU     CD 1499   6.971   6.213   6.412
   11GLU    OE1 1500   7.044   6.280   6.489
   11GLU    OE2 1501   6.873   6.144   6.446
   11GLU      C 1502   7.225   6.209   6.065
   11GLU     O1 1503   7.323   6.135   6.088
   11GLU     O2 1504   7.233   6.328   6.026
    1ACE     CA 1505   5.173   4.428   5.776
    1ACE      C 1506   5.022   4.445   5.754
    1ACE      O 1507   4.982   4.550   5.704
    2VAL      N 1508   4.939   4.336   5.794
    2VAL      H 1509   4.962   4.239   5.797
    2VAL     CA 1510   4.794   4.347   5.772
    2VAL     CB 1511   4.735   4.217   5.717
    2VAL    CG1 1512   4.604   4.251   5.647
    2VAL    CG2 1513   4.831   4.143   5.623
    2VAL      C 1514   4.728   4.375   5.907
    2VAL      O 1515   4.646   4.464   5.927
    3VAL      N 1516   4.746   4.273   5.990
    3VAL      H 1517   4.808   4.200   5.962
    3VAL     CA 1518   4.677   4.242   6.116
    3VAL     CB 1519   4.596   4.113   6.105
    3VAL    CG1 1520   4.526   4.082   6.238
    3VAL    CG2 1521   4.483   4.129   6.004
    3VAL      C 1522   4.780   4.239   6.230
    3VAL      O 1523   4.896   4.201   6.214
    4VAL      N 1524   4.752   4.328   6.325
    4VAL      H 1525   4.700   4.409   6.299
    4VAL     CA 1526   4.797   4.332   6.465
    4VAL     CB 1527   4.788   4.474   6.522
    4VAL    CG1 1528   4.846   4.491   6.662
    4VAL    CG2 1529   4.860   4.571   6.428
    4VAL      C 1530   4.728   4.220   6.543
    4VAL      O 1531   4.628   4.234   6.614
    5THR      N 1532   4.784   4.101   6.524
    5THR      H 1533   4.867   4.087   6.471
    5THR     CA 1534   4.735   3.973   6.576
    5THR     CB 1535   4.801   3.851   6.512
    5THR    OG1 1536   4.943   3.864   6.522
    5THR    HG1 1537   4.960   3.790   6.586
    5THR    CG2 1538   4.753   3.829   6.368
    5THR      C 1539   4.747   3.961   6.728
    5THR      O 1540   4.857   3.956   6.782
    6ILE      N 1541   4.636   3.974   6.802
    6ILE      H 1542   4.549   3.980   6.752
    6ILE     CA 1543   4.620   3.981   6.947
    6ILE     CB 1544   4.606   4.123   7.002
    6ILE    CG1 1545   4.738   4.198   6.986
    6ILE    CG2 1546   4.563   4.129   7.149
    6ILE     CD 1547   4.734   4.348   7.015
    6ILE      C 1548   4.507   3.883   6.983
    6ILE      O 1549   4.390   3.919   6.971
    7LEU      N 1550   4.541   3.791   7.072
    7LEU      H 1551   4.617   3.796   7.137
    7LEU     CA 1552   4.435   3.697   7.113
    7LEU     CB 1553   4.440   3.565   7.036
    7LEU     CG 1554   4.386   3.565   6.892
    7LEU    CD1 1555   4.434   3.441   6.815
    7LEU    CD2 1556   4.234   3.579   6.901
    7LEU      C 1557   4.425   3.669   7.263
    7LEU      O 1558   4.488   3.576   7.312
    8LEU      N 1559   4.373   3.771   7.332
    8LEU      H 1560   4.366   3.862   7.292
    8LEU     CA 1561   4.351   3.771   7.477
    8LEU     CB 1562   4.343   3.914   7.532
    8LEU     CG 1563   4.477   3.986   7.519
    8LEU    CD1 1564   4.454   4.137   7.510
    8LEU    CD2 1565   4.552   3.943   7.645
    8LEU      C 1566   4.237   3.679   7.520
    8LEU      O 1567   4.123   3.693   7.476
    9GLU      N 1568   4.272   3.608   7.627
    9GLU      H 1569   4.352   3.633   7.681
    9GLU     CA 1570   4.182   3.499   7.667
    9GLU     CB 1571   4.268   3.374   7.685
    9GLU     CG 1572   4.340   3.322   7.559
    9GLU     CD 1573   4.477   3.263   7.592
    9GLU    OE1 1574   4.571   3.318   7.532
    9GLU    OE2 1575   4.482   3.195   7.697
    9GLU      C 1576   4.119   3.520   7.805
    9GLU      O 1577   4.162   3.609   7.879
   10GLU      N 1578   4.016   3.444   7.839
   10GLU      H 1579   3.970   3.385   7.772
   10GLU     CA 1580   3.962   3.448   7.976
   10GLU     CB 1581   3.827   3.376   7.980
   10GLU     CG 1582   3.725   3.435   7.882
   10GLU     CD 1583   3.603   3.343   7.877
   10GLU    OE1 1584   3.551   3.299   7.982
   10GLU    OE2 1585   3.558   3.332   7.761
   10GLU      C 1586   4.052   3.372   8.073
   10GLU      O 1587   4.099   3.263   8.040
   11GLU      N 1588   4.024   3.395   8.201
   11GLU      H 1589   3.942   3.442   8.234
   11GLU     CA 1590   4.109   3.340   8.308
   11GLU     CB 1591   4.191   3.445   8.383
   11GLU     CG 1592   4.300   3.492   8.287
   11GLU     CD 1593   4.380   3.611   8.341
   11GLU    OE1 1594   4.465   3.659   8.263
   11GLU    OE2 1595   4.343   3.665   8.448
   11GLU      C 1596   4.026   3.262   8.410
   11GLU     O1 1597   4.045   3.139   8.419
   11GLU     O2 1598   3.957   3.329   8.490
    1ACE     CA 1599   4.852   4.723   2.992
    1ACE      C 1600   4.971   4.643   3.044
    1ACE      O 1601   5.065   4.621   2.967
    2VAL      N 1602   4.946   4.562   3.159
    2VAL      H 1603   4.854   4.532   3.184
    2VAL     CA 1604   5.054   4.480   3.215
    2VAL     CB 1605   5.091   4.524   3.356
    2VAL    CG1 1606   4.978   4.520   3.459
    2VAL    CG2 1607   5.219   4.451   3.399
    2VAL      C 1608   5.027   4.331   3.198
    2VAL      O 1609   5.120   4.261   3.160
    3VAL      N 1610   4.908   4.281   3.234
    3VAL      H 1611   4.838   4.333   3.282
    3VAL     CA 1612   4.864   4.145   3.202
    3VAL     CB 1613   4.753   4.094   3.293
    3VAL    CG1 1614   4.743   3.941   3.284
    3VAL    CG2 1615   4.774   4.133   3.440
    3VAL      C 1616   4.832   4.124   3.054
    3VAL      O 1617   4.883   4.028   2.995
    4VAL      N 1618   4.785   4.235   2.998
    4VAL      H 1619   4.719   4.298   3.038
    4VAL     CA 1620   4.798   4.252   2.853
    4VAL     CB 1621   4.687   4.345   2.803
    4VAL    CG1 1622   4.682   4.351   2.650
    4VAL    CG2 1623   4.552   4.290   2.851
    4VAL      C 1624   4.933   4.309   2.807
    4VAL      O 1625   4.953   4.426   2.777
    5THR      N 1626   5.028   4.218   2.784
    5THR      H 1627   5.016   4.120   2.802
    5THR     CA 1628   5.152   4.249   2.712
    5THR     CB 1629   5.258   4.146   2.752
    5THR    OG1 1630   5.382   4.180   2.689
    5THR    HG1 1631   5.376   4.141   2.597
    5THR    CG2 1632   5.226   3.997   2.732
    5THR      C 1633   5.118   4.271   2.564
    5THR      O 1634   5.083   4.175   2.496
    6ILE      N 1635   5.160   4.387   2.515
    6ILE      H 1636   5.237   4.431   2.561
    6ILE     CA 1637   5.140   4.428   2.375
    6ILE     CB 1638   5.047   4.549   2.373
    6ILE    CG1 1639   5.085   4.659   2.472
    6ILE    CG2 1640   4.904   4.495   2.383
    6ILE     CD 1641   5.004   4.782   2.431
    6ILE      C 1642   5.279   4.455   2.317
    6ILE      O 1643   5.383   4.443   2.381
    7LEU      N 1644   5.280   4.460   2.184
    7LEU      H 1645   5.198   4.443   2.130
    7LEU     CA 1646   5.407   4.463   2.109
    7LEU     CB 1647   5.367   4.472   1.962
    7LEU     CG 1648   5.479   4.492   1.859
    7LEU    CD1 1649   5.579   4.380   1.884
    7LEU    CD2 1650   5.423   4.489   1.716
    7LEU      C 1651   5.509   4.569   2.151
    7LEU      O 1652   5.474   4.680   2.192
    8LEU      N 1653   5.635   4.528   2.160
    8LEU      H 1654   5.658   4.443   2.113
    8LEU     CA 1655   5.752   4.606   2.203
    8LEU     CB 1656   5.811   4.532   2.323
    8LEU     CG 1657   5.741   4.554   2.458
    8LEU    CD1 1658   5.798   4.453   2.558
    8LEU    CD2 1659   5.743   4.700   2.503
    8LEU      C 1660   5.858   4.632   2.097
    8LEU      O 1661   5.841   4.584   1.985
    9GLU      N 1662   5.963   4.704   2.136
    9GLU      H 1663   5.973   4.748   2.225
    9GLU     CA 1664   6.077   4.735   2.049
    9GLU     CB 1665   6.167   4.844   2.110
    9GLU     CG 1666   6.109   4.985   2.119
    9GLU     CD 1667   5.998   5.000   2.223
    9GLU    OE1 1668   6.028   4.962   2.338
    9GLU    OE2 1669   5.882   5.027   2.185
    9GLU      C 1670   6.168   4.613   2.034
    9GLU      O 1671   6.193   4.541   2.130
   10GLU      N 1672   6.220   4.596   1.913
   10GLU      H 1673   6.187   4.657   1.840
   10GLU     CA 1674   6.300   4.477   1.879
   10GLU     CB 1675   6.229   4.415   1.758
   10GLU     CG 1676   6.094   4.350   1.788
   10GLU     CD 1677   6.034   4.324   1.650
   10GLU    OE1 1678   6.019   4.424   1.577
   10GLU    OE2 1679   5.986   4.211   1.625
   10GLU      C 1680   6.451   4.491   1.860
   10GLU      O 1681   6.512   4.393   1.817
   11GLU      N 1682   6.506   4.610   1.883
   11GLU      H 1683   6.452   4.678   1.932
   11GLU     CA 1684   6.646   4.645   1.853
   11GLU     CB 1685   6.649   4.792   1.814
   11GLU     CG 1686   6.689   4.820   1.669
   11GLU     CD 1687   6.617   4.946   1.622
   11GLU    OE1 1688   6.511   4.925   1.559
   11GLU    OE2 1689   6.653   5.055   1.672
   11GLU      C 1690   6.753   4.606   1.955
   11GLU     O1 1691   6.821   4.502   1.937
   11GLU     O2 1692   6.770   4.687   2.048
    1ACE     CA 1693   3.817   4.117   7.340
    1ACE      C 1694   3.767   4.009   7.436
    1ACE      O 1695   3.737   3.894   7.402
    2VAL      N 1696   3.779   4.050   7.573
    2VAL      H 1697   3.809   4.144   7.588
    2VAL     CA 1698   3.741   3.973   7.692
    2VAL     CB 1699   3.855   3.923   7.781
    2VAL    CG1 1700   3.927   3.812   7.704
    2VAL    CG2 1701   3.957   4.033   7.814
    2VAL      C 1702   3.634   4.050   7.770
    2VAL      O 1703   3.649   4.087   7.886
    3VAL      N 1704   3.511   4.030   7.723
    3VAL      H 1705   3.489   3.967   7.648
    3VAL     CA 1706   3.390   4.102   7.765
    3VAL     CB 1707   3.344   4.207   7.664
    3VAL    CG1 1708   3.429   4.334   7.674
    3VAL    CG2 1709   3.343   4.160   7.519
    3VAL      C 1710   3.279   3.999   7.787
    3VAL      O 1711   3.269   3.910   7.703
    4VAL      N 1712   3.195   4.017   7.890
    4VAL      H 1713   3.214   4.088   7.958
    4VAL     CA 1714   3.081   3.927   7.910
    4VAL     CB 1715   3.107   3.830   8.025
    4VAL    CG1 1716   3.191   3.709   7.983
    4VAL    CG2 1717   3.166   3.888   8.154
    4VAL      C 1718   2.950   3.999   7.939
    4VAL      O 1719   2.846   3.939   7.912
    5THR      N 1720   2.955   4.121   7.992
    5THR      H 1721   3.032   4.184   7.981
    5THR     CA 1722   2.836   4.195   8.038
    5THR     CB 1723   2.827   4.183   8.190
    5THR    OG1 1724   2.952   4.209   8.254
    5THR    HG1 1725   3.008   4.276   8.205
    5THR    CG2 1726   2.770   4.047   8.233
    5THR      C 1727   2.832   4.339   7.986
    5THR      O 1728   2.830   4.436   8.062
    6ILE      N 1729   2.868   4.346   7.858
    6ILE      H 1730   2.911   4.264   7.820
    6ILE     CA 1731   2.880   4.466   7.775
    6ILE     CB 1732   2.982   4.435   7.665
    6ILE    CG1 1733   3.009   4.557   7.577
    6ILE    CG2 1734   2.943   4.312   7.582
    6ILE     CD 1735   3.089   4.662   7.654
    6ILE      C 1736   2.737   4.497   7.731
    6ILE      O 1737   2.660   4.410   7.691
    7LEU      N 1738   2.712   4.628   7.727
    7LEU      H 1739   2.790   4.689   7.722
    7LEU     CA 1740   2.579   4.685   7.700
    7LEU     CB 1741   2.570   4.820   7.771
    7LEU     CG 1742   2.576   4.803   7.923
    7LEU    CD1 1743   2.608   4.933   7.996
    7LEU    CD2 1744   2.437   4.754   7.965
    7LEU      C 1745   2.563   4.687   7.548
    7LEU      O 1746   2.651   4.734   7.477
    8LEU      N 1747   2.455   4.619   7.508
    8LEU      H 1748   2.392   4.591   7.581
    8LEU     CA 1749   2.398   4.600   7.374
    8LEU     CB 1750   2.406   4.452   7.335
    8LEU     CG 1751   2.536   4.392   7.283
    8LEU    CD1 1752   2.604   4.465   7.166
    8LEU    CD2 1753   2.643   4.380   7.392
    8LEU      C 1754   2.252   4.646   7.380
    8LEU      O 1755   2.188   4.639   7.484
    9GLU      N 1756   2.195   4.670   7.262
    9GLU      H 1757   2.218   4.622   7.177
    9GLU     CA 1758   2.078   4.757   7.250
    9GLU     CB 1759   2.105   4.880   7.163
    9GLU     CG 1760   2.204   4.971   7.235
    9GLU     CD 1761   2.217   5.108   7.167
    9GLU    OE1 1762   2.292   5.119   7.068
    9GLU    OE2 1763   2.133   5.196   7.197
    9GLU      C 1764   1.960   4.678   7.194
    9GLU      O 1765   1.963   4.618   7.087
   10GLU      N 1766   1.850   4.707   7.263
   10GLU      H 1767   1.858   4.760   7.348
   10GLU     CA 1768   1.729   4.625   7.253
   10GLU     CB 1769   1.712   4.558   7.389
   10GLU     CG 1770   1.657   4.415   7.382
   10GLU     CD 1771   1.583   4.390   7.513
   10GLU    OE1 1772   1.459   4.394   7.499
   10GLU    OE2 1773   1.657   4.348   7.605
   10GLU      C 1774   1.601   4.695   7.209
   10GLU      O 1775   1.547   4.770   7.291
   11GLU      N 1776   1.570   4.678   7.081
   11GLU      H 1777   1.618   4.609   7.026
   11GLU     CA 1778   1.455   4.744   7.018
   11GLU     CB 1779   1.501   4.820   6.893
   11GLU     CG 1780   1.607   4.928   6.918
   11GLU     CD 1781   1.616   5.051   6.827
   11GLU    OE1 1782   1.720   5.055   6.758
   11GLU    OE2 1783   1.523   5.133   6.812
   11GLU      C 1784   1.355   4.641   6.966
   11GLU     O1 1785   1.390   4.567   6.872
   11GLU     O2 1786   1.237   4.660   7.004
    1ACE     CA 1787   6.884   5.550   6.311
    1ACE      C 1788   6.784   5.447   6.259
    1ACE      O 1789   6.775   5.435   6.137
    2VAL      N 1790   6.703   5.389   6.361
    2VAL      H 1791   6.699   5.438   6.448
    2VAL     CA 1792   6.615   5.272   6.343
    2VAL     CB 1793   6.662   5.144   6.411
    2VAL    CG1 1794   6.578   5.029   6.354
    2VAL    CG2 1795   6.813   5.117   6.406
    2VAL      C 1796   6.470   5.299   6.385
    2VAL      O 1797   6.441   5.332   6.500
    3VAL      N 1798   6.387   5.293   6.281
    3VAL      H 1799   6.409   5.292   6.184
    3VAL     CA 1800   6.241   5.292   6.297
    3VAL     CB 1801   6.182   5.417   6.231
    3VAL    CG1 1802   6.041   5.394   6.177
    3VAL    CG2 1803   6.205   5.542   6.315
    3VAL      C 1804   6.186   5.159   6.246
    3VAL      O 1805   6.239   5.106   6.148
    4VAL      N 1806   6.099   5.099   6.327
    4VAL      H 1807   6.061   5.145   6.407
    4VAL     CA 1808   6.051   4.964   6.298
    4VAL     CB 1809   6.057   4.872   6.421
    4VAL    CG1 1810   6.204   4.847   6.454
    4VAL    CG2 1811   5.992   4.927   6.548
    4VAL      C 1812   5.910   4.962   6.238
    4VAL      O 1813   5.841   5.063   6.252
    5THR      N 1814   5.894   4.873   6.141
    5THR      H 1815   5.952   4.791   6.137
    5THR     CA 1816   5.774   4.867   6.057
    5THR     CB 1817   5.816   4.883   5.911
    5THR    OG1 1818   5.906   4.778   5.873
    5THR    HG1 1819   5.977   4.803   5.808
    5THR    CG2 1820   5.875   5.020   5.880
    5THR      C 1821   5.700   4.736   6.083
    5THR      O 1822   5.580   4.746   6.107
    6ILE      N 1823   5.774   4.626   6.090
    6ILE      H 1824   5.868   4.628   6.055
    6ILE     CA 1825   5.740   4.490   6.133
    6ILE     CB 1826   5.749   4.390   6.017
    6ILE    CG1 1827   5.663   4.444   5.902
    6ILE    CG2 1828   5.733   4.243   6.054
    6ILE     CD 1829   5.715   4.383   5.771
    6ILE      C 1830   5.808   4.433   6.258
    6ILE      O 1831   5.930   4.431   6.272
    7LEU      N 1832   5.715   4.396   6.346
    7LEU      H 1833   5.623   4.371   6.315
    7LEU     CA 1834   5.737   4.366   6.488
    7LEU     CB 1835   5.633   4.447   6.565
    7LEU     CG 1836   5.684   4.533   6.681
    7LEU    CD1 1837   5.782   4.644   6.645
    7LEU    CD2 1838   5.561   4.591   6.751
    7LEU      C 1839   5.688   4.223   6.511
    7LEU      O 1840   5.571   4.188   6.512
    8LEU      N 1841   5.789   4.138   6.528
    8LEU      H 1842   5.883   4.172   6.540
    8LEU     CA 1843   5.774   3.992   6.535
    8LEU     CB 1844   5.877   3.903   6.466
    8LEU     CG 1845   5.898   3.928   6.316
    8LEU    CD1 1846   5.962   4.061   6.276
    8LEU    CD2 1847   5.991   3.814   6.274
    8LEU      C 1848   5.769   3.949   6.682
    8LEU      O 1849   5.841   4.003   6.766
    9GLU      N 1850   5.655   3.883   6.700
    9GLU      H 1851   5.575   3.891   6.640
    9GLU     CA 1852   5.620   3.835   6.834
    9GLU     CB 1853   5.483   3.895   6.867
    9GLU     CG 1854   5.420   3.899   7.006
    9GLU     CD 1855   5.519   3.948   7.112
    9GLU    OE1 1856   5.559   4.066   7.115
    9GLU    OE2 1857   5.556   3.859   7.191
    9GLU      C 1858   5.615   3.682   6.846
    9GLU      O 1859   5.602   3.608   6.749
   10GLU      N 1860   5.620   3.637   6.971
   10GLU      H 1861   5.616   3.700   7.048
   10GLU     CA 1862   5.635   3.496   7.009
   10GLU     CB 1863   5.706   3.503   7.145
   10GLU     CG 1864   5.855   3.526   7.118
   10GLU     CD 1865   5.925   3.561   7.250
   10GLU    OE1 1866   5.990   3.473   7.310
   10GLU    OE2 1867   5.921   3.684   7.273
   10GLU      C 1868   5.495   3.436   7.024
   10GLU      O 1869   5.407   3.497   7.086
   11GLU      N 1870   5.489   3.307   6.993
   11GLU      H 1871   5.567   3.265   6.946
   11GLU     CA 1872   5.371   3.224   7.019
   11GLU     CB 1873   5.305   3.177   6.889
   11GLU     CG 1874   5.174   3.106   6.924
   11GLU     CD 1875   5.115   3.038   6.800
   11GLU    OE1 1876   5.038   3.098   6.722
   11GLU    OE2 1877   5.139   2.915   6.797
   11GLU      C 1878   5.411   3.107   7.109
   11GLU     O1 1879   5.467   3.012   7.050
   11GLU     O2 1880   5.398   3.117   7.232
    1ACE     CA 1881   4.403   4.583   3.713
    1ACE      C 1882   4.543   4.536   3.751
    1ACE      O 1883   4.618   4.489   3.665
    2VAL      N 1884   4.551   4.504   3.890
    2VAL      H 1885   4.491   4.517   3.969
    2VAL     CA 1886   4.680   4.453   3.940
    2VAL     CB 1887   4.763   4.552   4.022
    2VAL    CG1 1888   4.794   4.678   3.940
    2VAL    CG2 1889   4.710   4.595   4.159
    2VAL      C 1890   4.663   4.317   4.008
    2VAL      O 1891   4.716   4.222   3.951
    3VAL      N 1892   4.573   4.306   4.106
    3VAL      H 1893   4.536   4.390   4.146
    3VAL     CA 1894   4.568   4.187   4.191
    3VAL     CB 1895   4.628   4.206   4.330
    3VAL    CG1 1896   4.779   4.228   4.336
    3VAL    CG2 1897   4.572   4.327   4.404
    3VAL      C 1898   4.439   4.107   4.212
    3VAL      O 1899   4.454   3.995   4.260
    4VAL      N 1900   4.321   4.161   4.183
    4VAL      H 1901   4.324   4.240   4.122
    4VAL     CA 1902   4.193   4.108   4.233
    4VAL     CB 1903   4.073   4.200   4.209
    4VAL    CG1 1904   4.052   4.306   4.318
    4VAL    CG2 1905   4.054   4.251   4.066
    4VAL      C 1906   4.156   3.969   4.182
    4VAL      O 1907   4.118   3.945   4.067
    5THR      N 1908   4.156   3.872   4.273
    5THR      H 1909   4.182   3.890   4.368
    5THR     CA 1910   4.147   3.727   4.255
    5THR     CB 1911   4.278   3.652   4.282
    5THR    OG1 1912   4.351   3.696   4.397
    5THR    HG1 1913   4.427   3.756   4.373
    5THR    CG2 1914   4.356   3.659   4.151
    5THR      C 1915   4.038   3.662   4.340
    5THR      O 1916   4.019   3.541   4.328
    6ILE      N 1917   3.939   3.741   4.381
    6ILE      H 1918   3.948   3.841   4.383
    6ILE     CA 1919   3.816   3.698   4.449
    6ILE     CB 1920   3.786   3.745   4.591
    6ILE    CG1 1921   3.768   3.897   4.600
    6ILE    CG2 1922   3.882   3.680   4.690
    6ILE     CD 1923   3.886   3.988   4.566
    6ILE      C 1924   3.693   3.713   4.360
    6ILE      O 1925   3.687   3.807   4.281
    7LEU      N 1926   3.591   3.631   4.382
    7LEU      H 1927   3.611   3.538   4.415
    7LEU     CA 1928   3.463   3.647   4.312
    7LEU     CB 1929   3.383   3.522   4.277
    7LEU     CG 1930   3.453   3.443   4.166
    7LEU    CD1 1931   3.418   3.294   4.175
    7LEU    CD2 1932   3.426   3.498   4.026
    7LEU      C 1933   3.366   3.750   4.371
    7LEU      O 1934   3.275   3.719   4.448
    8LEU      N 1935   3.365   3.856   4.292
    8LEU      H 1936   3.429   3.858   4.215
    8LEU     CA 1937   3.280   3.974   4.314
    8LEU     CB 1938   3.361   4.090   4.373
    8LEU     CG 1939   3.412   4.062   4.515
    8LEU    CD1 1940   3.529   4.160   4.532
    8LEU    CD2 1941   3.306   4.057   4.624
    8LEU      C 1942   3.209   4.011   4.184
    8LEU      O 1943   3.280   4.035   4.086
    9GLU      N 1944   3.080   4.040   4.202
    9GLU      H 1945   3.048   4.043   4.297
    9GLU     CA 1946   2.985   4.065   4.093
    9GLU     CB 1947   2.843   4.056   4.151
    9GLU     CG 1948   2.818   3.913   4.200
    9GLU     CD 1949   2.696   3.892   4.290
    9GLU    OE1 1950   2.724   3.921   4.408
    9GLU    OE2 1951   2.587   3.853   4.243
    9GLU      C 1952   3.001   4.211   4.048
    9GLU      O 1953   3.044   4.296   4.126
   10GLU      N 1954   2.943   4.239   3.932
   10GLU      H 1955   2.912   4.167   3.871
   10GLU     CA 1956   2.947   4.370   3.865
   10GLU     CB 1957   2.915   4.346   3.717
   10GLU     CG 1958   2.913   4.470   3.627
   10GLU     CD 1959   2.807   4.453   3.518
   10GLU    OE1 1960   2.690   4.481   3.553
   10GLU    OE2 1961   2.848   4.399   3.413
   10GLU      C 1962   2.848   4.467   3.930
   10GLU      O 1963   2.730   4.434   3.944
   11GLU      N 1964   2.909   4.571   3.985
   11GLU      H 1965   3.007   4.571   4.007
   11GLU     CA 1966   2.843   4.690   4.041
   11GLU     CB 1967   2.866   4.688   4.192
   11GLU     CG 1968   2.784   4.789   4.272
   11GLU     CD 1969   2.781   4.743   4.418
   11GLU    OE1 1970   2.736   4.629   4.445
   11GLU    OE2 1971   2.819   4.831   4.498
   11GLU      C 1972   2.894   4.821   3.981
   11GLU     O1 1973   2.807   4.908   3.963
   11GLU     O2 1974   3.012   4.823   3.939
    1ACE     CA 1975   4.669   3.551   3.198
    1ACE      C 1976   4.637   3.415   3.260
    1ACE      O 1977   4.721   3.356   3.329
    2VAL      N 1978   4.538   3.343   3.186
    2VAL      H 1979   4.521   3.344   3.088
    2VAL     CA 1980   4.471   3.232   3.255
    2VAL     CB 1981   4.322   3.245   3.223
    2VAL    CG1 1982   4.274   3.374   3.290
    2VAL    CG2 1983   4.279   3.224   3.078
    2VAL      C 1984   4.539   3.099   3.224
    2VAL      O 1985   4.501   3.022   3.135
    3VAL      N 1986   4.630   3.058   3.311
    3VAL      H 1987   4.673   3.128   3.367
    3VAL     CA 1988   4.687   2.922   3.310
    3VAL     CB 1989   4.837   2.925   3.282
    3VAL    CG1 1990   4.864   2.952   3.134
    3VAL    CG2 1991   4.908   3.036   3.360
    3VAL      C 1992   4.633   2.844   3.431
    3VAL      O 1993   4.699   2.844   3.534
    4VAL      N 1994   4.510   2.794   3.424
    4VAL      H 1995   4.459   2.795   3.338
    4VAL     CA 1996   4.431   2.739   3.534
    4VAL     CB 1997   4.321   2.833   3.585
    4VAL    CG1 1998   4.387   2.961   3.638
    4VAL    CG2 1999   4.223   2.884   3.479
    4VAL      C 2000   4.365   2.606   3.499
    4VAL      O 2001   4.337   2.570   3.385
    5THR      N 2002   4.361   2.527   3.606
    5THR      H 2003   4.390   2.549   3.699
    5THR     CA 2004   4.292   2.398   3.595
    5THR     CB 2005   4.383   2.276   3.612
    5THR    OG1 2006   4.462   2.307   3.727
    5THR    HG1 2007   4.459   2.234   3.795
    5THR    CG2 2008   4.477   2.261   3.492
    5THR      C 2009   4.179   2.388   3.698
    5THR      O 2010   4.204   2.396   3.818
    6ILE      N 2011   4.055   2.373   3.653
    6ILE      H 2012   4.034   2.346   3.559
    6ILE     CA 2013   3.935   2.382   3.738
    6ILE     CB 2014   3.842   2.495   3.693
    6ILE    CG1 2015   3.817   2.492   3.542
    6ILE    CG2 2016   3.921   2.624   3.716
    6ILE     CD 2017   3.733   2.606   3.484
    6ILE      C 2018   3.860   2.250   3.759
    6ILE      O 2019   3.842   2.175   3.663
    7LEU      N 2020   3.791   2.235   3.872
    7LEU      H 2021   3.792   2.313   3.935
    7LEU     CA 2022   3.701   2.129   3.922
    7LEU     CB 2023   3.558   2.167   3.883
    7LEU     CG 2024   3.492   2.289   3.947
    7LEU    CD1 2025   3.349   2.313   3.900
    7LEU    CD2 2026   3.494   2.288   4.100
    7LEU      C 2027   3.738   1.986   3.882
    7LEU      O 2028   3.653   1.912   3.831
    8LEU      N 2029   3.844   1.937   3.945
    8LEU      H 2030   3.878   1.982   4.028
    8LEU     CA 2031   3.903   1.808   3.910
    8LEU     CB 2032   4.056   1.816   3.918
    8LEU     CG 2033   4.114   1.934   3.839
    8LEU    CD1 2034   4.265   1.942   3.860
    8LEU    CD2 2035   4.070   1.926   3.692
    8LEU      C 2036   3.855   1.699   4.005
    8LEU      O 2037   3.828   1.732   4.121
    9GLU      N 2038   3.819   1.584   3.949
    9GLU      H 2039   3.824   1.565   3.851
    9GLU     CA 2040   3.750   1.479   4.026
    9GLU     CB 2041   3.657   1.394   3.940
    9GLU     CG 2042   3.528   1.474   3.931
    9GLU     CD 2043   3.460   1.440   3.798
    9GLU    OE1 2044   3.507   1.476   3.688
    9GLU    OE2 2045   3.371   1.353   3.811
    9GLU      C 2046   3.844   1.387   4.104
    9GLU      O 2047   3.906   1.303   4.040
   10GLU      N 2048   3.851   1.399   4.237
   10GLU      H 2049   3.778   1.443   4.290
   10GLU     CA 2050   3.942   1.317   4.318
   10GLU     CB 2051   4.046   1.406   4.386
   10GLU     CG 2052   4.177   1.417   4.307
   10GLU     CD 2053   4.273   1.298   4.317
   10GLU    OE1 2054   4.289   1.231   4.213
   10GLU    OE2 2055   4.336   1.281   4.424
   10GLU      C 2056   3.862   1.241   4.424
   10GLU      O 2057   3.776   1.293   4.494
   11GLU      N 2058   3.905   1.118   4.451
   11GLU      H 2059   3.972   1.077   4.390
   11GLU     CA 2060   3.829   1.020   4.530
   11GLU     CB 2061   3.785   0.903   4.442
   11GLU     CG 2062   3.690   0.807   4.515
   11GLU     CD 2063   3.631   0.695   4.429
   11GLU    OE1 2064   3.559   0.613   4.491
   11GLU    OE2 2065   3.635   0.714   4.306
   11GLU      C 2066   3.941   0.970   4.622
   11GLU     O1 2067   3.931   0.996   4.743
   11GLU     O2 2068   4.037   0.909   4.570
    1ACE     CA 2069   2.815   4.466   6.837
    1ACE      C 2070   2.847   4.614   6.813
    1ACE      O 2071   2.944   4.670   6.864
    2VAL      N 2072   2.743   4.681   6.742
    2VAL      H 2073   2.656   4.640   6.716
    2VAL     CA 2074   2.762   4.826   6.725
    2VAL     CB 2075   2.787   4.878   6.584
    2VAL    CG1 2076   2.919   4.827   6.525
    2VAL    CG2 2077   2.681   4.842   6.480
    2VAL      C 2078   2.657   4.903   6.806
    2VAL      O 2079   2.554   4.940   6.750
    3VAL      N 2080   2.701   4.959   6.918
    3VAL      H 2081   2.794   4.948   6.953
    3VAL     CA 2082   2.624   5.044   7.010
    3VAL     CB 2083   2.675   5.030   7.154
    3VAL    CG1 2084   2.582   5.114   7.241
    3VAL    CG2 2085   2.651   4.886   7.200
    3VAL      C 2086   2.603   5.188   6.962
    3VAL      O 2087   2.693   5.265   6.996
    4VAL      N 2088   2.490   5.207   6.894
    4VAL      H 2089   2.415   5.141   6.899
    4VAL     CA 2090   2.460   5.323   6.809
    4VAL     CB 2091   2.321   5.314   6.745
    4VAL    CG1 2092   2.274   5.425   6.650
    4VAL    CG2 2093   2.301   5.177   6.680
    4VAL      C 2094   2.463   5.449   6.896
    4VAL      O 2095   2.516   5.550   6.850
    5THR      N 2096   2.407   5.443   7.016
    5THR      H 2097   2.334   5.375   7.025
    5THR     CA 2098   2.405   5.553   7.114
    5THR     CB 2099   2.342   5.520   7.249
    5THR    OG1 2100   2.369   5.387   7.296
    5THR    HG1 2101   2.306   5.329   7.246
    5THR    CG2 2102   2.190   5.510   7.236
    5THR      C 2103   2.541   5.618   7.141
    5THR      O 2104   2.550   5.735   7.106
    6ILE      N 2105   2.631   5.540   7.201
    6ILE      H 2106   2.616   5.447   7.235
    6ILE     CA 2107   2.762   5.602   7.226
    6ILE     CB 2108   2.846   5.525   7.328
    6ILE    CG1 2109   2.879   5.381   7.288
    6ILE    CG2 2110   2.771   5.527   7.461
    6ILE     CD 2111   2.967   5.300   7.384
    6ILE      C 2112   2.850   5.633   7.104
    6ILE      O 2113   2.934   5.722   7.110
    7LEU      N 2114   2.834   5.556   6.996
    7LEU      H 2115   2.764   5.485   7.003
[truncated: 5,847,197 more chars]
